# Supplementary material for: Unifying the global phylogeny and environmental distribution of ammonia-oxidising archaea based on amoA genes
Source: Nat Commun. 2018 Apr 17;9:1517. doi: 10.1038/s41467-018-03861-1 (PMC5904100; doi:10.1038/s41467-018-03861-1)
Supplement: Supplementary file 4 — Supplementary Data 1 [file 41467_2018_3861_MOESM4_ESM.zip]

Archive with 8 entries (5 files):
- Supplementary_Data_1_AamoA_sequence.alignments/
- Supplementary_Data_1_AamoA_sequence.alignments/AamoA.db_all.seqs.fasta
- __MACOSX/
- __MACOSX/Supplementary_Data_1_AamoA_sequence.alignments/
- __MACOSX/Supplementary_Data_1_AamoA_sequence.alignments/._AamoA.db_all.seqs.fasta
- Supplementary_Data_1_AamoA_sequence.alignments/AamoA.db_an96.aln_tax.annotated.fasta
- __MACOSX/Supplementary_Data_1_AamoA_sequence.alignments/._AamoA.db_an96.aln_tax.annotated.fasta
- Supplementary_Data_1_AamoA_sequence.alignments/AamoA_chimera.ref.db_aln.fasta
