# Supplementary material for: Unifying the global phylogeny and environmental distribution of ammonia-oxidising archaea based on amoA genes
Source: Nat Commun. 2018 Apr 17;9:1517. doi: 10.1038/s41467-018-03861-1 (PMC5904100; doi:10.1038/s41467-018-03861-1)
Supplement: Supplementary file 4 — Supplementary Data 1 [file 41467_2018_3861_MOESM4_ESM.zip › Supplementary_Data_1_AamoA_sequence.alignments/AamoA.db_an96.aln_tax.annotated.fasta]

>AACY095819__NP;NP-Gamma;NP-Gamma-2;NP-Gamma-2.1;NP-Gamma-2.1.3;NP-Gamma-2.1.3.1;NP-Gamma-2.1.3.1_OTU3
TGTACACACTACTTATTCATAGTAGTTGTTGCAGTTAACTCAACTCTGTTAACAATTAATGCAGGAGACTACATCTTCTACACTGACTGGGCTTGGACATCGTATACGGTATTTTCAATATCGCAAACTTTGATGCTTATTGTAGGAGCTACATATTATCTTACATTTACTGGCGTTCCAGGCACAGCAACGTACTACGCTCTAATTATGACAGTATACACATGGATAGCAAAAGGTGCATGGTTT---GCACTCGGATATCCATATGACTTCATTGTAACTCCAGTTTGGTTACCATCAGCAATGCTTTTGGATTTAGTCTACTGGGCAACAAAGAAGAACAAGCACTCCTTGATACTGTTTGGCGGCGTACTGGTAGGAATGTCTTTACCATTATTCAACATGGTAAACCTGATAACAGTAGCAGACCCGCTTGAAACGGCATTCAAATATCCAAGACCAACATTGCCACCATATATGACACCAATAGAACCGCAAGTAGGTAAGTTCTATAACAGTCCAGTTGCACTGGGCGCAGGTGCAGGTGCAGTTTTGGCATGTACATTTGCAGCACTAGGTTGTAAATTGAACACT
>AACY747844__NP;NP-Delta;NP-Delta-2;NP-Delta-2.1;NP-Delta-2.1.1;NP-Delta-2.1.1_OTU3
TGTACTCATTACTTGTTCATAGTAGTGGTAGCAGTCAATTCTACGCTTTTGACAATTAATGCAGGAGACTATATCTTCTACACTGATTGGGCTTGGACATCATTTGTAGTATTCTCCATCTCACAAACTTTGATGTTAACTGTTGGAGCAGTTTACTACCTTACATTTACAGGTGTTCCAGGTACAGCGACGTACTACGCCTTAATTATGACAGTGTACACATGGGTAGCTAAAGGTGCATGGTTT---GCACTGGGATATCCATATGACTTCATTGTTACACCAGTATGGATTCCATCAGCAATGTTGTTGGATCTGGCGTATTGGGCAACAAAGAAGAACAAGCACTCGTTGATATTGTTTGGAGGTGTAATGGTCGGAATGTCGTTACCGTTATTCAACATGGTTAATTTGATTACGGTAGCAGATCCGCTAGAGACTGCATTCAAGTATCCAAGACCAACGTTACCACCATATATGACACCGATAGAACCGCAGGTAGGAAAGTTCTATAACAGCCCAGTTGCGCTTGGCGCAGGTGCTGGAGCAGTTTTGTCGGTAACGTTTGCGGCGTTAGGTTGTAAGCTAACTACG
>AB305370__NP;NP-Alpha;NP-Alpha-2;NP-Alpha-2.2;NP-Alpha-2.2.2;NP-Alpha-2.2.2.1;NP-Alpha-2.2.2.1.1;NP-Alpha-2.2.2.1.1.3;NP-Alpha-2.2.2.1.1.3.1;NP-Alpha-2.2.2.1.1.3.1_OTU1
TGCACTCATTACTTATTCATAGTAGTAGTTGCAGTCAACTCCACTTTGTTAACAATTAACTCGGGAGACTATATCTTCTATACAGACTGGGCTTGGACATCATTTGTGGTATTTTCCATAGCTAATACTCTAATGACGGTAGTTGGAGCTGTTTACTATACCACATTTACAGGTGTTCCGGGCACAGGCGCATATTATGGCTTGATTATGCAAGTCTATACTTGGGTTGCCAAAGTTGCATGGTTT---GCACTTGGTTATCCGGTGGATTTCATCGTTCATCCTATGTGGATTCCATCTTGTATGCTATTGGACTTGGCATATTGGGCTACAAAGAAGAATAAGCACTCGCTGATATTCTTTGGCGGAGTTTTAGTCGGAATGTCAATGCCGCTGTTCAACATGGTACAACTAATGTTAATTGCGGATCCGCTAGAAACTGCATTCAAGTATCCAAGACCAACATTGCCTCCATACATGACGCCAATAGAACCGCAGGTAGGTAAGTTCTACAATAGCCCAGTAGCTCTGGGAGCGGGAGCTGGATCTGTGCTGTCGGTGACGTTTGCAGCATTGGGTTGTAAGCTCAATACG
>AB353463__NS;NS-Delta;NS-Delta-1;NS-Delta-1.1;NS-Delta-1.1.3;NS-Delta-1.1.3_OTU3
ACTACACACTATCTATTCATAGTTGTAGTTGCTGTAAATAGTACATTATTGACAATCAATGCAGGAGACTACATCTTCTATACTGATTGGGCGTGGACCTCATTCGTAGTGTTCTCAATATCCCAATCAACTATGCTTGTAGTTGGTGCAATCTATTACATGCTATTCACCGGAGTACCAGGAACTGCAACATATTACGCAACAATCATGACTATCTATACATGGGTAGCCAAAGGAGCTTGGTTT---GCACTAGGATATCCATTGGACTTCATCACCACACTTGTGTGGATACCTTCAGCTATGCTGCTAGATTTGACATATTGGGCAACAAGAAGGAATAAACATGCTGCCATTATAATTGGCGGAACATTGGTTGGACTTTCACTGCCAATATTTAATATGATCAATCTACTGTTAGTCAGAGATCCTCTGGAAATGGCATTCAAATATCCTCGTCCAACATTGCCTCCATACATGACACCAATCGAGCCTCAGGTCGGAAAGTTCTACAATAGTCCCGTGGCGCTAGGATCGGGAGCTGGAGCTGCACTAAGTGTTCCGATAGCTGCACTGGGTGCGAAACTCAATACT
>AB353465__NS;NS-Alpha;NS-Alpha-3;NS-Alpha-3.1;NS-Alpha-3.1.1;NS-Alpha-3.1.1.1;NS-Alpha-3.1.1.1_OTU3
ACAACGCACTATTTGTTCATAGTGGTGGTTGCTGTCAACAGCACGCTGCTAACGATCAACGCAGGGGACTACATCTTCTACACAGACTGGGCGTGGACATCGTTTGTCGTATTTTCGATCTCTCAATCTACAATGCTTGCCGTGGGAGCGATATACTACATGCTGTTCACAGGAGTTCCAGGAACTGCCACATATTACGCCACAATCATGACCATCTACACTTGGGTCGCCAAGGGTGCATGGTTC---GCATTAGGCTATCCCTACGACTTCATTACGGTACCTATATGGATACCATCGGCGATGCTGTTAGACCTAACATACTGGGCTACAAGAAGGAACAAACACGCTGCTATAATCATAGGAGGAACACTGGTGGGCCTTTCAATACCTCTGTTCAACATGGTAAACTTGCTGCTCATAAGGGATCCACTTGAAATAGCATTCAAGTATCCAAGGCCTACGCTGCCAGCATATATGACCCCTATCGAACCTCAGGTCGGCAAGTTCTACAACAGTCCTGTCGCTTTGGGTTCAGGGGCAGGAGCAGTGCTGACGGTTCCGATAGCTGCGTTAGGTGCAAAGCTCAACACG
>AB353479__NS;NS-Delta;NS-Delta-2;NS-Delta-2.1;NS-Delta-2.1_OTU1
ACAACCCACTATCTGTTCATTGTTGTAATTGCAGTCAATAGCACACTGCTGACAATTAATTCAGGAGACTACCTTTTCTACAGTGATTGGGCTTGGACATCATTCGTAGTATTCTCAATATCACAATCAACTATGCTTGTGGTAGGTGCGATATACTATATGTTGTTCACAGGTGTTCCGGGAACAGCTACGTATTATGCGACAATCATGACAATTTACACTTGGGTGGCAAAAGGTGCATGGTTC---GCGTTGGGATATCCTTACGACTTCGTGGTAACACCAGTTTGGATACCTTCGGCAATGCTCTTGGATCTCACGTATTGGGCCACAAGAAGAAATAAGCACGCAGCGATAATAATAGGCGGAACATTGGTCGGACTTTCATTGCCAATATTCAACATGATCAATCTGTTGTTAGTGAGAGATCCATTGGAGATGGCATTCAAGTATCCGCGGCCTACATTGCCTCCGTATATGACGCCCATAGAGCCTCAGGTCGGAAAGTTCTACAACAGTCCCGTAGCATTAGGATCAGGTGCAGGAGCAGTACTTAGTGTACCGATTGCTGCATTGGGAGCAAAGCTCAACACG
>AB353484__NS;NS-Delta;NS-Delta-2;NS-Delta-2.1;NS-Delta-2.1_OTU7
GCTACACACTACTTATTCATAGTAGTAGTTGCTGTTAACAGCACATTACTTACTATCAATGCAGGAGACTACATTTTCTACAGTGACTGGGCATGGACATCATTCGTAGTATTTTCCATATCACAATCAACTATGCTTGTGGTAGGTGCGATATACTATATGTTGTTCACAGGGGTTCCGGGAACTGCTACGTATTACGCGACAATAATGACAATTTATACTTGGGTGGCAAAAGGTGCATGGTTT---GCATTGGGATATCCGTATGATTTCGTCGTAACACCCGTTTGGATACCTTCAGCTATGCTCTTGGATCTTACGTATTGGGCCACTAGGAGGAATAAGCACGCGGCAATAATAATTGGTGGAACATTGGTCGGACTTTCACTGCCAATGTTCAATATGATTAATCTGCTGTTGGTGAGAGATCCATTGGAGATGGCATTCAAGTATCCGCGGCCTACGTTGCCTCCTTATATGACGCCCATCGAGCCCCAGGTAGGTAAGTTCTACAATAGTCCCGTAGCGTTAGGTTCAGGTGCAGGAGCAGTACTTAGCGTACCAATAGCGGCATTAGGAGCAAAACTCAACACA
>AB353494__NS;NS-Beta;NS-Beta-1;NS-Beta-1_OTU9
ACAACGCATTATCTGTTCATAGTTGTCGTAGCTGTTAACAGCACGCTGCTGACTATTAATGCTGGAGACTACATATTCTACACTGATTGGGCGTGGACTTCATTCGTCGTGTTCTCTATATCGCAATCAACGATGCTCGTTGTGGGTGCCATCTATTACATGTTGTTTACGGGAGTGCCGGGGACAGCAACCTACTATGCCACTATAATGACAATTTATACATGGGTTGCGAAAGGAGCTTGGTTT---GCTCTTGGATATCCATACGACTTCATTACGGTACCGGTGTGGATTCCATCTGCAATGTTGCTGGACCTGTCGTACTGGGCAACAAGAAGGAACAAACACGCAGCGATACTGATAGGAGGAACATTGGTTGGACTTTCACTGCCACTGTTTAACATGATCAACCTATTGACCATACGCGATCCACTGGAAATGGCATTCAAGTATCCTAGACCAACACTACCTCCATACATGACCCCAATCGAACCGCAAGTCGGTAAATTCTATAATAGTCCAGTAGCCTTAGGAGCTGGCGCGGGAGCCGTGCTATCTGTGCCAATCGCAGCTTTGGGTGCAAAACTCAATACA
>AB373240__NP;NP-Gamma;NP-Gamma-2;NP-Gamma-2.1;NP-Gamma-2.1.3;NP-Gamma-2.1.3.2;NP-Gamma-2.1.3.2.3;NP-Gamma-2.1.3.2.3.1;NP-Gamma-2.1.3.2.3.1_OTU2
TGTACACACTACTTATTCATAGTAGTTGTTGCAGTTAACTCAACTCTGTTAACAATTAATGCAGGAGACTACATCTTCTACACTGACTGGGCTTGGACTTCGTACACGGTATTTTCAATATCGCAAACGTTGATGCTAATTGTAGGTGCATGTTATTACTTGACATTTACTGGCGTTCCAGGCACAGCAACGTACTACGCTCTAATTATGACAGTATACACATGGATAGCAAAGGCCGCATGGTTT---TCGTTAGGATATCCATATGACTTCATTGTGACTCCAGTTTGGTTACCATCAGCAATGCTGTTGGACTTGGTCTACTGGGCAACAAAGAAGAACAAGCACTCCTTGATACTGTTTGGCGGCGTACTGGTAGGAATGTCTTTACCATTGTTCAACATGGTAAACCTGATAACAGTAGCAGACCCACTAGAAACGGCATTCAAATATCCGAGACCAACATTGCCACCATACATGACACCGATAGAACCCCAGGTTGGTAAGTTCTATAATAGCCCAGTAGCGCTCGGTGCAGGTGCAAGCGCAGTATTGGGATGTACGTTTGCAGCATTAGGTTGTAAACTCAATACT
>AB373243__NP;NP-Gamma;NP-Gamma-1;NP-Gamma-1.Incertae_sedis;NP-Gamma-1.Incertae_sedis_OTU1
TGTACGCACTACTTGTTCATTGTAGTAGTTGCAGTAAACTCGACCTTGTTAACAATTAACGCAGGAGACTACATCTTCTATACTGAATGGGCCTGGACTTCGTTTACGGTATTCTCTATATCGCAAACATTGATGCTTGTAGTAGGTGCAACATATTACCTTACATTTACAGGTGTTCCAGGAACCGCAACGTATTATGCGTTGATTATGACGGTGTATACGTGGATAGCAAAAGGTGCATGGTTT---GCACTAGGATATCCATATGACTTTATTGTTACACCAGTATGGCTACCATCAGCAATGCTGTTGGACTTGGCGTATTGGGCAACAAAGCGAAACAAACACTCTCTGATATTATTCGGCGGTGTGTTAGTTGGAATGTCATTGCCACTGTTTAACATGGTTAACTTGATTACGGTCGCAGACCCACTAGAAACGGCATTCAAATATCCAAGACCAACATTGCCACCATACATGACCCCGATTGAACCGCAGGTAGGAAAGTTCTATAACAGTCCAGTTGCGCTGGGTGCAGGTGCTGGTGCAGTATTGTCAGTCACTATGGCTGCGTTGGGTGTTAAACTAAACACT
>AB373251__NP;NP-Gamma;NP-Gamma-1;NP-Gamma-1.Incertae_sedis;NP-Gamma-1.Incertae_sedis_OTU2
TGTACGCACTACTTGTTCATTGTAGTAGTTGCAGTAAACTCGACCTTGTTAACAATTAACGCAGGAGATTACATCTTCTATACTGATTGGGCCTGGACTTCGTTTACGGTATTCTCTATATCGCAAACGTTGATGCTTGTAGTAGGTGCATGTTATTATCTTACATTTACAGGTGTTCCAGGAACAGCAACGTATTACGCGTTGATTATGACGGTGTATACATGGGTAGCAAAAGGTGCATGGTTT---GCATTAGGATATCCATATGACTTCATTGTTACACCAGTATGGTTACCTTCAGCAATGCTGTTGGACTTAGCATATTGGGCAACAAAGAGAAACAAGCACTCGCTGATTTTGTTCGGTGGTGTCTTAGTTGGAATGTCATTGCCACTGTTTAACATGGTTAACTTGATTACGGTCGCAGACCCACTAGAAACGGCATTCAAATATCCACGACCAACATTGCCACCATACATGACTCCGATAGAACCGCAGGTAGGTAAATTCTATAACAGCCCGGTAGCGCTGGGTGCGGGAGCTGGTGCAGTGTTGTCAGTCACTATGGCTGCGTTGGGTGTTAAACTTAACACT
>AB373287__NP;NP-Gamma;NP-Gamma-2;NP-Gamma-2.1;NP-Gamma-2.1.3;NP-Gamma-2.1.3.2;NP-Gamma-2.1.3.2_OTU1
TGTACACACTACTTATTCATAGTAGTAGTTGCAGTTAACTCTACACTGTTAACAATTAATGCAGGAGACTACATCTTCTACACTGACTGGGCTTGGACTTCGTACACGGTATTCTCAATATCGCAAACGTTGATGCTTATAGTAGGTGCAACATATTATCTAACATTTACAGGCGTTCCAGGCACAGCAACGTACTACGCTCTAATTATGACAGTATACACATGGATAGCTAAAGCCGCATGGTTT---TCACTCGGATATCCATATGACTTCATTGTAACTCCAGTTTGGTTGCCATCAGCAATGCTGTTGGACTTAGTCTACTGGGCAACAAAGAAGAACAAACACTCGTTAATACTGTTTGGAGGCGTACTGGTAGGAATGTCTTTACCATTGTTCAACATGGTAAACCTGATAACAGTCGCAGACCCACTTGAAACGGCATTTAAATATCCAAGACCAACATTGCCACCATACATGACACCGATAGAACCGCAAGTAGGCAAATTCTATAACAGCCCAGTTGCGCTAGGTGCAGGTGCAGGTGCAGTATTGGGATGTACATTTGCGGCATTAGGTTGCAAACTAAACACT
>AB373341__NP;NP-Delta;NP-Delta-1;NP-Delta-1.Incertae_sedis.2;NP-Delta-1.Incertae_sedis.2_OTU1
TGTACTCACTACTTATTCATAGTAGTAGTCGCAGTCAATTCAACTCTGCTTACAATTAATGCAGGTGACTATATCTTCTACACCGATTGGGCTTGGACATCCTTTGTAGTATTTTCCATCTCACAAACTTTGATGCTTTGTGTTGGTGCAACATATTACCTAACATTTACAGGAGTTCCAGGTACCGCGACGTATTACGCGTTGATCATGACAGTGTATACATGGATAGCAAAAGGTGCATGGTTT---GCACTTGGATATCCATATGACTTCATTGTTACACCAGTATGGATTCCATCAGCGATGCTGTTGGACTTGGCGTATTGGGCGACAAAGAGGAACAAGCACTCTCTGATTCTGTTCGGCGGCGTACTGTGTGGAATGTCGTTACCATTGTTTAACATGGTAAACCTGATTACAGTAGCGGATCCATTGGAGACTGCATTCAAGTATCCAAGACCTACGTTGCCACCATACATGACACCGATAGAACCGCAGGTAGGAAAGTTCTATAATAGCCCAGTTGCGCTTGGCGCAGGTGCTGGAGCTGTGTTGTCTGTAACGTTTACGGCGTTGGGATGTAAACTAACTACG
>AB373358__NP;NP-Gamma;NP-Gamma-2;NP-Gamma-2.1;NP-Gamma-2.1.3;NP-Gamma-2.1.3.2;NP-Gamma-2.1.3.2.3;NP-Gamma-2.1.3.2.3.1;NP-Gamma-2.1.3.2.3.1_OTU5
TGTACACACTACTTATTCATAGTAGTGGTTGCAGTTAACTCAACACTGTTAACAATTAATGCAGGAGATTACATCTTCTACACTGACTGGGCTTGGACTTCGTACACGGTATTCTCAATATCGCAAACGTTGATGCTAATTGTAGGTGCTACATATTACCTAACATTTACTGGCGTTCCAGGCACAGCAACGTACTACGCTCTAATTATGACAGTATACACATGGATAGCGAAAGGCGCATGGTTT---TCGTTAGGATATCCATATGACTTCATTGTGACTCCAGTTTGGCTTCCTTCAGCAATGCTGTTGGACTTGGTCTACTGGGCAACAAAGAAGAACAAGCACTCCTTGATACTGTTCGGCGGCGTACTGGTAGGAATGTCATTACCATTATTCAACATGGTAAACCTGATAACAGTAGCAGACCCACTAGAAACGGCATTCAAATATCCAAGACCAACATTGCCACCATACATGACACCGATAGAACCCCAAGTTGGTAAGTTCTATAACAGCCCAGTAGCGCTCGGTGCAGGTGCAGGTGCAGTATTGGCATGTACGTTTGCAGCATTAGGTTGTAAACTCAACACT
>AB427052__NT;NT-Alpha;NT-Alpha-1;NT-Alpha-1.1;NT-Alpha-1.1.2;NT-Alpha-1.1.2.1;NT-Alpha-1.1.2.1_OTU4
TGTACTCACTACTTGTTTATAGTAGTGGTAGCAGTCAACTCGACCTTGTTGACAATCAACACGGGAGACTGGGATTTCTACACTGACTGGGCCTGGACATCGTTTGTTATCTTCTCGATAGGACAATCAACGATGCTCGCAGTCGGTGCAGCATATTACCTTACGTTCACTGGCGTGCCAGGAACGGCAACCTACTATGCACTGATAATGACGGTGTATACGTGGATTGCAAAAGGTGCCTGGTTC---TCCTTGGGGTACCCGTACAGTTTCATCGTAGTACCAGTGTGGTTGCCATCGGCAATGCTGATGGATCTGACCTATTGGGCCACCAAGAGAAACAAACACATGTTGATCTTGGTTGGAGGTGTGCTGTGTGGAATGGCTCTACCCTTGTTCAACATGATCAATCTGTTGACAATTGACGATCCATTGGAAACTGCCTTCAAGTATCCAAGAACAACATTGCCGCCATACATGACGCCAATAGAACCGCAAGTCGGAAAGTTCTACGATAGTCCGACTGCTCTGGCTTCTGGCGTAAGTGCAGTATTGTGTGTAACAATGGCTGCCTTGGGCACAAAGTTGACGACT
>AB427054__NT;NT-Alpha;NT-Alpha-1;NT-Alpha-1.1;NT-Alpha-1.1.2;NT-Alpha-1.1.2.1;NT-Alpha-1.1.2.1_OTU1
TGTACTCACTACTTATTCATAGTAGTGGTGGCAGTCAACTCGACCTTGTTGACAATCAACGCGGGAGACTACATCTTCTATACTGACTGGATGTGGACATCATATGTGATATTCACACTATCACAATCCCTGATGCTCGCAGTCGGTGCGGCGTATTACCTTACGTTCACTGGCGTTCCAGGAACAGCGACCTACTATGCACTGATAATGACAGTGTATACGTGGATTGCAAAAGGAGCATGGTTC---TCCCTCGGATATCCGTACAGCTTCATCGTTGTGCCAATATGGATACCATCGGCAATGCTGATGGATCTTGCATATTGGGCTACCAAGAGAAACAAGCACATGTTGATCTTGGTAGGAGGTGTGCTGTGTGGAATGTCGATGTCAATGTTCAACATGATCAACTTGTTGACGATTGACGATCCGCTCGAGACTGCCTTCAAGTATCCAAGAACCACGTTGCCACCATACATGACTCCGATAGAACCCCAAGTAGGTAAGTTCTACGATAGTCCTGTAGCACTAGGTGCAGGCGCTGGTGCAGTTCTTACAGTTACAATGACTGCGTTGGGCTGCAAACTGACGACC
>AB458226__NS;NS-Beta;NS-Beta-2;NS-Beta-2.Incertae_sedis;NS-Beta-2.Incertae_sedis_OTU1
ACAACGCACTATCTATTCATCGTAGTAGTTGCTGTAAATAGCACACTATTGACTATTAATGCTGGAGACTATATCTTCTACACCGATTGGGCATGGACGTCATTCGTCGTATTCTCTATCGCTCAATCGACAATGCTTGTGGTGGGGGCGATATACTATATGCTGTTTACAGGCGTGCCGGGTACCGCTACTTATTATGCAACCATTATGACGATATACACTTGGGTTGCAAAAGGCGCCTGGTTT---GCATTAGGCTACCCATACGACTTCGTTACGGTGCCTGTCTGGATACCTTCGGCAATGTTATTGGACCTGACTTATTGGGCGACAAGAAGGAATAAACATGCTGCAATTATAATCGGCGGAACCCTGGTAGGTCTCTCACTTCCGATGTTCAACATGATTAATCTCCTGTTGATTAGAGATCCCTTAGAAGTAGCTTTCAAGTATCCACGTCCTACACTACCGCCATATATGACTCCCATTGAGCCTCAGGTAGGAAAGTTTTACAATAGTCCTGTAGCCTTAGGAGCAGGCGCATCAGCAGTGCTATCAGTACCAATTGCAGCTTTGGGTGCTAAACTTAACACG
>AB458227__NS;NS-Beta;NS-Beta-2;NS-Beta-2.Incertae_sedis;NS-Beta-2.Incertae_sedis_OTU2
ACAACGCACTATCTATTCATAGTAGTAGTTGCTGTAAATAGCACACTATTGACTATTAATGCTGGAGACTATATCTTCTACACCGATTGGGCATGGACGTCATTCGTCGTATTCTCTATCTCTCAATCGACAATGCTTGTGGTGGGGGCGATATACTATATGCTGTTTACAGGCGTGCCGGGTACCGCTACTTATTATGCAACCATTATGACGATTTATACATGGGTTGCAAAAGGCGCCTGGTTT---GCATTAGGCTACCCATACGACTTCGTTACAGTACCAATCTGGATACCTTCGGCAATGTTATTAGACCTGACGTATTGGGCGACTAGAAGGAACAAACATGCTGCCATAATAATTGGCGGAACGCTAGTAGGTCTATCGCTTCCGATGTTCAATATGATCAACCTTTTATTGATCAGAGATCCATTAGAGGTAGCCTTCAAGTATCCACGTCCTACACTACCGCCATATATGACTCCCATTGAGCCTCAGGTAGGAAAGTTTTACAATAGTCCTGTAGCCTTAGGAGCAGGCGCATCAGCAGTGCTATCAGTACCAATTGCAGCTTTGGGTGCTAAACTTAACACG
>AB458229__NS;NS-Beta;NS-Beta-2;NS-Beta-2.2;NS-Beta-2.2_OTU1
ACAACGCACTATCTGTTCATAGTAGTAGTTGCTGTAAACAGCACACTATTGACTATTAATGCTGGAGACTATATCTTCTACACTGACTGGGCATGGACTTCATTCGTGGTATTTTCTATCTCTCAATCGACAATGCTTGTGGTGGGGGCAATCTACTATATGCTGTTTACGGGCGTGCCGGGTACCGCTACTTATTATGCAACCATTATGACGATATATACATGGGTTGCAAAAGGCGCCTGGTTC---GCATTAGGCTACCCATACGACTTCGTCACAGTGCCTATCTGGATACCCTCGGCAATGTTATTAGACTTGACTTATTGGGCGACTAGGAGGAATAAGCATGCTGCTATAATAATTGGCGGAACGCTAGTAGGATTATCTCTTCCAATGTTCAATATGATCAATCTTTTACTGATCAGAGATCCATTAGAGGTAGCCTTCAAATATCCCCGTCCGACATTGCCGCCATACATGACTCCGATTGAACCTCAGGTAGGTAAATTCTACAATAGTCCTGTTGCCTTAGGAGCAGGCGCAGGAGCAGTGCTATCCGTGCCAATTGCTGCATTGGGTGCTAAACTAAACACG
>AB465037__NS;NS-Alpha;NS-Alpha-3;NS-Alpha-3.2;NS-Alpha-3.2.3;NS-Alpha-3.2.3.1;NS-Alpha-3.2.3.1.6;NS-Alpha-3.2.3.1.6.2;NS-Alpha-3.2.3.1.6.2_OTU1
ACAACGCACTATTTGTTCATAGTAGTCGTTGCTGTCAACAGCACGCTGCTAACCATCAACGCAGGAGACTATATCTTCTACACAGACTGGATGTGGACCTCCTTCGTAGTATTCTCGATCTCGCAATCGACCATGCTCGTTGTGGGTGCGATATACTACATGCTCTTCACAGGAGTACCTGGTACAGCCACATACTACGCCACAATCATGACAATCTACACATGGGTCGCAAAGGGTGCATGGTTC---GCACTGGGCTATCCGTACGACTTCATTGTAGTTCCAATTTGGATACCTTCAGCAATGCTGTTGGATCTCGCATACTGGGCTACAAGGCGGAACAAGCACGCTGCAATCATCATTGGCGGTTCACTAGTTGGCCTATCACTCCCGCTGTTCAACATGGTCAACCTGCTGCTCGTGAGGGATCCACTCGAAGTGGCATTCAAGTATCCTAGACCAACACTACCAGCATACATGACTCCAATCGAGCCTCAGGTAGGTAAGTTCTACAACAGTCCGGTAGCGCTAGGTTCAGGTGCAGGAGCAGTACTGTCCGTCCCGATCGCTGCGTTAGGTGCAAAGCTTAACACG
>AB542169__NS;NS-Zeta;NS-Zeta-2;NS-Zeta-2_OTU1
ACAACTCACTATTTATTCATAGTTGTTGTTGCAGTAAATAGTACGTTGCTTACAATCAACGCAGGAGATTATATCTTCTATACTGACTGGGCATGGACATCATTTGTTGTATTTTCAATTTCTCAATCCACAATGCTTGTGGTAGGAGCTATATACTATATGTTGTTTACAGGTGTCCCAGGTACAGCTACGTATTATGCAACTATAATGACTATATATACATGGGTTGCCAAAGGTGCATGGTTT---GCATTGGGATATCCATACGATTTTGTCGTGGTTCCTGTTTGGATACCGTCGGCTATGTTGTTGGATTTGGCATACTGGGCAACAAGAAGGAACAAACACGCGGCTATATTGATCGGTGGTGTATTGGTAGGAATGTCGCTGCCACTGTTTAATATGATCAACTTGTTACTAGTTGCCGACCCCTTGGAAATGGCATTCAAGTATCCTAGACCCACGTTACCTCCATACATGACTCCAATTGAACCCCAAGTAGGAAAGTTCTATAACAGTCCTGTCGCGTTAGGTGCCGGTGCAGGAGCGGTACTTTGTGTCCCCATAGCGGCTTTGGGTGCTAAACTCAATACA
>AB545961__NS;NS-Gamma;NS-Gamma-2;NS-Gamma-2.3;NS-Gamma-2.3.2;NS-Gamma-2.3.2.1;NS-Gamma-2.3.2.1_OTU3
ACAACGCACTATCTGTTCATTGTTGTGGTTGCTGTCAATAGCACATTGCTGACAATCAATGCAGGAGACTACATATTCTACACCGATTGGGCTTGGACATCCTTTGTAGTATTCTCGATATCACAATCGACCATGCTTGCAGTAGGAGCTGTCTACTATTTGCTCTTCACAGGAGTGCCGGGAACTGCCACGTATTATGCAACCATCATGACCATCTATACATGGGTTGCAAAGGGTGCGTGGTTT---GCTTTGGGATACCCGTATGACTTCGTTGCGGTGCCAGTGTGGATACCTTCAGCCATGTTGTTAGACCTTACGTATTGGGCTACGAGACGGAATAAGCACATGCTTATACTTGTTGGCGGTACGTTGTGCGGTCTATCACTTCCGTTGTTCAACATGATTAACTTGCTGCTAGTAAGAGACCCATTGGAAGTTGCATTCAAGTATCCTAGACCCACATTGCCGCCTTATATGACGCCAATAGAGCCTCAGGTCGGTAAGTTCTACAACAGTCCCGTAGCGTTGGGTTCGGGAGCTTCTGCAGTCTTGACTGTACCTATCGCAGCCTTAGGTGCTAAACTGAACACG
>AB583389__NP;NP-Gamma;NP-Gamma-2;NP-Gamma-2.1;NP-Gamma-2.1.2;NP-Gamma-2.1.2_OTU3
TGTACACACTACTTATTCATAATAGTAGTTGCAGTTAACTCAACTCTGTTATCAATTAATGCAGGGGACTACATCTTCTACACCGACTGGGCTTGGACTTCGTTTGTGGTATTCTCAATATCACAAACGTTGATGCTTGTAGTAGGTGCAGTTTATTACCTTACATATACAGGTGTTCCAGGTACAGCGACGTACTACGCTCTAATTATGACAGTATACACATGGATAGCAAAAGGTGCATGGTTT---TCACTAGGATATCCATATGACTTCATTGTAACTCCAGTTTGGCTTCCATCAGCAATGCTGTTGGACTTGGTATACTGGGCAACAAAGAAGAACAAGCACTCCTTGATACTGTTTGGCGGCGTACTAGTAGGAATGTCATTACCGTTGTTCAATATGATAAACCTGATAACAGTAGCAGACCCACTTGAAACGGCGTTCAAATATCCGAGACCAACATTACCACCATACATGACACCGATAGAACCGCAGGTAGGAAAGTTCTATAACAGTCCAGTAGCATTGGGTGCCGGTGCTGGTGCAGTGTTGTCTGTCACAATGGCAGCGTTGGGTTGTAAACTCACAACT
>AB583394__NP;NP-Gamma;NP-Gamma-2;NP-Gamma-2.1;NP-Gamma-2.1.2;NP-Gamma-2.1.2_OTU4
TGTACACACTATATATTCATAATAGTGATTGCAGTTAATTCAACTCTATTATCAATTAACGCAGGTGATTACATCTTCTACACTGACTGGGCTTGGACTTCATTTGTGGTATTCTCAATATCACAAACGTTGATGCTTGTAGTAGGTGCATGTTATTACCTTACATTTACAGGTGTTCCAGGTACAGCGACGTACTACGCTCTAATTATGACAGTATACACATGGGTAGCAAAAGGTGCATGGTTT---TCACTAGGATATCCATATGACTTCATTGTAACTCCAGTTTGGCTTCCATCAGCAATGCTGTTGGACTTGGTATACTGGGCAACAAAGAAGAACAAGCACTCCTTGATACTGTTTGGCGGCGTACTAGTAGGAATGTCATTACCGTTGTTCAATATGGTAAACCTGATAACAGTAGCAGACCCGCTTGAAACGGCGTTCAAATACCCGAGACCAACATTACCACCATACATGACACCGATAGAACCGCAGGTAGGAAAGTTCTATAACAGTCCAGTAGCACTGGGTGCAGGTGCTGGTGCAGTATTGTCAGTCACAATGGCGGCATTGGGTTGTAAACTCACAACT
>AB583399__NP;NP-Gamma;NP-Gamma-2;NP-Gamma-2.1;NP-Gamma-2.1.2;NP-Gamma-2.1.2_OTU2
TGTACACACTATATATTCATAATAGTGATTGCAGTTAATTCAACTCTATTATCAATTAACGCAGGTGACTACATCTTCTACACTGACTGGGCTTGGACTTCATTTGTGATATTTTCAATATCACAAACGTTGATGCTTGTAGTAGGTGCATGTTATTACCTTACATTTACAGGTGTTCCAGGTACAGCGACGTACTACGCTCTAATTATGACAGTATACACATGGATAGCAAAAGGTGCATGGTTT---TCACTAGGATATCCATATGACTTTATTGTAACTCCAGTATGGTTACCATCAGCAATGCTGTTGGACTTGGTTTACTGGGCAACAAAGAAGAACAAGCACTCCTTGATACTGTTCGGCGGCGTACTAGTAGGAATGTCATTACCGTTATTCAATATGGTAAACCTGATGACAGTAGCAGACCCGCTTGAAACGGCATTCAAATATCCGAGACCAACATTACCACCATATATGACACCGATAGAACCGCAGGTTGGAAAGTTCTATAATAGTCCAGTAGCGCTGGGCGCAGGTGCTGGTGCAGCGTTGTCAGTCACTATGGCTGCGTTGGGTTGTAAACTCATTACT
>AB583410__NP;NP-Delta;NP-Delta-1;NP-Delta-1.1;NP-Delta-1.1.2;NP-Delta-1.1.2_OTU4
TGTACTCACTATTTATTCATAATAGTGGTAGCAGTCAATTCAACCCTGCTTACAATTAACGCAGGTGACTATATCTTCTACACAGATTGGGCCTGGACATCCTTTGTAGTATTTTCCATCTCACAAACCTTGATGCTTGTGGTAGGTGCAACATATTACCTAACATTTACAGGAGTTCCAGGTACAGCAACGTACTACGGGTTAATTATGACAGTGTATACATGGGTAGCCAAAGGTGCATGGTTT---TCACTTGGATATCCATATGACTTTATTGTAACTCCAGTATGGATTCCATCAGCAATGCTGTTGGACTTGGCATATTGGGCTACAAAGAGAAATAAACACTCTCTGATACTGTTTGGCGGAGTATTAGCTGGAATGTCATTACCACTGTTCAATATGGTAAACCTGATCACAGTAGCAGATCCACTGGAGACTGCATTCAAGTATCCAAGACCTACGTTACCACCATACATGACACCTATAGAACCGCAGGTAGGAAAGTTCTATAACAGCCCAGTTGCGCTTGGCGCAGGAGCTGGGGCAGTGTTAGCTGTAACGTTTACGGCGTTAGGATGTAAACTGACTACG
>AB591998__NP;NP-Alpha;NP-Alpha-2;NP-Alpha-2.2;NP-Alpha-2.2.2;NP-Alpha-2.2.2.1;NP-Alpha-2.2.2.1.2;NP-Alpha-2.2.2.1.2.1;NP-Alpha-2.2.2.1.2.1_OTU2
TGTACTCATTATCTATTCATAGTTGTAGTTGCAGTCAACTCAACTTTGTTAACAATTAACTCGGGAGATTATATCTTCTATACTGATTGGGCTTGGACATCATTTGTCGTATTCTCAATTGCCAACACTTTGATGACTATTGTCGGTGCTGTGTATTATCTTACATTTACAGGCGTACCTGGTACTGCAACGTACTATGGTCTGATTATGCAAGTCTATACTTGGGTTGCAAAAGTTGCATGGTTT---GCACTTGGCTATCCAGTAGATTTCATCGTTCATCCAATGTGGATTCCATCGTGTATGCTGTTGGACTTGGCATATTGGGCGACAAAGAAGAATAAGCACTCGCTGATATTCTTTGGCGGAGTTTTAGTTGGAATGTCAATGCCACTGTTCAATATGGTACAGTTGATGTTGATAGCAGATCCGCTAGAAACTGCATTCAAATACCCGAGACCAACATTGCCTCCATACATGACGCCGATAGAGCCGCAGGTAGGTAAGTTCTACAATAGCCCAGTAGCTCTGGGAGCGGGAGCTGGATCGGTACTAGCATGTACATTTGCGGCATTAGGCTGTAAGTTTAACACG
>AB592000__NP;NP-Gamma;NP-Gamma-2;NP-Gamma-2.1;NP-Gamma-2.1.3;NP-Gamma-2.1.3.1;NP-Gamma-2.1.3.1_OTU1
TGTACACACTACTTATTCATAGTAGTTGTTGCAGTTAACTCTACATTGTTAACAATCAACGCAGGAGATTACATATTCTATACTGACTGGGCTTGGACATCGTACACGGTATTTTCAATATCGCAAACTTTGATGCTTATTGTAGGAGCTACATACTATCTTACATTTACGGGCGTTCCAGGCACAGCGACGTACTACGCTCTAATTATGACAGTATACACATGGATAGCAAAAGGTGCATGGTTT---GCACTCGGATATCCGTATGACTTCATTGTAACCCCAGTCTGGTTACCATCAGCAATGCTTTTGGATCTAGTCTATTGGGCAACAAAGAAGAACAAGCACTCCTTGATACTGTTTGGCGGCGTACTGGTAGGAATGTCTTTACCATTATTCAACATGGTAAACCTGATAACAGTAGCAGACCCACTTGAAACGGCATTCAAATACCCAAGACCAACATTGCCACCATATATGACACCAATAGAACCGCAAGTAGGTAAGTTCTATAACAGTCCAGTCGCACTGGGCGCAGGTGCAGGTGCAGTATTGGCATGTACATTTGCAGCATTAGGTTGTAAATTGAACACT
>AB592040__NP;NP-Alpha;NP-Alpha-2;NP-Alpha-2.2;NP-Alpha-2.2.2;NP-Alpha-2.2.2.1;NP-Alpha-2.2.2.1.2;NP-Alpha-2.2.2.1.2_OTU1
TGTACTCATTACTTATTCATAGTTGTAGTTGCAGTCAACTCCACTTTGTTAACAATTAACTCGGGAGACTATATCTTCTATACTGATTGGGCTTGGACATCATTTGTTGTATTCTCAATTGCCAACACTCTGATGACTGTTGTTGGTGCTGTGTATTATCTTACATTTACTGGTGTACCTGGTACGGCAACGTATTATGGTCTGATTATGCAGGTCTATACATGGGTTGCAAAAGTTGCATGGTTT---GCACTTGGCTATCCAGTGGATTTCATCGTTCATCCAATGTGGATTCCATCTTGTATGTTATTGGACTTGGCGTATTGGGCAACAAAGAAGAATAAACACTCGCTGATATTCTTTGGCGGAGTTTTAGTCGGAATGTCAATGCCACTGTTCAATATGGTACAGTTGATGTTGATTGCGGATCCACTAGAAACTGCATTCAAGTATCCAAGACCAACATTGCCCCCATACATGACGCCTATAGAACCGCAGGTCGGTAAGTTCTACAATAGCCCAGTAGCTCTGGGAGCGGGAGCTGGAGCGGTACTAGCATGTACATTTGCAGCACTAGGCTGTAAGCTTAACACG
>AB592100__NP;NP-Gamma;NP-Gamma-2;NP-Gamma-2.1;NP-Gamma-2.1.3;NP-Gamma-2.1.3.1;NP-Gamma-2.1.3.1_OTU6
TGTACACACTACTTATTCATAGTAGTTGTTGCAGTTAACTCAACTTTGTTAACAATTAATGCAGGAGACTACATCTTCTACACTGACTGGGCTTGGACTTCGTACACGGTATTTTCAATATCGCAAACGTTGATGCTAATTGTAGGAGCTACATACTATCTTACATTTACAGGCGTTCCAGGCACAGCAACGTACTACGCTCTAATTATGACAGTATACACATGGATAGCAAAAGGCGCATGGTTT---GCACTTGGTTATCCGTATGACTTCATTGTAACTCCAGTTTGGCTACCTTCAGCAATGCTGTTGGACTTGGTTTACTGGGCAACAAAGAAGAACAAGCACTCCTTGATACTGTTTGGCGGCGTACTGGTAGGAATGTCATTACCATTGTTCAACATGGTAAACCTGATAACAGTAGCAGACCCACTAGAAACGGCATTCAAATATCCGAGACCAACATTGCCACCATACATGACACCGATAGAACCGCAAGTAGGTAAATTCTATAACAGCCCAGTTGCGCTAGGTGCAGGTGCAGGTGCAGTATTGGCATGTACATTTGCAGCATTAGGTTGTAAATTGAACACT
>AB592126__NP;NP-Epsilon;NP-Epsilon-2;NP-Epsilon-2.1;NP-Epsilon-2.1_OTU1
TGTACTCACTACTTATTCATAGTAGTAGTCGCAGTCAATTCAACTCTGCTAACAATTAACGCAGGAGACTACATCTTCTATACTGATTGGGCCTGGACATCGTTTGTAGTATTCTCAATATCTCAAACATTGATGCTCGCTGTAGGTGCAGCATATTATCTGACCTTCACTGGAGTTCCAGGAACCGCAACGTATTATGCGCTCATTATGACAGTCTATACTTGGATTGCCAAAGGTGCATGGTTC---GCATTAGGTTACCCATACGATTTCATCGTTACACCAGTTTGGCTACCCTCAGCAATGCTGTTGGACTTGGCGTACTGGGCAACAAAGAAGAATAAGCACTCTCTGATACTGTTCGGCGGAGTCTTAGTTGGAATGTCGCTACCACTGTTCAATATGGTCAATCTGATCACAGTGGCTGACCCACTAGAGACTGCATTCAAGTATCCAAGACCAACGTTACCACCATACATGACTCCGATAGAGCCGCAGGTAGGTAAGTTCTATAACAGCCCAGTTGCACTTGGTGCAGGAGCTGGAGCAGTACTTGCATGTACTTTCACGGCTTTAGGTTGTAAACTAACAACC
>AB592180__NP;NP-Alpha;NP-Alpha-2;NP-Alpha-2.2;NP-Alpha-2.2.2;NP-Alpha-2.2.2.1;NP-Alpha-2.2.2.1.1;NP-Alpha-2.2.2.1.1.3;NP-Alpha-2.2.2.1.1.3.3;NP-Alpha-2.2.2.1.1.3.3_OTU1
TGTACGCACTACTTATTCATAGTAGTAGTTGCAGTTAACTCCACTTTACTAACAATCAACTCAGGAGACTATATCTTCTATACAGACTGGGCTTGGACATCATTTGTGGTATTTTCCATAGCTAATACCTTGATGACAGTGGTAGGTGCTGTTTACTATATCACGTTTACAGGTGTTCCTGGCACAGGCGCATATTATGGCCTGATTATGCAAGTCTATACTTGGGTCGCTAAAGTTGCATGGTTT---GCACTTGGCTATCCTGTGGATTTCATTGTTCATCCAATGTGGATTCCATCTTGTATGCTATTGGACTTGGCGTATTGGGCTACAAAGAAGAATAAGCACTCGCTGATATTCTTTGGTGGAGTTTTAGTCGGAATGTCAATGCCGTTGTTCAACATGGTACAATTGATGTTGATTGCGGATCCGCTCGAAACTGCATTCAAGTATCCAAGACCAACATTGCCTCCATACATGACGCCGATAGAACCGCAGGTAGGAAAGTTCTACAATAGCCCAGTAGCTCTGGGAGCGGGAGCTGGATCTGTCCTGTCGGTGACGTTTGCAGCATTGGGTTGTAAGCTTAATACC
>AB622259__NS;NS-Gamma;NS-Gamma-2;NS-Gamma-2.3;NS-Gamma-2.3.2;NS-Gamma-2.3.2.2;NS-Gamma-2.3.2.2_OTU6
ACAACCCACTATCTGTTCATCGTTGTTGTTGCTGTCAATAGCACACTGCTGACCATAAATGCAGGAGACTACATCTTCTACACCGACTGGGCTTACAGCTCCTTTGTAGTATTTTCGATTGCACAATCGACTATGCTTGCAGTAGGAGCTGTCTATTACTTGCTCTTCACAGGAGTTCCGGGAACAGCCACGTATTACGCAACCATAATGACTATCTATACATGGGTTGCAAAGGGTGCGTGGTTT---GCACTAGGTTACCCATATGACTTCGTTACGACACCGGTATGGATACCTTCTGCCATGTTGTTGGACCTTACTTACTGGGCTACACGGCGGAATAAGCACATGCTAATAATCGTTGGCGGCACTTTGGTTGGTCTGTCACTTCCGTTGTTCAACATGATCAACCTATTGCTGGTACGAGATCCATTGCAAATAGCATTCCAGTATCCTAGACCAACATTGCCACCCTACATGACACCAATTGAACCTCAGGTCGGAAAGTTCTATAATAGTCCCGTTGCGTTGGGTTCGGGAGCTTCAGCAGTATTAACTGTGCCTATAGCAGCATTAGGTGCTAAACTAAATACG
>AB625919__NT;NT-Alpha;NT-Alpha-1;NT-Alpha-1.1;NT-Alpha-1.1.1;NT-Alpha-1.1.1.2;NT-Alpha-1.1.1.2_OTU3
TGTACTCACTACTTATTCATAGTAGTGGTAGCAGTCAACTCGACCTTGTTGACAATCAACGCAGGAGACTACATCTTCTATACTGACTGGATGTGGACATCTTATGTGATATTTACATTATCACAATCATTGATGCTCGCAGTCGGTGCAGCATACTATCTGACGTTTACTGGAGTTCCAGGAACGGCAACATACTATGCACTGATAATGACAGTGTATACTTGGATAGCAAAAGGTGCATGGTTC---TCCTTAGGATATCCATACAGCTTCATCGTTGTACCAATGTGGATTCCATCGGCAATACTGATGGATCTTGCATACTGGGCAACAAAGAGAAACAAACACTCTTTGATCTTGATAGGCGGTGTACTCTGTGGAATGTCTATGTCATTGTTCAACATGATCAATCTAATTACAATAGATGATCCTCTTGAGACTGCTTTCAAATACCCAAGAACCACATTGCCTCCGTACATGACTCCAATAGAACCGCAAGTAGGAAAGTTCTATGATAGTCCTGTCGCTTTAGGTGCAGGTGCTGGTGCAGTACTAACAGTCACAATGACTGCCTTAGGATGCAAACTAACAACC
>AB625946__NS;NS-Alpha;NS-Alpha-3;NS-Alpha-3.2;NS-Alpha-3.2.1;NS-Alpha-3.2.1.1;NS-Alpha-3.2.1.1.2;NS-Alpha-3.2.1.1.2_OTU1
ACAACGCACTACCTATTCATAGTAGTGGTTGCTGTCAACAGCACGCTGCTAACCATCAACGCAGGAGACTACATCTTCTACACAGACTGGATGTGGACATCCTTCGTGGTATTCTCGGTCTCGCAGTCGACTATGCTCGCTGTGGGTGCGGTATACTACATGTTGTTCACAGGCGTTCCAGGGACCGCAACATACTATGCAACAATCATGACCATCTACACATGGGTTGCAAAGGGTGCATGGTTC---GCACTAGGATACCCGTATGACTTCATCGTGGTGCCAGTGTGGATCCCGTCGGCAATGCTTCTAGACCTCACGTACTGGGCGACAAGACGCAACAAGCACGCTGCCATCATCATTGGCGGAACGCTGGTTGGCCTCTCATTCCCGCTGTTCAACATGGTCAACCTGTTGCTCGTCAGAGACCCACTCGAGGTGGCCTTCAAGTATCCAAGACCGACGCTGCCAGCGTACATGACGCCTATAGAGCCTCAGGTAGGTAAGTTCTACAACTCGCCTGTCGCCCTGGGTTCAGGTGCTGGTGCAGTGCTAACGGTGCCCATTACTGCGTTGGGTGCGAAACTTAACACG
>AB645413__NS;NS-Beta;NS-Beta-2;NS-Beta-2_OTU1
ACAACGCACTATCTATTCATTGTAGTAGTTGCTGTAAATAGCACACTACTGACTATTAATGCTGGAGACTATATCTTCTACACTGATTGGGCATGGACGTCATTCGTCGTATTCTCTATCGCTCAATCTACAATGCTTGTGGTGGGGGCAATATACTATATGCTGTTTACAGGCGTGCCGGGTACCGCTACTTATTATGCAACCATTATGACGATATATACATGGGTTGCAAAAGGTGCCTGGTTT---GCATTAGGCTACCCATACGACTTCGTTACAGTACCTGTCTGGATACCTTCGGCAATGTTATTAGACCTGACTTATTGGGCGACTAGAAGGAATAAGCATGCTGCTATAATAATTGGCGGAACGCTAGTAGGTCTATCTCTTCCAATGTTCAATATGATCAACCTTTTATTGATAAGGGATCCATTGGAGGTGGCCTTCAAGTATCCGCGTCCGACATTACCGCCATACATGACTCCCATTGAACCTCAGGTAGGTAAGTTTTACAACAGTCCTGTAGCCTTAGGAGCAGGCGCAGGAGCAGTGCTATCAGTACCAATTGCGGCTTTGGGTGCTAAACTTAACACG
>AB645422__NS;NS_OTU1
ACTACGCACTATTTGTTTATAGTGGTCGTAGCTGTAAACAGTACACTGCTGACAATTAACGCTGGAGACTACATTTTCTATACTGACTGGGCGTGGACATCATTTGTAGTATTTTCGATTTCTCAATCAACAATGCTTGTTGTTGGAGCCATTTACTACATGTTGTTTACTGGTGTACCAGGTACTGCAACTTATTATGCGACAATCATGACAATATACACTTGGGTAGCAAAAGGAGCTTGGTTT---GCTTTGGGTTATCCATATGACTTTGTTGCGGTCCCAGTGTGGATACCATCGGCAATGTTGCTAGATTTGACGTATTGGGCAACAAGAAGGAACAAACACGCCGCAATAATTATTGGTGGGACGTTGGTAGGTCTATCGCTACCGATGTTCAACATGATAAACCTTCTGCTGGTGAGAGATCCATTGGAGATGGCATTCAAGTATCCCAGACCAACACTGCCTCCATATATGACGCCTATAGAACCTCAGGTCGGTAAGTTCTACAATAGTCCTGTAGCTTTGGGCTCAGGAGCAGGAGCAGTACTTAGCGTTCCTATCGCAGCACTCGGGGCGAAACTCAACACT
>AB645427__NS;NS-Gamma;NS-Gamma-1;NS-Gamma-1.1;NS-Gamma-1.1_OTU1
ACAACGCACTATCTATTCATTGTTGTAGTTGCTGTCAACAGCACACTTCTGACTATTAATGCAGGCGACTATATTTTCTACACTGATTGGGCTTGGACTTCATTTGTAGTATTTTCAATTTCGCAATCTACAATGTTGGTTGTGGGAGCAATATACTACATGCTCTTTACTGGAGTCCCTGGAACGGCGACATATTATGCTACAATCATGACAATATATACCTGGGTTGCGAAGGGTGCATGGTTT---GCATTAGGATACCCCTATGACTTTGTCACAGTGCCAGTTTGGATACCTTCAGCAATGCTATTGGACTTAACGTATTGGGCAACACGCCGCAACAAACATGCCGCAATAATTATCGGAGGAACACTCGTTGGGCTGTCGCTGCCGTTGTTTAATATGATAAACCTTTTGTTGATAAGGGATCCTCTGGAGATGGCATTCAAGTATCCAAGACCTACTCTTCCCCCCTATATGACTCCCATTGAACCTCAGGTAGGAAAGTTCTACAATAGTCCTGTTGCGTTAGGTTCCGGTGCAGGAGCGGTGCTGAGCGTGCCTATAGCAGCTTTAGGTGCTAAATTGAATACA
>AB645445__NP;NP-Gamma;NP-Gamma-2;NP-Gamma-2.1;NP-Gamma-2.1.3;NP-Gamma-2.1.3.2;NP-Gamma-2.1.3.2.3;NP-Gamma-2.1.3.2.3.Incertae_sedis.2;NP-Gamma-2.1.3.2.3.Incertae_sedis.2_OTU1
TGTACACACTACTTATTCATAGTAGTTGTTGCAGTTAACTCTACTTTGTTAACAATTAATGCAGGAGATTACATCTTCTACACTGACTGGGCTTGGACTTCGTACACGGTATTTTCAATATCGCAAACGTTGATGCTAATTGTAGGTGCTACATATTATCTTACATTTACAGGCGTTCCAGGCACAGCAACGTACTACGCTCTAATTATGACAGTATACACATGGATAGCAAAAGGCGCATGGTTT---TCGTTAGGATATCCATATGACTTCATTGTAACTCCAGTTTGGCTACCTTCAGCAATGCTGTTGGACTTAGTTTACTGGGCGACAAAGAAGAACAAGCATAGCTTGATACTGTTTGGCGGCGTACTAGTAGGAATGTCATTACCATTGTTCAACATGGTAAACCTGATAATAGTAGCAGACCCACTAGAAACGGCATTCAAATATCCAAGGCCAACATTGCCACCATACATGACACCGATAGAGCCGCAAGTAGGCAAATTCTATAACAGCCCAGTTGCACTCGGTGCAGGTGCAGGTGCGGTATTGGCATGTACGTTTGCAGCATTAGGTTGTAAACTCAACACT
>AB646542__NS;NS-Incertae_sedis-2;NS-Incertae_sedis-2_OTU1
ACGACACACTATTTGTTCATAGTCGTAGTTGCTGTGAACAGCACGCTGCTGACGATCAATGCAGGGGACTACATCTTCTATACGGACTGGGCATGGACATCTTTTGTTGTATTTTCAATCTCACAATCGACAATGCTCGCTGTAGGCGCCGTATACTACCTGCTATTCACAGGAGTACCGGGAACAGCCACATATTACGCAACCATTATGACGATATATACATGGGTAGCGAAGGGTGCATGGTTC---GCCTTAGGATATCCATATGACTTCATCGTGACGCCAGTTTGGATACCGTCGGCGATGCTGTTAGACCTGGTCTACTGGTCAACTAGACGGAACAAACACGCGCTAATGATAATAGGAGGTAGCTTGGTTGGACTTTCGTTACCTTTGTTCAACATGATAAACCTACTATTAGTTGCAGACCCGCTAGAAATGGCATTCAAGTACCCGAGACCGACACTTCCGCCATATATGACGCCAATAGAACCCCAGGTCGGAAAGTTCTACAACAGTCCGGTAGCCTTAGGTTCAGGAGCGGGAGCTGTACTAACAGTACCTATAGCTGCATTAGGCGCAAAACTGAACACA
>AB649214__NC;NC-Alpha;NC-Alpha_OTU1
ACAATACACTACCTGTTCATAGTCGTAGTTGCAGTGAACTCAACGCTGTTGACCATCAATGCTGGAGACTACATCTTCTACTCTGATTGGATGTGGACATCCTTTGTGATCTTCAACCTTAGCCAGTCAACCATGCTTGTCGTTGGTGCTATCTACTACATGCTATTCACAGGAGTACCTGGTACAGCAACCTATTATGCTACAATAATGACCATCTACACCTGGGTTGCAAAGTGGGCCTGGACTGGAGGTCTAGGCTATCCATACGACTTCATGATAGTCCCAGTGTGGATACCAAGCGCAATGCTATTAGACCTAGCATACTGGGCAACTAGGAGGAACAAGCATGCAGCAATACTCATAGGAGGCTCTCTGTTAGGCATGTCGATGCCACTCTTCAACATGATAAACCTGCTTACTGTACATGACCCTCTAGAGATGGCATTCAAGTACCCAAGGCCAACACTCCCAGCATATCTAACACCAATCGAGCCTCAGGTAGGTAAGTTCTACAACAGCCCAGTGGCACTTGCAGCAGGTATTAGTGCCGTTATAAGCGTTCCAATGGCAGCCCTAGGAGCAAAGCTGAATACA
>AB649217__NP;NP-Eta;NP-Eta-1;NP-Eta-1.2;NP-Eta-1.2.2;NP-Eta-1.2.2.1;NP-Eta-1.2.2.1_OTU3
TGTACTCACTACTTGTTCATAGTAGTGGTTGCAGTCAACTCGACGTTGCTTACAATCAATACAGGCGACTACATCTTCTACACTGACTGGGCTTGGACTTCATTTGTTGTATTTTCGATAGGAAATACATTGATGTTGGTAGTCGGCGCAGCCTACTACTTAACATTCACTGGAGTTCCAGGAACGGCAACGTATTATGCGTTGATCATGACTGTCTACACATGGGTTGCCAAGGGTGCATGGTTT---GCACTTGGTTATCCGTACGACTTCATTGTCACACCGGTGTGGCTACCATCAGCTATGTTGATGGATTTGGCATACTGGGCAACAAAGAAGAACAAGCACTCACTGATCCTATTCGGTGGTGTCATGGCAGGACTGTCATTACCATTATTCAACATGGTAAACCTGATGACTGTTGCCGACCCCTTAGAGACTGCATTCAAATATCCAAGACCAACTTTGCCCCCATATATGACTCCAATAGAGCCTGCCGTAGGCAAGTTCTATAACAGTCCAGTTGCACTCGGTGCAGGAGCAGGTGCTGTATTGTCAGTTACTATGTGCGCGCTGGGATGTAAGCTGAACACG
>AB649219__NS;NS-Alpha;NS-Alpha-3;NS-Alpha-3.2;NS-Alpha-3.2.1;NS-Alpha-3.2.1.1;NS-Alpha-3.2.1.1.1;NS-Alpha-3.2.1.1.1.1;NS-Alpha-3.2.1.1.1.1.2;NS-Alpha-3.2.1.1.1.1.2_OTU1
ACAACGCACTACCTATTCATAGTAGTCGTTGCTGTCAACAGCACGCTGCTAACCATCAACGCAGGAGACTACATCTTCTACACAGACTGGGCGTGGACGTCCTTTGTAGTATTCTCAATCTCACAGTCGACCATGCTCGCTGTGGGTGCAATATACTACATGTTGTTCACGGGTGTTCCAGGCACTGCGACTTATTATGCCACAATCATGACCATCTACACATGGGTTGCAAAAGGCGCATGGTTC---GCACTTGGCTACCCGTACGACTTCGTCGTGACTCCAGTGTGGATCCCGTCGGCAATGCTGTTGGACCTCACGTACTGGGCGACTAGACGCAACAAGCACGCTGCCATCATCATTGGCGGTTCGCTGGTTGGCCTTTCCTTACCGCTGTTCAACATGGTCAACCTGTTGCTCGTCAGAGACCCGCTTGAGGTAGCCTTCAAGTATCCAAGGCCGACGCTGCCAGCATACATGACGCCTATAGAGCCCCAGGTAGGTAAGTTTTACAACTCGCCTGTCGCTCTAGGATCTGGAGCTGGTGCAGTGCTAACGGTGCCCATCGCTGCGTTGGGTGCAAAACTTAACACG
>AB688020__NS;NS-Delta;NS-Delta-1;NS-Delta-1.1;NS-Delta-1.1.2;NS-Delta-1.1.2.1;NS-Delta-1.1.2.1_OTU12
ACTACACACTATCTATTCATAGTTGTAGTTGCTGTAAATAGTACATTATTGACAATCAACGCAGGAGACTACATATTCTATACAGATTGGGCTTGGACATCATTTGTTGTATTCTCAGTATCCCAATCAACAATGCTTGTAGTTGGAGCAATCTATTACATGCTATTCACCGGTGTACCAGGGACTGCAACATATTATGCAACAATCATGACTATCTATACATGGGTAGCCAAAGGAGCTTGGTTT---GCATTAGGATATCCATACGACTTCATCGTAACTCCAGTTTGGATACCTTCAGCAATGCTATTAGATCTGACATATTGGGCAACAAGAAGGAACAAGCATGCTGCCATTATAATTGGCGGAACATTGGTAGGCCTTTCATTGCCAATATTCAACATGATAAATCTATTGCTGGTAAGAGATCCTCTAGAGATGGCATTCAAGTATCCTCGTCCAACGTTGCCTCCGTATATGACGCCAATTGAACCTCAGGTCGGTAAGTTCTACAATAGTCCCGTGGCGCTAGGATCCGGGGCGGGAGCTGTACTTAGCGTTCCAATCGCTGCATTGGGCGCAAAACTGAACACT
>AB703989__NP;NP-Alpha;NP-Alpha-2;NP-Alpha-2.2;NP-Alpha-2.2.2;NP-Alpha-2.2.2.1;NP-Alpha-2.2.2.1.2;NP-Alpha-2.2.2.1.2_OTU2
TGTACCCATTACTTATTTATCGTTGTAGTTGCCGTCAATTCTACTTTGTTAACAATTAACTCGGGAGACTATATCTTCTATACTGATTGGGCCTGGACATCATTTGTAGTATTCTCAATTGCCAACACTTTGATGACTATTGTAGGTGCAGTGTATTATCTTACATTTACTGGTGTACCTGGTACAGCTACGTACTATGGTCTGATTATGCAAGTCTATACATGGGTTGCAAAAGTTGCATGGTTT---GCACTTGGCTATCCAGTGGATTTCATCGTTCATCCAATGTGGATTCCATCTTGTATGTTATTGGACTTGGCGTATTGGGCGACGAAGAAGAATAAACACTCGCTGATATTCTTTGGCGGAGTTTTAGTTGGAATGTCAATGCCACTGTTCAATATGGTGCAGTTGATGTTGATAGCAGATCCACTAGAAACTGCATTCAAGTATCCAAGACCAACATTACCACCATACATGACGCCTATAGAACCGCAGGTAGGTAAGTTCTACAACAGCCCAGTAGCTCTGGGAGCGGGAGCTGGATCGGTACTAGCATGTACATTTGCAGCATTAGGCTGTAAGCTTAATACG
>AB703990__NP;NP-Alpha;NP-Alpha-2;NP-Alpha-2.2;NP-Alpha-2.2.2;NP-Alpha-2.2.2.1;NP-Alpha-2.2.2.1.2;NP-Alpha-2.2.2.1.2_OTU3
TGTACTCACTATTTATTTATAGTTGTAGTTGCAGTCAATTCCACTTTGTTAACAATTAACTCGGGAGATTATATCTTCTATACAGATTGGGCTTGGACATCATTTGTGGTATTTTCTATTGCTAACACTCTGATGACTGTTGTTGGTGCTGTGTATTATCTTACATTTACAGGCGTACCTGGTACGGCAACGTATTACGGTCTGATTATGCAAGTCTATACATGGGTTGCAAAAGTTGCATGGTTT---GCACTTGGCTATCCAGTGGATTTCATCGTTCATCCAATGTGGATTCCATCTTGTATGCTGTTGGACTTGGCGTATTGGGCAACGAAGAAGAATAAACACTCGCTGATATTCTTTGGTGGAGTCTTAGTCGGAATGTCAATGCCGCTGTTTAATATGGTACAGTTGATGTTGATAGCAGATCCGCTAGAAACTGCATTCAAGTATCCAAGACCAACATTGCCTCCATACATGACGCCGATAGAACCGCAGGTAGGTAAGTTCTACAATAGCCCGGTAGCTTTGGGAGCGGGAGCTGGATCGGTACTAGCATGTACATTTGCAGCATTAGGTTGTAAGCTTAACACA
>AB703998__NP;NP-Alpha;NP-Alpha-2;NP-Alpha-2.2;NP-Alpha-2.2.2;NP-Alpha-2.2.2.1;NP-Alpha-2.2.2.1.2;NP-Alpha-2.2.2.1.2.3;NP-Alpha-2.2.2.1.2.3_OTU1
TGTACTCACTACTTGTTCATAGTAGTAGTTGCAGTTAACTCCACTTTATTAGTAATTAACGCGGGGGACTATATCTTCTATACTGATTGGGCCTGGACTTCATTTGTAGTATTTTCCATCGCTAACACTCTCATGGTTACCGTCGGTGCTGTGTATTATCTCACATTTACAGGTGTACCTGGTACTGCAACGTATTATGGTCTGATTATGCAAGTCTATACATGGGTTGCAAAAGTTGCATGGTTT---GGACTTGGTTATCCAGTAGACTTTATTGTTCATCCAATGTGGATTCCATCTTGTATGCTGTTGGACTTGGCGTATTGGGCGACAAAGAAGAATAAACACTCGCTGATATTCTTTGGCGGAGTTTTAGTCGGAATGTCGTTCCCGCTCTTCAACATGGTACAGTTAATGTTGATTGCGGATCCACTAGAAACTGCATTCAAGTATCCAAGACCAACATTGCCTCCATACATGACGCCTATAGAACCGCAGGTAGGAAAGTTCTACAATAGCCCAGTAGCTTTGGGAGCGGGAGCTGGAGCTGTACTAGCGTGTACGTTTGCTGCATTAGGATGTAAGCTTAATACG
>AB704000__NP;NP-Gamma;NP-Gamma-2;NP-Gamma-2.1;NP-Gamma-2.1.2;NP-Gamma-2.1.2_OTU1
AGTACACACTATTTGTTCATTATAGTGGTTGCAGTTAATTCTACATTGTTATCAATTAACGCAGGTGACTACATCTTCTACACTGACTGGGCTTGGACTTCATTTGTGGTGTTTTCAATATCACAAACGTTGATGCTTGTAGTAGGTGCATGTTATTACCTTACATTTACAGGTGTTCCAGGTACAGCGACGTACTACGCTCTAATTATGACAGTATACACATGGATAGCAAAAGGTGCATGGTTT---TCACTAGGATATCCATATGACTTTATTGTAACTCCAGTATGGTTACCTTCAGCAATGCTGTTGGACTTAGTTTACTGGGCTACAAAGAAGAACAAGCACTCCTTGATACTGTTTGGCGGCGTACTAGTAGGAATGTCATTACCGTTATTCAATATGGTAAACTTGATAACAGTAGCAGACCCGCTTGAAACGGCATTCAAATATCCGAGACCAACATTACCACCATATATGACACCGATAGAACCGCAGGTAGGTAAGTTCTATAATAGTCCAGTAGCGCTGGGTGCAGGTGCCGGTGCAGTATTGTCAGTCACTATGGCTGCGTTGGGTTGTAAACTCACTACG
>AB827247__NP;NP-Delta;NP-Delta-1;NP-Delta-1.1;NP-Delta-1.1.1;NP-Delta-1.1.1_OTU3
TGTACTCATTATGTATTCATAATAGTAATAGCAGTCAATTCAACTCTACTTGCAATTAACGCAGGTGACTATATTTTCTACACAGATTGGGCCTGGACATCCTTTGTAGTATTTTCCATCTCACAAACTTTGATGCTTGCTGTAGGTGCAACATATTACCTAACATTTACAGGAGTTCCAGGTACAGCAACTTACTACGCATTAATCATGACGGTGTATACATGGATAGCCAAAGGTGCATGGTTT---TCACTTGGATATCCATATGACTTCATTGTAGTCCCAGTATGGATTCCCTCAGCAATGCTGTTGGATTTGGCATATTGGGCAACAAAAAGGAATAAACACTCTCTGATACTGTTTGGTGGAGTATTGTGTGGAATGTCATTACCGTTGTTCAATATGGTAAACTTGATCACTGTAGCAGATCCACTGGAAACTGCATTCAAGTATCCACGGCCTACGTTGCCACCATACATGACACCCATAGAACCGCAGGTCGGAAAGTTCTATAACAGCCCAGTAGCGCTTGGCGCAGGTGCTGGAGCAGTGTTAGCTGTAACGATGACGGCGTTAGGATGTAAACTGACTACG
>AB827250__NP;NP-Theta;NP-Theta-2;NP-Theta-2.1;NP-Theta-2.1.2;NP-Theta-2.1.2_OTU3
AGTACTCACTACTTGTTCATTATAGTAGTTGCGGTAAACGGAACTCTGCTTACAATTAATGCAGGTGACTATATTTTCTACACGGACTGGGCTTGGACTTCGTTTGTAGTATTTTCCATATCACAAACATTGATGCTTACGGTAGGCGCAGTGTATTATCTGACATTTACTGGCGTTCCAGGAACAGCAACGTATTATGCATTAATCATTACAGTGTATACATGGGTTGCAAAAGGTGCATGGTTT---GCACTCGGATATCCATATGACTTTATCGTTGTACCAATATGGTTACCATCAGCAATGTTGCTTGATCTGGCATATTGGGCTACAAAGAGAAACAAGCACTCACTAATTCTGTTTGGCGGAGTATTGGTAGGTCTGTCGTTACCATTGTTTAACATGGTAAATCTGTTAACAATTGCAGACCCGCTAGAAACGGCATTCAAATATCCACGGCCAACATTGCCACCATATATGACGCCAATAGAACCGCAAGTTGGAAAATTCTATAATAGCCCGGTTGCGCTGGGTGCTGGTGCTGGTGCAGTATTGGCCGTTACGATGGCAGCGCTAGGATGTAAGCTAACAACG
>AB827257__NP;NP-Theta;NP-Theta-2;NP-Theta-2.2;NP-Theta-2.2_OTU1
TGTACCCACTATTTGTTCATTATAGTAGTTGCGGTAAACGGAACTCTGCTTACAATTAATGCAGGTGACTACATTTTCTACACTGATTGGGCCTGGACTTCGTTTGTAATATTCTCTATATCTCAAACGTTAATGCTTACTGTAGGAGCTTGTTATTATCTAACATTCACTGGCGTTCCAGGAACAGCTACGTATTATGCATTAATCATTACTGTGTATACCTGGGTTGCAAAAGGTGCATGGTTT---GCACTCGGATATCCATATGACTTTATCGTTACTCCAATATGGTTACCATCAGCAATGCTGTTGGACTTGGCGTACTGGGCAACAAAACGAAACAAGCACTCGTTGATACTGTTTGGCGGAGTACTGGTAGGAATGTCATTGCCATTATTCAACATGGTAAACCTGATAACAATAGCAGACCCACTAGAAACGGCATTCAAATATCCAAGACCAACATTGCCGCCATACATGACACCGATAGAACCGCAGGTCGGAAAGTTCTATAACAGTCCGGTCGCGCTTGGTGCAGGTGCTGGAGCAGTATTGTCCGTTACGATGGCAGCGTTAGGATGTAAACTAACAACG
>AB828780__NP;NP-Epsilon;NP-Epsilon-2;NP-Epsilon-2.2;NP-Epsilon-2.2_OTU4
TGTACTCACTATTTATTCATAGTAGTAGTCGCAGTCAATTCAACTCTGCTAACAATTAACGCAGGAGACTACATCTTCTATACTGATTGGGCCTGGACATCGTTTGTAGTATTCTCAATATCTCAAACACTTATGCTCACTGTAGGTGCGTGCTATTATCTCACCTTCACTGGAGTTCCAGGAACCGCAACGTATTATGCACTTATCATGACAGTCTATACTTGGATTGCAAAAGGTGCATGGTTC---GCATTAGGTTACCCATACGACTTCATAGTTACACCAGTTTGGCTACCATCAGCAATGCTGTTGGATTTGGCGTACTGGGCAACAAAGAAGAATAAGCACTCTCTGATACTGTTCGGCGGAGTCTTAGTTGGAATGTCATTACCACTATTCAACATGGTCAATTTGATCACAGTGGCTGATCCACTAGAGACTGCATTCAAGTATCCAAGACCAACGTTACCACCATATATGACCCCGATAGAACCGCAGGTAGGTAAATTCTACAACAGCCCAGTTGCACTTGGTGCAGGTGCTGGAGCAGTATTAGCCTGTACATTTGCGGCTTTAGGTTGTAAACTTACAACA
>AB828929__NS;NS-Epsilon;NS-Epsilon-1;NS-Epsilon-1_OTU2
ACAACGCACTATCTATTCATAGTAGTAGTAGCTGTAAATAGTACATTATTGACTATAAATGCAGGTGACTATATTTTCTACACTGATTGGGCTTGGACTTCATTTGTAGTCTTTTCCATTTCTCAATCTACTATGCTTGTGGTAGGAGCTATATACTATATGCTTTTCACAGGAGTACCAGGAACAGCGACATATTATGCTACCATTATGACAATCTATACATGGGTTGCAAAGGGTGCATGGTTT---GCTTTAGGATATCCATACGACTTCATTGTAGTACCAGTTTGGATACCTTCTGCGATGTTATTGGACCTTACTTACTGGGCAACAAGACGAAACAAACATGCTGCAATAATAATTGGCGGAACACTAGTAGGAATGTCATTACCAGTATTTAACATGATTAACTTGTTACTGGTGAAAGATCCATTGGAGATGGCATTCAAGTATCCTAGGCCTACGTTGCCTCCGTATATGACGCCAATAGAACCTCAGGTCGGTAAGTTCTACAACAGTCCAGTAGCGTTAGGTGCTGGAGCTGGTGCCGTTCTAAGTGTGCCAATAGCTGCGCTAGGTGCAAAACTAAATACG
>AB828950__NP;NP-Gamma;NP-Gamma-2;NP-Gamma-2.1;NP-Gamma-2.1.3;NP-Gamma-2.1.3.2;NP-Gamma-2.1.3.2.3;NP-Gamma-2.1.3.2.3.1;NP-Gamma-2.1.3.2.3.1_OTU3
TGTACACACTACTTATTCATAGTAGTTGTTGGCGTTAACTCTACTTTGTTAACCATTAATGCAGGAGATTACATCTTCTACACTGACTGGGCTTGGACTTCGTACACGGTATTTTCAATATCGCAAACGTTGATGCTAATTGTAGGTGCTACGTATTACCTAACATTTACAGGCGTTCCAGGCACAGCGACGTACTACGCTCTAATTATGACAGTATACACATGGGTAGCAAAAGCCGCATGGTTT---TCGCTAGGATATCCATATGACTTCATTGTAACTCCAGTTTGGCTTCCATCAGCAATGCTGTTGGACTTGGTCTACTGGGCGACAAAGAAGAACAAGCACTCCTTGATACTGTTTGGCGGCGTACTGGTAGGAATGTCTTTACCATTATTCAACATGGTAAACCTGATAACAGTAGCAGACCCACTAGAAACGGCATTCAAATATCCAAGACCAACATTGCCACCATATATGACACCGATAGAGCCCCAGGTTGGTAAGTTCTATAACAGCCCCGTAGCACTCGGAGCCGGTGCAAGTGCAGTATTGGGATGTACATTTGCAGCATTAGGTTGTAAACTAAACACT
>AB910280__NP;NP-Eta;NP-Eta-1;NP-Eta-1.1;NP-Eta-1.1.1;NP-Eta-1.1.1.1;NP-Eta-1.1.1.1_OTU1
TGTACGCACTACTTATTCATAGTAGTCGTTGCAGTCAATTCAACCCTGCTTACAATTAACGCAGGCGACTACATCTTCTACACTGATTGGGCGTGGACTTCATACGTGGTATTCTCGATATCACAATCATTGATGTTAGTAGTAGGTGCAACTTACTATCTTACATTCACTGGAGTTCCAGGGACCGCAACTTACTACGCACTTATTATGACCGTATATACGTGGGTCGCAAAGGGCGCGTGGTTT---GCATTAGGTTACCCATATGACTTCATCGTTACACCAGTTTGGTTACCATCAGCAATGTTAATTGATTTGGTATACTGGTCTACAAAGAAGAACAAACACTCACTGATTCTGTTCGGTGGTGTGTTGTGCGGAATGTCACTGCCATTGTTCAACATGGTAAATCTAATTACCGTGGCTGATCCATTGGAGACTGCATTCAAATATCCAAGACCAACTTTGCCTCCATATATGACTCCTATAGAACCCCAAGTTGGAAAGTTCTATAACAGTCCAGTTGCACTCGGTGCAGGCGCAGGTGCTGTATTATCAACCACTTTTGCCGCTCTGGGATGTAAACTAAATACG
>AB918811__NS;NS-Alpha;NS-Alpha-3;NS-Alpha-3.2;NS-Alpha-3.2.3;NS-Alpha-3.2.3.1;NS-Alpha-3.2.3.1.1;NS-Alpha-3.2.3.1.1_OTU6
ACAACGCACTATTTGTTCATAGTAGTGGTTGCTGTCAACAGCACGCTGCTAACCATCAACGCAGGAGACTATATCTTCTACACAGACTGGATGTGGACCTCCTTCGTAGTGTTCTCTATCTCACAGTCAACTATGCTTGCTGTGGGCGCGATATACTACATGCTCTTCACAGGAGTACCCGGGACGGCCACATACTACGCAACAATAATGACAATCTACACATGGGTCGCAAAGGGTGCATGGTTC---GCACTGGGCTATCCGTACGACTTCATTGTGGTTCCGGTTTGGATACCTTCGGCAATGCTGTTGGACCTAACCTATTGGGCCACAAGACGGAACAAGCACGCTGCAATCATCATCGGTGGAACACTCGTTGGCCTATCATTCCCGCTGTTCAACATGGTCAACCTGCTGCTTGTCAGGGATCCTCTCGAAGTGGCATTCAAGTATCCAAGACCGACTCTGCCTGCGTACATGACGCCGATCGAGCCTCAGGTAGGAAAGTTCTACAACAGTCCTGTAGCCTTGGGCTCAGGAGCAGGAGCGGTGCTGACAGTGCCGATCGCTGCGTTGGGTGCGAAGCTTAACACG
>AB918819__NS;NS-Beta;NS-Beta-2;NS-Beta-2.1;NS-Beta-2.1_OTU2
ACAACGCACTATCTGTTTATAGTAGTAGTTGCTGTGAACAGCACACTATTGACTATTAACGCTGGAGACTATATCTTCTACACTGACTGGGCATGGACTTCATTCGTGGTATTTTCTATCTCTCAATCGACAATGCTTGTGGTGGGGGCAATATACTATATGCTGTTTACAGGCGTGCCAGGTACGGCTACTTATTACGCAACCATAATGACGATATACACGTGGGTTGCAAAAGGCGCCTGGTTT---GCATTAGGCTACCCATACGACTTCGTTACAGTACCTGTCTGGATACCTTCGGCAATGTTATTGGACCTGACTTATTGGGCGACAAGAAGGAATAAACACGCTGCAATTATAATAGGTGGAACGCTGGTAGGTTTATCTCTTCCGATGTTCAACATGATAAATCTCCTGTTGATCAGAGATCCCTTGGAAGTAGCCTTCAAGTATCCGCGTCCGACATTACCGCCATACATGACTCCTATAGAACCTCAGGTCGGTAAGTTTTACAACAGTCCTGTTGCCTTAGGAGCAGGTGCAGGAGCAGTGCTATCCGTGCCAATTGCGGCATTGGGTGCTAAACTAAACACG
>AB918892__NP;NP-Eta;NP-Eta-1;NP-Eta-1.2;NP-Eta-1.2.1;NP-Eta-1.2.1_OTU9
TGTACTCACTACTTATTCATAGTAGTGGTTGCAGTAAACTCTACCCTGCTAACAATCAATGCAGGTGACTACATCTTCTACACCGATTGGGCCTGGACTTCGTTTGTCATATTCTCAATATCACAATCGTTGATGTTGGTGGTTGGAGCATGTTACTACCTAACATTCACGGGAGTCCCAGGAACAGCAACGTATTATGCGTTGATAATGACTGTCTACACATGGGTAGCAAAAGGTGCATGGTTT---GCACTCGGATATCCATATGACTTCATTGTAACACCCGTTTGGCTACCGTCAGCAATGTTGCTTGACTTGGCATACTGGGCTACAAAGAAGAACAAGCACTCGCTGATTCTATTCGGTGGTGTAATGTGTGGAATGTCATTGCCGTTGTTTAACATGGTCAACCTCATCACTGTGGCTGATCCATTAGAGACTGCATTCAAATATCCAAGACCAACGCTCGCTCCATATATGACACCTATAGAACCCGCCGTAGGCAAGTTCTATAACAGTCCAGTCGCATTAGGTGCCGGTGCAGGTGCTGTATTATCAGTAACCATGGCCGCATTGGGATGTAAGCTGAACACG
>AB918898__NP;NP-Eta;NP-Eta-1;NP-Eta-1.2;NP-Eta-1.2.1;NP-Eta-1.2.1_OTU6
TGTACTCACTACTTATTCATAGTAGTGGTTGCAGTAAACTCTACCCTGCTAACAATCAACGCAGGAGACTACATCTTCTATACTGACTGGGCCTGGACTTCGTTTGTTATATTCTCAATATCACAAACACTGATGTTGGTGGTCGGAGCATGTTACTACCTAACATTCACGGGGGTCCCAGGAACAGCAACGTATTATGGACTGATAATGACTGTCTACACATGGGTAGCAAAAGGTGCATGGTTT---GCACTCGGATATCCATACGACTTCATTGTAACGCCAATCTGGCTGCCGTCGGCAATGTTGCTTGATCTGGCATACTGGGCGACAAAGAAGAACAAGCACTCACTGATTCTATTCGGCGGTGTAATGTGCGGAATGTCATTACCATTGTTCAACATGGTCAACCTAATCACAGTGGCTGACCCGCTAGAGACTGCATTCAAATATCCAAGACCAACGCTCGCTCCATATATGACGCCTATAGAACCCGCCGTAGGCAAGTTCTATAACAGTCCAGTCGCATTAGGTGCCGGTGCAGGTGCTGTATTATCAGTAACCATGGCCGCATTGGGATGTAAGCTGAACACG
>AB918914__NS;NS-Delta;NS-Delta-1;NS-Delta-1.1;NS-Delta-1.1.2;NS-Delta-1.1.2.1;NS-Delta-1.1.2.1_OTU4
ACTACACACTATCTATTCATAGTTGTAGTTGCTGTAAATAGTACATTATTGACAATCAACGCAGGAGACTACATATTCTATACAGATTGGGCATGGACATCATTTGTTGTATTCTCAGTATCCCAGTCAACAATGCTTGTAGTTGGAGCAATCTATTACATGCTATTCACCGGTGTACCAGGGACTGCAACATATTATGCAACAATCATGACTATCTATACATGGGTAGCCAAAGGAGCTTGGTTT---GCACTAGGATATCCATATGACTTCATAGTAACTCCAGTTTGGATACCTTCAGCAATGCTGCTAGATTTGACATATTGGGCAACAAGAAGGAACAAACATGCTGCCATTATAATTGGCGGAACATTGGTGGGACTTTCATTGCCAATATTCAACATGATAAATCTGCTGCTGGTTAGAGATCCGCTTGAGATGGCATTCAAGTATCCTCGGCCAACATTGCCTCCATACATGACACCGATTGAGCCTCAGGTCGGTAAGTTCTACAATAGTCCCGTGGCGCTAGGATCCGGGGCGGGAGCTGTACTCAGCGTTCCAATCGCTGCATTGGGCGCGAAGCTAAATACT
>AB936823__NP;NP-Theta;NP-Theta-2;NP-Theta-2.2;NP-Theta-2.2.2;NP-Theta-2.2.2.1;NP-Theta-2.2.2.1_OTU3
TGTACTCACTACTTGTTCATTATAGTAGTTGCGGTAAACGGAACTCTGCTTACAATTAATGCAGGTGACTACATTTTCTACACTGACTGGGCTTGGACATCCTTTGTAATATTCTCAATATCACAAACGTTGATGCTTACAGTAGGTGCAGTTTATTATCTGACATTTACCGGCGTTCCAGGAACAGCTACTTACTATGGATTAATAATTACTGTGTATACATGGGTTGCAAAAGGTGCATGGTTT---TCACTCGGATATCCCTATGACTTTATCGTTACACCAGTATGGTTACCATCCTGCATGTTGTTGGATTTGGCGTACTGGGCGACGAAGAGAAATAAGCACTCTCTGATATTGTTCGGTGGAGTTTTAGTAGGAATGTCATTGCCATTATTCAACATGGTAAACCTAATGCTAGTGGCAGACCCACTAGAAACGGCATTCAAATATCCAAGACCTACATTGCCTCCGTACATGACACCGATAGAACCGCAGGTCGGAAAATTCTATAACAGCCCAGTTGCGCTGGGTGCGGGAGCTGGTGCAGTATTGTCCGTTACGATGGCAGCGTTAGGATGTAAACTGACTACG
>AFPU000001__NP;NP-Gamma;NP-Gamma-2;NP-Gamma-2.2;NP-Gamma-2.2.5;NP-Gamma-2.2.5.1;NP-Gamma-2.2.5.1_OTU3
TGTACTCACTACTTGTTCATAGTAGTAGTTGCAGTTAACTCTACACTGTTAACAATTAATGCAGGAGACTACATTTTCTATACTGACTGGGCTTGGACATCGTTTACGGTATTTTCAATATCGCAAACTTTGATGCTTTGCGTAGGTGCAACATATTACCTAACGTTTACAGGCGTTCCAGGAACAGCGACGTATTACGCCCTAATTATGACAGTATACACATGGATAGCAAAAGGTGCATGGTTT---GCTCTAGGTTATCCATATGACTTCATTGTAACACCAGTTTGGTTGCCATCAGCAATGTTGCTTGATTTGGCATATTGGGCTACAAAGAAGAACAAACATTCATTGATACTGTTTGGCGGTGTACTTGTAGGAATGTCTTTACCATTATTCAACATGGTAAACCTGATAACAGTAGCAGACCCACTAGAAACGGCATTCAAATATCCAAGACCAACATTGCCACCATACATGACACCAATAGAGCCTCAAGTAGGTAAATTCTATAACAGTCCAGTAGCACTGGGTGCAGGTGCTGGTGCAGTATTGTCAGTTACGTTTACAGCATTAGGTTGTAAGCTAAACACT
>CM001158__NP;NP-Gamma;NP-Gamma-2;NP-Gamma-2.2;NP-Gamma-2.2.5;NP-Gamma-2.2.5.1;NP-Gamma-2.2.5.1_OTU7
TGTACTCACTACTTATTCATAGTAGTAGTTGCAGTTAACTCTACACTGTTAACAATTAATGCAGGAGACTACATTTTCTATACTGACTGGGCTTGGACATCCTTTGTGGTATTTTCAATATCACAAACATTGATGCTCGCGGTAGGTGCAACATACTACCTGACATTTACAGGTGTTCCAGGAACAGCGACGTATTACGCCCTAATTATGACAGTATACACATGGATAGCAAAAGGTGCATGGTTT---GCACTAGGATATCCATATGACTTCATTGTAACACCAGTTTGGTTACCATCAGCAATGTTGCTTGATTTAGCCTATTGGGCCACAAAGAAGAACAAGCACTCCTTGATACTGTTTGGCGGCGTACTAGTAGGAATGTCTTTACCATTATTCAACATGGTAAACCTGATAACAGTAGCAGACCCACTAGAAACGGCATTCAAATACCCAAGACCAACATTACCACCATACATGACACCAATAGAACCTCAAGTAGGTAAATTCTATAACAGTCCAGTAGCACTGGGTGCAGGTGCAGGTGCAGTATTGTCGGTTACATTTACAGCATTAGGTTGTAAATTAAACACT
>CP002408__NS;NS-Alpha;NS-Alpha-3;NS-Alpha-3.2;NS-Alpha-3.2.4;NS-Alpha-3.2.4_OTU3
ACAACGCACTACTTGTTCATAGTAGTGGTTGCTGTCAACAGCACACTGCTAACCATCAACGCAGGTGACTACATCTTCTACACGGACTGGATGTGGACCTCCTTCGTAGTATTCTCGATCTCCCAGTCTACAATGCTCGTAGTGGGCGCGATATACTACATGCTCTTCACAGGAGTACCAGGAACGGCCACATACTATGCAACAATCATGACAATCTACACCTGGGTTGCAAAGGGCGCATGGTTC---GCACTCGGCTACCCGTACGACTTCATCGTGGTGCCTGTGTGGATACCTTCAGCAATGCTGTTGGATCTCACATACTGGGCAACAAGAAGGAACAAGCACGCTGCAATCATTATCGGTGGAACACTGGTTGGCCTCTCGTTCCCGCTGTTCAACATGGTCAACCTGCTGCTCGTCAGAGACCCGCTCGAAGTGGCATTCAAGTATCCAAGGCCTACGCTGCCTGCATACATGACGCCAATCGAACCTCAGGTGGGCAAGTTCTACAACAGTCCTGTAGCCTTGGGTTCAGGAGCAGGAGCAGTGCTGTCAGTTCCCATTGCTGCATTGGGTGCGAAGCTTAACACG
>DP000238__NP;NP-Gamma;NP-Gamma-1;NP-Gamma-1.1;NP-Gamma-1.1_OTU1
TGTACCCACTACTTGTTCATAGCAGTGGTTGCAGTGAATTCGACCCTGTTGACGATCAATGCAGGAGATTACATCTTTTACACCGACTGGGCTTGGACGTCATTCACGGTATTCTCTATATCGCAGACGCTCATGCTGGTTGTCGGTGCAACGTACTACCTGACGTTTACAGGCGTACCCGGAACCGCGACATACTATGCCCTCATCATGACGGTGTATGTATGGATAGCAAAGGGCGCATGGTTC---GCCCTTGGCTACCCGTATGACTTCATCGCGACCCCGATATGGCTTCCATCAGCAATGCTGTTGGATCTGGCATACTGGGCCACGAAGCGCAACAAGCACTCGCTGATATTGTTCGGCGGTGTCTTGGTGGGCATGTCATTACCGCTGTTCAACATGGTAAACCTGATCACAGTAGCAGATCCGCTGGAGACGGCCTTCAAGTATCCGAGGCCCACGCTGCCACCCTACATGACTCCAATAGAACCTCAAGTTGGAAAGTTCTATAACAGTCCGGTGGCGCTAGGGGCTGGGGCTGGGGCCGTCTTATCGGTGACGTTCGCGGCCTTGGGTGTCAAGCTCAATACG
>DQ148527__NP;NP-Beta;NP-Beta_OTU1
TGTACTCACTACCTCTTCATTGTGGTAGTTGCAGTAAACTCGACTCTATTGACAATTAACGCAGGAGACTATATTTTCTACACAGACTGGGCTTGGACATCATTTACTGTCTTTTCAATATCACAAACACTGATGCTAGTTGTCGGTGCTACGTATTATCTGACATTCACGGGTGTTCCAGGTACGGCGACGTACTACGCCTTAATCATGACGGTGTATACTTGGATAGCCAAAGGTGCATGGTTC---GCATTAGGATATCCATATGACTTCATTGTTACTCCAGTATGGTTACCATCAGCAATGCTGTTGGATTTGGCATATTGGGCGACAAAGAAAAACAAACACTCGTTGATATTATTCGGTGGTGTACTCGTAGGAATGTCTTTACCGTTGTTCAATATGGTAAATCTGATAACAGTGGCAGATCCACTAGAAACGGCCTTCAAATATCCAAGACCAACATTACCTCCATACATGACACCAATAGAACCGCAGGTAGGTAAATTCTACAACAGTCCGGTTGCATTGGGTGCAGGAGCTGGTGCTGTATTGTCTGTGACGATGGCAGCGCTGGGTGTTAAACTGAATACT
>DQ148530__NP;NP-Delta;NP-Delta-1;NP-Delta-1.2;NP-Delta-1.2_OTU13
TGTACTCACTACTTATTCATAGTAGTGGTAGCAGTCAACTCAACTCTGCTTACAATTAATGCAGGTGACTGTATCTTCTACACAGATTGGGCTTGGACATCCTTTGTAGTATTTTCCATCTCACAAACTTTGATGCTTTGTGTTGGTGCAACATATTACCTAACATTTACTGGAGTTCCAGGTACCGCAACATACTACGCGTTAATCATGACGGTGTATACATGGATAGCAAAAGGTGCATGGTTT---GCACTCGGATATCCATATGACTTCATTGTAACACCCGTGTGGATTCCATCAGCAATGCTTTTGGACTTGGCATATTGGGCGACAAAGAAGAACAAACACTCTCTGATTCTGTTTGGCGGAGTATTGTGTGGAATGTCGTTACCATTGTTTAACATGGTAAACCTGATAACCGTAGCAGATCCATTGGAGACTGCATTCAAGTATCCAAGACCTACGTTGCCACCATATATGACACCGATAGAACCGCAGGTAGGAAAGTTCTATAATAGCCCAGTTGCGCTTGGCGCAGGTGCTGGAGCTGTGTTGTCTGTAACGTTTACGGCGTTGGGATGTAAACTGACTACG
>DQ148535__NP;NP-Beta;NP-Beta_OTU2
TGTACTCACTACCTATTCATTGTGGTAGTTGCAGTAAACTCAACTCTATTGACAATTAACGCAGGAGACTATATTTTCTACACAGACTGGGCTTGGACATCATTTACTGTCTTTTCAATATCACAAACACTGATGCTAGTTGTCGGTGCTACGTATTATCTGACATTCACGGGTGTTCCTGGTACAGCGACGTACTATGCCTTGATAATGACAGTGTATACGTGGATAGCAAAAGGTGCATGGTTT---GCACTGGGATATCCATATGACTTCATTGTTACTCCAGTATGGTTACCATCAGCAATGCTGTTGGATTTGGCGTATTGGGCTACAAAGAAGAACAAGCACTCGTTGATATTATTCGGTGGTGTACTTGTAGGAATGTCTTTGCCGTTGTTCAATATGGTAAATCTGATAACGGTGGCAGATCCACTAGAAACGGCCTTCAAATATCCAAGACCAACATTACCTCCATACATGACTCCAATAGAACCGCAAGTAGGTAAATTCTACAACAGTCCGGTTGCATTGGGTGCAGGAGCTGGTGCTGTGTTATCTGTGACGATGGCAGCGCTGGGTGTAAAACTGAATACT
>DQ148539__NP;NP-Beta;NP-Beta_OTU3
TGTACTCACTACCTCTTCATTGTGGTAGTTGCAGTAAACTCGACTCTATTGACAATTAACGCAGGAGACTATATTTTCTACACAGACTGGGCTTGGACATCATTTACTGTCTTTTCAATATCACAAACACTGATGTTAGTAGTCGGTGCTACGTATTATTTGACATTCACAGGTGTTCCAGGTACGGCAACATACTACGCCTTAATAATGACGGTGTATACGTGGGTAGCCAAAGGTGCATGGTTT---GCACTTGGATATCCATACGACTTCATTGTTACCCCCGTATGGTTACCATCAGCAATGCTGTTGGATTTGGCATATTGGGCTACAAAGAAAAACAAACACTCGCTAATATTATTCGGCGGTGTACTCGTAGGAATGTCTCTACCGTTGTTCAATATGGTAAATCTGATAACGGTGGCAGATCCACTAGAAACGGCCTTCAAATATCCAAGACCAACATTACCTCCATACATGACACCAATAGAACCGCAAGTAGGTAAATTCTACAATAGTCCGGTTGCATTGGGTGCGGGAGCTGGTGCTGTTCTATCTGTAACGATGGCAGCTCTGGGTGTAAAACTGAATACT
>DQ148547__NP;NP-Delta;NP-Delta-2;NP-Delta-2.3;NP-Delta-2.3.1;NP-Delta-2.3.1.2;NP-Delta-2.3.1.2_OTU1
TGTACTCACTACTTATTCATAGTAGTAGTTGCAGTAAACTCAACTCTGCTTACAATTAATGCAGGAGACTATATCTTCTACACTGATTGGGCATGGACGTCATATACGGTATTCTCAATTTCTCAAACGCTGATGTTAACAGTGGGGGCAGTATACTACCTTACATTCACAGGTGTTGTGGGAACAGCGACATACTATGCATTGATTATGACGGTGTACACGTGGGTAGCAAAAGGAGCATGGTTT---GCCCTTGGATATCCATATGACTTTATCGTGACACCAGTATGGATCCCATCTGCTATCTTGTTAGATTTGGCATATTGGGCGACAAAGAAGAACAAGCACTCGCTGATACTATTTGGCGGAGTTTTAGTTGGAATGTCTTTGCCACTGTTTAACATGGTTAATCTAATTACAGTGGCAGATCCACTAGAGACTGCATTCAAGTATCCAAGACCAACGTTGCCACCATACATGACACCGATAGAGCCGCAGGTCGGAAAGTTCTATAATAGTCCGGTCGCGCTTGGCGCAGGAGCTGGTGCTGTCTTGTCAGTCACGTTTGCCGCGTTAGGATGTAAACTAACCACG
>DQ148548__NP;NP-Beta;NP-Beta_OTU4
TGCACTCACTACCTATTCATTGTGGTAGTTGCAGTAAACTCGACTCTATTGACAATTAACGCAGGAGACTATATTTTCTACACAGACTGGGCTTGGACATCATTTACTGTCTTTTCAATATCACAAACACTGATGCTTGTTGTCGGTGCTACGTATTATCTGACATTTACAGGTGTTCCAGGAACCGCAACGTATTACGCTCTCATAATGACAGTGTATACGTGGATAGCAAAAGGTGCATGGTTT---GCACTAGGATATCCATACGACTTCATTGTTACTCCAGTATGGTTACCATCAGCAATGCTGTTGGATTTGGCATATTGGGCTACAAAGAAAAACAAGCACTCGCTGATATTATTTGGCGGTGTACTGGTAGGAATGTCTTTGCCGTTGTTCAATATGATTAATCTGATAACGGTCGCAGACCCACTAGAAACGGCCTTCAAATATCCAAGACCGACATTACCCCCATACATGACACCAATAGAACCGCAGGTAGGTAAATTCTACAATAGTCCGGTTGCATTAGGTGCGGGAGCTGGTGCTGTATTATCGGTAACGATGGCAGCGCTGGGTGTTAAGCTGAATACT
>DQ148575__NP;NP-Gamma;NP-Gamma-2;NP-Gamma-2.2;NP-Gamma-2.2.1;NP-Gamma-2.2.1.Incertae_sedis;NP-Gamma-2.2.1.Incertae_sedis_OTU2
TGTACACACTACTTATTCATAGTAGTAGTTGCAGTTAACTCAACACTGTTAACAATTAACGCAGGAGACTACATCTTCTACACTGACTGGGCCTGGACTTCATACACTGTATTCTCAATTTCACAAACATTGATGCTTACAGTAGGTGCAACATATTACCTAACATTTACAGGTGTTCCAGGAACAGCAACGTACTACGGCCTTATAATGACAGTATACACATGGGTTGCAAAAGGTGCATGGTTT---GCACTCGGATATCCATATGACTTCATTGTTACTCCAATTTGGTTACCATCAGCAATGTTGCTTGATTTGGCCTATTGGGCAACAAAGAGAAACAAGCACTCTCTGATACTGTTCGGCGGTGTACTGGTAGGAATGTCATTACCACTATTCAACATGGTAAACCTGATGACAGTAGCAGACCCACTAGAAACGGCATTCAAGTATCCAAGACCAACATTGCCACCATACATGACTCCAATAGAGCCTCAAGTAGGTAAATTCTATAACAGCCCGGTAGCACTGGGTGCGGGAGCTGGTGCAGTATTGTCTGTAACGTTTGCAGCACTAGGTTGTAAACTGACGACT
>DQ148578__NP;NP-Gamma;NP-Gamma-2;NP-Gamma-2.2;NP-Gamma-2.2.Incertae_sedis.2;NP-Gamma-2.2.Incertae_sedis.2_OTU1
TGTACCCACTACTTGTTCATAGTAGTAGTTGCAGTTAACTCAACACTGTTAACAATTAATGCAGGTGACTACATCTTCTACACTGACTGGGCTTGGACTTCGTACACGGTATTCTCAATATCGCAAACGTTGATGCTTGTAGTAGGTGCAACATATTACCTAACATTTACAGGTGTTCCAGGTACAGCAACGTACTACGGCCTTATTATGACAGTATACACATGGGTTGCAAAAAGTGCATGGTTT---GCACTTGGATATCCATACGACTTCATTGTAACCCCAATTTGGTTACCATCAGCAATGTTGCTTGATCTAGCTTATTGGGCAACAAAGAAGAACAAGCACTCTTTGATACTGTTTGGCGGAGTACTAGTAGGAATGTCATTACCATTATTCAACATGGTAAACCTGATAACAGTAGCAGACCCACTAGAAACGGCCTTCAAATATCCAAGACCTACATTACCACCATACATGACACCGATAGAACCGCAGGTAGGAAAGTTCTATAACAGTCCAGTTGCACTGGGTGCTGGTGCGGGTTCAGTATTGGGAGTAACGTTTGCAGCGCTAGGTTGTAAACTCAACACT
>DQ148612__NP;NP-Alpha;NP-Alpha-2;NP-Alpha-2.2;NP-Alpha-2.2.4;NP-Alpha-2.2.4_OTU1
TGTACTCACTACTTATTCATAGTAGTAGTCGCAGTAAACTCAACTTTGTTGACAATTAACACTGGTGACTATATCTTCTATACAGATTGGGCCTGGACATCATTCACAATATTTTCTATTGGAAATATTCTTATGATTTCTGTCGGTGCAACATACTATCTGTTGTTTACAGGCGTTCCAGGAACAGCTTCGTATTATGGCCTCATTATGCAGGGTTATACGGGGGTGGCAAAAGGTGCATGGTTT---GCACTTGGATATCCATACGACTTTATCGTCACACCAATGTGGATTCCGTCATGCATGTTGTTAGACTTGGCGTATTGGGCATCAAAGAAGAACAAGCACTCGCTGATACTGTTTGGCGGCGTACTTGTAGGAATGTCATTCCCATTGTTCAACATGGTAAACTTGTTGACAGTCGCAGACCCACTAGAAACAGCGTTCAAATATCCAAGACCAACGCTACCACCATACATGGTACCAATTGAACCGCAGGTCGGGAAGTTCTATAACAGTCCGGTTGCGCTTGGTGCGGGTACTGGTGCAGTATTGGCAGTTACGTTTACGGCGCTGGGCGCTAAGCTCAATACG
>DQ148614__NP;NP-Gamma;NP-Gamma-2;NP-Gamma-2.2;NP-Gamma-2.2_OTU3
TGTTCACACTACTTGTTCATAGTAGTAGTTGCAGTTAACTCAACACTGTTAACAATTAATGCAGGAGACTACATCTTCTACACTGACTGGGCTTGGACTTCGTTTACGGTATTCTCTATATCACAAACGTTGATGCTTGTAGTAGGTGCAACATATTACCTAACATTTACAGGTGTTCCAGGTACAGCAACGTATTACGGCCTTATCATGACAGTATACACATGGGTAGCAAAAGGTGCATGGTTT---GCACTTGGATATCCATATGACTTCATTGTTACACCAATTTGGTTACCATCAGCAATGTTGCTTGATCTAGCATATTGGGCTACAAAGAAGAACAAGCACTCCTTGATACTGTTTGGCGGTGTACTGGTAGGAATGTCATTACCATTGTTCAACATGGTAAACCTGATAACAGTCGCAGACCCACTAGAAACGGCATTCAAATATCCAAGACCAACATTACCACCATACATGACACCAATAGAACCGCAGGTGGGCAAGTTCTATAACAGTCCAGTTGCACTGGGTGCTGGTGCGGGTGCAGTTTTGTCGGTTACGTTTGCAGCGTTAGGTTGTAAGCTAAACACT
>DQ148616__NP;NP-Gamma;NP-Gamma-2;NP-Gamma-2.2;NP-Gamma-2.2.4;NP-Gamma-2.2.4.1;NP-Gamma-2.2.4.1_OTU10
TGTACACACTACTTGTTCATAGTAGTAGTTGCAGTAAACTCTACACTGTTAACAATTAACACAGGTGACTACATCTTCTACACTGACTGGGCTTGGACATCATACACAGTATTTTCAATCGGAAATACTTTGATGTTAGTAGTAGGTGCAACCTATTATCTTACATTTACAGGTGTTCCAGGAACAGCAACGTATTACGGCCTTATTATGACAGTATATACTTGGGTAGCAAAGGGTGCATGGTTT---GCACTTGGATATCCATACGACTTCATTGTAACTCCAATTTGGTTGCCATCGGCAATGTTGCTTGATTTGGCGTATTGGGCTACAAAGAAGAATAAGCACTCTCTGATACTGTTTGGCGGTGTACTTGTAGGAATGTCTCTACCATTATTCAACATGGTAAACCTGATGACAGTAGCAGACCCACTAGAAACGGCATTCAAATATCCGAGACCAACATTACCACCATACATGGTACCAATAGAACCCCAAGTAGGTAAGTTCTATAACAGCCCGGTAGCACTTGGTGCAGGTGCTGGTGCAGTATTGGCAGTAACGTTTGCAGCTTTGGGTTGTAAACTCAATACT
>DQ148623__NP;NP-Alpha;NP-Alpha-2;NP-Alpha-2.2;NP-Alpha-2.2.3;NP-Alpha-2.2.3.2;NP-Alpha-2.2.3.2_OTU1
TGTACGCACTACTTGTTCATAGTAGTCGTTGCAGTAAACTCAACCTTGTTAACAATTAACACTGGTGACTACATCTTCTACACAGACTGGGCCTGGACATCTTATACAGTATTTTCAATTGGAAACATTTTGATGGTTTCAGTTGGTGCTACATATTACCTCTTATTCACGGGGGTTCCAGGAACAGCTACGTATTATGGCCTTATTATGCAAGTCTATACATGGGTCGCAAAAGGCGCATGGTTT---GCACTAGGATATCCATATGACTTCATTGTGACTCCAATGTGGATACCGTCGTGTATGTTACTTGACTTGGCGTATTGGGCTACGAAGAGAAACAAGCACTCGCTAATACTATTTGGCGGAGTACTTGTTGGTATGTCATTCCCATTGTTCAACATGGTAAACCTGTTGACAGTAGCAGACCCACTAGAAACGGCATTCAAATATCCAAGACCAACACTGCCCCCATACATGGTACCAATAGAACCGCAGGTCGGAAAGTTCTATAACAGTCCGGTCGCGCTGGGAGCTGGTGCGGGTTCAGTATTGGCAGTAACGTTTACGGCGTTGGGAGCAAAACTCAACACA
>DQ148653__NP;NP-Gamma;NP-Gamma-2;NP-Gamma-2.2;NP-Gamma-2.2.5;NP-Gamma-2.2.5.Incertae_sedis.1;NP-Gamma-2.2.5.Incertae_sedis.1_OTU1
TGTACTCACTACTTATTCATAGTAGTAGTTGCAGTTAACTCAACACTGTTAACAATTAATGCAGGTGACTACATTTTCTATACTGACTGGGCTTGGACTTCGTTTACGGTATTTTCAATATCGCAAACATTGATGCTTGCAGTAGGTGCAACATACTACCTGACATTTACAGGTGTTCCAGGAACAGCAACGTACTACGGCCTAATTATGACAGTATACACATGGGTAGCAAAAGGTGCATGGTTT---GCACTAGGTTACCCATATGACTTCATTGTAACACCAATTTGGTTACCATCAGCAATGTTGCTTGATTTAGCCTATTGGGCCACAAAGAAGAACAAGCACTCCTTGATACTGTTTGGCGGTGTACTAGTAGGAATGTCTTTACCATTATTCAATATGGTAAACCTGATAACAGTCGCAGACCCACTAGAAACGGCATTCAAATACCCAAGACCAACATTACCACCATACATGACACCAATAGAACCTCAAGTAGGTAAGTTCTATAACAGTCCAGTAGCGCTGGGTGCAGGTGCAGGTGCAGTTTTGTCGGTTACGTTTACAGCACTAGGTTGTAAACTAAATACT
>DQ148655__NP;NP-Gamma;NP-Gamma-2;NP-Gamma-2.2;NP-Gamma-2.2.5;NP-Gamma-2.2.5.1;NP-Gamma-2.2.5.1_OTU9
TGTACTCACTACTTATTCATAGTAGTAGTTGCAGTTAACTCAACACTGTTAACAATTAATGCAGGAGACTACATTTTCTATACTGACTGGGCTTGGACTTCGTTTACGGTATTTTCAATATCGCAAACGTTGATGCTTTGTGTAGGTGCAACGTATTACCTAACATTTACAGGTGTTCCAGGAACAGCAACGTATTACGCCCTAATTATGACAGTATATACATGGATAGCAAAAGGTGCATGGTTT---GCACTAGGTTATCCATACGACTTCATTGTAACACCAGTTTGGTTACCATCAGCAATGTTGCTTGATTTAGCCTATTGGGCAACAAAGAAGAACAAGCACTCCTTGATACTGTTTGGCGGAGTACTAGTAGGAATGTCTTTACCATTATTCAATATGGTAAACCTGATTACAGTGGCAGACCCACTAGAAACGGCATTCAAATACCCAAGACCGACATTACCACCATACATGACACCAATAGAGCCTCAAGTAGGTAAATTCTATAACAGTCCAGTAGCTCTGGGTGCAGGTGCAGGTGCAGTTTTGTCGGTAACATTTACAGCGTTAGGTTGTAAACTGAACACT
>DQ148702__NP;NP-Zeta;NP-Zeta-1;NP-Zeta-1_OTU1
TGTACTCACTACTTGTTTATCGTAGTGGTTGCAGTTAACTCAACTTTGTTAACAATTAACGCAGGAGACTATATTTTCTACACAGACTGGGCTTGGACATCATATGTAGTATTTTCAATATCACAAACTTTGATGCTTGTGGTAGGTGCATGCTACTATCTGACATTTACAGGTGTTCCGGGAACAGCAACATATTACGCATTAATTATGACAGTGTATACTTGGATAGCCAAAGGAGCATGGTTC---TCACTAGGATATCCATATGACTTCATTGTCACTCCAGTTTGGTTGCCATCAGCAATGTTGCTTGATTTGGCATACTGGGCTACAAAGAAGAATAAGCATTCGTTGATATTCTTTGGAGGCGTATTGTGTGGAATGTCTTTACCATTGTTCAACATGGTGAATCTCCTAACAGTAGCAGACCCATTAGAAACGGCCTTCAAATATCCAAGACCTACACTTCCACCATACATGACTCCAATAGAGCCGCAAGTCGGTAAATTCTATAACAGTCCTGTTGCATTAGGTGCGGGTGCTGGTGCAGTACTAGCATGTACATTTGCAGCCCTTGGTTGTAAACTGAACACA
>DQ148748__NP;NP-Alpha;NP-Alpha-2;NP-Alpha-2.2;NP-Alpha-2.2.2;NP-Alpha-2.2.2.1;NP-Alpha-2.2.2.1.1;NP-Alpha-2.2.2.1.1.3;NP-Alpha-2.2.2.1.1.3.2;NP-Alpha-2.2.2.1.1.3.2_OTU2
TGTACGCACTACTTATTCATAGTAGTAGTTGCAGTCAATTCCACTTTGTTAACAATTAACTCAGGAGACTATATCTTCTATACAGACTGGGCTTGGACATCATTTGTAGTATTTTCAATTGCTAATACACTGATGACAGTGGTTGGCGCTGTTTACTATATCACATTTACAGGTGTTCCTGGCACAGGCGCATATTATGGCCTGATTATGCAAGTCTATACTTGGGTAGCTAAAGTTGCATGGTTT---GCACTTGGTTATCCTGTGGATTTCATTGTTCATCCAATGTGGATTCCATCTTGTATGCTATTGGACTTGGCGTATTGGGCTACGAAGAAGAATAAGCACTCGCTGATATTCTTTGGTGGAGTTTTAGTCGGAATGTCAATGCCGCTATTCAACATGGTTCAATTGATGTTGATTGCGGATCCGCTAGAAACTGCATTCAAGTATCCGAGACCAACATTGCCTCCATACATGACGCCAATAGAACCGCAGGTCGGTAAGTTCTATAATAGCCCGGTAGCGCTGGGAGCGGGAGCTGGGTCTGTTCTGTCGGTGACGTTTGCAGCATTGGGTTGCAAGCTTAACACT
>DQ148759__NP;NP-Epsilon;NP-Epsilon-2;NP-Epsilon-2.2;NP-Epsilon-2.2_OTU10
TGTACTCACTACTTATTCATAGTAGTAGTCGCAGTCAATTCAACTTTGCTAACTATCAATGCAGGGGACTACATCTTCTATACCGATTGGGCCTGGACATCGTTTGTAGTATTTTCAATATCTCAAACACTTATGCTCACTGTAGGTGCGTGTTACTATCTCACCTTCACTGGAGTTCCAGGAACCGCAACGTACTACGCATTAATTATGACAGTCTATACATGGATTGCAAAAGGTGCATGGTTC---GCATTAGGTTACCCATATGACTTCATCGTTACACCAGTTTGGCTACCATCAGCAATGCTGTTGGACTTAGCGTACTGGGCAACAAAGAAGAATAAGCACTCTCTGATACTGTTCGGCGGAGTTTTAGTTGGAATGTCATTGCCACTATTCAACATGGTCAATTTGATCACGGTGGCTGACCCACTAGAGACTGCATTCAAGTATCCAAGACCAACGTTACCACCATACATGACCCCGATAGAGCCGCAGGTAGGTAAATTCTACAACAGCCCAGTTGCACTTGGTGCAGGTGCTGGAGCAGTTCTGTCAGTTACATTTGCAGCCTTAGGTTGTAAACTAACTACA
>DQ148761__NP;NP-Alpha;NP-Alpha-2;NP-Alpha-2.2;NP-Alpha-2.2.2;NP-Alpha-2.2.2.1;NP-Alpha-2.2.2.1.1;NP-Alpha-2.2.2.1.1_OTU1
TGTACTCACTACCTATTCATAGTGGTAGTTGCAGTTAACTCAACTCTGTTAACAATTAACTCAGGAGACTATATCTTCTATACTGACTGGGCTTGGACATCATTCGTAGTTTTCTCTATCGCCAACACTTTGATGACGGTAGTCGGAGCTGTGTATTACATTACATTTACGGGTGTTCCTGGTACAGGCGCGTATTACGGCTTAATAATGCAGGTCTATACATGGGTCGCTAAAGTTGCATGGTTT---GCACTTGGTTATCCGGTGGATTTCATTGTTCATCCAATGTGGATTCCATCATGCATGTTATTGGATTTGGCATATTGGGCTACGAAGAAGAATAAGCACTCGCTGATATTCTTTGGTGGAGTTTTAGTGGGAATGTCAATGCCGCTCTTCAATATGGTACAATTGATGATGATTGCGGATCCGCTAGAAACTGCGTTCAAATATCCAAGACCAACGTTGCCTCCGTACATGACGCCGATAGAGCCGCAGGTCGGTAAGTTCTACAACAGCCCGGTAGCTTTGGGTGCTGGTGCAGGATCGGTTCTGTCAGTAACGTTTGCAGCATTGGGCTGTAAGCTCAATACC
>DQ148771__NP;NP-Gamma;NP-Gamma-2;NP-Gamma-2.1;NP-Gamma-2.1.3;NP-Gamma-2.1.3.2;NP-Gamma-2.1.3.2.2;NP-Gamma-2.1.3.2.2.1;NP-Gamma-2.1.3.2.2.1_OTU5
TGTACCCACTACTTATTCATAGTAGTAGTTGCAGTTAACTCAACACTGTTAACAATTAACGCAGGAGACTACATCTTCTACACTGACTGGGCTTGGACTTCGTACACGGTATTTTCAATATCGCAAACGTTGATGCTTATCGTAGGTGCAACATATTACCTAACGTTTACAGGCGTTCCAGGCACAGCAACTTACTATGCCCTAATTATGACAGTATATACTTGGGTAGCCAAAGCCGCATGGTTT---TCACTTGGTTATCCGTATGACTTCATTGTAACTCCAGTTTGGCTACCATCAGCAATGCTGTTGGACTTAGTTTACTGGGCAACAAAGAAGAACAAACACTCTTTGATACTGTTTGGAGGCGTACTTGTAGGAATGTCTTTACCATTATTCAATATGGTAAACCTGATAACAGTAGCAGACCCACTTGAAACGGCATTCAAATATCCAAGACCAACATTGCCACCATACATGACACCGATAGAACCGCAAGTAGGAAAGTTCTATAACAGTCCAGTTGCGCTCGGTGCAGGTGCAGGTGCAGTATTAGGATGTACATTTGCAGCATTAGGTTGTAAATTGAACACT
>DQ148773__NP;NP-Delta;NP-Delta-1;NP-Delta-1_OTU2
TGTACTCATTACTTATTCATAGTAGTGGTAGCAGTCAATTCTACTCTGCTTACAATTAATGCAGGTGACTATATCTTCTACACAGATTGGGCTTGGACATCCTTTGTAGTATTTTCCATCTCACAAACTTTGATGCTTTGTGTTGGTGCAACATATTATCTTACATTTACAGGAGTTCCAGGTACAGCAACGTATTACGCGTTGATCATGACGGTGTATACATGGGTAGCAAAAGGTGCATGGTTT---GCACTGGGATACCCATATGACTTCATTGTAACACCAGTATGGATTCCATCGGCAATGCTGTTGGACTTGGCATATTGGGCAACAAAGAAGAACAAGCACTCTCTGATACTATTTGGCGGAGTACTGTGTGGAATGTCATTGCCATTGTTTAACATGGTAAACCTGATTACAGTAGCAGATCCATTGGAGACTGCATTCAAGTATCCAAGACCTACGTTGCCACCATACATGACACCGATAGAACCGCAGGTAGGAAAGTTCTATAATAGCCCAGTTGCGCTTGGCGCAGGAGCTGATGCAGTGTTATCTGTAACGTTTACGGCGTTAGGATGTAAACTGACTACG
>DQ148778__NT;NT-Alpha;NT-Alpha-1;NT-Alpha-1.1;NT-Alpha-1.1.1;NT-Alpha-1.1.1.1;NT-Alpha-1.1.1.1.2;NT-Alpha-1.1.1.1.2_OTU3
TGTACTCACTACTTATTCATAGTAGTAGTAGCAGTCAACTCAACACTGTTGACAATCAACGCAGGAGACTACATATTCTATACTGACTGGGCATGGACATCTTATGTGATATTTACACTATCACAATCATTGATGCTCGCAGTCGGTGCAGCATATTACCTTACGTTCACTGGAGTTCCAGGAACGGCAACCTATTATGCACTGATAATGACAGTGTATACCTGGATTGCAAAAGGTGCGTGGTTC---TCCTTAGGATATCCATACAGCTTCATCGTTGTACCAATGTGGATTCCATCAGCAATATTGATGGACTTGGTATATTGGGCAACAAAGAGAAACAAACACTCTTTGATCCTGATAGGCGGTGTGCTATGTGGCATGTCAATGTCGTTGTTCAACATGGTGAATCTAATCACAATAGATGACCCACTTGAGATGGCTTTCAAATACCCGAGAACCACATTGCCTCCATACATGACACCGATAGAACCACAAGTAGGGAAGTTCTACGATAGTCCTGTTGCATTAGGTGCGGGTGCTAGTGCAGTTCTGACAGTAACGATGACTGCATTAGGTACCAAACTGACAACA
>DQ148780__NT;NT-Alpha;NT-Alpha-1;NT-Alpha-1.1;NT-Alpha-1.1.1;NT-Alpha-1.1.1.1;NT-Alpha-1.1.1.1.1;NT-Alpha-1.1.1.1.1_OTU2
TGTACTCACTACTTATTCATAGTAGTGGTAGCAGTCAACTCGACCTTGTTGACAATCAACGCAGGAGACTACATCTTCTATACTGATTGGGCATGGACATCTTATGTGGTATTTACACTATCACAATCATTGATGCTCGCAGTAGGTGCAGCATACTATCTAACGTTCACTGGAGTTCCAGGAACGGCAACATACTATGCACTGATAATGACAGTGTATACGTGGATAGCAAAAGGTGCATGGTTC---TCCTTAGGATATCCGTACAGTTTCATCGTAGTACCAATGTGGATTCCATCAGCATTACTGATGGACTTGGCATATTGGGCAACAAAGAGAAACAAACACTCTTTGATCTTAATAGGCGGTGTACTTGTTGGAATGTCCATGGGGTTGTTCAACATGATCAATCTAATTACAATAGATGATCCTCTTGAGACTGCTTTCAAATACCCGAGAACCACATTGCCTCCATACATGACTCCTATAGAGCCTCAGGTAGGGAAGTTCTATGATAGTCCGGTCGCTTTAGGTGCAGGTGCCAGTGCAGTGTTAACGGTAACAATGACTGCATTGGGATGCAAACTAACAACA
>DQ148796__NP;NP-Gamma;NP-Gamma-2;NP-Gamma-2.2;NP-Gamma-2.2.Incertae_sedis.2;NP-Gamma-2.2.Incertae_sedis.2_OTU2
TGTACACACTACTTGTTCATAGTAGTAGTTGCAGTTAACTCAACACTGTTAACAATTAATGCAGGTGACTACATCTTCTACACTGACTGGGCTTGGACTTCGTTCACGGTATTCTCAATATCGCAAACGTTGATGCTTGTAGTAGGTGCAACATATTACCTAACATTTACAGGTGTTCCAGGTACAGCAACGTACTACGGCCTTATTATGACAGTATATACGTGGGTTGCAAAAGGTGCATGGTTT---GCACTTGGATATCCATACGACTTCATTGTAACACCAATTTGGTTACCATCAGCAATGTTGCTTGATTTAGCCTATTGGGCAACAAAGAAGAACAAGCACTCACTGATACTGATGGGCGGAGTACTAGTAGGAATGTCATTACCATTATTCAACATGGTAAACCTGATGACAGTAGCAGACCCACTAGAAACGGCATTCAAATATCCAAGACCAACACTACCACCATACATGACACCAATAGAACCGCAGGTAGGAAAGTTCTATAACAGTCCAGTAGCACTGGGTGCAGGTGCGGGTTCAGTGTCGGCTGTTACGTTTGCAGCTTTAGGTTGTAAGCTCAACACA
>DQ148802__NP;NP-Delta;NP-Delta-2;NP-Delta-2.3;NP-Delta-2.3.1;NP-Delta-2.3.1.1;NP-Delta-2.3.1.1_OTU19
TGTACTCACTACTTATTCATAGTAGTAGTTGCAGTAAACTCAACTTTGCTTACAATTAATGCTGGAGACTATATCTTCTACACAGATTGGGCATGGACATCATTTACTGTATTCTCAATTTCACAAACTCTAATGTTAACGGTAGGTGCAGTATACTATCTAACGTTTACAGGCGTTGTGGGAACAGCCACATACTATGCGTTAATTATGACAGTCTATACGTGGGTTGCAAAAGGTGCATGGTTT---GCACTAGGTTATCCATATGACTTCATTGTTACACCAGTATGGATCCCATCGGCGATATTGTTAGATTTGGCGTATTGGGCTACAAAGAAGAATAAGCACTCGCTGATACTGTTTGGCGGAGTTCTGGTAGGAATGTCATTACCACTGTTTAACATGGTAAATCTGATTACAGTGGCAGATCCACTAGAGACTGCATTCAAGTATCCGAGACCAACGTTGTCACCATACATGACACCAATAGAACCGCAGGTCGGAAAGTTCTATAACAGTCCAGTCGCGCTTGGCGCAGGTGCTGGTGCTGTATTGTCAGTTACGTTTGCCGCGCTAGGTTGTAAATTGACTACG
>DQ148805__NP;NP-Theta;NP-Theta-2;NP-Theta-2.3;NP-Theta-2.3_OTU11
TGTACCCACTACTTATTCATAGTTGTAGTTGCGGTAAACTCAACACTGTTAACAATTAATGCAGGTGACTACATTTTCTACACTGATTGGGCCTGGACATCATTTACGGTATTCTCTATATCGCAAACTTTGATGTTAACTGTCGGAGCTTGTTATTATCTAACATTCACTGGCGTACCAGGAACAGCGACGTACTATGCTCTGATTATGACAGTATACACGTGGATTGCAAAAGGTGCATGGTTT---ACACTCGGATATCCATATGACTTCATTGTAACACCAGTATGGTTGCCATCAGCAATGCTGTTGGACTTGGCGTATTGGGCGACAAAGAAGAATAAACACTCGTTGATACTGTTTGGCGGAGTATTGGTAGGAATGTCATTGCCATTGTTCAACATGGTAAATCTGATAACAGTAGCAGACCCACTAGAAACGGCATTCAAATATCCAAGGCCAACATTGCCACCATACATGACACCGATAGAGCCGCAGGTCGGAAAATTCTATAACAGTCCGGTCGCGCTTGGTGCAGGTGCTGGTGCAGTTTTGTCCGTTACGTTTGCAGCGTTAGGATGTAAACTAACAACG
>DQ148810__NP;NP-Delta;NP-Delta-1;NP-Delta-1_OTU3
TGTACTCACTACTTATTCATAGTAGTAGTAGCAGTCAATTCAACTCTGCTCACAATTAATGCAGGTGACTATATCTTCTACACAGATTGGGCTTGGACATCCTTTGTAGTATTTTCAATCTCACAAACTTTGATGCTTTGTGTAAGTGCGACATATTACCTTACATTTACAGGAGTTCCAGGTACCGCAACGTATTACGCGTTGATCATGACAGTGTATACATGGATAGCAAAAGGTGCATGGTTT---GCACTAGGATATCCATATGACTTTATTGTTACACCAGTGTGGATTCCATCAGCGATGCTGTTGGACTTGGCATATTGGGCAACAAAGAGGATTAAGCACTCTCTGATATTGTTCGGCGGCGTATTGTGTGGAATGTCATTGCCATTGTTCAACATGGTAAACCTGATTACAGTAGCGGATCCATTGGAGACTGCATTCAAGTATCCAAGACCTACGTTGCCACCATACATGACACCGATAGAACCGCAGGTAGGAAAGTTCTATAATAGCCCAGTTGCGCTTGGCGCAGGAGCTGGAGCTGTGCTGTCAGTAACGTTTACGGCGTTGGGATGTAAACTGACTACG
>DQ148813__NP;NP-Delta;NP-Delta-1;NP-Delta-1.2;NP-Delta-1.2_OTU14
TGTACTCACTACTTATTCATAGTAGTGGTAGCAGTCAATACAACTCTGCTTACAATTAATGCAGGTGACTATATCTTCTACACAGATTGGGCTTGGACATCCTTTATAGTATTTTCTATCTCACAAACTTTGATGCTTTGTGTAGGTGCAACATATTACCTAACATTTACCGGAGTTCCAGGTACCGCAACATACTACGCGTTAATCATGACGGTGTATACATGGGTAGCAAAAGGTGCATGGTTT---GCACTAGGATATCCATATGACTTCATTGTAACACCAGTGTGGATTCCATCAGCAATGCTGCTGGACTTGGCATATTGGGCGACAAAGAAGAACAAGCACTCACTGATATTATTCGGCGGGGTATTGTGTGGAATGTCGTTGCCATTGTTTAACATGGTAAACCTGATTACAGTAGCGGATCCATTGGAGACTGCATTCAAGTATCCAAGACCTACGTTGCCTCCATACATGACACCGATAGAACCCCAAGTAGGGAAGTTCTACAATAGCCCAGTTGCGCTTGGCGCAGGTGCTGGAGCTGTGCTGTCTGTAACGTTTACGGCGTTGGGATGTAAACTGACTACG
>DQ148816__NS;NS-Beta;NS-Beta-1;NS-Beta-1.1;NS-Beta-1.1_OTU1
ACAACGCATTATCTGTTCATAGTTGTCGTAGCTGTTAACAGCACGCTGCTGACTATCAATTCAGGAGACTACATATTCTACACTGATTGGGCTTGGACTTCATTCGTCGTGTTCTCTATAGCACAGTCGACGATGCTTGTTGTAGGTGCCATCTACTACATGTTGTTTACGGGGGTGCCAGGGACAGCAACCTATTATGCCACCATAATGACGATATACACATGGGTTGCAAAAGGGGCTTGGTTT---GCTCTTGGATATCCATACGACTTCATTGCGGTTCCGGTTTGGATTCCATCTGCAATGTTGCTGGACCTGTCTTACTGGGCAACAAGAAGGAACAAACATGCTGCTATACTGATAGGAGGTTCTTTGGTTGGACTTTCACTGCCGTTGTTTAACATGATCAACCTCCTGACCATACGTGATCCGCTGGAAATGGCATTCAAGTATCCTAGGCCAACACTGCCTCCGTACATGACACCGATCGAACCACAAGTAGGTAAATTCTACAATAGTCCAGTAGCCTTAGGAGCAGGCGCAGGGGCCGTGCTATCTGTGCCTATAGCCGCTTTGGGCGCAAAACTCAATAGG
>DQ148840__NP;NP-Epsilon;NP-Epsilon-2;NP-Epsilon-2_OTU1
TGTACTCACTACTTATTCATAGTAGTAGTCGCAGTTAACTCAACTTTGCTAACAATTAACGCAGGAGACTATATCTTCTACACTGATTGGGCCTGGACATCGTTTGTAGTATTCTCAATATCTCAAACATTGATGCTCGCAGTAGGTGCGTCATATTATCTGACCTTCACTGGAGTTCCAGGAACCGCAACGTATTATGCGCTCATTATGACAGTCTACACTTGGATTGCAAAAGGTGCATGGTTC---GCATTAGGTTACCCATACGACTTCATCGTTACACCAGTTTGGCTACCGTCAGCAATGCTGTTGGACTTGGCGTACTGGGCAACAAAGAAGAATAAGCACTCTCTGATACTGTTCGGCGGAGTCTTAGTTGGAATGTCGTTACCACTGTTCAACATGGTCAATTTGATCACAGTGGCTGACCCACTAGAGACTGCATTCAAGTATCCAAGACCAACGTTACCACCATACATGACACCGATAGAGCCGCAGGTAGGTAAATTCTACAACAGCCCAGTTGCACTTGGTGCAGGTGCTGGAGCAGTTCTGTCAGTTACGTTCACAGCCTTAGGTTGTAAACTAACAACG
>DQ148869__NS;NS-Alpha;NS-Alpha-3;NS-Alpha-3.2;NS-Alpha-3.2.3;NS-Alpha-3.2.3.1;NS-Alpha-3.2.3.1.2;NS-Alpha-3.2.3.1.2_OTU1
ACAACACACTATTTGTTCATAGTAGTGGTTGCTGTTAATAGCACACTGCTAACGATCAACGCAGGAGATTATATCTTCTACACAGACTGGATGTGGACCTCCTTCGTAGTGTTCTCGGTCTCGCAGTCAACTATGCTTGCTGTGGGCGCCATATACTACATGCTCTTCACAGGAGTACCTGGAACGGCCACATACTACGCCACAATCATGACAATCTACACATGGGTCGCAAAGGGCGCATGGTTC---GCACTGGGCTATCCGTACGACTTCATTGTGGTTCCGGTTTGGATACCTTCAGCAATGCTGTTGGATCTTACATACTGGGCTACAAGACGGAACAAGCACGCTGCAATACTCATCGGCGGATCACTCGTTGGCCTATCGTTCCCGCTGTTCAACATGGTCAATCTGCTGCTCGTCAGGGATCCACTCGAAGTGGCATTCAAGTATCCGAGACCGACTCTGCCTGCGTATATGACTCCGATCGAGCCTCAGGTAGGTAAGTTCTACAACAGTCCTGTAGCCTTGGGCTCAGGAGCAGGAGCGGTGCTGACAGTGCCGATCGCTGCGTTGGGTGCGAAGCTTAACACG
>DQ148874__NS;NS-Alpha;NS-Alpha-3;NS-Alpha-3.2;NS-Alpha-3.2_OTU4
ACAACGCACTACTTGTTCATAGTGGTGGTTGCTGTCAACAGCACACTACTAACCATCAACGCAGGTGACTACATCTTCTATACAGACTGGATGTGGACCTCCTTCGTGGTCTTCTCGGTCTCACAATCTACGATGCTCGCAGTGGGAGCCATATACTATATGCTCTTCACAGGAGTTCCGGGAACAGCCACCTACTACGCCACAATCATGACAATCTATACATGGGTTGCGAAGGGCGCATGGTTC---GCACTGGGATATCCGTACGACTTCATCGTGGTACCAATTTGGATACCTTCAGCAATGCTATTGGACCTAACATACTGGGCAACACGACGCAACAAGCACGCTGCAATAATCATTGGAGGAACACTGATTGGCCTCTCTTTCCCGCTGTTCAACATGGTCAATCTGCTGCTCGTGAGGGACCCGCTAGCAGTAGCATTCAAGTATCCAAGGCCTACGCTCCCCGCATACATGACTCCGATCGAGCCTCAGGTAGGAAAGTTCTACAATAGTCCTGTCGCCTTGGGTTCAGGCGCTGGAGCAGTGCTAACAGTACCGATCGCTGCGTTGGGCGCGAAACTTAATACT
>DQ148875__NS;NS-Alpha;NS-Alpha-3;NS-Alpha-3.2;NS-Alpha-3.2.3;NS-Alpha-3.2.3.1;NS-Alpha-3.2.3.1.7;NS-Alpha-3.2.3.1.7_OTU7
ACAACGCACTATTTGTTCATAGTAGTGGTTGCTGTAAACAGCACGCTGCTAACCATCAACGCAGGAGACTATATCTTCTACACAGACTGGATGTGGACCTCCTTCGTAGTATTCTCGGTCTCGCAATCGACGATGCTTGCGGTAGGCGCGATATACTACATGCTCTTCACAGGAGTACCTGGAACGGCCACATACTACGCCACAATTATGACAATCTACACCTGGGTCGCAAAGGGTGCATGGTTT---GCACTGGGCTATCCGTACGACTTCATTGTCGTTCCGATTTGGATACCTTCAGCAATGCTGTTGGATCTCACATACTGGGCTACGAGGCGGAACAAGCACGCTGCAATCCTCATCGGTGGATCACTGATTGGTCTATCGTTCCCGCTGTTCAACATGGTCAATCTGCTGCTCGTCAGGGACCCACTCGAAGTGGCATTCAAGTATCCTAGACCGACACTGCCCGCGTACATGACTCCGATCGAGCCTCAGGTAGGTAAGTTCTACAATAGTCCTGTAGCTTTGGGCTCAGGAGCAGGAGCGGTGCTGACAGTGCCGATCGCTGCGTTAGGTGCGAAGCTTAACACG
>DQ148902__NS;NS-Beta;NS-Beta-1;NS-Beta-1.2;NS-Beta-1.2_OTU3
ACAACGCATTATTTGTTCATAGTCGTCGTAGCTGTCAACAGCACGCTACTGACTATTAATTCAGGAGACTACATATTCTACACTGATTGGGCTTGGACTTCATTCGTCATCTTCTCTATAGCGCAGTCAACGATGCTTGTTGTGGGTGCCATCTATTACATGTTGTTTACGGGAGTGCCAGGGACAGCGACCTACTATGCTACTATAATGACGATTTATACATGGGTTGCAAAAGGGGCTTGGTTT---GCTCTTGGATATCCATACGACTTCATTGCAGTACCGGTCTGGATTCCATCTGCAATGTTGCTGGACCTGTCTTACTGGGCAACAAGAAGGAACAAACACGCGGCGATACTAATAGGAGGAACATTAGTTGGACTCTCACTGCCGATGTTTAACATGATCAACCTATTGACTATACGCGATCCGCTAGAAATGGCATTCAAGTATCCTAGACCAACACTGCCTCCATACATGACCCCGATAGAACCACAAGTCGGTAAGTTCTATAATAGTCCAGTAGCCTTAGGAGCCGGCGCGGGAGCCGTGCTATCAGTACCTATAGCGGCTTTAGGTGCAAAACTCAATACG
>DQ278502__NS;NS-Epsilon;NS-Epsilon-2;NS-Epsilon-2.1;NS-Epsilon-2.1_OTU3
ACAACGCACTATCTATTCATAGTAGTAGTTGCTGTTAACAGTACATTATTGACTATCAACGCAGGTGACTATATCTTCTATACCGATTGGGCTTGGACTTCATTTGTTGTGTTTTCTATTTCACAATCTACTATGCTTGTGGTAGGAGCGATTTATTATATGCTCTTCACAGGAGTTCCAGGTACAGCTACATACTATGCTACAATCATGACTATATATACATGGGTTGCAAAAGGTGCATGGTTC---GCTTTGGGATATCCATACGATTTCATAGTAGTACCAGTTTGGATTCCTTCGGCAATGCTATTAGACCTATCATATTGGGCAACAAGGAGAAACAAACATGCTGCAATTCTGATTGGTGGAACACTAGTTGGAATGTCTCTTCCAGTATTCAATATGATAAACCTCTTATTGGTTAAGGATCCGTTAGAAATGGCATTTAAGTACCCTAGACCCACGTTACCACCGTATATGACGCCAATAGAACCCCAGGTCGGTAAGTTCTATAACAGTCCAGTAGCATTAGGTGCGGGAGCTGGGGCAGTGCTTAGTGTTCCGATAGCAGCATTGGGAGCTAAATTAAACACA
>DQ278570__NP;NP-Gamma;NP-Gamma-2;NP-Gamma-2.2;NP-Gamma-2.2.2;NP-Gamma-2.2.2.1;NP-Gamma-2.2.2.1_OTU2
TGTACACACTACTTATTCATAGTAGTAGTTGCAGTTAACTCAACACTGTTAACAATTAATGCAGGTGACTACATTTTCTATACTGACTGGGCTTGGACATCGTTTACGGTATTCTCAATATCTCAAACGTTGATGCTTGTTGTAGGTGCTACATACTACCTAACATTTACAGGCGTTCCAGGAACAGCAACGTACTACGGCCTTATCATGACAGTTTACACATGGGTAGCAAAAGGTGCATGGTTT---GCACTCGGATATCCATATGACTTCATTGTAACACCAATATGGTTACCATCAGCAATGCTGTTGGACTTAGTGTATTGGGCCACAAAGAAGAACAAACATTCATTGATATTAATGGGCGGAGTACTCGTAGGAATGTCACTACCATTGTTCAACATGATTAACCTCATAACAGTGGCAGACCCACTAGAAACGGCCTTCAAATATCCAAGGCCAACATTGCCACCATACATGACACCAATAGAACCTCAAGTAGGTAAATTCTATAATAGCCCAGTTGCCTTAGGCGCAGGAGCAGGTGCAGTATTGGGAACAACATTTGCAGCTCTTGGATGTAAGCTAAACACT
>DQ304880__NS;NS-Zeta;NS-Zeta-Incertae_sedis.2;NS-Zeta-Incertae_sedis.2_OTU1
ACAACTCATTATTTGTTCATAGTTGTTGTTGCTGTAAACAGTACGTTGCTTACAATCAACGCAGGAGATTATATCTTCTACACTGACTGGGCATGGACATCATTTGTCGTATTTTCAATATCTCAGTCAACAATGCTTGTGGTAGGAGCTATATACTATATGCTGTTCACAGGAGTACCTGGTACCGCCACGTATTACGCAACTATAATGATAATATATACTTGGGTTGCAAAAGGAGCATGGTTC---GCTTTGGGTTATCCATATGACTTTATAGTCGTTCCTGTTTGGATACCTTCAGCTATGTTATTGGATCTGTCGCACTGGGCAACGAGAAGAAACAAACATGCTGCAATTCTTATTGGTGGTGTGCTAGTTGGAATGTCATTGCCCTTATTTAACATGATTAACTTATTGTTAGTCTCTGATCCATTAGAAATGGCATTCAAATATCCACGTCCAACATTACCACCATATATGACTCCAATTGAACCTCAGGTTGGTAAATTCTACAACAGTCCTGTTGCCTTGGGTGCGGGTGCTGGTGCAGTTCTATGTGTGCCTATCGCAGCTTTGGGTGCTAAGTTAAACACT
>DQ312283__NS;NS-Gamma;NS-Gamma-2;NS-Gamma-2.2;NS-Gamma-2.2.1;NS-Gamma-2.2.1_OTU1
ACAACGCACTATCTATTCATAGTTGTAGTCGCCGTAAATAGCACTCTACTAACTATTAATGCAGGAGACTATATCTTCTACACCGACTGGGCTTGGACTTCATTCGTAGTATTTTCGATCTCACAATCTACCATGCTTGCAGTAGGAGCGATATACTACATGCTGTTCACAGGAGTTCCAGGAACCGCCACATATTATGCAACAATTATGACGATCTATACATGGGTTGCAAAAGGTGCATGGTTT---GCATTAGGATACCCATATGACTTCGTGACAACACCAGTATGGATACCATCAGCAATGTTGTTAGATCTTACATATTGGGCTACAAGACGCAACAAGCATGCCGCTATAATTATTGGCGGAACTTTGATAGGTTTGTCACTTCCGATGTTCAACATGATAAACCTATTGTTGATAAGGGACCCACTGGAAGTCGCCTTCAAGTATCCGAGACCCACACTTCCTCCATATATGACACCTATTGAACCTCAGGTAGGAAAATTCTACAATAGTCCTGTTGCATTAGGTTCTGGTGCAGGAGCGGTGTTAACTGTGCCAATAGCGGCGCTAGGTGCTAAATTAAACACG
>DQ312287__NS;NS-Beta;NS-Beta-2;NS-Beta-2.2;NS-Beta-2.2_OTU3
ACAACGCACTATCTATTCATAGTTGTAGTCGCCGTAAACAGCACTCTACTAACAATTAATGCAGGTGACTATATCTTCTACACCGACTGGGCTTGGACTTCATTCGTAGTATTTTCGATCTCACAATCCACTATGCTTGTGGTGGGGGCAATATACTATATGCTGTTTACAGGCGTGCCGGGTACCGCTACTTACTATGCAACCATTATGACGATATACACATGGGTTGCAAAAGGCGCCTGGTTC---GCATTAGGCTACCCATACGACTTTGTAACAGTACCTATCTGGATACCTTCGGCAATGTTATTAGACCTGACTTATTGGGCGACAAGAAGGAATAAGCATGCTGCTATACTAATTGGCGGAACGCTAGTAGGCCTATCTCTCCCAATGTTCAATATGATCAACCTTTTACTGATCAGAGATCCATTAGAGGTAGCCTTCAAGTATCCACGTCCGACATTGCCACCATACATGACTCCAATTGAACCTCAGGTAGGTAAATTCTACAATAGTCCTGTAGCCTTAGGAGCAGGCGCGGGAGCAGTGCTATCAGTACCAATTGCGGCTTTAGGTGCTAAACTTAATACG
>DQ312291__NS;NS-Beta;NS-Beta-2;NS-Beta-2.2;NS-Beta-2.2_OTU4
ACAACGCACTATCTGTTTATAGTAGTAGTTGCTGTAAATAGCACACTATTGACTATTAATGCTGGAGACTATATCTTCTACACTGATTGGGCATGGACGTCATTCGTCGTATTCTCTATCTCCCAATCGACAATGCTTGTGGTGGGGGCAATATACTATATGCTGTTTACAGGCGTGCCGGGTACCGCTACTTACTATGCAACCATTATGACGATATACACATGGGTTGCAAAAGGCGCCTGGTTC---GCATTAGGCTACCCATACGACTTTGTAACAGTACCTATCTGGATACCTTCGGCAATGTTATTAGACCTGACTTATTGGGCGACAAGAAGGAATAAGCATGCTGCTATACTAATTGGCGGAACGCTAGTAGGCCTATCTCTCCCAATGTTCAATATGATCAACCTTTTACTGATCAGAGATCCATTAGAGGTAGCCTTCAAGTATCCACGTCCGACATTGCCACCATACATGACTCCAATTGAACCTCAGGTAGGTAAATTCTACAATAGTCCTGTAGCCTTAGGAGCAGGCGCGGGAGCAGTGCTATCAGTACCAATTGCGGCTTTAGGTGCTAAACTTAATACG
>DQ500964__NS;NS-Gamma;NS-Gamma-2;NS-Gamma-2.2;NS-Gamma-2.2.1;NS-Gamma-2.2.1.Incertae_sedis.1;NS-Gamma-2.2.1.Incertae_sedis.1_OTU1
ACAACGCACTATCTATTCATAGTTGTAGTCGCCGTAAATAGCACTCTACTAACAATTAATGCAGGAGACTATATATTCTACACCGACTGGGCTTGGACTTCGTTCGTAGTATTTTCGATCTCACAATCTACTATGCTTGCAGTAGGAGCTATATACTATATGCTATTCACAGGAGTTCCAGGAACCGCAACATATTATGCAACAATTATGACGATCTATACATGGGTCGCAAAAGGTGCATGGTTT---GCATTAGGATATCCATATGGCTTCATAACAGTGCCAGTATGGATACCATCGGCAATGCTATTAGATCTTACATACTGGGCCACAAGACGCAACAAGCATGCTGCCATAATTATTGGCGGAACTTTGATAGGTCTGTCACTGCCATTGTTTAACATGATAAATCTATTGTTGGTACCTGACCCACTGGAATCGGCTTTTAAGTATCCTAGACCCACACTTCCTCCATATATGACACCTATTGAGCCCCAGGTTGGTAAGTTCTACAATAGCCCTGTAGCGTTAGGTTCTGGTGCAGGCGCGGTGCTAACTGTGCCAATAGCGGCGCTAGGTGCTAAATTAAACACG
>DQ500981__NS;NS-Alpha;NS-Alpha-3;NS-Alpha-3.2;NS-Alpha-3.2_OTU1
ACAACGCACTACTTGTTCATAGTAGTAGTTGCTGTCAACAGCACACTGCTAACCATTAACGCAGGAGACTATATCTTCTATACAGACTGGATGTGGACCTCCTTCGTAGTATTCTCCATCTCGCAATCTACTATGCTTGCGGTGGGCGCGGTGTACTACATGCTCTTCACAGGAGTACCAGGAACAGCTACATACTATGCCACAATCATGACAATCTACACATGGGTTGCAAAGGGCGCATGGTTC---GCACTGGGCTATCCGTACGACTTCATCGTGGTGCCTATTTGGATACCCTCGGCAATGTTGTTGGACCTTACATACTGGGCAACAAGAAGGAACAAGCACGCTGCAATCCTCATCGGTGGATCACTGATTGGCCTCTCGTTGCCGCTGTTCAACATGGTCAATCTGCTGCTCATCAGAGACCCGCTTGAAGTCGCGTTCAAGTATCCAAGGCCGACGCTGCCTGCATACATGACGCCGATCGAGCCTCAGGTGGGCAAGTTCTACAACAGTCCTGTAGCCTTGGGTGCAGGTGCAGGAGCAGTGCTGACGGTTCCGATCGCTGCATTGGGTGCGAAGCTTAACACG
>DQ500996__NS;NS-Beta;NS-Beta-1;NS-Beta-1.Incertae_sedis;NS-Beta-1.Incertae_sedis_OTU1
ACAACGCATTATCTGTTCATAGTTGTAGTAGCTGTGAACAGTACGCTTCTGACTATTAATGCTGGAGACTACATATTCTACACTGATTGGGCATGGACATCATTTGTTGTGTTCTCGATATCGCAATCAACTATGCTTGTTGTGGGTGCGATCTATTACATGTTGTTTACAGGGGTGCCAGGAACAGCAACCTATTATGCCACAATCATGACTATATATACTTGGGTTGCAAAGGGGGCTTGGTTT---GGTCTTGGATATCCATACGACTTCATTGCCGTACCTGTATGGATACCATCTGCAATGTTGCTGGACCTGTCGTACTGGGCAACAAGAAGAAATAAGCATGCGGCGATACTGATAGGAGGAGCGTTAGTCGGACTCTCGCTGCCACTGTTTAACATGATCAACCTATTGACTATAAGAGACCCATTGGAAATGGCCTTTAAGTATCCAAGGCCAACACTACCTCCCTACATGACCCCGATCGAACCACAGGTTGGCAAATTCTATAATAGCCCGGTAGCCTTGGGAGCTGGCGCGGGAGCAGTACTATCTGTTCCGATAGCAGCTTTAGGCGCAAAACTCAACACA
>DQ501002__NP;NP-Alpha;NP-Alpha-1;NP-Alpha-1_OTU1
TGTACCCATTACTTGTTTATTGTAGTGGTTGCAGTTAATTCGACCCTCTTGACAATCAATACAGGAGATTACATCTTCTATACTGACTGGGCTTGGACATCATATACGGTATTTTCAATCGGAAATATTCTTATGGTTTCTGTAGGTGCTACATATTACCTAACATTTACAGGAGTTCCAGGAACCGCGTCATATTATGGATTGATTATGACAGTGTATACATGGGTAGCAAAAGGTGCATGGTTT---GCACTAGGATATCCATACGACTTCATTGTAACGCCAGTTTGGGCTCCATCATGTTTCTTGTTGGATCTAGTATATTGGGCTACAAAGAAGAACAAACACTCATTGATTCTAATGGGTGGTGTTCTAGTTGGAATGTCATTCCCACTGTTTAACATGATCAACTTGTTGACTGTCGCTGACCCCCTAGAAACGGCATTCAAATATCCAAGACCAACACTACCACCATACATGGTACCAATTGAACCGCAAGTAGGAAAGTTCTATAACAGTCCTGTTGCACTTGGTGCAGGTGCTGGTTCAGTCTTGGCAGTAACATTCACAGCGTTGGGTTGTAAACTTAACACG
>DQ501004__NS;NS-Alpha;NS-Alpha-3;NS-Alpha-3.2;NS-Alpha-3.2.3;NS-Alpha-3.2.3.1;NS-Alpha-3.2.3.1.6;NS-Alpha-3.2.3.1.6.2;NS-Alpha-3.2.3.1.6.2_OTU2
ACAACGCACTATTTGTTCATAGTAGTCGTTGCTGTCAACAGCACGCTGCTAACCATCAACGCAGGAGACTATATCTTCTACACAGACTGGATGTGGACCTCTTTTGTAGTGTTCTCGATCTCACAGTCAACGATGCTTGCTGTGGGTGCGATATACTACATGCTCTTCACAGGAGTACCAGGAACGGCCACATACTACGCCACAATCATGACAATCTACACATGGGTCGCAAAGGGTGCATGGTTC---GCACTGGGCTATCCGTACGACTTCATTGTAGTCCCTGTCTGGATACCCTCAGCAATGCTGATGGATCTTTCGTATTGGGCTACAAGGCGGAACAAGCACGCTGCAATCCTCATCGGTGGATCACTGGTTGGCCTATCACTCCCGTTATTCAATATGGTCAACCTGCTGCTCATCAGAGATCCACTTGAAGTGGCATTCAAGTATCCTAGACCGACGCTGCCTGCATATATGACTCCAATCGAGCCTCAGGTAGGTAAGTTCTACAACAGTCCTGTAGCCCTGGGCTCAGGAGCAGGAGCGGTGCTGACAGTGCCGATCGCTGCGTTAGGTGCGAAACTTAACACG
>DQ501018__NP;NP-Delta;NP-Delta-2;NP-Delta-2.3;NP-Delta-2.3.2;NP-Delta-2.3.2.2;NP-Delta-2.3.2.2_OTU3
TGTACTCACTACTTATTCATAGTAGTGGTAGCAGTAAACTCAACTCTGCTAACAATTAACGCAGGTGACTATATCTTCTATACCGACTGGGCCTGGACATCATACACCGTATTTTCAATTTCACAAACTTTGATGTTAACGGTAGGTGCAGTATACTACCTTACATTTACGGGAGTACCAGGAACGGCAACCTATTACGGGTTGATAATGACGGTATACACATGGGTAGCTAAAGGCGCATGGTTC---GCATTAGGATATCCGTATGACTTTATTGTTACACCAGTTTGGATTCCATCAGCAATTCTGTTGGATCTGGCATATTGGGCAACAAAGAAGAACAAGCACTCACTGATATTGTTCGGTGGAGTATTGGTCGGAATGTCATTACCACTGTTCAACATGGTAAATCTAATGACAGTAGCAGACCCACTGGAGACTGCATTCAAGTATCCAAGACCGACGTTACCTCCATACATGACGCCGATAGAACCTCAGGTCGGAAAGTTCTATAACAGTCCAGTTGCGCTAGGCGCAGGTGCTGGTGCTGTCTTGTCGGTTACGTTCGCGGCATTAGGCTGTAAGCTGACAACG
>DQ501025__NP;NP-Gamma;NP-Gamma-1;NP-Gamma-1.2;NP-Gamma-1.2_OTU1
TGTACACACTACTTATTCATAGTAGTAGTTGCAGTAAACTCGACCCTGTTAACAATTAACGCAGGAGATTACATCTTCTATACTGATTGGGCCTGGACATCATACACGGTATTCTCTATATCGCAAACTTTGATGCTCACTGTAGGTGCAACATATTACCTAACATTTACAGGCGTTCCAGGAACCGCAACGTATTACGGGTTAATTATGACAGTGTATACATGGGTAGCAAAAGGCGCATGGTTC---GCACTAGGTTATCCATATGACTTCATCGTAACACCAGTATGGTTACCATCAGCAATGCTGTTGGACTTGGCATATTGGGCTACAAAGAGAAACAAGCACTCGCTGATTCTGTTCGGAGGTGTGCTAGTTGGAATGTCATTACCGCTGTTCAACATGGTCAACTTAATCACGGTCGCAGACCCACTTGAAACGGCATTCAAGTATCCAAGACCAACATTACCACCATACATGACTCCGATAGAACCGCAAGTCGGTAAATTCTATAACAGCCCGGTAGCACTGGGTGCTGGAGCTGGTGCAGTATTGTCGGTAACGTTTGCAGCGTTGGGTGTTAAACTCAATACG
>DQ501044__NS;NS-Alpha;NS-Alpha-3;NS-Alpha-3.1;NS-Alpha-3.1.1;NS-Alpha-3.1.1.3;NS-Alpha-3.1.1.3_OTU4
ACAACGCACTACTTGTTCATAGTGGTGGTTGCTGTCAATAGCACACTGCTAACCATCAACGCAGGAGACTATATCTTCTACACAGACTGGATGTGGACATCATTTGTGGTATTTTCGATCTCTCAATCTACAATGCTCGCGGTGGGAGCGATATACTATATGCTGTTCACAGGAGTTCCAGGAACTGCCACATATTACGCCACAATCATGACCATCTACACTTGGGTCGCCAAGGGTGCATGGTTT---GCGTTGGGCTATCCCTATGACTTCATTGTAGTACCTATTTGGATACCATCGGCAATGCTCTTAGATCTAACATACTGGGCTACAAGAAGGAACAAACACGCTGCTATAATCATAGGTGGGACGCTAGTTGGCCTATCATTACCGCTGTTCAATATGGTCAACCTGCTGCTCATAAGGGATCCACTGGAGGTGGCATTCAAATATCCAAGGCCTACACTGCCAGCATATATGACTCCCATCGAACCTCAGGTCGGCAAATTCTACAACAGTCCTGTTGCCTTGGGAGCAGGCGCGGGAGCAGTGCTGACGGTTCCAATAGCTGCGTTAGGTGCAAAGCTCAATACG
>DQ501046__NS;NS-Alpha;NS-Alpha-3;NS-Alpha-3.2;NS-Alpha-3.2.3;NS-Alpha-3.2.3.Incertae_sedis.1;NS-Alpha-3.2.3.Incertae_sedis.1_OTU1
ACAACGCACTATTTGTTCATAGTAGTCGTTGCTGTCAACAGCACGCTGCTAACCATCAACGCAGGAGACTATATCTTCTACACAGACTGGATGTGGACCTCCTTCGTAGTATTCTCGGTCTCGCAGTCGACGATGCTCGCTGTGGGCGCGGTTTACTACATGCTCTTCACAGGAGTACCAGGAACGGCCACATACTACGCCACAATCATGACAATCTACACGTGGGTCGCAAAGGGCGCCTGGTTT---GCACTGGGCTATCCGTACGACTTCATTGTGGTACCTGTATGGATACCTTCAGCAATGCTGCTGGATCTCTCCTACTGGGCTACAAGAAGGAACAAGCACGCTGCAATACTGATAGGCGGATCGCTGGTTGGACTCTCGTTCCCGCTGTTCAACATGGTCAACCTGCTGCTCGTAAGGGACCCGCTAGAAGTGGCGTTCAAGTATCCTAGACCGACGCTGCCTGCGTACATGACTCCGATCGAACCTCAGGTAGGTAAGTTCTACAACAGTCCTGTAGCCTTGGGTTCAGGCGCATCAGCAGTGCTGACAGTACCGATGACTGCGTTGGGCGCAAAACTTAACACG
>DQ501058__NS;NS-Gamma;NS-Gamma-2;NS-Gamma-2.2;NS-Gamma-2.2.1;NS-Gamma-2.2.1.Incertae_sedis.2;NS-Gamma-2.2.1.Incertae_sedis.2_OTU1
ACAACGCACTATTTATTCATAGTTGTAGTCGCAGTAAACAGCACTCTACTAACAATTAATTCAGGAGACTATATCTTCTACACCGACTGGGCTTGGACTTCATTCGTAGTATTTTCGATCGCACAATCTACCATGCTTGCGGTAGGAGCGATATACTACATGCTCTTTACAGGAGTTCCAGGAACCGCCACATATTATGCAACGATTATGACGATATATACATGGGTTGCAAAAGGTGCATGGTTT---GCATTAGGATATCCGTATGACTTCGTGACAACACCAGTATGGATACCATCAGCAATGTTGTTAGATCTTACATATTGGGCTACAAGACGCAACAAGCATGCTGCTATAATTATTGGCGGAACTTTGATAGGTCTGTCACTTCCGTTGTTCAACATGATAAACTTACTGTTAGTAAGGGACCCACTGGAAGTCGCCTTTAAGTATCCAAGACCCACACTTCCTCCCTATATGACACCTATAGAGCCCCAGGTCGGTAAATTCTACAATAGTCCTGTAGCACTAGGTTCTGGTGCAGGAGCAGTGTTAACTGTCCCAATAGCTGCGCTAGGTGCTAAATTAAACACA
>DQ501061__NP;NP-Gamma;NP-Gamma-2;NP-Gamma-2.2;NP-Gamma-2.2.1;NP-Gamma-2.2.1.Incertae_sedis;NP-Gamma-2.2.1.Incertae_sedis_OTU1
TGTACGCACTACTTATTCATAGTAGTAGTTGCAGTTAACTCTACACTGCTAACAATTAACGCAGGTGACTACATCTTCTACACTGACTGGGCCTGGACTTCGTTCACTGTATTCTCAATTTCACAAACGTTGATGCTTACAGTAGGTGCGGTGTATTACCTAACATTTACAGGTGTTCCAGGAACAGCAACGTATTACGGCCTTATAATGACAGTATACACATGGGTAGAAAAAGGCGCATGGTTT---GCACTCGGATATCCATATGACTTCATTGTTACTCCAACTTGGTTACCATCAGCAATGTTGCTTGATTTGGCCTATTGGGCAACAAAGAGAAACAAGCACTCTCTGATACTGTTTGGCGGTGTACTGGTAGGAATGTCATTACCACTATTCAATATGGTAAACCTGATAACAGTAGCAGACCCACTAGAAACGGCATTCAAGTATCCAAGACCAACATTGCCACCATACATGACTCCGATAGAACCTCAAGTAGGTAAATTCTATAACAGCCCGGTAGCGCTGGGTGCAGGAGCTGGTGCAGTATTGTCGGTAACGTTTGCAGCATTAGGTTGTAAATTAACAACT
>DQ501069__NP;NP-Delta;NP-Delta-2;NP-Delta-2.2;NP-Delta-2.2.Incertae_sedis;NP-Delta-2.2.Incertae_sedis_OTU2
TGTACTCACTACTTATTCATAGTAGTAGTTGCAGTCAATTCAACCCTGTTAACAATTAATGCAGGAGACTATATCTTCTACACAGATTGGGCTTGGACATCATACGTAGCATTCTCAATTTCACAAACATTGATGCTAACGGTAGGAGCATGTTACTACCTTACATTTACCGGTGTTCCAGGAACAGCAACGTATTATGCATTGATTATGACAGTGTACACATGGGTCGCAAAAGGTGCATGGTTT---GCACTAGGATATCCATATGACTTCATTGTCACTCCAGTATGGTTACCATCAGCAATGCTGTTGGACTTGGCATATTGGGCCACAAAGAAGAACAAGCACTCGTTGATACTGTTTGGCGGAGTACTGGTTGGAATGTCATTGCCACTGTTTAACATGGTAAATCTCATAACAGTAGCTGACCCGCTAGAGACTGCATTCAAGTATCCAAGACCAACGCTACCACCATACATGACGCCGATAGAACCGCAGGTAGGAAAGTTCTATAACAGCCCAGTCGCGCTTGGCGCAGGAGCTGGAGCTGTCTTGTCAGTCACGTTTGCCGCATTAGGGTGTAAACTGACTACG
>DQ501070__NP;NP-Alpha;NP-Alpha-2;NP-Alpha-2.2;NP-Alpha-2.2.3;NP-Alpha-2.2.3.2;NP-Alpha-2.2.3.2_OTU2
TGTACGCACTACTTGTTCATAGTAGTAGTTGCAGTAAACTCAACCCTGTTAACAATTAACACTGGTGACTACATCTTCTATACTGACTGGGCCTGGGCGTCTTACACAGTATTCTCAATTGGAAACATTCTCATGATTTCAGTTGGTGCTACGTATTACCTCTTATTCACAGGAGTTCCAGGAACAGCTACGTATTATGGCCTAATTATGCAAGTCTATACATGGGTCGCAAAAGGCGCATGGTTT---GCACTTGGATATCCATATGACTTTATTGTAACTCCAATGTGGATACCGTCGTGTATGTTACTGGACTTGGCGTATTGGGCTACGAAGAGAAACAAGCACTCGTTAATTCTATTTGGCGGAGTACTTGTTGGTATGTCCTTCCCGTTGTTCAACATGGTAAACTTGTTGACAGTAGCAGACCCACTAGAAACCGCATTCAAATATCCAAGACCAACACTACCACCATACATGGTACCAATAGAACCGCAGGTCGGAAAGTTCTACAACAGTCCGGTCGCGCTGGGAGCTGGTGCTGGTTCAGTATTGGCTGTAACGTTTACGGCGTTGGGAGCAAAACTTAACACG
>DQ501094__NS;NS-Alpha;NS-Alpha-3;NS-Alpha-3.1;NS-Alpha-3.1.1;NS-Alpha-3.1.1.3;NS-Alpha-3.1.1.3_OTU1
ACAACGCACTACTTGTTCATAGTGGTGGTTGCTGTCAATAGCACGCTGTTAACCATCAACGCAGGGGACTATATCTTCTACACAGACTGGATGTGGACATCTTTTGTAGTATTTTCGATCTCTCAATCTACAATGCTCGTAGTAGGAGCAATATACTATATGCTGTTCACAGGAGTTCCAGGAACTGCTACATATTATGCCACAATCATGACCATCTACACTTGGGTCGCCAAGGGTGCATGGTTT---GCGTTAGGCTATCCCTATGACTTCATTGTAGTACCTATATGGATACCATCAGCAATGCTGTTGGACCTAACATATTGGGCTACGAGAAGGAACAAACACGCCGCTATAATCATAGGAGGAACACTGGTTGGCCTGTCAATGCCGCTGTTCAATATGGTCAACCTGTTGCTCATAAGGGATCCGCTTGAAGTGGCATTCAAATATCCAAGGCCTACACTGCCAGCATATATGACACCTATCGAACCTCAGGTAGGCAAGTTCTACAATAGTCCTGTAGCTTTGGGTGCAGGCGCAGGAGCAGTGCTGTCGGTTCCAATTGCAGCGTTAGGTGCAAAGCTCAACACA
>DQ501146__NP;NP-Delta;NP-Delta-2;NP-Delta-2.3;NP-Delta-2.3.1;NP-Delta-2.3.1.2;NP-Delta-2.3.1.2_OTU2
TGTACTCACTACTTATTCATAGTAGTAGTTGCAGTAAACTCAACTCTGCTTACAATTAATGCAGGAGACTATATCTTCTACACTGATTGGGCATGGACGTCATATACGGTATTCTCAATTTCTCAAACTCTGATGTTAACAGTAGGGGCAGTATACTACCTTACGTTTACGGGTGTTGTGGGAACAGCGACATACTATGCGTTAATCATGACGGTGTACACGTGGGTAGCTAAAGGAGCATGGTTT---GCTCTTGGATATCCATATGACTTTATCGTGACACCAGTTTGGATCCCGTCTGCCATCTTGTTAGATTTGGCGTACTGGGCAACAAAGAAGAACAAGCACTCGCTGATACTGTTTGGCGGAGTTTTAGTTGGAATGTCATTGCCACTGTTTAACATGGTAAATCTCATGACAGTAGCAGATCCACTAGAGACTGCATTCAAGTATCCAAGACCAACGTTGCCACCATACACGACACCGATAGAACCGCAGGTCGGAAAGTTCTATAACAGTCCGGTCGCGCTTGGCGCAGGAGCTGGTGCTGTCTTGTCAGTTACGTTTGCCGCGTTAGGATGTAAACTAACCACG
>DQ501167__NP;NP-Alpha;NP-Alpha-1;NP-Alpha-1_OTU11
TGTACTCACTACTTGTTTATTGTAGTGGTTGCAGTTAACTCGACCCTCTTGACAATCAATACAGGAGATTACATCTTCTATACTGACTGGGCTTGGACATCATATACAGTATTTTCAATCGGAAATATTCTTATGATTTCTGTAGGTGCTACATATTACCTAACATTTACAGGTGTACCAGGAACAGCATCGTATTATGGATTGATTATGACAGTGTACACGTGGGTAGCAAAAGGTGCGTGGTTT---GCACTTGGATATCCATACGACTTCATTGTGACGCCAGTTTGGCTTCCATCATGCATGTTGTTGGATCTCGCGTATTGGGCGACAAAGAGGAACAAACACTCATTGATTCTAATGGGTGGCGTTCTTGTTGGAATGTCATTCCCACTGTTTAACATGATCAACTTGTTGACGGTCGCAGACCCACTAGAAACGGCATTCAAATATCCAAGACCAACACTACCACCATACATGGTCCCAATTGAACCGCAAGTAGGAAAGTTCTATAACAGTCCTGTTGCGCTGGGCGCTGGTGCTGGTTCGGTCTTGGCAGTAACATTCACAGCGTTGGGTTGTAAACTAAACACG
>DQ534701__NS;NS-Gamma;NS-Gamma-2;NS-Gamma-2.2;NS-Gamma-2.2.3;NS-Gamma-2.2.3_OTU3
ACAACGCACTATCTATTCATAGTTGTAGTTGCAGTAAACAGCACGCTATTGACAATTAATGCAGGAGACTATATCTTCTACACAGACTGGGCCTGGACTTCATTTGTAGTATTTTCGATTTCACAATCGACTATGCTTGCAGTAGGGGCTATATACTATATGCTCTTTACAGGTGTTCCAGGAACCGCTACATACTATGCAACCATTATGACAATCTACACATGGGTTGCAAAGGGCGCGTGGTTT---GCATTAGGATACCCAATGGACTTCGTAACAGTACCAATATGGATACCCTCGGCAATGTTGTTGGATCTTACATATTGGGCTACAAGGCGCAATAAACACGCCGCCATTATCATTGGTGGAACTCTAATTGGCCTTTCGCTCCCAATGTTCAACATGATAAATCTATTGCTGATAAGGGACCCGCTAGAGGTTGCATTCAAGTATCCAAGACCCACACTTCCTCCTTATATGACACCAATTGAGCCCCAGGTCGGTAAATTCTACAACAGTCCAGTAGCATTGGGTTCAGGTGCAGGAGCAGTGCTAACAGTGCCAATAGCGGCATTAGGTGCAAAACTGAACACG
>DQ534856__NS;NS-Alpha;NS-Alpha-3;NS-Alpha-3.2;NS-Alpha-3.2.3;NS-Alpha-3.2.3.1;NS-Alpha-3.2.3.1_OTU1
ACAACGCACTATTTGTTCATAGTAGTGGTTGCTGTCAACAGCACGCTGCTAACCATCAACGCAGGAGACTATATCTTCTACACAGACTGGATGTGGACCTCCTTCGTAGTATTCTCGGTCTCGCAATCGACAATGCTTGCGGTAGGCGCGATATACTACATGCTCTTCACAGGAGTACCTGGAACGGCCACATACTACGCCACTATCATGACAATCTACACATGGGTCGCAAAGGGTGCATGGTTT---GCACTGGGCTATCCGTACGACTTCATTGTGGTTCCGATTTGGATACCTTCAGCAATGCTGTTGGATCTCACATACTGGGCTACGAGGCGGGACAAGCACGCTGCAATCATCATCGGTGGAACACTGGTTGGCCTATCGTTCCCGCTGTTCAACATGGTCAACCTGCTGCTCGTCAGGGACCCGCTAGAGGTGGCATTCAAGTATCCTAGACCGACACTGCCTGCTTACATGACTCCGATCGAGCCTCAGGTAGGTAAGTTCTACAACAGTCCTGTAGCCCTGGGCTCAGGAGCATCGGCGGTGCTGACAGTGCCGATCGCTGCGTTGGGTGCGAAGCTTAACACG
>DQ672639__NS;NS-Alpha;NS-Alpha-3;NS-Alpha-3.2;NS-Alpha-3.2.3;NS-Alpha-3.2.3.2;NS-Alpha-3.2.3.2_OTU1
ACAACGCACTATTTGTTCATAGTAGTGGTTGCTGTCAACAGCACACTGCTAACCATCAACGCAGGAGACTATATCTTCTACACAGACTGGATGTGGACCTCCTTCGTAGTATTCTCGGTCTCGCAGTCGACGATGCTTGCGGTGGGCGCGATATACTACATGCTCTTCACAGGGGTACCTGGAACGGCCACATACTACGCCACAATCATGACAATCTACACATGGGTCGCAAAGGGTGCATGGTTC---GCACTGGGCTATCCGTACGACTTCATTGTAGTGCCGATCTGGATACCTTCAGCAATGCTGTTGGATCTGTCCTACTGGGCTACAAGGCGGAACAAGCACGCTGCAATCATCATCGGCGGAACACTGGTTGGCCTATCGTTCCCGCTGTTCAACATGGTCAATCTGCTGCTCGTCAGGGATCCGCTGGAGACGGCATTCAAGTATCCTAGACCGACACTGCCAGCGTACATGACTCCCATCGAACCCCAGGTAGGCAAGTTCTACAACAGTCCTGTCGCCCTGGGTTCAGGTGCATCGGCAGTGCTGACGGTTCCGATGGCTGCGTTGGGCGCAAAACTTAACACG
>DQ672640__NP;NP-Eta;NP-Eta-1;NP-Eta-1.2;NP-Eta-1.2.2;NP-Eta-1.2.2.1;NP-Eta-1.2.2.1_OTU4
TGTACTCACTACTTGTTCATAGTAGTGGTTGCAGTCAACTCGACCCTGCTTACAATTAACGCAGGCGACTACATCTTCTACACTGACTGGGCCTGGACTTCGTTTGTCGTATTCTCAATATCGCAAACGTTGATGTTGGTAGTCGGCGCAGCCTACTATCTCACATTCACTGGAGTTCCAGGAACGGCAACGTATTACGCGTTGATCATGACCGTCTATACGTGGGTTGCCAAAGGTGCATGGTTT---TCACTCGGTTACCCATATGACTTCATTGTCACGCCGGTCTGGCTACCATCAGCTATGTTGATGGATTTGGCATACTGGGCAACAAAGAAGAACAAGCACTCACTGATCCTATTCGGTGGTGTCATGGCAGGACTGTCATTACCATTGTTCAACATGGTAAACCTGATCACGGTTGCCGACCCATTAGAGACTGCATTCAAATATCCAAGACCAACTTTGCCACCATACATGACTCCAATAGAGCCTGCCGTAGGCAAGTTCTATAACAGTCCAGTTGCACTCGGTGCAGGAGCAGGTGCTGTATTGTCAGTTACCATGTGCGCACTGGGATGTAAGCTGAACACG
>DQ672661__NS;NS-Alpha;NS-Alpha-3;NS-Alpha-3.2;NS-Alpha-3.2.3;NS-Alpha-3.2.3.2;NS-Alpha-3.2.3.2_OTU6
ACAACGCACTATTTGTTCATAGTAGTGGTTGCTGTCAACAGCACACTGCTAACCATCAACGCAGGAGACTATATCTTCTACACAGACTGGATGTGGACCTCCTTCGTAGTATTCTCGGTCTCGCAGTCGACGATGCTTGCGGTGGGCGCGATATACTACATGCTCTTCACAGGGGTACCTGGAACGGCCACATACTACGCCACAATCATGACAATCTACACATGGGTCGCAAAGGGTGCATGGTTC---GCACTGGGCTATCCGTACGACTTCATTGTAGTGCCGATCTGGATACCTTCAGCAATGCTGTTGGATCTGTCCTACTGGGCTACAAGACGGAACAAGCACGCTGCTATCATCATCGGTGGAACACTGGTTGGCCTATCGTTCCCGCTGTTCAACATGGTCAACCTGCTGCTCGTCAAGGACCCGTTGGAGACGGCATTCAAGTATCCTAGACCGACACTGCCAGCGTACATGACTCCGATTGAACCTCAGGTAGGCAAGTTCTACAACAGCCCTGTCGCCTTGGGTTCAGGTGCAGGAGCGGTGCTGACGGTTCCGATGGCAGCACTGGGTGCAAAGCTTAACACG
>DQ672687__NS;NS-Alpha;NS-Alpha-3;NS-Alpha-3.2;NS-Alpha-3.2.3;NS-Alpha-3.2.3_OTU3
ACAACGCACTATTTGTTCATAGTAGTGGTTGCTGTCAACAGCACGCTGCTAACCATCAACGCAGGAGACTATATCTTCTACACAGACTGGATGTGGACCTCCTTCGTGGTATTCTCGGTCTCGCAGTCGACGATGCTTACTGTGGGCGCGATATACTACATGCTCTTCACAGGAGTACCCGGAACGGCCACATACTACGCCACAATCATGACAATCTACACATGGGTCGCAAAGGGCGCATGGTTC---GCACTGGGCTATCCGTACGACTTCATTGTGGTGCCGGTGTGGATACCTTCAGCAATGCTGTTGGATCTCTCCTACTGGGCTACAAGGCGGAACAAGCACGCTGCAATACTGATAGGTGGATCGCTGGTTGGCCTATCGTTCCCGCTGTTCAACATGGTCAACCTGCTGCTCGTCAGGGACCCGCTCGAAGTGGCGTTCAAGTATCCTAGACCGACACTGCCTGCGTACATGACTCCGATCGAGCCCCAGGTAGGCAAGTTCTACAACAGTCCTGTCGCCTTGGGTTCGGGTGCAGGAGCGGTGCTGACGGTTCCGATGGCTGCGTTGGGCGCGAAACTTAACACG
>EF207211__NS;NS-Alpha;NS-Alpha-3;NS-Alpha-3.2;NS-Alpha-3.2.3;NS-Alpha-3.2.3.1;NS-Alpha-3.2.3.1.Incertae_sedis;NS-Alpha-3.2.3.1.Incertae_sedis_OTU1
ACAACGCACTATTTGTTCATAGTAGTCGTTGCTGTCAACAGCACGCTGCTAACCATCAACGCAGGAGACTATATCTTCTACACAGACTGGATGTGGACCTCCTTCGTAGTGTTCTCCGTATCGCAATCAACAATGCTTGCGGTAGGCGCGATATACTACATGCTCTTCACAGGAGTACCAGGGACGGCCACATACTACGCCACAATCATGACAATCTACACATGGGTCGCAAAAGGTGCATGGTTT---GCACTCGGCTATCCGTACGACTTCATTGTGGTCCCCGTTTGGATACCTTCGGCAATGCTGTTGGATCTTACATACTGGGCTACAAGGCGGAACAAGCACGCTGCGATCATCATCGGTGGAACACTGGTTGGCCTATCGTTCCCACTGTTCAACATGGTCAATCTGTTGCTCATCAGAGATCCGCTCGAAGTGGCATTCAAGTATCCAAGACCGACACTGCCTGCGTACATGACGCCAATTGAGCCCCAGGTAGATAAGTTCTACAATAGTCCTGTAGCCCTGGGCTCAGGAGCAGGAGCGGTGCTGACAGTGCCGATCGCTGCATTGGGTGCAAAGTTAAACACG
>EF207217__NS;NS-Alpha;NS-Alpha-3;NS-Alpha-3.2;NS-Alpha-3.2.1;NS-Alpha-3.2.1.1;NS-Alpha-3.2.1.1.1;NS-Alpha-3.2.1.1.1_OTU1
ACAACGCACTACCTATTCATAGTAGTCGTTGCTGTCAACAGCACGCTGCTCACCATCAACGCAGGAGACTACATCTTCTACACAGACTGGATGTGGACATCCTTCGTGGTATTTTCGATCTCACAGTCGACTATGCTCGCTGTGGGTGCGATATACTACATGTTGTTCACGGGCGTGCCCGGCACTGCAACATACTATGCCACAATCATGACTATCTACACATGGGTCGCAAAGGGCGCATGGTTT---GCTCTTGGCTATCCGTACGACTTCATTGTGGTGCCAATATGGATTCCGTCGGCTATGCTTATGGACCTCTCGTACTGGGCGACAAGACGCAACAAGCACGCTGCCATACTCATTGGCGGTACGCTGGTTGGCCTATCCTTCCCGCTGTTCAACATGGTCAACCTGTTGCTCATCAGGGACCCGCTCGAGGTGGCCTTCAAGTATCCGAGACCGACACTGCCAGCGTACATGACGCCTATAGAGCCTCAGGTAGGGAAGTTCTACAACTCGCCTGTCGCCCTGGCTTCAGGTGCTGGTGCAGTGCTAACGGTGCCCATAGCTGGTTTGGGTGCGAAGCTTAACACG
>EU025140__NP;NP-Alpha;NP-Alpha-1;NP-Alpha-1_OTU7
TGTACTCACTACTTGTTTATTGTAGTGGTTGCAGTTAATTCGACCCTCTTGACAATCAATACGGGAGATTACATCTTCTATACTGACTGGGCTTGGACGTCATTTGTAGTATTTTCAATTGGAAATGTCCTTATGGTTTCTGTAGGTGCTACATATTACCTAACATTTACAGGTGTTCCAGGAACAGCATCGTATTATGGGTTGATTATGACAGTGTATACATGGGTAGCAAAAGGTGCATGGTTT---GCACTTGGATATCCATATGACTTCATTGTAACGCCAGTTTGGGCTCCATCATGTTTCTTGTTGGATCTCGTATATTGGGCTACAAAGAAGAACAAACACTCATTGATTCTAATGGGTGGTGTTCTAGTTGGAATGTCATTCCCACTGTTTAATATGATCAACTTGTTATTGGTCGCAGACCCACTAGAAACGGCATTCAAATATCCAAGACCAACAATGCCACCATACATGGTACCAATTGAACCGCAGGTAGGAAAGTTCTATAATAGTCCTGTTGCGCTGGGTGCTGGTGCTGGTGCAGTCTTGGGAGTAACATTTACGGCGTTGGGTTGTAAACTTAACACG
>EU025141__NP;NP-Epsilon;NP-Epsilon-2;NP-Epsilon-2.1;NP-Epsilon-2.1_OTU2
TGTACTCACTACTTGTTCATAGTAGTAGTCGCAGTCAATTCAACTCTGCTTACAATTAACGCAGGAGACTACATCTTCTATACTGATTGGGCCTGGACATCGTTTGTAGTATTCTCAATATCTCAAACATTGATGCTCGCTGTAGGTGCAGCATATTATCTGACCTTCACTGGAGTTCCAGGAACCGCAACGTATTATGCCCTTATCATGACAGTCTACACTTGGATTGCCAAAGGAGCATGGTTC---GCATTAGGTTACCCATACGACTTTATTGTTACACCAGTTTGGCTACCGTCAGCAATGCTGTTGGACTTAGCATACTGGGCAACAAAGAAGAATAAGCACTCTCTGATACTATTTGGCGGAGTCTTAGTTGGAATGTCATTGCCACTATTCAACATGGTCAATTTGATCACTGTGGCAGACCCACTAGAGACTGCATTCAAGTATCCAAGACCAACGTTACCACCATACATGACTCCGATAGAGCCGCAGGTAGGTAAGTTCTATAACAGCCCAGTTGCACTTGGTGCAGGAGCTGGTGCAGTACTTGCATGTACTTTCACGGCTCTAGGTTGTAAACTAACAACC
>EU025142__NP;NP-Alpha;NP-Alpha-2;NP-Alpha-2.2;NP-Alpha-2.2.4;NP-Alpha-2.2.4_OTU2
TGTACTCACTACTTATTCATAGTAGTAGTCGCAGTAAACTCAACTTTGTTAACAATTAACACTGGTGACTATATCTTCTATACAGACTGGGCCTGGACATCATATACAGTGTTCTCCATTGGAAATATTCTAATGATTTCTGTTGGTGCGACCTATTACCTGTTATTTACAGGAGTTCCAGGAACAGCTTCGTATTATGGCCTAATTATGCAAGTATATACATGGGTGGCAAAAGGTGCATGGTTT---GCACTTGGATATCCATACGACTTCATTGTAACACCAATGTGGATTCCGTCGTGCATGTTGTTAGACTTGGCGTATTGGGCATCAAAGAAGAACAAGCATTCGCTGATACTGTTTGGCGGTGTACTTGTAGGAATGTCATTCCCATTGTTTAACATGGTAAACTTGTTGACAGTCGCAGACCCACTAGAAACAGCGTTCAAATATCCAAGACCAACACTACCACCATACATGGTACCAATTGAACCGCAGGTCGGAAAGTTCTATAACAGTCCGGTTGCGCTTGGTGCAGGTACTGGTGCTGTCTTGGCAGTTACATTTACGGCACTGGGTGCTAAACTCAATACG
>EU025146__NP;NP-Alpha;NP-Alpha-2;NP-Alpha-2.2;NP-Alpha-2.2.4;NP-Alpha-2.2.4_OTU3
TGTACTCACTACTTATTCATAGTAGTAGTCGCAGTAAACTCAACTTTGTTGACAATTAACACTGGTGACTATATCTTCTATACAGACTGGGCCTGGACATCATATACAGTGTTCTCCATTGGAAATATTCTTATGATTTCTGTTGGTGCAACATATTATCTGTTATTCACAGGGGTTCCAGGAACAGCTTCGTATTATGGCCTAATTATGCAGGTATATACTTGGGTGGCAAAAGGTGCATGGTTT---GCACTTGGATATCCATACGACTTTATTGTAACACCAATGTGGATTCCGTCATGCATGTTATTAGACTTGGCGTATTGGGCATCAAAGAAGAACAAGCACTCGCTGATACTGTTTGGCGGTGTACTTGTAGGAATGTCATTCCCGTTGTTCAACATGGTAAACTTGTTGACAGTCGCAGACCCACTAGAAACAGCGTTCAAATATCCAAGACCAACTCTACCACCATACATGGTACCAATTGAACCACAGGTAGGAAAGTTCTATAACAGTCCGGTTGCACTTGGTGCGGGTACTGGTGCTGTCTTGGCAGTTACGTTTACGGCACTGGGTGCTAAACTCAATACG
>EU025180__NP;NP-Delta;NP-Delta-1;NP-Delta-1_OTU12
TGTACTCATTACTTATTCATAGTAGTGGTAGCAGTCAACTCGACTCTGCTTACAATTAACGCAGGTGACTATATCTTCTACACAGATTGGGCTTGGACTTCCTTTGTAGTATTTTCAATATCACAAACTTTGATGCTTGTGGTAGGTGCAACATACTATCTTACATTTACAGGAGTTCCAGGTACCGCAACGTACTACGGGTTAATCATGACAGTGTACACGTGGGTAGCAAAAGGTGCATGGTTT---GCACTCGGATATCCATATGACTTCATTGTAACACCGGTATGGATTCCATCAGCAATTCTGTTGGACTTGGCATATTGGGCAACAAAGAAGAACAAGCACTCTCTGATACTGTTTGGCGGAGTACTGTGTGGAATGTCATTGCCATTGTTTAACATGGTAAACCTGATTACAGTAGCGGATCCATTGGAGACTGCATTCAAGTATCCAAGACCAACGTTACCACCATATATGACACCGATAGAACCGCAGGTAGGAAAGTTCTATAATAGCCCAGTTGCGCTTGGCGCAGGAGCTGGAGCTGTGTTGGCTGTAACGTTTGCGGCGTTAGGATGTAAACTGACTACG
>EU025186__NP;NP-Delta;NP-Delta-2;NP-Delta-2.3;NP-Delta-2.3.2;NP-Delta-2.3.2.3;NP-Delta-2.3.2.3_OTU1
TGTACTCACTACTTATTCATAGTAGTAGTTGCAGTAAACTCAACACTACTTACCATTAACGCAGGAGACTACATTTTCTACACCGATTGGGCCTGGACATCTTATACAGTATTCTCAATCTCACAAACTTTGATGTTAACAGTGGGAGCAGTATACTATCTTACATTTACTGGTGTTCCAGGAACCGCAACGTATTACGCGCTGATCATGACAGTGTATACGTGGGTCGCCAAAGGGGCATGGTTT---GCTCTAGGTTATCCATATGACTTTATTGTCACACCAGTTTGGATTCCATCAGCAATGCTGTTGGATTTGGCATATTGGGCGACAAAGAAGAACAAGCACTCTCTGATACTGTTCGGCGGTGTATTGGTAGGAATGTCGTTACCGTTGTTCAATATGGTAAACCTAATGACAGTCGCAGACCCACTGGAAACTGCTTTCAAGTATCCAAGACCAACATTACCACCATACATGACACCGATAGAACCGCAGGTCGGAAAGTTCTATAACAGTCCGGTCGCGCTAGGTGCAGGTGCAGGTGCTGTCTTGTCGGTTACGTTTGCCGCGCTAGGCTGTAAGCTTAACACG
>EU049826__NP;NP-Epsilon;NP-Epsilon-1;NP-Epsilon-1_OTU1
TGTACACATTACTTGTTCATCGTAGTTGTGGCTGTTAATTCCACACTATTGACAATTAATGCTGGTGACTATATCTTCTATACTGATTGGGCATGGACTTCATTTGTGGTATTCTCAATATCGCAAACTTTGATGTTGGCTGTTGGAGCTTCGTATTATCTTACGTTTACTGGAGTTCCTGGAACTGCTACATATTATGCGTTGATTATGACTGTTTACACTTGGATAGCTAAGGGTGCATGGTTT---GCATTAGGTTATCCTTACGACTTCATTGTCACGCCTGTATGGATTCCATCTGCTATGTTGTTAGATTTAGCTTATTGGGCAACAAAGAAGAATAAACACTCGTTGATATTATTTGGCGGTGTGCTTGTAGGAATGTCGTTGCCACTATTCAATATGGTAAATTTAATTACTGTGGAAGACCCACTAGAAACCGCGTTCAAGTACCCACGACCGACATTACCTCCATATATGACTCCAATAGAACCTCAAGTAGGAAAGTTCTATAATAGTCCTGTTGCTTTAGGTGCAGGTGCTGGTGCAGTACTGGCTGTTACATTTACTGCATTGGGATGTAAATTAACAACG
>EU049828__NP;NP-Theta;NP-Theta-4;NP-Theta-4.2;NP-Theta-4.2_OTU6
TGTACCCACTACTTGTTCATAGTGGTAGTCGCAGTCAACTCCACACTGCTGACGATCAACGCAGGAGACTACATCTTCTACACCGATTGGGCATGGACATCATACGTGATATTCTCCATATCGCAAACACTGATGCTCGTAGTAGGTGCAACGTACTACTTGACATTTACAGGGGTACCAGGAACAGCTACGTATTACTGTCTGATAATGACCGTGTATACGTGGGTAGCCAAAGGCGCATGGTTT---GCGCTTGGATATCCCTACGACTTCATAGTGACGCCAGTCTGGTTGCCGTCAGGAATGTTACTTGACTTGGTATACTGGGCCACCAAAAAGAACAAGCACAGTCTGATACTGTTCGGAGGTGTGCTGGTGGGAATGTCCCTGCCGTTGTTCAATATGGTGAACTTGATCACAGTGGCGGACCCGCTTGAAACAGCATTCAAGTATCCAAGACCGACGTTGCCACCATACATGACCCCAATAGAACCACAGGTAGGCAAGTTCTACAACAGCCCGGTCGCGCTCGGTGCAGGAGCTGGTGCAGTATTGTCTGTAACCATGGCTGCGCTGGGCTGTAAGCTGAATACG
>EU049833__NP;NP-Theta;NP-Theta-4;NP-Theta-4.2;NP-Theta-4.2_OTU2
TGTACCCACTACTTGTTCATAGTGGTCGTTGCGGTAAACTCTACACTGCTGACTATCAACGCCGGAGACTACATCTTCTACACCGATTGGGCATGGACATCCTACGTGATATTCTCAATATCGCAGACGCTGATGCTAGTAGTAGGTGCAACGTACTATTTGACATTTACCGGAGTGCCGGGGACCGCGACGTATTACTGCCTGATAATGACAGTGTATACGTGGGTTGCCAAGGGTGCCTGGTTC---GCTTTGGGGTACCCCTACGACTTCATAGTAACGCCGGTCTGGTTGCCGTCAGGAATGTTACTTGACTTGGTATACTGGGCAACCAAGAAGAACAAGCACAGTCTGATATTATTCGGAGGTGTGCTGGTGGGAATGTCACTTCCCCTGTTCAACATGGTCAACTTGATTACCGTAGCGGATCCGCTTGAAACAGCGTTCAAGTATCCAAGACCCACATTACCTTCATACATGACGCCAATAGAACCCCAAGTAGGCAAGTTCTATAACAGCCCGGTCGCGCTTGGTGCAGGTGCAGGAGCAGTGTTATCTGTGACAAAGGCTGCACTGGGCTGTAAACTGAATACA
>EU049835__NP;NP-Epsilon;NP-Epsilon-1;NP-Epsilon-1_OTU3
TGTACACATTATTTGTTCATCGTAGTTGTGGCGGTTAATTCCACACTATTGACAATTAATGCTGGTGGCTATATCTTCTATACTGATTGGGCATGGACATCATTTGTGGTATTCTCAATATCGCAAACGTTGATGCTAGCTGTTGGAGCTTCGTATTATCTTACATTTACTGGGGTTCCTGGAACTGCTACGTATTATGCGTTGATTATGACTGTTTACACTTGGATTGCTAAAGGTGCATGGTTT---GCATTAGGTTATCCGTATGATTTCATTGTCACCCCTGTATGGATTCCATCGGCTATGTTATTAGATTTAGCTTATTGGGCAACAAAGAAGAACAAACACTCGTTGATATTATTCGGCGGTGTGCTTGTAGGAATGTCATTACCTTTGTTCAATATGGTAAATTTAATTACTGTGGAAGATCCACTAGAAACCGCATTCAGATACCCCAGACCAACATTACCTCCATATATGACTCCGATAGAACCTCAAGTGGGCAAATTCTATAATAGTCCGGTTGCTTTAGGTGCAGGCGCTGGTGCAGTACTCGCTGTTACATTTACTGCATTAGGTTGTAAATTAACAACG
>EU049836__NP;NP-Gamma;NP-Gamma-1;NP-Gamma-1.1;NP-Gamma-1.1_OTU3
TGTACTCACTACTTGTTCATAGTAGTAGTTGCAGTAAACTCAACTCTGTTGACCATTAATGCTGGAGACTATATCTTCTACACCGATTGGGCATGGACATCATACACCGTATTCTCCATATCGCAAACGTTGATGCTTGTTGTTGGCGCAACATACTATCTTACGTTTACGGGAGTTCCTGGCACTGCAACATATTATGCCCTAATCATGACTGTGTACACTTGGGTCGCTAAAGGCGCATGGTTC---GCACTTGGCTATCCATACGACTTCATTGTGACACCAGTCTGGTTACCGTCGGCAATGCTTCTTGATCTAGCATATTGGGCGACGAAGAGAAACAAACACTCGCTGATTCTGTTTGGCGGTGTGCTTGTTGGAATGTCATTACCTCTCTTCAATATGGTCAATCTACTCACAGTCGCTGATCCACTGGAAACTGCGTTCAAGTATCCAAGACCCACACTACCTCCGTACATGACTCCAATAGAACCCCAAGTGGGTAAATTCTATAACAGTCCGGTAGCGTTAGGTGCGGGAGCTGGCGCCGTATTGTCGGTCACTATGGCCGCGTTGGGCGTCAAACTCAATACG
>EU049837__NP;NP-Gamma;NP-Gamma-2;NP-Gamma-2.1;NP-Gamma-2.1_OTU1
TGTACGCACTACTTGTTCATAGTAGTGGTTGCAGTTAACTCTACACTGTTAACGATTAATGCAGGAGACTACATCTTCTACACCGACTGGGCTTGGACTTCGTACACGATATTCTCTATATCGCAGACGTTGATGCTTGTCGTAGGTGCTACATACTACCTTACGTTCACAGGCGTTCCAGGTACAGCGACGTACTACGCCCTGATTATGACGGTATACACGTGGATTGCCAAAGGCGCATGGTTC---GCACTGGGCTATCCGTATGACTTCATTGTGACCCCTGTCTGGTTGCCATCAGCAATGCTGTTGGACCTGGTCTACTGGGCTACAAAGAAGAACAAACACTCGTTGATACTGTTCGGTGGCGTACTGGTAGGAATGTCGTTACCATTGTTCAACTTGGTAAACCTGATAACAGTAGCAGACCCACTAGAGACGGCCTTCAAATATCCGAGGCCAACACTACCACCATACATGACGCCGATAGAACCGCAGGTAGGAAAGTTCTATAACAGTCCGGTCGCGTTAGGTGCGGGAGCTGGAGCTGTATTGTCGGTGACGTTCACGGCGTTGGGCTGTAAGCTCAATACT
>EU049838__NP;NP-Theta;NP-Theta-4;NP-Theta-4.2;NP-Theta-4.2_OTU7
TGTACCCACTACTTGTTCATAGTGGTAGTTGCAGTCAACTCCACTCTTCTGACTATCAACGCAGGAGACTACATCTTCTACACCGATTGGGCTTGGACGTCATACGTGATATTCTCAATATCGCAGACGCTTATGCTCGTAGTAGGTGCAACGTATTACTTGACATTTACAGGGGTACCAGGAACAGCCACGTACTACTGTCTGATAATGACGGTGTATACGTGGGTGGCCAAGGGCGCATGGTTT---GCGCTTGGATATCCATACGACTTCATAGTGACACCAGTCTGGTTGCCGTCAGGAATGTTACTTGACTTGGTATACTGGGCCACCAAGAAGAACAAACACAGTCTGATACTGTTCGGAGGTGTGTTGGTAGGCATGTCCTTGCCGTTGTTCAACATGGTGAACTTGATCACAGTGGCAGACCCGCTTGAAACGGCGTTCAAGTATCCAAGACCGACATTGCCGCCATACATGACGCCAATAGAACCGCAGGTTGGCAAGTTCTACAACAGCCCGGTAGCGCTCGGCGCAGGAGCAGGTGCAGTACTATCTGTAACCATGGTCGCGTTGGGCTGCAAACTGAATACG
>EU049840__NP;NP-Gamma;NP-Gamma-1;NP-Gamma-1.1;NP-Gamma-1.1_OTU2
TGTACTCACTACCTGTTCATAGTGGTAGTTGCAGTCAACTCGACCCTGTTAACGATCAATGCAGGAGACTATATCTTCTACACCGACTGGGCCTGGACATCATACACGGTATTTTCAATATCGCAGACTTTGATGCTTGTTGTAGGTGCGACGTATTATCTGACGTTCACCGGTGTCCCAGGAACGGCTACGTACTACGCCCTAATCATGACGGTGTATACGTGGGTGGCGAAGGGCGCATGGTTT---GCGCTAGGCTATCCGTACGACTTCATCGTGACCCCTGTATGGCTGCCATCGGCAATGCTGCTGGATTTGGCATACTGGGCTACGAAGAGAAACAAGCACTCGCTGATACTGTTTGGCGGTGTGTTGGTAGGAATGTCGCTGCCGTTGTTCAACATGGTCAACCTGATAACGGTTGCAGACCCGTTGGAGACGGCATTCAAGTATCCAAGACCGACACTTCCACCATACATGACGCCGATAGAACCGCAGGTAGGCAAGTTCTACAATAGCCCAGTTGCGCTGGGTGCGGGAGCTGGTGCTGTGTTGTCAGTCACTATGGCAGCACTGGGTGTTAAGCTGAACACC
>EU099945__NP;NP-Delta;NP-Delta-1;NP-Delta-1.2;NP-Delta-1.2_OTU9
TGTACTCACTACTTATTCATAGTAGTAGTAGCAGTCAATTCAACTCTGCTTACAATTAATGCAGGTGACTATATCTTCTACACAGATTGGGCTTGGACTTCCTTTGTAGTATTTTCTATCTCACAAACTTTGATGCTTTGTGTAGGTGCAACATATTACCTAACATTTACAGGAGTTCCAGGTACAGCAACATACTACGCGTTGATCATGACGGTGTATACGTGGGTAGCAAAAGGTGCATGGTTT---GCACTCGGATATCCATATGACTTCATTGTAACACCAGTATGGATTCCATCAGCAATGCTTTTGGACTTGGCATATTGGGCGACAAAGAAGAACAAACACTCTCTGATACTATTCGGCGGAGTATTGTGTGGAATGTCGTTACCATTGTTTAACATGGTAAACCTGATTACAGTAGCGGATCCATTGGAAACTGCATTCAAGTATCCAAGACCTACGTTGCCACCATACATGACACCAATAGAACCTCAGGTAGGAAAGTTCTATAACAGCCCAGTTGCGCTTGGCGCAGGAGCTGGAGCAGTGTTATCTGTAACGTTTACGGCGTTGGGATGTAAACTGACTACG
>EU099948__NP;NP-Delta;NP-Delta-2;NP-Delta-2.1;NP-Delta-2.1.2;NP-Delta-2.1.2_OTU4
TGTACACACTACTTATTCATAGTGGTAGTCGCAGTCAACTCAACTTTACTAACAATTAATGCAGGAGATTATATCTTCTACACCGATTGGGCTTGGACATCATTTGTAGTACTCTCTATATCGCAAACATTGATGCTTACGGTAGGAGCAGTATACTATCTTACATTTACTGGTGTTCCAGGAACCGCTACGTACTATGCATTAATTATGACAGTGTATACTTGGGTAGCCAAAGGTGCATGGTTT---GCACTAGGTTATCCATATGACTTCATTGTCACTCCAGTATGGATTCCATCAGCAATGTTGTTGGACTTGGCATATTGGGCTACAAAGAAGAACAAACACTCGCTCATTCTGTTTGGTGGAGTTATGGTCGGAATGTCGTTACCGTTATTCAACATAGTAAATTTGATCACGGTAGCAGATCCGCTTGAGACTGCATTCAAATATCCAAGACCCACGTTACCACCATATATGACACCGATAGAACCACAGGTAGGAAAGTTCTACAATAGTCCAGTTGCACTTGGTGCAGGAGCTGGTGCTGTGTTGTCGGTTACGTTTGCTGCGTTAGGTTGTAAGCTTAACACA
>EU099957__NS;NS-Alpha;NS-Alpha-3;NS-Alpha-3.2;NS-Alpha-3.2.3;NS-Alpha-3.2.3.1;NS-Alpha-3.2.3.1.1;NS-Alpha-3.2.3.1.1_OTU8
ACAACGCACTATTTATTCATAGTAGTGGTTGCTGTCAACAGCACGCTGCTAACCATCAACGCAGGAGACTATATTTTCTACACAGATTGGATGTGGACCTCCTTCGTAGTATTCTCTGTCTCGCAGTCAACGATGCTTGCTGTGGGTGCGATATACTATATGCTCTTCACAGGAGTACCAGGGACGGCCACATACTACGCCACAATCATGACAATCTATACTTGGGTCGCAAAGGGTGCATGGTTC---GCACTGGGCTATCCGTACGACTTCATTGTGGTGCCGGTTTGGATACCGTCAGCAATGCTGATGGATCTTACCTACTGGGCTACAAGACGGAACAAGCACGCTGCAATCATCATCGGTGGAACACTAGTTGGCCTATCGTTCCCGCTGTTCAACATGGTCAACCTGCTGCTCATCAGGGATCCGCTTGAAGTGGCATTTAAGTATCCAAGACCGACACTGCCTGCGTACATGACGCCGATCGAGCCTCAGGTGGGCAAGTTCTACAATAGTCCTGTAGCCCTGGGCTCAGGAGCAGGAGCGGTGCTGACAGTGCCGATCGCTGCGTTGGGTGCGAAGCTTAACACG
>EU099963__NT;NT-Gamma;NT-Gamma_OTU3
TGTACTCACTACTTGTTTATTGTAGTGGTTGCAGTCAACTCTACCTTGTTGACAATTAACGCTGGAGACTACATATTCTATACAGACTGGGCATGGACATCCTTTGTGATATTCTCAATATCACAGACGCTCATGTTAGGAGTCGGCGCAGCATACTACCTGACGTTTACTGGAGTTCCAGGAACAGCAACATACTATGCGCTGATAATGACAGTGTATACGTGGGTTGCAAAAGGAGCATGGTTT---GCATTAGGATATCCATATGACTTCATTGTGACACCAGTATGGATTCCATCAGCGGTGTTGATGGATTTGGTGTACTGGGCAACAAAGAAGAACAAGCACTCACTGATCCTAATGGGCGGCGTGCTCGTTGGATTGTCTCTACCACTGTTTAACATGGTAAATCTCTTGCTGGTCGCAGACCCGTTAGAGACTGCGTTCAAATATCCAAGACCAACATTGCCTCCGTACATGACTCCAATAGAACCACAAGTAGGAAAGTTCTATAACAGTCCAGTAGCGCTAGGTGCGGGTGCTGGTGCTGTATTGTCAGTTACGATGACAGCGTTAGGCTGCAAGCTGACTACA
>EU125510__NP;NP-Gamma;NP-Gamma-1;NP-Gamma-1_OTU7
TGCACGCACTACTTATTCATAGTAGTTGTTGCAGTAAACTCGACCCTGTTAACAATTAACGCAGGAGATTATATCTTCTATACTGATTGGGCCTGGACTTCGTTTACGGTATTCTCTATATCGCAAACTTTGATGCTTGTTGTAGGTGCAACATATTACCTTACATTTACAGGCGTTCCGGGAACAGCAACGTATTACGCGCTGATTATGACAGTGTATACGTGGGTAGCAAAAGGCGCATGGTTC---GCATTAGGTTATCCATATGACTTCATTGTAACGCCAGTATGGTTACCATCAGCAATGCTGTTGGACTTAGCGTATTGGGCGACAAAGAGAAACAAGCACTCGCTGATACTGTTTGGCGGTGTGTTAGTTGGAATGTCATTGCCACTGTTTAACATGGTCAACTTGATCACGGTCGCAGACCCACTAGAAACGGCATTCAAATATCCGAGACCAACATTACCACCATACATGACTCCGATAGAACCGCAGGTAGGTAAGTTCTATAACAGCCCGGTAGCACTGGGTGCGGGAGCTGGTGCAGTATTGTCTGTCACTATGGCAGCGTTGGGAGTTAAACTCAACACT
>EU125512__NP;NP-Gamma;NP-Gamma-1;NP-Gamma-1.2;NP-Gamma-1.2_OTU2
TGCACGCACTACTTGTTCATAGTAGTAGTTGCAGTAAACTCGACCCTGTTAACAATTAACGCAGGAGACTACATCTTCTATACTGATTGGGCCTGGACATCATACACGGTATTCTCTATATCGCAAACTTTGATGCTCACTGTAGGTGCAACATATTATCTTACATTTACAGGCGTTCCAGGAACCGCAACGTATTATGGGTTAATTATGACAGTGTATACGTGGGTAGCAAAAGGCGCATGGTTC---GCATTAGGTTATCCATATGACTTCATTGTAACACCAGTATGGTTACCATCAGCAATGCTGTTGGATTTGGCGTATTGGGCAACAAAGAGAAACAAGCACTCGCTGATTCTGTTTGGCGGTGTGTTAGTTGGAATGTCATTACCGCTGTTCAACATGGTCAACTTGATCACGGTCGCAGACCCACTAGAAACGGCCTTCAAATATCCAAGACCAACATTACCACCATACATGACTCCAGTAGAGCCGCAAGTCGGTAAATTCTATAACAGCCCGGTAGCGCTGGGTGCGGGAGCTGGTGCAGTACTGTCGGTTACGTTTGCAGCGTTGGGTCGTAGACTCAATACG
>EU125516__NP;NP-Gamma;NP-Gamma-1;NP-Gamma-1.2;NP-Gamma-1.2_OTU3
TGTACCCACTACTTGTTCATAGTAGTAGTTGCAGTAAACTCGACCCTGTTAACAATTAACGCAGGAGATTGCATCTTCTATACTGATTGGGCCTGGACATCATACACGGTATTCTCTATATCACAAACTTTGATGCTCACTGTAGGTGCAACATACTATCTTACATTTACAGGCGTTCCAGGAACAGCAACGTATTACGCGTTGATTATGACAGTGTATACATGGGTAGCAAAAGGCGCATGGTTC---GCACTCGGTTACCCATATGACTTCATCGTAACACCAGTATGGTTGCCATCAGCAATGCTGTTGGACTTAGCGTATTGGGCTACGAAGAGAAACAAGCACTCGCTGATACTGTTCGGTGGTGCGTTAGCTGGAATGTCATTACCGCTGTTCAACATGGTCAACTTAATCACGGTCGCAGACCCACTCGAAACGGCTTTCAAGTATCCGAGACCAACATTACCACCATACATGACTCCGATAGAACCGCAAGTCGGTAAATTCTATAACAGCCCGGTAGCGCTGGGTGCAGGAGCTGGTGCAGTATTGTCGGTAACGTTTGCAGCGTTGGGTGTTAAACTCAATACG
>EU125519__NP;NP-Delta;NP-Delta-2;NP-Delta-2.3;NP-Delta-2.3.1;NP-Delta-2.3.1.1;NP-Delta-2.3.1.1_OTU20
TGTACTCACTACTTATTCATAGTAGTGGTTGCAGTAAACTCAACTCTGCTTACAATTAATGCTGGAGACTATATCTTCTACACTGATTGGGCATGGACATCATATACTGTATTCTCAATATCTCAAACTCTCATGTTAACGGTAGGTGCCGTATACTACCTAACGTTTACAGGCGTTGTGGGAACAGCTACGTACTATGCGTTAATTATGACAGTCTATACGTGGGTTGCAAAAGGTGCATGGTTT---GCACTTGGTTATCCATACGACTTCATTGTTACACCAGTATGGATCCCATCGGCGATATTGTTAGATTTGGCGTATTGGGCTACAAAGAAGAACAAGCACTCGCTGATACTGTTTGGTGGAGTTTTGGTAGGAATGTCATTACCGCTGTTTAACATGGTAAATCTCATTACAGTGGCAGATCCACTAGAGACTGCATTCAAGTATCCAAGACCAACGTTGCCACCATACATGACACCGATAGAACCGCAGGTCGGAAAGTTCTATAACAGTCCAGTAGCGCTTGGCGCAGGAGCTGGTGCTGTATTGTCAGTTACGTTTGCCGCGTTAGGATGTAAATTGACTACG
>EU137861__NT;NT-Beta;NT-Beta_OTU7
TGTACTCACTACTTATTCATAGTAGTGGTTGCAGTCAACTCTACATTGTTGACAATTAACGCTGGAGACTACATATTCTACTCCGACTGGGCTTGGACATCATTTGTGGTATTCCCTGTATCACAAACACTCATGCTCGCAGTCGGTGCAGCATACTACCTTACGTTTACTGGAGTTCCAGGAACCGCAACTTACTATGCACTGATAATGACGGTGTATACGTGGATTGCAAAGGGAGCATGGTTT---GCATTAGGATATCCATATGACTTCATTGTTACACCAGTTTGGATTCCATCAGCAATGCTGTTGGACTTGGTATACTGGGCAACAAAGAAAAACAAACACTCTCTCATATTGATGGGCGGTGTGCTCTGTGGAATGTCTCTGCCATTGTTCAACATGATCAATCTCATACTGGTCGCAGACCCGTTAGAGACTGCATTCAAATATCCAAGACCGACATTGCCTCCATACATGACACCTATAGAACCGCAAGTAGGCAAGTTCTATAACAGTCCCGTCGCACTTGGTGCTGGGGCTGGTGCTGTGTTAGCATGTACTATGACTGCGTTAGGTTGTAAACTGACGACA
>EU137864__NS;NS-Alpha;NS-Alpha-3;NS-Alpha-3.2;NS-Alpha-3.2.3;NS-Alpha-3.2.3.1;NS-Alpha-3.2.3.1.7;NS-Alpha-3.2.3.1.7_OTU3
ACAACGCACTATTTGTTCATAGTAGTAGTTGCTGTAAACAGCACACTGCTAACCATCAACGCAGGAGACTATATCTTCTACACAGACTGGATGTGGACCTCCTTCGTAGTATTCTCGGTCTCGCAATCGACTATGCTTGCGGTAGGCGCGATATACTACATGCTCTTTACGGGAGTACCTGGAACAGCCACATATTACGCCACAATCATGACAATCTATACATGGGTCGCAAAGGGTGCATGGTTC---GCACTGGGCTATCCGTACGACTTCATTGTGGTCCCGATTTGGATACCTTCAGCGATGCTGTTGGATCTCACATACTGGGCTACAAGACGGAATAAGCACGCTGCAATCATCATCGGTGGAACGCTGATTGGCCTGTCGTTCCCGTTGTTCAACATGGTCAATCTGCTGCTCGTCAGGGATCCACTGGAGGTGGCCTTCAAGTATCCTAGACCGACATTGCCTGCGTACATGACTCCGATCGAGCCCCAGGTAGGTAAGTTCTACAACAGTCCTGTAGCCTTGGGCTCAGGAGCAGGAGCGGTGCTGACAGTGCCGATCGCTGCGTTAGGTGCGAAGCTTAACACG
>EU197137__NP;NP-Gamma;NP-Gamma-2;NP-Gamma-2.2;NP-Gamma-2.2.4;NP-Gamma-2.2.4.1;NP-Gamma-2.2.4.1_OTU2
TGTACACACTACTTGTTCATAGTAGTAGTTGCAGTCAACTCAACACTGTTAACAATTAACGCAGGTGACTACATCTTCTACACTGACTGGGCCTGGACTTCGTTCACGGTATTTTCAATATCGCAAACCTTGATGCTTGTAGTAGGTGCAACCTATTACCTGACATTTACAGGTGTTCCAGGAACAGCTACGTACTATGCCTTGATTATGACAGTATACACGTGGGTAGCAAAAGGTGCATGGTTT---GCACTTGGATATCCATATGACTTCATTGTAACTCCAGTTTGGTTACCATCAGCTATGTTGCTTGATCTGGCTTATTGGGCTACAAAGAAGAACAAACATGGTTTGATACTGTTTGGCGGTGTACTGGTAGGAATGTCATTACCATTATTCAATATGGTAAACCTGATAACAGTCGCAGACCCACTAGAAACGGCATTCAAATATCCAAGACCAACATTGCCACCATACATGACACCAATAGAACCCCAAGTAGGCAAGTTCTATAACAGCCCTGTAGCATTAGGTGCTGGAGCTGGTGCAGTATTGTCGGTAACGTTTGCAGCATTGGGTTGTAAACTCAATACT
>EU197139__NP;NP-Theta;NP-Theta-4;NP-Theta-4.2;NP-Theta-4.2_OTU9
TGTACCCACTACTTGTTCATAGTAGTGGTAGCAGTGAACTCGACCCTGTTATCAATCAATGCAGGTGACTACATCTTCTACTCAGACTGGGCCTGGACATCATTTGTAGTATTCTCCATATCACAGACGTTGATGTTGGTAGTAGGAGCAACATACTACTTGACATTTACAGGTGTTCCAGGTACAGCTACGTACTACGGCCTAATAATGACAGTATACACGTGGGTGGCCAAAGGTGCATGGTTT---GCACTGGGTTATCCATACGACTTCATCGTAGTGCCAGTATGGTTGCCATCAGCAATGCTGTTGGACTTGGCATATTGGGCTACAAAGAAGAACAAGCACTCGCTGATACTGCTTGGCGGAGTACTGGTAGGAATGTCACTGCCATTGTTCAACATGGTGAATCTGATGACAATCGCAGACCCGCTAGAGACTGCGTTCAAGTATCCAAGACCTACGCTACCTCCATACATGACACCGATTGAACCACAGGTAGGTAAGTTCTACAATAGCCCAGTAGCATTGGGTGCCGGAGCTGGTGCTGTCTTATCAGTAACCTTTGCGGCGCTTGGATGTAAGCTGACTACG
>EU197140__NP;NP-Eta;NP-Eta-1;NP-Eta-1.2;NP-Eta-1.2.2;NP-Eta-1.2.2.1;NP-Eta-1.2.2.1_OTU1
TGTACTCACTACTTGTTTATGGTAGTGGTTGCAGTCAACTCGACTCTACTCGTAATTAACACGGGCGACTACATCTTCTACACTGACTGGGCCTGGACGTCGTTCGTCATATTCTCAGTAACGAACACGTTAATGTTGGTAGTCGGCGCATGCTACTATCTAACATTCACAGGAGTTCCAGGAACGGCAACGTATTACGCGTTGATCATGACGGTCTACACGTGGATTGCCAAAGGTGCATGGTTC---GCACTCGGTTATCCGTATGACTTCATTGTCACACCAGTTTGGCTACCATCAGCAATGTTGCTGGACTTGGCATACTGGGCAACAAAGAAGAACAAACACTCGCTGATCCTATTCGGTGGTGTCATGGCAGGACTATCATTACCATTGTTCAATATGGTAAACTTGATGACGGTTGCAGACCCATTAGAGACTGCATTCAAATATCCAAGACCAACTTTGCCCCCATACATGACTCCAATAGAGCCTGCAGTAGGCAAGTTCTATAACAGTCCAGTTGCGCTCGGTGCGGGAGCAGGTGCTGTATTATCAGTCACCATGTGTGCCCTGGGATGTAAGCTGAACACG
>EU239043__NP;NP-Epsilon;NP-Epsilon-2;NP-Epsilon-2.2;NP-Epsilon-2.2_OTU8
TGTACTCACTACTTATTCATAGTAGTAGTCGCAGTCAACTCAACTTTGCTAACAATTAACGCAGGGGACTACATCTTCTATACTGATTGGGCCTGGACGTCGTTTGTAGTATTCTCAATATCTCAAACACTTATGCTCACTGTAGGTGCGTGTTACTATCTCACCTTCACTGGAGTTCCAGGAACCGCAACGTATTATGCACTTATCATGACAGTCTACACTTGGATTGCAAAAGGTGCATGGTTC---GCATTAGGTTACCCATATGACTTCATCGTTACACCAGTTTGGCTACCATCAGCAATGCTGTTGGATTTGGCGTACTGGGCAACAAAGAAGAATAAGCACTCTCTGATACTGTTCGGCGGAGTCTTAGTTGGAATGTCATTACCGTTATTCAACATGGTCAATTTGATCACAGTGGCTGACCCTCTAGAGACTGCATTCAAGTATCCAAGACCGACGTTACCACCATATATGACCCCAATAGAACCCCAGGTAGGTAAGTTCTATAACAGCCCAGTCGCGTTAGGTGCAGGTGCAGGTGCAGTTTTGGGATGTACATTTGCAGCACTAGGTTGTAAATTGAACACT
>EU239983__NC;NC-Alpha;NC-Alpha_OTU3
ACTATACACTACCTATTCATAGTAGTAGTTGCAGTCAACTCCACACTGCTATTAATTAATGCAGGAGACTACATATTCTACTCTGACTGGATGTGGACATCCTTTGTAATATTCAACCTTAGTCAAGCAACAATGCTTGTAGTAGGTGCAATCTATTACCTGCTCTTTACAGGTGTTCCAGGTACAGCAACATACTACGCTACAATAATGACAATATATACATGGGTTGCAAAGTGGGCATGGATAGGAGGCTTAGGATACCCATATGACTTCATGATAGTCCCAGTATGGATACCAAGTGCAATGCTGTTAGATCTAGCATACTGGGCTACAAAGAAGAACAAGCATGCAGCAATACTCATAGGCGGTTCTCTGGTAGGCATGTCAATGCCATTGTTCAACATGATAAATCTATTGACTGTACATGATCCATTGGAGATGGCATTCAAGTATCCAAGACCTACTCTACCTGCATACCTAACACCAATAGAGCCACAGGTAGGTAAGTTCTACAATAGCCCTGTTGCATTAGCAGCAGGTATAAGTGCTGTAATTAGTGTACCAATGGCTGCCTTAGGAGCAAAGTTGAATACA
>EU309873__NT;NT-Alpha;NT-Alpha-1;NT-Alpha-1.1;NT-Alpha-1.1.1;NT-Alpha-1.1.1.1;NT-Alpha-1.1.1.1.3;NT-Alpha-1.1.1.1.3.2;NT-Alpha-1.1.1.1.3.2.1;NT-Alpha-1.1.1.1.3.2.1_OTU1
TGTACTCACTACTTATTCATAGTAGTGGTAGCAGTCAACTCGACCTTGTTGACGATCAACGCAGGAGACTACATCTTCTATACTGACTGGATGTGGACATCTTATGTGATATTTACTCTATCACAATCATTGATGCTCGCAGTCGGTGCAGCATATTACCTTACGTTCACTGGTGTTCCAGGAACAGCAACCTACTATGCACTGATAATGACAGTGTATACCTGGATTGCAAAAGGTGCATGGTTC---TCCTTAGGATATCCATACAGCTTCATCGTTGTACCAATGTGGATTCCATCTGCAATATTGATGGATTTAGCATATTGGGCTACAAAGAGAAACAAACACTCTTTGATCTTGATAGGCGGTGTACTTTGTGGTATGTCAATGTCGTTGTTCAACATGATCAATCTAATCACAATAGATGATCCTCTTGAGACTGCTTTCAAATATCCAAGAACCACATTGCCTCCATACATGACACCAATAGAACCCCAAGTAGGCAAGTTCTACGACAGTCCGGTCGCTCTAGGTGCGGGTGCTAGTGCAGTATTAACTGTAACAATGACGGCATTAGGAACTAAACTCACAACC
>EU309881__NP;NP-Gamma;NP-Gamma-2;NP-Gamma-2.2;NP-Gamma-2.2.5;NP-Gamma-2.2.5_OTU1
TGTACTCACTACTTATTCATAGTAGTAGTTGCAGTTAACTCAACACTGTTAACAATTAATGCAGGTGACTACATTTTCTATACTGACTGGGCTTGGACTTCGTTCACGGTATTTTCAATATCGCAAACGTTGATGCTTTGTGTAGGTGCAACATATTACCTAACATTTACAGGCGTTCCAGGAACAGCAACGTACTACGGCCTAATTATGACAGTATACACATGGGTAGCAAAAGGCGCATGGTTT---GCACTAGGTTATCCATATGACTTCATTGTAACACCCATTTGGTTACCCTCAGCGATGCTGTTGGATTTAGCCTATTGGGCAACAAAGAAGAACAAACACTCGTTGATACTGTTTGGCGGAGTACTGGTAGGAATGTCTTTACCATTATTCAATATGGTAAACCTGATAACAGTAGCGGACCCACTAGAAACGGCATTCAAATACCCAAGACCAACATTGCCACCATACATGACACCAATAGAACCTCAAGTAGGTAAATTCTATAACAGTCCAGTAGCACTGGGTGCAGGTGCAGGTGCAGTTTTGTCGGTTACATTTACAGCATTAGGTTGTAAACTAAACACT
>EU309893__NP;NP-Eta;NP-Eta-1;NP-Eta-1.2;NP-Eta-1.2.1;NP-Eta-1.2.1_OTU10
TGTACTCACTACTTGTTCATAGTAGTGGTTGCAGTAAACTCTACCCTGCTAACAATTAACGCAGGAGACTACATCTTCTACACCGATTGGGCCTGGACTTCGTTTGTAATATTCTCAATATCACAATCGTTGATGCTCGTAGTAGGCGCATGTTACTACCTGACATTCACTGGAGTCCCAGGAACAGCAACGTATTACGCGTTGATAATGACCGTCTACACATGGGTAGCAAAAGGTGCATGGTTT---GCACTCGGATATCCATATGACTTCATTGTAACACCAGTTTGGCTTCCGTCAGCAATGTTGCTTGACTTGGCGTACTGGGCGACAAAGAAGAACAAGCACTCACTGATACTATTTGGTGGTGTAATGTGTGGAATGTCATTGCCGTTGTTTAACATGGTCAACCTCATCACTGTGGCTGATCCATTAGAGACTGCATTCAAATATCCAAGACCAACGCTCGCTCCGTATATGACACCTATAGAACCCGCCGTAGGCAAGTTCTATAACAGTCCAGTCGCATTGGGTGCCGGTGCAGGTGCTGTATTATCAGTAACCATGGCCGCGCTAGGATGTAAACTGAACACG
>EU315719__NS;NS-Alpha;NS-Alpha-3;NS-Alpha-3.2;NS-Alpha-3.2.1;NS-Alpha-3.2.1.1;NS-Alpha-3.2.1.1.1;NS-Alpha-3.2.1.1.1.1;NS-Alpha-3.2.1.1.1.1.1;NS-Alpha-3.2.1.1.1.1.1.2;NS-Alpha-3.2.1.1.1.1.1.2_OTU1
ACAACGCACTACCTGTTCATAGTAGTGGTTGCTGTCAACAGCACGCTGCTAACCATCAATGCAGGAGATTATATCTTCTACACAGACTGGGCGTGGACATCCTTTGTAGTGTTCTCTATATCACAGTCGACAATGCTCGCTGTGGGTGCAGTATACTACATGTTGTTCACAGGCGTTCCTGGAACAGCCACATACTATGCAACAATCATGACCATCTACACATGGGTTGCAAAGGGTGCATGGTTC---GCACTTGGTTATCCATATGACTTCATCGTGGTGCCAGTATGGATCCCGTCGGCAATGCTATTGGACCTCACTTACTGGGCGACAAGACGTAACAAGCATGCTGTGATGATCATTGGCGGCACTCTGGTTGGCCTGTCAATGCCACTGTTCAACATGATGAACTTGTTGCTTGTAAGAGACCCGCTGGAGGTAGCCTTCAAGTATCCGAGACCGACGCTACCAGCTTACATGACTCCAATAGAACCACAGGTGGGTAAGTTCTACAACTCGCCTGTCGCTCTAGGATCTGGAGCTGGTGCAGTGCTAACAGTGCCCATGGCTGCGTTGGGTGCAAAACTAAACACG
>EU315722__NS;NS-Gamma;NS-Gamma-2;NS-Gamma-2.2;NS-Gamma-2.2.2;NS-Gamma-2.2.2_OTU6
ACAACACACTATCTGTTCATAGTTGTAGTTGCCGTAAATAGTACTCTGCTGACTATTAACGCAGGAGACTACATCTTCTATACTGACTGGGCTTGGACTTCATTTGTCGTATTTTCGATCTCACAATCGACTATGCTTGCGGTAGGAGCTATATATTATATGCTCTTTACAGGAGTTCCAGGAACCGCTACATACTATGCAACCATTATGACAATCTACACATGGGTTGCAAAGGGTGCATGGTTT---GCATTAGGGTACCCATACGATTTCGTTACGACACCAGTATGGATACCATCAGCAATGTTGTTAGACCTTACGTATTGGGCCACTAGACGCAACAAGCATGCTGCCATAATTATTGGTGGAACGTTGATCGGTCTATCGCTCCCAATGTTCAACATGATCAATCTATTGCTGGTAAGGGATCCTCTAGAGGTCGCATTCAAGTATCCAAGGCCTACGCTTCCTCCCTACATGACCCCTATCGAGCCTCAAGTCGGTAAATTCTACAACAGTCCTGTAGCATTAGGTTCAGGTGCAGGCGCAGTGCTAACTGTTCCTATAGCAGCGCTAGGCGCAAAGCTGAACACG
>EU340498__NP;NP-Alpha;NP-Alpha-2;NP-Alpha-2.2;NP-Alpha-2.2.2;NP-Alpha-2.2.2.1;NP-Alpha-2.2.2.1.2;NP-Alpha-2.2.2.1.2.2;NP-Alpha-2.2.2.1.2.2_OTU7
TGTACACACTACTTATTCATAGTAGTAGTTGCAGTTAACTCCACTTTGTTAACAATTAACTCTGGTGACTATATCTTCTATACTGATTGGGCCTGGACATCATTTGTAGTATTCTCCATCGCCAACACTCTCATGGTTACTGTTGGCGCTGTGTATTATCTTACATTTACTGGTGTACCTGGTACCGCATCGTATTACGGTCTGATTATGCAAGTCTATACATGGGTTGCAAAAGTTGCATGGTTT---GCACTTGGTTACCCAGTGGATTTCATTGTTCATCCAATGTGGATTCCATCTTGTATGTTATTGGACTTGGCATATTGGGCGACAAAGAAGAATAAGCACTCGCTGATATTCTTTGGCGGAGTTTTAGTCGGAATGTCAATGCCACTGTTCAACATGGTTCAACTTATGTTGGTGGCGGATCCGCTAGAAACTGCATTCAAATATCCGAGACCGACGTTGCCTCCATACATGACGCCGATAGAACCGCAGGAAGGTAAGTTCTACAACAGCCCAGTAGCTCTGGGAGCGGGAGCGGGATCGGTACTAGCATGTACGTTTGCGGCATTAGGCTGTAAGCTTAATACG
>EU414207__NP;NP-Eta;NP-Eta-1;NP-Eta-1.2;NP-Eta-1.2.2;NP-Eta-1.2.2.2;NP-Eta-1.2.2.2_OTU2
TGTACTCACTACCTGTTCATAGTAGTGGTTGCAGTCAACTCTACCCTGCTAACAATTAATGCAGGAGACTACATCTTCTACACTGACTGGGCCTGGACTTCGTTTGTCGTATTCTCAATATCGCAAACACTGATGTTAGTAGTCGGCGCATGCTACTATCTGACATTCACAGGAGTTCCAGGAACGGCAACGTATTACGCGTTGATCATGACTGTCTATACATGGGTTGCCAAAGGTGCATGGTTT---GCACTCGGTTATCCATACGACTTCATTGTCACACCAGTTTGGCTACCATCAGCAATGCTGCTGGATCTGGCATACTGGGCAACAAAGAAGAACAAGCACTCGCTGATACTATTCGGCGGTGTAATGGCAGGACTATCATTGCCACTGTTCAACATGGTCAACTTGATCACGGTTGCTGACCCATTAGAGACTGCATTCAAATATCCAAGACCAACACTGCCTCCATACATGACTCCGATCGAGCCCGCTGTAGGCAAATTCTATAACAGTCCAGTTGCACTCGGTGCAGGCGCAGGTGCCGTACTATCGGTAACTATGGCCGCGTTGGGATGCAAGCTAAATACG
>EU427937__NP;NP-Gamma;NP-Gamma-2;NP-Gamma-2.1;NP-Gamma-2.1.2;NP-Gamma-2.1.2_OTU5
TGTACACACTACTTATTCATAATAGTAGTTGCAGTTAACTCAACTCTGTTATCAATTAACGCAGGGGACTACATTTTCTATACCGACTGGGCTTGGACTTCGTTCACGATATTCTCAATATCGCAAACGTTGATGCTTGTAGTAGGTGCATGTTATTACCTAACATTTACAGGTGTTCCAGGTACAGCGACGTACTACGCTCTGATTATGACAGTATACACATGGATAGCCAAAGGTGCATGGTTT---TCACTAGGATATCCATATGACTTCATTGTAACTCCAGTTTGGCTACCATCAGCGATGCTGTTGGACTTGGTTTACTGGGCAACAAAGAAGAACAAGCACTCCTTGATACTGTTTGGTGGCGTACTAGTAGGAATGTCATTACCGTTGTTCAACATGGTAAACCTGATAACAGTAGCAGACCCGCTTGAAACGGCATTCAAATATCCGAGACCAACATTACCACCATATATGACACCGATAGAACCGCAGGTAGGAAAGTTCTATAACAGTCCAGTAGCGCTGGGTGCAGGTGCTGGTGCAGTGTTGTCAGTCACTATGGCTGCGTTGGGTGTTAAACTTAACACT
>EU490367__NP;NP-Alpha;NP-Alpha-2;NP-Alpha-2.2;NP-Alpha-2.2.2;NP-Alpha-2.2.2.1;NP-Alpha-2.2.2.1.2;NP-Alpha-2.2.2.1.2.2;NP-Alpha-2.2.2.1.2.2_OTU1
TGTACTCATTATTTATTCATAGTTGTAGTTGCAGTAAACTCGACTTTGTTAACAATTAACTCTGGTGACTATATCTTCTATACTGATTGGGCCTGGACATCATTTGTAGTATTTTCTATAGCTAATACTTTGATGACAGTTGTTGGTGCTGTATACTATCTTACATTTACTGGTGTACCCGGTACTGCATCGTATTACGGTTTGATTATGCAGGTCTATACTTGGGTTGCAAAAGTTGCATGGTTT---GCGCTTGGTTATCCAGTCGACTTTATTGTTCATCCAATGTGGATTCCATCGTGTATGTTATTGGACTTAGCATATTGGGCAACAAAGAAGAATAAACACTCGCTGATATTCTTTGGTGGAGTTTTAGTTGGAATGTCAATGCCACTGTTCAACATGGTACAGTTGATGTTGATAGCAGATCCACTAGAAACTGCATTCAAGTATCCAAGACCAACATTGCCTCCATACATGACGCCGATAGAACCGCAGGTAGGTAAATTCTATAACAGCCCAGTAGCTCTTGGAGCGGGAGCTGGATCGGTACTAGCATGTACATTTGCAGCATTAGGTTGTAAACTTAATACG
>EU553410__NP;NP-Eta;NP-Eta-1;NP-Eta-1.2;NP-Eta-1.2.2;NP-Eta-1.2.2.2;NP-Eta-1.2.2.2_OTU1
TGTACTCACTACTTGTTCATAGTAGTGGTTGCAGTCAACTCTACCCTGCTAACAATCAATGCAGGAGACTACATCTTCTACACTGACTGGGCCTGGACTTCGTTTGTAGTATTTTCAATATCGCAAACACTGATGTTGGTGGTCGGCGCATGCTACTACCTGACATTCACAGGAGTCCCAGGAACGGCAACGTATTACGCGTTGATCATGACTGTCTATACTTGGGTTGCCAAAGGTGCATGGTTT---GCACTCGGTTATCCGTATGACTTCATTGTCACACCAGTTTGGCTACCATCAGCAATGCTGCTGGATCTGGCGTACTGGGCAACAAAGAAGAACAAGCACTCGCTGATTCTATTTGGCGGTGTGATGGCAGGACTATCATTGCCACTGTTCAACATGGTCAACTTGATCACAGTTGCTGACCCATTAGAGACTGCATTCAAATATCCAAGACCAACACTGCCTCCATACATGACTCCAATCGAGCCCGCTGTAGGCAAATTCTATAACAGTCCAGTTGCACTCGGTGCAGGCGCAGGTGCTGTGCTATCAGTAACCATGGCCGCTTTGGGATGCAAGCTAAATACG
>EU553412__NP;NP-Eta;NP-Eta-1;NP-Eta-1.2;NP-Eta-1.2.2;NP-Eta-1.2.2.2;NP-Eta-1.2.2.2_OTU3
TGTACTCACTACTTATTCATAGTAGTGGTTGCAGTCAACTCTACCCTGCTAACAATCAATGCAGGCGACTACATCTTCTACACTGACTGGGCCTGGACTTCGTTTGTCGTATTTTCAATATCACAAACACTGATGTTGGTAGTCGGCGCATGCTACTATCTGACATTCACAGGAGTTCCAGGAACGGCAACGTATTACGCGTTGATCATGACTGTCTATACATGGGTTGCCAAAGGTGCATGGTTT---GCACTCGGTTATCCATATGACTTCATTGTAACACCAGTGTGGCTCCCATCAGCAATGCTGTTGAATCTGGCGTACTGGGCTACAAAGAGGAACAAGCACTCGCTGATTCTATTCGGTGGTGTAATGTGCGGATTATCTCTGCCATTGTTCAACATGGTCAACTTGATCACAGTTGCTGACCCATTAGAGACTGCATTCAAATATCCAAGGCCAACTCTGCCTCCATACATGACTCCAATCGAGCCTGCTGTAGGTAAATTCTACAACAGTCCGGTTGCACTAGGTGCAGGCGCAGGTGCGGTATTAGCACCGACGATGGCTGCACTGGGTTGCAAGTTAAACACG
>EU553413__NS;NS-Gamma;NS-Gamma-2;NS-Gamma-2.3;NS-Gamma-2.3.2;NS-Gamma-2.3.2.1;NS-Gamma-2.3.2.1_OTU4
ACAACCCACTATCTGTTCATTGTTGTAGTTGCTGTCAACAGCACTCTGCTGACAATTAATTCAGGAGACTACATATTCTACACTGACTGGGCATGGACATCCTTTGTAGTATTCTCCATAGCACAATCGACCATGCTATGTGTAGGAGCTGTGTATTACTTGCTCTTCACAGGAGTACCAGGAACAGCTACATATTATGCAACGATCATGACCATCTATACATGGGTTGCAAAAGGTGCGTGGTTT---GCTTTGGGATACCCCTATGACTTCATTGTAGTACCAGTGTGGATACCTTCGGCTATGTTGTTAGATCTCACGTATTGGGCTACGAGACGCAATAAGCACATGCTTATACTAGTCGGAGGTACGTTATGTGGTCTATCACTTCCGTTGTTCAACATGATCAACCTGTTGTTGGTACGAGACCCGCTAGAAGTTGCATTCAAGTATCCTAGACCCACATTGCCACCTTACATGACGCCAATAGAACCTCAGGTCGGAAAATTCTACAACAGTCCAGTAGCGTTGGGTTCAGGAGCCTGTGCAGTGCTAACGGTTCCTACAGCAGCACTAGGTGCTAAACTAAACACG
>EU553420__NP;NP-Eta;NP-Eta-1;NP-Eta-1.2;NP-Eta-1.2.2;NP-Eta-1.2.2.1;NP-Eta-1.2.2.1_OTU5
TGTACTCACTACTTGTTTATAGTAGTGGTTGCAGTCAATTCAACCCTGCTTACAATCAATGCAGGCGACTACATCTTCTACACTGACTGGGCCTGGACTTCGTTTGTCGTATTCTCAATATCGCAAACGCTGATGTTGGTAGTCGGTGCAGCCTACTACCTTACACTCACTGGAGTTCCAGGAACGGCAACGTATTACGCGTTGATTATGACCGTTTACACCTGGGTTGCAAAAGGTGCATGGTTT---GCATTGGGCTACCCATATGACTTCATTGTCACACCAGTCTGGCTACCATCAGCAATGTTGATGGATCTAGCGTACTGGGCAACAAAGAAGAACAAGCACTCACTGATTCTCTTCGGTGGTGTCTTGGCAGGCATGTCATTACCATTGTTTAATATGGTGAACTTGATGACAGTTGCTGACCCATTAGAGACTGCATTCAAATATCCAAGACCAACTTTGCCCCCATACATGACTCCAATAGAGCCTGCCGTAGGCAAGTTCTATAACAGTCCAGTTGCACTCGGTGCAGGAGCAGGTGCTGTATTGTCAGTCACCTTTACTGCGTTGGGTTGTAAGCTGAATACG
>EU553430__NS;NS-Alpha;NS-Alpha-3;NS-Alpha-3.2;NS-Alpha-3.2.3;NS-Alpha-3.2.3.2;NS-Alpha-3.2.3.2_OTU7
ACAACGCACTATTTGTTCATAGTAGTGGTTGCTGTCAACAGCACGCTGCTAACCATCAACGCAGGAGACTATATCTTCTACACAGACTGGATGTGGGCCTCCTTCGTAGTATTCTCGATCTCGCAGTCGACGATGCTTGCGGTGGGCGCGATATACTACATGCTCTTCACGGGGGTACCTGGAACGGCCACATACTACGCCACAATCATGACAATCTACACATGGGTCGCAAAGGGTGTATGGTTT---GCACTGGGCTATCCGTACGACTTCATTGTTGTTCCGATTTGGATACCTTCTGCAATGCTGTTGGATCTGTCCTACTGGGCTACAAGACGGAACAAGCACGCTGCAATCATCATCGGCGGATCGCTGGTTGGCCTCTCCTTACCGCTGTTCAACATGGTCAACCTGCTGCTCGTCAAGGACCCGTTGGAGACGGCATTCAAGTATCCTAGACCGACACTGCCAGCGTACATGACTCCGATCGGACCCCAGGTAGGCAAGTTCTACAACAGTCCTGTAGCCTTGGGTTCAGGTGCATCAGCGGTGCTGACGGTTCCGATGGCTGCGTTGGGTGCAAAGCTTAACACG
>EU553476__NP;NP-Eta;NP-Eta-1;NP-Eta-1.2;NP-Eta-1.2.2;NP-Eta-1.2.2.Incertae_sedis.2;NP-Eta-1.2.2.Incertae_sedis.2_OTU1
TGTACTCACTACTTGTTCATAGTAGTGGTTGCAGTAAACTCTACCCTGCTTACAATCAATGCAGGAGACTACATCTTCTACACTGACTGGGCCTGGACATCGTTTGTCATATTCTCAATATCGCAAACACTGATGTTGGTAGTCGGCGCATGCTACTACCTGACATTTACGGGAGTTCCAGGAACGGCAACGTATTACGCGTTGATAATGACCGTCTATACGTGGGTTGCCAAAGGTGCGTGGTTC---GCACTCGGATACCCATACGACTTCATCGTCACACCGGTTTGGCTGCCATCAGCAATGCTGTTAGATCTGGCCTACTGGGCAACAAAGAAGAACAAGCACTCACTCATCCTGTTCGGAGGGGTCATGTGCGGACTGTCATTGCCATTGTTCAACATGGTAAACCTAATCACGGTTGCCGACCCATTAGAGACTGCATTCAAATATCCAAGACCAACTCTGCCCCCATACATGACTCCAATAGAGCCTGCCGTAGGCAAGTTCTATAACAGTCCAGTTGCACTGGGTGCCGGCGCTGGTGCCGTATTGGCTCCAACCATGGCCGCACTGGGATGCAAACTGAACACA
>EU590133__NS;NS-Delta;NS-Delta-1;NS-Delta-1.2;NS-Delta-1.2.1;NS-Delta-1.2.1_OTU6
ACTACACACTATCTATTCATAGTTGTAGTTGCTGTAAATAGCACATTATTGACAATCAACGCAGGAGACTACATCTTCTATACTGATTGGGCGTGGACTTCATTCGTGGTATTCTCAATATCCCAATCAACTATGCTTGTAGTTGGTGCAATCTATTACATGCTATTCACCGGCGTACCAGGGACTGCAACATATTATGCAACAATCATGACTATCTATACATGGGTAGCCAAAGGAGCTTGGTTT---GGACTAGGATATCCATACGACTTCGTCACCGTACCTGTCTGGATACCTTCAGCAATGCTGTTAGATTTGACATATTGGGCAACAAGAAGGAATAAACATGCTGCCATTATAATTGGCGGAACATTGGTTGGACTTTCATTGCCAGTATTCAATATGATCAATCTACTGTTGATCAGAGATCCTCTAGAGACGGCATTCAAGTATCCTCGGCCGACGTTGCCTCCATACATGACACCAATTGAGCCTCAGGTCGGTAAATTCTACAATAGTCCCGTAGCGCTAGGATCGGGAGCAGGAGCTGTACTAAGTGTTCCAATAGCCGCGCTAGGTGCGAAACTTAATACA
>EU590135__NS;NS-Delta;NS-Delta-1;NS-Delta-1.Incertae_sedis.3;NS-Delta-1.Incertae_sedis.3_OTU1
ACTACACACTATCTATTCATAGTTGTAGTTGCTGTAAATAGTACATTATTGACAATCAACGCAGGAGACTACATATTCTACACTGATTGGGCTTGGACTTCATTCGTGGTATTCTCAATATCCCAATCAACTATGCTTGTAGTTGGTGCAATCTATTACATGCTATTCACCGGTGTACCAGGGACTGCAACATATTACGCAACAATCATGACTATCTATACATGGGTAGCCAAAGGAGCTTGGTTT---GGGCTAGGATATCCAATGGACTTCGTCCTCGTACCTGTTTGGATACCTTCAGCAATGCTGTTAGATTTATCATATTGGGCAACAAGAAGGAATAAACATGCTGCCATTATAATTGGCGGAACATTGGTTGGACTTTCACTGCCAATATTTAATATGATCAATCTACTGCTGGTCAGAGATCCCCTAGAGATGGCATTCAAATATCCTCGACCGACATTGCCTCCATACATGACACCAATCGAGCCTCAGGTCGGAAAGTTCTACAATAGTCCCGTAGCGCTAGGATCGGGAGCTGGAGCTGTACTAAGTGTTCCAATAGCCGCACTAGGCGCGAAACTGAATACC
>EU590163__NS;NS-Alpha;NS-Alpha-3;NS-Alpha-3.2;NS-Alpha-3.2.3;NS-Alpha-3.2.3.1;NS-Alpha-3.2.3.1.6;NS-Alpha-3.2.3.1.6.1;NS-Alpha-3.2.3.1.6.1_OTU1
ACAACGCACTATTTGTTCATAGTAGTGGTTGCTGTCAACAGCACGCTGCTAACCATCAACGCAGGAGACTATATCTTCTACACAGACTGGATGTGGACCTCCTTCGTAGTATTCTCGGTATCGCAATCCACGATGCTTGCGGTAGGCGCGATATACTACATGCTCTTCACAGGAGTACCAGGGACGGCCACATACTACGCCACAATCATGACAATCTACACATGGGTCGCAAAGGGTGCATGGTTT---GCACTGGGCTATCCGTACGACTTCATTGTAGTACCTGTCTGGATACCTTCAGCAATGCTGTTGGACCTGACATACTGGGCTACAAGGCGGAACAAGCACGCTGCAATCATCATCGGTGGAACACTCGTTGGCCTGTCGTTCCCACTGTTCAACATGGTCAACCTGTTGCTCGTGAGAGATCCATTGGAGGTGGCGTTCAAGTATCCAAGACCGACACTGCCTGCATACATGACTCCTATAGAACCTCAGGTAGGGAAGTTCTATAACAGTCCAGTAGCCTTGGGCTCTGGAGCAGGAGCGGTGCTGACAGTGCCGATCGCTGCGTTAGGTGCGAAGCTAAACACG
>EU590212__NS;NS-Alpha;NS-Alpha-3;NS-Alpha-3.2;NS-Alpha-3.2.1;NS-Alpha-3.2.1.1;NS-Alpha-3.2.1.1.2;NS-Alpha-3.2.1.1.2_OTU3
ACAACGCACTACTTATTCATAGTAGTCGTTGCGGTCAACAGCACGCTGCTCACCATCAACGCAGGAGACTACATCTTCTACACTGACTGGATGTGGACATCCTTCGTGGTATTCTCGGTCTCGCAGTCGACTATGCTCGCTGTGGGTGCGATATACTACATGTTGTTCACAGGCGTGCCCGGCACTGCAACATACTATGCAACAATCATGACCATCTACACATGGGTCGCAAAAGGTGCATGGTTC---GCACTTGGTTACCCCTACGACTTCGTCGTGGTGCCAGTGTGGATCCCGTCGGCAATGCTTCTAGACCTCACGTACTGGGCGACAAGACGAAACAAGCACGCTGCCATCATCATTGGCGGTACGCTGGTTGGCCTCTCTTTCCCGCTGTTCAACATGGTCAACCTGTTGCTCGTCAGGGACCCACTCGAGGTGGCCTTCAAGTATCCCAGGCCGACGCTGCCAGCATACATGACGCCTATAGAGCCTCAGGTAGGTAAGTTCTACAACTCGCCTGTCGCCCTGGGTTCAGGTGCTGGTGCAGTGCTAACGGTGCCCATCGCTGCGTTGGGTGCAAAACTTAACACG
>EU590224__NS;NS-Alpha;NS-Alpha-3;NS-Alpha-3.2;NS-Alpha-3.2.3;NS-Alpha-3.2.3.1;NS-Alpha-3.2.3.1.4;NS-Alpha-3.2.3.1.4.1;NS-Alpha-3.2.3.1.4.1_OTU1
ACAACGCACTACTTGTTCATAGTGGTGGTTGCTGTCAACAGCACACTGCTAACCATCAACGCAGGAGACTATATCTTCTATACAGACTGGATGTGGACCTCCTTCGTAGTATTTTCGGTGTCCCAATCTACAATGCTTGTAGTTGGCGCGATATACTACATGCTCTTCACAGGAGTACCAGGGACGGCTACATACTACGCCACAATCATGACAATCTACACTTGGGTCGCAAAAGGCGCATGGTTC---GCACTGGGCTATCCGTACGACTTCATCGTAGTGCCTGTGTGGATTCCATCAGCAATGCTGTTGGACCTCACATACTGGGCTACAAGAAGAAACAAGCACGCTGCGATAATCATCGGAGGAACACTGGTTGGCCTATCGTTCCCGCTGTTCAACATGGTCAATCTGCTGCTCGTCAGAGACCCACTGGAGGTGGCGTTCAAGTATCCTAGACCGACTCTGCCTGCATACATGACTCCAATCGAGCCCCAGGTAGGTAAGTTCTACAACTCACCTGTAGCCCTGGGTTCTGGAGCTGGAGCCGTGCTATCAGTGCCGATCGCTGCGTTAGGTGCGAAGCTTAACACG
>EU590225__NS;NS-Alpha;NS-Alpha-3;NS-Alpha-3.2;NS-Alpha-3.2.1;NS-Alpha-3.2.1.1;NS-Alpha-3.2.1.1.1;NS-Alpha-3.2.1.1.1.1;NS-Alpha-3.2.1.1.1.1.1;NS-Alpha-3.2.1.1.1.1.1.2;NS-Alpha-3.2.1.1.1.1.1.2_OTU3
ACAACGCACTACCTGTTCATAGTAGTCGTTGCTGTCAACAGCACGCTGCTAACCATCAACGCAGGAGACTACATCTTCTACACAGACTGGGCGTGGATATCCTTCGTGGTGTTCTCCATTTCACAGTCGACTACGCTCGCTGTGGGTGCAGTATACTACATGTTGTTCACAGGCGTTCCGGGTACGGCCACATACTATGCCACAATCATGACGATATACACATGGGTCGCAAAAGGCGCATGGTTT---GCGCTGGGCTACCCGTACGACTTCGTCACTGTGCCAGTGTGGATCCCGTCGGCAATGTTGTTGGACCTCACGTACTGGGCGACTAGACGCAACAAGCACGCTGTCATCATCATTGGCGGCACGCTGGTTGGCCTATCCTTCCCGCTGTTCAACATGGTCAACCTGTTGCTCATAAGAGACCCGTTGGAGATAGCCTTCAAGTATCCGAGACCGACTCTGCCAGCATACATGACGCCTATAGAACCTCAGGTGGGCAAGTTCTACAACTCGCCTGTCGCTCTAGGATCTGGAGCTGGTGCAGTGCTAACGGTGCCCATGACTGCGTTGGGTGCGAAACTAAACACG
>EU590277__NS;NS-Delta;NS-Delta-1;NS-Delta-1.2;NS-Delta-1.2.1;NS-Delta-1.2.1_OTU3
ACAACACACTACTTGTTCATAGTAGTAGTTGCTGTCAACAGCACCTTACTTACTATCAATGCAGGAGACTACATCTTCTATACTGATTGGGCGTGGTCTTCATTCGTGGTATTCTCAATATCCCAATCAACTATGCTTGTAGTTGGTGCAATCTATTACATGCTATTCACCGGCGTACCAGGGACTGCAACATATTATGCAACAATCATGACTATCTATACATGGGTAGCCAAAGGAGCTTGGTTT---GGACTAGAATATCCATACGACTTCGTCACCGTACCTGTCTGGATACCTTCAGCAATGCTGTTAGATTTGACATATTGGGCAACAAGAAGGAATAAACATGCTGCCATTATAATTGGCGGAACATTGGTTGGACTTTCATTGCCAGTATTTAATATGATCAATCTACTGCTGATCGCAGATCCTCTGGAGACGGCATTCAAGTATCCTCGGCCGACGTTACCTCCATACATGACTCCCATTGAGCCTCAGGTCGGTAAGTTCTACAATAGTCCCGTAGCGCTAGGATCGGGAGCAGGAGCTGTACTAAGTGTTCCAATAGCCGCGCTAGGTGCGAAACTCAATACA
>EU590279__NS;NS-Delta;NS-Delta-1;NS-Delta-1.2;NS-Delta-1.2.1;NS-Delta-1.2.1_OTU7
ACTACACACTATCTATTCATAGTTGTAGTTGCTGTAAATAGTACATTATTGACAATCAACGCAGGAGACTACATATTCTACACTGATTGGGCTTGGACTTCATTCGTGGTATTCTCAATATCCCAATCAACTATGCTTGTAGTTGGTGCAATCTATTACATGCTATTCACCGGTGTACCAGGGACTGCAACATATTACGCAACAATCATGACTATCTATACATGGGTAGCCAAAGGAGCTTGGTTT---GGGCTAGGATATCCAATGGACTTCGTCCTCGTACCTGTTAGGATACCTTCAGCAATGCTGTTAGATTTATCATATTGGGCAGCAAGGAGGAATAAACATGCTGCCATTATAATTGGCGGAACATTGGTTGGACTTTCGTTGCCAGTTTTCAATATGGTCAATCTACTGCTGATCAGAGATCCTCTGGAGACGGCATTCAAGTATCCTCGACCGACGTTGCCTCCATACATGACACCAATTGAGCCTCAGGTCGGTAAGTTCTACAATAGTCCCGTAGCGTTAGGATCGGGAGCTGGAGCTGTACTAAGTGTTCCAATAGCTGCGCTAGGTGCGAAACTTAATACA
>EU590455__NS;NS-Gamma;NS-Gamma-1;NS-Gamma-1.2;NS-Gamma-1.2_OTU4
ACAACGCACTATCTGTTCATTGTTGTAGTTGCTGTAAACAGCACGCTTCTGACTATTAACGCAGGAGACTATATTTTCTACACGGATTGGGCTTGGACTTCATTTGTAGTATTTTCAATTTCACAATCTACCATGTTGGTTGTAGGAGCAATATACTACATGCTTTTTACAGGAGTCCCTGGAACCGCTACATATTATGCTACCATCATGACAATATATACCTGGGTTGCGAAGGGTGCCTGGTTC---GCATTAGGATACCCATATGACTTCGTCGCAGTGCCGGTTTGGATACCTTCAGCAATGTTATTGGACTTGACGTATTGGGCAACACGCCGCAATAAGCACGCCGCAATAATTATTGGTGGAACGCTCGTTGGCTTGTCACTTCCAATGTTCAACATGATAAATCTTTTGTTAGTAAGGGATCCTCTGGAAATGGCGTTCAAGTATCCTAGACCCACACTACCTCCATATATGACTCCGATCGAACCTCAGGTAGGAAAGTTCTACAATAGTCCTGTAGCCTTGGGAGCTGGCGCAGGAGCAGCGCTAAGCGTGCCTATAGCAGCTTTAGGTGCTAAATTAAACACG
>EU590521__NS;NS-Delta;NS-Delta-1;NS-Delta-1.1;NS-Delta-1.1.2;NS-Delta-1.1.2.1;NS-Delta-1.1.2.1_OTU1
ACTACACACTATCTATTCATAGTTGTAGTTGCTGTAAATAGTACATTATTGACAACCAACGCAGGAGACTACATATTCTACACTGATTGGGCTTGGACTTCATTCGTGGTATTCTCAATATCCCAATCAACTATGCTTGTAGTTGGTGCAATCTATTACATGCTATTCACCGGTGTACCAGGGACTGCAACATATTATGCAACAATCATGACTATCTATACATGGGTAGCCAAAGGAGCTTGGTTT---GCACTAGGATATCCATACGACTTCATAGTAACTCCAGTTTGGATACCTTCAGCAATGCTGTTAGATTTGACATATTGGGCAACTAGAAGGAATAAACATGCTGCCATAATTATTGGCGGAACATTGGTTGGACTTTCATTACCAATATTCAACATGATAAATCTACTGCTGGTCAGAGACCCTCTAGAGATGGCATTCAAGTATCCTCGTCCCACATTGCCTCCATACATGACACCAATTGAGCCTCAGGTCGGTAAGTTCTACAATAGTCCCGTGGCGCTAGGATCCGGGGCGGGAGCTGTACTGAGCGTTCCAATCGCTGCATTGGGCGCAAAACTAAATACC
>EU590637__NS;NS-Delta;NS-Delta-1;NS-Delta-1.1;NS-Delta-1.1.2;NS-Delta-1.1.2.1;NS-Delta-1.1.2.1_OTU2
ACTACACACTATCTATTCATGGTTGTAGTTGCTGTAAATAGTACATTATTGACAATCAACGCAGGAGACTACATATTCTATACAGATTGGGCATGGACATCATTTGTTGTATTCTCAGTATCCCAATCAACAATGCCTGTAGTGGGAGCAATCTATTACATGCTATTCACCGGTGTACCAGGGACTGCAACATATTATGCAACAATCATGACTATCTATACATGGGTAGCCAAAGGAGCTTGGTTT---GCACTAGGATATCCATACGACTTCATAGTAACTCCAGTTTGGATACCTTCAGCAATGCTGTTAGATTTGACATATTGGGCAACTAGAAGGAATAAACATGCTGCCATAATTATTGGCGGAACATTGGTTGGACTTTCACTACCAATATTCAACATGATAAATCTACTGCTGGTAAGAGACCCTCTAGAGATGGCATTCAAGTATCCTCGTCCAACATTGCCTCCATACATGACACCAATTGAGCCTCAGGTCGGTAAGTTTTACAATAGTCCCGTAGCGCTAGGATCGGGAGCAGGAACTGTACTAAGTGTTCCAATAGCCGCACTAGGCGCGAAACTGAATACC
>EU590645__NP;NP-Gamma;NP-Gamma-2;NP-Gamma-2.2;NP-Gamma-2.2.5;NP-Gamma-2.2.5.2;NP-Gamma-2.2.5.2_OTU1
ACGACACACTACTTGTTCATAGTAGTAGTTGCTGTAAATAGCACCTTACTTACCATCAATGCGGGAGACTATATTTTCTATACTGACTGGGCTTGGACTTCGTTTACGGTATTTTCAATATCGCAAACGTTGATGCTTGCAGTAGGTGCAACATATTACCTGACATTTACAGGTGTTCCAGGAACAGCAACGTACTACGGCCTAATTATGACAGTATACACATGGGTAGCAAAAGGCGCATGGTTT---GCACTAGGTTATCCATATGACTTCATTGTAACACCAATTTGGTTACCATCAGCAATGTTGCTTGATCTAGCTTATTGGGCTACAAAGAGGAACAAGCACTCCTTGATACTGTTTGGCGGAGTACTGGTAGGAATGTCTTTACCATTATTCAACATGGTAAACCTGATAACAGTAGCAGACCCACTAGAAACGGCATTCAAATATCCAAGACCAACATTGCCACCATACATGACACCAATAGAGCCTCAAGTAGGTAAATTCTATAACAGTCCAGTAGCACTGGGTGCAGGTGCGGGTGCAGTCTTGTCTGTTACATTTACAGCCCTAGGTTGTAAACTGAACACT
>EU650806__NP;NP-Gamma;NP-Gamma-2;NP-Gamma-2.1;NP-Gamma-2.1.3;NP-Gamma-2.1.3.2;NP-Gamma-2.1.3.2_OTU2
TGTACACACTACTTATTCATAGTAGTAGTTGCAGTTAACTCAACACTGTTAACAATTAATGCAGGAGACTACATCTTCTACACTGACTGGGCTTGGACTTCGTACACGGTATTTTCAATATCGCAAACGTTGATGCTTATTGTAGGTGCTACATATTACCTAACATTTACAGGCGTTCCAGGCACAGCAACGTACTACGCTCTAATTATGACAGTATACACATGGGTAGCAAAAGCCGCATGGTTT---TCGCTAGGATACCCATATGACTTCATTGTAACTCCAGTTTGGCTACCATCAGCAATGCTGTTGGACTTAGTTTACTGGGCAACAAAGAAGAACAAGCACTCCTTGATACTGTTTGGCGGCGTACTAGTAGGAATGTCATTACCATTGTTCAACATGGTAAACCTGATAACAGTAGCAGACCCACTAGAAACGGCATTCAAATATCCAAGACCAACATTGCCACCATATATGACACCAATCGAACCGCAAGTAGGCAAATTCTATAACAGCCCAGTTGCACTCGGTGCAGGTGCAGGTGCAGTATTGGCATGTACATTTGCAGCTTTAGGTTGTAAATTGAACACT
>EU650913__NP;NP-Gamma;NP-Gamma-2;NP-Gamma-2.2;NP-Gamma-2.2.2;NP-Gamma-2.2.2.2;NP-Gamma-2.2.2.2_OTU1
TGTACTCACTACTTATTCATAGTAGTAGTTGCAGTTAACTCAACACTGTTAACAATTAACGCAGGAGATTACATTTTCTATACTGACTGGGCTTGGACATCGTTTACGGTATTCTCTATATCTCAAACGTTGATGCTTGTAGTAGGTGCAACATATTACCTAACTTTTACAGGTGTTCCAGGTACAGCAACGTACTACGGCCTTATAATGACAGTATACACATGGGTAGCAAAAGGTGCATGGTTT---GCACTCGGATATCCATATGACTTCATTGTCACACCAATATGGTTACCATCAGCAATGCTGTTGGACTTAGCATATTGGGCCACAAAGAAGAACAAACACTCGTTGATACTGTTTGGCGGAGTACTGGTAGGAATGTCATTACCCATGTTCAACATGATAAACCTGATAACAGTGGCAGACCCACTAGAAACGGCCTTCAAATATCCAAGACCAACATTACCACCATACATGACACCGATAGAACCGCAGGTAGGAAAGTTCTATAACAGTCCTGTTGCACTCGGTGCTGGTGCTGGTTCGGTATTAGGAGTTACGTTTACAGCACTTGGTTGTAAACTAAACACC
>EU650938__NP;NP-Gamma;NP-Gamma-2;NP-Gamma-2.2;NP-Gamma-2.2.2;NP-Gamma-2.2.2.2;NP-Gamma-2.2.2.2.2;NP-Gamma-2.2.2.2.2_OTU4
TGTACTCACTACTTATTCATAGTAGTAGTTGCAGTTAACTCAACACTGTTAACAATTAATGCAGGAGACTACATTTTCTATACTGACTGGGCTTGGACATCGTTTACGGTATTCTCTATATCTCAAACGTTGATGCTTGTAGTAGGTGCAGTTTATTACCTAACTTTTACAGGTGTTCCAGGTACAGCAACGTACTACGGCCTCATAATGACAGTATACACATGGGTAGCAAAAGGTGCATGGTTT---GCACTAGGATATCCATATGACTTCATTGTCACACCAATATGGTTACCATCAGCTATGTTACTTGACTTAGCATATTGGGCAACAAAGAAGAACAAACACTCGTTGATACTGTTTGGCGGAGTACTGGTAGGAATGTCGTTACCAATGTTTAACATGATAAACCTGATAACAGTGGCAGACCCACTAGAAACGGCCTTCAAATATCCAAGACCAACATTACCACCATACATGACTCCAATAGAACCGCAGGTAGGAAAGTTCTATAACAGTCCTGTTGCTTTAGGTGCTGGTGCTGGTTCGGTATTGGGAGTAACGTTTACAGCCCTTGGTTGTAAACTAAACACC
>EU650948__NP;NP-Gamma;NP-Gamma-2;NP-Gamma-2.1;NP-Gamma-2.1.3;NP-Gamma-2.1.3.2;NP-Gamma-2.1.3.2.3;NP-Gamma-2.1.3.2.3.Incertae_sedis.1;NP-Gamma-2.1.3.2.3.Incertae_sedis.1_OTU1
TGTACACACTACTTATTCATAGTAGTTGTTGCAGTTAACTCAACACTGTTAACAATTAATGCAGGAGACTACATCTTCTACACTGACTGGGCTTGGACTTCGTACACGGTATTTTCAATATCGCAAACGTTGATGCTAATTGTAGGTGCAACATATTACCTAACATTTACAGGCGTTCCAGGCACAGCAACGTACTACGCTCTAATTATGACAGTATACACATGGATAGCAAAAGCCGCATGGTTT---TCACTAGGATATCCATATGACTTCATTGTAACTCCAATTTGGCTACCATCAGCAATGCTGTTGGACTTGGTCTATTGGGCAACAAAGAAGAACAAGCACTCCTTGATACTGTTTGGCGGCGTACTGGTAGGAATGTCATTACCATTGTTCAACATGGTAAACCTGATAACAGTAGCAGACCCACTAGAAACGGCATTCAAATACCCAAGACCAACATTGCCACCATACATGACACCAATAGAACCCCAAGTAGGTAAATACTATAACAGTCCAGTAGCACTGGGCGCAGGTGCAGGTGCAGTTTTGTCGGTTACCTTTACAGCATTAGGTTGTAAACTAAACACT
>EU650954__NS;NS-Epsilon;NS-Epsilon-2;NS-Epsilon-2.2;NS-Epsilon-2.2_OTU4
ACAACGCACTATCTATTCATAGTGGTCGTTGCTGTTAACAGTACATTATTGACTATCAATGCTGGTGACTATATCTTCTATACTGATTGGGCTTGGACTTCATTTGTGGTATTTTCTATTTCACAATCTACTATGCTTGTGGTAGGAGCAATTTATTATATGCTCTTCACAGGAGTTCCAGGTACGGCTACATATTACGCAACAATTATGACAATATATACTTGGGTTGCAAAAGGTGCATGGTTT---GCTTTAGGATATCCCTATGACTTTGTAGTAGTACCAGTTTGGATACCTTCTGCAATGTTATTAGACCTATCATATTGGGCTACACGACGAAATAAGCATGCAGCCATTCTAATAGGTGGAACACTTGTTGGAATGTCATTGCCTGTATTCAATATGATAAACCTGTTGCTAGTTAAGGATCCGCTAGAAATGGCATTCAAATATCCTAGACCTACATTGCCCCCGTATATGACGCCTATAGAACCTCAGGTCGGTAAGTTCTACAATAGTCCTGTAGCTTTAGGTGCTGGTGCTGGTTCGGTATTGGGAGTAACGTTTACAGCCCTTGGTTGTAAACTAAACACC
>EU650968__NP;NP-Gamma;NP-Gamma-2;NP-Gamma-2.2;NP-Gamma-2.2.5;NP-Gamma-2.2.5.1;NP-Gamma-2.2.5.1_OTU10
TATACTCACTACTTGTTCATAGTAGTAGTTGCAGCTAACTCTACACTGTTAACAATTAATGCAGGAGACTACATTTTCTATACTGACTGGGCTTGGACTTCGTTCACGGTATTTTCAATATCGCAAACGTTGATGCTTGCAGTAGGTGCAACATATTACCTAACGTTTACAGGCGTTCCAGGGACAGCGACGTATTACGCCCTAATTATGACAGTATACACATGGATAGCAAAAGGTGCATGGTTT---GCTCTAGGTTATCCATATGACTTCATTGTAACACCAGTTTGGTTGCCATCAGCAATGTTGCTTGATTTGGCTTATTGGGCTACAAAGAAGAACAAACATTCATTGATACTGTTTGGCGGTGTACTTGTAGGAATGTCTTTACCATTATTCAATATGGTAAACCTGATTACAGTGGCAGACCCACTAGAAACGGCATTCAAATACCCAAGACCGACATTACCACCATACATGACACCAATAGAACCTCAAGTAGGTAAGTTCTATAACAGTCCAGTAGCACTGGGTGCAGGTGCAGGTGCAGTTTTGTCTGTAACATTTACGGCATTGGGTTGTAAACTGAATACT
>EU650974__NP;NP-Gamma;NP-Gamma-2;NP-Gamma-2.2;NP-Gamma-2.2.5;NP-Gamma-2.2.5.Incertae_sedis.2;NP-Gamma-2.2.5.Incertae_sedis.2_OTU2
TGTACTCACTACTTATTCATAGTAGTAGTTGCAGTTAACTCAACACTGTTAACAATTAATGCAGGAGACTACATTTTCTATACTGACTGGGCTTGGACTTCGTTCACGGTATTTTCAATATCGCAAACTTTGATGCTTTGCGTAGGTGCAACATATTACCTAACGTTTACAGGCGTTCCAGGAACAGCGACGTATTACGCCCTAATTATGACAGTATACACATGGGTAGCAAAAGGCGCATGGTTT---GCACTAGGTTATCCATATGACTTCATTGTAACACCAATTTGGTTACCATCAGCAATGCTGCTTGATTTAGCCTATTGGGCAACAAAGAGGAACAAGCACTCCTTGATACTGTTCGGCGGAGTATTGGTAGGAATGTCTTTACCATTATTCAACATGGTAAACCTGATAACAGTAGCAGACCCACTAGAAACGGCATTCAAATATCCAAGACCAACATTGCCACCATACATGACACCAATAGAACCTCAAGTAGGTAAGTTCTATAACAGTCCAGTAGCACTGGGTGCAGGTGCGGGTGCAGTTTTGTCAGTTACATTTACAGCCTTAGGTTGTAAACTAAACACT
>EU651043__NP;NP-Gamma;NP-Gamma-2;NP-Gamma-2.1;NP-Gamma-2.1.3;NP-Gamma-2.1.3.2;NP-Gamma-2.1.3.2_OTU3
TGTACTCACTACTTGTTCATAGTAGTGGTTGCAGTTAACTCTACATTGTTAACAATTAACGCAGGAGACTACATCTTCTACACTGACTGGGCTTGGACTTCGTACACGGTATTTTCAATATCGCAAACGTTGATGCTTATTGTAGGTGCAACATACTACCTTACATTTACGGGCGTTCCAGGCACAGCAACGTACTACGGTCTAATTATGACAGTATACACATGGGTAGCAAAAGCCGCATGGTTT---TCGTTAGGATACCCATATGACTTCATTGTAACTCCAGTTTGGCTTCCATCAGCAATGCTGTTGGACTTGGTTTACTGGGCGACAAAGAAGAACAAGCACTCCTTGATACTGTTTGGCGGTGTACTGGTAGGAATGTCATTACCATTATTCAATATGGTAAACCTGATTACAGTAGCAGACCCACTAGAAACGGCATTCAAATATCCAAGACCAACATTGCCACCATATATGACACCAATCGAACCGCAAGTAGGCAAGTTCTATAACAGCCCAGTTGCTCTCGGTGCAGGTGCAGGTGCAGTATTGGCATGTACGTTTGCAGCATTAGGTTGTAAACTTAACACT
>EU651053__NP;NP-Gamma;NP-Gamma-2;NP-Gamma-2.1;NP-Gamma-2.1.3;NP-Gamma-2.1.3.2;NP-Gamma-2.1.3.2.3;NP-Gamma-2.1.3.2.3.Incertae_sedis.1;NP-Gamma-2.1.3.2.3.Incertae_sedis.1_OTU2
TGTACACACTACTTATTCATAGTAGTTGTTGCAGTTAACTCAACACTGTTAACAATTAATGCAGGAGACTACATCTTCTACACTGACTGGGCTTGGACTTCGTACACGGTATTTTCAATATCGCAAACGTTGATGCTAATTGTAGGTGCAACATATTACCTAACATTTACAGGCGTTCCAGGCACAGCAACGTACTACGCTCTAATTATGACAGTATACACATGGGTAGCAAAAGCCGCATGGTTT---TCGCTAGGATACCCATATGACTTCATTGTAACTCCAATTTGGCTACCATCAGCAATGCTGTTGGACTTGGTCTATTGGGCAACAAAGAAGAACAAGCACTCCTTGATACTGTTTGGCGGCGTACTGGTAGGAATGTCATTACCATTGTTCAACATGGTATACCTGATAACAGTAGCAGACCCACTAGAAACGGCATTCAAATATCCAAGACCAACATTGCCACCATATATGACACCAATCGAACCGCAAGTCGGCAAATTCTATAACAGTCCTGTTGCTTTAGGTGCTGGTGCTGGTTCGGTATTGGGAGTAACGTTTACAGCCCTTGGTTGTAAACTAAACACC
>EU651083__NS;NS-Gamma;NS-Gamma-2;NS-Gamma-2.1;NS-Gamma-2.1.2;NS-Gamma-2.1.2.1;NS-Gamma-2.1.2.1_OTU1
ACAACGCACTATCTATTCATAGTCGTAGTTGCTGTAAACAGTACATTGCTGACAATTAATGCGGGAGACTACATATTCTACACGGACTGGGCTTGGACATCATTTGTAGTATTTTCCATCTCACAATCTACTATGCTTACAGTAGGGGCGATTTACTACATGCTCTTCACAGGAGTTCCAGGAACTGCTACCTATTATGCAACCATAATGACAATCTACACATGGGTGGCCAAAGGTGCATGGTTT---TCATTAGGATGCCCATATGACTTCATAGCTGTTCCCGTATGGATACCGTCTGCGATGCTGTTAGATCTCTCATACTGGGCTACTAGGCGCAACAAGCATGCTGCAATTCTTATAGGTGGAACTTTGGTAGGTTTATCGTTGCCTATGTTCAATATGATAAACTTGATCCTAGTGCGAGATCCGCTTGAGATGGCATTCAAGTATCCAAGACCAACATTATCTCCATACATGACCCCAATAGAACCTCGGGTCGGAAAGTTCTACAATAGTCCTGTTGCCTTAGGAGCAGGAGCAGGAGCGGTGCTAACCGTGCCAATTGCAGCATTGGGTGCCAAGCTTAATACA
>EU651089__NS;NS-Gamma;NS-Gamma-1;NS-Gamma-1.Incertae_sedis;NS-Gamma-1.Incertae_sedis_OTU1
ACAACGCACTATCTGTTCATTGTTGTAGTTGCCGTAAACAGCACGCTTCTGACTATTAACGCAGGAGACTATATTTTCTACACTGATTGGGCTTGGACTTCGTTTGTAGTATTTTCAATTTCACAATCCACTATGTTGGTTGTAGGAGCAATATACTACATGCTTTTTACGGGAGTCCCTGGAACCGCAACATATTACGCTACTATCATGACAATATATACCTGGGTTGCAAAGGGTGCATGGTTC---GCGCTAGGATATCCCTATGACTTCGTCACAGTGCCGGTTTGGATACCTTCAGCAATGTTGTTGGACTTGACATATTGGGCAACACGCCGCAATAAGCACGCCGCAATAATTATTGGCGGAACGCTAGTTGGTCTGTCGATTCCAATGTTCAATATGATAAACCTTTTGTTAATCAGGGATCCTCTGGAAGTGGCGTTCAAGTATCCAAGACCCACGCTGCCTCCCTATATGACCCCGATCGAACCGCAGGTAGGGAAGTTCTACAATAGTCCGGTAGCCTTGGGCTCTGGTGCAGGAGCAGTGCTGAGCGTGCCTATAGCAGCCTTAGGTGCTAAGTTAAACACG
>EU651096__NP;NP-Gamma;NP-Gamma-2;NP-Gamma-2.2;NP-Gamma-2.2.2;NP-Gamma-2.2.2.1;NP-Gamma-2.2.2.1_OTU5
TGTACTCACTACTTATTCATAGTAGTAGTTGCAGTTAACTCAACACTGTTAACAATTAACGCAGGTGACTACATTTTCTATACTGACTGGGCTTGGACATCGTTTACGGTATTCTCTATATCTCAAACGTTGATGCTTGTTGTAGGTGCAACATACTACCTAACATTTACAGGCGTTCCAGGAACAGCAACATACTACGGCCTCATCATGACAGTTTACACATGGGTAGCAAAAGGTGCATGGTTT---GCACTCGGATATCCATATGACTTCATTGTCACACCAATATGGTTACCATCAGCAATGTTGATTGACCTTGTATATTGGGCTACAAAGAAGAACAAACACTCACTGATTCTGATGGGCGGAGTATTGGTAGGAATGTCATTACCATTGTTCAACATGATAAACCTGATAACAGTGGCAGACCCACTAGAAACGGCCTTCAAATATCCAAGACCAACATTACCACCATACATGACACCTATAGAACCGCAAGTAGGTAAGTTCTATAACAGTCCAGTTGCCCTAGGTGCTGGTGCAGGTTCTGTATTGGGAGTAACGTTTGCAGCGCTTGGTTGTAAGCTAAATACC
>EU651126__NP;NP-Gamma;NP-Gamma-2;NP-Gamma-2.2;NP-Gamma-2.2.2;NP-Gamma-2.2.2.1;NP-Gamma-2.2.2.1_OTU6
TGTACTCACTACTTATTCATAGTAGTAGTTGCAGTTAACTCAACACTGTTAACAATTAACGCAGGTGACCACATTTTCTATACTGACTGGGCTTGGACATCGTTCACGGTATTTTCAATATCTCAAACGTTGATGCTTGTAGTAGGTGCGACATATCACCTAACATTTACAGGCGTTCCAGGAACAGCAACGTACTACGGCCTCATTATGACAGTATATACTTGGGTAGCAAAAGGTGCATGGTTT---GCACTGGGATACCCATATGACTTCATTGTCACACCAATATGGTTACCATCAGCGATGCTGATTGACCTTGTATATTGGGCTACAAAGAAGAACAAGCACTCACTGATTCTAATGGGCGGAGTACTAGTAGGAATGTCATTACCATTGTTCAACATGATAAACCTGATAACAGTGGCAGACCCACTAGAAACGGCCTTCAAATATCCAAGACCAACATTACTACCATACATGACACCGATAGAACCACAAGTAGGTAAGTTCTATAACAGTCCAGTTGCCTTAGGTGCTGGTGCGGGTGCAGTATTGGGAGTAACGTTTGCGGCACTGGGTTGTAAGCTAAACACC
>EU651165__NP;NP-Gamma;NP-Gamma-2;NP-Gamma-2.2;NP-Gamma-2.2.5;NP-Gamma-2.2.5.1;NP-Gamma-2.2.5.1_OTU8
TGTACCCACTACTTATTCATAGTAGTAGTTGCGGTTAACTCGACTTTGTTAACAATTAATGCAGGAGACTATATCTTCTACACTGACTGGGCCTGGACATCGTTTGTAATATTCTCAATATCTCAAACGTTAATGCTTGTAGTAGGTGCATCATATTACCTAACGTTTACAGGCGTTCCAGGAACAGCGACGTATTACGCCCTAATTATGACAGTATACACATGGATAGCAAAAGGTGCATGGTTT---GCACTAGGATATCCATATGACTTCATTGTAACACCAGTTTGGTTACCATCAGCAATGTTGCTTGATTTAGCCTATTGGGCCACAAAGAAGAACAAGCACTCCTTGATACTGTTTGGCGGCGTACTAGTAGGAATGTCTTTACCATTATTCAACATGGTAAACCTGATAACAGTAGCAGACCCACTAGAAACGGCATTCAAATACCCAAGACCGACATTACCACCATACATGACACCAATAGAACCTCAAGTAGGTAAATTCTATAACAGTCCAGTAGCACTGGGTGCAGGTGCAGGTGCAGTATTGGCGGTTACATTTACAGCATTAGGTTGTAAATTAAACACT
>EU651197__NP;NP-Gamma;NP-Gamma-2;NP-Gamma-2.2;NP-Gamma-2.2.5;NP-Gamma-2.2.5_OTU12
TGTACACACTACTTATTCATAGTAGTAGTTGCAGTTAACTCAACACTGTTAACAATTAATGCAGGTGACTACATCTTCTACACTGACTGGGCTTGGACTTCGTACACGGTATTCTCAATATCGCAAACGTTGATGCTTGTGGTAGGTGCAACATATTACCTTACATTTACAGGCGTTCCAGGTACAGCAACGTACTACGGCCTTATTATGACAGTATACACATGGGTAGCAAAAGGTGCATGGTTC---GCACTTGGATATCCATATGACTTCATTGTAACACCAATTTGGTTACCGTCAGCAATGCTGCTTGATCTAGCCTATTGGGCGACAAAGAAGAACAAGCACTCCTTGATACTGTTTGGCGGAGTACTAGTAGGAATGTCATTACCATTATTCAATATGGTAAACCTGATAACAGTAGCAGACCCACTAGAAACGGCCTTCAAATATCCAAGACCAACATTACCACCATATATGACACCAATAGAACCGCAAGTAGGCAAGTTCTATAACAGTCCAGTCGCACTGGGTGCAGGTGCAGGTGCAGTATTAGCGGTAACGTTTGCAGCATTAGGTTGTAAACTTAACACT
>EU651215__NP;NP-Gamma;NP-Gamma-2;NP-Gamma-2.1;NP-Gamma-2.1.3;NP-Gamma-2.1.3.2;NP-Gamma-2.1.3.2.2;NP-Gamma-2.1.3.2.2.1;NP-Gamma-2.1.3.2.2.1_OTU2
TGTACCCACTACTTATTCATAGTAGTAGTTGCAGTTAACTCAACACTGTTAACAATTAACGCAGGTGACTACATCTTCTACACTGACTGGGCTTGGACTTCGTACACGGTATTTTCAATATCTCAAACGTTGATGCTCATCGTAGGTGCTACATACTATCTTACGTTTACAGGCGTTCCAGGCACAGCAACATATTACGGCCTCATTATGACAGTATATACTTGGGTAGCAAAAGCCGCATGGTTT---TCACTCGGCTATCCGTATGACTTCATTGTAACTCCAGTTTGGCTACCATCAGCAATGCTGTTGGACTTAGTATACTGGGCAACAAAGAAGAACAAACACTCTTTGATACTGTTTGGAGGTGTACTAGTAGGAATGTCATTACCATTATTCAACATGGTAAACCTGATAACAGTAGCAGACCCACTTGAAACGGCATTCAAGTATCCAAGACCAACATTGCCACCATACATGACACCGATAGAACCGCAAGTAGGAAAGTTCTATAACAGTCCAGTTGCACTCGGTGCCGGTGCAGGAGCAGTCTTGGGATGTACGTTCGCAGCATTAGGTTGTAAACTTAATACT
>EU651229__NS;NS-Gamma;NS-Gamma-2;NS-Gamma-2.1;NS-Gamma-2.1.2;NS-Gamma-2.1.2.1;NS-Gamma-2.1.2.1_OTU7
ACAACGCACTATCTATTCATAGTCGTAGCTGCTGTAAACAGTACATTGCTGACAATTAATGCGGGAGACTACATATTTTACACGGACTGGGCTTGGACATCATTTGTAGTATTTTCCATCTCACAATCTACTATGCTTGTAGTAGGGGCGATTTACTACATGCTCTTCACAGGAGTTCCAGGAACTGCAACCTATTATGCAACCATAATGACAATTTACACCTGGGTGGCCAAGGGTGCATGGTTT---GCATTAGGATACCCATATGACTTCATAGCTGTCCCCGTATGGATACCGTCTGCTATGTTGCTAGATCTCACATACTGGGCTACTAGACGCAACAAGCACGCCGCAATTATTATTGGTGGAACTTTGGTAGGCTTATCGTTGCCTATGTTCAACATGATAAACCTGCTCCTAGTGCGAGATCCACTTGAGATGGCATTCAAGTATCCAAGACCGACGTTACCTCCATACATGACTCCGATAGAACCTCAGGTCGGAAAGTTCTACAATAGTCCTGTCGCCTTAGGGTCAGGAGCAGGAGCAGTGCTAAGTGTACCGATTGCAGCATTGGGTGCCAAGCTTAATACA
>EU651245__NS;NS-Zeta;NS-Zeta-1;NS-Zeta-1.2;NS-Zeta-1.2_OTU3
ACAACTCACTATTTATTCATTGTTGTTGTAGCTGTAAACAGTACCTTACTTACAATCAATGCAGGAGATTACATCTTCTATACTGACTGGGCATGGACATCATTTGTAGTATTTTCTATTTCACAATCAACAATGCTTGTAGTAGGAGCTATATACTATATGTTATTTACGGGTGTACCTGGAACGGCTACGTATTATGCAACTATTATGACGATTTATACGTGGGTCGCAAAAGGTGCTTGGTTC---GCACTGGGCTATCCATATGACTTTATTACAGTGCCGGTTTGGATACCATCTGCTATGCTATTAGATTTGACATACTGGGCAACAAGAAGAAACAAACATGCGGCAATAATTATTGGCGGTGTATTGGTTGGAATGTCATTGCCATTATTTAATATGATAAACTTGTTGTTAGTAGCAGATCCATTAGAAACTGCATTCAAGTATCCAAGACCTACTCTACCGCCATATATGACTCCAATCGAACCACAGGTAGGTAAATTCTATAATAGTCCAGTAGCATTAGGAGCGGGTGCTGGTGCAGTATTATGTGTTCCTATTGCAGCATTAGGTGCAAAACTTAATACG
>EU651249__NS;NS-Gamma;NS-Gamma-2;NS-Gamma-2.1;NS-Gamma-2.1.2;NS-Gamma-2.1.2.1;NS-Gamma-2.1.2.1_OTU2
ACAACGCACTATCTATTCATAGTCGTAGTTGCTGTAAATAGTACATTGCTGACGATTAATGCGGGAGACTACATATTCTACACGGACTGGGCTTGGACATCATTTGTAGTATTTTCAATCTCACAATCTACTATGCTTACAGTAGGGGCGATTTACTACATGCTCCTTACAGGAGTTCCAGGAACTGCAACCTATTATGCAACCATAATGACAATCTACACCTGGGTGGCCAAAGGTGCATGGTTT---GCATTAGGATACCCATATAACTTCATAGCTGTTCCCGTATGGATACCGTCTGCGATGCTGCTAGATCTCACATACTGGGCTACTAGACGCAACAAGCATGCTGCAATTCTTATCGGTGGAACTTTGGTAGGTTTATCGTTGCCTATGTTCAACATGATAAACTTGCTCCTAGTGCGAGATCCGCTTGAGACAGCATTCAAGTATCCAAGACCAACATTACCTCCATACATGACTCCGATAGAACCTCAGGTCGGAAAGTTCTACAATAGTCCTGTTGCTTTAGGAGCAGGAGCAGGAGCAGTGCTAACCGTGCCGATTGCAGCATTGGGTGCCAAGCTTAATACA
>EU667812__NT;NT-Alpha;NT-Alpha-1;NT-Alpha-1.1;NT-Alpha-1.1.1;NT-Alpha-1.1.1.1;NT-Alpha-1.1.1.1.3;NT-Alpha-1.1.1.1.3.3;NT-Alpha-1.1.1.1.3.3_OTU4
TGTACTCACTACTTATTCATAGTAGTGGTAGCAGTCAACTCGACCTTGTTGACAATCAACGCAGGAGACTACATCTTCTATACTGACTGGATGTGGACATCTTATGTGATATTTACACTATCACAATCATTGATGCTCGCAGTCGGTGCAGCATACTATCTAACGTTTACTGGAGTTCCAGGAACGGCAACATACTATGCACTGATAATGACAGTGTATACGTGGATAGCAAAAGGTGCATGGTTC---TCCTTAGGATACCCGTACAGCTTCATCGTTGTTCCGATATGGATTCCGTCCGCAATACTGATGGATCTGGCATATTGGGCAACCAAGAGAAACAAACACTCTTTGATCCTAATCGGTGGTGTGCTCTGTGGAATGTCTATGTCGTTGTTCAACATGATCAATCTAATCACAATAGATGATCCTCTAGAGACTGCTTTCAAATATCCAAGAACCACATTGCCTCCATACATGACCCCAATAGAACCTCAAGTAGGAAAATTCTATGATAGTCCGGTCGCTCTGGGTGCAGGCGCTGGTGCAGTATTAACGGTAACAATGACTGCGCTAGGATGCAAACTCACAACA
>EU667863__NS;NS-Gamma;NS-Gamma-2;NS-Gamma-2.3;NS-Gamma-2.3.2;NS-Gamma-2.3.2.3;NS-Gamma-2.3.2.3_OTU1
ACAACCCACTATCTGTTCATTGTTGTAGTTGCTGTCAATAGCACGCTGCTTACAATTAATTCAGGAGACTACATATTCTACACCGACTGGGCTTGGACATCCTTTGTAATATTTTCGATTGCACAATCGACTATGCTTGCAGTAGGAGCTGTCTATTACTTGCTCTTCACAGGAGTTCCAGGAACAGCCACGTATTACGCAACCATTATGACTATCTATACATGGGTTGCAAAGGGTGCGTGGTTT---GCCTTAGGATACCCATATGACTTTGTTGCTGTACCTGTATGGATACCATCGGCAATGTTGTTGGACCTCACGTACTGGGCGACTCGCCGGAATAAGCATATGCTAATACTCGTCGGCGGCACCTTAGTTGGGCTATCGCTTCCTTTGTTCAACATGATTAATCTACTGCTAGTTCGAGATCCATTGGAAGTAGCATTCAAGTATCCTAGACCCACATTGCCGCCCTATATGACGCCAATTGAGCCTCAGGTCGGAAAGTTCTATAACAGTCCCGTAGCCTTGGGAGCTGGTGCTTCAGCTGTGTTAACTGTGCCTATAGCAGCATTAGGTGCTAAGCTGAATACG
>EU667925__NP;NP-Eta;NP-Eta-1;NP-Eta-1.2;NP-Eta-1.2.1;NP-Eta-1.2.1_OTU1
TGTACGCACTACTTATTCATAGTAGTGGTTGCAGTAAACTCTACCCTGCTAACAATCAATGCAGGCGACTACATTTTCTATACTGACTGGGCTTGGACTTCGTTCACCGTGTTCTCTATATCACAAACATTGATGTTGGTGGTAGGGGCATGTTACTACCTCACATTCACAGGAGTTCCAGGAACAGCTACGTATTATGGGCTGATAATGACCGTCTACACTTGGGTAGCAAAAGGTGCATGGTTT---GCGCTCGGATACCCATATGACTTCATTGTTACACCGATTTGGTTGCCGTCAGCGATGTTGCTTGATTTGGCATATTGGGCAACAAAGAAGAACAAGCACTCACTGATTCTATTCGGTGGTGTACTGTGTGGAATGTCGTTACCACTATTCAACATGGTCAACCTGATCACTGTTGCTGACCCGCTAGAGACTGCATTCAAATATCCAAGACCAACGCTCCCGCCGTATATGACGCCAATAGAACCCGCCGTAGGCAAGTTCTATAACAGTCCAGTCGCATTAGGTGCAGGTGCAGGCGCTGTATTATCAGTAACCTTTGCCGCATTGGGATGTAAGCTGAACACG
>EU671116__NS;NS-Delta;NS-Delta-2;NS-Delta-2.2;NS-Delta-2.2.1;NS-Delta-2.2.1_OTU4
ACGACACACTACTTGTTTATAGTAGTAGTTGCTGTTAATAGCACCTTACTTACTATCAATGCAGGAGACTATATTTTCTACTCTGACTGGGCGTGGACATCCTTTGTAGTATTCTCGATATCACAATCTACTATGCTTGTGGTGGGAGCAATCTACTATATGTTGTTCACAGGTGTTCCAGGAACTGCTACATATTATGCGACTATAATGACAATCTACACTTGGGTGGCGAAGGGTGCATGGTTT---GCTTTGGGATATCCGTACGACTTCGTCGTTACACCAGTTTGGATACCTTCAGCCATGCTCTTGGATCTTACTTACTGGGCCACTAGGAGAAACAAACACGCGGCAATAATTATAGGAGGAACATTAGTTGGACTTTCGTTACCTATCTTCAACATGATTAATCTGCTGTTAGTCAGAGATCCATTGGAGATGGCATTCAAATATCCAAGACCAACACTACCTCCGTATATGACCCCGATCGAGCCCCAGGTAGGTAAGTTCTACAATAGTCCCGTAGCATTAGGTTCAGGTGCAGGAGCAGTACTAAGCGTTCCTATAGCTGCATTAGGCGCGAAGCTTAACACT
>EU671146__NS;NS-Gamma;NS-Gamma-1;NS-Gamma-1.2;NS-Gamma-1.2_OTU1
ACAACGCACTATCTGTTCATTGTTGTAGTTGCTGTAAACAGCACGCTTCTGACTATTAACGCAGGAGACTATATTTTCTACACTGATTGGGCTTGGACTTCGTTTGTAGTATTTTCGATTTCACAATCTACTATGTTGGTTGTAGGAGCAATATACTACATGCTTTTTACAGGAGTACCTGGAACCGCTACATATTATGCGACCATCATGACAATATATACCTGGGTTGCCAAGGGTGCCTGGTTC---GCATTGGGATATCCCTATGACTTCGTCGCAGTGCCGGTTTGGATACCTTCAGCAATGTTATTGGACTTGACGTATTGGGCGACACGCCGCAATAAGCACGCCGCAATCCTTATTGGCGGTACGCTAGTTGGCCTATCGCTTCCAATGTTCAATATGATAAACCTTTTGTTAGTAAGGGATCCTCTGGAAATGGCGTTCAAGTATCCAAGACCCACACTGCCTCCCTATATGACTCCGATCGAGCCGCAGGTAGGAAAGTTCTACAATAGTCCTGTAGCCTTAGGAGCAGGTGCAGGAGCAGTGCTAAGCGTGCCTATAGCAGCTTTAGGTGCTAAATTAAACACG
>EU671160__NS;NS-Gamma;NS-Gamma-1;NS-Gamma-1.Incertae_sedis;NS-Gamma-1.Incertae_sedis_OTU2
ACAACGCACTATCTGTTCATTGTTGTAGTTGCTGTAAACAGCACGCTTCTGACTATTAACGCAGGAGACTATATTTTCTACACTGATTGGGCATGGACTTCATTTGTAGTATTTTCAATTTCACAATCCACTATGTTGGTTGTAGGAGCAATATACTACATGCTTTTTACAGGAGTCCCTGGAACCGCCACATATTATGCTACCATCATGACAATATATACCTGGGTTGCGAAGGGTGCATGGTTC---GCGTTAGGATATCCGTATGACTTTGTCGCAGTTCCGGTTTGGATACCTTCAGCAATGTTATTGGACTTGACATATTGGGCAACACGCCGCAATAAGCACGCTGCAATAATTATTGGCGGAACGCTAGTTGGTCTGTCGCTTCCAATGTTCAATATGATAAACCTTTTGTTAGTCAGGGATCCTCTGGAAATGGCGTTCAAGTATCCAAGACCTACGCTGCCTCCCTATATGACTCCAATCGAACCGCAGGTAGGAAAGTTCTACAATAGTCCTGTAGCATTGGGTTCCGGTGCTGGAGCAGTGCTGAGCGTGCCTATAGCAGCTTTAGGTGCCAAGTTAAACACA
>EU671170__NS;NS-Delta;NS-Delta-1;NS-Delta-1.2;NS-Delta-1.2.2;NS-Delta-1.2.2_OTU2
ACTACACACTATCTATTCATAGTTGTAGTTGCTGTAAATAGTACATTATTGACAATCAACGCAGGTGACTACATATTCTATACCGATTGGGCGTGGACTTCATTCGTGGTATTCTCAATATCCCAATCAACTATGCTTGTAGTAGGAGCAATCTATTATATGCTATTCACTGGTGTACCAGGGACTGCAACATATTATGCAACCATAATGACTATCTACACATGGGTAGCCAAAGGAGCTTGGTTT---GCATTGGGATATCCATATGACTTTATCGCTGTACCTGTTTGGATACCTTCAGCAATGTTGTTAGATTTGACATATTGGGCAACAAGAAGGAATAAACATGCTGCCATTATAATTGGCGGAACATTGGTTGGACTTTCATTGCCAATATTCAACATGATCAATCTACTGCTGGTCAGAGATCCTCTGGAGATGGCATTCAAGTATCCTCGACCGACGTTGCCTCCATACATGACTCCCATTGAGCCTCAGGTCGGTAAGTTCTACAATAGTCCCGTAGCGCTAGGATCGGGAGCTGGAGCTGTACTAAGTGTTCCAATAGCTGCGCTAGGTGCGAAACTCAATACA
>EU671173__NS;NS-Gamma;NS-Gamma-2;NS-Gamma-2.1;NS-Gamma-2.1.2;NS-Gamma-2.1.2.2;NS-Gamma-2.1.2.2_OTU1
ACAACGCACTATCTGTTCATAGTTGTAGTTGCCGTAAATAGTACATTGCTGACGATCAACGCGGGAGATTACATCTTCTACACGGACTGGGCCTGGACATCATTTGTAGTATTTTCCATCTCACAATCTACTATGCTTGTCGTAGGGGCAATCTACTACATGCTCTTTACAGGAGTTCCAGGAACCGCAACCTATTATGCAACCATAATGACAATATACACCTGGGTGGCCAAAGGTGCATGGTTT---GCGTTAGGATATCCTTATGACTTTATTGCAGTCCCCGTATGGATACCTTCGGCGATGTTGTTAGATCTCACGTACTGGGCCACTAGACGCAACAAACACGCTGCAATTATCATTGGTGGAACTTTAGTAGGTTTGTCGCTGCCTCTGTTTAACATGATAAACCTCCTTCTAGTCAGAGATCCTCTTGAGACGGCATTCAAGTATCCAAGACCAACATTGCCTCCATACATGACTCCCATCGAACCTCAGGTCGGAAAGTTCTATAATAGTCCTGTAGCCTTAGGGTCGGGAGCGGGAGCTGTACTAAGCGTGCCGATTGCGGCGTTGGGTGCCAAGCTGAACACG
>EU671247__NS;NS-Alpha;NS-Alpha-3;NS-Alpha-3.1;NS-Alpha-3.1.1;NS-Alpha-3.1.1.2;NS-Alpha-3.1.1.2_OTU1
ACAACGCACTACTTGTTCATAGTGGTGGTTGCTGTCAACAGCACGCTGCTAACTATCAACGCAGGCGACTATATCTTCTACACAGACTGGATGTGGACATCATTTGTCGTATTTTCAATCTCTCAATCTACAATGCTCGCAGTAGGAGCGATATACTACATGCTGTTCACCGGAGTTCCAGGAACTGCCACATATTATGCCACAATTATGACTATCTACACTTGGGTCGCCAAGGGTGCATGGTTC---GCATTGGGCTATCCATACGACTTCATCACGGTACCTATTTGGATACCATCTGCGATGCTGTTGGACCTAACATACTGGGCTACAAGAAGGAACAAACACGCTGCTATAATCATAGGAGGAACACTAATTGGCCTCTCATTACCGCTGTTCAACATGGTCAACCTGCTACTCATAAGGGATCCACTTGAAGTAGCATTCAAGTATCCAAGGCCTACGCTGCCAGCATATATGACTCCTATCGAACCGCAGGTCGGTAAGTTCTATAATAGTCCTGTTGCCTTGGGAGCAGGCGCGGGAGCAGTGCTGACCGTTCCGATAGCTGCGTTAGGTGCAAAGCTAAACACC
>EU671286__NS;NS-Delta;NS-Delta-1;NS-Delta-1.1;NS-Delta-1.1.2;NS-Delta-1.1.2.1;NS-Delta-1.1.2.1_OTU13
ACTACACACTATCTATTCATAGTTGTAGTTGCTGTAAATAGTACATTATTGACAATCAACGCAGGAGACTACATATTCTATACAGATTGGGCATGGACATCATTTGTTGTATTCTCAGTATCCCAATCAACAATGCTTGTAGTGGGAGCAATCTATTACATGCTATTCACCGGTGTACCAGGGACTGCAACATATTATGCAACAATCATGACTATCTATACATGGGTAGCCAAAGGAGCATGGTTT---GCACTAGGATATCCATACGACTTCATCGTAACTCCAGTTTGGATACCTTCAGCAATGCTGTTAGATTTGACATATTGGGCAACAAGAAGGAATAAACATGCTGCCATTATAATTGGCGGAACATTGGTTGGACTTTCATTGCCAATATTCAACATGATAAATCTACTGCTGGTCAGAGACCCTCTAGAGATGGCATTCAAGTATCCTCGTCCAACATTGCCTCCATACATGACACCAATTGAGCCTCAGGTCGGTAAATTCTACAATAGTCCCGTGGCGCTAGGATCCGGGGCGGGAGCTGTACTGAGCGTTCCAATCGCTGCATTGGGCGCAAAACTAAATACT
>EU671395__NS;NS-Beta;NS-Beta-1;NS-Beta-1_OTU10
ACAACGCATTATCTGTTCATAGTTGTCGTAGCTGTTAACAGCACGCTGCTGACTATTAATGCTGGAGACTACATATTCTACACTGATTGGGCGTGGACTTCATTCGTCGTGTTCTCTATATCGCAGTCAACGATGCTTGTTGTGGGTGCCATCTATTACATGTTGTTTACGGGAGTGCCGGGGACAGCAACCTACTATGCCACTATAATGACGATTTATACGTGGGTTGCAAAAGGAGCTTGGTTT---GCTCTTGGATATCCATACGACTTCGTTGCTGTACCGGTGTGGATTCCATCTGCAATGTTGCTGGACCTGACATATTGGGCAACAAGAAGGAACAAACACGCTGCGATACTAATAGGAGGAACATTGGTTGGACTTTCACTGCCAATGTTTAACATGATCAACCTATTGACCATACGCGACCCGTTAGAAATGGCATTCAAGTATCCTAGACCTACGCTACCTCCATACATGACCCCAATCGAACCCCAAGTCGGTAAATTCTATAATAGTCCAGTAGCCTTAGGAGCTGGCGCGGGAGCCGTGCTATCTGTGCCAATCGCAGCCTTAGGTGCAAAACTCAATACG
>EU671633__NS;NS-Gamma;NS-Gamma-1;NS-Gamma-1.1;NS-Gamma-1.1_OTU2
ACAACGCACTATCTGTTCATTGTTGTAGTTGCTGTAAACAGTACACTTCTGACTATTAATGCAGGCGACTATATTTTCTACACTGATTGGGCCTGGACTTCATTTGTAGTATTTTCCATTTCGCAATCTACGATGTTAGTTGTGGGAGCAATATACTACATGCTCTTTACTGGAGTCCCTGGAACGGCGACATATTATGCTACCATCATGACAATATATACTTGGGTTGCGAAAGGTGCATGGTTT---GCATTAGGATATCCCTATGACTTCGTCACAGTGCCAGTTTGGATACCTTCAGCAATGTTATTGGACTTGACATATTGGGCAACACGGCGCAACAAACATGCCGCAATAATTATTGGAGGAACGCTCGTTGGACTGTCGCTGCCGTTGTTCAATATGATAAACCTTTTGTTGATAAGGGATCCTCTAGAAATGGCATTCAAATATCCAAGACCTACCCTTCCTCCCTATATGACTCCCATTGAACCTCAGGTAGGAAAGTTCTACAATAGTCCTGTTGCGTTAGGTTCCGGTGCAGGAGCGGTGCTGAGCGTGCCTATAGCAGCTTTAGGTGCTAAATTGAATACA
>EU671637__NS;NS-Gamma;NS-Gamma-2;NS-Gamma-2.1;NS-Gamma-2.1.1;NS-Gamma-2.1.1_OTU4
ACAACTCACTATCTGTTCATAGTCGTAGTCGCTGTAAATAGTACATTGCTGACGATTAACGCAGGAGATTACATATTCTACACGGACTGGGCCTGGACATCATTTGTAGTATTTTCCATCTCACAATCTACCATGCTTGTTGTTGGAGCGATTTACTACATGCTCTTTACAGGAGTTCCAGGAACTGCAACCTATTATGCAACCATAATGACAATCTACACCTGGGTTGCCAAAGGTGCATGGTTC---GCATTAGGATACCCATATGACTTCATAGCGGTGCCTGTATGGATACCCTCAGCGATGTTGTTAGATCTCACCTACTGGGCTACTAGACGCAACAAACACGCTGCAATTATTATTGGCGGAACACTGGTAGGTTTGTCACTTCCTTTGTTCAACATGATAAACTTGCTGCTGGTGCGAGATCCTCTCGAGATGGCGTTCAAGTATCCTAGACCGACCTTGCCTCCGTATATGACACCAATTGAACCTCAGGTCGGAAAGTTCTACAACAGTCCGGTTGCCTTGGGGTCGGGAGCTGGAGCAGTGCTAAGTGTGCCTATTGCAGCATTGGGTGCTAAACTCAACACG
>EU671813__NS;NS-Alpha;NS-Alpha-3;NS-Alpha-3.1;NS-Alpha-3.1.1;NS-Alpha-3.1.1.1;NS-Alpha-3.1.1.1_OTU1
ACAACGCACTACCTTTTCATAGTGGTGGTTGCTGTCAACAGCACGCTGCTAACTATCAACGCAGGGGACTATATCTTCTACACAGACTGGGCGTGGACATCATTTGTCGTATTTTCGATCTCTCAATCTACAATGCTCGCAGTGGGAGCGATATACTACATGCTGTTCACAGGAGTTCCAGGAACTGCCACATATTACGCCACAATTATGACCATCTACACGTGGGTCGCCAAGGGTGCATGGTTC---GCATTAGGTTATCCCTATGACTTCATCACGGTACCTATATGGATACCATCGGCGATGCTTTTGGACCTAACATATTGGGCTACGAGAAGGAACAAACACGCTGCTATAATCATAGGAGGAACACTGGTTGGCCTGTCAATTCCATTGTTCAACATGGTTAACCTGCTGCTCATTAGGGATCCACTTGAAGTAGCATTCAAGTATCCAAGGCCTACGCTGCCGGCATATATGACCCCTATCGAACCTCAGGTAGGTAAGTTCTACAACAGTCCTGTCGCTTTGGGTTCAGGCGCAGGAGCAGTGCTGACGGTTCCGATAGCTGCGTTAGGTGCAAAGCTCAACACG
>EU672033__NS;NS-Delta;NS-Delta-1;NS-Delta-1.Incertae_sedis.3;NS-Delta-1.Incertae_sedis.3_OTU2
ACTACACACTATCTATTCATAGTTGTAGTTGCTGTAAATAGTACATTATTGACGATCAACGCAGGGGACTACATATTCTATACTGATTGGGCGTGGACCTCATTCGTAGTATTCTCAATAGCCCAATCAACTATGCTTGTAGTTGGTGCAATCTATTACATGCTATTCACCGGTGTACCAGGGACTGCAACATATTACGCAACAATCATGACTATCTATACATGGGTAGCCAAAGGAGCTTGGTTT---GCGCTAGGATATCCAATGGACTTCATCACCGTACCTGTTTGGATACCTTCAGCTATGCTGTTAGATTTGACATATTGGGCAACAAGAAGGAATAAACATGCTGCCATTATAATTGGCGGAACATTGGTTGGACTTTCACTGCCAATATTTAATATGATCAATCTACTGCTGGTCAGAGATCCTCTAGAGATGGCTTTCAAATATCCTCGTCCGACATTGCCTCCATACATGACACCAATCGAGCCTCAGGTCGGTAAGTTCTACAATAGTCCCGTAGCGCTAGGATCGGGAGCAGGAGCTGTACTAAGTGTTCCAATAGCCGCACTAGGCGCGAAACTGAATACC
>EU672062__NS;NS-Gamma;NS-Gamma-2;NS-Gamma-2.1;NS-Gamma-2.1.1;NS-Gamma-2.1.1_OTU5
ACAACTCACTATCTATTCATAGTCGTAGTTGCAGTAAATAGTACATTGCTGACAATTAACGCGGGAGATTACATATTCTACACGGATTGGGCCTGGACATCATTTGTAGTATTTTCCATCTCACAATCTACTATGCTTGTTGTAGGGGCAATTTACTACATGCTCTTCACAGGAGTTCCAGGAACTGCAACCTATTATGCAACCATAATGACAATCTATACTTGGGTGGCCAAGGGCGCATGGTTT---GCATTAGGTTACCCATATGATTTCATAGCTGTGCCTGTGTGGATACCTTCAGCGATGTTGTTAGATCTCACGTACTGGGCTACTAGACGAAACGAGCACGCTGCAATTATCATAGGCGGAACTTTGGTAGGGTTGTCATTACCTCTGTTCAACATGATAAACTTGCTACTGGTGCGAGATCCGCTCGAGATGGCATTCAAGTATCCTAGACCAACCTTGCCTCCGTATATGACGCCAATTAAACCTCAGGTCGGAAAGTTCTATAATAGTCCTGTTGCCTTGGGGTCGGGAGCTGGAGCAGTGCTAAGTGTGCCTATCGCGGCATTGGGTGCTAAACTTAACACG
>EU672087__NS;NS-Gamma;NS-Gamma-2;NS-Gamma-2.1;NS-Gamma-2.1.2;NS-Gamma-2.1.2.2;NS-Gamma-2.1.2.2_OTU6
ACAACGCACTATCTATTCATAGTCGTAGTTGCCGTAAACAGTACATTGCTGACGATTAATGCGGGAGATTATATATTCTACACGGACTGGGCCTGGACATCATTTGTAGTATTTTCCATCTCACAATCTACCATGCTTGTTGTAGGGGCGATTTACTACATGCTCTTTACAGGAGTTCCAGGAACCGCAACCTATTATGCAACCATAATGACAATATACACCTGGGTGGCCAAAGGCGCATGGTTT---GCATTAGGATACCCATATGACTTCATAGCAGTCCCCGTATGGATACCATCGGCGATGTTGTTAGATCTCACATACTGGGCGACCAGACGCAACAAGCACGCTGCAATTATCATCGGAGGAACATTGGTGGGTTTGTCGCTGCCGATGTTCAACATGATAAACTTGCTTCTCGTGCGAGATCCCCTTGAGATGGCATTCAAGTATCCAAGACCAACATTACCTCCATACATGACTCCGATCGAACCTCAGGTCGGAAAGTTCTACAATAGTCCTGTTGCCTTGGGGTCGGGAGCGGGAGCAGTGCTGAGCGTGCCGATTGCGGCGTTGGGTGCCAAACTTAACACG
>EU672114__NS;NS-Alpha;NS-Alpha-3;NS-Alpha-3.1;NS-Alpha-3.1.1;NS-Alpha-3.1.1_OTU1
ACAACGCACTACTTGTTCATAGTGGTGGTTGCTGTCAACAGCACGCTGCTAACTATCAACGCAGGGGACTATATCTTCTACACAGACTGGATGTGGACATCATTTGTCGTATTTTCGATCTCTCAATCTACTATGCTCGCAGTGGGAGCGATATACTATATGCTGTTCACAGGAGTTCCAGGAACTGCCACATATTATGCCACAATCATGACTATCTACACTTGGGTCGCCAAAGGTGCATGGTTT---GCATTGGGCTATCCCTATGACTTCATTGTAGTACCCATATGGATACCCTCGGCAATGCTGTTGGACCTAACATACTGGGCTACGAGAAGGAACAAACACGCTGCTATAATCATAGGAGGAACGCTGATTGGCCTGTCATTACCGCTGTTTAACATGGTCAACCTGCTGCTCATAAGGGATCCACTTGAAGTGGCGTTCAAGTATCCAAGGCCTACGCTGCCAGCATATATGACTCCTATTGAACCTCAGGTCGGCAAATTCTACAACAGTCCTGTCGCTTTGGGTGCAGGCGCAGGAGCAGTGCTGACGGTTCCAATAGCTGCGTTAGGAGCAAAGCTAAACACG
>EU672146__NS;NS-Alpha;NS-Alpha-3;NS-Alpha-3.1;NS-Alpha-3.1.1;NS-Alpha-3.1.1.2;NS-Alpha-3.1.1.2_OTU2
ACAACGCACTACTTGTTCATAGTGGTGGTTGCTGTCAACAGCACGCTGCTAACTATCAACGCAGGGGACTATATTTTCTACACGGACTGGGCGTGGACATCATTTGTCGTATTTTCAATCTCTCAATCCACAATGCTCGCAGTGGGAGCGATATACTACATGTTGTTCACAGGAGTTCCAGGAACTGCCACATATTATGCAACAATTATGACCATCTACACGTGGGTCGCCAAGGGTGCATGGTTC---GCATTGGGCTATCCATATGACTTCATTACGGTACCTGTTTGGATACCATCGGCGATGCTATTGGACCTAACATACTGGGCTACAAGAAGGAACAAACACGCTGCTATAATCATAGGAGGAACATTGGTTGGCCTCTCATTACCGCTGTTCAACATGGTCAACCTGCTACTCATAAGGGATCCACTTGAAGTAGCATTCAAGTATCCAAGGCCTACGCTGCCCTCATATATGACTCCTATCGAACCTCAGGTCGGTAAGTTCTACAATAGTCCTGTTGCCTTGGGAGCAGGCGCGGGAGCAGTGCTGACCGTTCCAATAGCTGCGTTAGGTGCAAAGCTAAACACC
>EU672149__NS;NS-Delta;NS-Delta-2;NS-Delta-2.2;NS-Delta-2.2.1;NS-Delta-2.2.1_OTU2
ACGACACACTACTTGTTCATAGTAGTAGTTGCTGTAAATAGCACCTTACTTACTATCAATGCGGGAGACTATATTTTCTACACTGACTGGGCGTGGACGTCCTTTGTAGTATTCTCAATATCACAATCTACTATGCTTGTGGTGGGGGCAATCTACTATATGTTGTTCACAGGTGTTCCAGGAACTGCTACATATTATGCGACTATCATGACAATCTACACTTGGGTGGCTAAGGGTGCATGGTTT---GCCTTGGGATATCCGTACGACTTCGTCGTTACACCAGTTTGGATACCTTCAGCTATGCTCTTGGATCTTACTTACTGGGCCACTAGGAGAAACAAACACGCGGCAATAATAATAGGCGGAACCTTAGTTGGACTTTCGTTGCCTATCTTCAACATGATTAATCTGCTGTTAGTCAGAGATCCATTGGAGATGGCTTTCAAGTATCCAAGACCAACACTGCCTCCGTACATGACCCCGATCGAGCCCCAGGTAGGCAAGTTCTATAATAGTCCCGTAGCATTAGGTTCAGGTGCAGGAGCAGTACTGAGTGTTCCTATAGCTGCATTAGGCGCGAAGCTAAACACT
>EU672273__NS;NS-Gamma;NS-Gamma-2;NS-Gamma-2.1;NS-Gamma-2.1.1;NS-Gamma-2.1.1_OTU1
ACAACTCACTATCTGTTCATAGTCGTAGTCGCTGTAAATAGTACATTGCTGACGATTAACGCGGGAGATTACATATTCTACACGGACTGGGCCTGGACATCATTTGTAGCATTTTCCATCTCACAATCTACCATGCTTGTTGTTGGGGCGATTTACTACATGCTCTTCACAGGAGTTCCAGGAACTGCAACCTACTATGCAACCATCATGACAATCTATACGTGGGTTGCCAAAGGCGCATGGTTT---GCATTAGGATACCCATATGATTTCATCGCGGTGCCTGTATGGATACCCTCTGCAATGTTATTAGACCTAACATACTGGGCTACTAGACGCAACAAACACGCTGCAATTATCATCGGCGGAACACTGGTAGGTTTGTCGCTTCCTCTGTTCAACATGATAAACCTGCTTCTGATCCGAGATCCGCTTGAGATGGCGTTCAAGTATCCTAGACCGACCTTGCCTCCGTATATGACGCCAATTGAACCTCAGGTCGGTAAGTTCTACAATAGTCCCGTAGCATTAGGTTCAGGTGCAGGAGCAGTACTAAGCGTTCCTATAGCTGCATTAGGCGCGAAGCTTAACACT
>EU770872__NS;NS-Gamma;NS-Gamma-2;NS-Gamma-2.3;NS-Gamma-2.3.2;NS-Gamma-2.3.2.2;NS-Gamma-2.3.2.2_OTU8
ACAACCCACTATCTGTTCATTGTTGTAGTCGCTGTTAATAGCACGCTGCTGACCATTAATTCAGGGGACTATGAGTTCTACACCGACTGGGCTTGGACATCCTTTGTAGTATTTTCGATTGCACAATCGACTATGCTATGTGTAGGAGCTGTCTATTACTTGCTCTTCACAGGAGTTCCAGGAACGGCCACGTATTACGCAACCATAATGACTATCTATACATGGGTTGCAAAGGGTGCGTGGTTT---GCATTGGGATACCCATATGACTTCGTTGCGGTACCAGTATGGATACCTTCGGCCATGCTGTTGGACCTTACTTACTGGGCCACACGGCGGAATAAGCACATGTTAATACTCGTTGGCGGCACCTTGGTTGGCTTGTCACTTCCGTTATTCAACATGATCAACCTACTGCTGGTACGAGATCCATTGCAAATAGCATTCCAGTATCCTAGGCCGACATTGCCTCCTTACATGACACCAATTGAACCTCAGGTCGGAAAGTTCTATAACAGTCCCGTCGCGTTGGGTTCGGGAGCTTCCGCAGTGTTAACTGTGCCGATAGCAGCATTAGGTGCTAAACTAAATACG
>EU810214__NP;NP-Alpha;NP-Alpha-2;NP-Alpha-2.2;NP-Alpha-2.2.2;NP-Alpha-2.2.2.1;NP-Alpha-2.2.2.1.2;NP-Alpha-2.2.2.1.2_OTU4
TGTACTCACTACTTATTCATAGTTGTAGTTGCAGTCAACTCCACTTTGTTAACAATTAACTCTGGAGATTATATCTTCTATACTGATTGGGCCTGGACATCATTTGTAGTATTCTCAATTGCCAACACTCTGATGACTGTTGTTGGTGCTGTTTATTATCTCACATTTACTGGCGTACCTGGTACGGCAACGTATTACGGTCTGATTATGCAGGTCTATACATGGGTTGCAAAAGTTGCATGGTTT---GCACTTGGCTATCCAGTGGATTTCATCGTTCATCCAATGTGGATTCCATCTTGTATGCTGTTGGACTTGGCGTATTGGGCGACGAAGAAGAATAAACACTCGCTGATATTCTTTGGTGGAGTTTTAGTCGGAATGTCAATGCCACTATTCAATATGGTACAGTTGATGTTAATTGCGGATCCATTAGAAACTGCATTCAAGTATCCAAGACCAACATTGCCTCCCTACATGACGCCTATAGAACCGCAGGTCGGTAAGTTCTACAATAGCCCAGTAGCTCTGGGAGCGGGAGCTGGATCGGTACTAGCGTGTACATTTGCAGCATTAGGTTGTAAGCTTAATACA
>EU810220__NP;NP-Alpha;NP-Alpha-2;NP-Alpha-2.2;NP-Alpha-2.2.2;NP-Alpha-2.2.2.1;NP-Alpha-2.2.2.1.2;NP-Alpha-2.2.2.1.2_OTU5
TGTACTCACTATTTATTCATAGTCGTAGTTGCAGTCAACTCTACTTTGTTAACAATTAACGCTGGTGACTATATCTTCTATACTGACTGGGCTTGGACATCATTTGTGGTATTCTCAATTGCCAACACTCTGATGACTATTGTTGGTGCTGTGTATTATCTTACATTTACTGGCGTACCTGGTACTGCAACGTACTATGGTCTGATTATGCAAGTCTATACTTGGGTTGCAAAAGTTGCATGGTTT---GCACTTGGCTATCCAGTAGATTTCATCGTTCATCCAATGTGGATTCCATCTTGTATGCTGTTGGACTTGGCATATTGGGCGACAAAGAAAAATAAACACTCGCTGATATTCTTTGGTGGAGTTTTAGTTGGAATGTCAATGCCACTGTTCAATATGGTACAATTAATGTTGATTGCAGATCCACTAGAGACTGCATTCAAGTATCCAAGACCAACATTGCCTCCATACATGACGCCGATAGAACCGCAGGTAGGTAAGTTCTACAATAGCCCAGTAGCTCTGGGAGCGGGAGCTGGAGCGGTACTAGCATGTACATTTGCAGCATTAGGTTGTAAGATGAATACG
>EU810221__NP;NP-Alpha;NP-Alpha-2;NP-Alpha-2.2;NP-Alpha-2.2.2;NP-Alpha-2.2.2.1;NP-Alpha-2.2.2.1.2;NP-Alpha-2.2.2.1.2.3;NP-Alpha-2.2.2.1.2.3_OTU4
TGTACTCATTATTTATTTATAGTTGTAGTTGCAGTCAACTCCACTTTATTAGTAATTAACTCGGGCGACTATATCTTCTATACTGATTGGGCCTGGACATCATTTGTGGTATTTTCCATTGCTAACACTCTGATGGTTGTTGTTGGTGCTGTTTATTATCTCACATTTACTGGTGTACCTGGTACTGCATCATATTATGGTCTGATTATGCAAGTCTATACATGGGTTTCAAAAGTTGCATGGTTT---GCACTTGGCTATCCAGTGGATTTCATCGTTCATCCAATGTGGATTCCATCTTGTATGCTGTTGGACTTGGCGTATTGGGCAACGAAGAAGAATAAACACTCGCTGATATTCTTTGGTGGAGTTTTAGTTGGAATGTCAATGCCACTGTTCAATATGGTACAGTTGATGTTAATTGCGGATCCACTAGAAACTGCATTCAAGTATCCAAGACCAACATTGCCTCCCTACATGACGCCTATAGAACCGCAGGTCGGTAAGTTCTACAATAGCCCAGTAGCTCTGGGAGCGGGAGCTGGAGCTGTACTAGCGTGTACATTTGCAGCATTAGGCTGTAAGCTTAATACG
>EU852678__NT;NT-Alpha;NT-Alpha_OTU2
TGTACTCACTACTTGTTTATAGTAGTGGTAGCAGTCAACTCTACCTTGTTGACCATCAATGCCGGAGACTACATATTCTATACTGACTGGGCGTGGACTTCATTTGTGATATTTTCAATATCACAGACACTCATGCTTGCTGTCGGTGCCGCGTACTACCTTACATTCACTGGAGTTCCAGGAACTGCAACTTACTATGCACTGATAATGACGGTGTATACGTGGGTTGCAAAAGGAGCGTGGTTC---TCACTAGGATATCCATATAGCTTCATAGTTGTACCAGTTTGGATTCCATCTGCTATGCTGATGGACTTGGTATATTGGGCAACAAAGAAGAACAAACACTCTCTCATACTAATGGGTGGTGTGCTTTGTGGAATGTCTCTGCCAATGTTCAACATGATAAATCTCCTAACGATAGACGATCCGCTAGAGACTGCATTCAAATACCCAAGGACTACATTGCCTCCATACATGACTCCGATAGAACCCCAAGTTGGAAAGTTCTATGATAGTCCGGTCGCACTAGGTTCGGGTGCCGGTGCTGTTCTGGCAGTTACAATGACCGCATTAGGTTGTAAATTGACAACG
>EU852682__NT;NT-Alpha;NT-Alpha_OTU12
TGTACTCACTACTTGTTTATAGTAGTGGTTGCAGTCAACTCTACACTGTTGACAATTAATGCTGGAGACTACATATTCTATACTGACTGGGCTTGGACATCCTTTGTGATATTTTCTATATCGCAGACACTCATGCTCTGCGTGGGTGCAACATACTATCTCACCTTCACGGGAGTTCCAGGAACGGCAACATACTATGCACTGATAATGACAGTGTATACGTGGGTTGCAAAAGGTGCGTGGTTT---GCATTAGGATATCCATATAGTTTCATAGTCACACCAGTATGGATCCCATCAGCAATGTTGCTGGATTTGGTATACTGGGCTACAAAGAAGAACAAGCACTCGCTGATATTGATGGGCGGCGTACTTGTCGGAATGTCTCTGCCATTGTTCAACATGATCAACCTGTTGACGGTAGACGACCCGCTAGAGACTGCATTCAAATATCCAAGACCAACTTTACCTCCGTACATGACTCCTATAGAACCCCAAGTAGGCAAGTTCTATAACAGTCCGGTTGCGCTAGGTGCTGGAGCCGGTGCTGTACTGTCAGTTACAATGACAGCCTTGGGCTGTAAACTGACAACG
>EU860262__NP;NP-Gamma;NP-Gamma-2;NP-Gamma-2.2;NP-Gamma-2.2.3;NP-Gamma-2.2.3_OTU2
TGTACACACTACTTATTCATAGTAGTAGTTGCAGTTAACTCTACACTGTTAACAATTAACGCAGGTGACTACATCTTCTACACTGACTGGGCTTGGACTTCGTACACGGTATTCTCAATATCGCAAACGTTGATGCTTGTAGTAGGTGCAACATATTACCTTACATTTACAGGTGTTCCAGGTACAGCAACGTACTACGGCCTTATTATGACAGTATATACATGGGTGGCAAAGGGCGCATGGTTT---GCACTCGGTTATCCATACGACTTCATTGTAACCCCAGTTTGGTTGCCATCAGCAATGTTGCTTGATCTAGCTTATTGGGCTACAAAGAAGAACAAGCACTCATTGATACTGTTTGGCGGAGTACTAGTAGGAATGTCATTACCATTATTCAACATGGTAAACCTGATAACAGTTGCAGATCCACTAGAAACAGCCTTCAAATATCCAAGACCAACATTACCACCATATATGACGCCTATAGAACCCCAAGTAGGAAAGTTCTATAACAGTCCAGTTGCACTTGGTGCAGGTGCTGGTGCAGTGTTGTCAGTAACGTTTGCAGCGCTAGGTTGTAAGCTGAATACT
>EU860279__NS;NS-Zeta;NS-Zeta-Incertae_sedis.2;NS-Zeta-Incertae_sedis.2_OTU2
ACAACTCATTATTTGTTCATAGTTGTTGTTGCCGTAAACAGTACGTTGCTTACAATCAACGCAGGAGATTATATCTTCTACACTGACTGGGCATGGACATCATTTGTCGTATTTTCTATATCTCAGTCTACTATGCTTGTAGTAGGAGCTATATACTATATGCTGTTCACGGGAGTACCTGGTACTGCCACGTATTATGCAACTATAATGACGATATATACTTGGGTTGCAAAAGGAGCATGGTTC---GCTTTGGGTTATCCGTATGACTTTATAGTAGTACCTGTATGGATACCTTCTGCTATGTTATTGGATTTGTCGTACTGGGCAACGAGGAGAAACAAACATGCGGCAATTCTTATTGGTGGTGTTCTAGTCGGAATGTCATTGCCTCTATTTAATATGATTAACTTATTGTTAGTCTCTGATCCATTGGAAATGGCATTCAAATATCCACGTCCAACATTGCCTCCATATATGACTCCGATTGAACCTCAGGTAGGTAAATTCTACAACAGTCCTGTTGCCTTAGGTGCAGGTGCTGGGGCGGTTCTGTGTGTGCCAATTGCAGCTTTAGGTGCAAAGTTAAATACT
>EU860282__NP;NP-Gamma;NP-Gamma-2;NP-Gamma-2.2;NP-Gamma-2.2.1;NP-Gamma-2.2.1.2;NP-Gamma-2.2.1.2_OTU3
TGTACACACTACTTATTCATTGTAGTTGTGGCAGTAAACTCAACCCTGTTGACAATTAATGCAGGTGACTACATCTTCTACACAGACTGGGCCTGGACATCTTATGTGGTATTCTCTATATCACAAACGTTGATGCTCACAGTAGGTGCGACATATTATCTGACATTTACAGGAGTTCCAGGAACAGCAACGTACTACGGACTGATCATGACGGTGTATACATGGGTAGCAAAAGGTGCATGGTTT---GCACTAGGATATCCATATGACTTCATTGTAACTCCAGTTTGGCTACCATCAGCAATGCTGTTGGACTTGGTCTACTGGGCAACAAAGAAGAACAAGCACTCATTGATCTTATTCGGTGGAGTACTAGTAGGAATGTCATTACCACTGTTCAACATGGTAAACTTGATTACAGTAGCAGATCCATTAGAAACTGCATTCAAGTATCCAAGACCAACATTACCTCCATACATGGTGCCAATCGAACCACAAGTAGGTAAATTCTACAACAGTCCAGTTGCATTAGGTGCTGGTGCTGGTGCTGTATTGGCAACTACGTTTGCGGCGTTAGGCTGTAAGCTTAATACG
>EU864300__NP;NP-Gamma;NP-Gamma-2;NP-Gamma-2.1;NP-Gamma-2.1.3;NP-Gamma-2.1.3.2;NP-Gamma-2.1.3.2.2;NP-Gamma-2.1.3.2.2.1;NP-Gamma-2.1.3.2.2.1_OTU6
TGTACCCACTACTTATTCATGGTAGTAGTTGCAGTTAACTCAACACTGTTAACAATTAATGCAGGAGACTACATCTTCTACACTGACTGGGCTTGGACTTCGTTCACGGTATTTTCAATATCACAAACGTTGATGCTTATCGTAGGTGCAACATATTACCTAACGTTCACAGGCGTTCCAGGCACAGCAACATATTATGGCCTTATTATGACAGTATACACATGGGTAGCCAAAGCCGCATGGTTT---TCACTTGGATATCCGTATGACTTCATTGTAACTCCAGTCTGGCTGCCATCAGCAATGCTTTTGGACTTGGTTTACTGGGCGACAAAGAAGAACAAACACTCGTTGATACTGTTTGGAGGCGTACTTGCAGGAATGTCTTTACCATTATTCAATATGGTAAACCTGATAACAGTAGCAGACCCACTTGAAACGGCATTCAAATATCCAAGACCAACATTGCCACCATATATGACACCGATAGAACCGCAAGTAGGAAAGTTCTATAACAGTCCAGTTGCACTCGGTGCCGGTGCAAGTGCAGTATTGGGATGTACATTTGCAGCATTAGGTTGTAAATTGAACACT
>EU885554__NS;NS-Beta;NS-Beta-1;NS-Beta-1.3;NS-Beta-1.3_OTU1
ACAACGCATTATCTGTTCATAGTTGTCGTGGCTGTTAACAGCACGCTGCTGACTATTAATGCAGGAGACTACATATTCTACACTGATTGGGCTTGGACATCATTCGTCGTGTTCTCTATCTCTCAGTCTACGATGCTTGTTGTGGGTGCCATCTACTACATGTTGTTTACGGGAGTGCCAGGGACAGTGACCTACTATGCCACTATAATGACGATTTATACATGGGTTGCGAAAGGGGCTTGGTTT---GCTCTTGGATATCCATACGACTTCATTGCGGTACCGGTTTGGATTCCATCTGCAATGTTGCTGGACCTGTCTTACTGGGCAACAAGAAGGAACAAACATGCTGCGATATTAATAGGAGGAACATTGGTTGGACTTTCGCTGCCATTGTTTAACATGATTAACCTATTGACCATCCGCGATCCTCTTGAAATGGCATTTAAGTATCCTAGGCCAACACTGCCTCCATACATGACCCCAATAGAACCACAAGTCGGTAAGTTCTATAATAGTCCAGTAGCCTTGGGAGCAGGCGCGGGAGCCGTGCTTTCTGTGCCTATAGCAGCATTGGGTGCAAAACTCAATACA
>EU885557__NS;NS-Delta;NS-Delta-1;NS-Delta-1_OTU1
ACTACACACTATCTATTCATAGTTGTAGTTGCTGTAAATAGTACATTATTGACAATCAACGCAGGAGACTACATATTCTATACCGATTGGGCGTGGACCTCATTCGTAGTATTCTCAGTATCCCAATCGACTATGCTTGTAGTTGGTGCAATCTATTACATGCTGTTCACCGGTGTACCAGGAACTGCAACATATTACGCAACAATCATGACTATCTATACATGGGTAGCCAAAGGAGCTTGGTTT---GCACTGGGATATCCATACGACTTCATCGTGACACCAGTTTGGATACCTTCAGCAATGCTGCTAGATTTGACATATTGGGCAACAAGAAGGAATAAGCACGCTGCCATTATAATTGGCGGAACATTGGTTGGACTTTCACTGCCAATATTTAATATGATCAATCTACTGCTGGTCAGAGATCCTCTAGAGATGGCATTCAAGTATCCTCGTCCGACATTGCCTCCATACATGACACCAATCGAGCCTCAGGTCGGAAAGTTCTACAATAGTCCCGTGGCGTTAGGATCGGGAGCGGGAGCTGTACTAAGTGTTCCAATAGCCGCACTAGGTGCGAAACTGAATACC
>EU885561__NS;NS-Delta;NS-Delta-1;NS-Delta-1.Incertae_sedis.2;NS-Delta-1.Incertae_sedis.2_OTU1
ACTACACACTATCTATTCATAGTTGTAGTTGCTGTAAATAGTACATTATTGACAATCAACGCAGGAGACTACATATTCTATACCGATTGGGCGTGGACCTCATTCGTAGTGTTCTCGATATCCCAATCAACTATGCTTGTAGTTGGTGCAACCTATTACATGCTATTCACTGGAGTACCAGGAACTGCAACATATTATGCAACAATCATGACTATCTATACATGGGTAGCCAAAGGAGCTTGGTTT---GGACTAGGATATCCAATAGACTTTGTCCTGGTACCTGTTTGGATACCTTCAGCAATGCTGCTAGATTTGTCATATTGGGCTACAAGGAGGAATATACATGCTGCCATTCTAATTGGCGGATCTTTGGTTGGACTTTCATTGCCAATATTTAATATGATCAATCTACTGCTGGTCAGAGATCCTCTGGAGATGGCATTCAAGTATCCTCGTCCGACATTGCCTCCATACATGACACCAATCGAGCCTCAGGTCGGAAAGTTCTACAATAGTCCCGTGGCGCTAGGATCGGGAGCAGGAGCTGTACTAAGTGTTCCAATAGCCGCACTAGGTGCGAAACTGAATACA
>EU885563__NS;NS-Delta;NS-Delta-1;NS-Delta-1.Incertae_sedis.4;NS-Delta-1.Incertae_sedis.4_OTU1
ACTACACACTATCTATTCATAGTTGTAGTTGCTGTAAATAGTACATTACTGACAATCAACGCGGGAGACTACATATTCTATACCGATTGGGCGTGGACTTCATTTGTAGTATTCTCAATATCCCAGTCGACTATGCTTGTAGTTGGTGCAATCTATTATATGCTATTCACCGGTGTACCAGGGACTGCAACGTATTATGCAACAATCATGACTATCTATACATGGGTAGCCAAAGGAGCTTGGTTT---GGATTAGGATATCCAGTCGACTTTATCACGGTACCTGTTTGGATACCTTCGGCGATGCTGCTAGATTTGACGTATTGGGCAACAAGGAGGAATAAACATGCTGCCATTATAATTGGAGGAACATTAGTTGGACTTTCATTGCCAATATTTAATATGATCAATCTACTGCTGATCAGAGATCCTCTGGAGATGGCATTTAAGTATCCTCGTCCGACATTGCCTCCATACATGACACCGATTGAACCTCAGGTCGGAAAGTTCTACAATAGTCCCGTAGCGCTAGGATCGGGAGCTGGAGCTGTACTAAGTGTTCCAATAGCCGCACTAGGTGCTAAACTGAATACC
>EU885566__NS;NS-Alpha;NS-Alpha-3;NS-Alpha-3.2;NS-Alpha-3.2.3;NS-Alpha-3.2.3.1;NS-Alpha-3.2.3.1.7;NS-Alpha-3.2.3.1.7_OTU4
ACAACGCACTATTTGTTCATAGTAGTGGTTGCTGTCAACAGCACGCTGCTAACCATCAACGCAGGAGACTATATCTTCTACACAGACTGGATGTGGACCTCCTTCGTAGTATTCTCGGTCTCGCAATCGACTATGCTTGCCGTAGGCGCGATATACTACATGCTCTTTACGGGAGTACCTGGAACGGCCACATATTACGCCACAATCATGACGATCTATACATGGGTCGCAAAAGGTGCATGGTTC---GCACTGGGCTATCCGTACGACTTCATTGTAGTTCCGGTTTGGATACCTTCAGCAATGCTGTTGGATCTGACGTATTGGGCTACAAGGCGGAACAAGCACGCTGCAATCATCATCGGTGGAACACCGATTGGCCTGTCGTTCCCACTCTTCAACATGGTCAATCTGCTGCTCGTCAGGGATCCACTTGAAGTGGCATTCAAGTATCCTAGACCAACACTGCCTGCGTACATGACTCTGATTGAGCCTCAGGTAGGTAAGTTCTACAACAGTCCTGTAGCCTTAGGCTCAGGAGCAGGAGCGGTGCTGACAGTGCCGATCGCTGCGTTAGGTGCGAAGCTTAACACG
>EU885570__NS;NS-Gamma;NS-Gamma-2;NS-Gamma-2.3;NS-Gamma-2.3.2;NS-Gamma-2.3.2.2;NS-Gamma-2.3.2.2_OTU4
ACAACCCACTATCTGTTCATTGTTGTAGTTGCTGTTAATAGCACGCTGCTGACCATAAATGCAGGAGACTACATATTCTACACGGACTGGGCGTGGACATCCTTTGTAGTATTTTCGATTTCGCAATCGACTATGCTTGCAGTAGGAGCTGTCTATTACTTGCTCTTTACGGGAGTTCCGGGAACGGCGACGTATTATGCAACCATAATGACTATCTACACATGGGTTGCAAAAGGTGCGTGGTTT---GCCTTAGGATACCCATATGACTTCGTTACCGTGCCAGTGTGCATACCTTCAGCAATGCTGTTGGACCTTACTTACTGGGCTACGCGCAGGAATAAACACATACTAATACTAGTCGGCGGCACTTTGGTTGGCCTATCGCTTCCGTTATTCAACATGATCAACCTATTGCTGGTACGAGATCCATTGCAGGTAGCATTCCAGTATCCTAGACCAACATTGCCACCCTATATGACACCGATTGAACCTCAGGTCGGAAAGTTCTATAACAGTCCCGTTGCATTGGGATCGGGAGCTTCAGCAGTATTGACTGTGCCTATAGCAGCATTAGGTGCTAAACTAAATACA
>EU885573__NS;NS-Gamma;NS-Gamma-2;NS-Gamma-2.2;NS-Gamma-2.2.2;NS-Gamma-2.2.2_OTU1
ACAACACACTATCTGTTCATAGTTGTGGTTGCCGTAAATAGTACTTTGCTGACGATTAACGCAGGAGACTACATCTTCTATACTGACTGGGCTTGGACTTCATTTGTCGTATTTTCGATTTCACAATCGACTATGCTTGCGGTAGGAGCTATATATTATATGCTCTTTACAGGAGTTCCAGGAACCGCTACATACTATGCAACCATTATGACAATCTACACATGGGTTGCAAAGGGTGCATGGTTT---GGATTAGGGTACCCATATGATTTCGTTGTGACACCGGCATGGATACCATCAGCAATGTCGTTAGACCTTACATATTGGGCTACCAGACGTAACAAGCATGCTGCCATACTTATTGGTGGAAGCCTGATTGGTCTATCGCTCCCAATGTTCAATATGATAAATCTAATCCTGGTGAGGGATCCACTGGAGGTCGCGTTCAAGTATCCAAGACCAACGCTTCCTCCCTACATGACCCCTATCGAGCCTCAGGTCGGCAAATTCTATAACAGTCCGGTAGCATTGGGTTCAGGCGCAGGAGCAGTGTTAACCGTTCCCATAGCAGCGTTAGGTGCAAAATTGAACACT
>EU885575__NS;NS-Beta;NS-Beta-1;NS-Beta-1.3;NS-Beta-1.3_OTU2
ACAACGCATTATCTGTTCATAGTTGTCGTGGCTGTTAACAGCACGCTGCTGACTATTAATGCAGGAGACTACATATTCTACACCGATTGGGCTTGGACTTCATTCGTCGTATTCTCTATATCGCAGTCTACGATGCTTGTTGTGGGTGCCATCTATTACATGTTGTTTACAGGAGTGCCAGGGACAGCGACCTACTATGCCACTATAATGACGATTTATACATGGGTTGCGAAAGGGGCTTGGTTT---GCTCTTGGATATCCATACGACTTCATTACGGTGCCGGTGTGGATTCCATCTGCAATGTTGCTGGACCTGTCTTACTGGGCAACAAGAAGGAACAAACACGCTGCGATACTAATAGGAGGAACATTGGTTGGACTTTCACTGCCATTGTTTAACATGATCAACTTATTGACCATACGAGATCCACTAGAAATGGCATTCAAGTATCCTAGGCCAACGCTCCCTCCATACATGACACCAATCGAACCACAAGTTGGAAAATTCTATAATAGTCCAGTAGCCTTAGGAGCTGGCGCAGGAGCCGTGCTATCTGTACCTATAGCAGCTTTGGGTGCAAAACTCAATACT
>EU885577__NS;NS-Delta;NS-Delta-1;NS-Delta-1_OTU2
ACTACACACTATCTATTCATAGTTGTAGTTGCTGTAAATAGCACATTACTGACAATCAACGCAGGAGACTACATATTCTATACCGATTGGGCGTGGACTTCATTCGTAGTATTCTCGGTATCCCAATCGACTATGCTTGTAGTTGGTGCAATCTATTACATGCTGTTCACCGGTGTACCAGGGACTGCAACATATTACGCAACAATCATGACTATCTATACATGGGTAGCCAAAGGAGCTTGGTTT---GGACTAGGATATCCATACGACTTCATCACCGTACCTGTTTGGATACCTTCAGCAATGCTGTTAGATTTGTCATATTGGGCAACAAGAAGGAATAAACATGCTGCCATTTTAATTGGCGGAACATTGGTTGGACTTTCATTGCCTATATTTAATATGATCAATTTACTGCTGATCAGAGACCCTCTAGAGATGGCGTTCAAGTATCCTCGGCCGACATTGCCTCCATACATGACACCGATTGAGCCTCAGGTCGGAAAGTTCTACAATAGTCCCGTGGCGCTAGGATCGGGAGCGGGAGCTGTACTAAGTGTTCCAATAGCCGCACTAGGTGCGAAACTGAATACA
>EU885582__NT_NP-Incertae_sedis;NT_NP-Incertae_sedis-1;NT_NP-Incertae_sedis-1_OTU1
TGTACACACTACTTGTTCATAGTAGTGGTTGCAGTTAATTCGACACTATTAACAATTAACGCAGGAGACTACATTTTCTATACTGACTGGGCCTGGACATCCTTTGTAATATTTTCAATTTCGCAGACATTGATGCTTGCAGTAGGTGCAACATATTATCTGATATTTACAGGAGTTCCTGGAACAGCTACGTACTATGCGTTGATCATGACAGTCTACACATGGGTTGCCAAAGGTGCATGGTTT---TCACTTGGTTATCCATATGATTTCATTGTTACACCAGTATGGATTCCTTCAGCTATATTGTTGGATTTGGCGTATTGGGCAACAAAGAAAAACAAACATTCGCTGATATTCTTCGGCGGAGTATTAGTTGGAATGTCATTGCCACTCTTCAACATGATCAATCTGTTGCTGATTGCCGATCCGCTAGAAACTGCGTTCAAATATCCAAGACCAACATTACCACCATATATGACACCTATAGAACCGCAGGTTGGAAAGTTCTATAATAGTCCTGTCGCTTTGGGCGCGGGAGCTGGTGCTGTCCTGTCGGTTACATTTACGGCGTTAGGCTGTAAGTTAACTACG
>EU885593__NP;NP-Delta;NP-Delta-2;NP-Delta-2.3;NP-Delta-2.3.1;NP-Delta-2.3.1.1;NP-Delta-2.3.1.1_OTU21
TGTACTCACTACTTGTTCATAGTAGTAGTTGCAGTAAACTCAACTCTGCTTACAATTAATGCTGGAGACTATATTTTCTACACTGATTGGGCATGGACATCATTTGTTGTATTCTCAATTTCTCAAACTCTAATGTTAACGGTAGGTGCCGTATACTATCTAACGTTTACAGGAGTTGTGGGAACAGCGACGTACTATGGGTTAATTATGACAGTCTATACGTGGATTGCCAAAGGCGCATGGTTT---TCACTTGGTTATCCATATGACTTTATTGTTACACCAGTATGGATACCATCGGCGATATTATTAGATTTGGCGTATTGGGCGACAAAGAAGAACAAGCACTCGCTGATACTGTTTGGCGGAGTTCTGGTAGGAATGTCATTACCGCTGTTTAACATGGTAAATCTCTTGACTATAGCAGATCCACTAGAGACTGCATTCAAGTATCCAAGACCAACGTTGCCACCATACATGACACCGATAGAACCGCAGGTCGGAAAGTTCTATAACAGTCCGGTCGCGCTTGGCGCAGGAGCGGGAGCTGTCTTGGCAGTTACGTTTGCCGCGCTAGGATGTAAATTGACTACG
>EU885596__NP;NP-Theta;NP-Theta-1;NP-Theta-1.1;NP-Theta-1.1_OTU1
TGTACTCACTACTTATTCATTGTAGTAGTTGCAGTTAACTCGACCCTGTTGACAATTAATGCAGGAGACTATATTTTCTACACAGACTGGGCCTGGACATCGTTTGTAGTATTTTCAATATCACAAACACTTATGCTTACCGTAGGTGCTGTGTATTATCTTACGTTTACAGGAGTACCAGGAACCGCAACATACTATGCTTTGATAATGACGGTGTATACCTGGGTGTCAAAAGGTGCATGGTTT---TCACTAGGATATCCATATGACTTTATTGTTACACCAGTTTGGTTACCATCAGCAATGTTATTGGACTTAGCCTATTGGGCTACAAAGAAAAATAAGCATTCATTGATACTGATGGGAGGTGTGCTAGTAGGAATGTCTTTGCCATTATTCAATATGGTAAACTTGATGTTAGCGGCAGACCCGCTAGAAACGGCTTTCAAATATCCAAGACCTACACTTCCGCCATATATGACACCTATAGAACCGCAGGTAGGAAAGTTCTATAACAGTCCGGTGGCGCTGGGTGCTGGAGCGGGAGCTGTACTGTCAGTCACGTTTGCAGCGTTAGGATGTAAGCTGACTACG
>EU885603__NP;NP-Delta;NP-Delta-2;NP-Delta-2.2;NP-Delta-2.2.1;NP-Delta-2.2.1_OTU4
TGTACGCACTACTTGTTCATTATAGTGGTTGCGGTAAACGGAACTCTGCTTACAATTAATGCAGGTGACTACATTTTCTACACTGATTGGGCCTGGACTTCATTTGTAATATTCTCTATATCTCAAACGTTGATGCTTACTGTAGGAGCTTGTTATTATCTAACATTTACAGGCGTTCCGGGAACTGCTACTTACTATGCATTAATTATTACAGTGTATACATGGGTAGCAAAAGGTGCATGGTTT---TCACTCGGATATCCATATGACTTTATTGTTACTCCAGTATGGATACCGTCCGCAATGTTGTTGGATTTGGCGTATTGGGCGACAAAGAAGAACAAGCACTCGCTGATACTGTTTGGCGGGGTATTGGTCGGAATGTCATTACCACTGTTCAACATGGTAAATCTCATCACAATTGCAGATCCACTGGAAACTGCATTCAAGTATCCAAGACCAACGTTACCTCCATACATGACGCCGATAGAACCGCAGGTAGGAAAGTTCTATAACAGTCCGGTCGCGCTTGGTGCAGGTGCTGGTGCAGTATTGTCCGTTCCGATGGCAGCGTTAGGATGTAAACTAACTACG
>EU885612__NP;NP-Delta;NP-Delta-2;NP-Delta-2.2;NP-Delta-2.2.2;NP-Delta-2.2.2_OTU1
TGTACTCACTATTTATTCATAATAGTGGTCGCGGTAAACGGAACTCTGCTTACAATTAATGCCGGTGACTATATCTTCTACACAGATTGGGCTTGGACATCCTTTGTCGTATTCTCAATTTCACAAACATTGATGTTAACTGTAGGAGCAGTTTATTATCTAACATTTACAGGCGTTCCAGGGACAGCTACTTACTACGCGTTAATCATTACTGTGTATACTTGGGTAGCAAAGGGCGCATGGTTT---GCACTCGGATATCCATATGACTTTATTGTAACTCCAGTATGGTTGCCATCGGCAATGCTGTTGGACTTGGCATATTGGGCTACAAAGAGAAACAAGCACTCTTTGATACTGTTTGGCGGTGTGTTAGTTGGAATGTCATTGCCACTGTTTAACATGGTAAACCTGATTACAGTAGCAGATCCACTAGAGACTGCATTCAAGTATCCAAGACCCACATTACCACCATACATGACACCAATAGAACCGCAGGTAGGAAAGTTCTATAACAGTCCTGTCGCGCTTGGTGCAGGTGCAGGTGCCGTCTTATCAGTTACGTTTGCCGCGCTAGGCTGTAAGCTTACTACG
>EU885617__NP;NP-Theta;NP-Theta-1;NP-Theta-1.1;NP-Theta-1.1_OTU2
TGTACTCACTACTTATTCATTGTAGTAGTAGCAGTAAACTCTACCCTGTTGACAATTAATGCAGGAGACTATATTTTCTACACAGACTGGGCCTGGACATCATTTGTAGTATTTTCAATATCACAAACACTTATGCTTACTGTAGGTGCTGTATACTATCTTACGTTTACAGGAGTACCAGGAACCGCAACATACTATGCTTTGATAATGACGGTGTATACCTGGGTGTCTAAAGGTGCATGGTTT---TCGCTAGGATATCCATATGACTTTATTGTCACACCAGTTTGGTTACCATCCGCAATGTTATTGGACTTGGCCTATTGGGCTACAAAGAAAAACAAGCATTCATTGATACTGATGGGAGGTGTGCTAGTAGGAATGTCTCTACCATTATTCAATATGGTAAACTTGATGTTAGTAGCAGACCCACTAGAAACGGCTTTCAAATATCCGAGACCTACACTTCCACCATATATGACGCCGATAGAACCGCAGGTAGGAAAGTTCTATAACAGTCCGGTGGCGTTGGGTGCTGGAGCGGGAGCTGTACTGTCCGTTACGTTTGCAGCGTTAGGATGTAAGCTGACAACG
>EU885618__NT_NP-Incertae_sedis;NT_NP-Incertae_sedis-2;NT_NP-Incertae_sedis-2_OTU1
TGTACCCACTACTTGTTCATAATAGTAGTTGCGGTAAACGGAACCCTGCTTACAATTAATGCAGGTGACTACATTTTCTACACTGACTGGGCTTGGACATCTTTTGTCGTATTCTCAATCTCGCAAACATTGATGCTTTCAGTAGGTGCAGTATACTACCTGACGTTTACAGGAGTTCCGGGAACAGCTACGTACTATGCGCTGATAATGACAGTGTATACATGGGTTGCAAAAGGTGCGTGGTTT---TCACTTGGATATCCATATGACTTCATTGTTACGCCGGTATGGATACCATCAGCAATGTTGTTGGATTTGGCATATTGGGCAACAAAGAAGAACAAGCATTCGTTGATACTCTTTGGTGGAGTATTGGTTGGAATGTCATTACCACTGTTCAATATGGTAAACCTGTTATTGATTGCCGATCCGTTAGAGACTGCATTCAAATATCCGAGACCAACGTTGCCTCCATACATGACACCTATAGAACCGCAGGTAGGGAAGTTCTATAACAGTCCAGTTGCGCTAGGCGCTGGAGCTGGTGCTGTCCTGGCAGTAACATTTACGGCATTAGGCTGTAAGTTAACAACG
>EU885624__NP;NP-Delta;NP-Delta-2;NP-Delta-2.2;NP-Delta-2.2.2;NP-Delta-2.2.2_OTU2
TGTACTCACTATTTATTCATAATAGTGGTCGCGGTAAACGGAACTCTGCTTACAATTAATGCCGGTGACTATATCTTCTACACAGATTGGGCCTGGACATCCTTTGTCGTATTCTCAATATCACAAACATTGATGTTAACTGTAGGAGCAGTTTATTATCTAACATTTACAGGCGTTCCAGGGACAGCTACTTACTACGCGTTAATTATTACTGTGTATACTTGGGTAGCAAAGGGCGCATGGTTT---GCACTCGGATATCCATATGACTTTATTGTAACTCCAGTATGGTTGCCATCGGCAATGCTGTTGGACTTGGCATATTGGGCTACAAAGAGAAACAAGCACTCGTTGATACTGTTTGGCGGTGTGCTAGTTGGAATGTCATTGCCACTGTTTAACATGGTAAACCTGATTACAGTAGCAGATCCACTAGAGACTGCATTCAAGTATCCAAGACCCACATTACCACCATACATGACACCGATAGAACCGCAGGTAGGAAAGTTCTATAACAGTCCTGTCGCGCTTGGTGCAGGTGCTGGTGCAGTGTTGTCCGTTACTATGGCCGCGTTAGGATGTAAACTGACTACG
>EU885632__NS;NS-Delta;NS-Delta-1;NS-Delta-1.Incertae_sedis.2;NS-Delta-1.Incertae_sedis.2_OTU2
ACTACACACTATCTATTCATAGTTGTAGTTGCTGTAAATAGTACATTATTGACAATCAACGCTGGAGACTACATATTCTATACCGATTGGGCATGGACCTCATTCGTAGTGTTCTCAATATCCCAATCAACTATGCTTGTAGTTGGTGCAATCTATTACATGCTGTTTACTGGAGTACCAGGAACTGCAACATATTATGCAGTAATCATGACTATCTATACATGGGTAGCCAAAGGAGCTTGGTTT---GGACTAGGATATCCATACGACTTTGTCCTGGTACCTGTTTGGATACCTTCAGCAATGCTGCTAGTTTTGTCATATTGGGCTACAAGAAGGAATAAACATGCTGCCATTTTAATTGGCGGAGCATTGGTTGGACTTTCATTGCCAATATTTAATATGATCAATCTGCTGCTGATCAGAGATCCTCTGGAGATGGCATTTAAGTATCCGCGTCCGACATTGCCTCCATACATGACACCAATCGAGCCTCAGGTCGGAAAGTTCTACAATAGTCCCGTGGCGCTAGGATCGGGAGCGGGAGCTGTACTAAGTGTTCCAATAGCCGCACTAGGTGCGAAACTGAATACA
>EU885633__NS;NS-Gamma;NS-Gamma-2;NS-Gamma-2.1;NS-Gamma-2.1.2;NS-Gamma-2.1.2_OTU1
ACAACGCACTATCTGTTCATAGTTGTAGTTGCAGTAAATAGTACATTGCTGACTATTAATGCAGGGGATTACATATTCTACACGGACTGGGCCTGGACATCATTTGTAGTATTTTCCATCTCACAATCTACTATGCTTGTCGTAGGGGCGATTTACTACATGCTCTTCACAGGAGTTCCAGGAACGGCGACCTATTATGCAACCATAATGACAATATACACCTGGGTGGCCAAAGGTGCATGGTTT---GCATTAGGATACCCGTATGACTTCATAGCTACTCCCGTATGGATACCGTCTGCGATGTTGTTAGATCTCACGTACTGGGCTACTAGACGTAACAAGCATGCTGCAATTATTATCGGAGGAACCTTGGTAGGATTGTCGCTGCCTATGTTCAATATGATAAACTTGCTGTTGGTGCGAGATCCGCTTGAGATGGCGTTCAAGTATCCAAGACCGACATTGCCTCCATACATGACTCCGATTGAACCTCAGGTCGGTAAGTTCTACAACAGTCCTGTCGCGCTAGGGTCAGGAGCTGCGGCAGTGCTGAGTGTGCCAATTGCGGCATTAGGTGCGAAGCTTAACACA
>EU885634__NS;NS-Beta;NS-Beta-1;NS-Beta-1.3;NS-Beta-1.3_OTU3
ACAACGCATTATCTGTTCATAGTCGTCGTGGCTGTTAACAGTACGCTGCTGACTATCAATTCAGGAGACTACATTTTCTATACTGATTGGGCTTGGACTTCATTCGTCGTGTTCTCTATTGCGCAGTCTACGATGCTTGTTGTGGGTGCCATCTATTACATGTTGTTTACGGGAGTGCCAGGGACGGCGACCTATTATGCCACTATAATGACGATTTATACATGGGTTGCGAAAGGGGCATGGTTT---GCTCTTGGATATCCATACGACTTCATTGCGGTGCCAGTGTGGATTCCATCTGCAATGTTGCTGGACCTGTCGTACTGGGCAACGAGAAGGAATAAACACGCAGCGATACTAATTGGAGGAACGTTAGTTGGACTTTCACTGCCGTTGTTTAACATGATCAATTTATTGACCGTACGCGATCCGCTAGAAATGGCATTCAAGTATCCTAGGCCAACACTGCCCCCATACATGACTCCAATCGAACCACAAGTTGGAAAGTTCTATAATAGCCCAGTAGCCTTAGGAGCTGGCGCGGGAGCCGTGCTATCTGTGCCAATAGCAGCATTGGGCGCAAAACTCAATACG
>EU885638__NS;NS-Gamma;NS-Gamma-2;NS-Gamma-2.2;NS-Gamma-2.2.2;NS-Gamma-2.2.2_OTU2
ACAACACACTATCTGTTCATAGTTGTGGTTGCCGTAAATAGTACTTTGCTGACGATTAACGCAGGAGACTACATCTTCTATACTGACTGGGCTTGGTCTTCATTTGTCGTATTTTCGATTTCGCAATCGACTATGCTTGCGGTAGGAGCTATATATTATATGCTCTTTACAGGAGTTCCAGGAACAGCTACATACTATGCAACCATTATGACAATCTACACATGGGTTGCAAAAGGTGCATGGTTT---GGATTAGGGTACCCATATGATTTCATAGCGACACCGGTATGGATACCATCAGCAATGTTGTTAGACCTTACATATTGGGCTACTAGACGCAACAAGCATGCTGCCATACTTATTGGTGGAGCCTTGATTGGTCTATTGCTCCCAATGTTTAACATGATAAATCTATTGCTGTTAAGGGACCCGCTGGAGGTCGCATTCAAGTATCCAAGACCAACCCTTCCTCCCTACATGACCCCTATCGAGCCTCAGGTCGGCAAATTCTATAACAGTCCTGTAGCATTGGGTTCAGGCGCAGGAGCAGTGTTAACCGTCCCCATAGCAGCGTTAGGTGCAAAGTTGAACACA
>EU885641__NP;NP-Delta;NP-Delta-2;NP-Delta-2.2;NP-Delta-2.2.2;NP-Delta-2.2.2_OTU3
TGTACGCACTATTTATTCATAATAGTGGTCGCAGTCAACTCAACTCTGCTAACAATTAACGCAGGTGATTATATCTTCTATACAGATTGGGCCTGGACATCCTTTGTCGTTTTCTCAATATCACAAACATTGATGTTAACGGTAGGAGCCTGTTACTATCTTACATTTACAGGAGTTCCAGGAACCGCAACGTATTATGGATTAATCATGACAGTGTATACTTGGGTAGCAAAGGGCGCATGGTTT---GCACTCGGATATCCATATGACTTCATTGTAACTCCAATTTGGTTACCATCGGCAATGCTGTTGGATTTGGCATATTGGGCTACAAAGAAAAACAAGCACTCGCTGATATTGTTTGGCGGTGTGCTAGTTGGAATGTCATTGCCACTGTTCAACATGGTAAACCTGATTACAGTAGCAGATCCACTAGAGACTGCATTCAAGTATCCAAGACCAACGTTGCCACCATACATGACACCGATAGAACCGCAGGTAGGAAAGTTCTATAACAGTCCGGTCGCGCTTGGCGCAGGTGCTGGAGCTGTGCTGTCGGTTACGTTTGCCGCGTTAGGATGTAAACTGACTACG
>EU885642__NS;NS-Gamma;NS-Gamma-2;NS-Gamma-2.2;NS-Gamma-2.2.2;NS-Gamma-2.2.2_OTU3
ACAACACACTATCTGTTCATAGTTGTAGTTGCCGTAAATAGTACTTTGCTGATGATTAACGCAGGAGACTACATCTTCTATACTGACTGGGCTTGGACTTCATTTGTCGTATTTTCGATTTCACAATCGACTATGCTTGCTGTAGGAGCTATATATTATATGCTCTTTACAGGAGTTCCAGGAACCGCTACATACTATGCAACCATCATGACAATCTATACATGGGTTGCAAAGGGCGCATGGTTT---GCATTAGGGTACCCATACGATTTCGTTACGACACCAGTATGGATACCATCAGCAATGTTGTTAGACCTTACATATTGGGCTACTAGACGCAACAAGCATGCTGCCATAATTATTGGAGGAACCTTGATTGGTCTGTCGCTCCCAATGTTCAACATGATAAATCTATTGCTGGTGAGAGATCCATTGGAGGTCGCATTCAAGTATCCAAGGCCAACACTTCCTCCCTACATGACTCCTATCGAGCCTCAGGTCGGGAAATTCTATAACAGTCCTGTAGCATTGGGGTCAGGCGCAGGAGCAGTGTTAACCGTCCCCATAGCCGCGTTAGGTGCAAAATTGAACACA
>EU885644__NP;NP-Delta;NP-Delta-2;NP-Delta-2.3;NP-Delta-2.3.1;NP-Delta-2.3.1.1;NP-Delta-2.3.1.1_OTU13
TGTACTCACTACTTATTCATAGTAGTAGTTGCAGTAAACTCAACTCTGCTAACAATTAATGCTGGAGATTATATCTTCTACACTGATTGGGCATGGACATCATTTACTGTATTCTCAATTTCACAAACTCTAATGTTAACCGTAGGTGCCGTATACTACCTAACGTTTACAGGCGTTGTGGGAACAGCTACATATTATGGCTTAATCATGACAGTCTATACGTGGGTTGCAAAAGGTGCTTGGTTT---GCACTTGGATATCCATATGACTTTATTGTTACACCAGTATGGATCCCATCGGCGATATTGTTAGATTTGGCGTATTGGGCTACAAAGAAGAATAAACACTCACTGATACTATTTGGCGGAGTCCTGGTAGGAATGTCATTACCACTGTTTAACATGGTAAATCTCATTACAGTGGCAGATCCGCTAGAGACTGCATTCAAGAATCCAAGACCAACATTGCCTCCATACATGACACCAATAGAACCGCAGGTCGGAAAGTTCTATAACAGTCCGGTTGCGCTTGGCGCAGGTGCTGGTGCTGTGTTGTCTGTAACGTTTGCCGCGTTAGGTTGTAAACTGACTACG
>EU885650__NP;NP-Delta;NP-Delta-2;NP-Delta-2.3;NP-Delta-2.3.1;NP-Delta-2.3.1.1;NP-Delta-2.3.1.1_OTU1
TGTACTCACTACTTATTCATAATAGTAGTTGCAGTAAATTCAACCTTACTTACAATTAATGCTGGAGATTATATCTTCTACACTGATTGGGCATGGACTTCATTCGTTGTATTCTCTATTTCACAAACTCTAATGTTAACCGTAGGTGCAGTTTACTATCTTACGTTTACAGGTGTTGTGGGAACAGCGACGTACTATGGCTTAATCATGACAGTGTATACGTGGGTAGCTAAAGGCGCATGGTTT---TCCCTAGGATATCCCTATGACTTTATAGTTACACCAGTATGGATCCCATCGGCGATATTGCTTGATTTGGCGTATTGGGCTACAAAGAAGAACAAGCACTCGCTGATATTGTTTGGTGGAGTTTTGGTAGGAATGTCATTACCACTGTTTCACATGGTAAACCTCATTACAGTGGCAGATCCGCTAGAGACTGCATTCAAGTATCCAAGACCAACATTGCCTCCATACATGACACCCATAGAACCGCAGGTCGGAAAGTTCTATAACAGTCCGGTTGCGCTTGGCGCAGGTGCTGGTGCTGTGTTGTCCGTTACGTTTGCCGCGTTGGGTTGTAAACTGACTACG
>EU885652__NP;NP-Delta;NP-Delta-1;NP-Delta-1.1;NP-Delta-1.1.2;NP-Delta-1.1.2_OTU3
TGTACTCACTACTTATTCATAATAGTAGTCGCAGTCAATTCAACTCTGCTTACAATTAACGCAGGTGACTATATCTTCTACACAGATTGGGCTTGGACATCCTTTGTAGTATTTTCCATATCACAAACTTTGATGCTTGTGGTAGGTGCAACATATTACCTAACATTTACAGGAGTTCCAGGTACAGCAACGTACTACGGACTGATTATGACGGTGTATACATGGGTAGCCAAAGGAGCATGGTTT---TCCTTAGGATATCCATATGACTTCATTGTAACGCCGGTATGGATTCCATCAGCAATGCTGTTGGACTTGGCGTACTGGGCGACAAAGAAGAACAAGCACTCTCTGATACTATTCGGCGGAGTATTAGCTGGAATGTCATTGCCATTGTTCAACATGGTAAACCTGATCACAGTAGCGGATCCGCTTGAGACTGCATTCAAATATCCAAGACCTACGTTGCCTCCATACATGACACCGATAGAACCGCAGGTAGGAAAGTTCTATAACAGCCCAGTGGCGCTTGGCGCAGGAGCTGGAGCTGTGCTGTCAGTAACGTTTACGGCGTTGGGATGTAAACTGACTACG
>EU885653__NS;NS-Delta;NS-Delta-2;NS-Delta-2_OTU1
ACGACACACTACTTATTTATAGTGGTAGTTGCTGTTAACAGCACATTACTTACTATCAACGCGGGAGACTATATATTCTACACTGACTGGGCGTGGACATCATTTGTGGTATTTTCCATATCACAGTCAACTATGCTTGTGGTCGGAGCAATCTACTATATGCTGTTCACAGGCGTTCCGGGAACTGCGACTTATTACGCGACAATTATGACAATTTATACTTGGGTGGCAAAAGGCGCGTGGTTT---GCCTTAGGATATCCATACGACTTCATCGTAGTGCCAGTTTGGATACCTTCCGCAATGCTGTTGGACCTCACGTACTGGGCCACTAGGAGAAACAAACATGCGGCAATTATTATCGGTGGGACACTGGTTGGACTTTCTTTGCCAATCTTCAACATGGTCAATTTGTTATTGGTCAGAGATCCATTGGAGATGGCTTTCAAGTATCCAAGACCTACTTTACCTCCGTATATGACGCCGATAGAACCTCAGGTCGGTAAGTTCTACAATAGTCCCGTGGCATTAGGTTCAGGTGCAGGAGCAGTACTTAGTGTTCCAATAGCAGCTCTAGGTGCAAAACTTAACACA
>EU885660__NS;NS-Alpha;NS-Alpha-3;NS-Alpha-3.2;NS-Alpha-3.2.3;NS-Alpha-3.2.3.Incertae_sedis.1;NS-Alpha-3.2.3.Incertae_sedis.1_OTU2
ACAACGCACTATTTGTTCATAGTAGTCGTTGCTGTCAACAGCACGCTGCTAACCATCAACGCAGGAGACTATATCTTCTACACAGACTGGATGTGGACCTCCTTCGTAGTATTCTCGGTCTCGCAGTCGACGATGCTTGCTGTGGGCGCGGTATACTACATGCTCTTCACAGGAGTACCTGGAACAGCCACATACTACGCCACAATCATGACAATCTACACATGGGTCGCAAAGGGCGCCTGGTTT---GCACTGGGCTATCCGTATGACTTCATTGTGGTACCTGTATGGATACCTTCGGCAATGTTGCTGGATCTCTCCTACTGGGCTACAAGACGGAACAAGCACGCTGCAATACTCATCGGTGGATCGCTGGTTGGCCTGTCGTTCCCGCTGTTCAACATGGTCAACTTGCTGCTCGTAAGGGACCCGCTGGAAGTGGCGTTCAAGTATCCTAGACCGACACTGCCTGCGTACATGACTCCGATCGAACCTCAGGTAGGCAAGTTCTACAACAGTCCTGTAGCCTTGGGTTCAGGTGCAGGAGCAGTGCTGACGGTGCCTATGACTGCGTTGGGCGCAAAACTCAACACG
>EU885671__NP;NP-Delta;NP-Delta-2;NP-Delta-2.3;NP-Delta-2.3.1;NP-Delta-2.3.1.1;NP-Delta-2.3.1.1_OTU14
TGTACTCACTACTTATTCATAGTAGTAGTAGCAGTAAACTCAACTTTGCTCACAATTAATGCTGGAGATTATATCTTCTACACTGATTGGGCATGGACGTCATTTACTGTATTCTCAATTTCACAAACTCTAATGTTAACAGTCGGTGCCGTATACTACCTAACGTTTACAGGCGTTGTGGAAACAGCGACATATTATGCGCTAATCATGACAGTCTATACGTGGGTTGCAAAAGGTGCATGGTTT---GCACTTGGTTATCCATATGACTTTATTGTCACACCAGTATGGATCCCTTCTGCGATATTGTTAGATTTGGCGTATTGGGCTACAAAGAAGAACAAGCACTCGCTGATACTGTTTGGCGGAGTTCTGGTAGGAATGTCATTACCACTGTTTAACATGGTAAATCTCATAACAGTGGCAGATCCACTAGAGACTGCTTTCAAGTATCCAAGACCAACATTGCCTCCTTACATGACACCGATAGAATCGCAGGTCGGAAAGTTCTATAACAGTCCGGTTGCGCTTGGTGCGGGAGCTGGTGCTGTGCTGTCTGTAACGTTTGCCGCGTTAGGTTGTAAACTGACTACG
>EU885679__NS;NS-Beta;NS-Beta-1;NS-Beta-1.3;NS-Beta-1.3_OTU4
ACAACGCATTATCTGTTCATAGTTGTCGTGGCTGTTAACAGCACGTTGCTGACTATTAATGCAGGAGACTACATATTCTACACAGATTGGGCTTGGACTTCGTTCGTCGTGTTCTCTATATCGCAGTCTACGATGCTTGTTGTGGGTGCCATCTATTACATGTTGTTTACGGGAGTGCCAGGGACAGCGACTTACTATGCCACTATAATGACGATTTATACCTGGGTTGCGAAGGGGGCTTGGTTT---GCTCTTGGATATCCGTACGACTTCATTGCGGTACCGGTGTGGATTCCATCTGCAATGTTGCTGGACCTGTCTTACTGGGCAACAAGAAGAAACAAACACGCTGCGATACTAATAGGAGGAACATTGGTTGGACTTTCACTGCCATTGTTTAACATGATCAACCTACTGACCATACGAGATCCACCAGAAATGGCGTTTAAGTATCCTAGGCCAACACTGCCTCCATACATGACACCAATCGAACCACAAGTCGGTAAATTCTATAATAGTCCAGTGGCCTTAGGAGCTGGCGCGGGAGCCGTGCTATCTGTGCCTATAGCAGCTTTGGGTGCAAAACTCAATACA
>EU885680__NS;NS-Alpha;NS-Alpha-3;NS-Alpha-3.2;NS-Alpha-3.2.2;NS-Alpha-3.2.2_OTU1
ACAACACACTACCTATTCATAGTAGTGGTTGCTGTCAACAGCACGCCGCTAACTATCAATGCGGGAGACTACATATTCTACACAGACTGGATGTGGAGCTCGTTTGTAGTATTTTCAATCTCTCAATCCACAATGCTTGTGGTTGGGGCAATATACTACATGTTATTCACTGGAGTTCCAGGGACAGCTACATACTACGCTACAATAATGACAATCTACACATGGGTTGCAAAGGGCGCATGGTTC---GCACTGGGCTATCCATATGACTTCATTGCAGTGCCTATATGGATACCTTCTGCAATGTTGTTAGATCTGACATATTGGGCAACAAGACGCAACAAGCACGCTGCAATCATTATCGGCGGAACATTGGTTGGTTTGTCATTCCCACTGTTCAATATGGTCAACCTACTGCTTATAAGAGACCCACTCGAGGTAGCCTTCAAGTATCCTAGGCCCACACTACCGGCATATATGACACCAATAGAACCTCAGGTAGGAAAGTTCTACAATAGTCCTGTCGCTCTTGGTTCGGGCGCTGGAGCGGTGCTGTCAGTTCCGATTGCTGCATTAGGTGCAAAGCTTAACACG
>EU885681__NS;NS-Alpha;NS-Alpha-3;NS-Alpha-3.2;NS-Alpha-3.2.3;NS-Alpha-3.2.3.1;NS-Alpha-3.2.3.1.2;NS-Alpha-3.2.3.1.2_OTU2
ACAACGCACTATTTGTTCATAGTAGTGGTTGCTGTCAATAGCACGCTGCTAACCATCAACGCCGGAGACTATATCTTCTACACAGACTGGATGTGGACCTCCTTCGTAGTGTTTTCGGTCTCGCAGTCAACTACGCTTGCTGTGGGCGCGATATACTACATGCTCTTCACAGGAGTACCTGGAACGGCCACATACTACGCTACAATCATGACAATCTACACTTGGGTCGCAAAGGGCGCATGGTTT---GCACTTGGCTATCCGTACGACTTCATCGTAGTACCTATTTGGATACCTTCAGCAATGCTGTTGGATCTTACATACTGGGCTACAAGACGGAACAAGCACGCTGCAATTATCATCGGTGGAACACTGGTTGGCCTATCGTTCCCGCTGTTCAACATGGTCAATCTGCTGCTCGTCAGGGATCCACTCGACGTGGCATTCAAGTATCCTAGACCGACTCTGCCTGCGTATATGACTCCGATCGAGCCTCAGGTAGGTAAGTTCTACAACAGTCCTGTAGCCTTGGGCTCGGGAGCATCAGCGGTGCTGACAGTGCCGATTGCTGCGTTGGGTGCGAAGCTTAACACG
>EU885684__NS;NS-Alpha;NS-Alpha-3;NS-Alpha-3.2;NS-Alpha-3.2.3;NS-Alpha-3.2.3.1;NS-Alpha-3.2.3.1.2;NS-Alpha-3.2.3.1.2_OTU3
ACAACGCACTATTTGTTCATAGTAGTGGTTGCTGTCAATAGCACACTGCTAACCATCAACGCAGGAGACTATATCTTCTACACAGACTGGATGTGGACCTCCTTCGTAGTGTTCTCGGTCTCGCAGTCAACTATGCTTGCTGTGGGCGCGATATACTACATGCTCTTCACAGGAGTACCTGGAACGGCCACATACTACGCTACAATCATGACAATCTACACATGGGTCGCAAAAGGCGCATGGTTT---GCACTGGGCTATCCGTACGACTTCATCGTGGTTCCGGTTTGGATACCTTCAGCAATGCTGTTGGACTTAACATACTGGGCTACAAGACGGAACAAGCACGCTGCAATCATCATTGGTGGAACACTGGTTGGCCTATCGTTCCCGCTTTTCAACATGGTCAATCTGCTGCTCGTCAAGGATCCACTTGAAACGGCTTTCAAGTATCCTAGACCGACACTGCCTGCGTACATGACTCCGATCGAGCCTCAGGTAGGTAAGTTCTACAACAGTCCTGTAGCCCTGGGCTCAGGAGCAGGAGCGGTGCTGACAGTGCCGATCGCTGCGTTGGGTGCGAAGCTAAACACG
>EU885698__NS;NS-Alpha;NS-Alpha-3;NS-Alpha-3.2;NS-Alpha-3.2.3;NS-Alpha-3.2.3.1;NS-Alpha-3.2.3.1.5;NS-Alpha-3.2.3.1.5_OTU1
ACAACGCACTATTTGTTCATAGTAGTGGTTGCTGTCAACAGTACGCTGCTAACCATCAACGCAGGAGACTATATCTTCTACACAGACTGGATGTGGACCTCCTTCGTAGTATTCTCGGTCTCGCAGTCGACGATGCTTACTGTGGGCGCGATATACTACATGCTCTTCACAGGAGTGCCAGGGACGGCCACATACTACGCCACAATCATGACAATCTACACATGGGTTGCAAAGGGTGCATGGTTT---GCACTGGGCTATCCGTATGACTTCATTGTGGTACCTGTTTGGATACCTTCAGCAATGCTGCTGGATCTGTCCTACTGGGCTACAAGGCGGAACAAGCACGCCGCAATCCTGATAGGTGGATCACTGGTTGGCCTATCATTCCCGCTGTTCAACATGGTCAACCTGCTGCTCGTCAGGGACCCACTCGAAGTGGCATTCAAGTATCCTAGACCGACGCTGCCTGCGTACATGACACCGATCGAGCCTCAGGTGGGTAAGTTCTACAACAGTCCTGTAGCCTTAGGCTCAGGAGCAGGAGCGGTGCTGACAGTGCCGATCGCTGCGTTGGGTGCGAAGCTTAACACG
>EU885709__NS;NS-Alpha;NS-Alpha-3;NS-Alpha-3.2;NS-Alpha-3.2.3;NS-Alpha-3.2.3_OTU5
ACAACGCACTATTTATTCATAGTAGTGGTTGCTGTCAACAGCACACTGCTAACCATCAACGCAGGAGACTATATTTTCTACACAGACTGGATGTGGACCTCCTTCGTAGTATTCTCGATCTCCCAGTCGACGATGCTTACTGTGGGCGCGATATACTACATGCTCTTCACAGGAGTACCTGGAACGGCCACATACTACGCCACAATCATGACAATCTACACATGGGTCGCAAAGGGCGCATGGTTC---GCACTGGGCTATCCGTACGACTTCATTGTGGTTCCGGTTTGGATACCTTCAGCAATGCTGTTGGACCTGTCCTACTGGGCTACAAGACGGAACAAGCACGCTGCAATCCTGATAGGCGGATCGCTGGTTGGCCTCTCCTTACCGCTGTTCAACATGGTCAACCTGCTGCTCGTCAGAGACCCGCTCGAAGTGGCATTCAAGTATCCTAGACTGACGCTGCCTGCGTACATGACTCCGATCGAACCTCAGGTGGGCAAGTTCTACAACAGTCCTGTCGCCTTGGGTTCAGGTGCAGGAGCAGTGCTGACGGTTCCGATGGCTGCGTTGGGCGCAAAACTTAACACG
>EU885711__NS;NS-Gamma;NS-Gamma-2;NS-Gamma-2.2;NS-Gamma-2.2.1;NS-Gamma-2.2.1_OTU4
ACAACGCACTATCTATTCATAGTTGTAGTTGCAGTAAATAGCACTCTACTAACAATTAATGCAGGAGACTATATCTTCTACACCGACTGGGCTTGGACTTCGTTCGTAGTATTTTCGATCTCACAATCTACTATGCTTGCAGTAGGAGCGATATACTATATGCTCTTCACAGGAGTTCCAGGAACCGCTACATATTATGCGACAATTATGACAATTTACACATGGGTTGCAAAAGGTGCATGGTTT---GCATTAGGATACCCATATGACTTTGTGACAACACCAGTATGGATACCATCAGCAATGCTGTTAGATCTTACATACTGGGCTACAAGACGCAACAAGCATGCTGCCATAATTATCGGTGGAACTTTGATAGGTCTGTCACTGCCATTGTTCAACATGATAAACCTATTATTGGTTAGAGACCCACTTGAAGTCGCCTTTAAGTATCCTAGACCCACACTTCCCCCGTACATGACACCTATAGAGCCTCAGGTTGGCAAGTTCTACAATAGCCCTGTAGCGTTAGGTTCTGGTGCAGGTGCAGTGTTAACTGTGCCAATAGCGGCGCTCGGTGCTAAATTAAACACG
>EU886009__NP;NP-Epsilon;NP-Epsilon-2;NP-Epsilon-2_OTU2
TGTACTCACTACTTATTCATAGTAGTAGTCGCAGTAAACTCTACTCTGCTTACTATCAATGCAGGAGACTACATCTTCTATACTGATTGGGCCTGGACATCGTTTGTAGTATTCTCAATATCTCAAACATTGATGCTTGCGGTAGGTGCGTCATATTATCTGACATTTACTGGAGTTCCAGGAACCGCAACGTATTATGCGCTGATTATGACAGTCTATACTTGGATTGCTAAAGGTGCATGGTTC---GCATTAGGTTACCCATACGACTTCATCGTTACACCAGTTTGGCTTCCGTCAGCAATGCTGTTGGATCTGGCTTACTGGGCGACAAAGAAGAATAAGCACTCCTTGATACTGTTCGGCGGAGTCTTAGTTGGAATGTCATTACCACTATTCAACATGGTCAATTTGATCACAGTGGCTGACCCACTAGAGACTGCATTCAAGTATCCAAGACCGACGTTACCACCATACATGACACCGATAGAACCGCAGGTAGGTAAGTTCTACAACAGCCCAGTTGCACTTGGTGCAGGTGCTGGAGCAGTGCTATCAGTGACGTTCACAGCCTTGGGTTGTAAACTCACAACG
>EU886033__NP;NP-Alpha;NP-Alpha-2;NP-Alpha-2.2;NP-Alpha-2.2.2;NP-Alpha-2.2.2.1;NP-Alpha-2.2.2.1.1;NP-Alpha-2.2.2.1.1.2;NP-Alpha-2.2.2.1.1.2_OTU3
TGTACACATTACTTATTCATAGTAGTTGTTGCAGTTAACTCTACTTTGCTAACCATTAATTCTGGAGATTATATTTTCTATACTGACTGGGCCTGGACATCATTTGTAGTATTCTCTATAGCTAACACGTTGATGACGGTAGTTGGAGCTGTATATTACATCACATTTACTGGTGTTCCTGGTACAGGTGCATATTATGGCTTAATAATGCAAGTCTATACATGGGTTGCAAAGGTTGCATGGATG---GCACTAGGTTATCCAGTTGATTTCATTGTTCATCCTATGTGGATACCATCGTGTATGCTATTGGACTTGGCATATTGGGCGACAAAGAAGAATAAGCACTCGCTGATATTCTTTGGTGGCGTTTTAGTCGGAATGTCAATGCCGCTGTTTAACATGGTACAATTGATGTTGATTAATGACCCTCTAGAAACTGCATTCAAGTATCCAAGACCAACATTGCCTCCATATATGACGCCTATAGAACCGCAGGTAGGTAAGTTCTACAATAGCCCAGTAGCACTGGGAGCGGGAGCTGGATCTGTTCTATCGGTGACATTTGCGGCACTAGGCTGTAAGCTTAATACT
>EU886039__NP;NP-Alpha;NP-Alpha-2;NP-Alpha-2.2;NP-Alpha-2.2.2;NP-Alpha-2.2.2.1;NP-Alpha-2.2.2.1.2;NP-Alpha-2.2.2.1.2.2;NP-Alpha-2.2.2.1.2.2_OTU2
TGTACCCATTATTTGTTTATAGTTGTAGTTGCAGTAAACTCTACTCTGTTAACAATTAACTCTGGTGACTATATCTTCTATACAGATTGGGCCTGGACCTCATTTGTAGTATTTTCTATAGCTAACACTTTGATGACAGTTGTCGGTGCTGTGTATTATCTTACATTTACTGGTGTACCCGGTACTGCATCGTATTACGGTTTGATTATGCAGGTCTATACATGGGTTGCAAAAGTTGCATGGTTT---GCACTTGGTTATCCAGTAGATTTCATTGTTCATCCAATGTGGATTCCATCGTGTATGTTATTGGACTTGGCATATTGGGCAACAAAGAAAAATAAACACTCGCTGATATTCTTTGGCGGAGTTTTAGTAGGAATGTCAATGCCACTGTTCAACATGGTACAGTTGATGTTGATAGCAGATCCACTAGAAACTGCATTCAAGTATCCAAGACCAACATTGCCTCCATACATGACGCCGATAGAACCGCAGGTAGGTAAGTTCTATAACAGCCCAGTAGCTCTTGGAGCGGGAGCTGGATCGGTACTAGCATGTACATTTGCGGCATTAGGTTGTAAGCTCAATACG
>EU886054__NP;NP-Alpha;NP-Alpha-2;NP-Alpha-2.2;NP-Alpha-2.2.2;NP-Alpha-2.2.2.1;NP-Alpha-2.2.2.1.2;NP-Alpha-2.2.2.1.2.2;NP-Alpha-2.2.2.1.2.2_OTU3
TGTACTCATTATCTGTTTATTGTCGTAGTTGCGGTAAACTCAACTTTATTGACAATTAACTCTGGTGACTATATCTTCTATACTGATTGGGCCTGGACTTCATTTGTAGTATTTTCTATAGCTAATACTTTGATGACAGTTGTTGGTGCTGTGTACTATCTTACATTTACTGGTGTACCAGGTACTGCATCGTATTACGGTTTGATTATGCAAGTCTATACTTGGGTTGCAAAAGTTGCATGGTTT---GCACTTGGTTACCCAGCAGACTTCATTGTTCATCCAATGTGGATTCCATCGTGTATGTTATTGGACTTGGCATATTGGGCGACAAAGAAGAATAAACACTCGCTGATATTCTTTGGCGGAGTTTTAGTCGGAATGTCAATGCCACTGTTCAACATGGTACAGTTGATGTTGATAGCAGATCCACTAGAAACTGCATTCAAGTATCCAAGACCAACATTACCACCATACATGACGCCGATAGAACCGCAGGTAGGTAAGTTCTATAACAGCCCAGTAGCTCTTGGAGCGGGAGCTGGATCGGTACTAGCATGTACATTTGCAGCATTGGGTTGTAAGCTCAATACG
>EU886088__NP;NP-Alpha;NP-Alpha-2;NP-Alpha-2.2;NP-Alpha-2.2.2;NP-Alpha-2.2.2.1;NP-Alpha-2.2.2.1.2;NP-Alpha-2.2.2.1.2_OTU6
TGTACTCATTATTTATTCATAGTTGTAGTTGCAGTCAACTCAACTTTGTTAACAATTAACTCGGGTGACTATATCTTCTACACTGATTGGGCTTGGACATCATTTGTGGTATTCTCAATTGCCAACACTCTGATGACTGTTGTTGGCGCTGTCTATTATCTTACATTTACAGGTGTACCTGGTACTGCATCGTATTACGGTCTGATTATGCAGGTCTATACATGGGTTGCAAAAGTTGCATGGTTT---GCACTTGGTTATCCGGTAGACTTTATTGTTCACCCAATGTGGATTCCATCTTGTATGCTGTTGGACTTGGCGTATTGGGCTACAAAGAAGAATAAACATTCGCTGATATTCTTTGGTGGAGTTTTAGTTGGAATGTCAATGCCACTGTTCAATATGGTACAATTAATGTTGATTGCAGATCCACTAGAAACTGCATTCAAGTATCCAAGACCAACATTGCCTCCATACATGACGCCTATAGAACCGCAAGTCGGTAAGTTCTACAATAGCCCAGTAGCTCTGGGAGCGGGAGCTGGATCGGTATTAGCATGTACATTTGCGGCATTAGGCTGTAAGCTTAACACG
>EU886109__NP;NP-Alpha;NP-Alpha-2;NP-Alpha-2.2;NP-Alpha-2.2.2;NP-Alpha-2.2.2.1;NP-Alpha-2.2.2.1.2;NP-Alpha-2.2.2.1.2.3;NP-Alpha-2.2.2.1.2.3_OTU2
TGTACTCATTACTTATTCATAGTAGTAGTTGCAGTAAACTCTACTTTACTAGTAATTAACGCGGGAGATTATATCTTCTATACTGATTGGGCCTGGACTTCATTTGTAGTATTTTCCATCGCTAACACTCTCATGGTTACTGTTGGTGCTGTGTATTATCTCACTTTTACAGGTGTACCTGGTACTGCAACGTATTATGGTCTGATTATGCAAGTCTATACATGGGTTGCAAAAGTTGCGTGGTTT---GCACTTGGTTATCCAGTGGACTTTATTGTTCATCCAATGTGGATTCCATCTTGTATGCTTTTGGACTTGGCGTATTGGGCGACAAAGAAAAATAAACATTCGCTAATATTCTTTGGTGGAGTTTTAGTTGGAATGTCAATGCCACTGTTCAATATGGTACAGTTGATGTTGATTGCGGATCCACTAGAAACTGCATTTAAGTATCCAAGACCTACATTGCCTCCATACATGACGCCTATAGAACCGCAGGTCGGTAAGTTCTACAATAGCCCAGTAGCTCTGGGAGCGGGAGCTGGATCGGTACTAGCGTGTACATTTGCAGCATTAGGCTGTAAGCTTAATACG
>EU886125__NP;NP-Alpha;NP-Alpha-2;NP-Alpha-2.2;NP-Alpha-2.2.2;NP-Alpha-2.2.2.1;NP-Alpha-2.2.2.1.2;NP-Alpha-2.2.2.1.2.3;NP-Alpha-2.2.2.1.2.3_OTU3
TGTACTCATTACTTATTCATAGTAGTAGTTGCAGTAAACTCCACTTTACTAGTAATTAACGCGGGAGATTATATCTTCTATACTGATTGGGCCTGGACTTCATTTGTAGTATTTTCCATCGCTAACACTCTCATGGTTACTGTTGGTGCTGTGTATTATCTTACTTTTACAGGTGTACCTGGTACTGCAACGTATTATGGTCTGATTATGCAAGTCTATACATGGGTTGCAAAAGTTGCGTGGTTT---GCACTTGGCTATCCAGTAGATTTCATCGTTCATCCAATGTGGATTCCATCTTGTATGTTATTGGACTTGGCGTATTGGGCGACAAAGAAGAATAAACACTCGCTGATATTCCTTGGTGGAGTTTTAGTCGGAATGTCAATGCCACTGTTCAATATGGTACAGTTGATGTTGATTGCGGATCCATTAGAAACTGCATTCAAGTATCCAAGACCAACATTGCCTCCCTACATGACGCCTATAGAACCGCAGGTCGGTAAGTTCTACAATAGCCCAGTAGCTCTGGGAGCGGGAGCTGGAGCTGTACTAGCGTGTACATTTGCAGCATTAGGCTGTAAGCTTAACACA
>EU886137__NP;NP-Epsilon;NP-Epsilon-2;NP-Epsilon-2_OTU3
TGTACTCACTACTTGTTCATAGTAGTAGTCGCAGTAAACTCCACTTTGCTTACTATCAATGCAGGAGACTACATCTTCTATACTGATTGGGCCTGGACATCGTTTGTAGTATTTTCAATATCTCAAACTCTGATGCTCGCAGTAGGTGCAGCATATTATCTGACCTTCACTGGAGTTCCAGGAACCGCAACGTATTATGCGCTGATTATGACAGTCTATACTTGGATTGCCAAAGGTGCATGGTTC---GCATTAGGTTACCCATATGACTTTATTGTCACACCGGTCTGGCTTCCGTCAGCAATGCTGATGGATCTGGCGTACTGGGCGACAAAGAAGAATAAGCACTCCTTGATACTATTCGGTGGAGTACTCGTTGGAATGTCCTTGCCACTATTCAACATGGTAAATCTGATTACCGTGGCAGACCCACTCGAGACTGCATTCAAGTATCCGAGACCGACGTTACCACCATACATGACACCGATAGAGCCGCAGGTAGGTAAATTCTACAACAGCCCAGTTGCACTTGGTGCAGGTGCTGGAGCAGTACTATCAGTGACGTTCACAGCGTTGGGTTGTAAACTCACAACG
>EU886183__NP;NP-Alpha;NP-Alpha-2;NP-Alpha-2.2;NP-Alpha-2.2.2;NP-Alpha-2.2.2.1;NP-Alpha-2.2.2.1.2;NP-Alpha-2.2.2.1.2.4;NP-Alpha-2.2.2.1.2.4_OTU1
TGTACTCACTACTTATTCATAGTTGTAGTTGCAGTCAATTCCACTTTGTTAACAATTAACTCTGGAGATTATATCTTCTATACAGATTGGGCCTGGACATCATTTGTAGTATTCTCAATTGCTAATACTCTGATGACTGTTGTTGGTGCTGTGTACTATCTTACATTTACTGGCGTACCTGGTACGGCAACGTATTATGGTCTGATTATGCAAGTCTATACATGGGTTGCAAAAGTTGCGTGGTTT---GCACTTGGCTATCCAGTGGATTTCATCGTTCATCCGATGTGGATTCCATCTTGTATGTTGTTGGACTTGGCATATTGGGCGACAAAGAAGAATAAACACTCGCTGATATTCTTTGGTGGAGTTTTAGTTGGAATGTCAATGCCACTGTTCAACATGGTACAGTTGATGTTGATAGCGGATCCACTAGAAACTGCATTCAAGTATCCAAGACCAACATTGCCTCCATACATGACGCCGATAGAGCCGCAGGTAGGTAAGTTCTACAATAGCCCAGTAGCTTTGGGAGCGGGAGCTGGAGCGGTACTAGCATGTACATTTGCAGCATTAGGTTGTAAGATGAATACG
>EU925258__NS;NS-Zeta;NS-Zeta-1;NS-Zeta-1.2;NS-Zeta-1.2_OTU8
ACTACCCACTATTCGTTCATTGTTGTTGTCGCAGTAAACAGTACCTTGCTTACGATCAATGCAGGAGATTATATTTTTTACACTGACTGGGCATGGACATCATTTGTCGTATTTTCAATTTCTCAATCAACAATGCTTGTAGTAGGAGCTATATACTATATGTTATTCACGGGTGTTCCTGGAACAGCTACGTACTATGCAACTATCATGACAATTTATACTTGGGTTGCCAAAGGTGCATGGTTT---GCACTTGGCTATCCATATGACTTTGTCACAGTACCGGTTTGGATACCGTCGGTTATGTTATTAGATTTGGCGTACTGGGCAACGAGAAGAAACAAACACGCTGCAATAATTATCGGTGGAGTATTAGTTGGAATGTCCTTGCCTCTATTTAACATGATAAACTTATTGTTAGTAGCAGATCCTTTAGAGACGGCATTTAAATATCCACGACCTACCCTACCACCATACATGACGCCCATTGAACCTCAGGTAGGAAAGTTCTATAATAGTCCTGTTGCATTAGGAGCAGGTGCAGGTGCGGTACTCTGTGTTCCTATTGCTGCATTGGGTGCAAAACTTAATACT
>EU925261__NP;NP-Gamma;NP-Gamma-2;NP-Gamma-2.1;NP-Gamma-2.1.3;NP-Gamma-2.1.3.2;NP-Gamma-2.1.3.2.3;NP-Gamma-2.1.3.2.3.2;NP-Gamma-2.1.3.2.3.2_OTU1
TGTACACACTACTTATGCATAGTAGTAGTTGCAGTTAACTCAACACTGTTAACAATTAATGCAGGAGATTACATCTTCTACACTGACTGGGCTTGGACTTCGTACACGGTATTTTCAATATCGCAAACGTTGATGCTTATTGTAGGTGCAACATATTACCTAACATTTACAGGCGTTCCAGGCACAGCAACGTACTACGCTCTAATTATGACAGTATACACATGGATAGCAAAAGGCGCATGGTTT---TCGCTAGGATATCCATATGACTTCATCGTTACTCCGGTTTGGCTACCATCAGCAATGCTGTTGGACTTAGTATACTGGGCAACAAAGAAGAACAAGCACTCCTTGATACTGTTTGGCGGCGTACTGGTAGGAATGTCATTACCATTATTCAATATGGTTAACCTGATAACAGTAGCAGACCCACTAGAAACGGCATTCAAATATCCAAGACCAACATTGCCACCATACATGACACCAATAGAACCTCAAGTTGGAAAGTTCTATAACAGCCCAGTGGCTTTAGGTGCAGGTGCGGGTGCAGTATTGGCATGTACTTTTGCAGCGTTAGGTTGTAAACTGAACACT
>EU925286__NS;NS-Beta;NS-Beta-1;NS-Beta-1_OTU1
ACAACGCATTATCTGTTCATAGTTGTCGTGGCTGTTAACAGCACTCTACTGACTATTAATGCAGGAGACTACATATTCTACACTGACTGGGCTTGGACTTCATTCGTCGTGTTCTCTATATCGCAGTCAACGATGCTTGTTGTGGGTGCCATCTATTACATGTTGTTTACGGGAGTGCCAGGGACAGCGACCTACTATGCCACTATAATGACGATTTATACATGGGTTGCAAAAGGGGCTTGGTTT---GCTCTTGGATATCCATACGACTTCATCGCGGTACCGGTGTGGATTCCATCAGCAATGTTGCTGGACCTGTCTTACTGGGCAACAAGAAGGAACAAACACGCGGCGATCCTAATAGGAGGAACATTGGTTGGACTTTCACTGCCATTGTTTAATATGATCAACCTATTGACGATACGCGATCCGCTAGAAATGGCATTCAAGTATCCTAGGCCAACATTGCCTCCATACATGACACCAATAGAACCACAAGTCGGTAAATTCTACAATAGTCCAGTAGCCTTAGGAGCTGGCGCAGGAGCCGTGCTAGCTGTGCCAATAGCAGCTTTGGGTGCAAAACTCAATACA
>EU925345__NP;NP-Gamma;NP-Gamma-2;NP-Gamma-2.2;NP-Gamma-2.2.5;NP-Gamma-2.2.5_OTU9
TGTACACACTACTTGTTCATAGTAGTAGTTGCAGTTAACTCAACACTGTTAACAATTAATGCAGGTGACTACATCTTCTACACTGACTGGGCTTGGACTTCGTACACGGTATTCTCAATATCGCAAACGTTGATGCTTGTCGTAGGTGCAACATATTACCTAACGTTTACAGGTGTTCCAGGTACAGCAACGTACTACGGCCTTATTATGACAGTATACACATGGGTAGCAAAGGGTGCATGGTTT---TCACTTGGATATCCATATGACTTCATTGTAACCCCAGTTTGGTTACCATCAGCAATGCTGCTTGATCTTGCCTATTGGGCAACAAAGAAGAACAAGCATTCATTGATACTGTTTGGCGGAGTACCAGTAGGAATGTCATTACCATTATTCAACATGGTAAACCTGATAACAGTAGCAGACCCACTTGAAACGGCCTTCAAATATCCAAGACCAACATTACCACCATACATGACACCAATAGAGCCTCAGGTAGGTAAATTCTATAACAGTCCAGTCGCACTGGGTGCAGGTGCTGGTGCAGTTTTGTCGGTAACGTTTACAGCATTGGGTTGTAAACTAAACACT
>EU925354__NP;NP-Delta;NP-Delta-1;NP-Delta-1.2;NP-Delta-1.2_OTU11
TGTACTCACTACTTATTCATAGTAGTAGTCGCAGTCAATTCAACTCTGCTTACAATTAATGCAGGTGACTATATCTTCTACACCGATTGGGCTTGGACATCCTTTGTAGTATTTTCCATCTCACAAACTTTGATGCTTTGTGTTGGTGCAACATATTACCTAACATTTACAGGAGTTCCAGGTACCGCAACTTACTACGCGTTGATCATGACAGTGTATACATGGGTAGCAAAAGGTGCATGGTTT---GCACTTGGATATCCATATGACTTCATTGTTACACCAGTGTGGATTCCATCAGCAATGTTGTTGGACTTGGCATATTGGGCAACAAAGAAGAACAAACACTCTCTGATACTATTCGGCGGAGTATTGTGTGGAATGTCGTTACCATTGTTCAACATGGTAAACCTGATTACCGTAGCGGATCCATTGGAGACTGCATTCAAGTATCCAAGACCTACGTTGCCACCATACATGACACCGATAGAACCCCAGGTAGGGAAGTTCTATAATAGTCCAGTTGCGCTTGGAGCAGGAGCTGGAGCTGTGTTGTCTGTAACGTTTACGGCGTTGGGATGTAAACTGACTACG
>EU925362__NP;NP-Gamma;NP-Gamma-2;NP-Gamma-2.2;NP-Gamma-2.2.5;NP-Gamma-2.2.5_OTU8
TGTACCCACTACTTATTCATAGTAGTAGTTGCGGTTAACTCTACACTGTTAACAATTAATGCAGGTGACTACATTTTCTATACTGACTGGGCTTGGACATCGTTTACGGTATTTTCAATATCGCAAACGTTGATGCTCGCGGTAGGTGCTACATATTACCTAACGTTTACCGGCGTTCCAGGAACAGCAACGTACTACGGCCTTATTATGACAGTATATACGTGGATTGCAAAAGGTGCATGGTTT---GCACTTGGATATCCATACGACTTCATTGTAACACCAATTTGGTTACCATCAGCGATGTTGCTTGATCTTGCCTATTGGGCCACAAAGAAGAACAAACACTCACTGATACTGTTTGGCGGAGTACTAGTAGGAATGTCATTACCACTATCCAATATGGTAAATCTGATAACAGTCGCAGACCCACTAGAAACGGCCTTCAAATATCCGAGACCAACATTACCACCATACATGACACCGATAGAGCCTCAGGTAGGTAAATTCTATAACAGTCCAGTGGCTTTAGGTGCAGGTGCAGGTGCAGTCTTGTCGGTAACGTTTACGGCATTAGGTTGTAAACTGAATACT
>FJ227153__NP;NP-Delta;NP-Delta-1;NP-Delta-1_OTU4
TGTACTCATTACTTATTCATAGTAGTGGTAGCAGTCAACTCGACTCTGCTTACAATTAACGCAGGTGACTATATCTTCTACACAGATTGGGCTTGGACATCCTTTGTAGTATTCTCCATCTCACAAACTTTGATGCTTTGTGTTGGTGCAGCATATTATCTTACATTTACAGGAGTTCCAGGTACAGCAACGTATTACGCGTTGATCATGACGGTGTATACATGGGTAGCAAAAGGTGCATGGTTT---GCATTAGGTTATCCATATGACTTCATTGTTACACCAGTATGGATTCCATCGGCAATGCTGTTGGACTTGGCGTATTGGGCAACAAAGAGGAACAAGCACTCTCTGATCCTGTTCGGCGGAGTACTGTGTGGAATGTCATTACCATTATTCAACATGGTAAACCTGATTACAGTAGCAGATCCATTGGAGACTGCATTCAAGTATCCAAGACCTACGTTGCCACCATACATGACACCGATAGAACCGCAGGTAGGAAAGTTCTATAATAGCCCAGTTGCGCTTGGCGCAGGAGCTGGAGCTGTGTTGTCTGTAACGTTTACGGCGTTGGGATGTAAACTGACTACG
>FJ227155__NP;NP-Gamma;NP-Gamma-2;NP-Gamma-2.2;NP-Gamma-2.2.4;NP-Gamma-2.2.4.1;NP-Gamma-2.2.4.1_OTU5
TGTACACACTACTTGTTCATAGTAGTAGTTGCAGCTAACTCAACACTGTTAACAATTAATGCAGGTGACTACATCTTCTACACTGACTGGGCCTGGACTTCATACACGGTATTTTCAATATCGCAAACCTTGATGCTTGTAGTAGGTGCAACCTATTATCTAACATTTACAGGTGTTCCAGGAACAGCTACGTATTACGGCCTAATAATGACAGTATATACGTGGGTAGCAAAAGGTGCATGGTTT---GCACTAGGATACCCATATGACTTCATTGTAACTCCAATTTGGTTACCATCAGCTATGTTGCTTGATTTGGCTTATTGGGCTACAAAGAAGAACAAGCATAGCTTGATACTGTTTGGCGGTGTACTGGTAGGAATGTCATTACCATTGTTCAATATGGTAAACCTGATAACAGTCGCAGACCCACTAGAAACGGCATTCAAATATCCAAGACCAACGTTGCCACCATACATGACACCTATAGAACCTCAAGTAGGCAAGTTCTATAACAGCCCTGTAGCACTTGGTGCTGGAGCTGGCGCAGTATTGTCGGTAACGTTTGCAGCATTGGGTTGTAAACTCAATACT
>FJ227156__NS;NS-Zeta;NS-Zeta_OTU1
ACAACTCACTATTTGTTCATAGTTGTTGTTGCAGTAAATAGTACATTGCTTACAATCAACGCAGGAGATTATATCTTCTATACTGACTGGGCATGGACATCATTCGTTGTGTTTTCTATCTCTCAATCCACTATGCTTGTGGTAGGAGCTATATACTATATGTTATTTACGGGTGTTCCTGGTACAGCTACGTATTATGCAACTATAATGACGATTTATACATGGGTTGCCAAAGGAGCATGGTTT---GCATTGGGATACCCATACGATTTTGTCGTGGTCCCTGTTTGGATACCATCTGCAATGCTATTAGATCTGTCCTACTGGGCAACAAGGAGAAACAAGCATGCTGCAATACTGATTGGCGGAGTATTGGTTGGAATGTCATTGCCATTGTTTAATATGATTAACCTCTTGCTAGTTGCTGACCCACTAGAAATGGCATTTAAATATCCACGACCAACTCTACCACCATATATGACTCCAATTGAACCACAAGTAGGAAAGTTCTATAACAGTCCTGTTGCCCTAGGAGCGGGAGCCGGAGCTGTCCTTTGTGTTCCTATAGCGGCGTTGGGAGCAAAACTCAACACA
>FJ227711__NT;NT-Alpha;NT-Alpha-1;NT-Alpha-1.1;NT-Alpha-1.1.2;NT-Alpha-1.1.2.Incertae_sedis;NT-Alpha-1.1.2.Incertae_sedis_OTU1
TGTACTCACTACTTGTTCATAGTAGTGGTGGCAGTCAACTCGACCTTGTTGACAATCAACGCAGGAGACTACATATTCTATACTGACTGGATGTGGACATCTTATGTGATATTTACACTATCACAGTCATTGATGCTCGCAGTCGGTGCAGCATACTACCTCACGTTCACTGGTGTACCAGGAACCGCAACATACTATGCACTTATCATGACAGTGTATACATGGATTGCAAAAGGTGCGTGGTTC---TCTCTGGGATATCCATATAGCTTCATCGTAGTACCAATGTGGATTCCATCAGCGATACTGATGGATTTGGCATATTGGGCCACAAAGAGAAACAAGCACTCTTTGATACTAATCGGTGGAGTACTCTGTGGAATGTCTATGTCGATGTTCAACATGATCAATCTATTGACAATAGATGATCCTCTTGAGACTGCCTTCAAATATCCAAGAACAACATTGCCTCCATACATGACGCCAATAGAACCCCAAGTAGGGAAGTTCTATGATAGTCCGGTCGCGCTGGGCGCAGGTGCTGGTGCAGTTTTGACGGTAACAATGACTGCATTAGGCTGCAAACTCACAACT
>FJ227726__NT;NT-Alpha;NT-Alpha-1;NT-Alpha-1.1;NT-Alpha-1.1.1;NT-Alpha-1.1.1.1;NT-Alpha-1.1.1.1.1;NT-Alpha-1.1.1.1.1_OTU4
TGTACTCACTACTTATTCATAGTAGTGGTAGCAGTCAACTCGACCTTGTTGACAATCAACGCAGGAGACTACATCTTCTATACTGACTGGATGTGGACATCTTATGTGATATTTACACTATCACAATCATTGATGCTCGCAGTCGGTGCAGCATACTACCTTACGTTCACTGGAGTTCCAGGAACAGCAACATACTATGCACTAATAATGACCGTGTATACGTGGGTTGCAAAAGGTGCGTGGTTC---TCCTTAGGATATCCGTACAGTTTCATCGTGGTACCAATGTGGATTCCATCGGCAATACTGATGGATTTGGCATATTGGGCAACAAAGAGAAACAAACACTCTTTGATCCTAATAGGCGGTGTACTCTGTGGAATGTCAATGTCGTTGTTCAACATGATCAATCTAATCACAATAGATGATCCTCTTGAGACTGCTTTCAAATACCCAAGAACCACATTGCCTCCATACATGACACCAATAGAACCCCAAGTGGGAAAGTTCTATGATAGTCCGGTCGCTTTAGGTGCAGGTGCTGGTGCAGTATTAACGGTAACAATGACTGCATTGGGATGCAAACTAACAACA
>FJ227731__NT;NT-Alpha;NT-Alpha-1;NT-Alpha-1.1;NT-Alpha-1.1.1;NT-Alpha-1.1.1.2;NT-Alpha-1.1.1.2_OTU2
TGTACTCACTACTTATTCATAGTAGTGGTAGCAGTCAACTCGACCTTGTTGACAATCAACGCAGGAGACTACATCTTCTATACTGACTGGATGTGGACATCATATGTGATATTTACATTATCACAATCATTGATGCTCGCAGTCGGTGCAGCATACTATCTGACGTTTACTGGAGTTCCAGGAACGGCAACATACTATGCACTGATAATGACAGTGTATACATGGGTAGCAAAAGGTGCATGGTTC---TCCTTAGGATATCCGTACAGTTTCATCGTAGTACCAATGTGGATTCCGTCGGCAATACTGATGGATTTGGCATATTGGGCAACAAAGAGAAACAAACACTCTTTGATCCTAATAGGCGGTGTACTCTGTGGAATGTCTATGTCGTTATTCAACATGATCAATCTAATCACAATAGATGATCCTCTTGAGACTGCTTTCAAATACCCAAGAACCACATTGCCTCCGTACATGACTCCTATAGAACCACAAGTAGGAAAGTTCTATGATAGTCCTGTCGCTTTAGGTGCAGGTGCTGGTGCAGTTCTGACAGTCACAATGACTGCTCTAGGATGCAAACTAACAACC
>FJ227756__NT;NT-Alpha;NT-Alpha-1;NT-Alpha-1.1;NT-Alpha-1.1.1;NT-Alpha-1.1.1.1;NT-Alpha-1.1.1.1_OTU1
TGTACTCACTACTTATTCATAGTAGTGGTAGCAGTCAACTCGACCTTGTTGACAATCAACGCAGGAGACTACATCTTCTATACTGACTGGATGTGGACATCTTATGTGATATTTACACTATCACAATCATTGATGCTCGCAGTCGGTGCAGCATATTACCTAACGTTCACTGGAGTTCCAGGAACAGCAACATACTATGGACTTATCATGACAGTGTATACGTGGGTTGCAAAAGGTGCATGGTTC---TCTTTAGGATATCCATACAGCTTCATCGTTGTACCTATGAGGATTCCATCAGCAATATTGATGGATCTGGCATACTGGGCAACAAAGAGAAACAAACACTCTTTGATATTGATAGGCGGTGTGCTCTGTGGAATGTCTATGTCGTTGTTCAACATGATCAATCTAATCACAATAGATGATCCTCTTGAGACTGCTTTCAAATACCCAAGAACCACATTGCCTCCATACATGACACCAATAGAACCACAAGTAGGAAAGTTCTATGATAGTCCCGTGGCTTTAGGCGCAGGAGCTAGTGCAGTATTGACAGTAACAATGGTTGCATTAGGATGCAAACTAACGACA
>FJ227759__NS;NS-Epsilon;NS-Epsilon-2;NS-Epsilon-2.1;NS-Epsilon-2.1_OTU1
ACAACGCACTATCTATTCATAGTAGTCGTTGCTGTTAACAGTACACTATTGACGATCAATGCTGGTGACTATATCTCCTACACCGATTGGGCTTGGACTTCATTTGTCGTATTTTCTATTTCACAATCTACTATGCTTGTGGTAGGAGCGATATATTACATGCTCTTCACAGGAGTTCCAGGTACGGCCACATACTATGCTACAATTATGACTATATATACATGGGTTGCAAAAGGTGCATGGTTC---GCTTTGGGATATCCATACGATTTCATCGTAGTACCAGTTTGGATTCCTTCTGCAATGCTATTAGACCTGTCATATTGGGCAACAAGGAGAAACAAACATGCTGCGATCCTAATTGGTGGAACACTAGTTGGAATGTCACTACCGGTATTCAACATGATAAACCTACTACTGGTTAAGGGTCCTTTAGAAATGGCATTCAAGTATCCTAGACCCACATTACCGCCGTATATGACGCCAATAGAACCCCAGGTCGGTAAGTTCTATAATAGTCCAGTGGCTTTGGGAGCAGGAGCAGGAGCTGTTCTTAGTGTTCCGATAGCTGCATTGGGTGCTAAACTCAATACT
>FJ227777__NP;NP-Delta;NP-Delta-2;NP-Delta-2.1;NP-Delta-2.1.2;NP-Delta-2.1.2_OTU7
TGTACACACTACTTGTTCATAGTAGTAGTCGCAGTCAACTCAACTCTGCTAACAATTAATGCAGGAGACTATATCTTCTACACTGATTGGGCTTGGACATCCTTTGTAGTATTCTCCATATCGCAAACATTAATGCTTACGGTAGGAGCTGTTTACTACCTAACATTTACTGGTGTTCCAGGAACAGCAACGTATTACGCATTAATAATGACAGTGTATACATGGATAGCCAAAGGTGCATGGTTT---TCACTTGGATACCCATATGACTTCATTGTAACTCCAGTATGGATTCCATCAGCAATGTTGTTGGATTTGGCATATTGGGCAACAAAGAAGAACAAACACTCATTGATACTGTTTGGCGGAGTAATGGTTGGAATGTCGTTGCCGTTATTTAACATGATTAATTTAATTACGGTAGCTGATCCACTAGAGACTGCATTCAAATATCCAAGACCCACGCTACCTCCATACATGACACCAATAGAACCTCGGGTAGGTAAGTTCTATAACAGTCCAGTTGCGCTAGGCGCAGGTGCTGGTGCTGTGTTGTCAGTTACGTTTGCCGCATTAGGTTGTAAACTTAATACT
>FJ227782__NP;NP-Alpha;NP-Alpha-2;NP-Alpha-2.2;NP-Alpha-2.2.4;NP-Alpha-2.2.4_OTU4
TGTACTCACTACTTATTCATAGTAGTAGTCGCAGTAAACTCAACTTTGTTGACAATTAATACTGGTGACTATATCTTCTATACAGACTGGGCCTGGACATCATACACAGTGTTCTCCATTGGAAACATTCTCATGATATCTGTTGGTGCAACATACTATCTGTTGTTCACAGGAGTTCCAGGAACAGCTTCGTATTATGGCCTAATTATGCAGGTATATACTTGGGTGGCAAAAGGTGCATGGTTT---GCACTTGGATATCCATACGACTTTATCGTAGTCCCTATGTGGATTCCGTCATGCATGTTGTTAGACTTAGCATATTGGGCGTCAAAGAAGAACAAGCACTCGCTGATACTGTTTGGCGGCGTACTTGTAGGAATGTCATTCCCATTGTTCAACATGATAAACTTGTTGACAGTCGCAGACCCACTTGAAACAGCGTTCAAATATCCAAGACCAACGCTACCACCATACATGACACCAATTGAACCGCAGGTCGGAAAGTTCTATAACAGTCCGGTTGCGCTGGGTGCAGGTACTGGTTCAGTCTTGGCAGTTACGTTTACGGCACTGGGTGCTAAACTCAATACG
>FJ227786__NP;NP-Gamma;NP-Gamma-2;NP-Gamma-2.2;NP-Gamma-2.2.4;NP-Gamma-2.2.4.2;NP-Gamma-2.2.4.2_OTU1
TGTACCCACTACTTATTCATAGTAGTAGTCGGAGTTAACTCAACACTGTTAACAATTAACGCAGGTGACTACATCTTCTACACTGACTGGGCTTGGACTTCGTACACGGTATTTTCAATATCGCAATCGTTGATGCTTGTAGTAGGTGCAACATGCTATCTTACGTTTACAGGCGTTCCAGGCACGGCAACGTATTACGGCCTTATAATGACAGTATATACATGGGTAGCAAAAGGTGCATGGTTT---GCACTTGGATATCCATACGACTTCATCGTAACCCCAATTTGGATACCATCAGCAATGTTGCTTGATTTGGTTTATTGGGCTACAAAGAAGAACAAGCACTCCTTGATACTGTTTGGCGGTGTACTGGTAGGAATGTCATTACCGTTGTTCAACATGGTAAACCTGATGACAGTGGCAGACCCACTAGAAACGGCCTTCAAATATCCAAGACCAACATTACCACCATACATGGTACCGATAGAACCCCAAGTAGGTAAGTTCTATAACAGTCCAGTTGCCCTAGGTGCTGGTGCTGGTGCAGTGTTGGCGGTAACGTTTGCGGCGCTAGGTTGTAAACTCAACACT
>FJ227787__NP;NP-Gamma;NP-Gamma-2;NP-Gamma-2.1;NP-Gamma-2.1.3;NP-Gamma-2.1.3.2;NP-Gamma-2.1.3.2_OTU4
TGTACACACTACTTGTTCATAGTAGTAGTTGCAGTTAACTCTACACTGTTAACAATTAATGCAGGAGACTACATCTTCTACACTGACTGGGCTTGGACTTCGTACACGGTATTCTCAATATCGCAAACGTTGATGCTTATTGTAGGTGCAACATATTACCTAACATTTACAGGCGTTCCAGGCACAGCAACGTACTACGCTCTTATTATGACAGTATACACATGGGCGGCAAAAGCCGCATGGTTT---TCACTCGGATACCCATATGACTTCATTGTAACTCCAGTTTGGCTACCTTCAGCGATGCTGTTGGATTTGGTTTACTGGGCAACAAAGAAGAACAAACACTCTTTGATACTGTTCGGAGGAGTACTGGTAGGAATGTCTTTGCCATTGTTCAACATGGTGAACCTGATAACAGTAGCAGACCCACTTGAAACGGCATTCAAGTATCCAAGACCAACATTGCCACCATACATGACACCAATCGAACCGCAAGTAGGTAAGTTCTATAACAGCCCAGTTGCTCTCGGTGCAGGTGCAGGTGCAGTATTGGGATGTACGTTTGCAGCGTTAGGTTGTAAGCTGAATACT
>FJ227796__NP;NP-Gamma;NP-Gamma-2;NP-Gamma-2.2;NP-Gamma-2.2_OTU1
TGTACGCACTACTTGTTCATAGTAGTAGTTGCAGTTAACTCAACACGGTTAACAATTAACGCAGGTGACTACATCTTCTACACTGACTGGGCTTGGACATCGTACACGGTATTCTCAATATCGCAAACGTTGATGCTTGTAGTAGGTGCAACATATTACCTTACATTTACAGGTGTTCCAGGTACAGCAACGTACTACGGCCTTATTATGACAGTATACACATGGGTGGCAAAAGGTGCATGGTTT---GCACTTGGATATCCATACGACTTCATTGTAACCCCAATCTGGTTACCATCAGCAATGTTGCTTGATTTGGCCTATTGGGCAACAAAGAAGAATAAGCACTCTCTGATACTGTTTGGCGGAGTACTAGTAGGAATGTCATTACCATTGTTCAATATGGTAAACCTGATAACAGTCGCAGACCCACTAGAAACGGCCTTCAAATACCCAAGACCGACATTACCACCATACATGACGCCTATAGAACCCCAGGTAGGTAAGTTCTATAACAGCCCAGTAGCGCTAGGTGCTGGTGCTGGAGCAGTGCTGGCGGTAACGTTTGCAGCGTTAGGTTGTAAGCTTAACACT
>FJ227809__NP;NP-Gamma;NP-Gamma-2;NP-Gamma-2.1;NP-Gamma-2.1.3;NP-Gamma-2.1.3.2;NP-Gamma-2.1.3.2_OTU5
TGTACACACTACTTATTCATAGTAGTGGTTGCAGTTAACTCAACACTGTTAACAATTAACGCAGGAGACTACATCTTCTACACTGACTGGGCTTGGACTTCGTACACGGTATTTTCAATATCGCAAACGTTGATGCTTATTGTAGGTGCAACATATTACCTAACATTTACAGGCGTTCCAGGCACAGCAACGTACTATGCTCTAATAATGACAGTATACACATGGATAGCAAAAGCCGCATGGTTT---TCGCTAGGATATCCATATGACTTCATTGTGACTCCAGTTTGGCTGCCATCAGCAATGCTGTTGGACTTGGTTTACTGGGCAACAAAGAAGAACAAGCACTCCTTGATACTGTTTGGCGGTGTACTAGTAGGAATGTCATTACCATTATTCAATATGGTAAACCTGATAACAGTTGCAGACCCACTAGAAACGGCATTCAAATATCCAAGACCAACATTGCCACCATACATGACACCGATAGAACCGCAAGTAGGTAAGTTCTACAACAGCCCAGTTGCTCTCGGTGCCGGTGCAGGTGCGGTATTGGCATGTACATTTGCAGCATTAGGTTGCAAACTGAACACT
>FJ227832__NP;NP-Gamma;NP-Gamma-2;NP-Gamma-2.2;NP-Gamma-2.2.3;NP-Gamma-2.2.3_OTU3
TGTACACACTACTTGTTCATAGTAGTAGTTGCAGTTAACTCTACACTGTTAACAATTAATGCAGGTGACTACATCTTCTACACTGACTGGGCTTGGACTTCGTACACGGTATTCTCAATATCGCAAACGTTGATGCTTGTAGTAGGTGCAACATATTACCTTACATTTACAGGTGTTCCAGGTACAGCAACGTACTACGGCCTTATTATGACAGTATACACATGGGTAGCAAAAGGTGCATGGTTT---GCACTAGGTTATCCATATGACTTCATTGTAACCCCAGTTTGGCTGCCATCAGCAATGCTGCTTGATCTGGCTTATTGGGCAACAAAGAAGAACAAGCACTCATTGATACTGTTTGGCGGAGTACTAGTAGGAATGTCATTACCATTGTTCAACATGGTAAACCTGATAACAGTAGCAGACCCACTAGAAACGGCCTTCAAATATCCAAGACCAACATTACCACCATACATGACACCAATAGAACCCCAGGTAGGTAAGTTCTATAACAGTCCAGTCGCACTGGGTGCTGGTGCTGGTGCAGTGTTGTCAGTAACGTTTGCAGCGTTAGGTTGTAAACTAAACACT
>FJ227839__NP;NP-Gamma;NP-Gamma-2;NP-Gamma-2.2;NP-Gamma-2.2_OTU2
TGTACACACTACTTGTTCATAGTAGTAGTTGCAGTTAACTCAACACTGTTAACAATTAATGCAGGTGACTACATCTTCTACACTGACTGGGCATGGACTTCGTTCACGGTATTCTCAATATCGCAAACGTTGATGCTTGTAGTAGGTGCAACATATTACCTTACATTTACAGGTGTTCCAGGTACAGCAACGTACTACGGCCTTATTATGACAGTATACACATGGGTTGCAAAAGGTGCATGGTTT---GCACTCGGATATCCATATGACTTCATTGTAACTCCAATTTGGTTACCATCAGCAATGTTGCTTGATTTGGCCTATTGGGCGACAAAGAAGAACAAGCACTCCTTGATACTGTTTGGCGGAGTACTAGTAGGAATGTCATTACCATTATTCAACATGGTAAACCTGATAACAGTAGCAGACCCACTAGAAACGGCCTTCAAATATCCAAGACCAACATTGCCACCATATATGACTCCAATAGAACCTCAAGTAGGTAAGTTCTATAACAGTCCAGTAGCCTTAGGTGCTGGTGCTGGTTCAGTATTGGCGGTAACGTTTGCAGCGCTAGGTTGTAAGCTTAATACT
>FJ227845__NP;NP-Gamma;NP-Gamma-2;NP-Gamma-2.2;NP-Gamma-2.2.2;NP-Gamma-2.2.2.1;NP-Gamma-2.2.2.1_OTU7
TGTACTCACTACTTATTCATAGTAGTAGTTGCAGTTAACTCAACACTGTTAACAATTAATGCAGGTGACTACATTTTCTATACTGACTGGGCTTGGACTTCGTTTACGGTATTCTCTATATCTCAAACGTTGATGCTTGTAGTAGGTGCATGCTATTACCTAACATTTACAGGCGTTCCAGGAACAGCAACGTACTACGGACTCATCATGACAGTTTACACATGGGTAGCAAAAGGTGCATGGTTT---GCACTTGGATATCCATACGACTTCATTGTAACACCAATATGGTTACCATCAGCAATGCTGCTTGATTTGGTATATTGGGCAACAAAGAAGAACAAACACTCGTTAATCCTGATGGGCGGAGTACTAGTAGGAATGTCGTTACCATTGTTCAACATGATAAATCTGATAACAGTGGCAGACCCACTAGAAACGGCCTTCAAATATCCAAGACCAACATTACCACCATACATGACACCGATTGAACCGCAGGTAGGAAAGTTCTATAACAGTCCTGTTGCGCTAGGTGCTGGAGCTGGTGCGGTATTGGGAGTTACGTTTACAGCACTTGGTTGTAAACTGAACACT
>FJ227851__NP;NP-Gamma;NP-Gamma-2;NP-Gamma-2.2;NP-Gamma-2.2.5;NP-Gamma-2.2.5_OTU10
TGTACACACTACCTATTCATTGTAGTAGTAGCTGTGAACTCAACACTGTTGACAATTAACGCAGGTGACTACATCTTCTATACTGACTGGGCTTGGACTTCGTACACGGTATTTTCAATATCGCAATCGTTGATGCTTGTAGTAGGTGCAACATATTACCTAACTTTTACAGGTGTTCCAGGTACAGCAACGTACTACGGCCTTATAATGACGGTATACACATGGGTGGCAAAAGGTGCATGGTTT---GCACTTGGATATCCATATGACTTCATTGTAACACCAATTTGGCTGCCATCAGCAATGCTGCTTGATTTGGTCTATTGGGCTACAAAGAAGAACAAGCACTCATTGATACTGTTTGGCGGAGTACTAGTAGGAATGTCATTACCATTATTCAACATGGTAAACCTGATGACAGTAGCAGACCCACTTGAAACGGCCTTCAAATATCCAAGACCAACATTACCACCATACATGACACCAATAGAACCACAAGTAGGTAAGTTCTATAATAGTCCAGTAGCGCTGGGTGCAGGTGCAGGTGCAGTCTTGTCGGTTACGTTTGCAGCATTAGGTTGTAAACTAAACACT
>FJ227869__NP;NP-Gamma;NP-Gamma-2;NP-Gamma-2.1;NP-Gamma-2.1.3;NP-Gamma-2.1.3.2;NP-Gamma-2.1.3.2_OTU6
TGTACCCACTACTTATTCATAGTAGTAGTTGCAGTTAACTCAACACTGTTAACAATTAACGCAGGAGACTACATCTTCTACACTGACTGGGCTTGGACTTCGTACACGGTATTTTCAATATCGCAAACGTTGATGCTTATTGTAGGTGCAACATATTATCTTACATTTACAGGCGTTCCAGGCACAGCAACGTACTACGGTCTGATAATGACAGTATATACATGGGTAGCAAAAGCCGCATGGTTT---TCGCTAGGATATCCATATGACTTCATTGTGACTCCAGTTTGGCTACCATCAGCAATGCTGTTGGACTTGGTTTACTGGGCAACAAAGAAGAACAAGCACTCCTTGATACTGTTCGGCGGCGTACTAGTAGGAATGTCATTACCATTATTCAACATGGTAAACCTGATAACAGTTGCAGACCCACTAGAGACGGCATTCAAATATCCAAGACCAACATTGCCACCATACATGACACCGATAGAACCGCAAGTAGGCAAGTTCTATAACAGCCCAGTTGCTCTCGGTGCAGGTGCGGGTGCAGTATTGGCATGTACATTTGCAGCACTAGGTTGCAAACTGAACACT
>FJ227872__NP;NP-Epsilon;NP-Epsilon-2;NP-Epsilon-2_OTU4
TGTACTCACTACTTATTCATAGTAGTAGTCGCAGTCAACTCAACTTTGCTAACAATTAACGCAGGGGACTACATCTTCTATACTGATTGGGCCTGGACATCGTTTGTAGTATTCTCAATATCTCAAACACTTATGCTCACTGTAGGTGCGTGTTACTATCTCACCTTCACTGGAGTTCCAGGAACCGCAACGTATTATGCACTAATTATGACAGTCTACACTTGGATTGCAAAAGGTGCATGGTTC---GCATTAGGTTACCCATATGACTTCATCGTTACACCAGTTTGGCTACCATCAGCAATGCTGTTGGACTTAGCGTATTGGGCAACAAAGAAGAATAAGCACTCTCTGATACTGTTCGGCGGAGTCTTAGTTGGAATGTCATTACCACTATTCAACATGGTCAATTTGATCACAGTGGCTGACCCACTAGAGACTGCATTCAAGTATCCAAGACCGACGTTACCACCATACATGACACCGATAGAACCGCAGGTAGGTAAATTCTACAACAGCCCAGTTGCACTTGGCGCAGGTGCTGGAGCAGTACTATCAGTGACGTTCACAGCATTAGGTTGTAAACTAACAACG
>FJ230207__NP;NP-Theta;NP-Theta-4;NP-Theta-4.1;NP-Theta-4.1_OTU2
TGTACACACTACTTGTTCATAATAGTAGTTGCAGTAAACTCTACTCTGTTGACGATTAACGCAGGTGACTACATCTTCTACACTGACTGGGCATGGACTTCGTTTGTAATATTCTCTATATCGCAGACGTTGATGCTCGCTGTTGGTGCTACATACTACCTCACATTCACAGGCGTTCCAGGAACAGCTACGTACTACGCTCTGATAATGACGGTATACACGTGGATCGCAAAGGGTGCATGGTTT---GCACTGGGTTATCCATACGACTTTATCGTCACTCCAGTTTGGCTGCCATCGGCAATGCTGTTGGATTTGGCTTACTGGGCTACGAAGAGAAACAAACACTCGCTGATCCTGTTTGGCGGGGTACTGGTAGGAATGTCATTGCCCCTGTTCAACATGGTAAACCTACTGACAGTTGCAGACCCACTAGAAACGGCGTTCAAATACCCGAGGCCAACACTGCCTCCGTACATGACCCCGATAGAACCCCAGGTGGGTAAGTTCTATAACAGCCCAGTAGCGTTGGGCGCGGGAGCTGGCGCAGTGTTGTCGGTGACGTTTACGGCGTTGGGTTGTAAGCTAACTACG
>FJ517347__NT;NT-Alpha;NT-Alpha-1;NT-Alpha-1.1;NT-Alpha-1.1.1;NT-Alpha-1.1.1.1;NT-Alpha-1.1.1.1.3;NT-Alpha-1.1.1.1.3.2;NT-Alpha-1.1.1.1.3.2.Incertae_sedis;NT-Alpha-1.1.1.1.3.2.Incertae_sedis_OTU1
TGTACTCACTACTTATTCATAGTAGTGGTAGCAGTCAACTCGACCTTGTTGACAATCAACGCAGGAGACTACATCTTCTATACTGACTGGATGTGGACATCTTATGTGATATTTACTCTATCACAATCATTGATGCTCGCAGTCGGTGCAGCATACTACCTTACGTTCACTGGCGTTCCAGGAACAGCAACATACTATGCACTAATAATGACAGTGTATACTTGGATTGCAAAAGGTGCGTGGTTC---TCCTTAGGATATCCATACAGCTTCGTCGTTGTGCCAATGTGGATTCCATCTGCAATATTGATGGATTTGGCATATTGGGCAACAAAGAGAAACAAACACTCTTTGATCCTGATAGGCGGTGTACTCTGTGGTATGTCAATGTCGTTGTTCAACATGATCAATCTAATCACAATAGATGATCCTCTTGAGACTGCTTTCAAATACCCAAGAACCACATTGCCTCCATACATGACTCCAATAGAACCCCAAGTAGGAAAGTTCTATGATAGTCCCGTCGCGCTAGGTGCAGGTGCTAGTGCAGTTTTGACAGTAACGATGACTGCATTGGGAACCAAACTTACAACA
>FJ517360__NT;NT-Alpha;NT-Alpha-1;NT-Alpha-1.1;NT-Alpha-1.1.2;NT-Alpha-1.1.2.1;NT-Alpha-1.1.2.1_OTU3
TGTACTCACTACTTGTTCATAGTAGTGGTGGCAGTCAACTCGACCTTGTTGACAATCAACGCGGGAGACTACATCTTCTATACTGACTGGATGTGGACATCATATGTGATATTTACACTATCACAATCATTGATGCTCGCAGTCGGTGCAGCATATTACCTTACGTTCACTGGTGTACCAGGAACGGCGACCTACTATGCACTGATAATGACAGTGTATACGTGGATTGCAAAAGGTGCGTGGTTC---TCGCTAGGCTATCCGTACAGCTTCATCGTTGTACCAGTGTGGATACCGTCGGCAATGCTGATGGATCTTGCATATTGGGCAACCAAGAGAAACAAACACATGTTGATCTTGGTCGGTGGTGTGCTGTGTGGAATGTCAATGTCAATGTTCAACATGATCAACTTGTTGACGATCGACGATCCGCTAGAGACTGCCTTCAAGTACCCAAGAACAACGTTGCCTCCATACATGACTCCGATAGAACCCCAAGTAGGGAAGTTCTACGATAGTCCTGTAGCATTGGGTGCAGGCGCTGGTGCAGTTCTGACAGTAACAATGACTGCATTGGGCTGCAAACTAACGACC
>FJ601548__NP;NP-Alpha;NP-Alpha-2;NP-Alpha-2.2;NP-Alpha-2.2.4;NP-Alpha-2.2.4_OTU5
TGTACTCACTACTTATTCATAGTAGTAGTTGCGGTTAACTCAACTTTGTTGACAATTAACACAGGAGACTATATCTTCTATACTGACTGGGCTTGGACATCGTTCACCATCTTTTCCATTGGAAATATTCTGATGATATCTGTTGGTGCAACTTACTACCTGTTATTCACAGGAGTTCCAGGAACAGCATCGTATTATGGCCTAATAATGCAAGTTTATACTTGGGTGGCAAAAGGTGCATGGTTT---GCACTTGGATATCCATACGACTTTATCGTTACACCAATGTGGATTCCGTCATGCATGTTGTTAGACTTAGCATATTGGGCTTCAAAGAAGAACAAGCACTCGCTGATACTCTTTGGCGGCGTACTTGTAGGAATGTCGTTCCCATTGTTCAACATGGTAAACTTGTTGACAGTCGCAGACCCACTCGAAACAGCGTTCAAATATCCAAGACCAACGCTACCACCATACATGGTACCAATTGAACCGCAGGTCGGAAAGTTCTATAACAGTCCGGTTGCGCTTGGTGCGGGTACTGGTGCTGTATTGGCAGTTACGTTTACGGCTCTGGGTGCTAAACTCAATACG
>FJ601551__NP;NP-Gamma;NP-Gamma-2;NP-Gamma-2.2;NP-Gamma-2.2.4;NP-Gamma-2.2.4.1;NP-Gamma-2.2.4.1_OTU6
TGTACACACTACTTGTTCATAGTAGTAGTTGCAGTTAACTCAACACTGTTAACAATTAACGCAGGTGACTACATCTTCTACACTGACTGGGCCTGGACTTCATACACGGTATTTTCAATATCGCAAACCTTGATGCTTGTAGTAGGTGCAACCTATTACCTAACATTTACAGGTGTTCCAGGAACAGCAACGTACTATGCCTTGATTATGACAGTATATACTTGGGTAGCAAAAGGTGCATGGTTT---GCACTTGGATATCCATATGACTTCATTGTAACTCCAGCTTGGTTACCATCAGCAATGTTGCTTGATTTGGCTTATTGGGCTACAAAGAAGAATAAACACAGCTTGATACTGTTTGGCGGTGTACTTGTAGGAATGTCATTACCATTATTCAATATGGTAAACCTGATTACAGTCGCAGACCCACTAGAAACGGCGTTCAAATATCCAAGACCGACATTGCCACCATACATGACACCTATAGAACCACAGGTAGGCAAATTCTATAACAGCCCAGTAGCACTTGGTGCTGGAGCAGGTGCGGTATTGTCGGTAACGTTTGCAGCATTAGGTTGTAAACTCAATACT
>FJ601556__NP;NP-Alpha;NP-Alpha-2;NP-Alpha-2.2;NP-Alpha-2.2.4;NP-Alpha-2.2.4_OTU6
TGTACTCACTACTTATCCATAGTAGTAGTCGCAGTAAACTCAACTTTGTTGACAATTAACACTGGTGACTATATCTTCTACACAGACTGGGCCTGGACATCATACACTATATTCTCCATTGGAAATATTCTCATGATATCCGTCGGTGCAACATATTATCTGTTGTTTACAGGCGTTCCAGGAACAGCATCGTATTATGGCCTTATTATGCAAGTATATACGTGGGTGGCAAAGGGTGCATGGTTT---GCACTTGGATATCCATACGATTTCATCGTAACACCAATGTGGATTCCGTCATGCATGTTGTTAGACTTGGCGTATTGGGCATCAAAGAAGAACAAGCACTCGCTGATACTGTTTGGCGGCGTACTTGTAGGAATGTCATTCCCATTGTTCAACATGGTAAACTTGTTGACAGTCGCAGACCCACTAGAAACAGCGTTCAAATATCCAAGACCAACGCTACCACCATACATGGTACCAATTGAACCGCAAGTCGGAAAGTTCTATAACAGTCCGGTTGCGCTTGGTGCGGGTACTGGTGCTGTCTTGGCAGTTACGTTTACGGCACTGGGTGCTAAACTCAATACG
>FJ601561__NP;NP-Delta;NP-Delta-1;NP-Delta-1_OTU8
TGTACTCATTACTTATTCATAGTAGTGGTAGCAGTCAATTCAACTCTGCTTACAATTAACGCAGGTGACTATATCTTCTACACAGATTGGGCTTGGACGTCCTTTGTAGTATTCTCCATCTCACAAACTTTGATGTTAGTGGTTGGTGCATGCTATTACCTAACATTTACAGGAGTTCCAGGTACTGCAACGTATTACGCGTTGATTATGACGGTGTATACATGGGTAGCAAAAGGTGCATGGTTT---GCACTAGGATATCCATATGATTTCATTGTTACACCAGTATGGATTCCATCAGCAATGCTGTTGGACTTGGCGTATTGGGCAACAAAGAAAAACAAACACTCTCTGATCTTATTCGGCGGAGTACTGTGTGGAATGTCATTGCCATTATTCAACATGGTAAACCTGATCACAGTAGCGGATCCATTGGAGACTGCATTCAAGTATCCAAGACCTACGTTGCCACCATACATGACACCGATAGAACCGCAGGTAGGAAAGTTCTATAATAGCCCAGTTGCGCTTGGAGCAGGAGCTGGAGCTGTGTTGTCTGTAACGTTTGCTGCGTTAGGATGTAAACTAACTACG
>FJ601571__NS;NS-Beta;NS-Beta-1;NS-Beta-1_OTU11
ACAACGCATTATCTGTTCATAGTTGTTGTAGCTGTAAATAGCACACTGCTGACTATTAACGCTGGAGACTACATATTCTACACAGATTGGGCATGGACGTCCTTCGTCGTATTCTCGATATCTCAGTCGACAATGCTCGTAGTAGGTGCGATCTATTACATGTTGTTCACGGGAGTCCCAGGGACAGCGACCTACTATGCCACAATAATGACGATTTATACTTGGGTTGCAAAAGGGGCTTGGTTT---GCTCTTGGATATCCATACGACTTCATCGCAGTACCCGTTTGGATACCATCTGCAATGTTGCTAGACCTTTCGTATTGGGCAACTAGAAGGAACAAACATGCGGCGATACTCATTGGAGGAACATTAGTTGGACTCTCGCTTCCGTTGTTTAACATGATCAACCTATTGACGATACGTGACCCATTGGAAATGGCATTCAAATATCCTAGACCAACGCTACCCCCCTACATGACTCCTATCGAACCACAGGTCGGTAAATTCTATAATAGCCCAGTAGCCTTGGGAGCAGGTGCTGGGGCGGTGCTATCTGTGCCAATCGCAGCCTTAGGTGCAAAACTAAACACA
>FJ601575__NS;NS-Alpha;NS-Alpha-3;NS-Alpha-3.2;NS-Alpha-3.2.2;NS-Alpha-3.2.2_OTU2
ACAACACACTACTTATTCATAGTAGTGGTTGCTGTCAACAGCACACTGCTAACTATCAACGCAGGAGACTACACATTCTACACAGACTGGATGTGGAGTTCATTTGTAGTATTCTCAATCTCTCAATCCACAATGCTTGTGGTTGGGGCAATATACTACATGTTGTTCACAGGAGTTCCAGGGACTGCTACATACTACGCTACAATAATGACAATCTACACGTGGGTTGCAAAGGGCGCATGGTTC---GCGCTTGGCTATCCGTATGACTTCATCACGGTGCCTATATGGATACCTTCTGCAATGCTGTTAGATCCGACATATTGGGCAACAAGACGCAACAAGCACGCTGCGATCATTATCGGCGGAACATTGGTTGGCTTGTCATTACCGCTGTTCAACATGGTCACCCTGCTGCTTATAAGAGATCCACTCGAGGTAGCCTTCAAGTATCCTAGGCCCACATTGCCGGCATATATGACACCAATAGAACCTCAGGTTGGCAAGTTCTACAACAGTCCTGTCGCTCTTGGTGCGGGCGCGGGAGCGGCGCTGTCAGTTCCGATAGCTGCGTTGGGTGCAAAGCTTAACACG
>FJ601579__NS;NS-Alpha;NS-Alpha-3;NS-Alpha-3.2;NS-Alpha-3.2.2;NS-Alpha-3.2.2_OTU4
ACAACGCACTACTTGTTCATAGTAGTAGTTGCTGTCAACAGCACCCTGCTTACCATCAACGCAGGAGACTACATCTTCTATACTGACTGGGCGTGGACCTCATTTGTAGTATTTTCAATCTCCCAATCCACGATGCTTGTGGTAGGAGCTATATACTACATGTTGTTCACGGGAGTCCCCGGAACGGCCACTTACTACGCCACAATCATGACAATCTATACTTGGGTTGCAAAGGGCGCGTGGTTT---GCACTGGGCTATCCTTATGACTTCATTGTAGTGCCTGTGTGGATACCTTCCGCAATGCTGTTAGATCTGACATACTGGGCAACAAGACGCAACAAGCACGCTGCAATCATTATCGGCGGAACACTGGTTGGTCTATCATTCCCGCTGTTCAACATGATCAACCTACTGCTCGTAAGAGATCCGCTCGAGGTAGCTTTCAAGTATCCTAGGCCCACACTTCCAGCTTACATGACGCCTATCGAACCTCAGGTAGGTAAGTTCTACAACAGTCCTGTAGCACTGGGTTCGGGTGCAGGAGCAGTTCTGTCAGTTCCTATAGCTGCATTGGGTGCAAAACTTAACACG
>FJ601584__NS;NS-Epsilon;NS-Epsilon-1;NS-Epsilon-1_OTU3
ACAACGCACTATCTATTCATAGTAGTAGTCGCTGTAAATAGTACATTACTAACTATCAATGCAGGTGACTATATTTTCTACACTGATTGGGCTTGGACTTCATTTGTAGTCTTTTCCATTTCTCAGTCTACTATGCTTGTGGTAGGAGCTATATACTATATGCTTTTCACAGGAGTACCAGGAACAGCAACATATTATGCTACCATTATGACAATCTATACATGGGTTGCAAAGGGTGCATGGTTT---GCTTTAGGATATCCATATGACTTTATAGTGGTACCAGTTAGGATACCTTCGGCTATGTTATTGGACCTTACTTACTGGGCAACAAGACGAAACAAACATGCTGCGATAATAATCGGAGGAACACTAGTAGGAATGTCATTACCAGTATTTAACATGATAAACTTGTTACTGGTTAAAGATCCGTTAGAGATGGCATTCAAATATCCTAGGCCGACACTGCCTCCTTATATGACACCAATAGAACCTCAGGTCGGGAAGTTCTACAACAGTCCGGTAGCGTTAGGTGCTGGAGCGGGTGCCGTTCTGAGTGTGCCAATAGCTGCACTAGGTGCAAAACTAAACACT
>FJ601588__NP;NP-Gamma;NP-Gamma-2;NP-Gamma-2.2;NP-Gamma-2.2.4;NP-Gamma-2.2.4.1;NP-Gamma-2.2.4.1_OTU8
TGTACACACTACTTGTTCATAGTAGTAGTTGCAGTTAACTCAACACTGTTAACAATTAACGCAGGTGACTACATCTTCTACACTGACTGGGCCTGGACTTCATACACGGTATTTTCAATATCGCAAACCTTGATGCTTGTAGTAGGCGCAACCTATTATCTAACATTTACAGGTGTTCCAGGAACAGCAACGTATTACGGCCTAATTATGACAGTATATACTTGGGTAGCAAAAGGTGCATGGTTT---GCACTTGGATATCCATACGACTTCATTGTAACTCCAATTTGGTTACCATCAGCAATGTTGCTTGATTTGGCTTATTGGGCTACAAAGAAGAATAAGCACAGCTTGATACTGTTTGGCGGTGTACTAGTAGGAATGTCGCTACCATTGTTTAATATGGTAAACCTGATGACAGTCGCAGACCCACTAGAAACAGCATTCAAATATCCAAGACCAACATTACCACCATACATGGTACCTATAGAACCACAGGTAGGTAAGTTCTATAACAGCCCAGTAGCACTTGGTGCTGGAGCAGGTTCAGTATTGTCGGTAACGTTTGCAGCATTGGGTTGTAAACTCAATACT
>FJ601605__NS;NS-Beta;NS-Beta-2;NS-Beta-2.1;NS-Beta-2.1_OTU1
ACAACGCACTATCTGTTTATAGTAGTAGTTGCTGTAAACAGCACACTATTGACTATTAACGCTGGAGACTACATCTTCTACACTGACTGGGCATGGGGTTCATTCGTGGTATTTTCTATCTCTCAATCGACAATGCTTGTGGTGGGGGCAATATACTATATGCTGTTTACAGGTGTGCCAGGTACTGCCACTTATTATGCGACCATAATGACGATTTACACATGGGTTGCAAAAGGCGCCTGGTTT---GCATTAGGCTACCCATACGACTTCATTACAGTGCCTGTCTGGATACCTTCGGCAATGTTATTGGATCTGACTTATTGGGCGACGAGAAGGAATAAACATGCTGCAATTATAATTGGAGGAACACTGGTAGGGCTTTCTCTTCCGATGTTCAACATGATAAATCTCCTGTTAATCAGAGATCCCCTGGAAGTAGCCTTCAAGTATCCGCGTCCGACATTACCGCCATACATGACTCCCATAGAACCTCAGGTAGGCAAGTTTTACAATAGTCCTGTGGCCCTAGGAGCAGGTGCAGGAGCAGTGCTATCCGTGCCAATTGCGGCATTGGGCGCTAAGCTAAACACG
>FJ615319__NP;NP-Alpha;NP-Alpha-2;NP-Alpha-2.2;NP-Alpha-2.2.2;NP-Alpha-2.2.2.1;NP-Alpha-2.2.2.1.1;NP-Alpha-2.2.2.1.1.3;NP-Alpha-2.2.2.1.1.3.3;NP-Alpha-2.2.2.1.1.3.3_OTU4
TGTACCCACTACTTATTCATAGTAGTAGTTGCAGTCAACTCCACTTTGTTAACAATTAACTCAGGAGACTATATCTTCTATACAGACTGGGCTTGGACATCATTTGTGGTATTTTCCATAGCTAATACTCTAATGACAGTAGTTGGAGCTGTTTACTATATCACGTTTACAGGTGTTCCTGGCACAGGCGCATATTATGGCCTGATTATGCAAGTCTATACTTGGGTCGCTAAAGTTGCATGGTTT---GCACTTGGCTATCCTGTGGATTTCATTGTTCATCCAATGTGGATTCCATCTTGTATGCTATTGGACTTGGCGTATTGGGCTACAAAGAAGAATAAACACTCGCTGATATTCTTTGGCGGAGTTTTAGTCGGAATGTCGATGCCATTATTCAACATGGTTCAGTTGATGATGATTGCCGATCCGCTAGAAACTGCATTCAAATATCCGAGACCAACATTGCCTCCATACATGACGCCGATAGAACCGCAGGTAGGTAAGTTCTACAATAGCCCAGTAGCTCTGGGAGCTGGAGCTGGTTCTGTCCTGTCGGTGACGTTTGCAGCATTGGGCTGTAAGCTTAATACT
>FJ615328__NP;NP-Epsilon;NP-Epsilon-3;NP-Epsilon-3_OTU1
TGTACTCACTACTTATTCATAGTAGTAGTTGCAGTAAACTCTACTCTGCTAACAATCAATGCAGGAGATTATATCTTCTATACTGACTGGGCTTGGACATCGTTTGTAGTATTCTCAATATCTCAGACGTTGATGCTTGCAGTAGGTGCAGCATATTATCTCACATTTACTGGAGTTCCAGGTACGGCGACATATTATGCGCTAATTATGACAGTATATACTTGGATTGCAAAAGGTGCATGGTTT---GCACTTGGTTATCCATATGACTTTATTGTCACACCAGTCTGGTTGCCATCAGCAATGCTATTAGATTTGGCATACTGGGCGACGAAGAAGAATAAGCACTCGCTGATACTGTTTGGTGGAGTACTAATTGGAATGTCACTGCCATTATTCAATATGGTAAACCTGATCACTGTGGCAGATCCGCTAGAGACTGCATTCAAGTATCCGAGACCGACATTGCCTCCATACATGACACCGATAGAACCGCAGGTAGGTAAGTTCTACAATAGCCCAGTTGCGCTGGGAGCGGGAGCTGGTGCTGTGTTATCGGTAACGTTTACGGCGTTGGGTTGTAAACTCAATACG
>FJ615357__NP;NP-Epsilon;NP-Epsilon-2;NP-Epsilon-2.Incertae_sedis;NP-Epsilon-2.Incertae_sedis_OTU1
TGTACTCACTACTTATTCATAGTAGTAGTCGCAGTCAATTCAACTCTGCTAACAATTAACGCAGGAGACTACATCTTCTATACTGATTGGGCCTGGACATCGTTTGTAGTATTCTCAATATCTCAAACTTTGATGCTTGCAGTAGGTGCATCGTATTATCTGACATTTACTGGAGTACCAGGAACCGCAACGTATTATGCGCTAATTATGACAGTCTACACTTGGATTGCCAAAGGTGCATGGTTC---GCATTAGGTTACCCATACGACTTCATCGTAACACCAGTTTGGCTTCCGTCAGCAATGCTGTTGGATCTGGCTTACTGGGCGACAAAGAAGAATAAGCACTCCTTGATACTGTTCGGCGGAGTCTTAGTTGGAATGTCATTACCACTATTCAACATGGTCAATTTGATCACAGTGGCTGACCCACTAGAGACTGCATTTAAGTATCCGAGACCAACGTTACCACCATATATGACACCGATAGAGCCGCAGGTAGGTAAATTCTACAACAGCCCAGTTGCACTTGGTGCAGGTGCTGGAGCAGTACTATCAGTTACGTTCACAGCCTTAGGTTGTAAACTAACAACG
>FJ615369__NP;NP-Alpha;NP-Alpha-2;NP-Alpha-2.2;NP-Alpha-2.2.2;NP-Alpha-2.2.2.1;NP-Alpha-2.2.2.1.2;NP-Alpha-2.2.2.1.2.2;NP-Alpha-2.2.2.1.2.2_OTU9
TGTACTCACTACTTATTCATAGTAGTAGTTGCAGTTAACTCCACTTTGTTAACGATTAACTCTGGTGACTATATCTTCTATACTGATTGGGCCTGGACATCATTTGTAGTATTTTCCATTGCCAACACTTTGATGACTGTTGTTGGTGCTGTGTATTATCTTACATTTACTGGTGTACCTGGTACTGCATCGTATTACGGTCTGATTATGCAGGTCTATACATGGGTTGCAAAAGTTGCATGGTTT---GCACTTGGTTACCCGGTGGATTTCATCGTTCATCCGATGTGGATTCCATCTTGTATGTTATTGGACTTGGCATATTGGGCGACGAAGAAGAATAAGCACTCGCTGATATTCTTTGGCGGAGTTTTAGTTGGAATGTCAATGCCACTGTTCAATATGGTACAGTTGATGTTGATAGCAGATCCGCTAGAAACTGCATTCAAGTATCCGAGACCAACATTGCCTCCATACATGACGCCGATAGAGCCGCAGGTAGGTAAGTTCTACAATAGCCCAGTAGCTCTGGGAGCGGGAGCTGGATCGGTACTAGCATGTACATTTGCGGCATTAGGCTGTAAGCTTAATACG
>FJ615371__NP;NP-Epsilon;NP-Epsilon-2;NP-Epsilon-2.2;NP-Epsilon-2.2_OTU2
TGTACTCACTATCTATTCATAGTAGTAGTCGCAGTCAATTCAACTCTGCTAACAATTAACGCAGGAGACTACATCTTCTATACTGATTGGGCCTGGACATCGTTTGTAGTATTCTCAATATCTCAAACACTTATGCTCACTGTAGGTGCGTGCTATTATCTCACCTTCACTGGAGTTCCAGGAACCGCAACGTATTATGCATTGATTATGACAGTCTATACTTGGATTGCTAAAGGTGCATGGTTC---GCATTAGGTTACCCATACGACTTCATCGTTACACCAGTTTGGCTTCCGTCAGCAATGCTGTTGGATCTGGCTTACTGGGCGACAAAGAAGAATAAGCACTCCTTGATACTATTTGGCGGAGTCTTAGTTGGAATGTCATTGCCACTATTCAATATGGTCAACTTGATCACAGTGGCTGACCCACTAGAGACTGCATTCAAATATCCAAGACCGACGTTACCACCATACATGACACCGATAGAGCCGCAGGTAGGTAAATTCTACAACAGCCCAGTTGCACTTGGTGCAGGTGCTGGAGCAGTATTAGCCTGTACATTTGCGGCTTTAGGTTGTAAACTTACAACA
>FJ615376__NP;NP-Alpha;NP-Alpha-2;NP-Alpha-2.2;NP-Alpha-2.2.2;NP-Alpha-2.2.2.1;NP-Alpha-2.2.2.1.2;NP-Alpha-2.2.2.1.2.1;NP-Alpha-2.2.2.1.2.1_OTU1
TGTACCCACTACTTATTCATAGTAGTAGTCGCAGTCAACTCCACTTTGTTAACAATTAACTCAGGAGACTATATCTTCTATACAGACTGGGCTTGGACATCATTTGTGGTATTCTCAATTGCCAACACTTTGATGACTATTGTCGGTGCTGTGTATTATCTTACATTTACAGGCGTACCTGGTACTGCAACGTACTATGGTCTGATTATGCAAGTCTATACTTGGGTTGCAAAAGTTGCATGGTTT---GCACTTGGCTATCCAGTAGATTTCATCGTTCATCCAATGTGGATTCCATCGTGTATGTTGTTGGACCTGGCATATTGGGCGACGAAGAAGAATAAGCACTCGCTGATATTCTTTGGCGGAGTTTTAGTTGGAATGTCAATGCCACTGTTCAATATGGTACAGTTGATGTTGATAGCAGATCCGCTAGAAACTGCATTCAAGTATCCAAGACCGACATTGCCTCCATACATGACGCCGATAGAGCCGCAGGTAGGTAAGTTCTACAATAGCCCAGTAGCTCTGGGAGCGGGAGCTGGATCGGTACTAGCATGTACATTTGCGGCATTAGGCTGTAAGCTTAATACG
>FJ615389__NP;NP-Alpha;NP-Alpha-2;NP-Alpha-2.2;NP-Alpha-2.2.2;NP-Alpha-2.2.2.1;NP-Alpha-2.2.2.1.1;NP-Alpha-2.2.2.1.1.1;NP-Alpha-2.2.2.1.1.1_OTU3
TGTACGCATTATCTATTCATAGTTGTAGTTGCAGTCAATTCTACACTGTTAACCATCAATTCTGGAGACTATATCTTCTATACAGATTGGGCATGGACTTCCTTTGTAGTTTTCTCCATCGCAAACACTCTCATGACGGTCGTCGGAGCAGTTTATTATATTACATTTACAGGCGTGCCTGGAACAGGCGCATATTATGGTTTAATTATGCAAGTCTATACTTGGGTTGCCAAAGTGGCATGGTAT---GCACTTGGCTATCCTGCAGATTTCATCGTTCATCTAATGTGGATTCCATCATGCATGTTGTTGGATTTGGCATATTGGGCTACGAAGAAAAATAAGCACTCGCTGATATTCTTTGGAGGAGTTTTGGTCGGTATGTCAATGCCGCTGTTCAATATGGTACAGTTGATGTTGATCGCCGATCCGCTAGAAACTGCATTCAAGTACCCAAGACCAACATTACCACCATATATGACGCCTATAGAACCGCAGGTCGGTAAGTTCTACAATAGCCCGGTAGCTTTGGGAGCGGGAGCTGGATCGGTACTAGCATGTACATTTGCAGCATTAGGTTGTAAGCTTAACACA
>FJ656580__NP;NP-Gamma;NP-Gamma-2;NP-Gamma-2.1;NP-Gamma-2.1.3;NP-Gamma-2.1.3.2;NP-Gamma-2.1.3.2_OTU7
TGTACACACTACTTGTTCATAGTAGTGGTTGCAGTTAACTCTACACTGTTAACAATTAACGCAGGAGACTACATCTTCTACACTGACTGGGCTTGGACTTCGTACACGGTATTCTCAATATCGCAAACGTTGATGCTTATTGTAGGTGCAACATATTACCTTACATTTACTGGCGTTCCAGGCACAGCAACGTACTACGCTCTAATTATGACAGTATACACATGGGTAGCAAAAGCCGCATGGTTT---TCACTCGGTTACCCATATGACTTCATTGTAACTCCAGTTTGGCTACCATCAGCAATGCTGTTGGACTTAGTTTACTGGGCAACAAAGAAGAACAAGCACTCCTTGATACTGTTTGGCGGTGTACTGGTAGGAATGTCATTACCATTGTTCAACATGGTAAACCTGATAACAGTCGCAGACCCACTTGAAACGGCATTCAAATATCCAAGACCAACATTGCCACCATATATGACACCAATCGAACCGCAAGTCGGCAAGTTCTATAACAGCCCAGTTGCTCTCGGTGCAGGTGCAGGTGCAGTATTGGGATGTACATTTGCAGCATTAGGTTGTAAATTGAACACT
>FJ755699__NP;NP-Eta;NP-Eta-1;NP-Eta-1.2;NP-Eta-1.2.1;NP-Eta-1.2.1_OTU13
TGTACGCACTACTTGTTCATAGTAGTCGTCGCAGTAAACTCTACCCTGCTAACAATCAATGCAGGTGACTACATCTTCTACACCGACTGGGCCTGGACTTCGTTTGTAATATTCTCAATATCACAATCGTTGATGTTGGTGGTCGGAGCATGTTACTACCTAACATTCACGGGAGTCCCAGGAACAGCAACGTATTATGCGTTGATAATGACCGTCTACACATGGGTAGCAAAAGGTGCATGGTTT---GCACTCGGATACCCATATGACTTCATTGTAACTCCAGTTTGGCTGCCATCAGCAATGTTGCTTGATCTGGCATACTGGGCAACAAAGAAGAACAAGCACTCACTGATACTATTTGGTGGTGTGATGTGTGGAATGTCATTGCCGTTGTTCAACATGGTCAACCTCATCACTGTGGCTGATCCGTTAGAGACTGCATTCAAATATCCAAGACCAACGCTTCCGCCGTATATGACACCAATAGAACCCGCCGTAGGCAAGTTCTATAACAGTCCGGTTGCATTAGGTGCAGGTGCAGGTGCTGTATTATCAGTAACCATGGCCGCATTGGGATGCAAGCTGAACACG
>FJ799203__NP;NP-Epsilon;NP-Epsilon-2;NP-Epsilon-2.2;NP-Epsilon-2.2_OTU6
TGTCATCACTGCTTATGCATAGTAGTAGTCGCAGTCAACTCAACATGGCTAAGAATCAACGGAGGGGACTACATCTTCTATACTGATTGGGCCTGGACATCGTTTGTAGTATTCTCAATATCACAAACTCTTATGCTCACTGTAGGTGCGTGTTACTATCTCACATTTACTGGAGTTCCAGGAACCGCAACGTATTATGCACTAATTATGACAGTCTACACTTGGATTGCAAAAGGTGCATGGTTC---GCATTAGGTTACCCATATGACTTCATCGTTACACTAGTTTGGCTACCATCAGCAATGCTGTTGGACTTAGCGTACTGGGCAACAAAGAAGAATAAGCACTCTCTGATACTGTTCGGCGGAGTCTTAGTTGGAATGTCATTGCCACTATGCAACATGGTCAATTTGATCACAGTGGCTGACCCACTAGAGACTGCATTCAAGTATCCAAGACCAACGTTACCACCATATATGACCCCGATAGAACCGCAGGTAGGTAAATTCTACAACAGCCCTGTTGCACTTGGTGCCGGTGCTGGAGCAGTATTATCCTGTACATTTGCGGCTTTATGTTGGAAACTTACAACA
>FJ799225__NP;NP-Alpha;NP-Alpha-2;NP-Alpha-2.2;NP-Alpha-2.2.2;NP-Alpha-2.2.2.1;NP-Alpha-2.2.2.1.1;NP-Alpha-2.2.2.1.1.2;NP-Alpha-2.2.2.1.1.2_OTU1
TGTACACATTACTTATTCATAGGAGTGGTTGCAGTTAACTCTACTTTGCTAACCATTAATTCTGGAGATTATATTTTCTATACTGACTGGGCCTGGACATCATTTGTAATATTCTCTATAGCTAACACGTTGATGACGGTAGTTGGAGCTGTATATTACATCACATTTACTGGTGTTCCTGGTACAGGTGCATATTATGGCTTAATAATGCAAGTCTATACGTGGGTTGCAAAGGTTGCATGGATG---GCACTGGGCTATCCAGTTGATTTCATTGTTCATCCTATGTGGATACCATCGTGTATGCTATTGGACTTGGCATATTGGGCGACAAAGAAGAATAAACATTCGCTGATATTCTTTGGTGGAGTTTTAGTCGGAATGTCGATGCCACTGTTCAACATGGTACATTTGATGTTGATTGCGGATGCACACGAAACTGCGTTCAGGTATCCAAGACCAACATTGCCTCCATATATGACGCCTATAGAACCAAAGGTAGGTAAGTTCTACAATAGCCCACTGGCACTGGGAGCTGGAGCTGGATCTGTTCTGTCGGTAACGTTAGCGGCACTCGGACGCAACCTTAATACT
>FJ799226__NP;NP-Alpha;NP-Alpha-2;NP-Alpha-2.2;NP-Alpha-2.2.2;NP-Alpha-2.2.2.1;NP-Alpha-2.2.2.1.2;NP-Alpha-2.2.2.1.2.1;NP-Alpha-2.2.2.1.2.1_OTU5
TGTACTCACTATTTATTCATAGTTGTAGTTGCGGTCAACTCAACATTGTTAACAATTAACTCGGGAGACTATATTTTCTACACTGATTGGGCTTGGACATCATTCGTGGTTTTCTCAATTGCCAATACTTTGATGACTATTGTCGGAGCTGTGTATTATCTTACATTTACAGGCGTACCTGGTACTGGAACGTATTATGGTCTGATTATGCAAGTCTATACTTGGGTTGCTAAAGTTGCATGGTTT---GCACTTGGCTATCCAGTGGATTTCATTGTTCATCCAATGTGGATTCCATCGTGTATGTTATTGGACTTGGCATATTGGGCGACAAAGAAGAATAAGCACTCGCTGATATTCTTTGGTGGAGTTTTAGTGGGAATGTCAATGCCACTGTTCAACATGGTACAATTGATGTTGATAGCAGATCCACTAGAAACTGCATTCAAATATCCAAGACCAACATTGCCTCCATACATGACGCCGATAGAACCGCAGGTAGGTAAGTTCTACAACAGCCCAGTAGCTTTGGGAGCGGGAGCTGGATCGGTACTGTCATGTACATTTGCAGCATTGGGTTGTAAGCTTAACACA
>FJ853253__NS;NS-Beta;NS-Beta-1;NS-Beta-1_OTU12
ACAACGCATTATCTGTTCATAGTTGTCGTAGCTGTTAACAGTACGCTGCTGACTATCAATGCTGGAGACTACATATTCTACACTGATTGGGCATGGACGTCATTCGTCGTGTTTTCAATATCGCAATCGACGATGCTTGTTGTGGGTGCGATCTATTACATGTTGTTTACGGGAGTGCCAGGGACAGCAACCTATTACGCCACTATAATGACGATTTATACTTGGGTTGCAAAGGGCGCTTGGTTT---GCTCTTGGATATCCATATGACTTCGTTGCTGTACCTGTATGGATACCATCTGCAATGTTGCTGGACCTGTCGTACTGGGCAACAAGAAGAAACAAACACGCGGCGATACTGATAGGAGGAACGTTAGTTGGACTCTCGCTGCCAATGTTTAACATGATCAACCTATTGACTATACGAGATCCCTTGGAAATGGCATTCAAGTATCCAAGACCAACACTACCTCCATACATGACCCCAATCGAACCACAAGTGGGCAAATTCTACAATAGTCCGGTAGCCTTGGGAGCTGGCGCGGGAGCAGTGCTATCTGTGCCAATAGCGGCTTTAGGCGCAAAACTCAATACA
>FJ853254__NS;NS-Alpha;NS-Alpha-3;NS-Alpha-3.3;NS-Alpha-3.3.1;NS-Alpha-3.3.1_OTU1
ACAACGCACTACTTGTTCATAGTGGTGGTTGCTGTCAACAGCACGCTGCTGACGATCAACGCAGGAGACTACATCTTCTACACAGACTGGATGTGGACCTCTTTCGTGGTATTCTCGGTATCGCAGTCCACGATGCTTGCAGTAGGCGCAATCTACTACATGCTATTCACCGGAGTTCCAGGAACGGCCACATACTACGCAACTATAATGACAATCTACACGTGGGTTGCAAAGGGTGCATGGTTT---GCACTTGGATACCCATACGACTTCATTGTAGTACCTGTGTGGATACCTTCGGCAATGCTGTTAGACCTGACGTACTGGGCAACTAGGAGAAACAAGCACGCCGCCATAATCATTGGTGGAACACTGATTGGCCTTTCGTTCCCGCTGTTCAACATGGTCAATCTGCTGCTCATCCGAGATCCATTGGAGGTGGCATTCAAGTACCCGAGACCCACACTGCCGGCATATATGACTCCAATCGAGCCCCAGGTAGGAAAGTTCTACAACAGTCCTGTAGCCTTGGGCTCAGGAGCAGGAGCGGTGCTGACAGTGCCGATCGCTGCGTTAGGTGCGAAGCTCAACACG
>FJ888610__NP;NP-Alpha;NP-Alpha-2;NP-Alpha-2.2;NP-Alpha-2.2.2;NP-Alpha-2.2.2.1;NP-Alpha-2.2.2.1.2;NP-Alpha-2.2.2.1.2.4;NP-Alpha-2.2.2.1.2.4_OTU2
TGTACTCCCTACTTATTCATAGTTGTAGTTGCAGTTAACTCCACTTTATTAGTAATTAACTCGGGAGACTATATCTTCAATACAGATTGGGCCTGGACATCATTTGTCGTATTCTCAATTGCTAATACTCTGATGACTGTTGTTGGTGCTGTGTATTATCTTACATTTACTGGCGTACCTGGTACGGCAACGTATTATGGTCTGATTATGCAAGTCTATACATGGGTTGCAAAAGTTGTATGGTTT---GCACTTGGCTATCCAGTAGATTTCATCGTTCATCCAATGTGGATTCCATCTTGTATGTTATTGGACTTGGCGTATTGGGCGACGAAGAAGAATAAACACTCGCTGATATTCTTTGGTGGAGTTTTAGTCGGAATGTCAATGCCACTGTTCAATATGGTACAGTTGATGTTGATTGCGGATCCACTAGAAACTGCATTCAAGTATCCAAGACCAACATTGCCTCCATACATGACGCCTATAGAACCGCAGGTCGGTAAGTTCTACAATAGCCCAGTAGCTCTGGGTGCGGGAGCGGGAGCTGTACTAGCATGTACGTTTGCAGCGTTAGGTTGTAAGATGAATACA
>FJ888623__NT_NP-Incertae_sedis;NT_NP-Incertae_sedis-2;NT_NP-Incertae_sedis-2_OTU2
TGTACCCATTACTTGTTTATAGTAGTGGTTGCAGTAAACTCGACGCTTTTAACAATTAACGCAGGAGACTACATCTTTTATACTGATTGGGCTTGGACATCTTTTGTCGTATTCTCAATCTCGCAAACATTGATGCTTTCAGTAGGTGCAGTATACTACCTGACGTTTACAGGAGTTCCGGGAACAGCTACGTACTATGCGCTGATAATGACAGTGTATACATGGATTGCAAAAGGTGCGTGGTTT---TCACTTGGATATCCATATGACTTCATTGTTACACCGGTATGGATACCATCAGCAATGTTGTTGGATTTGGCATATTGGGCAACAAAGAAGAACAAGCATTCGTTGATACTCTTTGGTGGAGTATTGGTTGGAATGTCATTACCACTGTTTAATATGGTAAACCTGTTATTGATTGCCGATCCGTTAGAGACTGCATTCAAATATCCGAGACCAACGTTGCCTCCATACATGACACCTATAGAACCGCAGGTAGGGAAGTTCTATAACAGTCCAGTTGCGCTAGGCGCTGGAGCTGGTGCTGTCCTGGCAGTAACATTTACGGCATTAGGCTGTAAGTTAACAACG
>FJ940174__NS;NS-Alpha;NS-Alpha-3;NS-Alpha-3.2;NS-Alpha-3.2.3;NS-Alpha-3.2.3.1;NS-Alpha-3.2.3.1.3;NS-Alpha-3.2.3.1.3_OTU1
ACAACGCACTATTTGTTCATAGTAGTGGTTGCTGTCAACAGCACACTGCTAACCATCAACGCAGGAGACTATATCTTCTACACAGACTGGATGTGGACCTCCTTCGTAGTATTCTCGGTCTCGCAGTCGACGATGCTTGCTGTGGGCGCGATATACTACATGCTCTTCACAGGAGTACCAGGGACGGCTACATACTACGCCACAATCATGACAATCTACACATGGGTCGCAAAGGGTGCATGGTTC---GCACTGGGCTATCCGTACGACTTCATTGTGGTTCCGGTTTGGATACCTTCAGCAATGCTGTTGGATCTCACATACTGGGCTACAAGGCGGAACAAGCACGCTGCAATCATCATCGGTGGAACACTGGTTGGCCTATCGTTCCCGCTGTTCAACATGGTCAACCTGCTGCTCATCAGGGATCCGTTAGAGGTGGCATTCAAGTATCCTAGACCGACACTGCCTGCGTATATGACTCCGATCGAGCCTCAGGTAGGGAAGTTCTACAATAGTCCTGTAGCCCTGGGCTCAGGAGCAGGAGCGGTGCTGACAGTGCCGATCGCTGCGTTAGGTGCGAAGCTTAACACG
>FJ951677__NS;NS-Alpha;NS-Alpha-3;NS-Alpha-3.2;NS-Alpha-3.2.1;NS-Alpha-3.2.1.2;NS-Alpha-3.2.1.2_OTU1
ACAACGCACTACTTATTCATAGTAGTGGTTGCTGTAAACAGCACGCTGCTAACCATCAACACAGGAGACTACCTGTTCTACACAGACTGGATGTGGACCTCTTTTGTGGTATTTTCGGTCGGACAATCTACGATGCTTGCGGTCGGCGCGATATACTACATGCTCTTCACAGGGGTTCCAGGTACAGCTACATACTACGCCACAATCATGACCATCTACACATGGGTCGCAAAAGGTGCATGGTTT---GCACTAGGCTATCCGTACGACTTTGTCGTAACGCCAGTGTGGATTCCATCGGCTATGTTGCTAGACCTCTCGTACTGGGCTACAAGACGTAACAAGCACGCCGCCATACTGATTGGTGGAACTATGGTTGGACTTTCACTTCCGTTGTTCAACATGGTCAACTTGTTGCTCGTCAGAGACCCGCTCGAGGTGGCCTTCAAGTATCCAAGACCAACATTGCCCGCATACATGACACCAATAGAGCCCCAGGTAGGTAAGTTCTACAACAGTCCTGTAGCACTTGGTTCAGGCGCAGGAGCAGTACTGACAGTCCCTATGGCAGCGTTGGGAGCAAAACTCAACACG
>FJ951688__NS;NS-Delta;NS-Delta-1;NS-Delta-1.1;NS-Delta-1.1.2;NS-Delta-1.1.2_OTU3
ACTACACACTATCTATTCATAGTTGTAGTTGCTGTAAATAGTACATTATTGACAATCAATGCAGGAGACTACATTTTCTATACAGATTGGGCATGGACATCATTCGTAGTATTCTCAATATCCCAATCAACAATGCTTGTAGTCGGCGCAATCTATTACATGCTATTCACCGGTGTACCAGGGACTGCAACATATTATGCAACAATCATGACTATCTATACATGGGTAGCCAAAGGAGCTTGGTTT---GCATTAGGATATCCATACGACTTTATCGCCGTACCAGTCTGGATACCTTCAGCAATGCTGTTAGATTTGACATATTGGGCAACAAGAAGGAATAAGCATGCTGCCATTATAATTGGCGGAACATTAGTAGGACTTTCATTGCCAATATTCAATATGATAAATCTACTGCTGGTCAGAGATCCTCTAGAGATGGCATTCAAGTATCCTCGTCCAACATTGCCTCCATACATGACCCCAATTGAGCCTCAGGTCGGTAAGTTCTACAATAGTCCCGTGGCGCTAGGATCGGGAGCAGGAGCTGTACTGAGCGTTCCAATAGCTGCACTAGGTGCTAAACTAAATACT
>FM867834__NS;NS-Beta;NS-Beta-2;NS-Beta-2_OTU2
ACAACGCACTATCTGTTCATAGTAGTAGTTGCTGTAAATAGCACACTATTGACTATTAATGCTGGAGACTATATTTTCTACACCGATTGGGCATGGACGTCATTCGTCGTATTCTCTATATCTCAATCGACAATGCTTGTGGTGGGGGCAATATACTATATGCTGTTTACAGGCGTGCCTGGTACCGCTACTTATTATGCAACCATTATGACGATATATACATGGGTTGCAAAAGGCGCCTGGTTC---GCATTAGGCTACCCATACGACTTCGTTACAGTACCTATCTGGATACCCTCGGCAATGTTATTAGACTTGACTTATTGGGCGACTAGGAGGAATAAACATGCTGCTATATTAATTGGCGGAACGCTAGTAGGTTTGTCTCTTCCAATGTTCAATATGATCAATCTTTTATTGATCAGAGATCCATTAGAGGTGGCCTTCAAGTATCCACGTCCGACATTACCGCCATATATGACTCCAATCGAACCTCAGGTAGGTAAGTTTTACAACAGTCCTGTAGCCTTAGGAGCAGGCGCGGGGGCAGTGCTATCAGTACCAATTGCGGCTTTGGGCTCTAAACTTAACACG
>FN423456__NS;NS-Alpha;NS-Alpha-3;NS-Alpha-3.2;NS-Alpha-3.2.3;NS-Alpha-3.2.3.1;NS-Alpha-3.2.3.1.7;NS-Alpha-3.2.3.1.7_OTU1
ACAACGCACTATTTGTTCATAGTAGTGGTCGCTGTAAACAGCACACTGCTAACCATCAACGCAGGAGACTATATCTTCTACACAGACTGGATGTGGACATCCTTCGTAGTATTCTCGGTCTCGCAATCGACTATGCTTGCGGTAGGCGCGATATACTACATGCTCTTCACCGGAGTACCTGGAACGGCCACATACTACGCTACAATCATGACAATCTACACATGGGTCGCAAAGGGTGCATGGTTC---GCACTGGGCTATCCGTACGACTTCATTGTGGTTCCGATATGGATTCCGTCAGCAATGTTGTTGGATCTCACATATTGGGCTACAAGGCGGAACAAGCACGCTGCAATCATCATCGGTGGAACACTGGTTGGCCTGTCATTCCCGCTGTTCAACATGGTCAATCTGCTGCTCGTCAGGGATCCGCTGGAGACGGCATTCAAGTATCCTAGACCGACACTGCCGGCGTACATGACTCCAATAGAGCCTCAGGTAGGTAAGTTCTACAACAGTCCTGTAGCCTTAGGCTCAGGAGCAAGCGCGGTGCTGACAGTGCCGATCGCTGCATTAGGTGCGAAGCTTAACACG
>FN691341__NS;NS-Gamma;NS-Gamma_OTU1
ACAACGCACTATCTGTTCATTGTAGTAGTTGCTGTAAATAGCACGCTGCTAACAATTAATGCAGGAGACTATATTTTCTACACTGACTGGGCTTGGACTTCTTTTGTAGTATTTTCGATCTCTCAATCTACCATGCTCGTAGTAGGAGCGATATACTACATGCTTTTCACAGGAGTTCCAGGTACTGCGACCTACTATGCTACCATAATGACCATCTATACATGGGTTGCAAAGGGTGCATGGTTC---GCACTTGGATACCCCTATGATTTCATCGCCGTTCCTGTGTGGATTCCATCTGCAATGTTGTCAGATCTTACATACTGGGCTACACGACGCAACAAGCATGCCGCCATAATTATTGGTGGAACACTGGTTGGGCTGTCACTACCGCTCTTTAATATGATCAACCTATTGCTGGTAAGAGACCCACTGGAGATGCAGTTCAAGTATCCAAGGCCTACGTTGCCTCCTTACATGACGCCAATAGAACCTCAGGTGGGTAAATTCTATAACAGTCCTGTAGCTTTGGGTTCGGGTGCAGGGGCTGTTCTATGTGTGCCTATAGCAGCACTGGGGGCGAAACTCAACACG
>FN773415__NT;NT-Alpha;NT-Alpha_OTU10
TGTACACATTACTTGTTTATAGTAGTGGTAGCAGTCAACTCTACCTTGTTGACCATCAATGCCGGAGACTACATATTCTATACTGACTGGGCGTGGACATCATTTGTGATATTTTCAGTATCACAGACACTCATGCTTGCAGTCGGTGCCGCGTACTACCTCACATTTACTGGAGTTCCAGGAACTGCAACATACTATGCACTGATAATGACGGTGTATACGTGGATTGCAAAAGGAGCGTGGTTC---TCGTTAGGATATCCATATAGCTTCATAGTTGTACCAGTTTGGATCCCATCTGCAATGTTGATGGATTTAGTTTATTGGGCAACAAAGAAGAACAAACACTCTCTCATTTTAATGGGTGGTGTGCTTGTTGGAATGTCTCTGCCATTGTTTAATATGGTCAACCTATTAACGATAGACGATCCGTTAGAGACTGCTTTCAAATACCCAAGAACTACATTGCCTCCATACATGACTCCAATAGAACCTCAAGTTGGAAAGTTCTATGATAGTCCGGTCGCACTAGGTGCGGGTGCCGGTGCTGTCCTGTCAGTTACAATGACGGCTTTAGGCTGCAAATTGACAACG
>FN773440__NT;NT-Gamma;NT-Gamma_OTU4
TGTACTCACTACTTGTTTATTGTAGTGGTTGCAGTCAACTCTACCTTGTTGACAATTAACGCTGGAGACTACATATTCTATACAGACTGGGCATGGACATCCTTTGTGGTATTCTCAATATCACAGACGCTCATGCTAGGAGTCGGTGCAGCATACTATCTTACGTTTACTGGAGTTCCAGGAACCGCAACATACTATGCACTGATAATGACAGTGTATACGTGGGTTGCAAAGGGAGCATGGTTT---GCATTAGGATATCCATACGACTTCATTGCTGTGCCAGTATGGATTCCATCAGCGATGTTGATGGATTTGGTGTACTGGGCAACAAAGAAGAACAAGCACTCTCTGATCCTAATGGGCGGCGTGCTCGTTGGATTGTCTCTACCACTGTTTAACATGGTAAACCTCTTGCTGATCGCTGACCCGCTTGAGACTGCATTCAAATATCCAAGACCAACTTTGCCTCCGTACATGACTCCAATAGAACCGCAAGTAGGCAAGTTCTATAACAGTCCAGTAGCGCTAGGTGCGGGTGCTGGTGCTGTATTGTCAGTTACGATGACAGCGTTAGGCTGCAAGCTGACTACA
>FN773445__NT;NT-Gamma;NT-Gamma_OTU5
TGTACTCACTACTTGTTTATTGTAGTGGTTGCAGTCAACTCTACCTTGTTGACAATTAACGCTGGAGACTACATATTCTATACAGATTGGGCGTGGACATCCTTTGTGGTATTCTCAATATCACAGACCCTCATGTTAGGAGTCGGTGCAGCATACTACCTGACATTCACTGGAGTTCCAGGAACAGCAACATACTATGCGCTGATAATGACAGTGTATACGTGGGTTGCAAAAGGAGCATGGTTT---GGATTAGGATATCCATATGACTTCATTGTTACACCAGTATGGATTCCATCAGCGATGTTGATGGATTTGGTGTACTGGGCAACAAAGAAGAACAAGCACTCTCTGATCCTAATGGGCGGTGTGCTGGTTGGATTGTCTCTACCGCTGTTTAACATGGTAAATCTCTTGCTGATCGCTGACCCGCTTGAGACTGCATTCAAATATCCAAGACCAACATTGCCTCCATACATGACTCCAATAGAACCACAAGTAGGAAAGTTCTATAACAGTCCAGTAGCGCTAGGTGCGGGTGCTGGTGCTGTATTGTCAGTTACGATGACGGCATTAGGCTGTAAGCTGACTACA
>FN773450__NT;NT-Beta;NT-Beta_OTU6
TGTACTCACTACTTATTCATAGTAGTGGTTGCAGTCAACTCTACATTGTTGACAATTAACGCTGGAGACTACATATTCTATACAGATTGGGCATGGACATCATTTGTGATATTTTCATTATCACAATCACTCATGCTAGCAGTCGGTGCAACCTACTACCTTACGTTTACTGGAGTTCCAGGAACGGCAACTTACTATGCACTGATAATGACAGTGTATACTTGGGTTGCAAAGGGAGCATGGTTC---TCACTAGGATACCTATATGACTTCATTGTTACACCAATCTGGATACCATCAGCAATGTTGTTGGATTTGGTTTATTGGGCAACAAAGAAGAATAAACACTCTCTCATCTTAATGGGTGGTGTGCTATGTGGAATGTCTCTGCCATTGTTTAACATGATAAATCTCCTGCTGATCGCAGATCCGCTAGAGACTGCATTCAAATATCCAAGACCAACATTGCCTCCATACATGACACCTATAGAACCTCAAGTAGGCAAGTTCTATAACAGTCCAGTCGCACTTGGTGCGGGTGCTAGTGCTGTATTAACAGTTACAATGACAGCATTGGGTTGTAAACTGACTACG
>FN773464__NT;NT-Alpha;NT-Alpha-1;NT-Alpha-1.1;NT-Alpha-1.1.1;NT-Alpha-1.1.1.1;NT-Alpha-1.1.1.1.3;NT-Alpha-1.1.1.1.3.2;NT-Alpha-1.1.1.1.3.2.1;NT-Alpha-1.1.1.1.3.2.1_OTU2
TGTACTCACTACTTATTTATAGTAGTGGTAGCAGTCAACTCGACCCTGTTGGTAATCAACGCAGGAGACTACATCTTCTATACTGACTGGATGTGGACATCTTATGTGATATTTACTCTATCACAATCATTGATGCTCGCAGTCGGTGCAGCATACTACCTTACGTTCACTGGTGTACCAGGAACTGCAACATACTATGCACTGATAATGACAGTGTATACCTGGGTTGCAAAAGGTGCATGGTTC---TCCTTAGGATATCCATACAGCTTCATCGTTGTACCAATGTGGATTCCATCTGCAATACTGATGGATTTAGCATATTGGGCGACAAAGAGAAACAAACACTCTTTGATCTTGATAGGCGGTGTACTTTGTGGTATGTCAATGTCGTTGTTCAACATGATCAGTCTAATTACAGTGGATGATCCTCTCGAGACTGCTTTCAAATATCCAAGAACCACATTGCCTCCATACATGACTCCAATAGAACCCCAAGTAGGAAAGTTCTATGATAGTCCGGTAGCTCTAGGTGCGGGTGCTAGTGCAGTATTAACTGTAACAATGACAGCATTAGGAACTAAACTTACAACC
>FN869059__NT;NT-Alpha;NT-Alpha-1;NT-Alpha-1.1;NT-Alpha-1.1.3;NT-Alpha-1.1.3_OTU8
TGTACTCACTACTTATTCATAGTAGTGGTAGCAGTCAACTCGACCTTGTTGACGATCAACGCAGGAGACTACATATTCTACACTGACTGGATGTGGACATCATATGTGATATTTACTCTATCGCAATCACTGATGCTCGCAGTTGGTGCGGCGTATTACCTAACGTTCACTGGTGTTCCAGGAACGGCAACCTACTATGCATTGATAATGACGGTGTATACATGGATTGCAAAAGGTGCATGGTTC---TCCCTAGGATATCCATATAGCTTCATCGTTGTACCAATGTGGATTCCATCAGCGATATTGATGGATCTGGCATATTGGGCTACAAAGAAGAACAAACACTCTTTGATTCTAATTGGTGGTGTGCTATGTGGAATGTCAATGTCGATGTTCAACATGATCAATCTCTTGACAATAGATGATCCCCTGGAGACTGCTTTCAAGTATCCAAGAACTACATTGCCGCCATACATGACTCCAATAGAACCCCAAGTAGGTAAGTTCTATGATAGTCCGGTAGCGCTGGGTGCAGGTGCTGGTGCGGTCCTCACTGTAACAATGACTGCATTAGGATGCAAGCTAACAACC
>FN869062__NT;NT-Alpha;NT-Alpha-1;NT-Alpha-1.2;NT-Alpha-1.2.2;NT-Alpha-1.2.2_OTU2
TGTACTCACTACTTATTCATAGTAGTGGTGGCAGTCAACTCGACCTTGTTGACAATCAACGCAGGAGACTACATATTCTACACTGTCTGGATGTGGACATCATATGTGATATTCACATTATCACAATCACTGATGCTCGCAGTCGGTGCAGCGTATTACCTCACGTTCACTGGTGTTCCAGGAACAGCAACCTATTATGCATTGATAATGACAGTGTATACATGGATTGCAAAAGGTGCGTGGTTC---TCCCTGGGATATCCATATAGCTTCATTGTTGTACCGGTGTGGATTCCATCTGCAATATTGATGGACTTGGTATATTGGGCAACAAAGAAAAACAAACACTCTTTGATCCTAATGGGTGGTGTGCTGTGTGGCATGTCAATGTCGATGTTCAACATGATAAATCTATTGACAATAGATGATCCTCTTGAGACTGCTTTCAAATACCCAAGAACTACATTGCCTCCATACATGACTCCTATAGAACCTCAAGTAGGAAAGTTCTATGATAGTCCAGTCGCACTAGGTGCGGGTGCCGGTGCAGTTCTAACAGTTACAATGACTGCATTGGGATGCAAACTCACCACC
>FN869066__NS;NS-Gamma;NS-Gamma-2;NS-Gamma-2.3;NS-Gamma-2.3.2;NS-Gamma-2.3.2.1;NS-Gamma-2.3.2.1_OTU2
ACAACCCACTACCTATTCATTGTTGTAGTTGCTGTCAATAGCACGCTGCTGACAATTAATGCAGGAGACTACATATTCTACACCGACTGGGCTTGGACATCCTTTGTAGTATTCTCGATATCACAATCGACCATGCTTGCAGTAGGAGCTGTCTATTACTTGCTCTTCACAGGAGTGCCAGGAACGGCCACGTATTACGCAACCATCATGACCATCTATACATGGGTTGCAAAAGGTGCGTGGTTT---GCTTTGGGATATCCGTATGACTTCGTTGCAGTGCCAGTTTGGATACCTTCAGCCATGTTGTTGGACCTTACGTATTGGGCCACGAGGCGGAATAAGCACATGCTTATACTTGTTGGCGGTACGTTGTGCGGTCTATCACTTCCGTTGTTCAACATGATCAACTTACTCCTAGTACGGGACCCATTGGAAATCGCATTTAAGTATCCTAGACCCACATTACCACCTTACATGACGCCCATAGAACCTCAGGTCGGAAAGTTCTACAATAGTCCCGTAGCACTGGGTTCGGGAGCTTCTGCTGTACTGACTGTACCTATCGCAGCCTTGGGCGCTAAACTGAACACG
>FR773159__NS;NS-Alpha;NS-Alpha-3;NS-Alpha-3.2;NS-Alpha-3.2.1;NS-Alpha-3.2.1.1;NS-Alpha-3.2.1.1.1;NS-Alpha-3.2.1.1.1.1;NS-Alpha-3.2.1.1.1.1.1;NS-Alpha-3.2.1.1.1.1.1.1;NS-Alpha-3.2.1.1.1.1.1.1_OTU3
ACAACGCACTACCTATTCATAGTAGTCGTTGCTGTCAACAGCACGCTGCTAACCATCAACGCAGGAGACTACATCTTCTACACAGACTGGATGTGGACATCCTTCGTAGTATTCTCCGTGTCACAGTCGACGATGCTCGCTGTGGGTGCGGTATACTACATGTTGTTCACAGGCGTTCCGGGTACAGCCACATACTACGCCACAATCATGACTATCTACACATGGGTCGCAAAGGGTGCATGGTTT---GCACTTGGCTATCCATACGACTTCATCGTGGTGCCAGTGTGGATTCCGTCGGCAATGCTGTTGGACCTCACGTACTGGGCGACAAGACGCAACAAGCACGCTGTCATCATCATTGGCGGCACGCTGGTTGGCCTATCCTTCCCGCTGTTCAACATGGTCAACCTGTTGCTCGTCAGGGACCCGCTTGAGGTAGCCTTCAAGTATCCGAGACCGACGCTGCCTGCATACATGACGCCTATAGAGCCCCAGGTAGGTAAGTTTTACAACTCGCCTGTGGCGCTAGGTTCTGGCGCTAGTGCAGTGCTAACAGTACCCATGACTGCGTTGGGTGCGAAACTTAACACG
>GQ142304__NS;NS-Zeta;NS-Zeta-1;NS-Zeta-1.1;NS-Zeta-1.1_OTU1
ACAACTCACTATTTGTTCATTGTTGTTGTTGCTGTCAACAGTACCTTGCTTACAATCAACGCAGGAGATTATATCTTCTACACTGACTGGGCATGGACATCTTTTGTCGTGTTTTCTATATCTCAATCAACAATGCTTGTAGTAGGAGCTATATACTATATGTTGTTTACAGGTGTTCCTGGTACAGCTACGTATTATGCAACTATCATGACAATTTATACATGGGTTGCCAAGGGCGCCTGGTTC---GCCTTAGGGTACCCATATGACTTTGTCGCAGTTCCGGTTTGGATACCGTCGGCTATGTTGTTGGATTTGGCGTACTGGGCAACAAGAAGGAACAAACATGCAGCAATACTAATTGGAGGAGTGCTGGTTGGAATGTCAATTCCATTGTTTAATATGATTAACTTACTGTTGGTTTCGGATCCATTGGAAATGGCATTCAAATATCCAAGACCTACTCTACCTCCATACATGACTCCAATCGAGCCTCAGGTAGGAAAGTTTTATAACAGTCCAGTGGCTTTAGGGGCAGGTGCCGGGGCGGTGCTTTGTGTTCCTATTGCGGCCTTGGGCGCAAAACTTAATACA
>GQ142536__NT;NT-Alpha;NT-Alpha-1;NT-Alpha-1.1;NT-Alpha-1.1.1;NT-Alpha-1.1.1.1;NT-Alpha-1.1.1.1.3;NT-Alpha-1.1.1.1.3.1;NT-Alpha-1.1.1.1.3.1_OTU1
TGTACTCACTATTTATTCATAGTAGTGGTGGCAGTCAACTCGACCTTGTTGACAATCAACGCTGGAGACTATATTTTCTACACTGATTGGGCTTGGACATCTTATGTGATATTTACACTATCACAATCATTGATGCTCGCAGTCGGTGCAGCATATTACCTAACGTTCACTGGTGTTCCAGGAACAGCAACCTATTATGCACTGATAATGACCGTGTATACTTGGATTGCAAAAGGTGCATGGTTC---TCCTTAGGATATCCGTACAGCTTTATCGTAGTGCCAGTTTGGATTCCATCTGCAATTTTGATGGATCTGGCATATTGGGCAACAAAGAGGAATAAACACTCTTTAATCCTAATTGGCGGTGTGCTCTGTGGAATGTCTATGTCGTTGTTCAACATGATCAATCTAATTACGATAGATGATCCTCTTGAGACTGCTTTCAAATACCCAAGAACCACATTGCCTCCATATATGACCCCTGTAGAACCCCAAGTAGGGAAATTCTATGACAGTCCAGTAGCGCTGGGTGCAGGAGTTGGTGCAGTTTTGACGGTTACAATGACTGCATTAGGTTGTAAACTCACAACT
>GQ142606__NS;NS-Gamma;NS-Gamma-2;NS-Gamma-2.3;NS-Gamma-2.3.Incertae_sedis;NS-Gamma-2.3.Incertae_sedis_OTU1
ACAACACACTATCTGTTCATAGTAGTAGTTGCTGTAAATAGTACATTGCTGACAATTAATGCAGGAGACTATATTTTCTATACTGATTGGGCTTGGACTTCCTTTGTAGTATTTTCGATTTCCCAGTCGACTATGCTCGCAGTAGGAGCCATTTATTATATGCTGTTCACAGGAGTTCCAGGAACTGCAACGTATTATGCTACAATAATGACAATTTACACATGGGTCGCTAAGGGTGCTTGGTTT---GCTTTGGGATATCCGTATGACTTTATTGCTGTACCAGTATGGATACCTTCCGCAATGTTGTTGGACTTAACATATTGGGCCACTAGGCGGAACAAACATGCAGCCATACTTATCGGGGGAACTTTGATTGGTCTCTCGCTTCCAATGTTCAATATGATAAACTTGTTGCTGGTGCGGGATCCATTAGAAGTAGCATTCAAATATCCACGACCTACTTTGCCACCCTACATGACGCCCATTGAACCTCAGGTCGGTAAGTTTTACAACAGTCCTGTTGCCTTAGGAGCAGGTGCAGGGGCCGTGTTGACTGTGCCTATAGCTGCATTGGGAGCAAAACTGAATACA
>GQ142642__NP;NP-Eta;NP-Eta-1;NP-Eta-1.1;NP-Eta-1.1.1;NP-Eta-1.1.1.3;NP-Eta-1.1.1.3_OTU1
ACAACGCACTATCTATTCATAGTTGTAGTTGCAGTAAACAGCACGCTATTGACAATTAATGCAGGAGACTATATCTTCTACACTGACTGGGCATGGACTTCATTTGTCGTGTTTTCAATATCACAGACATTGATGTTGGTAGTTGGCGCGTGCTACTATCTTACATTCACTGGAGTTCCAGGAACCGCAACATACTATGCGCTGATTATGACCGTGTATACATGGGTCGCAAAAGGTGCATGGTTT---GCATTAGGTTACCCATATGACTTCATTGTAACGCCAGTTTGGTTGCCATCAGCAATGTTAATTGACTTGGCATACTGGGCTACAAAGAAGAACAAACACTCACTGATATTATTCGGTGGTGTGATGTGTGGAATGTCACTGCCATTGTTCAACATGGTAAATCTAATTACCGTGGCTGATCCATTGGAGACTGCTTTCAAATATCCAAGACCAACGCTACCACCATACATGACTCCTATAGAACCCCAAGTGGGCAAATTCTATAACAGTCCAGTTGCACTCGGTGCAGGCGCAGGTGCTGTATTATCAGTAACTATGGCTGCTCTGGGATGTAAACTGAACACG
>GQ142649__NT;NT-Alpha;NT-Alpha-1;NT-Alpha-1.1;NT-Alpha-1.1.1;NT-Alpha-1.1.1.1;NT-Alpha-1.1.1.1.3;NT-Alpha-1.1.1.1.3.1;NT-Alpha-1.1.1.1.3.1_OTU2
TGTACTCACTACTTATTCATAGTAGTGGTGGCAGTCGACTCGACCTTGTTGACAATCAACGCTGGAGACTATATTTTCTACACTGATTGGGCTTGGACATCTTATGTGATATTTACACTATCACAATCATTGATGCCCGCAGTCGGTGCAGCATATTACCTAACGTTCACTGGTGTTCCAGGAACAGCAACTTATTATGCACTGATCGTGACGGTGTATACTTGGATTGCAAAAGGTGCATGGTTC---TCCTTAGGATATCCGTACAGCTTCATCGTAGTACCAGTTTGGATTCCATCTGCAATTTTGATGGATCTGGCATATTGGGCAACAAAGAGGAATAAGCACTCTTTAATCCTGATCGGCGGTGTACTCCGTGGAATGTCTATGTCGTTGTTCAACATGATCAATCTAATCACGATAGATGATCCTCTTGAGACTGCCTTCAAATACCCAAGAACCTCATTGCCTCCATATATGACTCCTGTAGAACCCCAAGTAGGGAAATTCTACGATAGCCCAGTTGCATCGGGTGCAGGAGTTGGTGCAGTTTTGACAGTTACAATGACTGCATTAGGTTGTAAACTTACAACT
>GQ142739__NS;NS-Gamma;NS-Gamma-2;NS-Gamma-2.2;NS-Gamma-2.2.2;NS-Gamma-2.2.2_OTU4
ACAACACACTATCTGTTCATAGTTGTAGTTGCCGTAAATAGTACTCTGCTGACTATTAACGCAGGAGACTACATCTTCTATACTGACTGGGCTTGGACTTCATTTGTCGTATTTTCGATTTCACAATCGACTATGCTTGCGGTAGGAGCTATCTATTATATGCTCTTTACAGGGGTTCCAGGAACCGCTACATACTATGCAACCATTATGACAATCTATACGTGGGTTGCTAAGGGTGCATGGTTT---GCATTAGGGTACCCATATGATTTCGTTACGACACCAGTATGGATACCATCAGCAATGTTGTTAGACCTTACGTATTGGGCTACTAGACGCAATAAGCATGCTGCCATAATTATTGGCGGAACCTTGATCGGTCTATCGCTCCCAATGTTCAACATGATAAACCTATTGCTGGTAAGGGATCCTCTCGAGGTCGCGTTCAAGTATCCAAGACCTACACTTCCTCCCTATATGACACCTATAGAGCCTCAGGTCGGTAAATTCTACAACAGTCCTGTAGCATTGGGTTCAGGTGCGGGCGCGGTGCTAACTGTCCCTATAGCAGCGTTAGGTGCAAAACTGAACACG
>GQ142840__NS;NS-Alpha;NS-Alpha-3;NS-Alpha-3.2;NS-Alpha-3.2.1;NS-Alpha-3.2.1.1;NS-Alpha-3.2.1.1.2;NS-Alpha-3.2.1.1.2_OTU4
ACAACGCACTATCTATTCATAGTGGTCGTTGCTGTCAACAGCACGCTGCTAACCATCAACGCAGGAGACTACATCTTCTACACAGACTGGGCGTGGACATCCTTTGTAGTATTCTCCGTCTCACAGTCTACGATGCTGGCTGTCGGAGCAATATACTACATGCTGTTCACAGGAGTCCCCGGAACCGCAACATACTATGCAACCATCATGACTATTTACACATGGGTTGCAAAGGGTGCATGGTTC---GCACTAGGATATCCGTACGACTTTGTCGTAGTGCCAATATGGATTCCATCGGCCATGCTTCTAGACCTCACGTACTGGGCGACAAGACGCAACAAGCACGCTGCCATTCTCATTGGCGGTACGCTGGTTGGCATGTCCTTACCGCTGTTCAACATGATCAACCTGTTGCTCGTCAGGGACCCACTCGAGATTGCCTTCAAGTATCCGAGACCTACACTTCCTGCATATATGACGCCAATAGAACCTCAGGTAGGGAGATTCTACAACTCGCCTGTTGCTCTCGGCTCTGGTGCAGGAGCTGTGCTGACTGTACCGATGGCTGCATTAGGTGCGAAGCTCAACACG
>GQ226058__NS;NS-Alpha;NS-Alpha-3;NS-Alpha-3.2;NS-Alpha-3.2.3;NS-Alpha-3.2.3.1;NS-Alpha-3.2.3.1.6;NS-Alpha-3.2.3.1.6.3;NS-Alpha-3.2.3.1.6.3_OTU1
ACAACGCACTACCTGTTCATAGTAGTCGTTGCTGTCAACAGCACGCTGCTAACCATCAACGCAGGAGACTACATCTTCTACACAGACTGGATGTGGACATCATTTGTGGTATTCTCGATCTCACAGTCGACCATGCTCGCTGCGGGCGCGATATACTACATGCTCTTCACAGGAGTACCAGGAACGGCCACATACTACGCCACAATCATGACAATCTACACATGGGACGCAAAGGGCGCATGGTTC---GCATTGGGCTATCCGTACGACTTCATTGTAGTGCCTGTGTGGATACCTTCAGCAATGCTGTTGGATCTGACATACTGGGCTACAAGACGGAACAAGCACGCTGCAATCATCATCGGTGGAACACTGGTTGGCCTATCGTTCCCGCTGTTCAACATGGTCAACCTACTGCTCGTCAGGGGTCCGCTCGAAGTGGCATTCAAGTATCCTAGACCGACACTGCCTGCGTACATGACGCCGATAGAGCCCCAGGTAGGTAAGTTCTACAACAGTCCAGTAGCCTTGGGCTCTGGAGCAGGAGCGGTGCTGACAGTGCCGATCGCTGCGTTGGGTGCAAAGCTTAACACG
>GQ226073__NS;NS-Alpha;NS-Alpha-3;NS-Alpha-3.2;NS-Alpha-3.2.1;NS-Alpha-3.2.1.2;NS-Alpha-3.2.1.2_OTU3
ACTACCCACTACTTATTCATAGTAGTGGTTGCTGTCAACAGCACGCTGCTAACCATCAACGCAGGAGACTACATATTCTACACAGACTGGATGTGGACCTCCTTCGTAGTATTCTCCATCTCGCAGTCAACGATGCTTGCGGTTGGAGCCATATACTACATGCTCTTCACAGGAGTTCCAGGAACAGCCACATACTACGCCACAATCATGACCATCTACACATGGGTTGCAAAGGGTGCATGGTTC---GCACTAGGCTATCCGTACGACTTCATCGTTGTGCCAGTGTGGATCCCATCGGCAATGCTTATGGACCTAGCGTACTGGGCTACAAGACGCAACAAACACGCTGCCATACTCATAGGTGGTAGCTTGGTTGGCCTGTCACTACCGTTGTTCAACATGGTCAACTTGCTGCTTGTAAGAGACCCACTCGAAGTGGCCTTCAAGTATCCAAGACCGACATTGCCGGCGTACATGACACCAATAGAACCCCAGGTAGGTAAGTTCTACAACAGTCCTGTAGCTCTAGGGTCGGGTGCAGGAGCAGTGCTGACAGTACCCATAGCAGCGTTGGGAGCAAAACTCAACACC
>GQ226104__NS;NS-Alpha;NS-Alpha-3;NS-Alpha-3.2;NS-Alpha-3.2.1;NS-Alpha-3.2.1.1;NS-Alpha-3.2.1.1.1;NS-Alpha-3.2.1.1.1.1;NS-Alpha-3.2.1.1.1.1.2;NS-Alpha-3.2.1.1.1.1.2_OTU5
ACAACGCACTACTTATTCATAGTAGTCGTTGCTGTCAACAGCACGCTGCTAACCATCAACGCAGGAGACTACATCTTCTACACTGACTGGATGTGGACATCCTTCGTGGTATTCTCGATCTCGCAGTCGACGATGCTCGCTGTGGGAGCGATATACTACATGTTGTTCACAGGCGTTCCAGGCACGGCCACGTACTACGCCACGATTATGACCATATACACATGGGTCGCAAAGGGCGCATGGTTT---GCGCTGGGCTACCCGTACGACTTCATCGTGGTGCCTGTATGGATCCCGTCGGCTATGCTGTTGGACCTCACATACTGGGCGACTAGACGCAACAAGCACGCTGCCATAATCATTGGCGGTTCGCTGGTTGGCCTCTCTCTGCCGCTGTTCAACATGGTCAACCTGCTGCTCATCAGGGACCCGCTAGAGGTAGCCTTCAAGTATCCGAGGCCGACGCTGCCAGCATACATGACGCCTATAGAGCCCCAGGTAGGTAAGTTCTACAACTCGCCTGTCGCTCTGGGATCTGGAGCTGGTGCAGTGCTAACGGTGCCCATCGCTGCGTTGGGTGCAAAACTGAACACG
>GQ226120__NS;NS-Alpha;NS-Alpha-3;NS-Alpha-3.2;NS-Alpha-3.2.3;NS-Alpha-3.2.3.2;NS-Alpha-3.2.3.2_OTU2
ACAACGCACTATTTGTTCATAGTAGTGGTTGCTGTCAACAGCACACTGCTAACCATCAACGCAGGAGACTATATCTTCTACACAGACTGGATGTGGACCTCCTTCGTAGTATTCTCGATCTCGCAGTCAACCATGCTTGCTGTGGGCGCGATTTACTACATGCTCTTCACAGGAGTACCTGGAACGGCCACATACTACGCCACAATCATGACAATCTACACATGGGTCGCAAAGGGTGCATGGTTT---GCACTGGGCTATCCGTACGACTCCATTGCAGTGCCGATCTGGATACCTTCAGCAATGCTGTTGGGTCTGTCCTACTGGGCTACAAGAAGGAACAAGCACGCTGCAATCATCATCGGCGGAACACTGGTTGGCCTATCGTTCCCGCTGTTCAACATGGTCAACCTGCTGCTCGTCAGGGACCCGTTGGAGACGGCATTCAAGTATCCTAGACCGACACTGCCAGCATACATGACTCCAATCGAACCCCAAGTAGGCAAGTTCTACAACAGTCCTGTCGCCCTGGGTTCAGGGGCATCAGCAGTGCTGACGGTTCCGATGGCTGCGTTGGGCGCAAAACTAAATACG
>GQ226125__NS;NS-Alpha;NS-Alpha-3;NS-Alpha-3.2;NS-Alpha-3.2.3;NS-Alpha-3.2.3.1;NS-Alpha-3.2.3.1_OTU7
ACAACGCACTATTTGTTCATAGTAGTGGTTGCTGTCAACAGCGCACTGCTAACCATCAACGCAGGAGACCATATCTTCTACACAGACTGGATGTGGACCTCCTTCGTAGTATTCTCGATCTCGCAATCGACAATGCTTGCGGTGGGCGCGATATACTACATGCTCTTTACAGGAGTACCTGGAACGGCCACATACTATGCCACAATCATGACAATCTACACATGGGTCGCAAAGGGTGCATGGTTT---GCACTGGGCTATCCGTACGACTTCATTGTAGTTCCGGTTTGGATACCTTCAGCAATGCTGATGGATCTGACCTACTGGGCTACAAGGCGGAACAAGCACGCTGCAATCATCATCGGTGGAACACTGGTTGGCCTCTCGCTCCCGCTGTTCAACATGGTCAACCTGTTGCTCGTAAGAGATCCGCTTGAAGTGGCATTCAAGTATCCTAGACCGACACTGCCAGCGTACATGACTCCAATTGAACCTCAGGTAGGTAAGTTCTACAACAGTCCTGTCGCCTTGGGTTCAGGTGCAGGAGCGGTGCTGACAGTTCCGATCGCTGCGTTGGGTGCGAAGCTTAACACG
>GQ226128__NS;NS-Alpha;NS-Alpha-3;NS-Alpha-3.2;NS-Alpha-3.2.3;NS-Alpha-3.2.3.2;NS-Alpha-3.2.3.2_OTU4
ACAACGCACTATTTGTTCATAGTAGTGGTTGCTGTCAATAGCACACTGCTAACCATCAACGCAGGAGACTATATCTTCTACACAGACTGGATGTGGACCTCCTTCGTAGTATTCTCGATCTCACAGTCGACGATGCTTGCTGTGGGTGCGATATACTACATGCTCTTCACAGGGGTACCTGGAACGGCCACATACTACGCCACAATCATGACAATCTACACATGGGTCGCAAAGGGTGCATGGTTT---GCACTGGGCTATCCGTACGACTTCATTGTGGTGCCGGTTTGGATACCTTCGGCAATGCTGTTGGATCTGTCCTACTGGGCTACAAGACGGAACAAACACGCTGCAATCATCATCGGTGGAACACTGGTTGGCCTATCGTTCCCGCTGTTCAACATGGTCAACCTGCTGCTCGTCAAGGACCCGTTGGAGACGGCATTCAAGTATCCTAGACCGACACTGCCAGCGTACATGACTCCGATCGAACCTCAGGTAGGCAAGTTCTACAACAGTCCTGTAGCCTTGGGTTCAGGTGCAGGAGCGGTGCTGACGGTTCCGATGGCTGCGTTGGGTGCAAAGCTTAACACG
>GQ231450__NS;NS-Alpha;NS-Alpha-3;NS-Alpha-3.2;NS-Alpha-3.2.3;NS-Alpha-3.2.3.1;NS-Alpha-3.2.3.1_OTU2
ACAACGCACTATTTGTTCATAGTAGTCGTTGCTGTCAACAGCACGCTGCTAACCATCAACGCAGGAGACTATATCTTCTACACAGACTGGATGTGGACCTCCTTCGTAGTATTTTCGGTCTCGCAATCTACGATGCTTGCGGTAGGCGCGATATACTACATGCTCTTCACAGGAGTACCAGGGACGGCTACATACTACGCCACAATCATGACAATCTACACATGGGTCGCAAAGGGTGCATGGTTC---GCACTGGGCTATCCGTACGACTTCATTGTGGTTCCGGTTTGGATACCTTCAGCAATGTTGCTGGATCTCACATACTGGGCTACAAGGCGGAACAAGCATGCTGCAATCATCATCGGTGGAACACTGATTGGCCTATCGTTCCCGCTCTTCAACATGGTCAATCTGCTGCTCGTCAGGGATCCATTAGAGGTGGCTTTCAAGTATCCTAGACCGACACTGCCTGCGTACATGACTCCGATCGAGCCTCAGGTAGGAAAGTTCTACAACAGTCCTGTAGCCCTGGGCTCAGGAGCAGGAGCGGTGCTGACAGTGCCGATCGCTGCGTTGGGTGCGAAGCTTAACACG
>GQ250723__NP;NP-Alpha;NP-Alpha-2;NP-Alpha-2.2;NP-Alpha-2.2.2;NP-Alpha-2.2.2.1;NP-Alpha-2.2.2.1.1;NP-Alpha-2.2.2.1.1.3;NP-Alpha-2.2.2.1.1.3.2;NP-Alpha-2.2.2.1.1.3.2_OTU3
TGTACTCACTACTTATTCATAGTTGTGGTTGCAGTCAACTCTACTTTGTTAACAATTAACTCGGGAGACTATATTTTCTATACAGACTGGGCTTGGACATCATTTGTAGTATTTTCCATAGCTAATACCCTAATGACAGTGGTAGGTGCTGTTTACTATATCACGTTTACAGGTGTTCCTGGCACAGGCGCATATTATGGTCTGATTATGCAAGTCTATACTTGGGTCGCTAAAGTTGCATGGTTT---GCACTTGGTTATCCTGTGGATTTCATCGTTCATCCAATGTGGATTCCATCTTGTATGCTATTGGACTTGGCATATTGGGCCACGAAGAAGAATAAGCACTCGCTGATATTCTTTGGTGGAGTTTTAGTCGGAATGTCAATGCCGCTATTCAACATGGTTCAATTGATGTTGATTGCGGATCCGCTAGAAACTGCATTCAAGTATCCGAGACCAACATTGCCTCCATACATGACGCCAATAGAACCGCAGGTCGGTAAGTTCTATAATAGCCCGGTAGCGCTGGGAGCGGGAGCTGGGTCTGTTCTGTCGGTGACGTTTGCAGCATTGGGTTGCAAGCTTAATACT
>GQ250745__NP;NP-Delta;NP-Delta-1;NP-Delta-1.2;NP-Delta-1.2_OTU2
TGTACTCACTACTTATTCATAGTAGTAGTCGCAGTCAATTCAACTCTGCTTACAATTAACGCAGGTGACTATATCTTCTACACAGATTGGGCTTGGACATCCTTTGTAGTATTTTCCGTCTCACAAACTTTGATGCTTTGTGTTGGTGCAACGTATTACCTAACATTTACAGGAGTTCCAGGTACAGCAACATATTACGCATTAATAATGACAGTGTATACGTGGGTAGCAAAAGGTGCATGGTTT---GCACTAGGATATCCATATGACTTCATTGTAACACCAGTATGGATTCCATCAGCGATGCTGTTGGACTTGGCGTATTGGGCGACAAAGAAGAACAAGCACTCTCTGATATTATTCGGCGGAGTATTGTGTGGAATGTCATTACCATTGTTCAACATGGTAAACCTGATTACAGTGGCAGATCCATTGGAGACTGCACTCAAGTATCCAAGACCTACGTTGCCTCCATACATGACACCGATAGAACCGCAGGTAGGAAAGTTCTATAACAGCCCAGTGGCGCTTGGCGCAGGAGCTGGAGCTGTGCTGTCGGTAACGTTTACGGCGTTGGGATGTAAACTGACTACG
>GQ250752__NP;NP-Delta;NP-Delta-2;NP-Delta-2.3;NP-Delta-2.3.1;NP-Delta-2.3.1.1;NP-Delta-2.3.1.1_OTU2
TGTACTCACTACTTATTCATAGTAGTAGTTGCAGTAAACTCAACTTTACTTACAATTAATGCTGGAGACTATATCTTCTACACTGATTGGGCATGGACTTCATTTGTTGTATTCTCTATTTCACAAACTCTAATGTTAACCGTAGGTGCAGTTTACTATCTTACGTTTACAGGTGTTGTGGGAACAGCGACATACTATGCGCTAATCATGACAGTGTATACGTGGGTAGCTAAAGGTGCATGGTTT---TCACTTGGATATCCATATGACTTTATAGTTACACCAGTATGGATCCCATCAGCAATATTGCTTGATTTGGCATATTGGGCTACAAAGAAGAACAAGCACTCTCTGATATTATTTGGAGGAGTTCTGGTAGGAATGTCATTACCACTGTTTAACATGGTAAACCTCATTACAGTGGCTGATCCGCTAGAGACTGCATTCAAGTATCCAAGACCAACATTGCCTCCATACATGACACCCATAGAACCGCAGGTCGGAAAGTTCTATAACAGTCCGGTTGCGCTTGGCGCAGGTGCTGGTGCTGTGTTGTCTGTTACGTTTGCCGCGTTAGGTTGTAAATTGACTACG
>GQ250790__NP;NP-Alpha;NP-Alpha-2;NP-Alpha-2.2;NP-Alpha-2.2.2;NP-Alpha-2.2.2.1;NP-Alpha-2.2.2.1.1;NP-Alpha-2.2.2.1.1.1;NP-Alpha-2.2.2.1.1.1_OTU4
TGTACGCATTATCTATTCATAGTTGTAGTTGCAGTCAATTCTACACTGTTAACCATCAATTCTGGAGACTATATCTTCTATACAGACTGGGCATGGACTTCCTTTGTAGTTTTCTCCATCGCAAACACTCTCATGACGGTCGTCGGAGCAGTTTATTATATTACATTTACAGGCGTGCCTGGAACAGGCGCATATTATGGTTTAATTATGCAAGTCTATACTTGGGTTGCCAAAGTGGCATGGTAT---GCACTTGGCTATCCTGCAGATTTCATCGTTCATCCAATGTGGATTCCATCATGCATGTTGTTGGATTTGGCATATTGGGCTACGAAGAAGAATAAGCACTCGCTGATATTCTTTGGAGGAGTTTTGGTCGGTATGTCAATGCCGCTGTTCAATATGGTACAGTTGATGTTGATCGCCGATCCGCTAGAAACTGCATTCAAGTACCCAAGACCAACATTACCACCATATATGACGCCTATAGAACCGCAGGTCGGTAAGTTCTACAATAGCCCGGTAGCACTGGGAGCGGGAGCTGGATCTGTACTGTCGGTGACATTTGCAGCATTGGGTTGTAAGTTGAATACA
>GQ266609__NP;NP-Delta;NP-Delta-1;NP-Delta-1_OTU1
TGTACTCATTACTTATTCATAGTAGTGGTAGCAGTCAATTCTACTCTGCTTACAATTAATGCAGGTGACTATATCTTCTACACAGATTGGGCTTGGACATCCTTTGTAGTATTTTCCATCTCACAAACTTTGATGCTTTGTGTAGGTGCAACATATTACCTAACATTTACAGGAGTTCCAGGAACAGCAACATACTACGCGTTGATTATGACGGTGTATACATGGGTAGCAAAAGGTGCATGGTTT---GCACTAGGATATCCATATGACTTCATTGTAACACCAGTGTGGATTCCATCGGCAATGCTGTTGGATTTGGCATATTGGGCGACAAAGAAGAACAAGCACTCTCTGATACTGTTCGGCGGAGTACTGTGTGGAATGTCGTTACCATTGTTCAACATGGTAAACCTGATTACAGTAGCAGATCCATTGGAGACTGCATTCAAGTATCCAAGACCTACGTTGCCTCCATACATGACACCGATAGAACCGCAGGTAGGAAAGTTCTATAACAGCCCAGTTGCGCTTGGCGCAGGAGCTGGAGCAGTGTTATCTGTAACGTTTACGGCGTTGGGATGTAAACTAACTACG
>GQ266652__NS;NS-Delta;NS-Delta-1;NS-Delta-1.1;NS-Delta-1.1.2;NS-Delta-1.1.2_OTU4
ACTACACACTATCTATTCATAGTTGTAGTTGCTGTAAATAGTACATTATTGACAATCAATGCAGGAGACTACATATTCTATACTGATTGGGCGTGGACCTCATTCGTGGTATTCTCAATATCCCAATCAACTATGCTTGTAGTTGGTTCAATCTATTACATGCTATTCACCGGTGTACCAGGGACTGCAACATACTACGCAACAATCATGACTATCCATACATGGGTAGCCAAAGGAGCTTGGTTT---GCGCTAGGATATCCATACGACTTCATCGTAACTCCAGTCTGGATACCTTCAGCAATGCTGCTAGATTTGACATATTGGGCAACAAGAAGGAATAAGCATGCTGCCATTATAATTGGCGGAACATTAGTAGGACTTTCATTGCCAATATTCAATATGATAAATCTACTACTGGTCAGAGATCCTCTAGAAATGGCATTCAAGTATCCTCGTCCAACATTGCCTCCATACATGACCCCAATTGAGCCTCAGGTCGGTAAGTTCTACAATAGTCCCGTGGCGCTAGGATCGGGAGCAGGAGCTGTACTGAGCGTCCTAATAGCTGCACTAGGTGCTAAACTAAATACT
>GQ266661__NS;NS-Gamma;NS-Gamma-2;NS-Gamma-2.3;NS-Gamma-2.3.2;NS-Gamma-2.3.2.2;NS-Gamma-2.3.2.2_OTU5
ACAACCCACTATCTGTTCATTGTTGTAGTTGCTGTTAATAGCACGCTGCTGACCATAAATGCAGGAGACTACATCTTCTACACCGACTGGGCGTGGACATCCTTTGTAGTATTCTCGATCTCACAATCGACTATGCTTGCAGTAGGGGCTGTCTATTACTTGCTCTTTACAGGAGTTCCTGGAACAGCGACGTATTATGCGACCATAATGACTATCTACACATGGGTTGCAAAAGGTGCGTGGTTT---GCGTTAGGATACCCATACGACTTCGTTACGGTTCCAGTATGGATACCTTCAGCAATGTTGTTGGACCTCACTTACTGGGCTACACGCCGGAATAAACACATGCTAATACTCGTTGGCGGCACTTTGGTTGGTCTGTCGCTTCCATTATTTAACATGATCAACCTATTGCTGGTGCGAGATCCATTGCAAATAGCGTTCCAGTATCCTAGACCAACATTGCCACCCTATATGACACCAATTGAACCTCAGGTCGGAAAGTTCTATAACAGTCCCGTCGCATTGGGTTCGGGAGCTTCAGCAGTATTGACAGTGCCGATAGCAGCGTTAGGTGCTAAACTGAATACG
>GQ331394__NP;NP-Gamma;NP-Gamma-2;NP-Gamma-2.2;NP-Gamma-2.2.1;NP-Gamma-2.2.1.1;NP-Gamma-2.2.1.1_OTU1
TCTACGCACTACTTATTCATAGTAGTAGTGGCAGTAAACTCAACCCTGTTGACAATTAATGCAGGTGACTACATCTTCTACACAGACTGGGCTTGGACATCATATGTGGTATTCTCAATTTCACAGACTACGATGCTTTTAGTAGGTGCATGTTATTATATATCATTTACCGGTGTTCCAGGAACGGCAACGTACTACGCATCAATCATGACAGTGTATACGTGGATAGCAAAAGGAGCATGGTTC---TCCCTAGGTTATCCATATGACTTCATTGTTGTACCAGTTTGGTTACCTTCCGCAATGTTGCTGGATTTGGCATACTGGGCTACAAAGAAGAACAAGCACTCACCGATCTTCTTTGGCGGAGTTTTAGTAGGAATGTCATTACCGATGTTCAACATGGTAAACTTGTTGACAGTAGCAGATCCCTTAGAAACTGCATTCAAGTTCCAGAGACCAACATTCCCACCATACATGACTCCAATCGAGCCGCAAGTAGGTAAATTCTACAACAGTCCAGTCGCTTTAGGTGCTTTGCATGGTGCAGTATTAACAGTACCAATTACGGCGCTAGGTTGTAAGCTTAACACA
>GQ331413__NS;NS-Incertae_sedis-1;NS-Incertae_sedis-1_OTU1
ACAACGCACTATTTATTCATAGTAGTAGTTGCTGTAAACAGTACTTTATTGACTATTAACGCAGGAGACTACATTTTCTACACAGACTGGGCTTGGACTTCCTTTGTAGTATTTTCAATTTCACAATCTACAATGCTTGTAGTTGGTGCAATATACTACATGTTATTTACAGGAGTACCAGGAACGGCTACCTATTATGCAACAATTATGACAATATACACATGGGTCGCAAAAGGCGCATGGTTC---GCACTTGGTTATCCATATGACTTCATTGTAGTGCCGGTTTGGATACCTTCGGCTATGTTATTGGATCTTACATACTGGGCTACCAGAAGAAACAAGCACGCAGCGATTATCGTTGGTGGAAGTTTGGTAGGATTATCATTACCAATATTCAACATGATAAACCTCTTGCTTGTAAAGGATCCTCTAGAAATGGCATTTAAATATCCAAGACCGACGTTACCACCATATATGACGCCAATTGAGCCCCAGGTAGGTAAGTTCTACAACAGTCCCGTTGCGTTAGGTTCCGGTGCAGGAGCGGTGTTAAGTGTACCAATAGCGGCACTAGGCGCTAAGTTAAATACA
>GQ331465__NP;NP-Eta;NP-Eta-1;NP-Eta-1.1;NP-Eta-1.1.2;NP-Eta-1.1.2_OTU3
TGTACGCACTACTTATTCATAGTAGTCGTTGCAGTCAACTCAACCCTGCTAACAATCAACGCAGGAGACTACATCTTCTACACTGACTGGGCATGGACTTCATATGTGATATTCTCAATATCGCAATCATTGATGCTAGTAGTAGGTGCAACTTACTATCTGACATTTACTGGAGTTCCAGGAACCGCAACTTACTACGCGCTTATTATGACCGTGTATACATGGGTCGCAAAAGGCGCTTGGTTT---GCACTCGGTTACCCATATGACTTCATTGTGACGCCGGTTTGGTTACCATCAGCAATGTTGCTTGATCTAGTGTATTGGGCAACAAAGAAGAACAAGCACTCACTGATTCTATTCGGTGGTGTATTGGTAGGCATGTCCTTACCGCTGTTCAACATGGTCAACCTGATTACGGTCGCTGACCCGTTAGAGACTGCATTCAAATATCCAAGACCAACGCTAGCTCCATACATGACTCCAATAGAACCCCAAGTAGGCAAGTTCTATAACAGTCCAGTAGCACTCGGTGCAGGCGCAGGTGCTGTCTTATCGACAACTATGGCTGCCCTCGGATGTAAACTGAACACA
>GQ331490__NP;NP-Gamma;NP-Gamma-2;NP-Gamma-2.2;NP-Gamma-2.2.5;NP-Gamma-2.2.5.Incertae_sedis.4_OTU1
TGTACACACTACTTATTCATAGTAGTAGTTGCAGTTAACTCAACACTGTTAACAATTAATGCAGGTGACTACATCTTCTACACTGACTGGGCTTGGACTTCGTTCACGGTATTTTCAATATCGCAAACGTTGATGCTTGCAGTAGGTGCAACATATTACCTAACTTTCACAGGCGTTCCAGGTACAGCAACGTACTACGGCCTTATTATGACAGTATACACATGGGTAGCCAAGGGTGCATGGTTT---TCACTTGGATATCCATACGACTTCATTGTAACTCCAGTATGGTTACCATCAGCAATGCTGCTTGATCTCGCATATTGGGCGACAAAGAAGAACAAACACTCGTTGATACTGTTTGGCGGAGTACTAGTAGGAATGTCATTACCATTATTCAATATGGTAAACCTGATAACAGTAGCAGACCCACTCGAAACGGCCTTCAAATATCCAAGACCAACATTACCACCATACATGACACCAATAGAACCCCAGGTAGGTAAGTTCTATAACAGCCCAGTAGCACTTGGTGCCGGTGCCGGTGCAGTTTTGTCGGTAACGTTTACGGCGTTAGGTTGTAAGCTTAACACG
>GQ331527__NP;NP-Gamma;NP-Gamma-2;NP-Gamma-2.2;NP-Gamma-2.2.1;NP-Gamma-2.2.1.2;NP-Gamma-2.2.1.2_OTU4
TGTACACACTACTTATTCATTGTAGTTGTGGCAGTAAACTCAACCCTGTTGACAATTAATGCAGGTGACTACATCTTCTACACAGACTGGGCCTGGACATCTTATGTGGTATTTTCTATATCACAAACGTTGATGCTCTCAGTAGGTGCAACATATTATTTGACATTTACAGGAGTTCCAGGAACAGCAACGTACTACGGACTGATCATGACAGTGTATACTTGGGTAGCAAAAGGTGCATGGTTT---TCACTAGGATACCCATATGACTTCATTGTGACTCCAGTTTGGCTACCTTCAGCAATGCTGTTGGACTTGGTCTATTGGGCAACAAAGAAGAACAAACACTCATTGATTCTGTTCGGTGGAGTACTAGTAGGAATGTCATTGCCACTGTTCAACATGGTAAACTTGATTACAGTAGCAGATCCATTAGAAACTGCATTCAAGTATCCAAGACCAACATTACCACCATATATGACGCCAATTGAACCGCAAGTAGGTAAATTCTACAACAGTCCGGTCGCATTAGGATCTGGTGCTGGTGCGGTATTGGCCGTTACGTTCACAGCGTTAGGCTGTAAGCTTAATACT
>GQ331528__NP;NP-Gamma;NP-Gamma-2;NP-Gamma-2.2;NP-Gamma-2.2.1;NP-Gamma-2.2.1.1;NP-Gamma-2.2.1.1_OTU3
TGTACACACTACTTATTCATAGTAGTCGTGGCAGTAAACTCAACCCTGTTGACAATTAACGCAGGTGACTACATCTTCTACACTGACTGGGCTTGGACATCATATACGGTCTTCTCAATTTCACAGACTTTGATGCTTTCCGTAGGTGCATGTTATTATCTAACATTTACCGGTGTTCCAGGAACGGCAACGTACTACGCATTGATCATGACAGTGTATACGTGGATAGCAAAAGGAGCATGGTTC---TCCCTAGGTTATCCATATGACTTCATTGTTGTACCAGTTTGGTTACCATCCGCAATGTTGCTGGATTTGGTATATTGGGCTACAAAGAAGAACAAGCACTCACTGATCTTGTTTGGCGGAGTACTAGTAGGAATGTCATTACCGCTGTTCAACATGGTAAACTTGATGACAGTAGCAGATCCATTAGAAACTGCATTCAAGTATCCGAGACCAACATTACCACCATACATGACTCCAATCGAGCCGCAAGTAGGTAAATTCTACAACAGTCCAGTCGCTTTAGGTGCTGGTGCTGGTGCAGTATTGGCAGTCACGTTTACGGCGTTAGGTTGTAAGCTTAACACG
>GQ331560__NP;NP-Gamma;NP-Gamma-2;NP-Gamma-2.2;NP-Gamma-2.2.1;NP-Gamma-2.2.1.1;NP-Gamma-2.2.1.1_OTU4
TGTACACACTACTATTCCATAGTAGTCGTTGCAGTAACTTCAACCCTGTTGACAATTAACGCAGGTGACTACATCTTCTACACTGACTGGGCTTGGACATCATACACGGTCTTCTCATTATCGCAGACTTTGATGCTTTCCGTAGTGCAATGTTATTATCTAACATTTACCGGTGTTCCAGGTACAGCAACGTACTACGCATTGATCATGACAGTGTATACATGGATAGCAAAAGGAGCATGGTTC---TCACTTGGATATCCATATGACTTCATTGTAGTACCAGTTTGGTTACCATCAGCAATGTTGCTGGATTTGGTATATTGGGCCACAAAGAAGAACAAGCACTCCCTGATCCTGTTTGGCGGAGTACTAGTAGGAATGTCATTACCATTGTTCAACATGGTAAACCTGATGACAGTAGCAGATCCATTAGAAACGGCCTTCAAATATCCAAGACCAACATTACCACCATACATGGCTCCAATCGAACCGCAAGTAGGAAAGTTCTACAACAGTCCAGTCGCTTTAGGTGCAGGTGCCGGTGCAGTATTGGCAGTCACGTTCACAGCATCAGGTTGCAAGCTAAACACG
>GQ331563__NP;NP-Gamma;NP-Gamma-2;NP-Gamma-2.2;NP-Gamma-2.2.5;NP-Gamma-2.2.5.Incertae_sedis.4_OTU2
TGTACACACTACTTATTCATAGTAGTGGTTGCAGTTAACTCAACACTGTTAACAATCAACGCAGGAGACTACATCTTCTACACTGACTGGGCTTGGACTTCGTTCACGGTATTCTCTATATCGCAAACGTTGATGCTTGCAGTAGGTGCAACATATTACCTAACTTTCACAGGCGTTCCAGGTACAGCAACGTACTACGGCCTCATTATGACGGTATACACATGGGTAGCAAAGGGTGCATGGTTT---TCACTCGGATATCCATACGACTTCATTGTAACTCCAATATGGTTACCATCAGCAATGTTGCTTGATTTAGCTTATTGGGCCACAAAGAAGAACAAACATTCGTTGATACTGTTTGGCGGAGTACTAGTAGGAATGTCGTTACCACTGTTCAACATGGTAAACCTGATAACAGTGGCAGACCCACTAGAAACGGCCTTCAAATATCCAAGACCAACATTACCACCATACATGACACCAATAGAACCTCAAGTAGGAAAATTCTATAACAGTCCAGTAGCACTGGGTGCCGGAGCTGGTGCGGTATTGTCGGTTACGTTTACAGCACTAGGTTGTAAGCTGAACACT
>GQ331564__NP;NP-Gamma;NP-Gamma-2;NP-Gamma-2.2;NP-Gamma-2.2.5;NP-Gamma-2.2.5_OTU11
TGTACACACTACTTATTCATAGTAGTAGTTGCAGTTAACTCAACACTGTTAACAATTAATGCAGGAGACTACATCTTCTACACTGACTGGGCTTGGACTTCGTACACGGTATTCTCAATATCGCAAACGTTGATGCTTGTAGTAGGTGCAACATATTACCTAACTTTCACAGGTGTTCCAGGTACAGCAACGTACTACGGCCTTATTATGACAGTATACACATGGGTAGCAAAAGGTGCATGGTTT---GCACTCGGATATCCATATGACTTCATTGTAACACCAATCTGGTTACCATCAGCAATGTTGCTTGATCTAGCCTATTGGGCCACAAAGAAGAACAAGCACTCCTTGATACTGTTTGGCGGAGTACTAGTAGGAATGTCTTTACCATTGTTCAACATGGTAAACCTGATAACAGTTGCAGACCCACTAGAAACGGCCTTCAAATATCCAAGACCAACATTACCACCATACATGACACCAATAGAACCTCAAGTAGGAAAGTTCTATAACAGTCCAGTCGCTTTGGGCGCAGGTGCCGGTGCAGTTTTGTCGGTTACGTTTACAGCATTAGGTTGCAAACTAAATACT
>GQ331600__NP;NP-Gamma;NP-Gamma-2;NP-Gamma-2.2;NP-Gamma-2.2.1;NP-Gamma-2.2.1.1;NP-Gamma-2.2.1.1_OTU2
TCTACACACTACTTATTCATAGTAGTAGTGGCAGTAAACTCAACTCTGTTGACAATTAATGCAGGTGACTACATCTTCTACACTGACTGGGCTTGGACATCATATGCGGTATTCTCAATTTCACAGTCTACGATGCTTGTAGTAGGTGCATGTTATTATATAACATTTACCGGTGTTCCAGGAACGGCAACGTATTACGCATCAATTATGACAGTGTATACGTGGATAGCAAAAGGAGCATGGTTC---TCCCTAGGTTATCCATATGACTTCATTGTAGTACCAGTTTGGATACCATCCGCAATGTTGCTGGATTTGGTATATTGGGCTACAAGGAGGAACAAGCACTCAGCGATCTTGTTTGGCGGAGTTCTAGTAGGAATGTCATTACCAATGTTCAACATGGTAAACTTGATGACAGTAGCAGATCCATTAGAAACTGCATTCAAGTATCAGAGACCAACATTACCACCATACATGACTCCAATCGAGCCGCAAGTAGGTAGATTCTACAACAGTCCAGTCGCTTTAGGTGCTGGTGCTGGTGCAGTATTGGCAGTCACGTTAGCGGCGTTAGGTTGTAAGCTAAACACA
>GQ414591__NP;NP-Eta;NP-Eta-1;NP-Eta-1.1;NP-Eta-1.1.2;NP-Eta-1.1.2_OTU4
TGTACGCACTACTTATTCATAGTAGTCGTTGCAGTCAACTCAACCCTGCTCACAATTAATGCAGGAGACTACATCTTCTACACTGACTGGGCATGGACTTCATACGTGGTATTCTCAATATCACAATCGTTGATGCTGATAGTGGGTGCAACTTACTATCTGACATTTACTGGAGTTCCAGGAACCGCAACTTACTACGCGCTTATTATGACCGTGTATACATGGGTCGCAAAAGGCGCATGGTTT---GCTCTAGGTTACCCATATGACTTCATTGTCACGCCGATTTGGTTACCATCTGCAATGTTGCTTGATCTAGTATATTGGGCAACAAAGAAGAACAAACATTCACTGATCCTATTCGGTGGTGTATTGGTAGGAATGTCCTTACCGCTGTTTAACATGGTAAATCTGATCACGGTCGCTGACCCGTTAGAGACTGCATTCAAATATCCAAGACCAACGCTAGCTCCATACATGACTCCGATAGAACCCCAAGTAGGCAAGTTCTATAACAGTCCAGTAGCACTCGGTGCAGGCGCAGGTGCTGTCTTATCGACAACCTTTGCCGCTCTAGGATGTAAACTGAACACA
>GQ481040__NS;NS-Delta;NS-Delta-1;NS-Delta-1.Incertae_sedis.1;NS-Delta-1.Incertae_sedis.1_OTU1
ACTACACACTATCTATTCATAGTTGTAGTTGCCGTAAATAGTACATTATTGACAATCAACGCAGGAGACTACATATTCTATACGGATTGGGCGTGGACCTCATTCGTAGTGTTCTCAATATCCCAATCAACTATGCTAGTAGTCGGTGCAATCTATTACATGCTGTTCACAGGCGTACCAGGAACTGCAACATACTATGCAACAATCATGACTATCTATACATGGGTGGCCAAAGGAGCTTGGTTT---GCATTAGGATATCCATACGACTTTATCGCGGTACCAGTTTGGATACCTTCAGCAATGCTGCTAGATTTGACATATTGGGCAACAAGAAGGAATAAGCACGCTGCCATTATAATTGGCGGAACATTGGTTGGACTTTCATTGCCGATATTCAATATGATCAATCTACTGCTGGTCAGAGATCCTCTAGAGATGGCATTCAAGTATCCTCGTCCAACGTTACCTCCATATATGACACCAATTGAACCTCAGGTCGGTAAGTTCTACAATAGTCCCGTGGCGCTAGGATCGGGAGCAGGAGCTGTACTAAGTGTTCCAATAGCCGCACTAGGTGCGAAACTGAATACT
>GQ481042__NS;NS-Alpha;NS-Alpha-3;NS-Alpha-3.2;NS-Alpha-3.2.1;NS-Alpha-3.2.1.1;NS-Alpha-3.2.1.1.1;NS-Alpha-3.2.1.1.1.1;NS-Alpha-3.2.1.1.1.1.1;NS-Alpha-3.2.1.1.1.1.1.2;NS-Alpha-3.2.1.1.1.1.1.2_OTU4
ACAACGCACTACCTGTTCATAGTGGTGGTTGCTGTCAACAGCACTCTGCTAACTATCAACGCAGGAGACTACATATTCTACACAGACTGGCAGTGGACATCATTCGTGGTGTTCTCCGTTTCACAGTCGACTATGCTCGCTGTGGGCGCGGTATACTACATGTTGTTCACGGGTGTTCCGGGCACGGCCACATACTACGCCACAATCATGACCATCTACACATGGGTCGCAAAGGGTGCATGGTTT---GCACTTGGCTACCCATACGACTTCATCGTGGTGCCAGTGTGGATCCCATCGGCAATGCTGTTGGACCTCACGTACTGGGCTACAAGACGCAACAAGCACGCTGTCATCATCATTGGCGGCACGCTGGTTGGCCTATCCTTCCCGCTGTTCAACATGGTCAACCTGTTGCTCGTAAGAGACCCACTTGAGATAGCCTTCAAGTATCCGAGACCGACGCTGCCAGCATACATGACTCCAATAGAACCTCAGGTAGGTAAGTTTTACAACTCGCCTGTCGCTCTAGGATCTGGAGCTGGTGCAGTGCTAACGGTGCCCATGACTGCGTTGGGTGCGAAACTAAACACG
>GQ481090__NS;NS-Beta;NS-Beta-2;NS-Beta-2.1;NS-Beta-2.1_OTU3
ACAACGCACTATCTGTTCATAGTAGTAGTTGCTGTAAATAGCACACTATTGACTATTAACGCTGGAGACTATATCTTCTACACTGACTGGGCATGGACTTCATTCGTGGTATTTTCTATCTCTCAATCGACAATGCTTGTGGTGGGGGCAATATACTATATGCTGTTTACAGGTGTGCCAGGTACAGCTACCTATTATGCAACCATAATGACGATATACACGTGGGTTGCAAAAGGTGCCTGGTTT---GCATTAGGCTACCCATACGACTTTGTTACAGTACCTGTCTGGATACCTTCGGCAATGTTATTGGACCTGACTTATTGGGCGACGAGAAGGAATAAACACGCTGCGATCATAATAGGTGGAACACTCGTAGGTCTTTCTCTTCCGATGTTCAATATGATTAACCTTCTGTTGATCAGAGATCCTTTGGAAGTGGCCTTTAAGTATCCACGTCCGACATTACCGCCCTACATGACTCCAATAGAACCTCAGGTGGGTAAGTTTTACAACAGTCCTGTAGCCTTAGGAGCAGGTGCAGGAGCAGTGCTATCCGTACCAATAGCGGCATTGGGCGCTAAACTAAACACG
>GQ485687__NP;NP-Theta;NP-Theta-4;NP-Theta-4.2;NP-Theta-4.2_OTU4
TGTACCCACTACTTGTTTATAGTGGTCGTCGCGGTTAACTCTACCCTACTGACTATCAACGCCGGTGACTACATCTTTTACACCGACTGGGCATGGACATCCTATGTGATATTCTCAATATCGCAGACACTGATGCTCGTAGTAGGTGCAACGTACTACTTGACATTCACCGGGGTGCCGGGAACAGCCACGTACTACTGTCTCATAATGACGGTGTACACGTGGGTGGCCAAGGGCGCCTGGTTC---GCACTGGGATACCCCTACGACTTCATTGTGACGCCGGTCTGGCTACCGTCGGGCATGTTGCTTGACTTGGTATACTGGGCCACCAAGAAGAACAAACACAGTCTGATACTGTTCGGAGGTGTGCTGGTGGGAATGTCCCTACCGCTGTTCAACATGGTGAACCTTATCACGGTGGCGGATCCGCTGGAAACGGCGTTCAAGTATCCGAGACCGACGCTACCGCCATACATGACGCCCATAGAACCGCAAGTAGGCAAGTTCTACAATAGCCCAGTGGCACTAGGTGCAGGAGCAGGCGCAGTCCTGTCTGTGACCATGGCTGCACTGGGCTGCAAGCTGAATACG
>GQ485735__NP;NP-Theta;NP-Theta-3;NP-Theta-3_OTU1
TGTACCCATTACTTGTTCATAGTAGTGGTTGCAGTTAACTCAACCCTGTTAACAATTAACGCAGGAGACTACATCTTCTACACAGACTGGGCCTGGACATCATACACGGTATTTTCAATATCGCAAACTTTGATGCTTACTGTTGGTGCAGTATATTATCTGACATTTACAGGAGTTCCAGGAACAGCTACGTACTACGGCTTAATTATGACGGTATACACGTGGGTAGCAAAAGGTGCATGGTTT---GCACTCGGATATCCATATGACTTTATTGTTACACCAATATGGTTACCATCAGCAATGCTTTTGGACTTGGCATATTGGGCAACAAAGAGAAACAAGCACTCGTTGATACTGTTTGGCGGAGTACTGGTAGGAATGTCTTTGCCATTGTTCAACATGGTTAACTTGATCACAGTAGCAGACCCACTAGAAACGGCATTCAAATATCCAAGACCAACACTGCCACCATACATGACACCGATAGAACCGCAAGTAGGAAAGTTCTATAACAGTCCAGTGGCGCTTGGTGCAGGTGCTGGTGCAGTGCTATCTGTAACGTTTGCAGCGTTAGGTTGTAAGCTTACCACG
>GQ485752__NP;NP-Epsilon;NP-Epsilon-1;NP-Epsilon-1_OTU5
TGTACGCACTACTTGTTCATTGTAGTTGTGGCAGTTAATTCCACATTATTGACGATTAATGCGGGTGACTATATCTTCTATACTGATTGGGCATGGACTTCATTTGTGGTATTCTCAATATCACAAACTTTGATGTTAGCTGTAGGTGCTTCTTATTACCTAACATTTACTGGAGTTCCAGGCACTGCAACGTATTATGCGTTGATTATGACAGTTTATACTTGGATAGCTAAAGGCGCATGGTTT---GCGTTAGGTTACCCGTACGATTTCATTGTCACACCAGTATGGATCCCATCAGCTATGTTATTAGATTTAGCATATTGGGCAACAAAGAAGAATAAACATTCGTTGATATTATTTGGCGGTGTGCTTGTAGGAATGTCATTACCTTTGTTCAACATGGTGAACTTAATTACTGTGGAAGACCCACTGGAAACAGCATTCAAATATCCGAGACCGACGTTACCTCCATATATGACTCCTATAGAACCTCAGGTAGGTAAATTCTATAATAGCCCAGTTGCTTTAGGCGCTGGTGCAGGAGCTGTACTGGCTGTTACATTTACAGCGTTAGGTTGTAAATTGACAACT
>GQ485788__NP;NP-Theta;NP-Theta-4;NP-Theta-4.1;NP-Theta-4.1_OTU1
TGCACTCACTACCTGTTCATAGTAGTAGTTGCGGTAAACTCTACACTGTTGACGATCAACGCGGGAGACTACATCTTCTACACCGACTGGGCATGGACGTCGTTTGTAATATTCTCAATATCGCAGACGCTGATGCTCGCAGTAGGCGCTGCCTATTACCTCACATTCACTGGCGTACCCGGAACAGCTACATACTATGCGCTGATAATGACGGTATACACATGGATAGCAAAAGGAGCATGGTTC---GCTCTCGGTTATCCGTACGACTTTATCGTCACTCCGGTCTGGCTGCCATCCGCAATGCTGATGGATCTGGCATACTGGGCAACAAAGAGAAACGAACACTCGCTGATACTGTTTGGTGGCGTACTAGTAGGGATGTCGTTGCCGCTGTTCAACATGGTAAACCTGTTGACCGTTGCAGATCCGCTAGAGACAGCCTTCAAGTATCCGAGGCCAACACTGCCCCCGTATATGACACCGATAGAACCGCAGGTCGGGAAGTTTTACAATAGCCCAGTAGCGTTGGGCGCGGGTGCGGGTGCTGTGTTATCGGTTACGTTTACTGCGTTGGGTTGCAAGCTAACTACG
>GQ485791__NP;NP-Theta;NP-Theta-4;NP-Theta-4.2;NP-Theta-4.2_OTU8
TGTACCCACTACTTGTTCATAGTGGTAGTTGCAGTAAATTCTACACTGCTTACAATCAATGCAGGAGACTATATCTTCTATACTGATTGGGCATGGACATCATACGTGGTATTCTCAATATCGCAGACACTGATGCTTGTAGTTGGTGCAACGTACTACTTGACATTTACAGGGGTACCTGGAACAGCCACTTACTACTGTCTGATAATGACGGTATATACGTGGGTAGCCAAGGGCGCATGGTTC---GCACTGGGGTACCCATACGACTTCATAGTGACACCAGTCTGGTTACCGTCAGGAATGCTTCTTGACTTGGTATATTGGGCCACCAAAAAGAACAAGCACAGTCTGATATTGTTCGGAGGTGTGTTGGTGGGAATGTCCCTACCGTTGTTCAGCATGGTGAATTTGATCACAGTGGCGGACCCGCTTGAAACAGCGTTCAAGTATCCAAGGCCGACGTTACCACCGTACATGACACCGATAGAGCCTCAGGTAGGCAAGTTCTATAATAGCCCGGTAGCGCTAGGTGCAGGAGCAGGTGCAGTATTATCTGTAACCATGGCTGCACTGGGCTGTAAGCTAAATACG
>GQ499440__NP;NP-Gamma;NP-Gamma-2;NP-Gamma-2.1;NP-Gamma-2.1.3;NP-Gamma-2.1.3.2;NP-Gamma-2.1.3.2.3;NP-Gamma-2.1.3.2.3_OTU1
TGTACACACTACTTATTCATAGTAGTTGTTGCAGTTAACTCTACACTGTTAACAATTAATGCAGGAGACTACATCTTCTACACTGACTGGGCTTGGACTTCGTACACGGTATTTTCAATATCGCAAACGTTGATGCTAATTGTGGGTGCTACATATTACCTAACATTTACAGGCGTTCCAGGCACAGCGACGTACTACGCTCTAATTATGACAGTATACACATGGATAGCAAAAGCCGCATGGTTT---TCGCTAGGATATCCATATGACTTCATTGTAACTCCAGTCTGGTTACCATCAGCAATGCTGTTGGACTTAGTCTACTGGGCAACAAAGAAGAACAAGCACTCCTTGATACTGTTTGGCGGCGTACTGGTAGGAATGTCATTACCATTATTCAACATGGTAAACCTGATAACAGTAGCAGACCCACTAGAAACGGCATTCAAATATCCAAGACCAACATTGCCACCATACATGACTCCGATAGAACCGCAAGTAGGCAAATTCTATAACAGCCCAGTTGCTCTCGGTGCAGGTGCAGGTGCAGTATTGGCATGTACGTTTGCAGCATTAGGTTGTAAACTAAACACT
>GQ499453__NP;NP-Gamma;NP-Gamma-2;NP-Gamma-2.2;NP-Gamma-2.2.5;NP-Gamma-2.2.5.Incertae_sedis.3_OTU1
TGTACACACTACTTATTCATAGTAGTAGTTGCAGTTAACTCTACACTGTTAACAATTAATGCAGGTGACTACATTTTCTATACTGACTGGGCTTGGACGTCGTTCACGGTGTTTTCAACATCACAAACATTGATGCTTTGTGTAGGTGCAACATATTACCTAACGTTTACGGGCGTTCCAGGAACAGCAACGTACTACGCTCTAATTATGACAGTATACACATGGATTGCAAAAGGTGCATGGTTT---GCACTTGGATATCCATATGACTTCATTGTAACACCAATTTGGTTACCATCGGCAATGTTGCTTGATCTAGCCTATTGGGCCACGAAGAAGAACAAGCACTCCTTGATACTGTTTGGCGGAGTACTAGTAGGAATGTCATTACCAATGTTTAACATGGTAAACCTGATAACAGTAGCAGACCCACTAGAAACGGCCTTCAAATATCCAAGACCGACATTGCCACCATACATGACACCAATAGAGCCTCAAGTAGGTAAATTCTATAACAGTCCTGTAGCACTTGGTGCAGGTGCTGGTGCAGTTTTGTCCGTTACATTTACGGCATTAGGCTGTAAACTAAACACT
>GQ499459__NP;NP-Delta;NP-Delta-2;NP-Delta-2.1;NP-Delta-2.1.2;NP-Delta-2.1.2_OTU3
TGTACACACTACTTATTCATAGTAGTAGTCGCAGTCAACTCAACTTTACTAACAATTAATGCCGGAGATTATATCTTCTACACCGATTGGGCTTGGACATCCTTTGTAGTATTCTCTATATCGCAAACATTGATGCTTACGGTAGGAGCAGTATACTATCTAACATTTACAGGTGTTCCAGGAACCGCAACATACTACGGATTAATTATGACAGTGTATACGTGGGTAGCAAAAGGTGCATGGTTT---GCATTAGGTTATCCATATGACTTCATTGTCACCCCAGTATGGATTCCATCAGCAATGTTGTTGGACTTGGCGTATTGGGCTACAAAGAAGAATAAACACTCGCTCATATTGTTTGGTGGAGTTATGGTTGGGATGTCGTTACCGTTATTCAACATGGTAAATTTGATTACGGTAGCAGATCCGCTAGAGACTGCATTCAAGTATCCAAGACCCACGTTACCACCATATATGACACCGATAGAACCTCAGGTAGGAAAGTTCTATAACAGTCCGGTCGCGCTTGGCGCAGGCGCTGGTGCTGTTTTGTCAGTTACGTTTGCCGCGTTAGGTTGTAAGCTTAACACG
>GQ499470__NP;NP-Delta;NP-Delta-2;NP-Delta-2.1;NP-Delta-2.1.2;NP-Delta-2.1.2_OTU2
TGTACACACTACTTATTCATAGTAGTAGTCGCAGTCAACTCAACTCTATTAACAATTAATGCCGGAGATTATATCTTCTACACCGATTGGGCTTGGACATCCTTTGTAGTATTCTCTATATCGCAAACATTGATGCTTACGGTAGGAGCAGTATACTATCTAACATTTACAGGTGTTCCAGGAACCGCAACATACTACGCATTAATTATGACGGTGTATACATGGGTAGCAAAAGGCGCATGGTTT---TCCCTTGGTTATCCATATGACTTCATTGTCACCCCAGTATGGATTCCATCAGCAATGTTGTTGGACTTGGCGTATTGGGCTACAAAGAAGAATAAACACTCGCTCATATTGTTTGGTGGAGTATTAGTCGGAATGTCGTTACCGCTATTCAACATGGTAAATTTGATTACGGTAGCAGATCCACTAGAGACTGCATTCAAGTATCCAAGACCCACGTTACCACCATATATGACACCGATAGAACCTCAGGTAGGAAAGTTCTACAACAGTCCCGTCGCGCTTGGCGCAGGTGCTGGAGCTGTTTTGTCGGTTACGTTTGCCGCGTTAGGTTGTAAGCTTAACACG
>GQ499473__NP;NP-Gamma;NP-Gamma-2;NP-Gamma-2.1;NP-Gamma-2.1.3;NP-Gamma-2.1.3.2;NP-Gamma-2.1.3.2.3;NP-Gamma-2.1.3.2.3.2;NP-Gamma-2.1.3.2.3.2_OTU2
TGTACACACTACTTATTCATAGTAGTTGTTGCAGTTAACTCTACACTGTTAACAATTAATGCAGGAGACTACATCTTCTACACTGACTGGGCTTGGACTTCGTACACGGTATTTTCAATATCGCAAACGTTGATGCTAATTGTAGGTGCTACATATTACCTAACATTTACTGGCGTTCCAGGCACAGCAACGTACTACGCTCTAATTATGACAGTATACACATGGATAGCAAAAGCCGCATGGTTT---TCGCTAGGATATCCATATGACTTCATTGTAGTACCAGTTTGGTTACCATCAGCAATGCTGTTGGACTTAGTCTACTGGGCAACAAAGAAGAACAAGCACTCCTTGATACTGTTCGGCGGCGTACTGGTAGGAATGTCATTACCATTATTCAATATGGTGAACCTGATAACAGTAGCAGACCCACTAGAAACGGCATTCAAATATCCAAGACCAACATTGCCACCATACATGACACCGATAGAACCCCAAGTTGGTAAGTTCTATAACAGCCCAGTGGCTTTAGGTGCAGGTGCAGGTGCAGTATTGGCATGTACGTTTGCAGCGTTAGGTTGTAAACTGAACACT
>GQ499537__NP;NP-Gamma;NP-Gamma-2;NP-Gamma-2.1;NP-Gamma-2.1.3;NP-Gamma-2.1.3.2;NP-Gamma-2.1.3.2.3;NP-Gamma-2.1.3.2.3.Incertae_sedis.2;NP-Gamma-2.1.3.2.3.Incertae_sedis.2_OTU2
TGTACACACTACTTATTCATAGTAGTAGTTGCAGTTAACTCAACACTGTTAACAATTAATGCAGGAGACTACATCTTCTACACTGACTGGGCTTGGACTTCGTACACGGTATTTTCAATATCGCAAACGTTGATGCTTATTGTAGGTGCTACATACTATCTTACATTTACAGGCGTTCCAGGCACAGCAACGTACTACGCTCTAATTATGACAGTATATACATGGATAGCAAAAGCCGCATGGTTT---TCGTTAGGATATCCATATGACTTCATTGTCACTCCCATTTGGCTACCATCAGCAATGCTGTTGGATTTGGTTTATTGGGCAACAAAGAAGAACAAGCACAGCTTGATACTGTTTGGCGGGGTACTAGTAGGAATGTCATTACCATTATTCAATATGGTAAACCTGATAACGGTAGCAGACCCACTAGAAACGGCATTCAAATATCCAAGACCAACATTGCCACCATACATGACACCGATAGAACCGCAAGTAGGCAAATTCTATAACAGCCCAGTTGCTCTCGGTGCAGGTGCAGGTGCAGTATTGGCATGTACGTTTGCAGCTTTAGGTTGTAAACTCAACACT
>GQ499553__NS;NS-Delta;NS-Delta-2;NS-Delta-2.1;NS-Delta-2.1_OTU3
ACAACACACTACTTATTCATAGTAGTAGTTGCTGTTAACAGCACCTTACTTACTATCAATGCAGGAGACTACATTTTCTACACTGATTGGGCTTGGACATCATTCGTAGTATTCTCAATATCACAATCAACTATGCTTGTGGTAGGTGCGATTTACTATATGTTGTTCACAGGTGTTCCGGGAACAGCTACGTATTACGCGACAATCATGACAATTTACACTTGGGTGGCAAAAGGTGCATGGTTT---GCTTTGGGATATCCTTACGACTTCGTTGTAACACCAGTTTGGATACCTTCAGCTATGCTCTTGGATCTTACATATTGGGCCACAAGAAGAAATAAACACGCAGCGATTATAATCGGTGGAACATTGGTCGGACTTTCATTGCCAATCTTCAACATGATCAATCTACTGTTAATAAGAGATCCATTGGAGATGGCATTCAAGTATCCGCGGCCTACATTGCCTCCGTATATGACGCCCATAGAGCCTCAGGTCGGAAAGTTCTACAACAGTCCCGTAGCATTAGGTTCGGGTGCAGCAGCAGTACTTAGTGTACCAATTGCTGCATTAGGAGCAAAACTCAACACG
>GQ499672__NP;NP-Gamma;NP-Gamma-2;NP-Gamma-2.1;NP-Gamma-2.1.3;NP-Gamma-2.1.3.1;NP-Gamma-2.1.3.1_OTU8
TGTACACACTACTTATTCATAGTAGTTGTTGCAGTTAACTCAACACTGTTAACAATTAATGCAGGAGACTACATCTTCTACACTGACTGGGCTTGGACTTCGTACACGGTATTTTCAATATCGCAAACGTTGATGCTTATTGTAGGTGCTACATACTATCTTACATTTACAGGCGTTCCAGGCACAGCAACGTACTACGCTCTAATTATGACAGTATACACATGGGTTGCAAAAGGTGCATGGTTT---GCACTCGGATACCCATATGACTTCATTGTAACTCCAGTTTGGCTACCTTCAGCAATGCTGTTGGACTTGGTTTACTGGGCAACAAAGAAGAACAAGCACTCCTTGATACTGTTTGGCGGCGTACTGGTAGGAATGTCATTACCATTGTTCAACATGGTAAACCTGATAACAGTAGCAGACCCACTAGAAACGGCATTCAAATATCCAAGACCAACATTGCCACCATATATGACACCAATCGAACCGCAAGTCGGCAAATTCTATAACAGCCCAGTTGCTCTCGGTGCAGGTGCAGGTGCAGTATTGGCATGTACATTTGCAGCTTTAGGTTGTAAATTGAATACT
>GQ499687__NP;NP-Gamma;NP-Gamma-2;NP-Gamma-2.1;NP-Gamma-2.1.3;NP-Gamma-2.1.3.2;NP-Gamma-2.1.3.2.1;NP-Gamma-2.1.3.2.1_OTU3
TGTACACACTACTTGTTCATAGTAGTGGTTGCAGTTAACTCTACACTGTTAACAATTAATGCAGGAGACTACATCTTCTACACTGACTGGGCTTGGACTTCGTACACGGTATTCTCAATATCGCAAACGTTGATGCTTATTGTAGGTGCAACATATTACCTAACATTTACAGGCGTTCCAGGCACAGCAACGTACTACGCTCTGATTATGACAGTTTACACATGGATTGCAAAGGCAGCCTGGTTC---TCACTAGGTTATCCATATGACTTCATTGTAACACCAGTTTGGTTACCATCAGCAATGCTGTTGGACTTAGTCTACTGGGCAACAAAGAAGAACAAGCACTCCTTGATACTGTTCGGCGGTGTACTGGTAGGAATGTCATTACCATTGTTCAACATGGTAAACCTGATAACAGTAGCAGACCCACTAGAAACGGCATTCAAGTATCCAAGACCAACATTGCCACCATACATGACACCGATAGAACCCCAAGTAGGTAAGTTCTATAACAGCCCAGTCGCTCTCGGTGCAGGTGCAGGTGCAGTTTTGGGATGTACATTTGCAGCGTTAGGTTGTAAATTGAATACA
>GQ499694__NP;NP-Gamma;NP-Gamma-2;NP-Gamma-2.2;NP-Gamma-2.2.5;NP-Gamma-2.2.5.Incertae_sedis.3_OTU2
TGTACACACTACTTGTTCATAGTAGTAGTAGCAGTTAACTCTACACTGTTAACAATTAATGCAGGTGACTACATTTTCTATACTGACTGGGCTTGGACTTCGTTCACGGTATTTTCAATATCACAAACATTGATGCTTTGTGTAGGTGCAACATATTACCTAACGTTTACGGGTGTTCCAGGAACAGCAACGTACTACGGCCTAATTATGACAGTATACACATGGGTAGCAAAAGGCGCATGGTTT---GCACTTGGATATCCATATGACTTCATTGTAACTCCAATTTGGTTACCATCAGCAATGTTGCTTGATCTAGCTTATTGGGCCACAAAGAAGAACAAGCACTCCTTGATACTGTTTGGCGGAGTACTGGTAGGAATGTCATTACCATTATTCAATATGGTAAACCTGATAACGGTAGCAGACCCACTAGAAACGGCCTTCAAATATCCAAGACCGACATTACCACCATATATGACACCTATAGAACCTCAGGTAGGTAAATTCTATAACAGTCCAGTTGCACTTGGTGCAGGTGCTGGTGCAGTGTTGTCAGTTACGTTTACAGCACTAGGTTGTAAGCTAAATACT
>GQ499725__NP;NP-Gamma;NP-Gamma-2;NP-Gamma-2.1;NP-Gamma-2.1.3;NP-Gamma-2.1.3.2;NP-Gamma-2.1.3.2_OTU8
TGTACCCACTACTTATTCATAGTAGTAGTTGCAGTTAACTCAACACTGTTAACAATTAACGCAGGAGACTACATCTTCTACACTGACTGGGCTTGGACTTCGTACACGGTATTTTCAATATCGCAAACGTTGATGCTTATTGTAGGTGCAACATATTATCTTACATTTACAGGCGTTCCAGGCACAGCAACGTACTACGGTCTGATAATGACAGTATACACATGGATAGCAAAGGCCGCATGGTTT---TCGCTAGGGTATCCATATGACTTCATTGTAGTTCCAGTTTGGTTGCCATCAGCAATGCTGTTGGACTTAGTTTACTGGGCAACGAAGAAGAACAAGCACTCCTTGATACTGTTCGGCGGTGTACTAGTAGGAATGTCATTACCATTATTCAATATGGTAAACCTGATAACAGTAGCAGACCCACTAGAAACGGCATTCAAATATCCAAGACCAACATTGCCACCATACATGACTCCGATAGAACCGCAAGTAGGCAAATTCTATAACAGCCCAGTTGCTCTCGGTGCAGGTGCGGGTGCAGTATTGGCATGTACGTTTGCAGCATTAGGTTGTAAACTGAATACT
>GQ499747__NP;NP-Gamma;NP-Gamma-2;NP-Gamma-2.1;NP-Gamma-2.1.3;NP-Gamma-2.1.3.2;NP-Gamma-2.1.3.2.3;NP-Gamma-2.1.3.2.3.2;NP-Gamma-2.1.3.2.3.2_OTU3
TGTACACACTACTTATTCATAGTAGTTGTTGCAGTTAACTCTACACTGTTAACAATTAATGCAGGAGACTACATCTTCTACACTGACTGGGCTTGGACTTCGTACACGGTATTTTCAATATCGCAAACGTTGATGCTTATTGTGGGTGCTACATATTACCTAACATTTACAGGCGTTCCAGGCACAGCAACGTACTACGCTCTAATTATGACAGTATACACATGGATAGCAAAAGCCGCATGGTTT---TCACTAGGATATCCATATGACTTTATTGTAACACCAGTCTGGTTACCATCAGCAATGCTGTTGGACTTAGTTTACTGGGCGACAAAAAAGAACAAGCACTCCTTGATACTGTTTGGCGGCGTACTGGTAGGAATGTCATTACCATTGTTCAATATGGTAAACCTGATAACAGTAGCAGACCCACTAGAAACGGCATTCAAATATCCAAGACCAACATTGCCACCATACATGACACCAATAGAACCCCAAGTTGGTAAGTTCTATAACAGCCCAGTGGCTTTAGGTGCAGGTGCAGGTGCAGTATTGGCATGTACGTTTGCAGCATTAGGTTGTAAACTCAACACT
>GQ499763__NP;NP-Gamma;NP-Gamma-2;NP-Gamma-2.2;NP-Gamma-2.2.2;NP-Gamma-2.2.2.2;NP-Gamma-2.2.2.2.1;NP-Gamma-2.2.2.2.1_OTU1
TGTACTCACTACTTATTCATAGTAGTAGTTGCAGTTAACTCAACACTGTTAACAATTAACGCAGGTGACTACATTTTCTATACTGACTGGGCTTGGACATCGTTTACGGTATTTTCCATATCTCAAACGTTAATGCTTGTAGTAGGTGCAGTCTATTACCTAACATTTACAGGTGTTCCAGGCACAGCTACGTATTACGCTCTTATCATGACAGTATACACATGGGTAGCAAAAGGTGCATGGTTT---GCACTTGGATATCCATACGACTTTATCGTGACACCAGTTTGGTTGCCATCGGCAATGTTGCTAGATCTGGCATATTGGGCCACGAAAAAGAACAAACATTCGTTGATACTGTTTGGAGGAGTGTTGGTTGGAATGTCCTTACCGATGTTCAACATGATAAACCTGATAACAGTTGCAGACCCACTAGAAACGGCCTTCAAATATCCAAGACCCACATTACCACCATACATGACGCCGATAGAACCGCAGGTAGGAAAGTTCTATAACAGTCCTGTAGCCTTAGGTGCTGGTGCTGGTTCAGTACTGGGAGTTACGTTTACGGCACTTGGTTGTAAGCTAAACACC
>GQ499801__NP;NP-Gamma;NP-Gamma-2;NP-Gamma-2.1;NP-Gamma-2.1.3;NP-Gamma-2.1.3.2;NP-Gamma-2.1.3.2_OTU9
TGTACACACTACTTATTCATAGTAGTAGTTGCAGTTAACTCAACACTGTTAACAATTAATGCAGGAGACTACATCTTCTACACTGACTGGGCTTGGACATCGTATACGGTATTCTCAATATCGCAAACGTTGATGCTTCTTGTAGGTGCATGTTATTATCTAACATTTACAGGCGTTCCAGGCACAGCAACGTACTACGCTCTAATTATGACAGTATACACATGGATAGCAAAAGCCGCATGGTTT---TCACTCGGCTATCCATATGACTTCATTGTAGTTCCAGTTTGGTTACCATCAGCGATGCTGTTGGACTTAGTATACTGGGCAACAAAGAAGAACAAGCACTCCTTGATACTGTTTGGCGGCGTACTGGTAGGAATGTCATTACCATTATTCAATATGGTAAACCTGATAACAGTAGCAGACCCACTAGAAACGGCATTCAAATATCCAAGACCAACATTGCCACCATATATGACACCAATCGAACCGCAAGTAGGTAAATTCTATAACAGCCCAGTTGCTCTCGGTGCAGGTGCAGGTGCAGTATTGGGATGTACAATGGCAGCATTAGGTGTCAAACTAAACACT
>GQ500237__NP;NP-Alpha;NP-Alpha-2;NP-Alpha-2.2;NP-Alpha-2.2.2;NP-Alpha-2.2.2.1;NP-Alpha-2.2.2.1.2;NP-Alpha-2.2.2.1.2_OTU7
TGTACTCACTATTTATTCATAGTTGTAGTTGCGGTCAATTCCACTTTGTTAACAATTAACTCTGGTGACTATATCTTCTATACAGATTGGGCTTGGACATCATTTGTAGTATTTTCTATCGCTAACACTTTGATGACTGTTGTTGGTGCTGTGTATTATCTTACATTTACAGGTGTACCTGGTACGGCAACGTATTACGGTCTGATTATGCAAGTCTATACATGGGTTGCAAAAGTTGCATGGTTT---GCACTTGGCTATCCAGTGGATTTCATCGTTCATCCAATGTGGATTCCATCTTGTATGTTATTGGACTTGGCGTATTGGGCGACGAAGAAGAATAAACACTCGCTGATATTCTTTGGCGGAGTTTTAGTCGGAATGTCAATGCCACTGTTCAATATGGTACAGTTGATGTTGATTGCGGATCCACTAGAAACTGCATTCAAGTATCCAAGACCAACATTACCTCCATACATGACGCCTATAGAACCGCAGGTCGGTAAGTTCTACAACAGCCCAGTAGCTTTGGGAGCGGGAGCTGGATCGGTACTAGCATGTACATTTGCGGCATTAGGATGTAAGCTTAATACG
>GQ500423__NP;NP-Alpha;NP-Alpha-2;NP-Alpha-2.2;NP-Alpha-2.2.2;NP-Alpha-2.2.2.1;NP-Alpha-2.2.2.1.1;NP-Alpha-2.2.2.1.1.3;NP-Alpha-2.2.2.1.1.3.2;NP-Alpha-2.2.2.1.1.3.2_OTU1
TGTACGCACTACTTGTTCATAGTAGTAGTTGCAGTTAACTCCACTTTGTTAACAATTAACTCAGGAGACTATATCTTCTATACAGACTGGGCTTGGACATCATTTGTAGTATTTTCAATTGCTAATACACTGATGACAGTGGTTGGCGCTGTTTACTATATCACGTTTACAGGTGTTCCGGGCACAGGCGCATATTATGGCCTGATTATGCAAGTCTATACTTGGGTCGCTAAAGTTGCATGGTTT---GCACTTGGCTATCCTGTGGATTTCATTGTTCATCCAATGTGGATTCCATCTTGTATGTTATTGGACTTGGCATATTGGGCTACAAAGAAGAATAAGCACTCGCTGATATTCTTTGGTGGAGTTTTAGTTGGAATGTCGATGCCATTATTCAACATGGTTCAGTTGATGATGATTGCCGATCCGCTAGAAACTGCATTCAAGTATCCGAGACCAACATTGCCTCCATATATGACACCGATAGAACCGCAGGTGGGTAAGTTCTATAATAGCCCAGTAGCTCTGGGAGCGGGAGCTGGATCTGTCCTGTCGGTAACGTTTGCAGCATTGGGCTGTAAGCTTAACACT
>GQ500492__NP;NP-Epsilon;NP-Epsilon-2;NP-Epsilon-2.Incertae_sedis;NP-Epsilon-2.Incertae_sedis_OTU2
TGTACTCACTACTTATTCATAGTAGTAGTCGCAGTCAATTCAACTCTGCTAACAATTAACGCAGGAGACTACATCTTCTATACTGATTGGGCCTGGACATCGTTTGTAGTATTCTCAATATCTCAAACATTGATGCTTGCAGTAGGTGCATCGTATTATCTGACATTTACTGGAGTTCCAGGAACCGCAACGTATTATGCGCTAATTATGACAGTCTATACTTGGATTGCTAAAGGTGCATGGTTC---GCTTTAGGTTACCCATATGACTTCATCGTTACACCAGTTTGGCTTCCGTCAGCAATGCTGTTGGATCTGGCATACTGGGCAACAAAGAAGAATAAGCACTCCTTGATACTGTTCGGCGGAGTCTTAGTTGGAATGTCGTTGCCACTATTCAATATGGTTAATTTGATTACGGTGGCAGATCCACTAGAGACTGCATTCAAGTATCCGAGACCAACGTTACCACCATATATGACACCGATAGAGCCGCAGGTAGGTAAATTCTACAACAGCCCAGTTGCACTTGGTGCAGGTGCTGGAGCAGTACTATCAGTTACGTTCACAGCCTTAGGTTGTAAACTAACAACG
>GQ500502__NP;NP-Alpha;NP-Alpha-2;NP-Alpha-2.2;NP-Alpha-2.2.2;NP-Alpha-2.2.2.1;NP-Alpha-2.2.2.1.2;NP-Alpha-2.2.2.1.2.2;NP-Alpha-2.2.2.1.2.2_OTU4
TGTACTCACTATTTGTTTATAGTAGTAGTTGCTGTAAACTCGACTTTGTTAACAATTAACTCTGGTGACTATATCTTCTATACTGATTGGGCCTGGACCTCATTTGTAGTATTTTCTATAGCTAACACTTTGATGACTGTTGTTGGTGCTGTATACTATCTTACATTTACTGGTGTACCAGGTACTGCATCGTATTATGGTCTGATTATGCAAGTCTATACTTGGGTTGCAAAAGTTGCATGGTTT---GCACTTGGTTACCCAGCAGATTTCATTGTTCATCCAATGTGGATTCCATCGTGTATGTTATTGGACTTGGCATATTGGGCGACAAAGAAGAATAAACACTCGCTGATATTCTTTGGCGGAGTTTTAGTTGGAATGTCAATGCCACTGTTCAACATGGTACAGTTGATGTTGATAGCAGATCCACTAGAAACTGCGTTCAAGTATCCAAGACCAACATTGCCTCCATACATGACGCCGATAGAACCGCAGGTAGGTAAGTTCTACAACAGCCCAGTAGCTCTTGGAGCGGGAGCTGGATCGGTACTAGCATGTACATTTGCGGCATTAGGTTGTAAGCTTAATACG
>GQ863087__NS;NS-Alpha;NS-Alpha-3;NS-Alpha-3.1;NS-Alpha-3.1.1;NS-Alpha-3.1.1_OTU2
ACAACGCACTACTTGTTTATAGTCGTAGTTGCTGTCAACAGCACGCTGCTAACCATCAACGCAGGAGACTATATCTTCTACACAGACTGGATGTGGACTTCATTTGTAGTATTTTCAATCTCTCAATCTACAATGCTCGTAGTAGGTGCGATATACTATATGCTGTTCACAGGAGTTCCAGGAACTGCCACATATTATGCGACAATCATGACCATCTACACTTGGGTCGCCAAGGGTGCATGGTTT---GCTTTGGGCTATCCATACGACTTCATTGTAGTACCTGTGTGGATACCATCGGCAATGCTGTTAGATTTGACATACTGGGCTACGAGAAGGAACAAACACGCTGCTATAATCATAGGCGGGACGCTAGTTGGCCTGTCACTACCGCTGTTCAATATGATCAACCTACTGCTCATAAGGGATCCGCTGGAAGTCGCATTCAAGTATCCAAGGCCTACGCTGCCAGCATATATGACTCCTATCGAGCCTCAGGTCGGCAAATTCTACAACAGTCCTGTCGCTTTGGGTGCAGGCGCAGGAGCAGTGCTGTCAGTTCCAATCGCTGCGTTAGGTGCAAAGCTTAACACG
>GQ863091__NS;NS-Gamma;NS-Gamma-2;NS-Gamma-2.1;NS-Gamma-2.1.2;NS-Gamma-2.1.2.1;NS-Gamma-2.1.2.1_OTU3
ACAACGCACTATCTATTCATAGTCGTAGTTGCTGTAAACAGTACATTGCTGACTATTAATGCGGGAGACTACATATTCTACACGGACTGGGCCTGGACGTCATTTGTAGTATTTTCCATCTCACAGTCTACTATGCTTGTAGTAGGGGCGATTTACTACATGCTCTTCACAGGAGTCCCAGGGACTGCAACCTATTATGCAACCATAATGACAATCTACACCTGGGTGGCTAAAGGTGCATGGTTT---TCATTGGGATACCCATATGACTTCATAGCTGTTCCCGTATGGATACCGTCTGCGATGCTGCTAGATCTCTCATACTGGGCTACTAGGCGTAACAAGCATGCTGCAATTCTTGTCGGTGGAGCTTTGGTAGGTTTATCGTTGCCTTTGTTCAATATGATAAACTTGATCCTAGTGCGAGATCCGCTTGAGACGGCATTTAAGTATCCAAGGCCAACATTACCTCCATACATGACTCCGATAGAACCTCAGGTCGGAAAGTTCTACAATAGTCCTGTTGCTTTGGGATCAGGAGCAGGAGCAGTACTAAGTGTGCCAATTGCAGCATTAGGTGCCAAGCTTAATACG
>GQ863098__NS;NS-Gamma;NS-Gamma-2;NS-Gamma-2.2;NS-Gamma-2.2.1;NS-Gamma-2.2.1.3;NS-Gamma-2.2.1.3_OTU1
ACAACGCACTATCTATTCATAGTCGTAGTCGCCGTAAATAGCACACTACTAACAATTAATGCAGGAGACTATATATTCTACACCGACTGGGCTTGGACTTCATTTGTAGTATTTTCGATCTCACAATCCACCATGCTTGCAGTAGGAGCGATATACTATATGCTCTTCACAGGAGTTCCAGGAACCGCCACATATTATGCAACAATTATGACAATCTACACATGGGTTGCAAAAGGTGCATGGTTT---GCATTAGGATATCCATATGACTTTGTGACAACACCAGTATGGATACCATCGGCAATGCTGTTAGATCTCACATACTGGGCTACAAGGCGCAACAAGCATGCCGCCATAATTATCGGCGGAACTTTGATAGGTCTGTCACTGCCAATGTTTAACATGATAAACCTTTTGTTGGTGAGGGACCCGCTTGAAGTCGCCTTTAAGTATCCTAGACCCACACTTCCTCCATACATGACACCTATTGAGCCTCAGGTCGGTAAGTTCTACAATAGCCCTGTAGCGTTAGGTTCTGGCGCAGGTGCAGTGCTAACGGTGCCAATAGCGGCCCTAGGTGCTAAATTAAATACG
>GQ863102__NS;NS-Alpha;NS-Alpha-3;NS-Alpha-3.2;NS-Alpha-3.2.1;NS-Alpha-3.2.1.1;NS-Alpha-3.2.1.1.1;NS-Alpha-3.2.1.1.1.1;NS-Alpha-3.2.1.1.1.1.Incertae_sedis.2;NS-Alpha-3.2.1.1.1.1.Incertae_sedis.2_OTU1
ACAACGCACTACCTATTCATAGTAGTTGTCGCTGTCAACAGCACGCTACTAACCATCAACGCAGGAGACTACATCTTCTACACAGACTGGATGTGGACATCCTTCGTGGTATTCTCGATCTCACAGTCGACCATGCTCGCTGTGGGTGCGATATACTACATGTTGTTCACAGGCGTTCCGGGCACGGCCACATACTACGCCACAATTATGACCATATACACATGGGTTGCAAAGGGCGCATGGTTT---GCGCTGGGCTACCCATATGACTTCATCGTGGTGCCCGTGTGGATCCCGTCGGCTATGCTGTTGGACCTCACGTACTGGGCGACAAGACGCAACAAGCACGCTGCCATCATCATTGGCGGTACGCTGGTTGGCCTATCCTTCCCGCTGTTCAACATGGTCAACCTGTTGCTCATCAGGGACCCGCTTGAGATAGCCTTCAAGTATCCGAGACCGACGCTGCCAGCATACATGACGCCCATAGAGCCTCAGGTAGGTAAGTTCTACAACTCCCCTATTGCTCTAGGATCGGGCGCTAGCGCAGTGCTAACAGTACCCATCGCTGCGTTGGGTGCAAAGCTAAACACG
>GQ863119__NS;NS-Delta;NS-Delta-1;NS-Delta-1.1;NS-Delta-1.1.1;NS-Delta-1.1.1_OTU1
ACTACACACTATCTATTCATAGTTGTAGTTGCTGTAAATAGTACATTACTGACAATCAACTCGGGAGACTACATCTTCTATTCCGATTGGGCGTGGACATCATTCGTAGTATTTTCAATAGCCCAATCAACCATGCTTGTAGTTGGTGCAATCTATTACATGCTGTTCACCGGAGTACCAGGGACTGCAACATATTACGCGACAATCATGACTATCTATACATGGGTAGCAAAAGGAGCTTGGTTT---GCACTAGGATATCCGTATGACTTCGTCGTGACACCTGTGTGGATACCTTCAGCAATGCTATTAGACTTGACATATTGGGCAACAAGAAGGAATAAACATGCTGCCATTATAATTGGTGGATCATTAGTTGGACTTTCATTGCCTATGTTCAATATGATCAATCTGATTCTGGTAAGAGATCCTCTGGAGATGGCGTTCAAGTATCCTCGTCCAACACTGCCTCCATATATGACACCAATTGAACCTCAGGTCGGAAAGTTCTACAATAGTCCCGTAGCGCTAGGATCGGGAGCGGGAGCTGTACTAAGCGTACCAATAGCTGCACTTGGTGCGAAACTGAATACT
>GQ863134__NP;NP-Gamma;NP-Gamma-2;NP-Gamma-2.2;NP-Gamma-2.2.4;NP-Gamma-2.2.4.1;NP-Gamma-2.2.4.1_OTU3
TGTACACACTACTTATTCATAGTAGTGGTTGCAGTTAACTCAACACTGTTAACAATCAATGCAGGTGACTACATCTTCTACACTGACTGGGCTTGGACTTCATTTACGGTATTTTCAATATCGCAAACCTTGATGCTTGTAGTAGGTGCAACCTATTATCTAACATTTACAGGAGTTCCAGGAACAGCAACGTACTACGCCCTGATTATGACAGTATACACGTGGGTGGCAAAAGGTGCATGGTTT---GCACTAGGTTATCCATATGACTTCATTGTTACTCCAGTTTGGTTACCATCAGCAATGTTGCTTGATCTGGCCTATTGGGCTACAAAGAAGAATAAACACTCGTTGATACTGTTTGGTGGAGTACTGGTAGGAATGTCTTTACCATTGTTCAACATGGTAGACCTGATAACAGTCGCAGACCCACTAGAAACGGCATTCAAATATCCAAGACCAACATTGCCACCATACATGACACCAATAGAACCGCAAGTAGGCAAGTTCTATAACAGCCCAGTAGCACTTGGTGCCGGAGCGGGTGCAGTATTGTCGGTAACGTTTGCAGCGTTAGGTTGTAAACTGAATACT
>GQ863164__NS;NS-Beta;NS-Beta-1;NS-Beta-1.1;NS-Beta-1.1_OTU2
ACAACGCATTATCTGTTCATAGTTGTTGTAGCTGTTAACAGCACGCTGCTAACTATCAATTCTGGAGACTACATATTCTACACTGACTGGGCCTGGACTTCATTCGTCGTGTTCTCTATAGCGCAGTCAACGATGCTTGTTGTGGGTGCCATCTATTACATGTTGTTTACGGGAGTGCCAGGGACAGCAACCTATTATGCCACCATAATGACGATTTATACATGGGTTGCAAAAGGGGCTTGGTTT---GCTCTTGGATATCCATACGACTTTATTGCGGTTCCGGTTTGGATTCCATCTGCAATGTTGCTGGATCTGTCTTACTGGGCAACAAGAAGGAACAAACACGCTGCTATACTGATAGGAGGAACATTGGTTGGACTTTCACTGCCATTGTTTAACATGATCAACCTCCTGACCATACGCGATCCGCTAGAAATGGCATTCAAGTATCCTAGGCCGACACTGCCTCCGTACATGACACCGATCGAACCACAAGTAGGTAAATTCTACAATAGTCCAGTAGCCTTAGGAGCAGGCGCAGGGGCCGTGCTATCTGTGCCTATAGCTGCTTTGGGCGCAAAACTCAATACG
>GQ863165__NS;NS-Beta;NS-Beta-1;NS-Beta-1_OTU13
ACAACGCATTATCTGTTCATAGTTGTTGTAGCTGTAAACAGCACGCTGCTGACTATTAACGCTGGAGACTACATATTCTACACAGATTGGGCATGGACTTCTTTCGTCGTGTTCTCAATATCGCAGTCGACGATGCTCGTGGTAGGTGCGATTTATTACATGTTATTCACGGGAGTGCCAGGAACAGCAACCTACTATGCCACAATAATGACGATTTATACTTGGGTTGCAAAAGGGGCTTGGTTT---GCTCTTGGATACCCATACGATTTCATAGCAGTACCAGTTTGGATACCATCAGCAATGTTGCTGGACCTTTCGTATTGGGCAACTAGAAGAAACAAACACGCGGCGATACTTATTGGAGGAACATTAGTTGGACTGTCGCTTCCATTGTTTAACATGATCAACCTATTGACGATACGCGACCCATTGGAAATGGCATTCAAATATCCTAGGCCAACACTGCCTCCTTATATGACTCCTATCGAACCCCAAGTCGGTAAGTTCTACAATAGTCCAGTAGCCTTAGGAGCAGGTGCTGGGGCGGTGCTAGCTGTCCCAATCGCAGCCTTAGGTGCAAAACTAAACACA
>GQ863176__NS;NS-Delta;NS-Delta-1;NS-Delta-1.Incertae_sedis.4;NS-Delta-1.Incertae_sedis.4_OTU2
ACTACACACTATCTATTCATAGTTGTAGTTGCTGTAAATAGTACATTATTGACAATCAACGCAGGAGACTACATATTCTATACCGATTGGGCGTGGACTTCATTTGTAGTATTTTCAATATCCCAGTCAACTATGCTTGTAGTTGGTGCAATCTATTACATGCTATTCACCGGTGTACCGGGGACTGCAACGTATTATGCAACAATCATGACTATCTATACATGGGTAGCCAAAGGAGCTTGGTTT---GGACTAGGATATCCATACGACTTCGTCACCGTACCTGTTTGGATACCTTCAGCGATGCTGCTAGATTTGACATATTGGGCAACAAGGAGGAATAAACATGCTGCCATTATAATTGGCGGAACATTAGTTGGACTTTCATTGCCAGTATTTAATATGATCAATCTACTGCTGATCAGAGATCCTCTAGAGACGGCATTCAAGTATCCTCGGCCGACATTGCCTCCGTACATGACACCGATTGAGCCTCAGGTCGGAAAGTTCTACAATAGTCCCGTAGCGCTAGGAGCGGGAGCTGGAGCTGTACTAAGTGTTCCAATAGCCGCACTAGGTGCGAAACTGAATACT
>GQ863199__NP;NP-Alpha;NP-Alpha-2;NP-Alpha-2.1;NP-Alpha-2.1_OTU1
TGTACCCACTACTTGTTTATCGTAGTGGTTGCTGTCAACCCAACTTTGTTGACTATTAATACAGGTGACTACATTTTCTACACGGATTGGGCTTGGACGTCATATACAGTATTTTCAATCGGTAATATTCTGATGGTAACTGTTGGTGCATGTTATTATCTAACATTCACAGGTGTTCCAGGAACAGCAACCTATTATGGCCTAATAATGCAAGTGTATACTTGGGCGGCAAAGGGAGCATGGTTC---GCTCTTGGTTATCCATATGACTTTATCGTCGTACCAATGTGGATACCGTCGTGTATGTTGCTTGATTTGGCGTATTGGGCTACAAAGAAAAACAAACACTCGTTGATACTATTTGGCGGTGTGCTTGTAGGAATGTCTTTCCCGTTGTTCAATATGGTCAACCTACTGACAGTCGCAGACCCACTAGAAACGGCATTCAAATATCCAAGACCAACATTACCACCTTACATGACGCCAATAGAACCACAGGTAGGAAAGTTCTATAATAGTCCAGTAGCACTCGGTGCAGGTACAGGTGCTGTCTTGGCGGTAACGTTTGCAGGCTTGGGATGCAAGCTAAATACG
>GQ863202__NP;NP-Alpha;NP-Alpha-1;NP-Alpha-1_OTU3
TGTACTCACTACTTGTTTATTGCAGTAGTAGCAGTTAATTCGACCCTCTTGACAATCAATACAGGAGATTACATCTTCTATACTGACTGGGCTTGGACATCATATACGGTATTTTCAATTGGAAATATTCTAATGATTTCTGTAGGTGCCACATATTACCTAACATTTACCGGTGTCCCAGGAACAGCATCGTATTATGGATTGATTATGACAGTGTATACATGGGTAGCAAAAGGTGCATGGTTT---GCACTAGGATATCCATATGACTTCATTGTAACGCCAGTTTGGGCTCCATCATGTTTCTTGTTGGATCTCGCGTATTGGGCGACAAAGCGGAATAAACACTCATTGATTCTAATGGGTGGTGTTCTTGTAGGAATGTCATTCCCACTGTTTAACATGATCAACTTGTTGACGGTCGCAGACCCACTAGAAACGGCGTTCAAATATCCAAGACCAACGCTACCACCATACATGGTACCAATTGAACCGCAAGTAGGAAAGTTCTATAACAGTCCTGTTGCGCTTGGTGCAGGTGCTGGTTCAGTCTTGGCAGTAACGTTCACAGCGTTAGGTTGTAAACTTAATACG
>GQ906644__NS;NS-Delta;NS-Delta-2;NS-Delta-2.2;NS-Delta-2.2.1;NS-Delta-2.2.1_OTU1
ACGACACACTACTTGTTCATAGTAGTAGTTGCTGTAAATAGCACCTTACTTACTATCAATGCGGGAGACTATATTTTCTACACTGACTGGGCGTGGACGTCCTTTGTAGTATTCTCAATATCACAATCTACTATGCTTGTGGTGGGGGCAATCTACTATATGTTGTTCACAGGTGTTCCAGGAACTGCTACATATTATGCGACTATCATGACAATCTACACTTGGGTGGCTAAGGGTGCATGGTTT---GCCTTGGGATATCCGTACGACTTCGTCGTTACACCAGTTTGGATACCTTCAGCTATGCTCTTGGATCTTACTTACTGGGCCACTAGGAGAAACAAACACGCGGCAATAATAATAGGCGGAACCTTAGTTGGACTTTCGTTGCCTATCTTCAACATGATTAATCTGCTTTTAGTCAGAGATCCATTGGAGATGGCTTTCAAATATCCAAGACCAACACTGCCTCCGTACATGACCCCGATCGAGCCCCAGGTAGGTAAGTTCTATAATAGTCCAGTAGCACTGGGTGCAGGTGCGGGTGCAGTTTTGTCGGTTACCTTTACAGCCTTAGGTTGTAAACTAAACACT
>GQ911230__NS;NS-Delta;NS-Delta-2;NS-Delta-2.2;NS-Delta-2.2.2;NS-Delta-2.2.2_OTU1
ACGACACACTACTTGTTTATAGTAGTAGTTGCTGTTAATAGCACCTTACTTACTATCAACGCAGGAGACTACATTTTCTACACTGACTGGGCATGGACATCATTCGTAGTATTTTCAATATCCCAATCAACTATGCTTGTAGTGGGTGCAATATACTATATGCTGTTCACAGGTGTTCCAGGAACTGCAACATATTACGCTACAATCATGACAATCTACACTTGGGTGGCAAAGGGTGCATGGTTT---GCTTTGGGTTATCCATACGACTTCATCGTAACTCCAGTTTGGATACCTTCGGCTATGCTCCTAGATCTAACTTACTGGGCCACTAGAAGAAACAAGCACGCGGCAATACTCATCGGTGGGGGCTTGGTCGGACTTTCATTGCCAATCTTCAACATGATCAATCTGTTGTTGGTCAGAGATCCCTTAGAGATGGCATTCAAGTATCCAAGACCTACATTGCCTCCATACATGACTCCGATAGAACCCCAGGTAGGAAAGTTCTACAATAGTCCCGTAGCGTTAGGTTCAGGTGCAGGAGCAGTACTTACAGTTCCAATAGCAGCATTGGGCGCAAAACTCAACACG
>GQ911252__NS;NS-Delta;NS-Delta-2;NS-Delta-2.2;NS-Delta-2.2.2;NS-Delta-2.2.2_OTU3
ACGACACACTACTTGTTTATAGTAGTAGTTGCTGTTAATAGCACCTTACTTACTATCAACGCAGGAGACTACATTTTCTACACTGACTGGGCATGGACATCATTCGTAGTATTTTCAATATCCCAATCAACTATGCTTGTAGTGGGTGCAATATACTATATGCTGTTCACAGGTGTTCCAGGAACTGCAACATATTACGCTACAATCATGACAATCTACACTTGGGTGGCAAAGGGTGCATGGTTT---GCTTTGGGTTATCCATACGACTTCATCGTAACTCCAGTTTGGATACCTTCGGCTATGCTCTTAGATCTAACTTACTGGGCCACGAGAAGAAACAAACACGCGGCGATAATCATTGGAGGAACATTGGTTGGACTTTCATTGCCTATCTTCAACATGATCAATCTGTTGTTAGTCAGAGATCCACTGGAGATGGCATTCAAGTATCCAAGACCTACATTGCCGCCTTATATGACGCCAATAGAGCCCCAGGTGGGTAAGTTCTACAATAGTCCCGTAGCGTTAGGTTCAGGTGCAGGAGCAGTACTTAGCGTACCTATTGCAGCATTAGGTGCAAAACTCAACACT
>GU181582__NP;NP-Epsilon;NP-Epsilon-2;NP-Epsilon-2.1;NP-Epsilon-2.1_OTU3
TGTACTCACTACTTGTTCATAGTAGTAGTCGCAGTCAACTCAACTCTGCTAACAATTAACGCAGGAGACTACATCTTCTATACTGATTGGGCCTGGACATCGTTTGTAGTATTCTCAATATCTCAAACACTGATGCTCGCAGTAGGTGCAGCATATTATCTGACCTTCACTGGGGTTCCAGGAACCGCAACGTATTATGCGCTTATCATGACAGTCTATACTTGGATTGCCAAAGGTGCATGGTTC---GCATTGGGTTACCCATACGACTTTATTGTTACACCAGTTTGGTTACCGTCGGCAATGCTGATGGACTTGGCTTACTGGGCAACAAAGAAGAATAAGCACTCCTTGATACTGTTCGGCGGAGTCTTAGTCGGAATGTCATTACCACTATTCAACATGGTCAATTTGATCACAGCGGCTGACCCGCTAGAGACTGCATTCAAGTATCCAAGACCAACGTTACCACCATATATGACACCGATAGAGCCGCAGGTAGGCAAGTTCTATAACAGCCCAGTTGCACTTGGTGCGGGTGCTGGAGCAGTACTTGCGTGTACTTTCACGGCTTTAGGTTGTAAACTAACAACC
>GU181783__NP;NP-Alpha;NP-Alpha-2;NP-Alpha-2.2;NP-Alpha-2.2.2;NP-Alpha-2.2.2.1;NP-Alpha-2.2.2.1.1;NP-Alpha-2.2.2.1.1.3;NP-Alpha-2.2.2.1.1.3.2;NP-Alpha-2.2.2.1.1.3.2_OTU4
TGTACACACTACTTATTCATAGTAGTAGTTGCAGTCAACTCCACTTTGTTAACAATTAACTCAGGAGACTATATCTTCTATACAGACTGGGCTTGGACATCATTTGTAGTATTTTCTATAGCTAATACCCTGATGACAGTGGTTGGTGCTGTTTACTATATCACATTTACAGGTGTTCCTGGCACAGGCGCATATTATGGCCTGATTATGCAAGTCTATACTTGGGTTGCTAAAGTTGCATGGTTT---GCACTTGGCTATCCTGTGGATCTCATCGTTCATCCAATGTGGATTCCATCTTGTATGTTATTGGACTTGGCATATTGGGCTACGAAGAAGAATAAGCACTCGCTGATATTCTTTGGTGGTGTTTTAGTCGGAATGTCAATGCCGCTGTTCAACATGGTTCAATTAATGTTGATTGCGGATCCGCTAGAAACTGCATTCAAATATCCAAGACCAACATTGCCTCCATATATGACGCCCATAGAACCGCAGGTCGGTAAGTTCTATAACAGCCCGGTAGCTCTGGGAGCAGGAGCTGGATCTGTCCTGTCGGTGACGTTTGCAGCGTTAGGTTGTAAGCTTAATACT
>GU208164__NS;NS-Alpha;NS-Alpha-3;NS-Alpha-3.1;NS-Alpha-3.1.1;NS-Alpha-3.1.1.2;NS-Alpha-3.1.1.2_OTU3
ACTACGCACTACCTGTTCATAGTAGTGGTTGCTGTCAACAGCACGCTACTAACGATCAACGCAGGGGACTATATCTTCTATACAGACTGGATGTGGACATCATTTGTCGTATTTTCGATCTCTCAATCTACAATGCTCGCAGTGGGAGCGATATACTACATGCTGTTCACAGGAGTTCCAGGAACTGCCACATATTACGCCACAATCATGACCATCTACACTTGGGTCGCCAAGGGTGCATGGTTC---GCATTGGGCTATCCATATGACTTCGTTACGGTACCTATCTGGATACCATCGGCGATGCTGTTGGACCTAACATACTGGGCTACAAGAAGGAACAAACACGCTGCTATAATTATAGGAGGAACACTGATTGGCCTATCATTACCGCTGTTCAACATGGTCAACCTGCTGCTCATAAGGGATCCACTCGAAGTAGCATTCAAGTATCCAAGGCCGACGCTGCCAGCATATATGACTCCTATCGAACCTCAGGTCGGTAAGTTCTACAATAGTCCTGTTGCCTTGGGAGCAGGCGCGGGAGCAGTGCTGACGGTTCCGATAGCTGCGTTAGGTGCAAAGCTCAACACG
>GU208184__NP;NP-Delta;NP-Delta-2;NP-Delta-2.1;NP-Delta-2.1.2;NP-Delta-2.1.2_OTU5
TGTACACACTACTTATTCATAGTAGTGGTCGCAGTCAACTCAACTTTACTAACAATTAATGCAGGAGATTATATCTTCTACACAGATTGGGCTTGGACATCATTTGTAGTATTCTCTATATCGCAAACATTGATGCTTACGGTTGGAGCAGTTTACTACCTTACATTTACGGGTGTTCCAGGAACCGCAACATACTATGCATTAATTATGACAGTGTATACATGGGTAGCAAAAGGTGCATGGTTC---GCACTAGGTTATCCATATGACTTCATTGTCACCCCAGTATGGATTCCATCAGCAATGTTGTTGGACTTGGCGTATTGGGCCACAAAGAAGAACAAGCACTCACTCATACTGTTTGGTGGAGTTATGGTCGGAATGTCGTTACCGCTATTCAACATGGTAAATTTGATCACGGTAGCAGATCCGCTAGAGACTGCATTCAAGTATCCAAGACCCACGTTACCACCATATATGACACCGATAGAACCGCAGGTAGGAAAGTTCTACAATAGTCCAGTTGCACTAGGTGCAGGTGCTGGTGCTGTGTTATCGGTTACGTTTGCCGCGTTAGGTTGTAAACTTAACACG
>GU216236__NP;NP-Theta;NP-Theta-4;NP-Theta-4.2;NP-Theta-4.2_OTU3
TGTACCCACTACTTGTTCATAGTGGTCGTTGCGGTGAACTCTACACTGCTGACTATCAACGCTGGAGACTACATCTTCTACACCGATTGGGCATGGACGTCCTACGTGATATTCTCAATATCGCAGACGCTGATGCTTGTAGTAGGTGCAACGTACTACTTGACATTTACAGGGGTGCCAGGGACAGCTACGTACTACTGTCTTATCATGACGGTGTATACGTGGGTGGCCAAGGGCGCTTGGTTC---GCACTGGGATACCCCTACGACTTCATAGTGACGCCGGTCTGGTTGCCGTCAGGAATGTTACTTGACTTGGTATACTGGGCCACCAAGAAGAACAAGCACAGTCTGATATTATTCGGAGGTGTGCTGGTGGGAATGTCACTTCCCCTGTTCAACATGGTCAACTTGATTACCGTAGCGGATCCGCTTGAAACTGCGTTCAAGTATCCAAGACCCACATTACCTCCATACATGACGCCAATAGAACCCCAAGTAGGCAAGTTCTATAACAGCCCGGTCGCGCTTGGTGCAGGTGCAGGAGCAGTGTTATCTGTGACAATGGCTGCACTGGGCTGTAAACTGAATACA
>GU216237__NP;NP-Theta;NP-Theta-4;NP-Theta-4.2;NP-Theta-4.2_OTU1
TGTACACACTACTTGTTCATAGTGGTAGTTGCTGTTAACTCCACATTGCTTACAATCAACGCTGGCGATTATATCTTCTACACCGACTGGGCGTGGACGTCCTACGTAATCTTCTCTATATCGCAAACGTTGATGCTGGTAGTAGGTGCAACGTACTATTTGACATTTACCGGAGTGCCGGGAACCGCGACGTATTACTGCCTGATAATGGCAGTGTATACGTGGGTTGCCAAAGGTGCCTGGTTC---GCTTTGGGGTACCCCTACGACTTCATAGTGACGCCGGTCTGGTTGCCATCAGGAATGTTACTTGACTTGGTATACTGGGCAACCAAGAAGAACAAGCACAGTCTGATATTATTCGGAGGTGTGCTGGTGGGAATGTCACTTCCCCTGTTCAACATGGTCAACTTGATTACCGTAGCGGATCCGCTTGAAACTGCGTTCAAGTATCCAAGACCCACATTACCTCCATACATGACGCCAATAGAACCCCAAGTAGGCAAGTTCTATAACAGCCCGGTCGCGCTTGGTGCAGGTGCAGGAGCAGTGTTATCTGTGACAATGGCTGCACTGGGCTGTAAACTGAATACA
>GU225881__NS;NS-Incertae_sedis-1;NS-Incertae_sedis-1_OTU2
ACAACGCACTATTTATTCATAGTAGTAGTTGCTGTAAACAGTACTTTATTGACTATTAACGCAGGAGACTACATTTTCTACACAGACTGGGCTTGGACTTCCTTTGTAGTATTTTCAATTTCACAATCTACAATGCTTGTAGTTGGTGCAATATACTACATGTTATTTACAGGAGTTCCAGGAACAGCTACATATTATGCAACAATTATGACAATATACACATGGGTTGCAAAAGGTGCATGGTTT---GCACTTGGCTATCCATATGACTTCATTGTAACACCAGTTTGGATACCATCAGCTATGCTATTGGACCTTGTATACTGGGCTACCAGAAGAAACAAGCATGCAGCAATTATCATTGGTGGAACTTTGGTAGGATTATCATTACCAATATTCAATATGATAAATCTCTTGCTTGTAAAGGATCCTCTAGAAATGGCATTTAAGTATCCAAGACCGACGTTACCACCATATATGACACCAATTGAACCTCAGGTAGGAAAGTTCTATAACAGTCCCGTTGCGTTAGGCTCCGGTGCAGGAGCGGTCTTATGTGTACCTATAGCAGCACTAGGTGCTAAGTTAAATACA
>GU270222__NP;NP-Delta;NP-Delta-2;NP-Delta-2.3;NP-Delta-2.3.1;NP-Delta-2.3.1.1;NP-Delta-2.3.1.1_OTU15
TGTACTCACTACTTATTCATAATAGTAGTTGCAGTAAACTCAACTTTGCTTACAATTAATGCTGGAGATTATATCTTCTACACTGATTGGGCATGGACATCATTTACTGTATTCTCAATTTCTCAAACTCTAATGTTAACGGTAGGTGCCGTATACTACCTAACGTTTACAGGCGTTGTGGGAACAGCAACATACTATGCGCTAATCATGACAGTCTATACATGGGTTGCAAAAGGTGCATGGTTT---GCACTTGGATATCCATATGACTTCATTGTTACACCAGTATGGATCCCATCGGCGATATTGTTAGATTTGGCGTATTGGGCTACAAAGAAGAACAAGCACTCGCTGATACTGTTTGGCGGAGTTCCGGTAGGAATGTCATTACCACTGTTTAACATGGTAAACCTAATCACAGTGGCAGATCCGCTAGAGACTGCATTCAAGTATCCACGACCAACATTGCCTCCATACATGACACCCATAGAACCGCAGGTCGGAAAGTTCTATAACAGTCCGGTTGCGCTTGGCGCAGGTGCTGGTGCTGTGTTGTCAGTTACGTTTGCCGCGTTAGGTTGTAAACTGACTACG
>GU270242__NP;NP-Gamma;NP-Gamma-3;NP-Gamma-3_OTU3
TGTACGCATTACTTGTTCATAGTAGTCGTGGCAGTAAACTCTACACTGCTAACAATTAACGCAGGAGATTACATCTTCTACACTGACTGGGCCTGGACTTCGTTTACGGTATTCTCTATATCGCAAACTTTGATGCTTGTAGTAGGTGCATGTTATTACCTTACATTTACAGGTGTTCCAGGTACGGCGACGTATTACGCCCTAATTATGACAGTATACACATGGATAGCAAAAGGCGCATGGTTT---GCACTTGGATATCCATATGACTTTATTGTTACTCCAGTATGGTTACCATCGGCAATGCTGTTGGACTTGGCATATTGGGCAACAAAGAGAAATAAGCACTCTCTGATACTGTTTGGCGGAGTACTGGTAGGAATGTCTTTACCGTTATTCAACATGGTAAACCTGATAACAATAGCTGACCCACTTGAGACGGCATTCAAATATCCGAGACCGACATTACCACCATACATGACACCGATAGAACCGCAGGTAGGCAAATTCTATAACAGCCCAGTTGCGTTGGGTGCAGGTGCTGGTGCAGTATTGTCAGTCACTATGGCTGCGTTGGGGTGTAAACTTAACACT
>GU270258__NP;NP-Gamma;NP-Gamma-2;NP-Gamma-2.1;NP-Gamma-2.1.2;NP-Gamma-2.1.2_OTU6
TGTACACACTACTTGTTCATAGTAGTAGTTGCAGTTAACTCTACACTGTTAACGATTAATGCAGGAGACTACATTTTCTATACCGACTGGGCTTGGACTTCATTTACGATATTTTCAATATCGCAAACGTTGATGCTTGTAGTAGGTGCATGTTATTACCTAACATTTACAGGTGTTCCAGGTACAGCGACGTACTACGGCCTTATTATGACAGTATACACATGGGTAGCAAAAGGTGCATGGTTT---TCACTAGGATATCCATATGACTTCATTGTAACTCCAGTTTGGTTACCATCAGCAATGCTGTTGGACCTAGTTTACTGGGCAACAAAGAAGAACAAGCACTCCTTGATACTGTTTGGCGGCGTACTAGTAGGAATGTCATTACCGTTGTTCAATATGGTAAACCTGATAACAGTAGCAGACCCGCTTGAAACGGCATTCAAATATCCGAGACCAACATTACCACCATACATGACACCGATAGAACCGCAGGTAGGAAAGTTCTATAACAGTCCAGTAGCGCTGGGTGCAGGTGCCGGTGCAGTATTGTCAGTCACTATGGCTGCGTTGGGTGTTAAACTTAACACT
>GU270273__NP;NP-Delta;NP-Delta-2;NP-Delta-2.3;NP-Delta-2.3.2;NP-Delta-2.3.2.3;NP-Delta-2.3.2.3_OTU3
TGTACTCACTACTTATTCATTGTAGTGGTTGCAGTAAACTCAACATTACTTACCATTAATGCTGGAGACTACATTTTCTACACCGATTGGGCCTGGACATCTTTCACAGTATTCTCAATCTCACAAACTTTGATGTTAACTGTGGGAGCAGTATACTATCTTACATTTACTGGTGTTCCAGGGACCGCAACGTATTACGGGTTGATCATGACAGTGTATACGTGGGTTGCCAAAGGGGCATGGTTT---GCTCTAGGTTACCCATATGACTTTATTGTTACACCAATATGGATTCCATCAGCAATGTTGTTGGATTTGGCGTATTGGGCGACAAAAAAGAACAAGCACTCTCTGATTCTATTCGGCGGTGTATTGGTAGGAATGTCGTTACCTTTGTTCAACATGGTAAATCTGATGACAGTCGCAGACCCACTGGAAACTGCATTCAAGTATCCAAGACCAACATTACCACCATATATGACACCGATAGAACCGCAGGTCGGAAAGTTCTATAACAGTCCGGTCGCGCTTGGTGCAGGTGCAGGTGCCGTCTTATCAGTTACGTTTGCCGCGCTAGGCTGTAAGCTTACTACG
>GU270277__NS;NS-Gamma;NS-Gamma-2;NS-Gamma-2.2;NS-Gamma-2.2.1;NS-Gamma-2.2.1.1;NS-Gamma-2.2.1.1_OTU1
ACAACGCACTATCTATTCATAGTTGTAGTCGCCGTAAATAGCACACTACTAACAATTAATGCAGGAGACTATATCTTCTACACCGACTGGGCTTGGACTTCGTTCGTAGTATTTTCGATCTCACAATCTACCATGCTTGCAGTAGGAGCGATATACTATATGCTCTTCACAGGAGTTCCAGGAACCGCCACATATTATGCAACAATTATGACAATCTACACATGGGTTGCAAAAGGTGCATGGTTT---GCATTAGGATATCCATATGACTTCGTAACAACACCAGTATGGATACCATCGGCAATGTTATTAGATCTTACATACTGGGCTACAAGACGTAACAAGCATGCTGCAATAATTATTGGTGGAACTTTGATAGGTCTTTCACTGCCATTGTTCAACATGATAAACCTGTTGTTGATCAGGGACCCACTCGAAGTCGCCTTTAAGTATCCGAGACCCACTCTTCCTCCATATATGACACCTATAGAGCCCCAGGTCGGTAAGTTCTATAATAGCCCTGTAGCTTTAGGTTCTGGTGCAAGCGCGGTGTTAACTGTGCCAATAGCGGCATTAGGTGCTAAATTAAATACA
>GU360764__NP;NP-Alpha;NP-Alpha-2;NP-Alpha-2.2;NP-Alpha-2.2.2;NP-Alpha-2.2.2.1;NP-Alpha-2.2.2.1.1;NP-Alpha-2.2.2.1.1.1;NP-Alpha-2.2.2.1.1.1_OTU5
TGTACTCACTATCTGTTTATTGTCGTAGTTGCAGTAAATTCTACTCTGTTAACTATCAACTCTGGTGACTATATTTTCTATACAGACTGGGCATGGACATCCTTTGTAGTGTTCTCCATCGCAAACACTCTCATGACTGTGGTCGGAGCAGTGTATTATATCACATTTACAGGTGTGCCTGGTACGGGTGCATATTATGGTTTAATTATGCAAGTCTATACTTGGGTTGCCAAAGTGGCATGGTAT---GCACTTGGTTATCCAGCAGATTTTATCGTTCATCCAATGTGGATTCCATCATGTATGTTGTTGGATTTGGCATATTGGGCTACAAAGAAGAATAAGCATTCGCTGATTTTCTTTGGAGGAGTTTTGGTTGGTATGTCAATGCCGCTGTTCAACATGGTTCAGCTAATGTTGATTGCCGATCCACTAGAAACTGCATTCAAGTATCCAAGACCAACATTACCACCATATATGACGCCTATAGAACCGCAAGTCGGCAAGTTCTACAATAGCCCAGTAGCACTGGGAGCGGGAGCTGGATCTGTACTGTCGGTGACATTCGCAGCATTGGGTTGTAAGTTGAATACC
>GU360767__NP;NP-Alpha;NP-Alpha-2;NP-Alpha-2.2;NP-Alpha-2.2.2;NP-Alpha-2.2.2.1;NP-Alpha-2.2.2.1.1;NP-Alpha-2.2.2.1.1.3;NP-Alpha-2.2.2.1.1.3.3;NP-Alpha-2.2.2.1.1.3.3_OTU2
TGTACGCACTACTTATTCATAGTAGTAGTTGCAGTTAACTCCACTTTACTAACAATTAACTCAGGAGACTATATCTTCTATACAGACTGGGCTTGGACATCATTTGTAGTATTTTCCATAGCTAATACCCTGATGACAGTGGTAGGTGCTGTTTACTATATCGCGTTTACAGGTGTTCCTGGCACAGGCGCATATTATGGCCTAATTATGCAAGTCTATACTTGGGTTGCTAAAGTTGCATGGTTT---GCACTTGGCTATCCTGTGGATTTCATTGTTCATCCAATGTGGATTCCATCTTGTATGCTATTGGACTTGGCGTATTGGGCTACAAAGAAGAATAAGCACTCGCTGATATTCTTTGGTGGAGTTTTAGTCGGAATGTCAATGCCACTGTTCAACATGGTACAGTTGATGTTGATAGCAGATCCACTAGAAACTGCATTCAAGTATCCAAGACCAACATTGCCTCCATACATGACGCCGATAGAACCGCAGGTAGGTAAGTTCTACAATAGCCCGGTGGCACTGGGAGCGGGAGCTGGATCTGTACTGTCGGTGACATTTGCAGCATTGGGTTGTAAGTTGAATACA
>GU360812__NP;NP-Epsilon;NP-Epsilon-2;NP-Epsilon-2.2;NP-Epsilon-2.2_OTU3
TGTACTCACTACTTATTCATAGTAGTAGTCGCAGTCAACTCAACTTTGCTAACAATTAACGCAGGGGACTACATCTTCTATACTGATTGGGCCTGGACATCGTTTGTAGTATTCTCAATATCTCAAACATTAATGCTCACTGTAGGTGCATGTTACTATCTCACCTTCACTGGAGTTCCAGGAACCGCAACGTATTATGCGCTAATTATGACAGTCTACACTTGGATTGCCAAAGGTGCATGGTTC---GCTTTAGGTTACCCATATGACTTCATCGTTACACCAGTTTGGCTTCCGTCAGCAATGCTGTTGGATCTGGCATACTGGGCAACAAAGAAGAATAAGCACTCCTTGATATTGTTCGGCGGAGTCTTAGTTGGAATGTCGTTGCCACTATTCAATATGGTTAATTTGATCACTGTGGCTGACCCACTAGAGACTGCATTCAAGTATCCAAGACCAACGTTACCACCATACATGACCCCAATAGAACCGCAGGTAGGTAAATTCTACAACAGCCCAGTTGCACTAGGTGCAGGTGCTGGAGCAGTATTAGCCTGTACATTTGCGGCTTTAGGTTGTAAACTTGCAACA
>GU360827__NP;NP-Epsilon;NP-Epsilon-2;NP-Epsilon-2_OTU5
TGTACTCACTATTTATTCATAGTAGTGGTCGCAGTCAATTCAACTCTGCTAACAATTAACGCAGGAGACTACATCTTCTATACTGATTGGGCCTGGACATCGTTTGTAGTATTCTCAATATCTCAAACACTTATGCTCACTGTAGGTGCGTGCTATTATCTCACCTTCACTGGAGTTCCAGGAACCGCAACGTATTATGCACTTATCATGACAGTCTACACTTGGATTGCAAAAGGTGCATGGTTC---GCATTAGGTTACCCATATGACTTCATAGTTACACCAGTTTGGCTACCGTCAGCAATGCTGTTGGATTTGGCGTACTGGGCAACAAAGAAGAATAAGCACTCTCTGATACTGTTCGGCGGAGTCTTAGTTGGAATGTCATTACCACTATTCAACATGGTCAATTTGATTACAGTGGCTGACCCGCTAGAGACTGCATTCAAGTATCCAAGACCAACGTTACCACCATACATGACACCGATAGAACCGCAGGTAGGTAAATTCTACAACAGCCCAGTTGCGCTTGGTGCAGGTGCTGGAGCAGTACTATCAGTTACGTTCACAGCCCTAGGTTGTAAACTAACAACG
>GU360832__NP;NP-Alpha;NP-Alpha-2;NP-Alpha-2.2;NP-Alpha-2.2.2;NP-Alpha-2.2.2.1;NP-Alpha-2.2.2.1.2;NP-Alpha-2.2.2.1.2.2;NP-Alpha-2.2.2.1.2.2_OTU6
TGTACTCATTATTTATTCATAGTTGTAGTTGCAGTAAACTCTACTTTGTTAACAATTAACTCTGGTGACTATATCTTCTATACCGACTGGGCCTGGACGTCATTTGTAGTATTTTCTATAGCTAACACTTTGATGACAGTTGTTGGTGCTGTGTATTATCTTACATTTACTGGTGTACCCGGTACTGCATCGTATTATGGTTTGATTATGCAAGTCTATACATGGGTTGCAAAAGTTGCATGGTTT---GCACTTGGTTACCCGGTGGATTTCATCGTTCATCCGATGTGGATTCCATCTTGTATGTTATTGGACTTGGCATATTGGGCGACGAAGAAGAATAAGCACTCGCTGATATTCTTTGGCGGAGTTTTAGTCGGAATGTCAATGCCACTGTTCAATATGGTACAGTTGATGTTGATAGCAGATCCGCTAGAAACTGCATTCAAGTATCCAAGACCGACGTTACCACCATATATGACACCGATAGAACCGCAGGTAGGTAAATTCTACAACAGCCCAGTTGCACTTGGTGCAGGTGCTGGTGCAGTACTAGCTTGTACATTTGCGGCTCTAGGTTGTAAACTTACAACT
>GU363960__NP;NP-Epsilon;NP-Epsilon-2;NP-Epsilon-2.2;NP-Epsilon-2.2_OTU1
TGTACTCACTACTTATTCATAGTAGTAGTCGCAGTCAACTCAACTTTGCTAACAATCAACGCAGGGGACTACATCTTCTATACTGATTGGGCCTGGACATCGTTTGTAGTATTCTCAATATCACAAACTCTTATGCTCACTGTAGGTGCGTGTTACTATCTCACCTTTACTGGAGTTCCAGGAACCGCAACGTATTATGCACTAATTATGACAGTCTACACTTGGATTGCTAAAGGTGCATGGTTC---GCATTAGGTTACCCATACGACTTCATCGCTACACCAGTTTGGCTTCCGTCAGCAATGCTGTTGGATCTGGCTTACTGGGCGACAAAGAAGAATAAGCACTCCTTGATACTACTCGGCGGAGTTTTAGTCGGAATGTCATTGCCACTATTCAATATGGTCAACTTGATCACAGTGGCTGACCCGCTAGAGACTGCATTCAAGTATCCAAGACCGACGTTACCACCATACATGACACCGATAGAGCCGCAGGTGGGTAAATCCTACAACAGCCCTGTTGCACTTGGTGCCGGTGCTGGAGCAGTATTAGCCTGTACATTTGCGGCTTTAGGTTGTAAACTTACAACA
>GU364101__NP;NP-Alpha;NP-Alpha-2;NP-Alpha-2.2;NP-Alpha-2.2.2;NP-Alpha-2.2.2.1;NP-Alpha-2.2.2.1.1;NP-Alpha-2.2.2.1.1.3;NP-Alpha-2.2.2.1.1.3_OTU1
TGTACGCACTACTTATTCATAGTAGTAGTTGCAGTCAACTCCACTTTATTAACAATCAACTCAGGAGACTATATCTTCTATACAGACTGGGCTTGGACATCATTTGTGGTATTTTCTATAGCTAATACTCTAATGACAGTAGTTGGAGCTGTTTACTATATCACGTTTACAGGTGTTCCGGGCACAGGTGCATATTATGGCCTGATTATGCAAGTCTATACTTGGGTCGCTAAAGTTGCATGGTTT---GCACTTGGCTATCCTGTGGATTTCATTGTTCATCCAATGTGGATTCCATCTTGTATGCTATTGGACTTGGCATATTGGGCTACAAAGAAGAATAAGCACTCGCTGATATTCTTTGGTGGTGTTTTAGTTGGAATGTCAATGCCGCTGTTCAACATGGTACAATTGATGTTGATTGCGGATCCGCTAGAAACTGCATTCAAGTATCCGAGACCAACATTGCCTCCATATATGACGCCGATAGAACCGCAGGTAGGGAAGTTCTACAATAGCCCAGTAGCTCTGGGAGCGGGAGCTGGATCTGTCCTGTCGGTGACGTTTGCAGCATTAGGTTGTAAACTTAATACT
>GU364124__NP;NP-Alpha;NP-Alpha-2;NP-Alpha-2.2;NP-Alpha-2.2.2;NP-Alpha-2.2.2.1;NP-Alpha-2.2.2.1.1;NP-Alpha-2.2.2.1.1.3;NP-Alpha-2.2.2.1.1.3.3;NP-Alpha-2.2.2.1.1.3.3_OTU5
TGTACGCACTACTTGTTCATAGTAGTAGTTGCAGTTAACTCAACTTTACTAACAATCAACTCAGGAGACTATATCTTCTACACAGACTGGGCTTGGACATCATTTGTGGTATTTTCCATAGCTAATACTCTAATGGTAGTGGTTGGAGCTGTTTACTATATCACGTTTACAGGTGTTCCTGGCACAGGCGCATATTATGGCCTGATTATGCAAGTCTATACTTGGGTCGCTAAAGTTGCATGGTTT---GCACTTGGCTATCCTGTGGATTTCATTGTTCATCCAATGTGGATTCCATCTTGTATGCTATTGGACTTGGCGTATTGGGCTACAAAGAAGAATAAGCACTCGCTGATATTCTTTGGTGGAGTTTTAGTCGGAATGTCAATGCCATTATTCAACATGGTTCAGTTGATGATGGTTGCGGATCCGCTCGAAACTGCATTCAAGTATCCAAGACCAACATTGCCTCCATACATGACGCCGATAGAACCGCAGGTAGGTAAGTTCTACAATAGCCCAGTAGCTCTGGGAGCGGGAGCTGGATCTGTCCTGTCGGTGACGTTTGCAGCATTAGGTTGTAAGCTTAATACT
>GU364164__NP;NP-Epsilon;NP-Epsilon-2;NP-Epsilon-2.2;NP-Epsilon-2.2_OTU5
TGTACTCACTACTTATTCATAGTAGTAGTCGCAGTCAATTCAACTCTGCTAACAATTAACGCAGGAGACTACATCTTCTATACTGATTGGGCCTGGACATCGTTTGTAGTATTCTCAATATCTCAAACTTTGATGCTTGCAGTAGGTGCATCGTATTATCTGACATTTACTGGAGTACCAGGAACCGCAACGTATTATGCACTAATTATGACAGTCTACACTTGGATTGCCAAAGGTGCATGGTTC---GCATTAGGTTACCCATACGACTTCATCGTAACACCAGTTTGGCTGCCATCAGCAATGCTGTTGGATTTGGCGTACTGGGCAACAAAGAAGAATAAGCACTCTCTGATACTGTTCGGCGGAGTCTTAGTTGGAATGTCATTACCACTATTCAACATGGTCAATTTGATCACAGTGGCTGATCCACTAGAGACTGCATTCAAGTATCCAAGACCGACGTTACCACCCTATATGACCCCGATAGAACCGCAGGTAGGTAAATTCTACAACAGCCCAGTTGCACTTGGTGCAGGTGCTGGTGCAGTACTAGCTTGTACATTTGCGGCTCTAGGTTGTAAACTTACAACT
>GU386336__NP;NP-Gamma;NP-Gamma-2;NP-Gamma-2.1;NP-Gamma-2.1.3;NP-Gamma-2.1.3.1;NP-Gamma-2.1.3.1_OTU7
TGTACACACTACTTATTCATAGTAGTAGTTGCAGTTAACTCTACATTGTTAACAATTAATGCAGGTGACTATATCTTCTACACAGACTGGGCTTGGACTTCGTACACGGTATTTTCAATATCGCAAACGTTGATGCTAATTGTAGGTGCTACATACTATCTTACATTTACAGGCGTTCCAGGCACAGCGACGTACCACGCTCTAATTATGACAGTATACACATGGATAGCAAAAGGTGCATGGTTT---GCACTTGGTTATCCGTATGACTTCATTGTAACTCCAGTTTGGCTTCCATCAGCAATGCTGTTGGACTTGGTCTACTGGGCAACAAAGAAGAACAAGCACTCCTTGATACTGTTTGGCGGCGTACTGGTAGGAATGTCAATACCATTATTCAATATGGTAAACCTGATAACAGTAGCAGACCCACTAGAAACGGCATTCAAATATCCAAGACTAACATTGCCACCATACATGACACCGATAGAACCGCAAGTAGGCAAATTCTATAACAGCCCAGTTGCGCTAGGTGCAGGTGCAGGTGCAGTATTGGCATGTACATTTGCAGCTTTAGGTTGTAAATTGAACACT
>GU811265__NP;NP-Gamma;NP-Gamma-1;NP-Gamma-1_OTU1
TGTACTCATTACTTATTCATAGTAGTGGTTGCAGTAAACTCGACCCTGTTAACAATTAACGCAGGAGATTATATCTTCTATACTGATTGGGCCTGGACATCATTTACGGTATTCTCTATATCGCAAACTTTGATGCTTGTAGTAGGTGCAACATATTACCTAACATTTACAGGCGTTCCGGGAACAGCTACGTATTACGGGTTAATTATGACAGTGTATACGTGGGTAGCAAAAGGCGCATGGTTC---GCATTAGGTTATCCATATGACTTCATTGTTACACCAGTATGGTTACCTTCAGCAATGCTGTTGGACTTAGCGTATTGGGCAACAAAGCGAAACAAGCACTCGTTGATTCTATTCGGCGGTGTGTTAGTTGGAATGTCATTGCCACTGTTTAACATGGTCAATTTGATCACGGTCGCAGACCCACTAGAAACGGCATTCAAATATCCAAGACTAACATTGCCACCATACATGACACCGATTGAACCGCAAGTAGGTAAGTTCTACAACAGCCCAGTTGCGTTGGGTGCAGGTGCTGGTGCAGTATTGTCAGTCACTATGGCTGCATTGGGTGTTAAACTTAACACT
>GU811274__NP;NP-Gamma;NP-Gamma-2;NP-Gamma-2.1;NP-Gamma-2.1.3;NP-Gamma-2.1.3_OTU2
TGTACCCACTACTTGTTCATAGTAGTAGTTGCAGTTAACTCTACACTGTTAACAATTAACGCAGGAGATTACATCTTCTATACTGACTGGGCCTGGACTTCGTTTACGGTATTCTCTATATCGCAAACATTGATGCTTGTAGTAGGTGCAACATATTACCTAACATTTACAGGCGTTCCAGGCACAGCGACGTACTACGCTCTAATTATGACAGTATACACATGGATAGCAAAAGGTGCATGGTTT---GCACTCGGATATCCATATGACTTCATTGTGACTCCAGTTTGGCTACCTTCAGCAATGCTGTTGGACTTGGTTTACTGGGCAACAAAGAAGAACAAGCACTCCTTGATACTGTTTGGCGGCGTACTGGTAGGAATGTCATTACCATTGTTTAACATGGTAAACCTGATAACAGTAGCAGACCCACTAGAAACGGCATTCAAATATCCAAGACCAACATTGCCACCATATATGACACCAATTGAACCGCAAGTCGGCAAATTCTATAACAGCCCAGTTGCTCTTGGTGCAGGTGCAGGTGCAGTATTGGCATGTACGTTTGCAGCTTTAGGTTGTAAATTAAACACT
>GU811277__NP;NP-Gamma;NP-Gamma-2;NP-Gamma-2.1;NP-Gamma-2.1.3;NP-Gamma-2.1.3.2;NP-Gamma-2.1.3.2.3;NP-Gamma-2.1.3.2.3.1;NP-Gamma-2.1.3.2.3.1_OTU6
TGTACACACTACTTATTCATAGTAGTAGTTGCAGTTAACTCAACTCTGTTAACAATTAATGCAGGAGACTACATCTTCTACACTGACTGGGCTTGGACTTCGTACACGGTATTTTCAATATCGCAAACGTTGATGCTAATTGTAGGTGCTACGTATTACCTAACATTTACTGGCGTTCCAGGCACAGCAACGTACTACGCTCTAATTATGACAGTATACACATGGATAGCAAAAGGCGCATGGTTT---TCGCTAGGATATCCATATGACTTCATTGTAACTCCAGTTTGGCTTCCATCAGCAATGCTGTTGGACTTGGTCTATTGGGCAACAAAGAAGAACAAGCACTCCTTGATACTGTTTGGCGGCGTACTAGTAGGAATGTCATTACCGTTGTTCAATATGGTAAACCTGATAACAGTAGCAGACCCACTAGAAACGGCATTCAAATATCCAAGACCCACATTGCCACCATACATGACGCCGATAGAACCTCAAGTTGGCAAGTTCTATAACAGCCCAGTAGCGTTAGGTGCAGGTGCAGGTGCAGTATTGGCATGTACGTTTGCAGCATTAGGTTGTAAACTCAACACT
>GU811279__NP;NP-Gamma;NP-Gamma-2;NP-Gamma-2.2;NP-Gamma-2.2.2;NP-Gamma-2.2.2.2;NP-Gamma-2.2.2.2.2;NP-Gamma-2.2.2.2.2_OTU5
TGTACTCACTACTTATTCATAGTAGTAGTTGCAGTTAACTCAACACTGTTAACAATTAACGCAGGAGACTACATTTTCTATACTGACTGGGCTTGGACATCGTTTACGGTATTTTCAATATCTCAAACGTTGATGCTTGTAGTAGGTGCAGTATATTATCTGACATTTACAGGTGTTCCAGGAACAGCGACGTATTACGCCCTCATAATGACAGTATACACATGGATAGCAAAAGGTGCATGGTTT---GCACTTGGATATCCATATGACTTCATTGTAACACCAGTATGGTTACCATCAGCAATGTTACTTGATTTGGCCTATTGGGCTACAAAGAAGAACAAACATTCGTTGATACTGTTTGGCGGAGTACTTGTAGGAATGTCGTTACCGATGTTTAACATGATAAATCTCATAACAGTGGCAGACCCACTAGAAACGGCCTTCAAATATCCAAGACCAACATTACCACCATACATGACGCCGATAGAACCGCAGGTAGGGAAGTTCTATAACAGTCCTGTTGCCTTAGGTGCTGGTGCTGGTTCCGTATTGGGAGTAACGTTTACGGCCCTTGGTTGTAAACTAAACACC
>GU811281__NP;NP-Gamma;NP-Gamma_OTU1
TGTACACACTACTTGTCCATAGTAGTCGTGGCAGTTAACTCTACATTGTTAACAATTAACGCAGGAGATTACATCTTCTATACTGACTGGGCCTGGACTTCGTTTACGGTATTCTCTATATCGCAAACATTGATGCTTGTAGTAGGTGCAACATATTACCTAACATTTACAGGTGTTCCAGGTACAGCGACGTACTACGCTCTAATTATGACAGTATACACATGGGTAGCAAAAGGAGCATGGTTT---GCACTTGGATATCCATATGACTTTATTGTTACTCCAGTATGGTTACCATCAGCAATGCTGTTGGACTTGGCGTATTGGGCAACAAAGAGAAACAAACATTCTCTGATACTGTTTGGCGGAGTACTGGTAGGAATGTCTTTACCATTGTTCAACATGGTAAACCTGATAACAGTAGCAGACCCACTTGAGACGGCATTCAAATATCCAAGACCAACATTGCCACCATACATGACACCGATAGAACCGCAAGTAGGCAAATTCTATAACAGTCCGGTTGCGCTTGGTGCAGGTGCTGGTTCAGTCTTGGCAGTTACGTTTACGGCACTGGGTGCTAAACTCAATACG
>GU811287__NS;NS-Gamma;NS-Gamma-2;NS-Gamma-2.1;NS-Gamma-2.1.2;NS-Gamma-2.1.2.2;NS-Gamma-2.1.2.2_OTU5
ACAACGCACTATCTGTTCATAGTCGTAGTTGCCGTAAATAGTACATTACTGACAATCAATGCGGGAGATTACATATTCTACACGGACTGGGCCTGGACATCGTTTGTAGTATTTTCCATCTCACAGTCTACTATGCTTGTCGTAGGAGCAATTTACTACATGCTTTTCACAGGGGTTCCAGGAACTGCAACCTATTATGCAACCATAATGACAATATACACCTGGGTGGCCAAAGGTGCATGGTTT---GCTTTAGGATACCCATATGACTTCATAGCTGTCCCAGTATGGATACCCTCGGCGATGTTGTTAGATCTTACGTACTGGGCCACTAGACGCAACAAACACGCTGCAATTATCATCGGTGGAACTTTGGTGGGTTTGTCGCTGCCTCTGTTCAACATGGTAAACTTGCTTTTAGTCAGAGATCCTCTTGAGATGGCATTTAAGTATCCAAGACCGACATTGCCTCCATACATGACTCCCATTGAACCTCAGGTCGGAAAGTTCTACAATAGTCCTGTTGCCTTGGGGTCAGGATCGGCAGCTGTGCTAAGCGTGCCGATTGCAGCATTGGGTGCCAAGCTGAACACG
>GU811301__NP;NP-Theta;NP-Theta-2;NP-Theta-2.Incertae_sedis;NP-Theta-2.Incertae_sedis_OTU1
TGTACCCACTACTTATTCATTGTAGTAGTTGCGGTAAACTCAGCGCTGTTAACAATTAACGCAGGTGACTACATTTTCTACACTGATTGGGCCTGGACATCGTTTGTAGTATTCTCTATATCACAAACATTGATGTTAACTGTCGGAGCTTGTTATTATCTAACATTCACTGGCGTACCAGGAACAGCTACGTATTATGCCTTGATTATGACAGTATACACGTGGATTGCAAAGGGTGCATGGTTT---GCACTAGGATATCCATATGACTTCATTGTAACACCAGTTTGGTTACCATCAGCAATGCTGTTGGATTTGGCTTATTGGGCTACAAAGAGAAACAAGCACTCGTTGATACTGTTTGGCGGAGTACTAGTAGGAATGTCATTGCCATTGTTCAACATGGTAAACCTGATAACAGTAGCAGACCCACTAGAAACGGCATTCAAATATCCAAGACCAACATTGCCACCATACATGACACCAATAGAACCGCAGGTCGGAAAATTCTATAACAGTCCGGTCGCGCTAGGTGCAGGTGCTGGTGCAGTTTTGTCCGTAACGTTTGCAGCGTTAGGTTGTAAGCTAACAACT
>GU811313__NP;NP-Delta;NP-Delta-1;NP-Delta-1_OTU9
TGTACTCATTACTTATTCATAGTAGTGGTAGCAGTCAATTCAACTCTGCTTACAATTAATGCAGGTGACTATATCTTCTACACAGATTGGGCTTGGACATCCTTTGTAGTATTTTCCATCTCACAAACTTTGATGCTTGTGGTAGGTGCAACATATTACCTAACATTTACAGGAGTTCCAGGTACCGCAACGTATTACGCGTTGATCATGACAGTGTATACATGGGTAGCAAAAGGTGCATGGTTT---GCACTAGGATATCCATATGACTTCATTGTAACACCAGTATGGATTCCATCAGCAATGCTGTTGGACTTGGCATATTGGGCTACAAAGAGGAACAAACACTCTCTGATATTGTTCGGTGGTGTATTGGCTGGAATGTCATTACCATTGTTCAACATGGTAAACCTGATTACAGTAGCGGATCCATTGGAAACTGCATTCAAGTATCCAAGACCTACGTTGCCACCATACATGACACCGATAGAACCGCAGGTAGGAAAGTTCTATAATAGCCCAGTTGCGCTTGGCGCAGGAGCTGGAGCTGTGTTGTCTGTAACGTTTACGGCGTTAGGATGTAAACTGACTACG
>GU811338__NP;NP-Gamma;NP-Gamma-2;NP-Gamma-2.1;NP-Gamma-2.1.3;NP-Gamma-2.1.3.2;NP-Gamma-2.1.3.2.3;NP-Gamma-2.1.3.2.3.1;NP-Gamma-2.1.3.2.3.1_OTU4
TGTACACACTACTTATTCATAGTAGTTGTTGCAGTTAACTCAACTCTGTTAACAATTAATGCAGGAGACTACATCTTCTACACTGACTGGGCTTGGACTTCGTACACGGTATTTTCAATATCGCAAACGTTGATGCTAATTGTAGGTGCTACATATTACCTAACATTTACTGGCGTTCCAGGCACAGCAACGTACTACGCTCTAATTATGACAGTATACACATGGATAGCAAAAGGCGCATGGTTT---TCGCTAGGATATCCATATGACTTCATTGTAACTCCAGTTTGGCTTCCGTCAGCAATGCTGTTGGACTTGGTATACTGGGCAACAAAGAAGAACAAGCACTCCTTGATACTGTTTGGCGGCGTACTGGTAGGAATGTCTTTACCATTATTCAACATGGTAAACCTGATAACAGTAGCAGACCCACTAGAAACGGCATTCAAATATCCAAGACCAACATTGCCACCATATATGACACCGATAGAACCCCAAGTTGGTAAGTTCTATAACAGCCCCGTAGCACTCGGAGCTGGTGCAAGTGCAGTATTGGGATGTACGTTTGCAGCATTAGGTTGTAAACTAAACACT
>GU811346__NP;NP-Epsilon;NP-Epsilon-Incertae_sedis;NP-Epsilon-Incertae_sedis_OTU1
TGTACTCATTACTTATTCATAGTAGTGGTTGCAGTAAATTCTACTCTGCTTACAATTAATGCAGGAGATTACATCTTCTATACCGATTGGGCCTGGACATCGTTTGTAGTATTTTCAATTTCACAAACGCTAATGCTCACAGTAGGTGCAGTATATTATCTGACCTTTACGGGTGTTCCGGGAACCGCGACGTATTATGCATTAATTATGACAGTATACACGTGGATAGCTAAAGGTGCTTGGTTT---GCACTTGGATATCCATACGACTTCATAGTGACTCCAGTTTGGCTTCCATCTGCAATGCTTTTGGATTTGGCATACTGGGCAACAAAGAGAAACAAGCACTCGCTGATACTGTTTGGTGGAGTACTAGTTGGAATGTCTTTACCATTGTTCAACATGGTAAATCTGATTACAGTGGCAGATCCGCTAGAAACTGCATTCAAATATCCAAGGCCAACGTTGCCTCCATACATGACACCGGTAGAACCCCAGGTGGGTAAGTTCTACAACAGTCCAGTAGCGCTAGGCGCAGGTGCTGGTGCGGTGCTGTCGGTAACGTTCGCAGCGTTAGGATGTAAACTAACTACG
>GU811360__NP;NP-Epsilon;NP-Epsilon-Incertae_sedis;NP-Epsilon-Incertae_sedis_OTU2
TGTACACACTACTTATTCATAGTAGTCGTTGCAGTAAATTCGACTCTGCTAACAATTAATGCAGGAGATTATATCTTCTATACTGACTGGGCTTGGACTTCGTTTGTAGTATTCTCAATATCACAGACGTTAATGCTTACTGTAGGTGCAGTGTATTATCTGACATTTACGGGAGTACCGGGAACGGCTACGTATTATGCGTTGATTATGACAGTCTACACATGGATAGCTAAGGGTGCATGGTTT---GCATTAGGATATCCTTACGACTTTATCGTGACCCCAGTTTGGTTGCCATCAGCAATGTTGCTTGATTTGGCATATTGGGCTACAAAGAGAAACAAGCACTCACTGATACCGTTTGGTGGAGTACTAGTTGGAATGTCATTGCCACTGTTTAACATGGTAAACCTGATTACAGTAGCAGACCCGCTAGAAACTGCATTCAAATATCCAAGACCGACGTTGCCTCCATACATGACGCCAATCGAACCGCAAGTTGGAAAGTTCTATAACAGTCCAGTTGCGTTAGGTGCAGGTGCAGGTGCAGTCCTGTCGGTAACGTTCGCAGCGTTAGGCTGTAAGCTTACCACG
>GU811441__NP;NP-Theta;NP-Theta-3;NP-Theta-3_OTU2
TGTACCCATTACTTGTTCATAGTAGTGGTTGCAGTTAACTCAACCTTGTTAACAATTAACGCAGGAGACTACATCTTCTACACAGATTGGGCCTGGACATCATTTACGGTATTCTCTATATCGCAAACTTTGATGCTTACTGTTGGTGCAGTATATTATCTGACATTTACAGGAGTTCCAGGAACAGCTACGTACTATGGCTTAATTATGACAGTATACACATGGGTAGCAAAAGGTGCATGGTTT---GCACTCGGATATCCATATGACTTCATTGTTACACCAATATGGTTACCATCAGCAATGCTTTTGGATTTGGCATATTGGGCAACAAAGAGAAACAAGCACTCTTTGATACTGTTTGGCGGAGTACTGGTAGGAATGTCTTTGCCATTGTTCAACATGGTAAACTTGATCACAGTCGCAGACCCACTTGAAACGGCATTCAAATATCCAAGACCAACATTGCCACCATACATGACACCTATAGAACCGCAAGTAGGCAAATTCTATAACAGCCCAGTTGCGCTGGGTGCAGGTGCTGGTGCAGTACTGTCTGTAACGTTTGCAGCATTAGGTTGTAAGCTAACAACT
>GU811607__NP;NP-Gamma;NP-Gamma-2;NP-Gamma-2.1;NP-Gamma-2.1.3;NP-Gamma-2.1.3.2;NP-Gamma-2.1.3.2_OTU10
TGTACACACTACTTGTTCATAGTAGTAGTTGCAGTTAACTCAACACTGTCAACAATTAATGCAGGAGACTACATCTTCTACACTGACTGGGCTTGGACTTCGTACACGGTATTCTCAATATCGCAAACGTTGATGCTCTTAGTAGGTGCAACATATTATCTTACATTTACTGGCGTTCCAGGCACAGCAACGTACTACGCTCTAATTATGACAGTATACACATGGATAGCAAAAGCCGCATGGTTT---TCACTCGGTTATCCATATGACTTCATTGTAACTCCAGTTTGGTTGCCATCAGCAATGCTGTTGGACTTAGTTTACTGGGCAACAAAGAAGAACAAGCACTCCTTGATACTGTTTGGCGGCGTACTGGTAGGAATGTCATTACCATTGTTCAACATGGTAAACCTGATAACAGTAGCAGACCCGCTTGAAACGGCATTCAAGTATCCAAGACCAACATTGCCACCATACATGACACCGATAGAACCGCAGGTAGGTAAGTTCTATAACAGCCCAGTTGCTCTCGGTGCAGGTGCAGGTGCAGTATTGGGATGTACATTTGCAGCGTTAGGTTGTAAACTTAATACT
>GU931374__NS;NS-Beta;NS-Beta-1;NS-Beta-1.Incertae_sedis;NS-Beta-1.Incertae_sedis_OTU2
ACAACGCATTATCTGTTCATAGTTGTCGTAGCTGTCAATAGTACGCTTCTGACTATTAATGCTGGAGACTACATATTCTACACTGATTGGGCATGGACATCATTTGTCGTCTTCTCAATATCGCAATCGACGATGCTTGTTGTGGGTGCGATCTATTACATGTTGTTTACAGGGGTGCCAGGGACAGCAACCTATTATGCCACTATCATGACTATTTACACTTGGGTTGCAAAGGGGGCTTGGTTT---GCTCTTGGATATCCATATGACTTCATTACTGTACCTGTATGGATACCATCTGCAATGTTGCTGGACCTGTCGTACTGGGCAACAAGAAGAAATAAACATGCGGCGATACTGATAGGAGGAACGTTAGTTGGACTCTCGCTGCCACTGTTTAACATGATCAACCTATTGACTATAAGAGACCCATTAGAAATGGCATTCAAGTATCCACGGCCAACACTGCCTCCATACATGACCCCCATTGAACCACAGGTCGGCAAATTCTACAACAGTCCGGTAGCCTTGGGAGCTGGCGCGGGAGCAGTGCTATCTGTGCCAATAGCAGCATTAGGTGCTAAACTCAACACA
>GU988769__NP;NP-Gamma;NP-Gamma-2;NP-Gamma-2.1;NP-Gamma-2.1.3;NP-Gamma-2.1.3.2;NP-Gamma-2.1.3.2.2;NP-Gamma-2.1.3.2.2.1;NP-Gamma-2.1.3.2.2.1_OTU3
TGTACACACTACTTGTTCATAGTAGTAGTTGCAGTTAACTCAACACTGTTAACAATTAACGCAGGTGACTACATCTTCTACACTGACTGGGCTTGGACTTCGTACACGGTATTTTCAATATCTCAAACGTTGATGCTTATCGTAGGTGCTACATACTACCTTACGTTTACAGGCGTTCCGGGCACAGCAACATATTACGGCCTCATTATGACAGTATATACTTGGGTAGCCAAAGCCGCATGGTTT---TCACTCGGATATCCGTATGACTTCATTGTAACTCCAGTTTGGCTACCATCAGCAATGCTGTTGGACTTAGTTTACTGGGCAACAAAGAAAAACAAGCACAGCTTGATACTGTTTGGAGGTGTACTAGTAGGAATGTCTTTACCATTGTTCAACATGGTAAACCTGATAACAGTTGCAGACCCACTAGAAACGGCATTCAAATATCCAAGACCAACATTGCCACCATATATGACACCAATCGAACCGCAAGTAGGTAAGTTCTATAACAGCCCAGTTGCCTTAGGTGCTGGTGCAGGTTCTGTATTGGGAGTAACGTTTGCAGCGCTTGGTTGTAAGCTAAATACC
>GU988789__NP;NP-Gamma;NP-Gamma-2;NP-Gamma-2.1;NP-Gamma-2.1.3;NP-Gamma-2.1.3.2;NP-Gamma-2.1.3.2_OTU11
TGTACACACTACTTATTCATAGTAGTGGTTGCAGTTAACTCTACATTGTTAACAATTAATGCAGGAGACTATATCTTCTACACTGACTGGGCTTGGACTTCGTACACGGTATTTTCAATATCGCAAACGTTGATGCTTATCGTAGGTGCAACATATTACCTAACGTTTACAGGCGTTCCAGGCACAGCTACGTACTACGGTCTGATTATGACAGTATACACATGGGTAGCGAAAGCAGCATGGTTT---TCACTAGGATACCCATATGACTTCATTGTAACTCCAGTTTGGCTACCATCAGCAATGCTGTTGGACTTGGTTTACTGGGCAACAAAGAAGAACAAGCACTCCTTGATACTGTTCGGCGGCGTAATTGTAGGAATGTCATTACCATTGTTCAACATGGTAAACCTGATGACAGTAGCAGACCCACTTGAAACGGCATTCAAATATCCAAGACCAACATTGCCACCATACATGACACCGATAGAACCGCAAGTAGGCAAGTTCTATAACAGCCCAGTTGCTCTCGGTGCAGGTGCAGGTGCAGTATTGGGATGTACATTTGCAGCATTAGGTTGTAAATTGAATACT
>GU988801__NS;NS-Alpha;NS-Alpha-3;NS-Alpha-3.2;NS-Alpha-3.2.3;NS-Alpha-3.2.3.3;NS-Alpha-3.2.3.3_OTU1
ACAACGCACTATTTGTTCATAGTAGTGGTTGCTGTCAATAGCACACTGCTAACCATCAACGCAGGAGACTATATCTTCTACACAGACTGGATGTGGACCTCCTTCGTAGTATTCTCGGTCTCGCAGTCGACGATGCTTACGGTGGGCGCGATATACTACATGCTCTTCACAGGAGTACCTGGAACGGCCACATACTACGCCACAATCATGACAATCTACACATGGGTCGCAAAGGGCGCATGGTTC---GCACTGGGCTATCCGTACGACTTCATTGTAGTTCCTGTCTGGATACCTTCGGCAATGCTGTTGGACCTATCCTACTGGGCTACAAGGCGGAACAAGCACGCTGCAATCATCATCGGGGGAACACTGGTTGGCCTATCATTCCCGCTGTTTAACATGGTCAACCTGCTGCTCGTCAAGGACCCGCTAACAACGGCGTTCAAATATCCTAGACCGACACTGCCTGCGTACATGACTCCGATCGAACCTCAGGTAGGCAAGTTCTACAACAGTCCTGTCGCCTTGGGTTCTGGTGCAGGAGCAGTGCTGACGGTTCCGATGGCTGCGTTGGGCGCAAAACTTAACACG
>GU988820__NP;NP-Gamma;NP-Gamma-2;NP-Gamma-2.1;NP-Gamma-2.1.3;NP-Gamma-2.1.3.2;NP-Gamma-2.1.3.2.2;NP-Gamma-2.1.3.2.2.1;NP-Gamma-2.1.3.2.2.1_OTU4
TGTACCCACTACTTATTCATAGTAGTAGTTGCAGTTAACTCAACACTGTTAACAATTAACGCAGGTGACTACATCTTCTACACTGACTGGGCTTGGACTTCGTACACGGTATTTTCAATATCTCAAACGTTGATGCTTATCGTAGGTGCTACATACTACCTTACGTTTACAGGCGTTCCAGGCACAGCAACATATTACGGCCTCATTATGACAGTATATACTTGGGTAGCCAAAGCCGCATGGTTT---TCACTCGGATATCCGTATGACTTCATTGTAACTCCAGTTTGGTTACCATCAGCAATGCTGTTGGATTTAGTTTACTGGGCAACAAAGAAGAACAAACACTCTTTGATACTGTTTGGAGGTGTACTAGTAGGAATGTCTTTACCATTATTCAACATGGTAAACCTGATAACAGTAGCAGACCCACTAGAAACGGCATTCAAATATCCAAGACCAACATTGCCACCATACATGACACCAATCGAACCGCAAGTAGGTAAGTTCTATAACAGCCCAGTTGCTCTTGGTGCAGGTGCAGGTGCAGTATTGGGATGTACATTTGCAGCATTAGGTTGTAAATTGAACACT
>GU988821__NP;NP-Gamma;NP-Gamma-2;NP-Gamma-2.1;NP-Gamma-2.1.3;NP-Gamma-2.1.3.2;NP-Gamma-2.1.3.2_OTU12
TGTACCCGCTACTTATTCATAGTAGTAGTTGCAGTTAACTCAACACTGTTAACAATTAACGCAGGTGACTACATCTTCTACGCTGACTGGGCTTGGACTTCATACACGGTATTCTCAATATCGCAAACGTTAATGCTTATTGTAGGTGCAACATACTACCTTACATTTACGGGTGTTCCAGGCACAGCAACGTACTACGGTCTGATTATGACAGTATACACATGGGTAGCAAAAGCCGCATGGTTT---TCGTTAGGTTATCCATATGACTTCATTGTAACTCCAATTTGGCTACCATCAGCAATGCTGTTGGACTTGGTTTATTGGGCAACAAAGAAGAACAAGCACTCCTTGATACTGTTCGGCGGTGTACTAGTAGGAATGTCACTACCACTGTTCAACATGGTAAACCTGATAACAGTCGCAGACCCACTAGAAACGGCATTCAAATATCCAAGACCAACATTGCCACCATATATGACACCAATCGAACCGCAAGTAGGTAAGTTCTATAACAGCCCAGTTGCTCTCGGTGCAGGTGCAGGTGCAGTATTGGCATGTACTTTTGCAGCCTTAGGTTGTAAACTGAACACT
>GU988841__NP;NP-Alpha;NP-Alpha-1;NP-Alpha-1_OTU4
TGTACTCACTACTTGTTTATTGTAGTGGTAGCAGTTAATTCGACCCTCTTAACCATCAATACAGGAGATTACATCTTCTATACTGACTGGGCCTGGACATCGTATACAGTATTTTCAATTGGAAATATTCTTATGATTGCTGTAGGTGCTTCATATTACCTAACATTTACAGGCGTCCCAGGAACAGCATCGTATTATGGATTGATTATGACAGTGTATACATGGGTAGCAAAGGGTGCGTGGTTT---GCACTAGGATATCCATACGACTTCATTGTAACGCCGGTTTGGGCTCCATCATGCTTCTTGTTGGATCTCGCGTATTGGGCTACAAAGAGGAACAAACACTCATTGATTCTAATGGGCGGTGTTCTTATTGGAATGTCATTCCCACTGTTTAACATGATCAACTTGTTGACGGTCGCAGACCCACTAGAAACGGCATTCAAATATCCAAGACCGACACTACCACCATACATGGCACCAATTGAACCGCAAGTAGGAAAGTTCTATAACAGTCCTGTTGCGCTTGGGGCAGGTGCAGGTTCAGTCCTGGCAGTAACGTTCACAGCATTAGGTTGTAAACTTAATACA
>GU988844__NP;NP-Gamma;NP-Gamma-2;NP-Gamma-2.2;NP-Gamma-2.2.2;NP-Gamma-2.2.2_OTU1
TGTACTCACTACTTATTCATAGTAGTAGTTGCAGTTAACTCAACACTGTTAACAATTAACGCAGGTGACTACATTTTCTACACTGACTGGGCTTGGACTTCGTACACGGTATTCTCAATATCTCAAACGTTGATGCTTGTTGTAGGTGCAACATACTACCTAACATTTACAGGTGTTCCAGGCACAGCAACGTATTACGGCCTGATTATGACAGTTTACACATGGGTGGCAAAAGGTGCATGGTTT---GCACTTGGTTACCCATATGACTTCATTGTAACTCCAATTTGGTTACCATCAGCAATGTTGCTTGACTTGGTCTATTGGGCTACAAAGAAGAACAAACACTCCTTGATTCTGTTCGGCGGAGTACTTGTAGGAATGTCATTACCATTGTTCAACATGATAAATCTGATAACAGTGGCAGACCCACTAGAAACGGCATTCAAATATCCAAGACCAACATTGCCACCATACATGACACCGATCGAACCGCAAGTAGGTAAGTTCTATAACAGTCCAGTAGCTCTCGGTGCTGGTGCAGGTGCTGTATTGGGATGTACATTTGCAGCCCTAGGTTGTAAGCTGAATACT
>HE598573__NT;NT-Alpha;NT-Alpha_OTU3
TGTACTCACTACTTGTTTATAGTAGTGGTAGCAGTCAACTCTACATTGTTGACCATCAATGCCGGAGACTACATATTCTATACTGACTGGGCGTGGACTTCATTTGTGGTATTTTCAGTATCGCAAACACTCATGCTTGCTGTCGGTGCCGCGTACTACCTTACATTCACTGGAGTACCAGGAACTGCAACTTACTATGCACTGATAATGACGGTGTATACATGGATTGCAAAAGGAGCGTGGTTC---TCGTTAGGATATCCATATAGCTTCATAGTTGTACCAGTTTGGATTCCATCGGCCATGCTGATGGACTTGGTATATTGGGCAACAAAGAAGAACAAACACTCTCTCATTCTAATGGGTGGTGTACTCTGTGGAATGTCTCTGCCAATGTTCAACATGATAAATCTCATAACGATAGACGATCCGCTAGAGACTGCATTCAAATACCCAAGAACTACATTGCCCCCATACATGACTCCAATAGAACCCCAAGTTGGAAAGTTCTATGATAGTCCGGTCGCGCTAGGTGCGGGTGCCGGAGCTGCCCTGTCAGTTACAATGACCGCATTAGGTTGTAAATTGACAACG
>HE598576__NT;NT-Alpha;NT-Alpha-1;NT-Alpha-1.1;NT-Alpha-1.1.1;NT-Alpha-1.1.1.1;NT-Alpha-1.1.1.1.3;NT-Alpha-1.1.1.1.3.3;NT-Alpha-1.1.1.1.3.3_OTU1
TGTACTCACTACTTATTCATGGTAGTGGTAGCAGTCAACTCGACCCTGTTGGTAATCAACGCAGGAGACTACATATTCTACACTGATTGGGCATGGACATCATATGTGATATTTACACTATCACAATCATTGATGCTCGCAGTCGGTGCTGCATATTACCTAACGTTCACTGGTGTTCCAGGAACGGCAACATACTATGCACTGATAATGACAGTGTATACGTGGGTTGCAAAAGGTGCGTGGTTC---TCCTTAGGATATCCATACAGCTTCATCGTTGTTCCGATATGGATTCCATCTGCGATATTGATGGATCTTGCATATTGGGCAACAAAGAGAAACAAACACTCTTTGATCCTTATAGGCGGTGTACTCTGTGGAATGTCCATGTCGTTGTTCAACATGATCAATCTAATCACAATAGATGATCCTCTAGAGACTGCTTTCAAATATCCAAGAACCACATTGCCTCCATACATGACACCAATAGAACCGCAAGTCGGAAAGTTCTATGATAGTCCCGTCGCTCTGGGTGCAGGCGCTGGTGCAGTATTAACGGTAACAATGACTGCGCTAGGATGCAAACTAACAACA
>HE598612__NT;NT-Alpha;NT-Alpha_OTU9
TGTACACACTACTTGTTTATAGTAGTGGTAGCAGTCAACTCTACCTTGTTGACCATCAATGCCGGAGACTACATATTCTATACTGACTGGGCGTGGACCTCATTTGTGATATTCTCATTATCACAGACACTCATGCTCGCAGTAGGTGCAGCGTACTACCTCACATTCACTGGAGTTCCTGGAACTGCAACTTACTATGCACTGATAATGACGGTGTATACTTGGATTGCAAAAGGAGCGTGGTTC---TCACTAGGATATCCATATAGCTTTATAGTTGTACCAGTTTGGATTCCATCTGCGATGTTGATGGATTTAGTTTATTGGGCAACAAAGAAGAACAAGCACTCTCTCATTCTGATGGGCGGTGTGCTCTGTGGACTGTCTCTGCCATTGTTTAACATGGTCAACTTGCTTACGATAGCTGATCCGCTAGAGACTGCATTCAAATACCCAAGAACTACATTGCCTCCATACATGACTCCAATAGAACCCCAAGTCGGAAAGTTCTATGATAGTCCGGTCGCACTAGGTGCGGGTGTCGGTGCTGTCCTGTCAGTTACAATGACGGCATTAGGTTGTAAATTGACAACG
>HM055560__NS;NS-Delta;NS-Delta-1;NS-Delta-1.1;NS-Delta-1.1.2;NS-Delta-1.1.2.2;NS-Delta-1.1.2.2_OTU2
ACTACACACTATCTATTCATAGTTGTAGTTGCTGTAAATAGTACATTATTGACAATCAACGCAGGAGACTACATTTTCTATACAGATTGGGCATGGACATCATTCGTAGTATTCTCAATATCCCAATCAACAATGCTTGTAGTTGGTGCAATCTATTACATGCTCTTCACCGGTGTACCAGGGACTGCAACATATTATGCAACAATCATGACTATCTATACATGGGTAGCCAAAGGAGCTTGGTTT---GCATTAGGATATCCATACGACTTCGTGGTAACTCCAGTCTGGATACCTTCAGCAATGCTGTTAGATTTGACATATTGGGCAACAAGAAGGAATAAGCATGCTGCCATTATAATTGGCGGAACATTGGTAGGACTTTCATTGCCAATATTCAATATGATAAATCTACTGCTGGTCAGAGATCCTCTAGAGATGGCATTCAAGTATCCTCGTCCAACATTGCCTCCATACATGACACCAATTGAGCCTCAGGTCGGAAAGTTCTACAATAGTCCCGTGGCGCTAGGATCGGGAGCTGCGGCTGTGCTGAGCGTTCCAATCGCTGCATTGGGCGCAAAACTCAATACT
>HM113517__NS;NS-Gamma;NS-Gamma-2;NS-Gamma-2.3;NS-Gamma-2.3_OTU1
ACCACACACTATCTATTTATAGTTGTAGTAGCTGTGAACAGCACACTGCTGACAATAAATGCAGGAGACTATATTTTCTATACAGACTGGGCTTGGACGTCATTTGTAGTATTCTCGATTTCTCAATCGACTATGCTTGCAGTAGGGGCCATTTACTACATGCTCTTTACGGGAGTTCCAGGAACCGCAACATATTATGCCACTATTATGACAATCTACACATGGGTTGCAAAAGGTGCATGGTTT---GCGTTAGGATATCCATATGACTTTATCACAGTACCGGTATGGATACCTTCAGCAATGTTATTGGATCTTACGTACTGGGCTACGCGAAGGAACAAACATGCTGCCATACTTATTGGTGGAACATTAGTTGGACTTTCGCTTCCAATGTTCAACATGATAAATCTACTGTTGGTGAGGGATCCGCTGGAAGTAGCATTCAAATATCCTAGACCTACGCTACCGCCGTATATGACTCCTATTGAGCCTCAGGTCGGTAAGTTCTACAATAGCCCTGTAGCTTTGGGTGCAGGTGCTGGAGCTGTATTGACAGTGCCTATTGCTGCACTAGGTGCCAAACTAAATACT
>HM131566__NT;NT-Alpha;NT-Alpha-1;NT-Alpha-1.2;NT-Alpha-1.2.1;NT-Alpha-1.2.1_OTU1
TGTACTCACTACTTATTCATAGTAGTGGTAGCAGTCAACTCGACCTTGTTGACAATCAACGCAGGAGACTACATATTCTACACTGACTGGATGTGGACATCATATGTGATATTCACGTTATCACAATCACTGATGCTAGCAGTTGGTGCAGCTTACTATCTTACGTTCACTGGTGTTCCAGGAACAGCAACCTACTATGCATTGATAGTGACAGTGTATACATGGATTGCAAAGGGTGCGTGGTTC---TCCTTAGGATATCCATATAGCTTCATTGTTGTACCAATGTGGATTCCATCCGCGATATTGATGGACTTGGTATATTGGGCAACAAAGAAAAACAAACACCCTCTGATCTTAATGGGCGGTGTGCTGTGTGGCATGTCAATGTCGATGTTCAACATGATAAATCTATTGACTATAGATGATCCTCTAGAGACTGCTTTCAAATACCCAAGAACTACATTGCCTCCATACATGACTCCAATAGAGCCCCAAGTAGGCAAGTTCTATGATAGTCCTGTTGCATTGGGTGCGGGTGCTGGTGCAGTGCTAACCGTTACGATGACTGCATTGGGCTGTAAACTAACAACT
>HM131573__NS;NS-Alpha;NS-Alpha-2;NS-Alpha-2_OTU5
ACAACGCACTATCTGTTCATAGTGGTCGTTGCTGTCAACAGCACGCTGCTAACCATCAATGCAGGCGATTACATCTTCTACACGGACTGGGCATGGACCTCCTTCGTGGTGTTTTCGGTTTCACAATCGACAATGCTTGCGGTAGGAGCAATCTATTACATGCTTTTCACGGGAGTTCCGGGCACAGCCACATACTACGCAACCATCATGACCATATACACATGGGTAGCAAAGGGTGCCTGGTAT---GCGCTAGGCTATCCGATGGACTTCATAACGGTACCCATCTGGATTCCATCTGCAATGCTGTTGGACCTGACTTACTGGGCCACAAGAAGGAACAAGCACGCTGCTATTATCATAGGTGGAACGCTGGTAGGAATGTCCCTCCCGCTGTTCAACATGGTGAACCTCCTATTGATACACGATCCGCTGGATACGGCATTCAAGTATCCAAGACCTACACTACCTGCATACATGACGCCGATCGAACCGCAGGTAGGGAAGTTCTACAACAGTCCTGTTGCCCTTGGTTCGGGTGCAGGAGCAGTGCTGACAGTTCCGATAGCCGCGTTGGGTGCGAAGCTTAACACA
>HM131587__NT;NT-Alpha;NT-Alpha_OTU4
TGTACCCACTACTTGTTTATAGTAGTAGTAGCAGTCAACTCTACCTTGTTGACTATCAATGCCGGAGACTACATATTCTATACTGACTGGGCGTGGACATCATTTGTGGTATTCTCAGTATCACAGACACTCATGCTTGCAGTCGGTGCCGCGTACTACCTTACATTCACTGGAGTCCCAGGAACTGCAACATACTATGCACTGATAATGACAGTGTATACATGGATTGCAAAAGGAGCGTGGTTC---TCATTAGGATATCCATATAGCTTCATAGTTGTACCAGTTTGGATTCCATCTGCTATGTTGATGGATTTGGTATATTGGGCAACAAAGAAGAACAAACACTCACTCATTCTAATGGGCGGTGTGCTTTGTGGAATGTCTCTGCCATTGTTTAACATGGTCAACCTGATAACGATTGACGATCCGCTAGAGACTGCATTCGAATATCCAAGAACTACATTGCCTCCATACATGACTCCAATAGAACCCCAAGTTGGAAAGTTCTATGATAGTCCGGTCGCGCTAGGTGCCGGTGCCGGTGCTGTTCTGTCAGTTACGATGACAGCTTTAGGCTGCAAATTGACAACG
>HM131590__NT;NT-Alpha;NT-Alpha-1;NT-Alpha-1.2;NT-Alpha-1.2.1;NT-Alpha-1.2.1_OTU2
TGTACTCACTACTTATTCATAGTAGTAGTAGCAGTCAACTCGACCTTGTTGACAATCAACGCAGGAGACTACATATTCTACACCGATTGGATGTGGACATCATATGTGATATTCACACTATCGCAATCATTGATGCTCGCAGTTGGTGCTGCATACTATCTAACGTTCACTGGTGTTCCAGGAACAGCAACCTACTATGCACTGATAATGACAGTGTATACATGGATTGCAAAAGGTGCGTGGTTC---TCCTTAGGATATCCATATAGCTTCATCGTTGTACCAATGTGGATTCCATCTGCAATATTGATGGACTTGGTATATTGGGCAACAAAGAAAAACAAACACTCTTTGATCCTAATGGGTGGTGTGCTTTGTGGAATGTCAATGTCGATGTTCAACATGATCAACCTATTGACAATAGATGATCCTCTAGAGACTGCTTTCAAATACCCAAGAACTACATTACCTCCATACATGACTCCGATAGAACCACAAGTAGGAAAGTTCTATGATAGTCCTGTTGCATTGGGTGCGGGTGCTAGTGCGGTGTTAACTGTTACAATGACCGCATTAGGCTGCAAACTGACAACT
>HM131597__NT;NT-Alpha;NT-Alpha-1;NT-Alpha-1.1;NT-Alpha-1.1.3;NT-Alpha-1.1.3_OTU9
TGTACTCACTACTTGTTTATAGTAGTGGTAGCAGTCAACTCGACCTTGTTGACAATCAACGCAGGAGACTACATATTCTACACTGACTGGATGTGGACATCATATGTGATATTTACTCTATCACAATCATTGATGCTAGCTGTTGGTGCGGCATACTACCTTACGTTCACTGGAGTTCCAGGAACGGCAACCTACTATGCACTGATTATGACAGTGTATACATGGATCGCAAAAGGTGCCTGGTTC---TCCTTAGGATATCCATATAGCTTCATCGTTGTGCCAATGTGGATTCCGTCTGCAATATTGATGGATCTGGCATATTGGGCAACAAAGAAGAACAAGCACTCTTTGATCCTCATAGGCGGTGTACTGTGTGGAATGTCAATGTCTATGTTCAACATGATCAATCTATTGACAATAGATGATCCGTTGGCGACTGCTTTCAAATATCCAAGAACTACATTGCCACCATACATGACTCCAATAGAACCCCAAGTAGGCAAGTTCTATGATAGTCCGGTAGCGCTGGGTGCAGGTGCAGGTGCGGTCCTTACTGTAACAATGACTGCATTAGGATGCAAATTAACAACC
>HM345609__NP;NP-Theta;NP-Theta-Incertae_sedis;NP-Theta-Incertae_sedis_OTU1
TGTACCCACTACTTATTCATAGTAGTAGTTGCGGTTAACTCGACTTTGTTAACAATTAATGCAGGAGACTATATCTTCTACACTGACTGGGCCTGGACATCGTTTGTAGTATTCTCAATATCTCAAACGTTAATGCTTGTAGTAGGTGCAGCATATTACCTAACATTTACAGGCGTTCCCGGAACAGCAACGTATTATGCGTTGATTATGACAGTATACACGTGGATTGCAAAAGGTGCATGGTTT---GCACTCGGATATCCATACGACTTCATTGTTACACCAGTATGGCTCCCATCAGCAATGTTGATGGACTTGGCTTATTGGGCAACAAAGAGAAACAAACACTCACTGATACTGTTCGGCGGTGTACTAGTAGGAATGTCTCTACCATTGTTCAACATGGTCAACTTGATTACGGTAGCTGACCCACTAGAAACGGCCTTCAAATATCCAAGACCAACATTACCACCATACATGACACCTATAGAACCTCAAGTAGGTAAATTCTATAACAGCCCAGTAGCACTGGGAGCAGGTGCTGGTGCAGTGTTGTCTGTAACTATGGCTGCGTTGGGATGTAAATTAACAACG
>HM346001__NS;NS-Gamma;NS-Gamma-2;NS-Gamma-2.1;NS-Gamma-2.1.2;NS-Gamma-2.1.2.2;NS-Gamma-2.1.2.2_OTU2
ACAACGCACTATCTATTCATAGTTGTAGTTGCCGTAAATAGTACATTGCTGACGATCAACGCGGGAGATTACATATTCTACACGGACTGGGCCTGGACATCATTTGTAGTATTTTCCATCTCACAATCTACTATGCTTGTCGTAGGGGCGATTTACTACATGCTTTTCACAGGAGTTCCAGGAACCGCAACCTATTATGCAACCATAATGACAATATACACCTGGGTGGCCAAAGGTGCATGGTTT---GCGTTAGGATATCCCTATGACTTTATAGCAGTCCCCGTATGGATACCCTCGGCGATGTTGTTAGATCTAACGTACTGGGCCACTAGACGCAACAAGCACGCTGCAATTATTATCGGTGGAACTTTGGTGGGTTTGTCGCTGCCTCTGTTCAACATGATAAACTTGCTTCTGATCAGAGATCCGCTTGAGATGGCATTCAAGTATCCAAGACCGACATTGCCTCCATACATGACTCCCATTGAACCTCAGGTCGGAAAGTTCTACAATAGTCCTGTTGCCTTGGGGTCGGGAGCGGGAGCTGTGCTGAGCGTGCCAATTGCGGCATTGGGTGCCAAACTGAACACG
>HM346030__NS;NS-Delta;NS-Delta-1;NS-Delta-1_OTU3
ACTACACACTATCTATTCATAGTTGTAGTTGCTGTAAATAGTACATTATTGACAATCAACGCAGGGGACTACATATTCTATACTGATTGGGCATGGACTTCTTTCGTAGTATTCTCAATATCCCAATCAACTATGCTTGTAGTCGGTGCAATCTATTACATGCTATTCACCGGTGTACCAGGGACTGCAACATATTATGCAACAATCATGACTATCTATACATGGGTAGCCAAAGGAGCTTGGTTT---GGACTAGGATATCCATATGACTTCATCACGACACCTGTCTGGATACCTTCAGCAATGCTGTTAGATTTGACATATTGGGCAACAAGAAGGAATAAACATGCTGCCATTATAATTGGCGGAACATTGGTTGGACTTTCATTGCCAATATTTAATATGATCAATCTACTGTTGATCAGAGATCCTCTAGAGATGGCATTCAAGTATCCTCGGCCGACATTGCCTCCATACATGACACCAATTGAGCCTCAGGTCGGTAAATTCTACAATAGTCCCGTAGCGCTAGGATCGGGAGCAGCAGCTGTACTAAGTGTTCCAATAGCCGCACTAGGTGCAAAACTGAATACC
>HM346033__NS;NS-Delta;NS-Delta-1;NS-Delta-1.1;NS-Delta-1.1.2;NS-Delta-1.1.2.2;NS-Delta-1.1.2.2_OTU1
GCTACACACTATCTATTCATAGTTGTAGTTGCTGTAAATAGTACATTATTGGCAATCAACGCAGGAGACTACATATTCTATACTGATTGGGCGTGGACTTCATTCGTAGTATTCTCAATATCCCAATCAACAATGCTTGTAGTCGGCGCAATCTATTACATGCTATTCACCGGTGTACCAGGGACTGCAACATATTATGCAACAATCATGACTATCTATACATGGGTAGCCAAAGGAGCTTGGTTT---GCATTAGGATATCCATACGACTTCATCGTAACTCCAGTCTGGATACCTTCAGCAATGCTGCTAGATTTGACTTATTGGGCAACAAGAAGGAATAAGCATGCTGCCATTATAATTGGCGGAACATTAGTAGGACTTTCATTGCCAATATTCAATATGATAAATCTACTGCTGGTCAGAGATCCTCTAGAAATGGCATTCAAGTATCCTCGTCCAACATTGCCTCCATACATGACCCCAATTGAGCCTCAGGTCGGTAAGTTCTACAATAGTCCCGTGGCGCTAGGATCGGGAGCTGCGGCTGTGCTGAGCGTCCCAATCGCTGCATTGGGCGCAAAACTCAACACT
>HM346048__NS;NS-Delta;NS-Delta-1;NS-Delta-1_OTU4
ACTACACACTATCTATTCATAGTTGTAGTTGCTGTAAATAGTACATTATTGACAATCAACGCAGGAGACTACATATTCTATACTGATTGGGCATGGACCTCATTCGTAGTATTCTCAATATCCCAATCAACAATGCTTGTAGTTGGTGCAATCTATTACATGCTATTCACCGGTGTACCAGGGACTGCAACATATTATGCAACAATCATGACTATCTATACATGGGTGGCCAAAGGAGCTTGGTTT---GCACTAGGGTATCCATACGATTTCATCGCGGTACCTGTTTGGATACCTTCAGCAATGCTGTTAGATTTGACATATTGGGCAACAAGAAGGAATAAACATGCTGCCATTATAATTGGCGGAACATTGGTTGGACTTTCACTGCCAATATTTAATATGATCAATCTACTGCTGGTCAGAGATCCTTTGGAGATGGCATTCAAGTATCCTCGTCCGACACTCCCTCCATACATGACACCGATTGAACCTCAGGTCGGAAAGTTCTACAATAGTCCCGTAGCGCTAGGATCGGGAGCAGGAGCTGTACTAAGTGTTCCCATAGCCGCACTAGGTGCAAAACTGAATACC
>HM346065__NS;NS-Delta;NS-Delta-1;NS-Delta-1_OTU5
ACTACACACTATCTATTCATAGTTGTAGTTGCTGTAAATAGTACATTATTGACAATCAACGCAGGAGACTACATATTCTATACCGATTGGGCTTGGACTTCATTCGTGGTATTCTCAATATCCCAATCAACTATGCTTGTAGTAGGTGCAATCTATTACATGCTGTTCACCGGTGTACCAGGGACTGCAACATATTATGCAACAATCATGACTATCTATACTTGGGTAGCCAAAGGAGCTTGGTTT---GGATTAGGATATCCATATGACTTCGTCCTCGTACCTGTCTGGATACCTTCAGCAATGCTGTTAGATTTGACATATTGGGCAACGAGAAGGAATAAACATGCTGCCATTTTAATTGGCGGGACTTTGGTTGGACTTTCATTGCCGATATTTAACATGATCAATCTACTGCTGGTCAGAGATCCTCTGGAGATGGCATTCAAATATCCTCGTCCGACATTGCCTCCATACATGACGCCAATTGAGCCTCAGGTCGGTAAGTTCTACAATAGTCCCGTAGCGCTAGGATCGGGAGCTGGAGCTGTACTAAGTGTTCCAATAGCCGCACTAGGAGCTAAACTTAATACC
>HM346166__NS;NS-Delta;NS-Delta-1;NS-Delta-1_OTU6
ACTACACACTATTTATTCATAGTTGTAGTTGCTGTAAATAGTACATTATTGACAATCAACGCAGGAGACTACATATTCTATACTGATTGGGCGTGGACTTCATTCGTGGTATTCTCAATATCCCAGTCAACTATGCTCGTAGTTGGTGCAATCTATTACATGCTATTCACCGGTGTACCAGGGACTGCAACATATTATGCAACAATCATGACTATCTATACATGGGTAGCCAAAGGAGCTTGGTTT---GGACTAGGATATCCATACGACTTCATCGCGACCCCTGTTTGGATACCTTCGGCGATGCTGCTAGATTTGACATACTGGGCAACTAGAAGGAATAAACATGCTGCAATTATAATTGGCGGGACTTTGGTTGGACTTTCATTGCCAATATTTAATATGGTCAATCTACTGCTGATCAGAGATCCTCTGGAGATGGCATTCAAGTATCCTCGGCCGACATTGCCTCCATACATGACGCCAATTGAGCCTCAGGTCGGAAAGTTCTACAATAGTCCCGTAGCGCTAGGATCGGGAGCTGCAGCTGTACTAAGTGTTCCAATAGCCGCACTAGGTGCGAAACTCAATACT
>HM346180__NS;NS-Delta;NS-Delta-1;NS-Delta-1.2;NS-Delta-1.2.2;NS-Delta-1.2.2_OTU3
ACTACACACTATCTATTCATAGTTGTAGTTGCTGTAAATAGTACATTATTGACAATCAACGCAGGAGACTACATCTTCTATACTGATTGGGCGTGGACTTCATTCGTGGTATTCTCAATATCCCAATCAACTATGCTTGTAGTTGGTGCAATCTATTACATGCTATTCACCGGCGTACCAGGGACTGCAACATATTATGCAACCATCATGACTATCTATACATGGGTAGCCAAAGGAGCTTGGTTT---GGACTAGGATATCCATATGACTTCATCACGACACCTGTCTGGATACCTTCAGCAATGCTGTTAGATTTGACCTATTGGGCAACAAGGAGGAATAAACATGCTGCCATTATAATTGGCGGAACATTGGTTGGACTTTCGTTGCCAATATTCAATATGATCAATCTACTGCTGATCAGAGATCCTCTGGAGATGGCATTCAAGTATCCTCGACCGACGTTGCCTCCATACATGACTCCCATTGAGCCTCAGGTCGGTAAGTTCTACAATAGTCCCGTTGCGCTAGGATCGGGAGCTGGAGCTGTACTAAGTGTTCCAATAGCTGCGCTAGGTGCGAAACTCAATACA
>HM443629__NP;NP-Eta;NP-Eta-1;NP-Eta-1.1;NP-Eta-1.1.1;NP-Eta-1.1.1.2;NP-Eta-1.1.1.2_OTU4
TGTACGCACTACTTATTCATAGTAGTCGTTGCAGTCAACTCAACCCTGCTTACAATCAACGCAGGAGACTACATCTTCTACACTGACTGGGCATGGACTTCATTTGTCGTGTTCTCAATATCACAGACATTGATGTTAGTCGTAGGTGCAACTTACTATCTAACATTCACTGGAGTTCCAGGAACCGCAACGTACTACGCGCTTATTATGACCGTGTATACATGGATCGCAAAAGGCGCATGGTTC---GCACTAGGTTACCCATATGACTTCATTGTTACACCAGTTTGGTTGCCATCAGCAATGTTGCTTGATCTGGCATACTGGGCAACAAAGAAGAACAAGCACTCACTGATACTATTCGGTGGTGTACTGTGTGGAATGTCACTGCCATTGTTCAACATGGTCAATCTAATTACCGTGGCTGATCCATTGGAGACTGCATTCAAATATCCAAGACCAACTTTGCCTCCATACATGACTCCTATAGAACCCCAAGTGGGCAAATTCTATAACAGTCCAGTTGCACTCGGTGCAGGCGCAGGTGCTGTATTAGCATGTACCTTCGCCGCTCTCGGATGTAAGCTGAACACA
>HM589775__NP;NP-Eta;NP-Eta-1;NP-Eta-1.1;NP-Eta-1.1.1;NP-Eta-1.1.1.2;NP-Eta-1.1.1.2_OTU1
TGTACGCACTACTTGTTTATAGTAGTCGTAGCAGTCAACTCAACCCTGCTTACAATCAACGCAGGAGACTACATCTTCTACACTGACTGGGCATGGACTTCGTATGTCGTGTTCTCAATATCACAGACATTGATGTTAGTGGTAGGTGCAACTTACTATCTTACATTTACCGGAGTTCCAGGAACCGCAACATACTACGCGCTGATTATGACCGTGTATACATGGATCGCAAAAGGCGCATGGTTT---GCTCTAGGTTACCCATATGACTTCATTGTTACACCAGTTTGGCTACCATCAGCAATGCTGATTGACTTGGCATACTGGGCTACAAAGAAGAACAAGCACTCACTGATCCTATTCGGTGGTGTATTGTGTGGAATGTCACTTCCATTGTTCAACATGGTAAATCTAATCACCGTGGCTGATCCATTGGAGACTGCTTTCAAATATCCAAGACCAACATTGCCTCCATACATGACTCCAATAGAACCCCAAGTGGGCAAGTTCTATAACAGTCCAGTTGCACTCGGTGCAGGCGCAGGCGCTGTATTATCAGTAACCTTTGCCGCTCTGGGATGTAAGCTGAACACA
>HM589795__NP;NP-Gamma;NP-Gamma-2;NP-Gamma-2.2;NP-Gamma-2.2.3;NP-Gamma-2.2.3_OTU1
TGTACACACTACTTGTTTATAGTAGTAGTTGCAGTTAACTCTACACTGTTAACAATTAATGCAGGTGACTACATCTTCTACACTGACTGGGCTTGGACTTCGTACACGGTATTCTCTATATCGCAGACGTTGATGCTTGTAGTAGGTGCAACATATTACCTTACATTTACAGGCGTTCCAGGTACAGCAACGTACTACGCTCTTATCATGACAGTATATACATGGGTAGCAAAGGGTGCATGGTTT---GCACTAGGTTATCCATATGACTTCATTGTGACCCCAGTTTGGTTACCATCAGCAATGTTGCTTGATCTAGCCTATTGGGCGACAAAGAAGAACAAGCACTCATTGATACTGTTTGGCGGAGTACTAGTAGGAATGTCATTACCATTGTTCAACATGGTAAACCTGATAACAGTCGCAGATCCACTAGAGACAGCCTTCAAATATCCAAGACCAACATTACCACCATATATGACACCGATAGAACCCCAAGTAGGAAAGTTCTATAACAGTCCAGTTGCACTGGGCGCTGGTGCTGGTGCAGTGTTGTCAGTTACGTTTGCAGCATTAGGTTGTAAGCTTAACACT
>HM589837__NP;NP-Gamma;NP-Gamma-2;NP-Gamma-2.2;NP-Gamma-2.2.4;NP-Gamma-2.2.4.1;NP-Gamma-2.2.4.1_OTU7
TGTACACACTACTTGTTCATAGTAGTAGTTGCAGTTAACTCAACATTGTTAACAATTAACGCAGGTGACTACATCTTCTACACTGACTGGGCCTGGACATCATACACGGTATTCTCAATATCACAAACCTTGATGTTAGTAGTAGGTGCTACTTACTATCTTACATTTACAGGAGTTCCAGGTACAGCAACGTATTACGCGCTTATAATGACGGTATACACGTGGGTAGCAAAAGGTGCATGGTTT---GCACTAGGATATCCATATGACTTCATTGTAACTCCAGTTTGGTTACCATCAGCAATGCTGTTGGACTTGGCTTATTGGGCTACAAAGAAGAACAAGCACAGCTTGATACTGTTTGGCGGTGTACTAGTAGGAATGTCATTACCACTGTTCAACATGGTAAACCTGATTACAGTCGCAGACCCACTAGAAACGGCATTCAAATATCCGAGACCAACATTGCCACCATACATGACACCGATTGAACCGCAGGTAGGTAAATTCTACAACAGTCCGGTTGCACTTGGTGCAGGAGCTGGTAGTGTCTTGTCCGTAACGTTCGCAGCGTTGGGTTGTAAACTTAACACT
>HM589849__NS;NS-Alpha;NS-Alpha-3;NS-Alpha-3.2;NS-Alpha-3.2.1;NS-Alpha-3.2.1.1;NS-Alpha-3.2.1.1.1;NS-Alpha-3.2.1.1.1.1;NS-Alpha-3.2.1.1.1.1.Incertae_sedis.2;NS-Alpha-3.2.1.1.1.1.Incertae_sedis.2_OTU2
ACAACGCACTACCTATTCATAGTAGTCGTCGCTGTCAACAGCACGCTGCTAACCATCAACGCAGGAGACTACATCTTCTACACAGACTGGATGTGGACATCCTTCGTGGTATTCTCGGTCTCACAGTCGACCATGCTCGCTGTGGGTGCGATATACTACATGTTGTTCACAGGCGTTCCGGGCACGGCCACATACTACGCCACAATCATGACCATATACACATGGGTCGCAAAGGGCGCATGGTTT---GCGCTGGGCTACCCATACGACTTCATCGTGGTGCCAGTGTGGATCCCGTCGGCTATGCTGTTGGACCTCACGTACTGGGCGACAAGACGCAACAAGCACGCTGCCATCATCATTGGCGGTACGCTGGTTGGCCTATCCTTCCCGCTGTTCAACATGGTCAACCTGTTGCTCATCAGGGACCCGCTTGAGATAGCCTTCAAGTATCCGAGACCGACGCTGCCAGCGTACATGACGCCCATAGAGCCCCAGGTAGGTAAGTTCTACAACTCGCCTGTCGCTCTAGGATCTGGAGCTGGTGCAGTGCTAACGGTGCCCATCGCTGCGTTGGGTGCGAAGCTAAACACG
>HM589852__NP;NP-Alpha;NP-Alpha-2;NP-Alpha-2.2;NP-Alpha-2.2.2;NP-Alpha-2.2.2_OTU1
TGTACTCACTACTTGTTCATAGTAGTAGTTGCAGTAAACTCAACATTGTTGACAATTAACAGTGGAGACTATATTTTCTATACTGACTGGGCATGGACATCATATGTCGTATTTTCCATCGCTAACACTTTGATGGTTTCAGTCGGTGCAACATACTATCTGTTGTTTACTGGTGTTCCAGGAACGGCAACGTATTATGGATTGATAATGCAGGTCTATACATGGGTCGCCAAAGGCGCATGGTTT---GCTCTGGGTTATCCATATGACTTCATAGTGACTCCAATGTGGATTCCATCATGTATGTTGTTGGACTTAGCATATTGGGCAACAAAACGAAACAAGCACTCTTTGATATTATTCGGAGGTGTCTTAGTTGGAATGTCAATGCCATTGTTTAACATGGTAAACTTGTTGACAGTAGCTGATCCACTTGAAACAGCATTCAAGTATCCACGACCAACATTGCCACCATACATGACGCCAATAGAACCGCAGGTAGGTAAATTCTACAACAGTCCAGTTGCACTGGGTGCTGGAGTTGGTTCAGTTTTGGCTGTTACGTTTACGGCATTGGGTGCAAAACTCAATACA
>HM637851__NT;NT-Gamma;NT-Gamma_OTU1
TGTACTCACTACTTGTTTATTGTAGTGGTTGCAGTCAACTCTACCTTGTTGACAATTAATGCTGGAGACTACATATTCTATACCGACTGGGCGTGGACATCCTTTGTGGTATTCTCAATATCACAAACGCTGATGTTAGCAGTTGGTGCAGCATACTACCTGACGTTCACTGGAGTTCCAGGAACAGCAACATACTATGCACTGATAATGACAGTGTATACGTGGATTGCAAAGGGAGCATGGTTT---GCATTAGGATATCCATATGACTTCATTACTACACCAGTATGGATTCCGTCAGCAATGTTGATGGATTTGGTTTACTGGGCAACAAAGAGAAACAAGCACTCCTTGATCCTAATGGGTGGTGTGCTGGTTGGATTGTCTCTGCCGTTGTTTAACATGGTAAATCTCTTGTTGGTGCAAGACCCACTAGAGGTTGCGTTCAAATATCCAAGGCCAACTTTGCCCCCATACATGACTCCGATAGAACCACAAGTAGGAAAGTTCTATAACAGTCCAGTTGCCCTAGGTGCAGGTGCAGGTGCTGTATTGTCAGTTACGATGACAGCATTAGGCTGCAAGCTGACTACA
>HM637854__NP;NP-Eta;NP-Eta-1;NP-Eta-1.2;NP-Eta-1.2.1;NP-Eta-1.2.1_OTU11
TGTACTCACTACTTGTTCATAGTAGTGGTTGCAGTAAACTCTACCCTGCTAACAATTAACGCAGGAGACTACATCTTCTACACTGACTGGGCCTGGACTTCGTTTGTAATATTCTCAATATCACAATCGTTGATGTTGGTAGTTGGCGCATGCTACTATCTCACATTTACGGGAGTCCCAGGAACAGCAACGTATTATGCGTTGATAATGACCGTCTACACATGGGTAGCAAAAGGTGCATGGTTT---GCACTCGGATACCCATATGACTTCATTGTAACACCAGTTTGGCTACCGTCGGCAATGTTGCTTGACTTGGCGTACTGGGCGACAAAGAAGAACAAGCACTCACTGATTCTATTCGGTGGTGTGATGTGTGGAATGTCATTGCCGTTGTTTAACATGGTCAACCTCATCACTGTGGCTGATCCATTAGAGACTGCATTCAAATATCCAAGACCAACGCTCGCTCCATATATGACACCAATAGAACCTGCGGTAGGCAAGTTCTATAACAGTCCAGTCGCATTAGGTGCCGGTGCAGGTGCTGTATTATCAGTAACCATGGCCGCGCTAGGATGTAAGCTGAACACG
>HM754656__NS;NS-Beta;NS-Beta-1;NS-Beta-1.1;NS-Beta-1.1_OTU3
ACAACGCATTATCTGTTCATAGTTGTAGTAGCTGTTAACAGCACGCTGCTGACTATTAATGCAGGTGACTACATATTCTACACTGATTGGGCTTGGACTTCATTCGTCGTGTTCTCTATATCCCAGTCAACGATGCTTGTTGTGGGTGCCATATATTACATGTTGTTTACGGGAGTGCCAGGGACAGCAACTTATTATGCCACCATAATGACGATCTATACATGGGTTGCAAAAGGAGCTTGGTTT---GCTCTTGGATATCCATACGACTTTATTGCGGTCCCGGTTTGGATTCCATCTGCAATGTTGCTGGATCTGTCTTACTGGGCAACAAGGAGGAACAAACATGCTGCTATACTGATAGGAGGAACATTAGTTGGACTTTCGCTGCCATTGTTTAACATGATCAACCTCTTGACCGTACGCGATCCGCTGGAAAGTGCATTTAAGTATCCTAGACCAACACTGCCTCTGTACATGACACCGATCGAACCACAAGTAGGTAAATTCTATAATAGTCCAGTAGCCTTAGGAGCAGGCGCAGGAGCCGTGCTATCTGTGCCTATAGCTGCTTTGGGAGCAAAACTTAATACG
>HM754688__NS;NS-Delta;NS-Delta-1;NS-Delta-1.1;NS-Delta-1.1.1;NS-Delta-1.1.1_OTU3
ACTACACACTATCTATTCATAGTTGTAGTTGCTGTAAATAGTACATTATTGACAATCAACGCAGGAGACTACATCTTCTATACCGATTGGGCGTGGACATCATTCGTAGTATTCTCAATATCCCAATCAACCATGCTTGTAGTTGGTGCAATCTATTACATGCTGTTCACCGGCGTACCAGGGACTGCAACATATTACGCAACAATCATGACTATCTATACATGGGTTGCAAAAGGAGCTTGGTTT---GCACTAGGATATCCATATGACTTCATCGTGACACCTGTCTGGATACCTTCAGCAATGCTATTAGACTTGACATATTGGGCAACAAGAAGGAATAAACATGCTGCCATTATAATTGGCGGAACATTGGTTGGACTTTCGCTGCCAATATTTAATATGATCAATCTACTGCTGGTCAGAGATCCTCTCGAGATGGCATTCAAATATCCTCGTCCAACATTGCCTCCATATATGACACCAATTGAGCCTCAGGTCGGTAAGTTCTACAATAGTCCCGTGGCGCTAGGATCGGGAGCTGGAGCTGTGCTAAGTGTGCTGATAGCTGCACTTGGTGCTAAACTAAATACT
>HM754752__NS;NS-Delta;NS-Delta-1;NS-Delta-1_OTU7
GCTACACACTATCTATTCATAGTTGTAGTTGCTGTAAATAGTACATTATTGACAATCAACGCAGGAGACTACATATTCTATACTGATTGGGCGTGGACTTCATTCGTGGTATTCTCAATATCCCAATCAACAATGCTTGTAGTTGGTGCAATCTATTACATGCTATTCACCGGTGTACCAGGGACTGCAACATATTATGCAACAATCATGACTATCTATACATGGGTGGCCAAAGGAGCTTGGTTT---GGATTAGGATATCCATATGACTTCATCGCGGTACCTGTCTGGATACCTTCAGCAATGCTATTAGATTTGACATATTGGGCAACAAGAAGGAATAAACATGCTGCCATTATAATTGGCGGAACATTGGTTGGACTTTCACTGCCAATATTTAATATGATCAATCTACTGCTGATCAGAGATCCTCTGGAGATGGCATTCAAGTATCCTCGTCCGACATTGCCTCCATACATGACGCCAATTGAGCCTCAGGTCGGAAAGTTCTACAATAGTCCCGTTGCGCTAGGATCGGGAGCAGGAGCTGTACTAAGTGTTCCAATAGCCGCACTAGGTGCAAAACTGAATACC
>HM803692__NS;NS-Delta;NS-Delta-1;NS-Delta-1.1;NS-Delta-1.1.2;NS-Delta-1.1.2.1;NS-Delta-1.1.2.1_OTU6
ACTACACACTATCTATTCATTGTTGTAGTTGCTGTAAATAGTACCTTTTTGACAATCAACGCAGGAGACTACATATTCTACACAGATTGGGCATGGACATCATTTGTAGTATTCTCAGTATCCCAGTCAACAATGCTTGTAGTTGGTGCAATCTATTACATGCTATTCACCGGTGTACCAGGGACTGCAACATATTATGCAACAATCATGACAATCTATACCTGGGTAGCCAAAGGAGCTTGGTTT---GCACTAGGATATCCATACGACTTCGTGGTAACTCCAGTCTGGATACCTTCAGCAATGCTGTTAGATTTGACATACTGGGCAACAAGAAGGAACAAACATGCTGCCATTATAATTGGCGGAACATTATTTGGACTTTCATTGCCCATATTCAACATGATAAATCTACTGCTGGTCAGAGATCCTCTAGAGATGGCATTCAAGTATCCTCGTCCAACATTGCCTCCATACATGACACCAATTGAGCCTCACGTCGGAAAATTCTACAATAGTCCCGTGGCGCTTGGATCCGGGGCGGCAGCTGTACTTAGCGTTCCACTCGCTGCATTGGGCGCACAACTAAATACA
>HM803694__NS;NS-Gamma;NS-Gamma-1;NS-Gamma-1.1;NS-Gamma-1.1_OTU3
ACAACGCACTGTTTGTTCATTGTTGTAGTTGCTGTAAACAGTACACTTCTGACTATTAATGCAGGCGACTATATTTTCTACACTGATTGGGCTTGGACTTCATTTGTAGTATTTTCAATTTCGCAATCTACGATGTTAGTTGTGGGAGCAATATACTACATGCTCTTTACTGGAGTTCCTGGAACGGCTACATATTATGCTACCATCATGACAATTTATACTTGGGTTGCGAAGGGTGCAGGGTTT---GCATTAGGATACCCCTATAACTTCATCGCATTGCCGGTTTGGATACCTTCGGCAATGTTATTGGACTTGACGTATTGGGCAACACGCCGCACCAAACATGCCGCATTAATTATCGGAGGAGTACTCGTTGGACTGTCGCTGCCGTTGTTCAATATGATAAACCTTTTGTTGATAAAGGATCCTCTGGAAATGGCATTCAAATATCCAAAACCTACCCTTCCTCCCTATATAACTCCCATTGAACCTCAGGTAGGAAAGTTCTACAATAGTCCTGTTGCGTTAGGTTCCGGTGCAGGAGCGGTGCTGTGCGTGCCTATGGCAGCTTTAGGTGCTAAATTGAATACA
>HQ007666__NS;NS-Delta;NS-Delta-1;NS-Delta-1.2;NS-Delta-1.2.1;NS-Delta-1.2.1_OTU4
ACTACACACTATCTATTCATAGTTGTAGTTGCTGTAAATAGTACATTATTGACGATCAACGCAGGGGACTACATATTCTATACTGATTGGGCGTGGACCTCATTCGTAGTATTCTCAATAGCCCAATCAACTATGCTTGTAGTTGGTGCAATCTATTACATGCTATTCACCGGTGTACCAGGGACTGCAACATATTATGCAACAATCATGACTATCTATACATGGGTAGCCAAAGGAGCTTGGTTT---GGACTAGGATATCCATACGACTTCGTCACCGTACCTGTCTGGATACCTTCAGCAATGCTGTTAGATTTGACATATTGGGCAACAAGAAGGAATAAACATGCTGCCATTATAATTGGCGGAACATTGGTTGGACTTTCATTGCCAGCATTCAATATGATCAATCTACTGCTGATCGCAGATCCTCTGGAGACTGCATTCAAGTATCCTCAGCCGACGTTACCTCCATACATGACTCCCATTGAGCCTCAGGTCGGTAAGTTCTACAATAGTCCCGTAGCGCTAGGATCGGGAGCTGGAGCTGTGCTAAGTGTTCCGATAGCTGCACTGGGTGCGAAACTCAATACT
>HQ007740__NS;NS-Gamma;NS-Gamma-2;NS-Gamma-2.1;NS-Gamma-2.1.2;NS-Gamma-2.1.2.2;NS-Gamma-2.1.2.2_OTU3
ACAACGCACTATCTGTTCATAGTCGTAGTTGCTGTAAATAGTACATTGCTGACGATCAATGCGGGAGATTACATATTCTACACGGACTGGGCCTGGACATCATTTGTAGTATTTTCTATCTCACAATCTACTATGCTTGTAGTAGGAGCGATTTACTACATGCTTTTCACAGGAGTTCCAGGAACCGCAACCTATTATGCAACCATAATGACAATATACACCTGGGTGGCCAAAGGTGCATGGTTT---GCTTTAGGATACCCATATGACTTCATAGCTGTCCCCGTATGGATACCCTCGGCGATGTTGTTAGATCTCACGTACTGGGCCACTAGACGCAACAAACACGCTGCAATTATCATTGGTGGAACTTTGGTGGGTTTGTCGCTGCCTATGTTCAACATGATAAACTTGCTTTTGGTCAGAGATCCTCTTGAGACGGCATTTAAATATCCAAGACCGACATTGCCTCCATACATGACTCCGATTGAACCTCAGGTCGGAAAGTTCTACAATAGTCCTGTTGCCTTGGGGTCGGGAGCGGGAGCTGTGCTGAGCGTGCCGATTGCGGCATTGGGTGCCAAGCTGAACACG
>HQ007756__NS;NS-Delta;NS-Delta-1;NS-Delta-1.2;NS-Delta-1.2.1;NS-Delta-1.2.1_OTU2
ACTACACACTATCTATTCATAGTTGTAGTTGCTGTAAATAGTACCTTATTGACAATCAACGCAGGTGATTACATCTTCTACACTGATTGGGCGTGGACATCATTCGTAGTGTTCTCAATATCCCAATCAACCATGCTTGTAGTTGGTGCAATCTATTACATGCTATTCACCGGAGTACCAGGGACTGCAACATATTATGCAACAATCATGACTATCTATACATGGGTAGCCAAAGGAGCTTGGTTT---GGACTAGGATATCCATACGACTTCGTCACCGTACCTGTCTGGATACCCTCAGCAATGCTGTTAGATTTGACATATTGGGCAACAAGAAGGAATAAACATGCTGCCATTATAATTGGCGGAACATTGGTTGGACTTTCATTGCCAGTATTCAATATGATCAATCTACTGCTGATCGCAGATCCTCTGGAGACTGCATTCAAGTATCCTCGGCCGACGTTACCTCCATACATGACTCCCATTGAGCCTCAGGTCGGTAAGTTCTACAATAGTCCCGTAGCGCTAGGATCGGGAGCAGGAGCTGTACTAAGTGTTCCAATAGCCGCGCTAGGTGCGAAACTCAATACA
>HQ007857__NS;NS-Delta;NS-Delta-1;NS-Delta-1.1;NS-Delta-1.1.3;NS-Delta-1.1.3_OTU1
ACTACACACTATCTATTCATAGTTGTAGTTGCCGTAAATAGTACATTATTGACAATCAACGCAGGAGACTACATCTTCTATACCGATTGGGCGTGGACTTCATTCGTGGTATTCTCAATATCCCAATCAACTATGCTTGTAGTAGGTGCAATCTATTACATGCTATTCACTGGTGTACCAGGGACTGCAACATATTATGCAACCATCATGACTATCTATACATGGGTAGCCAAAGGAGCTTGGTTT---GGACTAGGATATCCATACGACTTCGTTACCGTACCTGTTTGGATACCGTCAGCAATGCTGTTAGATTTGACATATTGGGCAACAAGAAGGAATAAACACGCTGCCATTATTATTGGCGGAACGCTGGTTGGTCTTTCATTGCCAATATTCAATATGATCAATCTGTTGTTAGTCAGAGATCCACTGGAGATGGCATTCAAGTATCCTCGTCCAACATTGCCCCCGTATATGACGCCAATTGAGCCTCAGGTCGGAAAGTTCTACAATAGTCCCGTGGCGCTAGGATCGGGAGCTGGAGCTGTGCTAAGTGTTCCGATAGCTGCACTGGGTGCGAAACTCAATACT
>HQ007886__NS;NS-Delta;NS-Delta-1;NS-Delta-1.2;NS-Delta-1.2.1;NS-Delta-1.2.1_OTU1
ACTACACACTATCTATTCATAGTTGTAGTTGCTGTAAATAGTACCTTATTGACAATCAACGCAGGTGATTACATCTTCTACACTGATTGGGCGTGGACATCATTCGTAGTGTTCTCAATATCCCAATCAACTATGCTTGTAGTTGGTGCAATCTATTACATGCTATTCACCGGAGTACCAGGGACTGCAACATATTATGCGACAATCATGACTATCTATACATGGGTAGCCAAAGGAGCTTGGGTT---GCACTAGGATATCCATATGACTTCATAGTAACACCCGTGTGGATACCTTCAGCAATGCTGCTAGATTTGACATATTGGGCAACAAGAAGGAATAAACACGCTGCCATTATTATTGGCGGAACATTGGTTGGACTTTCATTGCCAGTATTCAATATGATCAATCTACTGCTGATCGCAGATCCTCTGGAGACTGCATTCAAGTATCCTCGGCCGACGTTACCTCCATACATGACTCCCATTGAGCCTCAGGTCGGTAAGTTCTACAGTAGTCCCGTGGCGCTAGGATCGGGAGCTGGAGCTGTGCTAAATGTTCCGATAGCTGCACTGGGTGCGAAACTCAATACT
>HQ168103__NP;NP-Gamma;NP-Gamma-2;NP-Gamma-2.2;NP-Gamma-2.2.5;NP-Gamma-2.2.5_OTU2
TGTACTCACTACTTGTTCATAGTAGTAGTTGCAGTTAACTCAACACTGTTAACAATTAACGCAGGAGACTACATTTTCTATACTGACTGGGCTTGGACTTCGTTCACGGTATTTTCAATATCGCAAACGTTGATGCTTGCAGTAGGTGCAACATATTACCTGACATTTACAGGTGTTCCAGGAACAGCGACGTATTACGCCCTAATTATGACAGTATACACATGGATAGCAAAAGGCGCATGGTTT---GCACTTGGTTATCCATATGACTTCATTGTAACACCAATTTGGTTACCATCAGCAATGTTGCTTGATTTGGCCTATTGGGCGACAAAGAAGAACAAGCACTCCTTGATACTGTTTGGCGGTGTACTGGTAGGAATGTCTTTACCACTATTCAACATGGTAAACCTGATAACAGTAGCAGACCCACTAGAAACGGCATTCAAATATCCAAGACCAACATTGCCACCATACATGACACCAATAGAACCTCAAGTAGGTAAATTCTATAACAGTCCAGTAGCACTGGGTGCTGGTGCAGGTGCAGTCTTGTCGTGTACATTTACAGCACTGGGTTGTAAACTAAACACT
>HQ202369__NS;NS-Alpha;NS-Alpha-3;NS-Alpha-3.2;NS-Alpha-3.2.3;NS-Alpha-3.2.3.1;NS-Alpha-3.2.3.1.5;NS-Alpha-3.2.3.1.5_OTU2
ACAACGCACTATTTGTTCATAGTAGTGGTTGCTGTCAACAGCACACTGCTAACCATCAACGCAGGAGACTATATCTTCTACACAGACTGGATGTGGACCTCCTTCGTAGTGTTCTCGGTCTCGCAGTCGACGATGCTTGCTGTGGGCGCGATATACTACATGCTCTTCACAGGAGTACCAGGGACGGCCACATACTACGCCACAATCATGACAATCTACACATGGGTTGCAAAGGGTGCATGGTTT---GCACTGGGCTATCCGTACGACTTCATTGTGGTTCCGGTTTGGATACCTTCAGCAATGCTGTTGGATCTCACATACTGGGCTACAAGGCGGAACAAGCACGCTGCAATACTCATCGGCGGATCGCTGGTTGGCCTATCGTTCCCGCTGTTCAACATGGTCAACCTGCTGCTCGTAAGGGACCCGCTTGAGGTGGCATTCAAGTATCCTAGACCGACACTGCCTGCGTACATGACTCCGATCGAGCCTCAGGTAGGCAAGTTCTACAACAGTCCTGTAGCCTTGGGCTCAGGAGCAGGAGCGGTGCTGACAGTGCCGATCGCTGCGCTAGGTGCGAAGCTTAACACG
>HQ202385__NS;NS-Alpha;NS-Alpha-3;NS-Alpha-3.2;NS-Alpha-3.2.3;NS-Alpha-3.2.3.1;NS-Alpha-3.2.3.1.7;NS-Alpha-3.2.3.1.7_OTU5
ACAACGCACTATTTGTTCATAGTAGTGGTCGCTGTAAACAGCACGCTGCTAACCATCAACGCAGGAGACTATATCTTCTACACAGACTGGATGTGGACCTCCTTCGTAGTATTCTCCGTCTCGCAATCGACGATGCTTGCGGTAGGCGCGATATACTACATGCTCTTCACAGGAGTACCTGGAACGGCCACATACTACGCCACAATCATGACAATCTACACATGGGTCGCAAAGGGTGCATGGTTC---GCACTGGGCTATCCGTACGACTTCATTGTGGTTCCGATTTGGATCCCATCAGCAATGCTGTTGGATCTCACATATTGGGCTACAAGGCGGAACAAGCACGCTGCAATCATCATTGGTGGAACACTGGTTGGCCTATCATTCCCGCTGTTCAACATGGTCAATCTGCTGCTAGTCAGGGATCCACTCGAAGTGGCATTCAAGTATCCTAGACCGACACTGCCTGCGTACATGACTCCAATCGAGCCTCAGGTAGGTAAGTTCTACAACAGTCCTGTAGCCTTAGGCTCGGGAGCAAGCGCGGTGCTGACAGTGCCGATCGCTGCATTAGGTGCGAAGCTTAACACG
>HQ202397__NS;NS-Epsilon;NS-Epsilon-2;NS-Epsilon-2.1;NS-Epsilon-2.1_OTU5
ACAACGCACTATCTATTCATAGTGGTAGTTGCTGTTAACAGTACATTATTAACAATCAATGCGGGTGACTATATCTTCTATACCGATTGGGCTTGGACTTCATTTGTCGTGTTTTCTATTTCACAATCTACTATGCTTGTGGTAGGAGCGATTTATTATATGCTCTTCACCGGAGTTCCAGGTACAGCTACATACTATGCTACAATTATGACTATATACACATGGGTTGCGAAAGGTGCATGGTTC---GCTTTGGGATATCCATACGACTTCATAGTAACACCAGTTTGGATTCCTTCAGCAATGCTATTAGACCTCACATATTGGGCAACAAGAAGAAACAAACATGCTGCAATTCTAATTGGTGGAACACTAGTAGGAATGTCTCTTCCAGTATTTAATATGATAAACCTCTTGCTGGTGAAGGATCCGTTAGAAATGGCATTCAAATATCCTAGGCCCACGTTGCCTCCGTATATGACACCAATTGAACCCCAGGTCGGTAAGTTCTATAATAGTCCGGTGGCTTTAGGTGCTGGAGCCGGTGCGGTACTCAGTGTCCCGATAGCGGCATTAGGTGCTAAACTAAATACT
>HQ202403__NS;NS-Beta;NS-Beta-1;NS-Beta-1_OTU3
ACAACGCATTATCTGTTCATAGTTGTCGTGGCTGTTAACAGCACGCTGCTGACTATTAATGCAGGAGACTACATATTCTACACTGATTGGGCTTGGACTTCATTCGTCGTGTTCTCTATATCGCAGTCAACGATGCTTGTTGTGGGTGCCATCTATTACATGTTGTTTACGGGAGTGCCAGGGACAGCGACCTACTATGCCACCATAATGACGATTTATACATGGGTTGCGAAAGGGGCATGGTTT---GCGCTTGGATATCCATACGACTTCATTACGGTACCGGTGTGGATCCCATCTGCAATGCTGCTGGACCTGTCTTACTGGGCAACAAGAAGAAACAAGCACGCGGCGATCCTAATAGGAGGATCATTGGTTGGACTCTCACTGCCATTGTTTAACATGATCAACCTATTGACCATACGCGATCCGCTTGAAATGGCATTCAAGTATCCTAGGCCAACACTGCCTCCATACATGACACCAATCGAACCACAGGTCGGTAAATTCTATAATAGTCCAGTAGCCTTAGGAGCTGGCGCGGGAGCCGTGCTAGCTGCGCCAATAGCAGCTTTGGGCGCAAAACTCAATACG
>HQ202413__NS;NS-Alpha;NS-Alpha-3;NS-Alpha-3.2;NS-Alpha-3.2.1;NS-Alpha-3.2.1.1;NS-Alpha-3.2.1.1.1;NS-Alpha-3.2.1.1.1.1;NS-Alpha-3.2.1.1.1.1.Incertae_sedis.1;NS-Alpha-3.2.1.1.1.1.Incertae_sedis.1_OTU1
ACAACGCACTACCTGTTCATAGTGGTCGTTGCTGTCAACAGCACGCTACTGACCATCAACGCAGGTGACTACATCTTCTACACAGACTGGATGTGGACATCCTTCGTAGTATTCTCTGTCTCGCAGTCGACGATGCTCGCTGTGGGCGCAGTATACTACATGTTGTTCACAGGCGTACCAGGCACAGCCACATACTATGCAACCATCATGACCATCTACACATGGGTTGCAAAGGGTGCGTGGTTT---GCACTTGGCTACCCCTACGACTTCATCGTCGTGCCGGTGTGGATACCATCTGCAATGTTGTTGGACCTTACGTACTGGGCTACAAGACGCAACAAGCACGCTGCCATAATCATTGGCGGAACGCTGGTTGGCCTATCCTTCCCGCTGTTCAACATGGTCAACCTGTTGCTGGTCAGGGACCCGCTTGAAGTCGCATTCAAGTATCCTAGACCGACTCTGCCTGCGTACATGACGCCAATTGAACCTCAGGTAGGCAAGTTCTACAACTCGCCTGTCGCGCTAGGTTCTGGCGCTGGTGCAGTGCTAACGGTGCCCATGACGGCGTTGGGTGCGAAACTAAACACG
>HQ202428__NS;NS-Alpha;NS-Alpha-3;NS-Alpha-3.2;NS-Alpha-3.2.3;NS-Alpha-3.2.3.1;NS-Alpha-3.2.3.1.4;NS-Alpha-3.2.3.1.4.2;NS-Alpha-3.2.3.1.4.2_OTU3
ACAACGCACTATTTGTTCATAGTAGTGGTTGCTGTCAACAGCACGCTGCTAACCATCAACGCAGGAGACTATATCTTCTACACAGACTGGATGTGGACCTCCTTCGTAGTATTCTCGGTCTCGCAGTCGACGATGCTTGCGGTAGGCGCGATATACTACATGCTCTTCACAGGAGTACCCGGGACGGCCACATACTACGCCACAATCATGACAATCTACACATGGGTCGCAAAGGGTGCATGGTTC---GCACTGGGCTATCCGTACGACTTCATTGTAGTTCCTGTCTGGATACCTTCAGCAATGCTGTTGGATCTCACATACTGGGCTACAAGGCGGAACAAGCACGCTGCAATCATCATCGGTGGAACACTGGTTGGACTATCGTTCCCGCTGTTCAACATGGTCAACCTGTTGCTCGTGAGAGATCCATTGGAGGTGGCATTCAAGTATCCTAGACCGACACTGCCTGCGTATATGACTCCGATCGAGCCCCAGGTAGGCAAGTTCTACAACAGTCCTGTAGCCTTGGGCTCAGGAGCAGGAGCGGTGCTGACAGTGCCGATCGCTGCGTTGGGTGCGAAGCTTAACACG
>HQ215919__NT;NT-Alpha;NT-Alpha-1;NT-Alpha-1.1;NT-Alpha-1.1.1;NT-Alpha-1.1.1_OTU4
TGTACTCACTACTTATTCATAGTAGTGGTAGCAGTCAACTCGACCTTGTTGACAATCAACGCAGGAGACTACATATTCTACACCGACTGGATGTGGACATCATATGTGATATTCACTTTATCACAATCATTGATGCTCGCAGTAGGTGCAGCATACTACCTAACGTTCACTGGTGTACCAGGAACAGCAACCTACTATGCACTGATAATGACAGTGTATACTTGGATTGCAAAAGGTGCGTGGTTC---TCCCTAGGATATCCGTATAGCTTCATCGTTGTACCAATGTGGATTCCATCTGCAATATTGATGGACTTGGTATATTGGGCAACAAAGAGAAACAAACACTCTTTGATACTCATGGGCGGTGTGTTATGTGGAATGTCAATGTCGATGTTCAACATGATCAACCTATTGACAATAGATGATCCTCTAGAGACTGCTTTCAAATACCCAAGAACTACATTGCCTCCATACATGACACCCATAGAACCTCAAGTAGGAAAGTTCTATGATAGTCCAGTAGCACTGGGTGCTGGTGCTAGTGCAGTTTTGACGGTTACAATGACTGCATTAGGCTGCAAACTTACAACT
>HQ215923__NT;NT-Alpha;NT-Alpha-1;NT-Alpha-1.1;NT-Alpha-1.1.2;NT-Alpha-1.1.2.Incertae_sedis;NT-Alpha-1.1.2.Incertae_sedis_OTU2
TGTACTCACTACTTATTCATAGTAGTGGTGGCAGTCAACTCGACCTTGTTGACAATCAACGCAGGAGACTACATATTCTACACTGACTGGATGTGGACATCTTATGTGATATTTACACTATCACAATCATTGATGCTCGCAGTCGGTGCAGCATATTACCTTACGTTCACTGGGGTACCAGGAACGGCAACCTACTATGCACTTATCATGACAGTGTATACTTGGATTGCAAAAGGTGCGTGGTTC---TCGCTGGGATATCCGTATAGCTTCATCGTAGTACCAATGTGGATTCCATCGGCGATACTGATGGATTTGGCATATTGGGCCACAAAGAGAAACAAGCACTCTTTGATACTAATCGGTGGTGTGCTATGTGGAATGTCTATGTCGATGTTCAACATGATCAACCTGTTGACAATAGATGATCCTCTTGAGACTGCCTTCAAATATCCAAGAACAACATTGCCTCCATACATGACACCAATAGAACCCCAAGTAGGAAAGTTCTATGATAGTCCGGTAGCATTGGGTGCAGGTGCTGGTGCAGTTTTGACGGTAACAATGACTGCATTAGGCTGCAAACTTACAACA
>HQ215926__NS;NS-Alpha;NS-Alpha-1;NS-Alpha-1_OTU1
ACAACGCACTATCTTTTCATTGTCGTTGTTGCCGTCAACAGTACCTTGCTGACCATCAATGCAGGAGATTACATCTTCTACACTGACTGGGCATGGACCTCATTCGTCGTATTCTCAATCGGTCAGTCCACGATGCTTGCAGTGGGAGCAATATACTACATGCTCTTTACTGGAGTTCCTGGAACTGCAACATACTATGCAACCATTATGACCATCTATACTTGGGTGGCAAAGGGAGCATGGTTT---GCGCTGGGATACCCGTATGACTTCGTTGTCACTCCAGTCTGGATTCCATCAGCAATGCTGTTAGACCTCACGTACTGGGCAACAAGGCGAAACAAGCACGCAGCCATTATTATAGGCGGAACCCTAGTTGGACTTTCATTCCCGTTGTTCAACATGGTCAATCTGCTACTCGTTCGAGATCCTCTCGAAGTCGCCTTCAAGTATCCAAGGCCGACGCTACCAGCATACATGACCCCGATTGAGCCCCAGGTGGGTAAATTCTACAATAGTCCTGTTGCCTTAGGGTCAGGTGCAGGAGCAGTGCTGACAGTGCCTATAGCTGCGTTAGGTGCGAAGCTTAACACG
>HQ221890__NS;NS-Delta;NS-Delta-1;NS-Delta-1.2;NS-Delta-1.2.1;NS-Delta-1.2.1_OTU5
ACTACACACTATCTATTCATAGTTGTAGTTGCCGTAAATAGTACATTATTGACAATCAACGCAGGAGACTACATCTTCTATACCGATTGGGCGTGGACTTCATTCGTGGTATTCTCAATATCCCAATCAACTATGCTTGTAGTAGGTGCAATCTATTACATGCTATTCACTGGTGTACCAGGGACTGCAACATATTATGCAACCATCATGACTATCTATACATGGGTAGCCAAAGGAGCTTGGTTT---GGACTAGGATATCCATACGACTTCGTTACCGTACCTGTTTGGATACCTTCAGCAATGCTGTTAGATTTGACATATTGGGCAACAAGGAGGAATAAACATGCTGCCATTATAATTGGCGGAACATTGGTTGGACTTTCATTGCCAGTATTCAACATGATCAATCTACTGCTGATCGCAGATCCTCTGGAGACGGCATTCAAGTATCCTCGACCGACGTTGCCTCCATACATGACTCCCATTGAGCCTCAGGTCGGTAAGTTCTACAATAGTCCCGTAGCGTTAGGATCGGGAGCTGGAGCTGTACTAAGTGTTCCAATAGCTGCGCTAGGTGCGAAACTCAATACA
>HQ233248__NS;NS-Gamma;NS-Gamma-2;NS-Gamma-2.3;NS-Gamma-2.3.2;NS-Gamma-2.3.2.2;NS-Gamma-2.3.2.2_OTU7
ACAACCCACTATCTGTTCATTGTTGTAGTTGCTGTTAATAGCACGCTGCTGACCATTAATGCAGGGGACTACATCTTCTACACCGACTGGGCTTACAGCTCCTTTGTAGTATTTTCGATTTCACAATCGACTATGCTTGCTGTAGGAGCTGTCTATTACCTGCTGTTCACAGGAGTTCCGGGAACAGCCACGTATTACGCAACCATAATGACTATCTATACATGGGTTGCAAAGGGTGCGTGGTTT---GCACTAGGCTACCCATATGACTTCGTTGCGGTACCGGTATGGATACCTTCAGCCATGTTGTTGGACCTTACTTACTGGGCTACACGGCGGAATAAGCACATGCTAATACTCGTTGGCGGCACCTTGGTTGGCCTGTCACTTCCGTTATTCAACATGATCAACCTACTGCTGGTACGAGATCCATTGCAAATAGCATTCCAGTATCCGAGACCAACATTGCCACCGTACATGACCCCAATTGAACCTCAGGTCGGAAAGTTCTATAACAGTCCCGTCGCGTTGGGTTCGGGAGCTTCAGCAGTGTTAACTGTGCCTATAGCAGCATTAGGTGCTAAACTAAATACG
>HQ316986__NS;NS-Epsilon;NS-Epsilon-2;NS-Epsilon-2.2;NS-Epsilon-2.2_OTU6
ACAACGCACTATCTATTCATAGTAGTCGTTGCTGTTAACAGTACATTATTAACTATCAATGCTGGTGACTATATCTTCTATACTGATTGGGCTTGGACTTCATTTGTAGTATTTTCAATTTCGCAGTCTACTATGCTTGTGGTAGGAGCTATTTATTATATGCTCTTCACAGGAGTTCCAGGTACAGCTACATACTATGCAACAATTATGACGATATACACATGGGTTGCAAAAGGTGCATGGTTT---GCTTTAGGATATCCATATGACTTTGTAGTAGTACCCGTTTGGATACCTTCTGCAATGCTATTAGACCTGTCATATTGGGCTACGAGAAGGAACAAACATGCAGCCATTCTAATAGGTGGAACACTAGTTGGAATGTCGCTACCCGTATTCAATATGATAAACCTGTTGCTAGTAAAGGATCCGCTAGAGATGGCATTTAAATATCCTAGGCCAACACTTCCTCCGTATATGACACCTATAGAACCCCAGGTCGGTAAGTTTTACAATAGTCCTGTAGCTTTGGGTGCAGGAGCCGGGGCGGTATTAAGTGTGCCAATAGCGGCACTAGGCGCTAAGTTAAACACT
>HQ317670__NS;NS-Alpha;NS-Alpha-3;NS-Alpha-3.1;NS-Alpha-3.1.1;NS-Alpha-3.1.1.1;NS-Alpha-3.1.1.1_OTU2
ACAACGCACTACCTGTTCATAGTGGTGGTTGCTGTCAACAGCACGCTGCTAACTATCAACGCAGGGGACTATATCTTCTACACAGACTGGGCGTGGACATCATTTGTCGTATTTTCGATCTCTCAATCTACAATGCTCGCGGTGGGAGCGATATACTACATGCTGTTCACGGGAGTTCCAGGAACTGCCACATATTATGCCACAATTATGACCATCTACACTTGGGTCGCCAAGGGTGCATGGTTC---GCATTAGGCTATCCCTATGACTTCATCACAGTACCTATATGGATACCATCGGCGATGCTTTTAGACCTAACATACTGGGCTACGAGAAGGAACAAACATGCTGCTATAATCATAGGAGGGACACTGGTTGGCCTGTCAATTCCGTTGTTCAACATGGTCAACCTACTGCTCATAAGGGATCCACTTGAAGTAGCATTCAAGTATCCTAGGCCTACGCTGCCAGCATATATGACCCCTATCGAGCCTCAGGTCGGTAAGTTCTACAACAGTCCTGTAGCTTTGGGTTCAGGCGCAGGAGCAGTGCTGACGGTTCCGATAGCTGCGTTAGGTGCAAAGCTCAACACG
>HQ340356__NT;NT-Alpha;NT-Alpha-1;NT-Alpha-1.1;NT-Alpha-1.1.1;NT-Alpha-1.1.1.1;NT-Alpha-1.1.1.1.3;NT-Alpha-1.1.1.1.3.2;NT-Alpha-1.1.1.1.3.2.2;NT-Alpha-1.1.1.1.3.2.2_OTU1
TGTACTCACTACTTATTCATAGTAGTGGTAGCAGTCAACTCGACCCTGTTGACAATCAACGCAGGAGACTACATATTCTACACTGATTGGGCGTGGACATCTTATGTGATATTTACTCTATCACAATCATTGATGCTCGCTGTCGGTGCAGCATACTACCTTACGTTCACTGGTGTTCCAGGAACGGCAACCTATTATGCACTAATTATGACGGTGTATACTTGGATTGCAAAAGGTGCGTGGTTC---TCCTTAGGATATCCATACAGCTTCATCGTTGTACCAATTTGGATTCCATCTGCAATATTGATGGATTTAGCATATTGGGCAACAAAGAGAAACAAACACTCTTTGATCCTTATAGGCGGTGTGCTTTGTGGCATGTCAATGTCGTTGTTCAACATGATCAATCTAATCACAATAGATGATCCTCTTGAGACTGCTTTCAAATACCCGAGAACCACATTGCCTCCATACATGACACCAATAGAACCCCAAGTAGGAAAGTTCTATGATAGTCCGGTCGCTTTAGGTGCAGGCGCTGGTGCAGTTTTGACAGTAACAATGACTGCATTGGGTTGCAAACTAACAACA
>HQ340364__NS;NS-Gamma;NS-Gamma-2;NS-Gamma-2.3;NS-Gamma-2.3.2;NS-Gamma-2.3.2.3;NS-Gamma-2.3.2.3_OTU3
ACAACCCACTATCTGTTCATTGTTGTAGTTGCTGTCAATAGCACGCTGCTGACAATTAATGCAGGAGACTACATATTCTACACCGACTGGGCTTGGACATCCTTTGTAATATTTTCGATTTCACAATCGACTATGCTTGCAGTAGGAGCTGTCTATTACTTGCTCTTCACAGGAGTTCCAGGAACAGCCACGTATTACGCAACCATTATGACTATCTATACATGGGTTGCAAAGGGTGCGTGGTTT---GCATTAGGATACCCATATGACTTCGTTGCGGTGCCGGTATGGATACCTTCAGCCATGCTGTTAGACCTTACGTACTGGGCTACGCGGCGGAATAAGCATATGCTAATACTCGTCGGCGGCACGTTGGTTGGTCTATCACTTCCGTTATTCAATATGATCAACCTGCTGTTAGTGCGAGATCCATTGGAAGTCGCATTCAAGTATCCTAGACCTACATTGCCTCCTTATATGACGCCAATTGAACCTCAGGTCGGAAAGTTCTATAACAGTCCCGTAGCCTTGGGAGCTGGCGCTTCAGCAGTGTTAACTGTGCCCATAGCAGCATTAGGTGCTAAGCTCAATACG
>HQ340417__NS;NS-Gamma;NS-Gamma-2;NS-Gamma-2.3;NS-Gamma-2.3.2;NS-Gamma-2.3.2_OTU1
ACAACCCACTATCTGTTCATTGTTGTAGTTGCTGTCAATAGCACGCTGCTGACAATTAACGCAGGAGACTACATATTCTACACCGACTGGGCTTGGACATCCTTTGTAATATTTTCGATTTCACAATCGACTATGCTTGCAGTAGGAGCTGTCTATTACTTGCTATTCACAGGAGTTCCAGGAACAGCCACGTATTACGCAACCATTATGACTATCTATACATGGGTTGCAAAGGGTGCGTGGTTT---GCATTAGGATACCCATATGACTTCGTTGCGGTGCCGGTATGGATACCTTCAGCCATGTTGTTAGACCTTACGTACTGGGCTACGCGGCGGAATAAGCACATGCTAATACTCGTCGGCGGCACATTAGTTGGTCTATCACTTCCGTTATTCAACATGATCAACCTGCTGTTAGTACGAGATCCATTGGAAGTAGCATTCAAGTATCCTAGACCCACATTGCCACCTTATATGACGCCAATTGAGCCTCAGGTCGGAAAGTTCTATAACAGTCCCGTAGCGTTGGGTTCGGGGGCTTCTGCAGTGTTAACTGTGCCTATAGCAGCATTGGGTGCTAAATTGAATACG
>HQ401411__NS;NS-Alpha;NS-Alpha-3;NS-Alpha-3.2;NS-Alpha-3.2.3;NS-Alpha-3.2.3_OTU1
ACAACGCACTATTTGTTCATAGTAGTGGTTGCTGTCAACAGCACGCTGCTAACCATCAACGCAGGAGACTATATTTTCTACACAGACTGGATGTGGACCTCCTTCGTAGTATTCTCGGTCTCGCAGTCGACGATGCTTGCTGTGGGTGCGATATACTACATGCTCTTCACAGGAGTACCTGGAACCGCCACATACTACGCCACAATCATGACAATCTACACATGGGTCGCAAAGGGTGCATGGTTT---GCACTGGGCTATCCGTACGACTTCATTGTGGTGCCGGTTTGGATACCTTCAGCAATGCTGTTGGATCTCTCCTACTGGGCTACAAGGCGGAACAAGCACGCTGCAATACTCATCGGCGGATCACTGGTTGGCCTATCGTTCCCGCTGTTCAACATGGTCAACCTGCTGCTCGTCAGAGACCCATTGGAGACGGCATTCAAGTATCCTAGACCGACACTGCCAGCGTACATGACTCCGATCGAACCTCAGGTAGGCAAGTTCTACAACAGTCCTGTCGCCTTGGGTTCAGGTGCAGGAGCGGTGCTGACAGTTCCGATTGCTGCGTTGGGCGCAAAACTTAACACG
>HQ455773__NP;NP-Gamma;NP-Gamma-2;NP-Gamma-2.1;NP-Gamma-2.1_OTU2
TGTACACACTACTTATTCATAGTAGTAGTTGCAGTTAACTCAACACTGTTAACAATTAATGCAGGAGACTACATCTTCTACACTGACTGGGCTTGGACTTCGTACACGGTATTCTCAATATCGCAAACGTTGATGCTTGTAGTAGGTGCAACATATTACCTAACATTTACAGGTGTTCCAGGTACAGCAACGTACTACGCTCTAATTATGACAGTATACACGTGGGTAGCAAAAGGTGCATGGTTT---GCACTCGGATATCCATATGACTTCATTGTAACTCCAGTTTGGTTACCATCAGCAATGCTGTTGGACTTAGTCTACTGGGCAACAAAGAAGAACAAGCACTCCTTGATACTGTTTGGCGGCGTACTGGTAGGAATGTCTTTACCATTGTTCAACATGGTAAACCTGATAACAGTAGCAGACCCACTTGAAACGGCATTCAAATATCCAAGACCAACATTGCCACCATACATGACACCGATAGAACCCCAAGTTGGTAAGTTCTATAACAGCCCAGTGGCTCTAGGTGCAGGTGCAGGTGCAGTATTGGCATGTACGTTTGCAGCATTAGGTTGTAAACTAAACACT
>HQ538544__NS;NS-Alpha;NS-Alpha-3;NS-Alpha-3.2;NS-Alpha-3.2.3;NS-Alpha-3.2.3.1;NS-Alpha-3.2.3.1.7;NS-Alpha-3.2.3.1.7_OTU2
ACAACGCACTATTTGTTCATAGTAGTGGTTGCTGTCAACAGCACGCTGCTAACCATCAACGCAGGAGACTATATCTTCTACACAGACTGGATGTGGACCTCCTTCGTAGTATTCTCGGTCTCGCAATCGACTATGCTTGCGGTAGGCGCGATATACTACATGCTCTTCACCGGAGTACCTGGAACGGCCACATACTACGCTACAATCATGACAATCTACACATGGGTCGCAAAGGGTGCATGGTTC---GCACTGGGCTATCCGTACGACTTTATTGTGGTTCCGATTTGGATACCTTCAGCAATGCTGTTGGATCTCACATATTGGGCTACAAGACGGAACAAGCACGCTGCAATCATCATTGGTGGAACACTGATTGGCCTATCGTTCCCGCTGTTCAACATGGTCAATCTGCTGCTCATCAGAGATCCGCTGGAGACGGCATTCAAGTATCCTAGACCGACACTGCCTGCGTACATGACTCCAATCGAGCCTCAGGTAGGTAAGTTCTACAACAGTCCTGTAGCCTTGGGCTCAGGAGCAGGAGCGGTGCTGACAGTGCCGATCGCTGCGTTGGGTGCGAAGCTTAACACG
>HQ538545__NS;NS-Delta;NS-Delta-1;NS-Delta-1.1;NS-Delta-1.1.2;NS-Delta-1.1.2.1;NS-Delta-1.1.2.1_OTU8
ACTACACACTACCTGTTCATAGTTGTCGTTGCTGTCAACAGCACGCTGCTGACCATCAACGCAGGAGATTACATCTTCTATACTGATTGGATGTGGACATCCTTTGTGGTATTCTCAATATCCCAATCAACCATGCTTGCTGTTGGAGCGATATATTACATGCTATTCACCGGTGTACCAGGGACTGCCACATATTACGCAACAATCATGACTATCTATACATGGGTAGCCAAAGGAGCTTGGTTT---GCACTTGGATATCCATACGACTTCATCGTGACTCCGGTTTGGATACCTTCAGCAATGCTGTTGGATTTGACATATTGGGCAACAAGAAGGAATAAACATGCTGCCATTATCATTGGCGGAACATTGGTTGGACTTTCCTTACCAATATTCAACATGATAAATCTGCTGCTGGTCAGAGACCCTCTAGAGATGGCCTTCAAGTATCCTAGACCAACATTGCCTCCATACATGACACCAATTGAGCCTCAGGTCGGTAAGTTCTACAATACTCCCGTGGCTCTAGGATCCGGAGCTGGAGCTGTGCTGACCGTGCCTATAGCTGCATTGGGCGCAAAGCTAAATACT
>HQ538557__NS;NS-Alpha;NS-Alpha-3;NS-Alpha-3.2;NS-Alpha-3.2.1;NS-Alpha-3.2.1.1;NS-Alpha-3.2.1.1.1;NS-Alpha-3.2.1.1.1.1;NS-Alpha-3.2.1.1.1.1.2;NS-Alpha-3.2.1.1.1.1.2_OTU3
ACAACGCACTACCTATTCATAGTAGTCGTTGCTGTCAACAGCACGCTGCTAACCATCAACGCAGGAGACTACATCTTCTACACAGACTGGATGTGGACATCCTTCGTGGTATTCTCGATCTCACAGTCGACTATGCTTGCTGTGGGTGCGATATACTACATGTTGTTCACAGGCGTCCCGGGCACGGCCACATACTACGCCACGATTATGACTATCTACACATGGGTTGCAAAGGGCGCATGGTTT---GCGCTGGGCTATCCATACGACTTCGTCGTGGTTCCAGTGTGGATTCCGTCGGCAATGCTGTTGGACCTCACGTATTGGGCGACTAGACGCAACAAGCACGCTGCCATCATCATTGGCGGTACGCTGGTTGGCCTTTCCTTCCCGCTGTTCAACATGGTCAACCTGTTGCTCGTAAGAGACCCGCTTGAAGTAGCCTTCAAGTATCCGAGGCCGACTCTACCAGCATACATGACGCCTATAGAGCCTCAGGTAGGTAAGTTTTACAACTCGCCTGTCGCTCTAGGATCTGGAGCTGGTGCAGTGCTAACAGTGCCCATCGCTGCGTTGGGTGCAAAACTTAACACG
>HQ538558__NS;NS-Beta;NS-Beta-1;NS-Beta-1_OTU2
ACAACGCATTATCTGTTCATAGTTGTCGTAGCTGTAAACAGTACGCTGCTGACTATTAATGCAGGAGACTACATATTCTACACTGATTGGGCTTGGACTTCATTCGTCGTGTTCTCCATATCGCAGTCAACAATGCTTGTTGTGGGTGCCATCTATTACATGTTGTTTACGGGGGTGCCAGGAACAGCGACCTATTATGCTACCATCATGACGATTTATACATGGGTTGCAAAAGGAGCTTGGTTT---GCGCTTGGATATCCGTATGACTTCATCGCGGTACCGGTGTGGATTCCATCTGCAATGTTGCTGGACCTGTCTTACTGGGCAACAAGAAGGAACAAACACGCGGCGATACTGATAGGAGGAACACTAGTTGGACTTTCGCTGCCATTGTTTAACATGATCAACCTACTGACTATAAGAGATCCGCTAGAAATGGCCTTTAAGTATCCTAGACCAACGCTGCCTCCTTACATGACACCTATAGAGCCACAAGTCGGTAAATTCTATAACAGTCCAGTAGCCTTGGGAGCTGGCGCAGGTGCTGTACTAGCTGTACCTATAGCAGCTTTGGGTGCAAAACTTAACACA
>HQ645846__NP;NP-Eta;NP-Eta-1;NP-Eta-1.1;NP-Eta-1.1.1;NP-Eta-1.1.1.2;NP-Eta-1.1.1.2_OTU5
TGTACGCACTACTTATTCATAGTAGTCGTTGCAGTCAACTCAACGCTGCTTACAATCAACGCAGGAGACTACATCTTCTACACTGACTGGGCATGGACTTCATTTGTCGTGTTCTCAATATCACAGTCATTGATGTTAGTTGTAGGTGCAATTTACTATATAACATTCACGGGAGTTCCAGGAACAGCAACGTACTACGCCATTATTATGACCGTGTATACATGGATCGCAAAAGGCGCATGGTTC---GCACTAGGTTACCCATATGACTTCATTGTTACACCAGTTTGGTTGCCATCAGCAATGTTGCTTGATCTGGCATACTGGGCAACAAAGAAGAACAAGCACTCACTGATACTCTTCGGTGGTGTACTGGGTGGAATGTCACTGCCATTGGTCAACATGGTCAATCTAATTACCGTGGCTGATCCATTGGAAACTGCATTCAAATATCCCAAACCAACTTTGCCTCCCTACATGACTCCCATACAACCCCAAGTGGGCAAATTCTATAACAATCCAATTGCACTCAGTGCAAGCGCAGGTGCTGTATTAACATGTACCTTCACCGCTCTCGGATGTAAGCTGAACACA
>HQ678190__NS;NS-Gamma;NS-Gamma-2;NS-Gamma-2.1;NS-Gamma-2.1.1;NS-Gamma-2.1.1_OTU3
ACAACTCACTACCTATTCATAGTCGTCGTCGCTGTAAATAGTACATTGCTGACGATCAACGCGGGAGATTACATATTCTACACAGACTGGGCCTGGACATCATTTGTAGTATTTTCCATCTCACAATCCACTATGCTTGTTGTTGGAGCGATTTACTACATGCTCTTCACAGGAGTTCCAGGAACTGCAACCTACTATGCAACCATCATGACAATCTATACGTGGGTTGCCAAGGGCGCATGGTTT---GCATTAGGATACCCATATGACTTCATAGCGACGCCTGTATGGATACCCTCTGCAATGTTATTAGACCTCACATACTGGGCGACTAGACGCAACAAACACGCTGCAATTATCATTGGCGGAACACTGGTAGGTTTGTCACTTCCTCTGTTCAACATGATTAACTTGCTTCTAGTGCGAGATCCACTTGAGATGGCGTTCAAGTATCCTAGACCGACCTTGCCTCCGTATATGACACCAATTGAACCTCAGGTCGGAAAATTCTACAATAGTCCGGTTGCCTTAGGGTCGGGAGCTGGAGCAGTGCTAAGTGTGCCTATTGCGGCATTGGGTGCCAAACTCAACACG
>HQ875188__NS;NS-Alpha;NS-Alpha-3;NS-Alpha-3.1;NS-Alpha-3.1.1;NS-Alpha-3.1.1.Incertae_sedis;NS-Alpha-3.1.1.Incertae_sedis_OTU1
ACAACGCACTACTTGTTCATAGTGGTGGTTGCTGTCAACAGCACGCTGCTAACTATCAACGCAGGAGACTATATCTTCTACACAGACTGGGCGTGGACATCATTTGTCGTATTTTCGATCTCTCAATCTACAATGCTTGCAGTGGGAGCGATATACTATATGCTGTTCACAGGAGTTCCAGGAACTGCCACATATTATGCTACAATCATGACCATCTACACTTGGGTCGCCAAGGGTGCATGGTTT---GCATTGGGCTATCCTTATGACTTCATTGTAGTACCTGTGTGGATACCATCGGCAATGCTGTTGGACCTAACATATTGGGCTACTAGAAGGAACAAACACGCTGCTATAATCATAGGCGGAACGCTGGTTGGCCTGTCATTACCGCTGTTCAACATGGTCAACCTGCTGCTCATAAGGGATCCACTTGAAGTGGCATTCAAGTACCCGAGACCTACACTGCCATCGTATATGACTCCTATCGAACCTCAGGTCGGTAAGTTCTACAATAGTCCTGTGGCCTTGGGAGCAGGCGCGGGAGCCGTGCTGACTGTTCCAATAGCTGCGTTAGGTGCGAAGCTCAACACG
>HQ877763__NP;NP-Theta;NP-Theta-4;NP-Theta-4.1;NP-Theta-4.1.Incertae_sedis;NP-Theta-4.1.Incertae_sedis_OTU2
TGCACGCACTACCTCTTCATAGTGGTAGTTGCCGTCAACTCCACACTGCTGACTATCAATGCGGGAGACTACATCTTCTACACTGATTGGGCGTGGACGTCGTTCGTGGTATTCTCGATATCGCAGACGCTCATGCTCGTCGTCGGCGCGGCCTACTACCTGACATTCACCGGAGTGCCGGGGACCGCGACGTACTATGCGCTGATAATGACAGTCTACACGTGGATAGCAAAGGGGGCATGGTTT---GCCCTGGGCTACCCCTACGACTTCATCGTCACGCCGGTCTGGCTTCCTTCGGCAATGCTGATGGACCTGGCCTACTGGGCGACAAAGAAGAACAAGCACTCGCTGATACTGTTTGGTGGTGTGTTGGCAGGAATGTCGTTGCCGCTGTTCAACATGGTGAACCTGATAACAGTGGCCGACCCGCTGGAGACCGCGTTCAAGTACCCGCGACCCACGCTTCCCCCCTACATGACGCCAATAGAACCGCAGGTGGGCAAGTTCTACAATAGCCCCGTCGCCCTGGGCGCCGGGGCAGGGGCAGTGCTGTCCGTGACTATGTGCGCGTTGGGCTGCAAGCTCAACACG
>HQ888802__NS;NS-Delta;NS-Delta-1;NS-Delta-1.1;NS-Delta-1.1.2;NS-Delta-1.1.2.1;NS-Delta-1.1.2.1_OTU14
ACTACACACTATCTATTCCTAGTTGTACTTGCTGGAAATTGTACATTATTGACAATCAACGCAAGAGACTACATATTCTATACATATTGGGCATGGACATCATTTGTTGTATTCTCAGTATCCCAATCAACAATGCTTGTAGTTGGAGCAATCTATTACATGCTATTCACCGGTGTACCAGGGACTGCAACATATTATGCAACAATCATGACTATCTATACATGGGTAGCCAAGGGAGCTTGGGTT---GCACTAGGATATCCATACTACTTCATTGAAACTCCCGTTTGGATACCTTCAACAATGCTGCTAGATTTGACATATTGGGCAACAAGAAGGAATAAACATGCTGCCATCGTAATTGGCGGAACATTGGTAGGACTTTCATTACCAATATTCAACATGATAAATCTGCTGCTGGTCATAGACCCTCTAGAGATGGCATTCAAGTATCCTCGTCCAACATTGCCTCCATACATGACACCTATTGAGCCTCATGTCGGTAAGTTCTACAATATTCCCGTGGCGCTAGGATCCGGGGCGGGAGCTGTACTGAGCGTTCCGATCGCTGCATTGGGCGCTCAACTAAATACC
>HQ888875__NP;NP-Delta;NP-Delta-1;NP-Delta-1.Incertae_sedis.1;NP-Delta-1.Incertae_sedis.1_OTU1
TGTACTCACTACTTATTCATAGTAGTGGTAGCAGTCAATTCTACTCTGCTCACAATTAACGCAGGTGATTATATCTTCTACACAGATTGGGCTTGGACATCTTTTGTAGTATTTTCTATCTCACAAACTTTGATGCTTTGTGTAGGTGCAACATATTACCTAACATTTACAGGAGTTCCAGGTACCGCAACATACTACGCATTAATCATGACAGTGTATACGTGGGTAGCAAAAGGTGCATGGTTT---GCACTAGGATATCCATATGACTTTATTGTAACACCAGTGTGGATTCCATCGGCAATTCTATTGGACTTGGCATATTGGGCGACAAAGAAGAACAAGCACTCTCTGATACTGTTTGGCGGAGTACTGTGTGGAATGTCGTTGCCATTGTTTAACATGGTAAACCTGATTACAGTAGCGGATCCATTGGAGACTGCATTCAAGTATCCAAGACCTACGTTGCCACCATATATGACACCGATAGAACCCCAAGTAGGGAAGTTCTATAACAGCCCAGTTGCGCTTGGCGCAGGAGCTGGTGCAGTGTTGTCTGTAACGTTTACGGCGTTGGGATGTAAACTGACTACG
>HQ888892__NT;NT-Beta;NT-Beta_OTU3
TGTACTCACTACTTATTCATAGTAGTGGTTGCAGTCAACTCTACATTGTTGACAATTAACGCTGGAGACTACATATTCTATACAGACTGGGCATGGACATCATTTGTGGTATTCTCATTATCACAGACACTCATGCTAATAGTCGGTGCTGCCTATCACCTTACGTTTACTGGGGTTCCAGGAACAGCAACATATTATGCACTGATAATGACGGTGTATACTTGGGTTGCAAAGGTAGCGTGGATT---TCACTAGGATATCCGTATGACTTCATTGTAACACCAGTTTGGATACCATCAGCAATGCTGCTGGATCTTGTTTACTGGGCAACAAAGAAGAACAAACACTCTCTCATTCTAATGGGCGGTGCGTTAGTTGGAATGTCTCTGCCATTGTTTAACATGATTAATCTAATGCTGGTAGCAGACCCGCTAGAGACTGCATTCAAATATCCAAGACCAACATTGCCTCCATACATGACGCCAATAGAACCTCAAGTAGGAAAGTTCTATAACAGTCCTGTAGCACTGGGCGCAGGTGCCGGTGCGGTACTAGCTCCAACGATGGCAGCGCTAGGATGTAAGCTGACAACG
>HQ888920__NP;NP-Delta;NP-Delta-2;NP-Delta-2.2;NP-Delta-2.2.1;NP-Delta-2.2.1_OTU2
TGTACTCACTATTTATTCATTATAGTGGTCGCAGTCAACTCAACTCTGCTGACAATTAATGCAGGTGACTATATCTTTTACACAGATTGGGCATGGACATCATTTGTAGTGTTTTCAATATCACAAACATTGATGCTAACGGTTGGAGCTTGTTATTATCTAACATTTACAGGAGTTCCAGGTACCGCAACGTACTATGGCCTAATTATGACAGTTTACACATGGGTAGCAAAAGGTGCATGGTTT---TCACTTGGATATCCATATGACTTTATCGTAACCCCAGTGTGGATTCCATCCGCAATGTTGTTGGATTTGGCATATTGGGCAACAAAGAAGAACAAGCACTCGCTGATACTGTTTGGCGGAGTATTGGTCGGAATGTCATTACCACTGTTCAACATGGTAAATCTCATTACAGTTGCAGATCCACTGGAAACTGCATTCAAGTATCCAAGACCAACGTTACCTCCATACATGACGCCGATAGAACCGCAGGTCGGAAAGTTCTATAACAGTCCGGTCGCGCTTGGAGCAGGTGCTGGTGCTGTCTTGTCAGTTACGTTTGCCGCGTTAGGTTGTAAACTGACTACG
>HQ896041__NT;NT-Alpha;NT-Alpha-1;NT-Alpha-1.1;NT-Alpha-1.1.2;NT-Alpha-1.1.2.2;NT-Alpha-1.1.2.2_OTU1
TGTACTCACTACTTATTCATAGTAGTGGTAGCAGTAAACTCGACCTTACTGACAATCAACACGGGAGACTATGAGTTCTATACTGATTGGGCATGGACATCATTTGTCATATTCACCATAGGGCAATCAATGATGCTCATAGTTGGTGCATCATATTACCTTACGTTCACTGGCGTGCCAGGAACAGCAACCTACTATGCACTGATAATGACAGTCTATACATGGATTGCAAAAGGTGCGTGGTAC---TCCTTAGGATATCCGTACAGCTTCATAGTTCCACCAATATGGATACCATCTGCAATACTGATGGATCTGGCGTATTGGGCAACCAAGAGAAACAAGCACATGCTTATCTTGGTTGGAGGCGTGTTGGCTGGAATGTCAATGGCGATGTTTAACATGGTTAATCTATTAACAATAGATGATCCATTAGAGACTGCATTCAAGTATCCAAGGACTACATTGCCTCCATACATGACTCCTGTAGAACCCCAAGTCGGGAAATTCTATGATAGTCCTGTAGCGTTAGGTGCGGGTGCCGCCGCAGTTTTGGCTCCAACTATGGCTGCATTAGGCTGCAAATTAACAACC
>HQ896052__NT;NT-Alpha;NT-Alpha-1;NT-Alpha-1.1;NT-Alpha-1.1.2;NT-Alpha-1.1.2.2;NT-Alpha-1.1.2.2_OTU2
TGTACTCACCACTTGTTCATAGTAGTAGTAGCAGTAAACTCGACCTTGCTGACAATCAACACGGGAGACTATGAGTTCTATACCGATTGGGCATGGACGTCATTTGTCATATTCACCATAGGGCAGTCATTGATGCTCATAGTTGGTGCATCATATTACCTTACGTTCACTGGTGTACCAGGAACGGCAACCTACTATGCGCTGATAATGACAGTGTATACATGGATTGCAAAAGGTGCGTGGTTC---TCGTTAGGATATCCGTACAGCTTCATAGTTCCACCAATATGGATACCATCGGCAATACTGATGGATCTGGCGTATTGGGCAACCAAGAGAAACAAGCACATGCTTATCTTGGTTGGAGGTGTGTTGGCCGGAATGTCAATGTCGATGTTTAACATGGTTAATCTATTGACAATAGATGATCCATTAGAGACTGCATTCAAGTATCCAAGGACTACATTGCCTCCATACATGACTCCTATAGAACCTCAAGTCGAAAAGTTCTATGATAGTCCTGTAGCGTTAGGTGCGGGTGCTGCCGCAGTTTTGGCTCCAACTATGGCTGCATTAGGCTGCAAATTAACAACC
>HQ896058__NT;NT-Alpha;NT-Alpha-1;NT-Alpha-1.1;NT-Alpha-1.1.2;NT-Alpha-1.1.2.2;NT-Alpha-1.1.2.2_OTU4
TGTACTCACTACTTGTTTATAGTAGTGGTAGCAGTCAACTCTACCTTGTTGACCATCAATGCCGGAGACTACATATTCTATACTGACTGGGCATGGACATCATATGTGATATTCACTTTATCACAATCATTGATGCTCGCAGTCGGTGCAGCATATTACCTTACGTTCACTGGAGTACCAGGAACGGCAACCTACTATGCGCTGATAATGACAGTGTATACATGGATTGCAAAAGGTGCGTGGTTC---TCGTTAGGATATCCGTATAGCTTCATCGTTGTACCAATATGGATTCCATCGGCAATACTGACGGATCTGGCGTATTGGGCAACCAAGAGAAACAAGCACATGCTTATCTTGGTTGGAGGTGTGCTGTGTGGAATGTCAATGCCGATGTTCAACATGGTTAATCTATTAACAATAGATGATCCATTAGAGACTGCATTCAAGTATCCAAGGACTACATTGCCTCTATACATGACTCCTATAGAACCCCAAGTCGGGAAATTCTATGATAGTCCTGTAGCGTTAGGTGCAGGTGCGGGAGCCGTTTTGACAGTCACAATGACTGCATTAGGCTGCAAATTAACAACC
>NcavSCU2__NC;NC-Alpha;NC-Alpha_OTU2
ACAATACACTACCTGTTCATAGTCGTAGTTGCAGTGAACTCAACGCTGTTGACCATCAATGCTGGAGACTACATCTTCTACTCTGATTGGATGTGGACATCATTTGTGATCTTCAATCTTAGCCAGTCAACTATGCTTGTTGTTGGTGCCATCTACTACCTGCTATTCACAGGAGTGCCTGGTACAGCAACTTATTATGCTACAATAATGACCATCTACACCTGGGTTGCAAAGTGGGCTTGGATTGGAGGACTAGGCTATCCATACGACTTCATGATAGTCCCAGTGTGGATACCAAGCGCAATGCTACTAGATCTAGCATACTGGGCAACCAGGAGGAACAAGCATGCAGCAATACTCATAGGAGGCTCTCTATTAGGAATGTCAATGCCACTCTTCAACATGATTAACCTGCTTACTGTACATGACCCCTTAGAGATGGCATTCAAGTACCCAAGACCAACACTCCCAGCATACCTAACACCAATAGAGCCTCAGGTAGGTAAGTTCTATAACAGCCCAGTGGCACTAGCAGCAGGTATTAGCGCTGTTATAAGCGTACCAATGGCAGCCCTAGGAGCAAAGCTGAATACA
>JF271980__NP;NP-Eta;NP-Eta-1;NP-Eta-1.2;NP-Eta-1.2.1;NP-Eta-1.2.1_OTU14
TGTACGCACTACTTATTCATAGTAGTCGTTGCAGTAAACTCTACCCTGCTAACAATTAATGCAGGAGACTACATCTTCTACACTGACTGGGCCTGGACTTCGTTTGTAATATTCTCAGTATCACAAACACTCATGTTGGTGGTCGGAGCATGTTACTATCTAACATTTACCGGAGTCCCAGGAACAGCAACGTATTATGCGTTGATAATGACTGTCTACACATGGGTAGCAAAAGGTGCATGGTTT---GCACTAGGATATCCATATGACTTCATTGTAACACCAGTTTGGTTGCCGTCAGCAATGTTGCTTGATCTGGCATACTGGGCGACAAAGAAGAACAAGCACTCACTGATTCTATTTGGTGGTGTAATGTGTGGAATGTCATTGCCGTTGTTTAACATGGTCAACCTAATCACAGTGGCTGATCCATTAGAGACTGCATTCAAATATCCAAGACCAACGCTTCCGCCGTATATGACTCCAATAGAACCGGCAGTAGGCAAGTTCTATAACAGTCCAGTTGCATTAGGTGCAGGTGCCGGTGCTGTATTATCAGTAACCATGGCCGCATTGGGATGTAAACTGAACACG
>JF272692__NP;NP-Gamma;NP-Gamma-2;NP-Gamma-2.1;NP-Gamma-2.1.3;NP-Gamma-2.1.3.1;NP-Gamma-2.1.3.1_OTU4
TGTACACACTACTTATTCATAGTAGTTGTTGCAGTTAACTCAACTCTGTTAACAATTAATGCAGGAGATTATATCTTCTACACTGACTGGGCTTGGACTTCGTTTACGGTATTTTCAATATCGCAAACTTTGATGCTTATCGTAGGTGCATGTTATTATCTTACGTTTACTGGCGTTCCAGGCACAGCGACGTACTACGCTCTAATTATGACAGTATACACATGGATAGCAAAAGGTGCATGGTTT---GCACTTGGATATCCATATGACTTCATTGTAACTCCAGTTTGGTTACCATCAGCAATGCTTTTGGATTTAGTCTACTGGGCAACAAAGAAGAACAAGCACTCCTTGATACTGTTTGGCGGCGTACTGGTAGGAATGTCTTTACCATTATTCAACATGGTAAACCTGATAACAGTAGCGGACCCGCTTGAAACGGCATTCAAATATCCAAGACCAACATTGCCACCATATATGACACCAATAGAACCCCAGGTAGGTAAGTTCTATAACAGTCCAGTCGCGTTGGGCGCAGGTGCAGGTGCAGTTTTGGGATGTACATTTGCAGCATTAGGTTGTAAATTGAACACT
>JF430502__NP;NP-Gamma;NP-Gamma-2;NP-Gamma-2.2;NP-Gamma-2.2.4;NP-Gamma-2.2.4.2;NP-Gamma-2.2.4.2_OTU3
TGTACCCACTACTTGTTTATAGTAGTAGTCGGAGTTAACTCAACACTGTTAACAATTAGCGCAGGTGACTACATCTTCTACACTGACTGGGCTTGGACTTCGTACACGGTATTCTCAATATCGCAATCGTTGATGCTTGTAGTAGGTGCAACATACTATCTTACGTTTACAGGCGTTCCAGGTACAGCAACGTATTACGGCCTCATAATGACAGTATATACATGGGTAGCAAAAGGTGCATGGTTT---GCACTCGGATATCCATACGACTTCATCGTAACCCCAATTTGGTTGCCATCAGCAATGCTGCTTGATTTGGTATATTGGGCTACAAAGAAGAACAAACACTCATTGATACTGTTTGGCGGTGTACTAGTAGGAATGTCATTACCATTGTTCAACATGGTAAACCTGATGACAGTGGCAGACCCACTAGAAACGGCCTTCAAATATCCAAGACCGACATTACCACCATACATGGTACCGATAGAACCCCAAGTAGGTAAGTTCTATAACAGTCCAGTCGCACTGGGTGCTGGTGCTGGTGCAGTATTGGCAGTAACGTTTGCAGCGCTAGGTTGTAAACTCAACACT
>JF430534__NS;NS-Alpha;NS-Alpha-3;NS-Alpha-3.2;NS-Alpha-3.2.3;NS-Alpha-3.2.3.1;NS-Alpha-3.2.3.1.1;NS-Alpha-3.2.3.1.1_OTU1
ACAACGCACTATTTGTTCATAGTAGTCGTTGCTGTCAACAGCACGCTGCTAACCATCAATGCAGGAGACTATATCTTCTACACAGATTGGATGTGGACTTCCTTCGTGGTCTTCTCGATCTCGCAATCGACTATGCTTGCTGTGGGCGCGATTTACTACATGCTCTTCACAGGAGTACCCGGAACGGCTACATACTACGCGACGATAATGACAATCTATACATGGGTCGCAAAGGGAGCGTGGTTC---GCATTGGGCTACCCATACGACTTCATTATGGTTCCGGTTTGGATACCTTCGGCAATGCTGTTAGACTTGACCTATTGGGCTACAAGACGGAACAAGCACGCGGCAATGATCATCGGAGGAACACTAGTTGGTCTTTCGTTCCCGCTGTTCAACATGGTCAATCTGCTGCTCGTCAGAGATCCGCTTGAAGTGGCATTCAAATATCCAAGACCGACGCTGCCTGCGTACATGACGCCCATAGAGCCTCAGGTAGGAAAGTTCTACAACAGTCCCGTAGCGCTGGGCTCCGGAGCAGGAGCGGTTCTGACAGTGCCAATGGCTGCATTGGGTGCGAAGCTAAACACG
>JF430539__NS;NS-Gamma;NS-Gamma-2;NS-Gamma-2.3;NS-Gamma-2.3.2;NS-Gamma-2.3.2.1;NS-Gamma-2.3.2.1_OTU1
ACAACCCACTACCTATTCATTGTTGTAGTTGCTGTCAATAGCACGCTGCTGACAATTAATGCAGGAGACTACATATTCTACACCGACTGGGCTTGGACATCCTTTGTAGTATTCTCGATAGCACAATCGACCATGCTATGCGTAGGAGCTGTCTATTACTTGCTCTTCACAGGAGTGCCGGGAACGGCCACGTATTACGCAACCATCATGACCATCTATACATGGGTTGCAAAAGGTGCGTGGTTT---GCTTTGGGATATCCGTATGACTTCGTTGCTGTGCCAGTCTGGATACCTTCAGCCATGTTGTTGGACCTTACGTATTGGGCCACGAGACGGAATAAGCACATGCTTATACTTGTTGGCGGTACGTTGTGCGGTATGTCACTTCCGTTGTTCAACATGATTAACCTACTCCTAGTACGAGACCCATTGGAAATCGCATTCAAGTATCCTAGACCCACACTACCACCTTACATGACGCCGATAGAGCCTCAGGTCGGAAAGTTCTATAACAGTCCCGTAGCACTTGGATCGGGAGCTTCCGCAGTTCTGACTGTACCTATCGCGGCGCTAGGCGCTAAATTGAACACG
>JF430554__NS;NS-Epsilon;NS-Epsilon-2;NS-Epsilon-2.1;NS-Epsilon-2.1_OTU2
ACAACGCGCTATCTATTCATAGTAGTCGTTGCTGTTAACAGTACATTATTGACAATCAATGCTGGTGACTATATCTTCTATACCGATTGGGCTTGGACTTCATTTGTCGTGTTTTCTATTTCACAATCTACTATGCTTGTGGTAGGAGCGATTTACTACATGCTATTCACAGGGGTTCCAGGTACAGCCACTTACTATGCTACAATTATGACTATATATACATGGGTTGCAAAAGGTGCATGGTTC---GCTTTGGGATATCCATACGATTTCATAGTAGTACCAGTTTGGATTCCTTCTGCAATGCTATTAGACCTGTCATATTGGGCAACAAGGAGAAACAAACACGCTGCAATTCTAATTGGTGGATCACTGGTAGGAATGTCACTTCCGGTATTCAATATGGTAAACCTCCTATTGGTTAAGGATCCTTTAGAAATGGCCTTTAAGTATCCTAGGCCCACATTACCGCCGTATATGACGCCAATAGAACCCCAGGTCGGTAAGTTCTATAATAGTCCAGTAGCCTTGGGAGCAGGAGCAGGAGCTGTGCTTAGTGTTCCAATAGCTGCATTGGGTGCTAAACTCAATACT
>JF430559__NS;NS-Beta;NS-Beta-1;NS-Beta-1_OTU14
ACAACGCATTATCTGTTCATAGTTGTTGTAGCTGTAAATAGCACGCTGCTCACTATTAATGCTGGAGACTACATATTCTACACAGACTGGGCATGGACGTCCTTCGTCGTATTCTCGATATCGCAGTCGACAATGCTCGTAGTAGGTGCGATCTATTACATGTTATTCACTGGAGCGCCAGGAACAGCAACCTACTATGCCACAATAATGACGATTTACACTTGGGTTGCAAAAGGGGCTTGGTTT---GCTCTTGGATATCCATACGACTTCATCGCAGTACCCGTTTGGATACCATCTGCAATGTTGCTGGACCTTTCGTATTGGGCAACTCGAAGAAACAAGCATGCAGCGATACTCATTGGAGGAACATTAGTTGGACTCTCGCTTCCATTGTTTAACATGATCAACCTATTGACGATACGCGACCCATTGGAAATGGCATTCAAATATCCTAGGCCAACGCTACCTCCTTACATGACTCCTATCGAACCCCAGGTCGGTAAATTCTACAATAGCCCAGTAGCCTTAGGAGCAGGTGCGGGGGCAGTGCTAGCTGTGCCAATAGCAGCATTAGGTGCAAAACTAAACACA
>JF430562__NP;NP-Gamma;NP-Gamma-2;NP-Gamma-2.1;NP-Gamma-2.1_OTU3
TGTACACACTACTTGTTCATAGTAGTTGTTGCAGTAAATTCTACACTGTTAACAATTAATGCAGGTGACTACATTTTCTACACCGACTGGGCTTGGACTTCGTTTACGGTATTTTCTATCTCGCAAACTTTGATGCTTTGCGTAGGTGCAGCATATTACCTCACATTTACGGGCGTTCCAGGAACAGCAACATATTACGCCCTAATCATGACAGTATACACATGGATTGCTAAAGGTGCATGGTTT---GCACTAGGATATCCATATGACTTCATTGTGACTCCAGTCTGGCTTCCATCGGCGATGCTTATGGATTTGGCCTATTGGGCTACAAAGAAGAACAAACATTCGTTAATACTGTTTGGCGGAGTACTGGTAGGAATGTCATTACCATTGTTCAATATGGTAAATCTGATAACAGTAGCAGATCCACTCGAAACGGCATTCAAATATCCGAGACCAACATTACCACCATACATGACACCTGTAGAACCGCAGGTTGGCAAGTTCTATAATAGTCCAGTAGCATTGGGCGCAGGTGCAGGTGCAGTATTGTCGGTTACGTTTACAGCTCTAGGTTGTAAACTAAATACT
>JF430566__NP;NP-Gamma;NP-Gamma-2;NP-Gamma-2.2;NP-Gamma-2.2.4;NP-Gamma-2.2.4.2;NP-Gamma-2.2.4.2_OTU4
TGTACCCACTACTTGTTCATAGTAGTAGTCGGAGTTAACTCAACACTGTTAACAATTAACGCAGGTGACTACATCTTCTACACTGACTGGGCTTGGACTTCGTACACGGTATTCTCAATATCGCAATCGTTGATGCTTGTAGTAGGTGCAACATACTATCTTACGTTTACAGGCGTTCCGGGCACAGCAACGTATTACGGCCTCATAATGACAGTATATACATGGGTGGCAAAAGGTGCATGGTTT---GCACTTGGATATCCATACGACTTCATTGTAACCCCAATTTGGTTGCCATCAGCAATGTTGCTTGATTTGGTTTATTGGGCTACAAAGAAGAACAAACACTCGTTGATACTGTTTGGCGGTGTACTAGTAGGAATGTCATTACCATTGTTCAATATGGTAAACCTGATGACAGTAGCAGACCCACTAGAGACGGCCTTCAAATATCCAAGACCGACATTACCTCCATACATGACACCAATAGAACCTCAAGTAGGTAAGTTCTATAACAGTCCAGTTGCACTGGGTGCTGGTGCTGGTGCAGTATTGTCAGTAACGTTTGCAGCGTTAGGTTGTAAACTTAACACT
>JF439033__NS;NS-Alpha;NS-Alpha-3;NS-Alpha-3.2;NS-Alpha-3.2.3;NS-Alpha-3.2.3.1;NS-Alpha-3.2.3.1.1;NS-Alpha-3.2.3.1.1_OTU7
ACAACGCACTATTTGTTCATAGTAGTGGTTGCTGTCAACAGCACGCTGCTAACCATCAACGCAGGAGACTATATCTTCTACACAGACTGGATGTGGACCTCCTTCGTAGTGTTCTCTATCTCGCAGTCGACTATGCTTGCTGTGGGTGCGATATACTACATGCTCTTCACAGGAGTACCCGGGACGGCCACATACTATGCCACAATCATGACAATCTACACGTGGGTCGCAAAGGGCGCATGGTTC---GCACTGGGCTATCCGTACGACTTCATTGTGGTTCCGGTTTGGATACCATCGGCAATGCTTTTGGACCTCACCTATTGGGCTACAAGACGGAACAAGCACGCTGCAATCATCATCGGTGGAACACTGATTGGCCTATCGTTCCCGCTGTTCAACATGGTCAACCTGCTGCTCGTCAGAGATCCACTAGAAGTGGCATTCAAGTACCCAAGACCGACGCTGCCTGCGTACATGACGCCGATCGAGCCTCAGGTAGGAAAGTTCTACAACAGTCCTGTAGCCTTGGGCTCAGGAGCAGGAGCGGTGCTGACAGTGCCGATCGCTGCGTTAGGTGCGAAGCTTAACACG
>JF520853__NS;NS-Gamma;NS-Gamma-2;NS-Gamma-2.3;NS-Gamma-2.3.2;NS-Gamma-2.3.2.2;NS-Gamma-2.3.2.2_OTU1
ACAACCCACTATCTGTTCATCGTTGTTGTTGCTGTCAATAGCACACTGCTGACCATAAATGCAGGAGACTACATCTTCTACACCGACTGGGCGTGGACATCCTTTGTAGTATTTTCGATTGCGCAATCGACTATGCTTGCAGTGGGAGCTGTCTATTACTTGCTCTTTACAGGAGTTCCTGGAACAGCGACGTATTATGCGACCATAATGACTATCTACACATGGGTTGCAAAAGGTGCGTGGTTT---GCGTTAGGATACCCCTACGACTTCGTTACGGTTCCAGTATGGATACCTTCAGCAATGTTGTTGGACCTTACTTACTGGGCTACACGCCGGAATAAACACATGCTAATACTCGTTGGCGGCACTTTGGTTGGTCTGTCACTTCCGTTATTCAACATGATCAACCTATTGCTGGTACGAGATCCATTGCAAGTAGCGTTCCAGTATCCTAGACCAACATTGCCACCCTATATGACACCAATTGAACCTCAGGTCGGAAAGTTCTACAACAGTCCCGTCGCGTTGGGTTCGGGAGCTTCAGCAGTATTAACTGTGCCTATAGCAGCATTAGGTGCTAAACTAAATACG
>JF520876__NT;NT-Alpha;NT-Alpha-1;NT-Alpha-1.1;NT-Alpha-1.1.3;NT-Alpha-1.1.3_OTU4
TGTACTCACTACTTATTCATAGTAGTAGTAGCAGTCAACTCGACCTTGTTGACAATCAACGCAGGAGACTACATATTCTACACTGACTGGATGTGGACATCATATGTGATATTTACTCTATCACAATCATTGATGCTCGCAGTTGGTGCAGCATATTACCTAACGTTCACTGGGGTTCCAGGAACTGCAACCTACTATGCACTGATAATGACAGTGTATACTTGGATTGCAAAAGGTGCGTGGTTC---TCCCTGGGATATCCATATAGCTTTATCGTTGTGCCAATGTGGATTCCATCTGCGATATTGATGGATCTAGCATATTGGGCAACAAAGAAGAACAAGCACTCTTTGATCTTAATTGGCGGTGTGCTGTGTGGAATGTCAATGTCGATGTTTAACATGATTAATCTATTAACAATAGATGATCCATTAGAGACTGCTTTCAAATACCCAAGAACTACATTGCCACCATACATGACTCCAATAGAACCACAAGTAGGCAAGTTCTATGATAGTCCGGTAGCGCTGGGTGCAGGTGCTGGTGCTGTCCTTACAGTTACAATGACTGCATTAGGCTGCAAACTAACGACT
>JF520877__NT;NT-Alpha;NT-Alpha-1;NT-Alpha-1_OTU1
TGTACTCACTACTTGTTTATAGTAGTGGTGGCAGTCAACTCGACCTTGTTGACAATCAACGCAGGAGACTACATATTCTACACTGACTGGATGTGGACATCATACGTGATATTTACACTATCACAATCATTGATGCTCGCAGTTGGTGCAGCATATTACCTAACATTCACTGGTGTTCCAGGAACTGCAACATACTATGCACTAATTATGACAGTGTATACATGGATTGCAAAAGGCGCGTGGTTC---TCCTTGGGATATCCGTATAGCTTCATTGTTGTGCCAATGTGGATTCCATCTGCAATACTGATGGACTTGGTTTATTGGGCAACAAAGAAAAACAAACATTCCCTGATCCTAATGGGCGGTGTGCTATGTGGAATGTCCATGTCTATGTTCAACATGATCAATCTATTGACAATAGATGATCCTCTAGAGACTGCTTTCAAATACCCAAGAACTACATTGCCTCCATACATGACTCCGATAGAACCTCAAGTAGGAAAGTTCTATGATAGTCCAGTCGCACTGGGTGCGGGCGCTGGTGCAGTTTTGACCGTTACGATGACTGCATTGGGCTGCAAACTAACAACT
>JF520885__NS;NS-Gamma;NS-Gamma-2;NS-Gamma-2.3;NS-Gamma-2.3.2;NS-Gamma-2.3.2.Incertae_sedis;NS-Gamma-2.3.2.Incertae_sedis_OTU1
ACAACCCACTATCTGTTCATTGTTGTAGTTGCTGTCAATAGCACATTGCTGACAATTAATGCAGGAGACTACATATTCTACACCGACTGGGCTTGGACATCCTTTGTAGTATTTTCGATTTCACAATCGACTATGCTTGCAGTAGGAGCTGTCTATTACTTGCTCTTCACAGGAGTTCCAGGTACGGCCACGTATTATGCAACCATTATGACTATCTATACATGGGTTGCAAAGGGTGCCTGGTTT---GCATTAGGATACCCGTATGACTTCGTTGCGGTGCCGGTATGGATACCTTCAGCCATGTTGTTAGACCTTACGTACTGGGCTACGCGGCGGAATAAGCACATGCTAATACTAGTCGGCGGCACATTAGTTGGTCTATCGCCTCCGTTATTCAACATGATCAACCTACTGTTAGTGCGAGATCCTCTGGAAGTCGCATTCAAGTATCCTAGACCTACTTTGCCACCCTATATGACGCCAATTGAGCCTCAGGTCGGAAAGTTCTATAACAGTCCCGTAGCCTTGGGAGCTGGTGCTTCAGCAGTGTTAACTGTGCCTATAGCAGCATTAGGTGCTAAGCTGAATACG
>JF520896__NT;NT-Alpha;NT-Alpha-1;NT-Alpha-1.2;NT-Alpha-1.2.1;NT-Alpha-1.2.1_OTU3
TGTACTCACTACTTATTCATAGTAGTGGTAGCAGTCAACTCGACCTTGTTGACAATCAACGCAGGAGACTACATATTCTACACCGACTGGATGTGGACATCGTATGTGATATTCACGCTATCACAATCACTGATGCTCGCAGTTGGTGCAGCATACTACCTAACGTTCACTGGTGTTCCAGGAACAGCAACCTACTATGCATTGATAATGACAGTGTATACATGGATTGCAAAAGGTGCGTGGTTC---TCCTTAGGATATCCATATAGCTTCATTGTTGTGCCAATCTGGATTCCATCAGCGATATTGATGGATTTAGTATATTGGGCTACAAAGAGAAACAAACACTCGCTAATCCTAATGGGCGGTGTGTTATGTGGTATGTCAATGTCGATGTTCAACATGATTAATCTATTGACAATAGATGATCCTCTAGAGACTGCTTTCAAATACCCAAGAACCACATTGCCTCCATACATGACTCCAATAGAACCCCAAGTAGGCAAGTTCTATGATAGTCCTGTTGCTTTGGGTGCGGGCGTTGGTGCGGTGTTAACTGTTACAATGACCGCATTAGGCTGCAAACTGACAACT
>JF520904__NS;NS-Alpha;NS-Alpha-3;NS-Alpha-3.2;NS-Alpha-3.2.3;NS-Alpha-3.2.3.1;NS-Alpha-3.2.3.1.4;NS-Alpha-3.2.3.1.4.1;NS-Alpha-3.2.3.1.4.1_OTU4
ACAACGCACTATTTGTTCATAGTGGTGGTTGCTGTCAACAGCACACTGCTAACCATCAACGCAGGAGACTATATCTTCTACACAGACTGGATGTGGACCTCCTTCGTAGTATTCTCAGTATCGCAATCGACGATGCTTGCGGTAGGGGCAATATACTACATGCTCTTCACAGGAGTACCCGGGACGGCCACATACTACGCCACAATCATGACAATCTACACATGGGTCGCAAAAGGTGCATGGTTC---GCACTAGGATATCCGTACGACTTCATCGTAGTGCCTATATGGATTCCTTCAGCAATGCTGATGGATCTGACATACTGGGCTACAAGGAGGAACAAGCACGCTGCAATTCTTATCGGTGGGTCACTGGTTGGCTTGTCATTCCCGCTGTTCAACATGGTCAACCTTCTGCTCATAAGAGATCCATTGGAGGTGGCGTTCAAGTATCCTAGACCGACACTGCCTGCGTACATGACTCCAATCGAGCCTCAGGTAGGCAAGTTCTACAACAGTCCTGTTGCCTTGGCTTCAGGTGCGGGAGCAGTGCTAACGGTGCCCATAGCCGCATTGGGTGCGAAGCTTAACACG
>JF520914__NT;NT-Alpha;NT-Alpha_OTU1
TGTACTCACTACTTGTTTATAGTAGTGGTAGCAGTCAACTCTACCTTGTTGACCATCAATGCAGGAGACTACATATTCTATACTGACTGGGCGTGGACTTCATTCGTGGTATTTTCAGTATCACAGACACTCATGCTTGCAGTCGGTGCCGCGTATTACCTTACATTCACTGGAGTTCCAGGAACTGCAACTTACTATGCACTGATAATGACAGTGTATACTTGGATTGCAAAAGGTGCGTGGTTC---TCACTAGGATATCCATATAGCTTCATAGTTGTACCAGTTTGGATTCCGTCGGCAATGCTGATGGACTTGGTATATTGGGCAACAAAGAAGAACAAACACTCTCTCATTCTAATGGGCGGGGTGCTTTGTGGAATGTCTCTGCCAATGTTCAACATGATCAATCTGTTAACGATAGACGACCCGCTAGAGACTGCTTTCAAATACCCAAGAACTGCATTGCCTCCATACATGACTCCAATAGAACCACAAGTTGGAAAGTTCTATGATAGTCCGGTCGCGCTAGGTGCGGGTGCCGGCGCTGTCCTGTCAGTTACAATGACAGCTTTAGGCTGCAAATTGACAACG
>JF520915__NS;NS-Alpha;NS-Alpha-3;NS-Alpha-3.2;NS-Alpha-3.2.3;NS-Alpha-3.2.3.1;NS-Alpha-3.2.3.1.1;NS-Alpha-3.2.3.1.1_OTU2
ACAACGCACTATTTGTTCATAGTAGTCGTTGCTGTCAACAGCACGCTGCTAACCATCAATGCAGGAGACTATATCTTCTATACAGATTGGATGTGGACCTCCTTCGTGGTCTTCTCGATCTCGCAATCGACTATGCTTGCTGTGGGCGCGATTTACTACATGCTATTCACAGGAGTACCCGGAACGGCCACATACTACGCGACAATCATGACAATCTATACATGGGTCGCAAAAGGAGCATGGTTC---GCATTGGGCTATCCATATGACTTCATCGTGGTTCCGATTTGGATACCTTCAGCAATGCTGCTGGATTTGACTTATTGGGCTACAAGACGGAACAAGCACGCAGCAATGATTATCGGTGGAACATTGATTGGTCTGTCCTTCCCGCTGTTCAACATGGTCAATCTGCTGCTGATCAGAGATCCGCTCGAAGTGGCGTTCAAATATCCGAGACCGACTCTGCCTGCGTACATGACACCCATAGAGCCTCAGGTAGGCAAGTTCTACAACAGTCCCGTAGCGCTGGGCTCCGGAGCAGGAGCGGTTCTAACAGTGCCTATGGCTGCATTGGGTGCCAAGCTAAACACG
>JF520965__NS;NS-Gamma;NS-Gamma-2;NS-Gamma-2.3;NS-Gamma-2.3.2;NS-Gamma-2.3.2.Incertae_sedis;NS-Gamma-2.3.2.Incertae_sedis_OTU2
ACAACCCACTATCTGTTTATTGTTGTAGTTGCTGTCAATAGCACGCTGCTAACAATTAATGCAGGAGACTACATATTCTACACCGACTGGGCTTGGACATCCTTTGTAATATTTTCGATTTCACAATCGACTATGCTTGCAGTAGGAGCTGTCTATTACTTGCTCTTCACGGGAGTTCCAGGAACAGCCACGTATTACGCAACCATTATGACTATCTATACATGGGTTGCAAAGGGTGCCTGGTTT---GCATTAGGATACCCATATGACTTCGTGGCGGTGCCGGTATGGATACCTTCGGCCATGTTGTTAGACCTTACGTACTGGGCTACGCGGCGAAATAAGCACATGCTAATACTCGTCGGCGGCACGTTAGTTGGTCTATCACTTCCATTATTCAACATGATCAACCTGCTGTTAGTGCGAGATCCACTGGAAGTCGCATTCAAGTATCCTAGACCCACATTGCCACCTTACATGACGCCAATTGAACCTCAGGTCGGAAAATTCTATAACAGTCCCGTTGCCTTAGGAGCCGGTGCTTCAGCAGTGTTAACTGTGCCTATAGCAGCACTAGGTGCCAAGCTGAATACG
>JF520968__NS;NS-Alpha;NS-Alpha-2;NS-Alpha-2_OTU1
ACAACCCACTACCTGTTCATAGTGGTCGTTGCTGTCAACAGCACTCTACTAACCATCAATGCAGGCGATTACATATTCTACACAGACTGGGCATGGACCTCCTTCGTAGTGTTTTCGATTTCACAATCGACTATGCTGGCGGTAGGAGCTATCTACTATATGCTTTTCACAGGAGTTCCGGGTACAGCTACTTACTACGCAACAATCATGACCATATACACATGGGTTGCAAAAGGCGCATGGTAT---GCGCTTGGCTATCCAATGGACTTCATCACGGTGCCCATTTGGATTCCTTCGGCAATGTTGTTAGACTTGACATACTGGGCTACGAGACGCAACAAACACGCGGCGATTATCATTGGAGGCTCACTGATAGGAATGTCCTTCCCGCTGTTCAACATGGTTAACTTGTTAGCCATACACGACCCGCTGGACACGGCATTCAAATATCCAAGGCCTACGTTGCCCGCGTATATGACACCAATCGAACCCCAGGTAGGAAAGTTCTACAACAGTCCTGTTGCCCTTGGCTCGGGTGCAGGAGCAGTGCTTACGGTCCCGATAGCTGCGTTGGGTGCCAAGCTTAACACG
>JF520973__NS;NS-Alpha;NS-Alpha-1;NS-Alpha-1_OTU5
ACAACGCACTACCTTTTCATTGTCGTTGTTGCCGTCAACAGCACACTGCTAACCATCAATGCAGGAGATTACATCTTCTACACTGACTGGGCATGGACCTCATTCGTGGTATTCTCGATCGGGCAGTCCACGATGCTTGCGGTTGGAGCAATATACTACATGCTCTTCACCGGAGTTCCGGGAACTGCCACATACTATGCAACCATCATGACCATCTATACTTGGGTGGCAAAGGGTGCATGGTTC---GCTCTGGGATATCCGTATGACTTCGTGGTCGTGCCAGTCTGGATACCATCAGCAATGCTGTTAGACCTGACGTATTGGGCAACAAGACGAAACAAACATGCAGCCATTATCATCGGCGGAACCCTCGTTGGACTCTCCTTCCCGTTGTTCAACATGGTAAACCTGCTGCTCATCAGAGATCCACTTGAAATAGCATTCAAGTATCCTCGGCCTACGCTACCCGCGTACATGACTCCGATTGAGCCCCAGGTAGGTAAGTTCTACAATAGTCCTGTAGCCCTAGGGTCGGGTGCAGGAGCAGTGCTGACAGTTCCGATAGCTGGTCTTGGTGCGAAGCTTAACACG
>JF520976__NS;NS-Alpha;NS-Alpha-1;NS-Alpha-1_OTU4
ACAACGCACTATCTTTTCATTGTCGTTGTTGCCGTCAACAGCACATTGCTGACCATCAATGCAGGAGATTACATCTTCTACACTGACTGGGAATGGACCTCATTCGTGGTATTCTCGATCGGTCAATCCACGATGCTTGCGGTTGGAGCAATATACTATATGCTCTTCACCGGAGTACCGGGGACTGCCACATACTATGCAACCATCATGACCATCTACACATGGGTGGCAAAAGGTGCATGGTTC---GCACTAGGATACCCGTATGACTTCGTGGTCGTTCCAGTCTGGATTCCTTCGGCAATGCTGTTAGACTTGACCTACTGGGCAACGCGGCGAAACAAACATGCAGCCATTATAATAGGCGGAACACTAGTCGGAATGTCCTTCCCGCTGTTCAATATGGTGAACTTACTGCTCGTTAGAGACCCTCTAGAAATCGCCTTCAAGTATCCAAGGCCTACTCTACCTGCGTACATGACTCCAATTGAGCCCCAGGTAGGAAAGTTCTACAATAGTCCTGTTGCCTTAGGGGCGGGTGCAGGAGCAGTGCTAACAGTGCCTATAGCTGCGTTAGGTGCAAAGCTCAACACG
>JF520980__NS;NS-Alpha;NS-Alpha-1;NS-Alpha-1_OTU6
ACAACGCACTATCTGTTCATTGTCGTTGTTGCCGTCAACAGCACACTGCTAACCATCAATGCAGGAGATTACATCTTCTACACTGACTGGGCATGGACCTCCTTCGTGGTATTCTCGATCGGGCAGTCCACGATGCTTGCGGTAGGAGCGATCTACTACATGCTCTTTACCGGAGTGCCGGGAACTGCTACATACTATGCAACCATCATGACCATCTACACATGGGTGGCAAAGGGTGCATGGTTC---GCTCTAGGATACCCGTATGACTTCGTAGTCGTACCCGTATGGATTCCATCAGCAATGCTGTTAGACTTGACGTACTGGGCAACGAGACGGAACAAACACGCAGCCATTATCATCGGCGGAACCCTGGTTGGACTTTCCTTCCCGTTGTTCAACATGGTAAACCTGCTGCTCATCAGAGATCCACTTGAAGTCGCATTCAAGTATCCAAGGCCTACGCTACCCGCGTACATGACTCCGATTGAGCCCCAGGTAGGAAAGTTCTACAATAGTCCTGTTGCCCTAGGGTCGGGTGCAGGAGCAGTGCTGACCGTTCCGATAGCTGCGCTAGGCGCGAAGCTCAACACG
>JF681783__NT;NT-Alpha;NT-Alpha-1;NT-Alpha-1.1;NT-Alpha-1.1.2;NT-Alpha-1.1.2.2;NT-Alpha-1.1.2.2_OTU5
TGTACTCACTACTTATTCATAGTAGTGGTAGCAGTAAACTCGACCTTGTTGACAATCAACGCGGGAGACTACATCTTCTATACTGACTGGGCATGGACATCATATGTGATATTCACTTTATCACAATCATTGATGCTCGCAGTCGGTGCAGCATATTACCTTACGTTCACTGGTGTACCAGGAACAGCAACCTACTATGCGCTGATAATGACAGTGTATACATGGATTGCAAAAGGTGCGTGGTTC---TCCTTAGGATATCCGTACAGCTTCATCGTTGTACCAATATGGATCCCATCTGCAATACTGATGGATCTGGCGTATTGGGCAACCAAGAGAAACAAGCACATGCTTATCTTGGTTGGAGGTGTGCTGTGTGGAATGTCAATGTCGATGTTTAACATGGTTAATCTATTGACAATAGATGATCCATTAGAGACTGCATTCAAGTATCCAAGGACTACATTGCCTCCATACATGACTCCTATAGAACCTCAAGTCGGAAAGTTCTATGATAGTCCTGTAGCGTTAGGTGCAGGTGCGGGCGCAGTTTTGACAGTCACAATGACTGCATTAGGCTGCAAATTAACAACC
>JF715674__NP;NP-Theta;NP-Theta-4;NP-Theta-4_OTU1
TGTACTCACTACTTGTTCATAGTAGTAGTTGCAGTAAACTCTACTCTGCTGACAATCAACGCAGGTGACTACATCTTCTACACTGACTGGGCCTGGACGTCATACACCGTATTCTCAATCTCGCAGACACTTATGCTCGCAGTAGGCGCAGCATATTATCTGACATTTACGGGCGTGCCAGGAACAGCAACGTACTATGCCTTGATTATGACAGTATACACATGGATAGCAAAAGGTGCATGGTTT---GCACTCGGATATCCATACGACTTCATTGTTACACCAGTTTGGCTGCCATCAGCAATGTTGATGGACTTGGCCTATTGGGCAACAAAGAGAAACAAGCACTCTCTGATACTGTTTGGCGGAGTACTGGTAGGGATGTCATTGCCATTGTTCAACATGGTAAACCTGATTACAGTCGCAGACCCACTCGAAACGGCATTCAAGTATCCAAGGCCGACACTGCCACCATACATGACTCCGATAGAACCCCAGGTTGGGAAGTTCTATAACAGCCCAGTAGCGCTGGGTGCGGGAGCCGGTGCAGTATTGTCTGTCACGTTTACGGCGTTAGGCTGTAAGCTGACGACT
>JF715683__NP;NP-Delta;NP-Delta-1;NP-Delta-1.2;NP-Delta-1.2_OTU7
TGTACTCATTACTTATTCATAGTAGTGGTAGCAGTCAACTCGACTCTGCTTACAATTAATGCAGGTGACTATATCTTCTACACAGATTGGGCTTGGACATCCTTTGTAGTATTTTCCATCTCACAAACTTTGATGCTTTGTGTTGGTGCAACATATTACCTAACATTTACAGGAGTTCCAGGAACAGCAACATACTACGCGTTAATCATGACAGTGTATACGTGGGTAGCAAAAGGTGCATGGTTT---GCACTCGGATATCCATATGACTTCATTGTAACACCAGTGTGGATTCCATCAGCAATGCTGCTGGACTTGGCATATTGGGCGACAAAGAAGAACAAGCACTCTCTGATACTGTTTGGCGGAGTATTGTGTGGAATGTCGTTACCATTGTTCAACATGGTAAACCTGATAACAGTGGCAGATCCATTGGAGACTGCATTCAAGTATCCAAGACCTACGTTGCCTCCATACATGACACCGATAGAACCGCAGGTAGGAAAGTTCTATAATAGCCCAGTTGCGCTTGGCGCAGGAGCTGGAGCTGTGCTGTCAGTAACGTTTACGGCGTTGGGATGTAAACTGACTACG
>JF715697__NP;NP-Delta;NP-Delta-2;NP-Delta-2.3;NP-Delta-2.3.1;NP-Delta-2.3.1.1;NP-Delta-2.3.1.1_OTU16
TGTACTCACTACTTATTCATGATAGTAGTTGCAGTAAACTCAACTCTGCTTACAATTAATGCCGGAGATTATATCTTCTACACTGATTGGGCATGGACATCATATACTGTATTCTCAATATCTCAAACTCTAATGTTAACAGTCGGTGCCGTATACTACCTGACGTTTACAGGTGTTGTGGGAACAGCGACATATTATGCGCTAATCATGACAGTCTATACGTGGGTTGCAAAAGGTGCATGGTTT---GCACTTGGATATCCATATGACTTTATTGTCACACCAGTTTGGATACCATCGGCAATATTGTTAGATTTGGCTTATTGGGCTACAAAGAAGAACAAGCACTCGCTGATACTATTTGGCGGAGTTCTGGTAGGAATGTCATTACCACTGTTTAACATGGTAAATCTCATGACAGTGGCAGATCCACTAGAGACTGCTTTCAAGTATCCAAGACCAACATTGCCTCCATACATGACACCAATAGAACCGCAGGTCGGAAAGTTCTATAACAGTCCGGTCGCGCTTGGCGCAGGTGCTGGTGCTGTGTTGTCTGTTACGTTTGCCGCGTTAGGTTGTAAACTGACTACG
>JF715715__NP;NP-Zeta;NP-Zeta-2;NP-Zeta-2_OTU1
TGTACCCACTATTTGTTTATCGTAGTGGTTGCAGTCAATTCGACTCTGCTTACAATCAATGCAGGGGACTACATCTTCTACACAGACTGGGCTTGGACATCGTTTGTGGTATTTTCAATATCTCAAACTCTTATGCTCTCCGTTGGAGCTGCATATTATCTAACCTTCACGGGTGTTCCAGGAACAGCAACGTACTACGCATTAATCATGACGGTATACACATGGATTGCAAAAGGTGCATGGTTT---GCACTTGGCTATCCATACGACTTCATCGTAACACCGGTATGGCTACCATCTGCAATGCTGATGGATCTAGTATATTGGGCTACAAAAAAGAACAAACACAGCCTTATACTGTTTGGCGGAGTACTAGTAGGAATGTCTTTACCATTGTTCAACATGGTAAATCTCATCACGGTCGCAGACCCACTTGAAACGGCCCTCAAATATCCAAGGCCAACACTACCACCATACATGACACCGATTGAACCGCAAGTAGGCAAGTTCTACAATAGTCCGGTCGCTCTTGGTGCAGGCGCTGGTGCTGTCTTGGCATGTACGTTTATGGCATTGGGTTGTAAACTCAATACG
>JF715718__NP;NP-Delta;NP-Delta-2;NP-Delta-2.3;NP-Delta-2.3.2;NP-Delta-2.3.2.3;NP-Delta-2.3.2.3_OTU6
TGTACTCATTACTTATTCATAGTAGTGGTTGCAGTAAACTCAACTCTACTTACCATTAACGCAGGAGACTACATTTTCTACACCGATTGGGCCTGGACATCTTACGTAGTATTCTCAATCTCGCAAACTTTGATGTTAACAGTGGGAGCAGTATACTATCTTACATTTACTGGTGTTCCAGGAACCGCAACGTATTACGCGTTGATCATGACAGTGTATACATGGGTTGCTAAAGGAGCATGGTTT---GCTCTAGGTTATCCATATGACTTTATTGTCACACCCGTGTGGATTCCATCTGCAATATTGTTGGACTTGGCATATTGGGCGACAAAAAAGAACAAGCACTCTCTGATTCTATTCGGCGGTGTATTGGTAGGAATGTCGTTACCTTTGTTCAACATGGTAAATCTAATGACAGTCGCAGACCCACTGGAAACTGCATTCAAGTATCCAAGACCAACATTACCACCTTACATGACACCGATAGAACCGCAGGTCGGAAAGTTCTATAACAGTCCGGTCGCGCTAGGTGCTGGTGCTGGTGCTGTACTATCCGTTACGTTTGCCGCGCTAGGCTGTAAGCTTACAACG
>JF715723__NP;NP-Delta;NP-Delta-2;NP-Delta-2.1;NP-Delta-2.1.1;NP-Delta-2.1.1_OTU4
TGTTCTCACTACTTATTCATAGTAGTAGTAGCAGTCAATTCTACGCTTTTAACAATTAATGCAGGAGATTACATCTTCTACACTGATTGGGCCTGGACATCCTTTGTAGTATTCTCCATCTCACAAACATTGATGTTAACTGTAGGAGCAGTTTACTACCTTACATTTACAGGAGTTCCGGGTACAGCGACGTATTACGGCTTAATAATGACAGTGTATACATGGGTAGCTAAAGGTGCTTGGTTT---GCACTTGGATATCCATATGACTTCATTGTTACACCAGTCTGGATTCCTTCAGCAATGTTGTTGGATCTGGCGTATTGGGCAACAAAGAAGAACAAACACTCACTGATATTGTTTGGCGGTGTTATGGTCGGAATGTCGTTGCCGTTATTCAACATGGTTAATTTGATTACGGTAGCAGATCCGCTAGAGACTGCATTCAAGTATCCAAGACCAACATTACCACCATATATGACACCGATAGAACCGCAGGTGGGAAAGTTCTATAACAGCCCAGTTGCGCTTGGCGCAGGTGCTGGAGCAGTCCTGTCGGTAACGTTTGCGGGCGTTAGTTGTAAACTAACTACG
>JF715733__NP;NP-Delta;NP-Delta-2;NP-Delta-2.3;NP-Delta-2.3.2;NP-Delta-2.3.2.1;NP-Delta-2.3.2.1_OTU3
TGTACACACTACTTATTCATAATAGTAGTTGCAGTAAACTCTACCCTGCTTACAATTAATGCAGGAGACTACATCTTCTATACTGATTGGGCCTGGACATCCTTTGTAGTATTTTCAATATCACAAACGTTGATGGTTTCTGTTGGCGCAGTGTATTATCTTACGTTTACAGGAGTACCAGGTACTGCCACGTATTACGGATTAATCATGACAGTGTACACATGGGTAGCAAAAGGCGCATGGTTT---GCCCTTGGATATCCATATGACTTCATTGTAACGCCAATTTGGCTTCCATCATGCATGTTGTTGGACTTGGCATATTGGGCGACAAAGAAGAACAAACACTCATTGATACTATTCGGCGGAGTATTAGTTGGAATGTCGCTGCCACTGTTTAACATGGTAAACCTCATGTTAGTGGCAGATCCACTAGAGACTGCATTCAAGTATCCAAGACCAACCTTACCACCATATATGACACCAATTGAACCGCAAGTTGGAAAGTTCTATAACAGTCCAGTTGCGCTAGGTGCAGGTGCGGGTGCTGTCTTAGCGGTTACGTTTACCGCGTTAGGTTGTAAACTAACTACG
>JF715746__NP;NP-Gamma;NP-Gamma-2;NP-Gamma-2.2;NP-Gamma-2.2.2;NP-Gamma-2.2.2.2;NP-Gamma-2.2.2.2.1;NP-Gamma-2.2.2.2.1_OTU2
TGTACTCACTACTTATTCATAGTAGTAGTTGCAGTTAACTCAACACTGTTAACAATTAACGCAGGTGACTACATTTTCTATACTGACTGGGCTTGGACTTCGTTTACGGTATTCTCTATATCTCAAACGTTAATGCTTGTTGTAGGTGCAGTATATTACCTAACATTTACAGGTGTTCCAGGCACAGCTACGTATTACGCTCTAATCATGACAGTATACACATGGGTAGCAAAAGGTGCATGGTTT---GCACTAGGATATCCATATGACTTCATTGTAACTCCAGTTTGGTTGCCATCGGCAATGCTGCTGGATCTGGCATATTGGGCCACAAAGAAGAACAAACATTCGTTGATACTGTTTGGAGGAGTGTTGGTTGGAATGTCTTTACCGATGTTCAACATGATAAACCTGATAACAGTGGCAGACCCACTAGAAACGGCCTTCAAATATCCGAGACCCACATTACCACCATACATGACACCGATAGAACCGCAGGTAGGAAAGTTCTATAACAGTCCTGTTGCGTTAGGTGCTGGTGCTGGTTCAGTATTAGGAGTTACGTTTACGGCCCTTGGTTGTAAACTAAACACC
>JF715754__NP;NP-Gamma;NP-Gamma-2;NP-Gamma-2.1;NP-Gamma-2.1.3;NP-Gamma-2.1.3.2;NP-Gamma-2.1.3.2.2;NP-Gamma-2.1.3.2.2.1;NP-Gamma-2.1.3.2.2.1_OTU7
TGTACCCACTACTTATTCATAGTAGTAGTTGCAGTTAACTCAACACTGTTAACAATTAACGCAGGAGACTACATCTTCTACACTGACTGGGCTTGGACTTCGTACACGGTATTCTCTATATCGCAAACGTTGATGCTTATCGTAGGTGCAACATATTACCTAACGTTTACAGGCGTTCCAGGCACAGCAACTTACTATGCCTTGATTATGACAGTATACACATGGATTGCCAAAGCCGCATGGTTT---TCACTCGGTTATCCGTATGACTTCATTGTAACCCCAGTTTGGCTACCATCAGCAATGCTGTTGGATTTAGTGTATTGGGCAACAAAGAAGAACAAACACTCTTTGATACTGTTTGGAGGCGTACTTGTAGGAATGTCGTTACCATTGTTCAACATGGTAAACCTGATAACAGTAGCAGACCCGCTTGAAACGGCATTCAAATATCCAAGACCAACATTGCCACCATACATGACACCAATTGAACCGCAAGTAGGAAAATTCTATAACAGTCCAGTTGCGCTAGGTGCAGGTGCAGGTGCAGTATTGGGATGTACATTTGCAGCATTGGGTTGTAAATTGAACACA
>JF715755__NP;NP-Zeta;NP-Zeta-2;NP-Zeta-2_OTU2
TGTACCCACTACTTGTTTATTGTAGTGGTTGCAGTTAATTCGACCCTGCTCACAATCAACGCAGGAGACTACATCTTCTACACAGACTGGGCTTGGACATCTTTTGTAGTGTTCTCTATATCACAAACACTAATGCTCTCGGTAGGTGCAGCATATTACCTAACGTTTACGGGTGTTCCAGGAACAGCAACGTACTATGCTTTGATAATGACAGTGTATACGTGGATAGCAAAAGGTGCATGGTTT---GCACTCGGTTATCCATATGACTTTATTGTCACCCCCGTTTGGTTACCATCAGCGATGTTGATGGATCTGACGTATTGGGCTACAAAAAAGAACAAGCATAGCTTGATACTGTTTGGCGGAGTACTAGTAGGAATGTCTTTACCATTGTTCAACATGGTAAATCTAATTACGGTAGCAGACCCACTTGAAACGGCCTTCAAATATCCACGGCCTACATTGCCACCATACATGACACCGATTGAACCCCAAGTTGGGAAGTTCTATAATAGTCCGGTAGCCCTTGGCGCCGGAGCTGGTGCTGTACTGGCATGTACGTTTATGGCGTTGGGATGTAAGCTCAACACA
>JF715772__NP;NP-Epsilon;NP-Epsilon-1;NP-Epsilon-1_OTU4
TGTACACATTACTTGTTCATTGTAGTCGTGGCGGTTAATCCCACACTATTGCCAATTAATGCTGGTGACTATATCTTCTATACTGATTGGGCATGGACTTCATTTGTGGTGTTTTCAATATCGCAAACTTTGATGTTGGCTGTTGGAGCTTCGTATTATCTTACATTTACTGGAGTTCCAGGAACTGCTACGTATTATGCGTTGATTATGACTGTTTACACTTGGATAGCTAAAGGCGCATGGTTT---GCGTTAGGTTATCCATATGATTTCATTGTCACACCTGTGTGGATTCCATCAGCTATGTTATTAGATTTAGCGTATTGGGCGACAAAGAAGAATAAACACTCGTTAATATTATTTGGCGGTGTGCTTGTAGGAATGTCATTACCTTTGTTCAACATGGTTAATTTAATTACTGTAGAAGACCCACTAGAAACCGCGTTCAAATACCCAAGACCGACGTTACCTCCATATATGACTCCGATAGAACCTCAAGTAGGTAAGTTCTATAATAGCCCCGTCGCTTTAGGCGCAGGTGCTGGAGCAGTACTCGCTGTTACATTTACTGCGTTAGGCTGTAAATTGACAACA
>JF715773__NP;NP-Gamma;NP-Gamma-2;NP-Gamma-2.1;NP-Gamma-2.1.3;NP-Gamma-2.1.3.2;NP-Gamma-2.1.3.2.2;NP-Gamma-2.1.3.2.2.2;NP-Gamma-2.1.3.2.2.2_OTU8
TGTACCCACTACTTATTCATAGTAGTAGTTGCAGTTAACTCAACACTGTTAACAATTAACGCAGGTGACTACATCTTCTACACTGACTGGGCATGGACTTCGTTTACGGTATTCTCAATATCTCAAACGTTGATGCTTCTCGTAGGTGCTACGTATTATCTAACATTTACAGGAGTTCCAGGTACAGCAACGTACTACGCTCTAATTATGACAGTATACACATGGGTAGCCAAAGCCGCATGGTTT---TCACTCGGATATCCATATGACTTCATTGTAACACCAGTTTGGTTGCCATCAGCAATGCTGTTGGACTTAGTCTACTGGGCAACAAAGAAGAACAAACACTCTTTGATACTGTTTGGAGGTGTACTAGTAGGAATGTCATTACCATTGTTCAACATGGTAAACCTGATAACAGTAGCAGACCCGCTTGAAACGGCATTCAAGTATCCAAGACCAACATTGCCACCATACATGACACCGATTGAACCGCAGGTAGGAAAGTTCTATAACAGTCCGGTTGCGCTAGGTGCAGGTGCAGGTGCAGTATTGGGATGTACATTTGCAGCGTTAGGTTGCAAACTCAACACT
>JF715784__NP;NP-Zeta;NP-Zeta-2;NP-Zeta-2_OTU3
TGTACCCACTATCTATTCATAGTAGTGGTTGCAGTTAATTCGACCCTGTTAACAATTAACGCAGGGGACTACATCTTCTACACAGATTGGGCCTGGACATCGTTTGTGGTATTTTCAATATCGCAAACACTTATGCTATCGATTGGCGCTGCATATTATCTAACCTTTACAGGTGTTCCAGGAACAGCAACGTACTACGCGTTAATCATGACGGTATACACATGGATTGCAAAAGGTGCATGGTTT---GCACTTGGATATCCATACGACTTCATTGTTACTCCGGTATGGCTACCATCGGCGATGTTGATGGATTTGGTGTACTGGGCTACAAAAAAGAACAAGCACAGCTTGATACTGTTTGGCGGCGTACTAGCAGGAATGTCTTTACCATTATTCAATATGGTAAACCTGATTACGGTTGCAGACCCGCTTGAAACGGCCTTCAAATATCCGAGACCAACACTACCACCATACATGACACCAATTGAACCGCAGGTAGGAAAGTTCTACAACAGTCCTGTTGCGTTGGGTGCCGGTGCCGGTGCAGTTTTGGCTTGTACGTTTATGGCGTTGGGTTGTAAACTCAATACG
>JF715822__NP;NP-Zeta;NP-Zeta-2;NP-Zeta-2_OTU5
TGTACTCACTACTTATTCATAGTAGTGGTTGCAGTTAATTCAACTCTGTTGACAATTAACGCAGGAGACTACATCTTCTACACTGACTGGGCCTGGACATCGTTTGTAGTATTTTCAATATCGCAAACGCTTATGCTCTCCGTTGGTGCAGCATATTACCTAACATTTACAGGTGTTCCAGGAACAGCGACGTACTACGCATTAATTATGACAGTATACACGTGGATCGCAAAAGGTGCATGGTTT---GCACTCGGATATCCATACGACTTCATTGTTACTCCAGTTTGGCTACCATCAGCAATGTTGATGGACTTGGCTTATTGGGCTACAAAGAAGAACAAGCATAGCTTGATACTGTTTGGCGGCGTACTTGTAGGAATGTCTTTACCATTGTTCAACATGGTAAACCTGATTACGGTCGCAGACCCACTAGAAACGGCTTTCAAGTATCCAAGGCCGACACTACCACCATACATGACACCGATTGAACCGCAAGTAGGAAAGTTCTATAACAGTCCTGTTGCGCTGGGTGCCGGTGCTGGTGCTGTTTTGGCATGTACTTTCATGGCGCTGGGTTGTAAACTCAACACA
>JF715882__NP;NP-Gamma;NP-Gamma-2;NP-Gamma-2.1;NP-Gamma-2.1_OTU4
TGTACTCACTACTTGTTCATAGTAGTAGTTGCAGTTAACTCAACACTGTTAACAATTAATGCAGGAGACTATATCTTCTACACTGACTGGGCCTGGACTTCGTACACGGTATTCTCAATATCGCAGACGTTGATGCTTGTAGTAGGTGCAACATATTACCTAACGTTTACAGGTGTTCCAGGTACAGCGACGTACTACGCTCTGATTATGACAGTATACACATGGGTAGCTAAAGGTGCATGGTTT---GCACTCGGATACCCATATGACTTCATTGTAACCCCAGTTTGGTTGCCATCAGCAATGCTGTTGGATCTAGTTTACTGGGCAACAAAGAAGAACAAGCACTCCTTGATACTGTTCGGCGGCGTACTGGTAGGAATGTCATTACCATTGTTCAACATGGTAAACCTGATAACAGTTGCAGACCCACTTGAAACGGCATTCAAATATCCAAGACCAACATTGCCACCATACATGACACCGATAGAACCGCAAGTAGGCAAGTTCTATAACAGCCCAGTTGCTCTCGGTGCAGGTGCAGGTGCAGTTTTGGCGTGTACATTTGCAGCACTAGGTTGTAAATTAAACACA
>JF715887__NP;NP-Gamma;NP-Gamma-2;NP-Gamma-2.1;NP-Gamma-2.1.3;NP-Gamma-2.1.3.2;NP-Gamma-2.1.3.2_OTU13
TGTACACACTACTTATTCATAGTAGTAGTTGCAGTTAACTCAACACTGTTAACAATTAATGCAGGAGACTACATCTTCTACACTGACTGGGCCTGGACTTCGTACACGGTATTCTCAATATCGCAAACGTTGATGCTTATTGTAGGTGCTACATATTATCTTACATTTACGGGCGTTCCAGGCACAGCAACGTACTACGCTCTAATTATGACAGTATACACATGGGTAGCCAAAGCCGCATGGTTT---TCACTCGGATACCCATATGACTTCATTGTAACTCCAGTTTGGTTGCCATCAGCAATGCTGTTGGACTTAGTTTACTGGGCAACAAAGAAGAACAAGCACTCCTTGATACTGTTCGGAGGCGTACTGGTAGGAATGTCTTTGCCGTTGTTCAACATGGTAAACCTGATAACAGTAGCAGACCCACTTGAAACGGCATTCAAGTATCCAAGACCAACATTGCCACCATACATGACACCGATAGAACCGCAAGTAGGTAAGTTCTATAACAGCCCAGTTGCTCTCGGTGCAGGTGCAGGTGCAGTATTGGCATGTACATTTGCAGCATTAGGTTGTAAACTGAATACT
>JF715892__NP;NP-Gamma;NP-Gamma-2;NP-Gamma-2.1;NP-Gamma-2.1.3;NP-Gamma-2.1.3.2;NP-Gamma-2.1.3.2_OTU14
TGTACACACTACTTATTCATAGTAGTAGTTGCAGTTAACTCTACACTGTTAACAATTAATGCAGGTGACTACATCTTCTACACTGACTGGGCTTGGACCTCGTACACGGTATTCTCAATATCGCAAACGTTGATGCTTATAGTAGGTGCAACATATTACCTAACATTTACAGGCGTTCCAGGCACAGCAACGTACTACGCTCTTATTATGACAGTATACACATGGATAGCAAAAGGTGCATGGTTT---TCCCTTGGATATCCATATGACTTCATTGTGACTCCAGTTTGGTTACCATCAGCAATGCTGTTGGATTTAGTCTACTGGGCAACAAAGAAGAACAAACACTCTTTGATACTGTTTGGAGGTGTACTCGTAGGAATGTCTTTACCATTGTTCAACATGGTAAACCTGATAACAGTAGCAGACCCACTTGAAACGGCATTCAAGTACCCAAGACCAACATTGCCACCATACATGACACCAATCGAACCGCAGGTAGGAAAGTTCTATAACAGTCCAGTTGCTCTCGGTGCAGGTGCAGGTGCAGTATTGGGATGTACGTTTGCAGCATTAGGTTGTAAGCTAAATACT
>JF715904__NP;NP-Theta;NP-Theta-4;NP-Theta-4.1;NP-Theta-4.1.Incertae_sedis;NP-Theta-4.1.Incertae_sedis_OTU1
TGTACGCACTACCTCTTCATCGTGGTAGTTGCTGTCAACTCTACACTGCTATCGATCAACGCAGGAGATTATATCTTCTACACAGATTGGGCATGGACATCATTTGTGGTATTCTCTATATCACAAACGCTCATGCTTGTAGTTGGTGCGGCTTATTATCTGACATTCACTGGAGTGCCAGGTACTGCGACGTACTACGCCCTGATAATGACAGTCTACACTTGGATCGCAAAGGGAGCTTGGTTT---GCACTAGGTTACCCATACGACTTCATTGTAACACCTGTCTGGCTCCCATCAGCAATGCTGATGGACCTAGCTTATTGGGCAACAAAGAAGAATAAACACTCGTTGATTCTGTTTGGTGGTGTTCTAGCTGGCATGTCGTTACCACTGTTTAACATGGTTAACTTGATAACGGTCGCCGATCCGCTAGAAACTGCCTTCAAGTACCCGAGACCAACACTGCCTCCGTACATGACACCAATAGAACCGCAAGTGGGTAAATTCTACAATAGCCCAGTTGCATTAGGTGCTGGTGCCGGAGCTGTGCTGTCCGTGACGATGTGCGCGTTGGGCTGTAAGCTCAATACG
>JF715908__NP;NP-Zeta;NP-Zeta-2;NP-Zeta-2_OTU4
TGTACTCACTACTTGTTCATAGTAGTGGTTGCAGTTAATTCGACCCTGTTAACAATCAACGCAGGAGACTACATCTTCTACACAGACTGGGCCTGGACATCGTTTGTAGTATTTTCAATATCGCAAACGCTTATGCTCTCCGTTGGTGCAGCATATTACCTAACCTTTACAGGTGTTCCAGGAACAGCAACGTACTACGCATTAATTATGACGGTATACACGTGGATTGCAAAAGGTGCATGGTTT---GCACTTGGATATCCATATGACTTCATTGTTACTCCGGTATGGCTACCATCAGCAATGTTGATGGATTTGGTGTATTGGGCTACAAAGAAGAACAAGCACAGCTTGATACTGTTTGGCGGTGTACTAGTAGGAATGTCTCTACCATTGTTCAACATGGTAAACCTGATTACGGTCGCAGACCCACTTGAAACGGCCTTCAAATATCCGAGACCAACATTACCACCATACATGACACCAATTGAACCGCAAGTCGGAAAGTTCTATAACAGTCCGGTTGCCTTGGGTGCCGGTGCTGGTGCTGTTTTGGCATGTACTTTCATGGCATTGGGTTGTAAACTCAATACT
>JF715911__NP;NP-Gamma;NP-Gamma-2;NP-Gamma-2.1;NP-Gamma-2.1.3;NP-Gamma-2.1.3.2;NP-Gamma-2.1.3.2.3;NP-Gamma-2.1.3.2.3.1;NP-Gamma-2.1.3.2.3.1_OTU7
TGTACACACTACTTATTCATAGTAGTGGTTGCAGTTAACTCAACTCTGTTAACAATTAATGCAGGAGACTACATCTTCTACACTGACTGGGCTTGGACTTCGTACACGGTATTCTCAATATCGCAAACGTTGATGCTAATTGTAGGTGCTACATATTACCTAACATTTACTGGCGTTCCAGGCACAGCAACGTACTACGCTCTAATTATGACAGTATACACATGGATCGCAAAAGGCGCATGGTTT---TCCCTTGGATACCCATACGACTTCATTGTAACTCCAGTTTGGCTTCCATCAGCAATGCTGTTGGACTTGGTCTACTGGGCAACAAAGAAGAACAAGCACTCCTTGATACTGTTTGGCGGTGTACTGGTAGGGATGTCATTACCGTTATTCAACATGGTAAACCTGATAACAGTAGCAGACCCACTAGAAACGGCATTCAAATATCCAAGACCAACATTGCCACCATATATGACACCAATCGAACCGCAAGTAGGTAAATTCTATAACAGCCCAGTTGCTCTCGGTGCAGGTGCAGGTGCAGTATTGGCATGTACGTTTGCGGCATTAGGTTGTAAACTTAACACT
>JF715912__NP;NP-Gamma;NP-Gamma-2;NP-Gamma-2.1;NP-Gamma-2.1.3;NP-Gamma-2.1.3.2;NP-Gamma-2.1.3.2_OTU15
TGTACCCACTACTTATTCATAGTAGTAGTTGCAGTTAACTCAACACTGTTAACAATTAACGCAGGTGACTACGTCTTCTACACTGACTGGGCTTGGACTTCGTTTACGGTATTCTCAATATCTCAAACGTTGATGCTCATTGTAGGTGCAACATATTATCTGACATTTACAGGGGTTCCAGGTACAGCAACGTACTACGCTCTAATTATGACAGTATACACATGGGTAGCTAAAGCCGCATGGTTT---TCGCTAGGATATCCATATGACTTCATTGTAACACCAGTTTGGTTGCCATCAGCAATGCTGTTGGACTTAGTTTACTGGGCAACAAAGAAGAACAAACACTCTTTGATACTGTTTGGCGGCGTACTGGTAGGAATGTCATTACCATTATTCAATATGGTAAACCTGATAACAGTCGCAGACCCACTAGAAACGGCATTCAAATATCCAAGACCAACATTGCCACCATATATGACACCAATCGAACCGCAAGTCGGCAAATTCTATAACAGCCCAGTTGCTCTTGGTGCAGGTGCAGGTGCAGTATTGGCATGTACGTTTGCAGCCTTAGGTTGTAAATTGAACACT
>JF715913__NP;NP-Gamma;NP-Gamma-2;NP-Gamma-2.1;NP-Gamma-2.1_OTU5
TGTACTCACTACTTGTTCATAGTAGTAGTTGCAGTTAACTCAACACTGTTAACAATTAACGCAGGAGACTACATCTTCTACACTGACTGGGCTTGGACTTCGTACACGGTATTCTCAATATCGCAAACGTTGATGCTTGTAGTAGGTGCAACATATTATCTTACATTTACAGGCGTTCCAGGTACAGCAACGTACTACGCTCTAATTATGACAGTATACACGTGGATAGCTAAAGGCGCATGGTTC---GCACTTGGATATCCATATGACTTCATCGTAACACCTGTATGGCTGCCATCAGCAATGCTGTTGGATTTAGTCTACTGGGCAACAAAGAAGAACAAGCACTCCTTGATACTGTTTGGCGGCGTACTAGTAGGAATGTCATTACCGTTGTTCAACATGGTAAACCTGATAACAGTTGCAGACCCACTAGAAACGGCATTCAAATATCCAAGGCCAACATTGCCCCCATACATGACACCGATAGAACCGCAGGTAGGCAAGTTCTATAACAGCCCAGTTGCTCTCGGTGCAGGTGCAGGTGCAGTATTGTCAGTAACGTTTGCAGCGCTAGGTTGTAAACTGAACACT
>JF719146__NP;NP-Alpha;NP-Alpha-2;NP-Alpha-2.2;NP-Alpha-2.2.2;NP-Alpha-2.2.2.1;NP-Alpha-2.2.2.1.2;NP-Alpha-2.2.2.1.2_OTU8
[truncated: 428,073 more chars]
