# Supplementary material for: Unifying the global phylogeny and environmental distribution of ammonia-oxidising archaea based on amoA genes
Source: Nat Commun. 2018 Apr 17;9:1517. doi: 10.1038/s41467-018-03861-1 (PMC5904100; doi:10.1038/s41467-018-03861-1)
Supplement: Supplementary file 4 — Supplementary Data 1 [file 41467_2018_3861_MOESM4_ESM.zip › Supplementary_Data_1_AamoA_sequence.alignments/AamoA_chimera.ref.db_aln.fasta]

>AACY417858
TGTACTCACTACTTGTTCATAGTAGTAGTCGCAGTCAATTCAACTCTGCTAACAATTAACGCAGGAGACTACATCTTCTATACTGATTGGGCCTGGACATCGTTTGTAGTATTCTCAATATCTCAAACATTGATGCTTGCAGTAGGTGCATCGTATTATCTGACATTTACTGGAGTTCCAGGAACCGCAACGTATTATGCGCTAATTATGACAGTCTATACTTGGATTGCTAAAGGTGCATGGTTC---GCATTAGGTTACCCATATGACTTCATCGTTACACCAGTTTGGCTTCCGTCAGCAATGCTGCTGGATCTGGCATACTGGGCAACAAAGAAGAATAAGCACTCCTTGATACTGTTCGGCGGAGTCTTAGTTGGAATGTCGTTGCCACTATTCAATATGGTTAATTTGATTACGGTGGCAGATCCACTAGAGACTGCATTCAAGTATCCGAGACCAACGTTACCACCATACATGACACCGATAGAGCCGCAGGTAGGTAAATTCTACAACAGCCCAGTTGCACTAGGTGCGGGTGCTGGAGCAGTACTATCAGTTACGTTCACAGCCTTAGGTTGTAAACTAACAACG
>AB353491
ACAACACACTACTTATTCATAGTAGTAGTTGCTGTTAACAGCACCTTACTTACTATCAATGCAGGAGACTACATTTTCTACAGTGATTGGGCTTGGACATCATTCGTAGTATTCTCGATATCACAATCAACTATGCTTGTGGTAGGTGCGATATACTATATGTTGTTCACAGGTGTTCCGGGAACAGCTACGTATTATGCGACAATCATGACAATTTACACTTGGGTGGCAAAAGGTGCATGGTTC---GCGTTGGGATATCCTTACGACTTCGTTGTAACACCAGTTTGGATACCTTCGGCAATGCTCTTGGATCTCACGTATTGGGCCACAAGAAGAAATAAGCACGCAGCGATAATAATAGGCGGAACATTGGTCGGACTTTCATTGCCAATATTCAACATGATCAATCTGTTGTTAGTGAGAGATCCATTGGAGATGGCATTCAAGTATCCGCGGCCTACATTGCCTCCGTATATGACGCCCATAGAGCCTCAGGTCGGAAAGTTCTACAACAGTCCCGTAGCATTAGGATCAGGTGCAGGAGCAGTACTTAGTGTACCGATTGCTGCATTGGGAGCAAAGCTCAACACG
>AB353494
ACAACGCATTATCTGTTCATAGTTGTCGTAGCTGTTAACAGCACGCTGCTGACTATTAATGCTGGAGACTACATATTCTACACTGATTGGGCGTGGACTTCATTCGTCGTGTTCTCTATATCGCAATCAACGATGCTCGTTGTGGGTGCCATCTATTACATGTTGTTTACGGGAGTGCCGGGGACAGCAACCTACTATGCCACTATAATGACAATTTATACATGGGTTGCGAAAGGAGCTTGGTTT---GCTCTTGGATATCCATACGACTTCATTACGGTACCGGTGTGGATTCCATCTGCAATGTTGCTGGACCTGTCGTACTGGGCAACAAGAAGGAACAAACACGCAGCGATACTGATAGGAGGAACATTGGTTGGACTTTCACTGCCACTGTTTAACATGATCAACCTATTGACCATACGCGATCCACTGGAAATGGCATTCAAGTATCCTAGACCAACACTACCTCCATACATGACCCCAATCGAACCGCAAGTCGGTAAATTCTATAATAGTCCAGTAGCCTTAGGAGCTGGCGCGGGAGCCGTGCTATCTGTGCCAATCGCAGCTTTGGGTGCAAAACTCAATACA
>AB373240
TGTACACACTACTTATTCATAGTAGTTGTTGCAGTTAACTCAACTCTGTTAACAATTAATGCAGGAGACTACATCTTCTACACTGACTGGGCTTGGACTTCGTACACGGTATTTTCAATATCGCAAACGTTGATGCTAATTGTAGGTGCATGTTATTACTTGACATTTACTGGCGTTCCAGGCACAGCAACGTACTACGCTCTAATTATGACAGTATACACATGGATAGCAAAGGCCGCATGGTTT---TCGTTAGGATATCCATATGACTTCATTGTGACTCCAGTTTGGTTACCATCAGCAATGCTGTTGGACTTGGTCTACTGGGCAACAAAGAAGAACAAGCACTCCTTGATACTGTTTGGCGGCGTACTGGTAGGAATGTCTTTACCATTGTTCAACATGGTAAACCTGATAACAGTAGCAGACCCACTAGAAACGGCATTCAAATATCCGAGACCAACATTGCCACCATACATGACACCGATAGAACCCCAGGTTGGTAAGTTCTATAATAGCCCAGTAGCGCTCGGTGCAGGTGCAAGCGCAGTATTGGGATGTACGTTTGCAGCATTAGGTTGTAAACTCAATACT
>AB373251
TGTACGCACTACTTGTTCATTGTAGTAGTTGCAGTAAACTCGACCTTGTTAACAATTAACGCAGGAGATTACATCTTCTATACTGATTGGGCCTGGACTTCGTTTACGGTATTCTCTATATCGCAAACGTTGATGCTTGTAGTAGGTGCATGTTATTATCTTACATTTACAGGTGTTCCAGGAACAGCAACGTATTACGCGTTGATTATGACGGTGTATACATGGGTAGCAAAAGGTGCATGGTTT---GCATTAGGATATCCATATGACTTCATTGTTACACCAGTATGGTTACCTTCAGCAATGCTGTTGGACTTAGCATATTGGGCAACAAAGAGAAACAAGCACTCGCTGATTTTGTTCGGTGGTGTCTTAGTTGGAATGTCATTGCCACTGTTTAACATGGTTAACTTGATTACGGTCGCAGACCCACTAGAAACGGCATTCAAATATCCACGACCAACATTGCCACCATACATGACTCCGATAGAACCGCAGGTAGGTAAATTCTATAACAGCCCGGTAGCGCTGGGTGCGGGAGCTGGTGCAGTGTTGTCAGTCACTATGGCTGCGTTGGGTGTTAAACTTAACACT
>AB373289
TGTACACACTACTTATTCATAGTAGTGGTTGCAGTTAACTCAACACTGTTAACAATTAATGCAGGAGATTACATCTTCTACACTGACTGGGCTTGGACTTCGTACACGGTATTCTCAATATCGCAAACGTTGATGCTAATTGTAGGTGCTACATATTACCTAACATTCACTGGCGTTCCAGGCACAGCAACGTACTACGCTCTAATTATGACAGTATACACATGGATAGCGAAAGGCGCATGGTTT---TCGTTAGGATATCCATATGACTTCATTGTGACTCCAGTTTGGCTTCCTTCAGCAATGCTGTTGGACTTGGTCTACTGGGCAACAAAGAAGAACAAGCACTCCTTGATACTGTTCGGCGGCGTACTGGTAGGAATGTCATTACCATTATTCAACATGGTGAACCTGATAACAGTAGCAGACCCACTAGAAACGGCATTCAAATATCCAAGACCAACATTGCCACCATACATGACACCGATAGAACCCCAAGTTGGTAAGTTCTATAACAGCCCAGTAGCGCTCGGTGCAGGTGCAGGTGCAGTATTGGCATGTACGTTTGCAGCACTAGGTTGTAAACTCAACACT
>AB373290
TGTACACACTACTTATTCATAGTAGTAGTTGCAGTTAACTCAACTCTGTTAACAATTAATGCAGGAGACTACATCTTCTACACTGACTGGGCTTGGACTTCGTACACGGTATTTTCAATATCGCAAACGTTGATGCTAATTGTAGGTGCTACATATTACCTAACATTTACTGGCGTTCCAGGCACAGCAACGTACTACGCTCTAATTATGACAGTATACACATGGATCGCAAAAGGCGCATGGTTT---TCCCTTGGATACCCATACGACTTCATTGTAACTCCAGTTTGGCTTCCATCAGCGATGCTGTTGGACTTGGTCTACTGGGCAACAAAGAAGAATAAACACTCCTTGATACTGTTTGGCGGCGTACTGGTAGGGATGTCATTACCGTTATTCAACATGGTAAACCTGATAACAGTAGCAGACCCACTAGAAACGGCATTCAAATATCCAAGACCAACATTGCCACCATATATGACACCAATCGAACCGCAAGTAGGCAAGTTCTATAACAGCCCAGTTGCTCTCGGTGCAGGTGCAGGTGCAGTATTGGCATGTACGTTTGCAGCATTAGGTTGTAAACTTAACACT
>AB465037
ACAACGCACTATTTGTTCATAGTAGTCGTTGCTGTCAACAGCACGCTGCTAACCATCAACGCAGGAGACTATATCTTCTACACAGACTGGATGTGGACCTCCTTCGTAGTATTCTCGATCTCGCAATCGACCATGCTCGTTGTGGGTGCGATATACTACATGCTCTTCACAGGAGTACCTGGTACAGCCACATACTACGCCACAATCATGACAATCTACACATGGGTCGCAAAGGGTGCATGGTTC---GCACTGGGCTATCCGTACGACTTCATTGTAGTTCCAATTTGGATACCTTCAGCAATGCTGTTGGATCTCGCATACTGGGCTACAAGGCGGAACAAGCACGCTGCAATCATCATTGGCGGTTCACTAGTTGGCCTATCACTCCCGCTGTTCAACATGGTCAACCTGCTGCTCGTGAGGGATCCACTCGAAGTGGCATTCAAGTATCCTAGACCAACACTACCAGCATACATGACTCCAATCGAGCCTCAGGTAGGTAAGTTCTACAACAGTCCGGTAGCGCTAGGTTCAGGTGCAGGAGCAGTACTGTCCGTCCCGATCGCTGCGTTAGGTGCAAAGCTTAACACG
>AB525378
TGTACGCACTACTTATTCATAGTAGTCGTTGCAGTCAACTCAACCCTGCTTACAATCAACGCAGGAGACTACATCTTCTACACTGACTGGGCATGGACTTCATTTGTCGTGTTCTCAATATCACAGACATTGATGTTAGTCGTAGGTGCAACTTACTATCTAACATTCACTGGAGTTCCAGGAACCGCAACGTACTACGCGCTTATTATGACCGTGTATACATGGATCGCAAAAGGCGCATGGTTC---GCACTAGGTTACCCATATGACTTCATTGTTACACCAGTTTGGTTGCCATCAGCAATGTTGCTTGATCTGGCATACTGGGCAACAAAGAAGAACAAGCACTCACTGATACTCTTCGGTGGTGTACTGTGTGGAATGTCACTGCCATTGTTCAACATGGTCAATCTAATTACCGTGGCTGATCCATTGGAGACTGCATTCAAATATCCAAGACCAACTTTGCCTCCATACATGACTCCTATAGAACCCCAAGTGGGCAAATTCTATAACAGTCCAGTTGCACTCGGTGCAGGCGCAGGTGCTGTATTAGCATGTACCTTCGCCGCTCTCGGATGTAAGCTGAACACA
>AB542171
ACAACTCACTATTTATTCATAGTTGTTGTTGCAGTAAATAGTACGTTGCTTACAATCAACGCAGGAGATTATATCTTCTATACTGACTGGGCATGGACATCATTTGTTGTATTTTCAATTTCTCAATCCACAATGCTTGTGGTAGGAGCTATATACTATATGTTGTTTACAGGTGTCCCAGGTACAGCTACGTATTATGCAACTATAATGACTATATATACATGGGTTGCCAAAGGTGCATGGTTT---GCATTGGGATATCCATACGATTTTGTCGTGGTTCCTGTTTGGATACCGTCGGCTATGTTGTTGGATTTGGCATACTGGGCAACAAGAAGGAACAAACACGCGGCTATATTGATCGGTGGTGTATTGGTAGGAATGTCGCTGCCACTGTTTAATATGATCAACTTGTTACTAGTTGCCGACCCCTTGGAAATGGCATTCAAGTATCCTAGACCCACGTTACCTCCATACATGACTCCAATTGAACCCCAAGTAGGAAAGTTCTATAACAGTCCTGTCGCGTTAGGTGCCGGTGCAGGAGCGGTACTTTGTGTCCCCATAGCGGCTTTGGGTGCTAAACTCAATACA
>AB592006
TGTACACACTACTTATTCATAGTAGTTGTTGCAGTTAACTCTACATTGTTAACAATCAACGCAGGAGATTACATATTCTATACTGACTGGGCTTGGACATCGTACACGGTATTTTCAATATCGCAAACTTTGATGCTTATTGTAGGAGCTACATACTATCTTACATTTACGGGCGTTCCAGGCACAGCGACGTACTACGCTCTAATTATGACAGTATACACATGGATAGCAAAAGGTGCATGGTTT---GCACTCGGATATCCGTATGACTTCATTGTAACCCCAGTCTGGTTACCATCAGCAATGCTTTTGGATCTAGTCTATTGGGCAACAAAGAAGAACAAGCACTCCTTGATACTGTTTGGCGGCGTACTGGTAGGAATGTCTTTACCATTATTCAACATGGTAAACCTGATAACAGTAGCAGACCCACTTGAAACGGCATTCAAATACCCAAGACCAACATTGCCACCATATATGACACCAATAGAACCGCAAGTAGGTAAGTTCTATAACAGTCCAGTCGCACTGGGCGCAGGTGCAGGTGCAGTATTGGCATGTACATTTGCAGCATTAGGTTGTAAATTGAACACT
>AB592106
TGTACACACTACTTATTCATAGTAGTAGTTGCAGTTAACTCTACACTGTTAACAATTAATGCAGGAGACTACATCTTCTACACTGACTGGGCTTGGACATCGTACACGGTATTCTCAATATCGCAAACTTTGATGCTTATTGTAGGAGCTACATACTATCTTACATTTACAGGCGTTCCAGGCACAGCAACGTACTACGCTCTAATTATGACAGTATACACATGGATTGCAAAAGGTGCATGGTTT---GCACTCGGATATCCATATGACTTCATTGTAACCCCAGTATGGTTACCATCAGCAATGCTTTTGGACTTAGTCTACTGGGCAGCAAAGAAGAACAAGCACTCCTTGATACTGTTTGGCGGCGTACTGGTAGGAATGTCTTTACCATTATTCAATATGGTAAACCTCATTACAGTTGCAGACCCGCTTGAAACGGCATTCAAATATCCAAGACCAACATTGCCACCATATATGACACCGATAGAACCCCAAGTAGGTAAGTTCTATAACAGTCCAGTCGCATTGGGCGCAGGTGCAGGTGCAGTTTTGGCATGTACATTTGCAGCGTTAGGTTGTAAATTGAACACT
>AB592107
TGTACACACTACTTATTCATAGTAGTAGTTGCAGTTAACTCAACACTGTTAACAATTAATGCAGGAGACTACATCTTCTACACTGACTGGGCTTGGACTTCGTACACGGTATTCTCAATATCGCAAACGTTGATGCTAATTGTAGGTGCTACATACTATCTTACATTTACAGGCGTTCCAGGCACAGCAACGTACTACGCTCTAATTATGACGGTATACACATGGGTAGCAAAAGGCGCATGGTTC---GCACTTGGTTATCCATATGACTTCATTGTAACTCCAGTTTGGCTACCTTCAGCAATGCTGTTGGACTTAGTTTACTGGGCAACAAAGAAGAACAAGCACAGCTTGATACTGTTCGGCGGCGTACTAGTAGGAATGTCATTACCATTGTTCAACATGGTAAACCTGATAACAGTAGCAGACCCACTAGAAACGGCATTCAAATATCCAAGACCAACATTGCCACCATATATGACACCAATCGAACCGCAAGTAGGTAAATTCTATAACAGCCCAGTTGCTCTCGGTGCAGGTGCAGGTGCAGTATTGGCATGTACATTTGCAGCTTTAGGTTGTAAATTGAACACT
>AB592126
TGTACTCACTACTTATTCATAGTAGTAGTCGCAGTCAATTCAACTCTGCTAACAATTAACGCAGGAGACTACATCTTCTATACTGATTGGGCCTGGACATCGTTTGTAGTATTCTCAATATCTCAAACATTGATGCTCGCTGTAGGTGCAGCATATTATCTGACCTTCACTGGAGTTCCAGGAACCGCAACGTATTATGCGCTCATTATGACAGTCTATACTTGGATTGCCAAAGGTGCATGGTTC---GCATTAGGTTACCCATACGATTTCATCGTTACACCAGTTTGGCTACCCTCAGCAATGCTGTTGGACTTGGCGTACTGGGCAACAAAGAAGAATAAGCACTCTCTGATACTGTTCGGCGGAGTCTTAGTTGGAATGTCGCTACCACTGTTCAATATGGTCAATCTGATCACAGTGGCTGACCCACTAGAGACTGCATTCAAGTATCCAAGACCAACGTTACCACCATACATGACTCCGATAGAGCCGCAGGTAGGTAAGTTCTATAACAGCCCAGTTGCACTTGGTGCAGGAGCTGGAGCAGTACTTGCATGTACTTTCACGGCTTTAGGTTGTAAACTAACAACC
>AB625919
TGTACTCACTACTTATTCATAGTAGTGGTAGCAGTCAACTCGACCTTGTTGACAATCAACGCAGGAGACTACATCTTCTATACTGACTGGATGTGGACATCTTATGTGATATTTACATTATCACAATCATTGATGCTCGCAGTCGGTGCAGCATACTATCTGACGTTTACTGGAGTTCCAGGAACGGCAACATACTATGCACTGATAATGACAGTGTATACTTGGATAGCAAAAGGTGCATGGTTC---TCCTTAGGATATCCATACAGCTTCATCGTTGTACCAATGTGGATTCCATCGGCAATACTGATGGATCTTGCATACTGGGCAACAAAGAGAAACAAACACTCTTTGATCTTGATAGGCGGTGTACTCTGTGGAATGTCTATGTCATTGTTCAACATGATCAATCTAATTACAATAGATGATCCTCTTGAGACTGCTTTCAAATACCCAAGAACCACATTGCCTCCGTACATGACTCCAATAGAACCGCAAGTAGGAAAGTTCTATGATAGTCCTGTCGCTTTAGGTGCAGGTGCTGGTGCAGTACTAACAGTCACAATGACTGCCTTAGGATGCAAACTAACAACC
>AB645427
ACAACGCACTATCTATTCATTGTTGTAGTTGCTGTCAACAGCACACTTCTGACTATTAATGCAGGCGACTATATTTTCTACACTGATTGGGCTTGGACTTCATTTGTAGTATTTTCAATTTCGCAATCTACAATGTTGGTTGTGGGAGCAATATACTACATGCTCTTTACTGGAGTCCCTGGAACGGCGACATATTATGCTACAATCATGACAATATATACCTGGGTTGCGAAGGGTGCATGGTTT---GCATTAGGATACCCCTATGACTTTGTCACAGTGCCAGTTTGGATACCTTCAGCAATGCTATTGGACTTAACGTATTGGGCAACACGCCGCAACAAACATGCCGCAATAATTATCGGAGGAACACTCGTTGGGCTGTCGCTGCCGTTGTTTAATATGATAAACCTTTTGTTGATAAGGGATCCTCTGGAGATGGCATTCAAGTATCCAAGACCTACTCTTCCCCCCTATATGACTCCCATTGAACCTCAGGTAGGAAAGTTCTACAATAGTCCTGTTGCGTTAGGTTCCGGTGCAGGAGCGGTGCTGAGCGTGCCTATAGCAGCTTTAGGTGCTAAATTGAATACA
>AB646544
TGTACTCACTACTTATTCATAGTAGTGGTAGCAGTAAACTCGACCTTGTTGACAATCAACGCGGGAGACTACATCTTCTATACTGACTGGGCATGGACATCATATGTGATATTCACATTATCACAATCATTGATGCTCGCAGTCGGTGCAGCATATTACCTTACGTTCACTGGTGTACCAGGAACAGCAACCTACTATGCGCTGATAATGACAGTGTATACATGGATTGCAAAAGGTGCGTGGTTC---TCCTTAGGATATCCGTACAGCTTCATCGTTGTACCAATATGGATTCCGTCTGCAATACTGATGGATCTGGCGTATTGGGCAACCAAGAGAAACAAGCACATGCTTATCTTGGTTGGAGGTGTGCTGTGTGGAATGTCAATGTCGATGTTTAACATGGTTAATCTATTGACAATAGATGATCCATTAGAGACTGCATTCAAGTATCCAAGGACTACATTGCCTCCATACATGACTCCAATAGAACCCCAAGTCGGTAAGTTCTATGATAGTCCTGTAGCGTTAGGTGCAGGTGCCGGAGCCGTTTTGACAGTCACAATGACTGCATTAGGCTGCAAATTAACAACC
>AB650007
ACAACGCACTATCTATTCATAGTTGTAGTTGCAGTAAACAGCACTCTATTGACAATTAATGCAGGAGACTATATCTTCTACACAGACTGGGCATGGACTTCATTTGTAGTATTTTCGATTTCACAATCGACTATGCTTGCAGTAGGGGCTATATACTATATGCTCTTTACAGGTGTTCCAGGAACCGCTACATACTATGCAACCATTATGACAATATACACATGGGTTGCAAAGGGCGCGTGGTTT---GCATTAGGATACCCAATGGACTTCGTAACAGTACCAATATGGATACCCTCGGCAATGTTGTTGGATCTTACATATTGGGCTACAAGGCGCAATAAACACGCCGCCATTATCATTGGTGGAACTCTAATTGGCCTTTCGCTCCCAATGTTCAACATGATAAATCTATTGCTGATAAGGGACCCGCTAGAGGTTGCATTCAAGTATCCAAGACCCACACTTCCTCCTTATATGACACCAATTGAGCCCCAGGTCGGTAAATTCTACAACAGTCCAGTAGCATTGGGTTCAGGTGCAGGAGCAGTGCTAACAGTGCCAATAGCGGCATTAGGTGCAAAACTGAACACG
>AB678574
ACTACACACTACCTATTCATAGTTGTAGTTGCTGTAAATAGCACACTATTGACAATCAACGCAGGAGACTACATATTCTATACTGATTGGGCGTGGACCTCATTCGTAGTATTCTCAATATCCCAATCAACAATGCTTGTAGTTGGTGCAATCTATTACATGCTGTTCACAGGTGTACCAGGAACTGCAACCTATTATGCAACAATCATGACTATCTATACATGGGTGGCCAAAGGAGCTTGGTTT---GCGCTAGGATATCCATACGACTTCATCGTAGTACCTGTTTGGATACCTTCAGCAATGCTGTTAGATTTGACATATTGGGCAACGAGAAGGAATAAACATGCTGCCATTATAATTGGCGGAACATTAGTTGGACTTTCACTGCCAATATTTAATATGATCAATCTACTGCTGATTAGAGATCCGTTAGAAATGGCATTCAAGTATCCTCGTCCGACATTGCCTCCATACATGACACCAATCGAACCTCAGGTCGGTAAGTTCTACAATAGTCCCGTCGCGCTAGGATCGGGAGCTGGGGCAGTGCTAAGTGTTCCAATAGCTGCACTAGGTGCTAAACTGAATACT
>AB688020
ACTACACACTATCTATTCATAGTTGTAGTTGCTGTAAATAGTACATTATTGACAATCAACGCAGGAGACTACATATTCTATACAGATTGGGCTTGGACATCATTTGTTGTATTCTCAGTATCCCAATCAACAATGCTTGTAGTTGGAGCAATCTATTACATGCTATTCACCGGTGTACCAGGGACTGCAACATATTATGCAACAATCATGACTATCTATACATGGGTAGCCAAAGGAGCTTGGTTT---GCATTAGGATATCCATACGACTTCATCGTAACTCCAGTTTGGATACCTTCAGCAATGCTATTAGATCTGACATATTGGGCAACAAGAAGGAACAAGCATGCTGCCATTATAATTGGCGGAACATTGGTAGGCCTTTCATTGCCAATATTCAACATGATAAATCTATTGCTGGTAAGAGATCCTCTAGAGATGGCATTCAAGTATCCTCGTCCAACGTTGCCTCCGTATATGACGCCAATTGAACCTCAGGTCGGTAAGTTCTACAATAGTCCCGTGGCGCTAGGATCCGGGGCGGGAGCTGTACTTAGCGTTCCAATCGCTGCATTGGGCGCAAAACTGAACACT
>AB737840
ACAACCCACTATCTGTTCATTGTTGTAGTTGCTGTTAATAGCACGCTGCTGACCATAAATGCAGGAGACTACATCTTCTACACCGACTGGGCGTGGACATCCTTTGTAGTATTTTCGATCTCACAATCGACTATGCTTGCAGTAGGAGCTGTCTATTATTTGCTCTTTACAGGAGTTCCTGGAACAGCGACGTATTATGCGACCATAATGACTATCTACACATGGGTTGCAAAAGGTGCGTGGTTT---GCGTTAGGATACCCATACGACTTCGTTGTGGTTCCAGTATGGATACCTTCAGCAATGTTGTTGGACCTTACTTACTGGGCTACACGCCGGAATAAACATATGCTAATACTCGTTGGCGGCACTTTGGTTGGTCTGTCACTTCCGTTATTCAACATGATCAACCTATTGCTGGTACGAGATCCATTGCAAATAGCGTTCCAGTATCCTAGACCAACATTGCCACCCTATATGACACCAATTGAACCTCAGGTCGGAAAGTTCTATAACAGTCCCGTCGCATTGGGTTCGGGAGCTTCAGCAGTGTTAACTGTGCCGATAGCAGCGTTAGGTGCTAAACTAAATACG
>AB918812
TGTACTCACTACTTGTTCATAGTAGTGGTTGCAGTAAACTCTACCCTGCTAACAATTAACGCAGGAGACTACATCTTCTACACTGACTGGGCCTGGACTTCGTTTGTCATATTCTCAATATCACAATCGTTGATGTTGGTGGTTGGCGCATGCTACTATCTTACATTTACGGGAGTCCCAGGAACAGCAACGTATTACGCGTTGATAATGACCGTCTACACATGGGTAGCAAAAGGTGCATGGTTT---GCACTCGGATACCCATACGACTTCATTGTAACACCAGTTTGGCTGCCGTCAGCAATGTTGCTTGACCTGGCATACTGGGCGACAAAGAAGAACAAGCACTCACTGATCCTATTTGGTGGTGTGATGTGTGGAATGTCATTGCCGTTGTTTAACATGGTCAACCTCATCACTGTGGCTGATCCGCTAGAGACTGCATTCAAATATCCAAGACCAACGCTCGCTCCGTATATGACACCGATAGAACCTGCGGTAGGCAAGTTCTATAACAGTCCAGTCGCATTAGGCTCAGGTGCAGGTGCTGTATTATCAGTAACCATGGCCGCGCTAGGATGCAAACTGAACACG
>AB918914
ACTACACACTATCTATTCATAGTTGTAGTTGCTGTAAATAGTACATTATTGACAATCAACGCAGGAGACTACATATTCTATACAGATTGGGCATGGACATCATTTGTTGTATTCTCAGTATCCCAGTCAACAATGCTTGTAGTTGGAGCAATCTATTACATGCTATTCACCGGTGTACCAGGGACTGCAACATATTATGCAACAATCATGACTATCTATACATGGGTAGCCAAAGGAGCTTGGTTT---GCACTAGGATATCCATATGACTTCATAGTAACTCCAGTTTGGATACCTTCAGCAATGCTGCTAGATTTGACATATTGGGCAACAAGAAGGAACAAACATGCTGCCATTATAATTGGCGGAACATTGGTGGGACTTTCATTGCCAATATTCAACATGATAAATCTGCTGCTGGTTAGAGATCCGCTTGAGATGGCATTCAAGTATCCTCGGCCAACATTGCCTCCATACATGACACCGATTGAGCCTCAGGTCGGTAAGTTCTACAATAGTCCCGTGGCGCTAGGATCCGGGGCGGGAGCTGTACTCAGCGTTCCAATCGCTGCATTGGGCGCGAAGCTAAATACT
>AJVJ000047
TGTACACACTACTTATTCATAGTAGTAGTTGCAGTTAACTCAACACTGTTAACAATTAATGCAGGAGACTACATCTTCTACACTGACTGGGCTTGGACTTCGTACACGGTATTCTCAATATCGCAAACGTTGATGCTTATTGTAGGTGCAACATATTACCTAACATTTACAGGCGTTCCAGGCACAGCAACGTACTACGCTCTAATTATGACAGTATACACATGGGTAGCAAAAGCCGCATGGTTT---TCGCTAGGATACCCATATGACTTCATTGTAACTCCAGTTTGGTTACCATCAGCAATGCTGTTGGACTTAGTTTACTGGGCTACAAAGAAGAACAAGCACTCCTTGATACTGTTTGGCGGCGTACTAGTAGGAATGTCTTTACCATTGTTCAACATGGTAAACCTGATAACAGTAGCAGACCCACTAGAGACGGCATTCAAATATCCAAGACCAACATTGCCACCATATATGACACCAATCGAACCGCAAGTAGGCAAATTCTATAACAGCCCAGTTGCACTCGGTGCAGGTGCAGGTGCAGTATTGGCATGTACATTTGCAGCATTAGGTTGTAAATTGAATACT
>ARWQ000001
TGTACTCATTATCTATTCATAGTTGTAGTTGCAGTCAACTCAACTTTGTTAACAATTAACTCGGGAGACTATATCTTCTACACTGATTGGGCTTGGACATCATTTGTCGTATTCTCAATTGCCAACACTTTGATGACTATTGTTGGTGCTGTGTATTATCTTACATTTACGGGCGTACCTGGTACTGCAACGTACTATGGTCTGATTATGCAAGTCTATACTTGGGTTGCAAAAGTTGCATGGTTT---GCACTTGGCTATCCAGTAGATTTCATCGTTCATCCAATGTGGATTCCATCGTGTATGCTGTTGGACTTGGCATATTGGGCGACAAAGAAGAATAAACACTCGCTGATATTCTTTGGTGGGGTTTTAGTTGGAATGTCAATGCCACTGTTCAACATGGTACAGTTGATGTTGATAGCGGATCCACTAGAAACTGCATTCAAGTATCCAAGACCAACATTGCCTCCATACATGACGCCGATAGAACCGCAGGTAGGTAAGTTCTACAATAGCCCAGTAGCTTTGGGAGCGGGAGCTGGATCGGTACTAGCATGTACATTTGCGGCATTAGGTTGTAAGCTTAACACA
>CBTY000009
TGTACTCACTACTTGTTCATAGTAGTGGTTGCAGTCAACTCTACCCTGCTAACAATTAATGCAGGAGACTACATCTTCTACACTGACTGGGCCTGGACTTCGTTTGTCGTATTCTCAATATCGCAAACACTGATGTTAGTAGTCGGCGCATGCTACTATCTGACATTCACAGGAGTTCCAGGAACGGCAACGTATTACGCGTTGATCATGACTGTCTATACGTGGGTTGCCAAAGGTGCATGGTTT---GCACTCGGTTATCCATACGACTTCATTGTCACACCAGTTTGGCTACCATCAGCAATGCTGCTGGATCTGGCATACTGGGCAACAAAGAAGAACAAGCACTCGCTGATACTATTCGGCGGTGTAATGGCAGGACTATCATTGCCGCTGTTCAACATGGTCAACTTGATCACGGTTGCTGACCCGTTAGAGACTGCATTCAAATATCCAAGACCAACACTGCCTCCATACATGACTCCGATCGAGCCCGCTGTAGGCAAATTCTATAACAGTCCAGTTGCACTCGGTGCAGGCGCAGGTGCCGTACTATCGGTAACTATGGCCGCGTTGGGATGCAAGCTAAATACG
>CM001158
TGTACTCACTACTTATTCATAGTAGTAGTTGCAGTTAACTCTACACTGTTAACAATTAATGCAGGAGACTACATTTTCTATACTGACTGGGCTTGGACATCCTTTGTGGTATTTTCAATATCACAAACATTGATGCTCGCGGTAGGTGCAACATACTACCTGACATTTACAGGTGTTCCAGGAACAGCGACGTATTACGCCCTAATTATGACAGTATACACATGGATAGCAAAAGGTGCATGGTTT---GCACTAGGATATCCATATGACTTCATTGTAACACCAGTTTGGTTACCATCAGCAATGTTGCTTGATTTAGCCTATTGGGCCACAAAGAAGAACAAGCACTCCTTGATACTGTTTGGCGGCGTACTAGTAGGAATGTCTTTACCATTATTCAACATGGTAAACCTGATAACAGTAGCAGACCCACTAGAAACGGCATTCAAATACCCAAGACCAACATTACCACCATACATGACACCAATAGAACCTCAAGTAGGTAAATTCTATAACAGTCCAGTAGCACTGGGTGCAGGTGCAGGTGCAGTATTGTCGGTTACATTTACAGCATTAGGTTGTAAATTAAACACT
>CP000866
TGTACACACTACTTGTTCATAGTAGTGGTTGCAGTTAACTCTACACTGTTAACAATTAATGCAGGAGACTACATCTTCTACACTGACTGGGCTTGGACTTCGTACACGGTATTCTCAATATCGCAAACGTTGATGCTTATTGTAGGTGCAACATATTACCTAACATTTACAGGCGTTCCAGGCACAGCAACGTACTACGCTCTGATTATGACAGTTTACACATGGATTGCAAAGGCAGCCTGGTTC---TCACTAGGTTATCCATATGACTTCATTGTAACACCAGTTTGGTTACCATCAGCAATGCTGTTGGACTTAGTCTACTGGGCAACAAAGAAGAACAAGCACTCCTTGATACTGTTCGGCGGTGTACTGGTAGGAATGTCATTACCATTGTTCAACATGGTAAACCTGATAACAGTAGCAGACCCACTAGAAACGGCATTCAAGTATCCAAGACCAACATTGCCACCATACATGACACCGATAGAACCCCAAGTAGGTAAGTTCTATAACAGCCCAGTTGCTCTCGGTGCAGGTGCAGGTGCAGTTTTGGGATGTACATTTGCAGCGTTAGGTTGTAAATTGAATACA
>CP002408
ACAACGCACTACTTGTTCATAGTAGTGGTTGCTGTCAACAGCACACTGCTAACCATCAACGCAGGTGACTACATCTTCTACACGGACTGGATGTGGACCTCCTTCGTAGTATTCTCGATCTCCCAGTCTACAATGCTCGTAGTGGGCGCGATATACTACATGCTCTTCACAGGAGTACCAGGAACGGCCACATACTATGCAACAATCATGACAATCTACACCTGGGTTGCAAAGGGCGCATGGTTC---GCACTCGGCTACCCGTACGACTTCATCGTGGTGCCTGTGTGGATACCTTCAGCAATGCTGTTGGATCTCACATACTGGGCAACAAGAAGGAACAAGCACGCTGCAATCATTATCGGTGGAACACTGGTTGGCCTCTCGTTCCCGCTGTTCAACATGGTCAACCTGCTGCTCGTCAGAGACCCGCTCGAAGTGGCATTCAAGTATCCAAGGCCTACGCTGCCTGCATACATGACGCCAATCGAACCTCAGGTGGGCAAGTTCTACAACAGTCCTGTAGCCTTGGGTTCAGGAGCAGGAGCAGTGCTGTCAGTTCCCATTGCTGCATTGGGTGCGAAGCTTAACACG
>CP003842
TGTACACACTACTTGTTCATAGTAGTGGTTGCAGTTAACTCTACACTGTTAACAATTAACGCAGGAGACTACATCTTCTACACTGACTGGGCTTGGACTTCGTACACGGTATTCTCAATATCGCAAACGTTGATGCTTTTAGTAGGTGCAACATATTACCTTACATTTACTGGCGTTCCAGGCACAGCAACGTACTACGCTCTAATTATGACAGTATACACATGGATAGCAAAAGCCGCATGGTTT---TCACTCGGTTATCCATATGACTTCATTGTAACTCCAGTTTGGCTACCATCAGCAATGCTGTTGGACTTAGTATACTGGGCAACAAAGAAGAACAAGCACTCCTTGATACTGTTCGGCGGTGTACTGGTAGGAATGTCTTTACCATTGTTCAACATGGTAAACCTGATAACAGTAGCAGACCCACTTGAAACGGCATTCAAATATCCAAGACCAACATTGCCACCATACATGACACCGATAGAACCCCAAGTAGGTAAGTTCTATAACAGCCCAGTCGCTCTCGGTGCAGGTGCAGGTGCAGTTTTGGGATGTACATTTGCAGCATTAGGTTGTAAATTGAACACT
>CP007536
ACAACGCACTACATATTCATAGTAGTCGTTGCTGTCAACAGCACGCTGCTAACCATCAACGCAGGAGACTACATCTTCTACACAGACTGGATGTGGACATCCTTCGTAGTATTCTCCGTGTCACAGTCGACGATGCTCGCTGTGGGTGCGGTATACTACATGTTGTTCACAGGCGTTCCGGGTACAGCCACATACTACGCCACAATCATGACTATCTACACATGGGTCGCAAAGGGTGCATGGTTT---GCACTTGGCTATCCATACGACTTCATCGTGGTGCCAGTGTGGATTCCGTCGGCAATGCTGTTGGACCTCACGTACTGGGCGACAAGACGCAACAAGCACGCTGTCATCATCATTGGCGGCACGCTGGTTGGCCTATCCTTCCCGCTGTTCAACATGGTCAACCTGTTGCTCGTCAGGGACCCGCTTGAGGTAGCCTTCAAGTATCCGAGACCGACGCTGCCTGCATACATGACGCCTATAGAGCCCCAGGTAGGTAAGTTTTACAACTCGCCTGTGGCGCTAGGTTCTGGCGCTAGTGCAGTGCTAACAGTACCCATGACTGCGTTGGGTGCGAAACTTAACACG
>DP000238
TGTACCCACTACTTGTTCATAGCAGTGGTTGCAGTGAATTCGACCCTGTTGACGATCAATGCAGGAGATTACATCTTTTACACCGACTGGGCTTGGACGTCATTCACGGTATTCTCTATATCGCAGACGCTCATGCTGGTTGTCGGTGCAACGTACTACCTGACGTTTACAGGCGTACCCGGAACCGCGACATACTATGCCCTCATCATGACGGTGTATGTATGGATAGCAAAGGGCGCATGGTTC---GCCCTTGGCTACCCGTATGACTTCATCGCGACCCCGATATGGCTTCCATCAGCAATGCTGTTGGATCTGGCATACTGGGCCACGAAGCGCAACAAGCACTCGCTGATATTGTTCGGCGGTGTCTTGGTGGGCATGTCATTACCGCTGTTCAACATGGTAAACCTGATCACAGTAGCAGATCCGCTGGAGACGGCCTTCAAGTATCCGAGGCCCACGCTGCCACCCTACATGACTCCAATAGAACCTCAAGTTGGAAAGTTCTATAACAGTCCGGTGGCGCTAGGGGCTGGGGCTGGGGCCGTCTTATCGGTGACGTTCGCGGCCTTGGGTGTCAAGCTCAATACG
>DQ148545
TGTACTCACTACCTATTCATTGTGGTAGTTGCAGTAAACTCAACTCTATTGACAATTAACGCAGGAGACTATATTTTCTACACAGACTGGGCTTGGACATCATTTACTGTCTTTTCAATATCACAAACACTGATGCTAGTTGTCGGTGCTACGTATTATCTGACATTCACGGGTGTTCCTGGTACAGCGACGTACTATGCCTTGATAATGACAGTGTATACGTGGATAGCAAAAGGTGCATGGTTT---GCACTGGGATATCCATATGACTTCATTGTTACTCCAGTATGGTTACCATCAGCAATGCTGTTGGATTTGGCGTATTGGGCTACAAAGAAGAACAAGCACTCGTTGATATTATTCGGTGGTGTACTTGTAGGAATGTCTTTGCCGTTGTTCAATATGGTAAATCTGATAACGGTGGCAGATCCACTAGAAACGGCCTTCAAATATCCAAGACCAACATTACCTCCATACATGACTCCAATAGAACCGCAAGTAGGTAAATTCTACAACAGTCCGGTTGCATTGGGTGCAGGAGCTGGTGCTGTGTTATCTGTGACGATGGCAGCGCTGGGTGTAAAACTGAATACT
>DQ148547
TGTACTCACTACTTATTCATAGTAGTAGTTGCAGTAAACTCAACTCTGCTTACAATTAATGCAGGAGACTATATCTTCTACACTGATTGGGCATGGACGTCATATACGGTATTCTCAATTTCTCAAACGCTGATGTTAACAGTGGGGGCAGTATACTACCTTACATTCACAGGTGTTGTGGGAACAGCGACATACTATGCATTGATTATGACGGTGTACACGTGGGTAGCAAAAGGAGCATGGTTT---GCCCTTGGATATCCATATGACTTTATCGTGACACCAGTATGGATCCCATCTGCTATCTTGTTAGATTTGGCATATTGGGCGACAAAGAAGAACAAGCACTCGCTGATACTATTTGGCGGAGTTTTAGTTGGAATGTCTTTGCCACTGTTTAACATGGTTAATCTAATTACAGTGGCAGATCCACTAGAGACTGCATTCAAGTATCCAAGACCAACGTTGCCACCATACATGACACCGATAGAGCCGCAGGTCGGAAAGTTCTATAATAGTCCGGTCGCGCTTGGCGCAGGAGCTGGTGCTGTCTTGTCAGTCACGTTTGCCGCGTTAGGATGTAAACTAACCACG
>DQ148593
ACAACGCACTATCTGTTCATAGTTGTAGTTGCTGTAAACAGTACATTGCTGACTATTAATGCGGGAGATTACATATTCTACACTGACTGGGCCTGGACGTCATTTGTAGTATTTTCCATCTCACAGTCTACTATGCTTGTAGTAGGGGCGATTTACTACATGCTCTTCACAGGAGTTCCAGGGACTGCAACCTATTATGCAACCATAATGACAATCTACACCTGGGTGGCTAAAGGTGCATGGTTT---TCATTGGGATACCCATATGACTTCATAGCTGTTCCTGTATGGATACCGTCTGCGATGCTGCTAGATCTCTCATACTGGGCTACTAGGCGTAACAAGCATGCTGCAATTCTTGTCGGTGGAGCTTTGGTAGGTTTATCGTTGCCTTTGTTCAATATGATAAACTTGATCCTAGTGCGAGATCCGCTTGAGACGGCATTTAAGTATCCAAGGCCAACATTACCTCCATACATGACTCCGATAGAACCTCAGGTCGGAAAGTTCTACAATAGTCCTGTTGCTTTGGGATCAGGAGCAGGAGCAGTACTAAGTGTGCCAATTGCAGCATTAGGTGCCAAGCTTAATATA
>DQ148598
ACAACGCACTACTTGTTCATAGTAGTAGTTGCTGTCAACAGCACACTGCTAACCATTAACGCAGGAGACTATATCTTCTATACAGACTGGATGTGGACCTCCTTCGTAGTATTCTCCATCTCGCAATCTACTATGCTTGCGGTGGGCGCGGTGTACTACATGCTCTTCACAGGAGTACCAGGAACAGCTACATACTATGCCACAATCATGACAATCTACACATGGGTTGCAAAGGGCGCATGGTTC---GCACTGGGCTATCCGTACGACTTCATCGTGGTGCCTATTTGGATACCCTCGGCAATGTTGTTGGACCTTACATACTGGGCAACAAGAAGGAACAAGCACGCTGCAATCCTCATCGGTGGATCACTGATTGGCCTCTCGTTGCCGCTGTTCAACATGGTCAATCTGCTGCTCATCAGAGACCCGCTTGAAGTCGCGTTCAAATATCCAAGGCCGACGCTGCCTGCATACATGACGCCGATCGAGCCTCAGGTGGGCAAGTTCTACAACAGTCCTGTAGCCTTGGGTGCAGGTGCAGGAGCAGTGCTGACGGTTCCGATCGCTGCATTGGGTGCGAAGCTCAACACG
>DQ148625
TGTACGCACTACTTGTTCATAGTAGTCGTTGCAGTAAACTCAACCTTGTTAACAATTAACACTGGTGACTACATCTTCTACACAGACTGGGCCTGGACATCTTATACAGTATTTTCAATTGGAAACATTTTGATGGTTTCAGTTGGTGCTACATATTACCTCTTATTCACGGGGGTTCCAGGAACAGCTACGTATTATGGCCTTATTATGCAAGTCTATACATGGGTCGCAAAAGGCGCATGGTTT---GCACTAGGATATCCATATGACTTCATTGTGACTCCAATGTGGATACCTTCGTGTATGTTACTTGACTTGGCGTATTGGGCTACGAAGAGAAACAAGCACTCGCTAATACTATTTGGCGGAGTACTTGTTGGTATGTCATTCCCATTGTTCAACATGGTAAACCTGTTGACAGTAGCAGACCCACTAGAAACGGCATTCAAATATCCAAGACCAACACTGCCCCCATACATGGTACCAATAGAACCGCAGGTCGGAAAGTTCTATAACAGTCCGGTCGCGCTGGGAGCTGGTGCGGGTTCAGTATTGGCAGTAACGTTTACGGCGTTGGGGGCAAAACTCAACACA
>DQ148627
TGTACCCACTACTTATTCATAGTAGTAGTTGCAGTTAATTCTACACTGTTAACAATTAACGCAGGTGACTACATCTTCTACACTGACTGGGCCTGGACTTCATACACTGTATTCTCAATTTCACAAACATTGATGCTTACAGTAGGTGCAACATATTATCTAACATTTACAGGTGTTCCAGGAACAGCAACGTACTACGGCCTTATAATGACAGTATACACATGGGTTGCAAAAGGTGCATGGTTT---GCACTTGGATATCCATATGACTTCATTGTTACTCCAATTTGGTTACCATCGGCAATGTTGCTTGATTTGGCCTATTGGGCAACAAAGAGAAACAAGCACTCTCTGATACTGTTTGGCGGTGTACTGGTAGGAATGTCATTACCACTATTCAACATGGTAAACCTGATGACAGTAGCAGACCCACTGGAAACGGCATTCAAGTATCCAAGACCAACATTGCCACCATACATGACTCCAATAGAGCCTCAAGTAGGTAAATTCTATAACAGCCCGGTAGCACTGGGTGCGGGAGCTGGTGCAGTATTGTCTGTAACGTTTGCAGCATTAGGTTGTAAACTGACGACT
>DQ148643
TGTACTCACTACTTGTTCATAGTAGTAGTTGCAGTTAACTCTACACTGTTAACAATTAATGCAGGAGACTACATTTTCTATACTGACTGGGCTTGGACATCGTTTACGGTATTTTCAATATCGCAAACTTTGATGCTTTGCGTAGGTGCAACATATTACCTAACGTTTACAGGCGTTCCAGGAACAGCGACGTATTACGCCCTAATTATGACAGTATACACATGGATAGCAAAAGGTGCATGGTTT---GCTTTAGGTTATCCATATGACTTCATTGTAACACCAGTTTGGTTGCCATCAGCAATGTTGCTTGATTTGGCATATTGGGCTACAAAGAAGAACAAACATTCATTGATACTGTTTGGCGGTGTACTTGTAGGAATGTCTTTACCATTATTCAACATGGTAAACCTGATAACAGTAGCAGACCCACTAGAAACGGCATTCAAATATCCAAGACCAACATTGCCACCATACATGACACCAATAGAGCCTCAAGTAGGTAAATTCTATAACAGTCCAGTAGCACTGGGTGCAGGTGCTGGTGCAGTATTGTCAGTTACGTTTACAGCATTAGGTTGTAAGCTGAATACT
>DQ148665
TGTACACACTACTTATTCATAGTAGTAGTTGCAGTTAACTCAACACTGTTAACAATTAATGCAGGTGACTACATCTTCTACACTGACTGGGCTTGGACTTCGTACACGGTATTCTCAATATCGCAAACGTTGATGCTTGTGGTAGGTGCAACATATTACCTTACATTTACAGGCGTTCCAGGTACAGCAACGTACTACGGCCTTATTATGACAGTATACACATGGGTAGCAAAAGGTGCATGGTTT---GCACTCGGATATCCATATGACTTCATTGTAACACCAATTTGGTTACCATCAGCAATGCTGCTTGATCTAGCCTATTGGGCAACAAAGAAGAACAAGCACTCCTTGATACTGTTTGGCGGAGTACTAGTAGGAATGTCATTACCATTATTCAATATGGTAAACCTGATAACAGTAGCAGACCCACTAGAAACGGCCTTCAAATATCCAAGACCAACATTACCACCATATATGACACCAATAGAACCGCAAGTAGGCAAGTTCTATAACAGTCCAGTCGCACTGGGTGCAGGTGCAGGTGCAGTATTAGCGGTAACGTTTGCAGCATTAGGTTGTAAACTTAACACT
>DQ148674
TGTACTCACTACTTATTCATAGTAGTAGTCGCAGTAAACTCAACTTTGTTAACAATTAACACTGGTGACTATATCTTCTATACAGACTGGGCCTGGACATCATATACAGTGTTCTCCATTGGAAATATTCTAATGATTTCTGTTGGTGCAACCTATTACCTGTTATTTACAGGAGTTCCAGGAACAGCTTCGTATTATGGCCTAATTATGCAAGTATATACATGGGTGGCAAAAGGTGCATGGTTT---GCACTTGGATATCCATACGACTTCATTGTAACACCAATGTGGATTCCGTCGTGCATGTTGTTAGACTTGGCGTATTGGGCATCAAAGAAGAACAAGCATTCGCTGATACTGTTTGGCGGTGTACTTGTAGGAATGTCATTCCCATTGTTTAACATGGTAAACTTGTTGACAGTCGCAGACCCACTAGAAACAGCGTTCAAATATCCAAGACCAACACTACCACCATACATGGTACCAATTGAACCGCAGGTCGGAAAGTTCTATAACAGTCCGGTTGCGCTTGGTGCAGGTACTGGTGCTGTCTTGGCAGTTACGTTTACGGCACTGGGTGCTAAACTCAATACG
>DQ148746
TGTACACACTACTTATTCATAGTAGTAGTTGCAGTCAACTCCACTTTGTTAACAATTAACTCAGGAGACTATATCTTCTATACAGACTGGGCTTGGACATCATTTGTGGTATTTTCCATAGCTAATACTCTGATGACAGTAGTTGGAGCTGTTTACTATATCACGTTTACAGGTGTTCCAGGCACAGGCGCATATTATGGCCTGATTATGCAAGTCTATACTTGGGTCGCTAAAGTTGCATGGTTT---GCACTTGGCTATCCTGTGGATTTCATTGTTCATCCAATGTGGATTCCATCTTGTATGCTATTGGACTTGGCGTATTGGGCTACAAAGAAGAATAAACACTCGCTGATATTCTTTGGCGGAGTTTTAGTCGGAATGTCGATGCCATTATTCAACATGGTACAGTTGATGATGATTGCCGATCCGCTAGAAACTGCATTCAAATATCCGAGACCAACATTGCCTCCATACATGACGCCCATAGAACCGCAGGTAGGTAAGTTCTATAACAGCCCAGTAGCTCTGGGAGCGGGAGCTGGATCTGTCCTGTCGGTGACGTTTGCAGCATTAGGTTGTAAGCTTAATACT
>DQ148782
TGTACTCATTACTTATTCATAGTAGTGGTAGCAGTCAATTCAACTCTGCTTACAATTAACGCAGGTGACTATATCTTCTACACAGATTGGGCTTGGACATCCTTTGTAGTATTTTCCATCTCACAGACTTTGATGCTTTGTGTAGGTGCAACATATTACCTAACATTTACAGGAGTTCCAGGTACAGCAACGTATTACGCGTTAATCATGACAGTGTATACATGGGTAGCAAAAGGTGCATGGTTT---GCACTTGGGTATCCATATGACTTCATTGTTACACCAGTGTGGATTCCATCAGCAATGCTGTTGGACTTGGCATATTGGGCAACAAAGAGGAATAAGCACTCTCTGATTCTATTCGGCGGCGTACTGTGTGGAATGTCATTGCCATTGTTTAACATGGTAAACCTGATTACAGTAGCAGATCCATTGGAGACTGCATTCAAGTATCCAAGACCTACGTTGCCACCATACATGACACCTATAGAACCGCAGGTAGGAAAGTTCTATAATAGCCCAGTTGCGCTTGGCGCAGGAGCTGGAGCTGTGTTGTCTGTGACGTTTACGGCGTTGGGATGTAAACTAACTACG
>DQ148786
TGTACTCATTACTTATTCATAGTAGTGGTAGCAGTCAACTCTACTCTGCTTACAATTAATGCAGGTGACTATATCTTCTACACAGATTGGGCTTGGACATCCTTTGTAGTATTTTCCATCTCACAAACTTTGATGCTTTGTGTTGGTGCAACATATTATCTTACATTTACAGGAGTTCCAGGTACAGCAACGTATTACGCGTTGATCATGACGGTGTATACATGGGTAGCAAAAGGTGCATGGTTT---GCACTGGGATACCCATATGACTTCATTGTAACACCAGTATGGATTCCATCGGCAATGCTGTTGGACTTGGCATATTGGGCAACAAAGAAGAACAAGCACTCTCTGATACTATTTGGCGGAGTACTGTGTGGAATGTCATTGCCATTGTTTAACATGGTAAACCTGATTACAGTAGCAGATCCATTGGAGACTGCATTCAAGTATCCAAGACCTACGTTGCCACCATACATGACACCGATAGAACCGCAGGTAGGAAAGTTCTATAATAGCCCAGTTGCGCTTGGCGCAGGAGCTGGTGCAGTGTTATCTGTAACGTTTACGGCGTTAGGATGTAAACTGACTACG
>DQ148793
TGTACTCACTACTTATTCATAGTAGTGGTAGCAGTCAACTCGACCTTGTTGACAATCAACGCAGGAGACTACATCTTCTATACTGATTGGGCATGGACATCTTATGTGGTATTTACACTATCACAATCATTGATGCTCGCAGTAGGTGCAGCATACTATCTAACGTTCACTGGAGTTCCAGGAACGGCAACATACTATGCACTGATAATGACAGTGTATACGTGGATAGCAAAAGGTGCATGGTTC---TCCTTAGGATATCCGTACAGTTTCATCGTAGTACCAATGTGGATTCCATCAGCATTACTGATGGACTTGGCATATTGGGCAACAAAGAGAAACAAACACTCTTTGATCTTAATAGGCGGTGTACTTGTTGGAATGTCCATGGGGTTGTTCAACATGATCAATCTAATTACAATAGATGATCCTCTTGAGACTGCTTTCAAATACCCGAGAACCACATTGCCTCCATACATGACTCCTGTAGAGCCTCAGGTAGGGAAGTTCTATGATAGTCCGGTCGCTTTAGGTGCAGGTGCCAGTGCAGTGTTAACGGTAACAATGACTGCATTGGGATGCAAACTAACAACA
>DQ148807
CGTACTCACTACTTATTCATAGTAGCAGTTGCAGTAAACTCAACTTTGCTTACAATTAATGCTGGAGACTATATCTTCTACACAGATTGGGCATGGACATCATTTACTGTATTCTCAATTTCACAAACTCTAATGTTAACGGTAGGTGCAGTATACTATCTAACGTTTACAGGCGTTGTGGGAACAGCCACATACTATGCGTTAATTATGACAGTCTATACGTGGGTTGCAAAAGGTGCATGGTTT---GCACTAGGTTATCCATATGACTTCATTGTTACACCAGTATGGATCCCATCGGCGATATTGTTAGATTTGGCGTATTGGGCTACAAAGAAGAATAAGCACTCGCTGATACTGTTTGGCGGAGTTCTGGTAGGAATGTCATTACCACTGTTTAACATGGTAAATCTGATTACAGTGGCAGATCCACTAGAGACTGCATTCAAGTATCCAAGACCAACGTTGCCACCATACATGACACCAATAGAACCGCAGGTCGGAAAGTTCTATAACAGTCCAGTCGCGCTTGGCGCAGGTGCTGGTGCTGTATTGTCAGTTACGTTTGCCGCGCTAGGTTGTAAATTGACTACG
>DQ148823
TGTACTCACTACTTGTTCATAGTAGTAGTCGCAGTCAATTCAACTCTGCTAACAATTAACGCAGGAGACTACATCTTCTATACTGATTGGGCCTGGACATCGTTTGTAGTATTCTCAATATCTCAAACATTGATGCTTGCAGTAGGTGCATCGTATTACCTTACATTTACTGGAGTTCCAGGAACCGCAACGTATTATGCGCTGATTATGACAGTCTATACTTGGATTGCTAAAGGTGCATGGTTC---GCATTAGGTTACCCATACGACTTCATCGTAACACCAGTTTGGCTTCCGTCAGCAATGCTGTTGGATCTGGCTTACTGGGCGACAAAGAAGAATAAGCACTCCCTGATACTGTTCGGCGGAGTCTTAGTTGGAATGTCATTACCACTATTCAATATGGTCAATTTGATCACAGTGGCTGACCCACTAGAGACTGCATTCAAGTATCCAAGACCGACGTTACCACCATATATGACACCGATAGAACCGCAGGTAGGTAAGTTCTACAACAGCCCAGTTGCACTTGGTGCAGGTGCTGGAGCAGTACTATCAGTTACGTTCACAGCCTTAGGTTGTAAACTAACAACG
>DQ278502
ACAACGCACTATCTATTCATAGTAGTAGTTGCTGTTAACAGTACATTATTGACTATCAACGCAGGTGACTATATCTTCTATACCGATTGGGCTTGGACTTCATTTGTTGTGTTTTCTATTTCACAATCTACTATGCTTGTGGTAGGAGCGATTTATTATATGCTCTTCACAGGAGTTCCAGGTACAGCTACATACTATGCTACAATCATGACTATATATACATGGGTTGCAAAAGGTGCATGGTTC---GCTTTGGGATATCCATACGATTTCATAGTAGTACCAGTTTGGATTCCTTCGGCAATGCTATTAGACCTATCATATTGGGCAACAAGGAGAAACAAACATGCTGCAATTCTGATTGGTGGAACACTAGTTGGAATGTCTCTTCCAGTATTCAATATGATAAACCTCTTATTGGTTAAGGATCCGTTAGAAATGGCATTTAAGTACCCTAGACCCACGTTACCACCGTATATGACGCCAATAGAACCCCAGGTCGGTAAGTTCTATAACAGTCCAGTAGCATTAGGTGCGGGAGCTGGGGCAGTGCTTAGTGTTCCGATAGCAGCATTGGGAGCTAAATTAAACACA
>DQ278583
ACAACTCACTATTTATTCATAGTTGTTGTTGCAGTTAATAGTACGTTGCTTACGATCAACGCAGGAGATTACATCTTCTACACTGACTGGGCATGGACATCATTTGTTGTATTCTCGATTTCTCAATCCACAATGCTTGTGGTAGGAGCTATATACTATATGTTGTTTACAGGTGTTCCAGGCACTGCTACGTATTATGCGACTATAATGACGATATATACATGGGTTGCAAAAGGAGCCTGGTTT---GCATTGGGATACCCATACGACTTTGTCGTGGTCCCAGTTTGGATACCGTCTGCAATGCTATTGGATTTGGCGTACTGGGCAACAAGACGAAACAAACACGCAGCCATATTAATTGGTGGTGTGCTAGTAGGAATGTCACTGCCACTATTTAATATGATTAATTTGTTGCTGGTAGCAGACCCATTGGAAATGGCATTTAAGTATCCAAGACCGACACTACCTCCATACATGACTCCTATTGAACCACAGGTCGGAAAGTTCTATAACAGTCCTGTAGCGTTAGGAGCCGGTGCCGGGGCGGTGCTTTGTGTGCCTATTGCAGCATTGGGTGCGAAACTCAATACC
>DQ304862
ACAACGCACTACCTATTCATAGTAGTGGTTGCTGTCAACAGCACGCTGCTAACCATCAACGCAGGAGACTACATCTTCTACACAGACTGGATGTGGACATCCTTCGTGGTATTCTCGGTCTCGCAGTCGACTATGCTCGCTGTGGGTGCGGTATACTACATGTTGTTCACAGGCGTTCCAGGGACCGCAACATACTATGCAACAATCATGACCATCTACACATGGGTTGCAAAGGGTGCATGGTTC---GCACTAGGATACCCGTATGACTTCATCGTGGTGCCAGTGTGGATCCCGTCGGCAATGCTTCTAGACCTCACGTACTGGGCGACAAGACGCAACAAGCACGCTGCCATCATCATTGGCGGAACGCTGGTTGGCCTCTCATTCCCGCTGTTCAACATGGTCAACCTGTTGCTCGTCAGAGACCCACTCGAGGTGGCCTTCAAGTATCCAAGACCGACGCTGCCAGCGTACATGACGCCTATAGAGCCTCAGGTAGGTAAGTTCTACAACTCGCCTGTCGCCCTGGGTTCAGGTGCTGGTGCAGTGCTAACGGTGCCCATTACTGCGTTGGGTGCGAAACTTAACACG
>DQ304871
ACAACGCACTACCTATTCATAGTAGTCGTTGCGGTCAACAGCACGCTGCTCACCATCAACGCAGGAGACTACATCTTCTACACAGACTGGATGTGGACATCCTTCGTGGTATTTTCGATCTCGCAGTCGACTATGCTCGCTGTGGGTGCGATATACTACATGTTGTTCACGGGCGTGCCCGGCACTGCAACATACTATGCCACAATCATGACCATCTACACATGGGTCGCAAAGGGCGCATGGTTT---GCTCTTGGCTATCCGTACGACTTCATTGTGGTGCCAATATGGATTCCGTCGGCTATGCTTATGGACCTCTCGTACTGGGCGACAAGACGCAACAAGCACGCTGCCATACTCATTGGTGGTACGCTGGTTGGCCTATCCTTCCCGCTGTTCAACATGGTCAACCTGTTGCTCATCAGGGACCCGCTCGAGGTGGCCTTCAAGTATCCGAGACCGACACTGCCAGCGTACATGACGCCTATAGAGCCTCAGGTAGGGAAGTTCTACAACTCGCCTGTCGCCCTGGCTTCAGGTGCTGGTGCAGTGCTAACGGTGCCCATAGCTGGTTTGGGTGCGAAGCTTAACACG
>DQ304887
ACAACGCACTATCTATTCATAGTCGTAGTCGCCGTAAATAGCACACTACTAACAATTAATGCAGGAGACTATATCTTCTACACCGACTGGGCTTGGACTTCGTTCGTAGTATTTTCGATCTCACAATCTACCATGCTTGCAGTAGGAGCGATATACTATATGCTCTTCACAGGAGTTCCAGGAACTGCCACATACTATGCAACAATTATGACAATCTACACATGGGTTGCGAAAGGTGCATGGTTT---GCATTAGGATATCCATATGACTTCGTAACAACACCAGTATGGATACCGTCGGCAATGTTATTAGATCTTACATACTGGGCTACAAGACGTAACAAGCATGCTGCAATAATTATTGGTGGAACTTTGATAGGTCTTTCACTGCCGTTGTTCAACATGATAAACCTGTTGTTGATCAGGGACCCACTCGAAGTCGCCTTTAAGTATCCGAGACCCACTCTTCCCCCATATATGACACCTATAGAGCCCCAGGTCGGTAAGTTCTATAATAGTCCTGTAGCTCTAGGTTCTGGTGCAAGCGCGGTGTTAACTGTGCCAATAGCGGCATTAGGTGCTAAATTAAATACA
>DQ500971
ACAACGCACTATCTATTCATAGTTGTAGTCGCCGTAAATAGCACTCTACTAACAATTAATGCAGGAGACTATATATTCTACACCGACTGGGCTTGGACTTCGTTCGTAGTATTTTCGATCTCACAATCTACTATGCTTGCAGTAGGAGCTATATACTATATGCTATTCACAGGAGTTCCAGGAACCGCAACATATTATGCAACAATTATGACGATCTATACATGGGTCGCAAAAGGTGCATGGTTT---GCATTAGGATATCCATATGGCTTCATAACAGTGCCAGTATGGATACCATCGGCAATGCTATTAGATCTTACATACTGGGCCACAAGACGCAACAAGCATGCTGCCATAATTATTGGCGGAACTTTGATAGGTCTGTCACTGCCATTGTTTAACATGATAAATCTATTGTTGGTACCTGACCCACTGGAATCGGCTTTTAAGTATCCTAGACCCACACTTCCTCCATATATGACACCTATTGAGCCCCAGGTTGGTAAGTTCTACAATAGCCCTGTAGCGTTAGGTTCTGGTGCAGGCGCGGTGCTAACTGTGCCAATAGCGGCGCTAGGTGCTAAATTAAACACG
>DQ501053
ACAACACACTATCTGTTCATTGTTGTAGTTGCTGTAAACAGCACACTTCTGACTATTAATGCAGGCGACTATATTTTCTACACTGATTGGGCTTGGACTTCATTTGTAGTATTTTCAGTTTCGCAGTCTACTATGTTAGTCGTAGGAGCAATATACTACATGCTCTTTACTGGAGTCCCTGGAACGGCTACATATTATGCTACTATCATGACAATATATACCTGGGTTGCGAAGGGTGCATGGTTT---GCATTAGGATACCCCTATGACTTTATTGCAGTGCCAGTTTGGATACCTTCAGCAATGCTATTGGACTTAACGTATTGGGCAACACGCCGCAACAAACATGCCGCAATAATTATCGGAGGAACGCTCGTTGGACTCTCTCTGCCATTGTTCAATATGATAAACCTTCTGTTGGTAAGGGATCCACTGGAAATGGCATTCAAGTATCCAAGGCCTACCCTTCCTCCTTATATGACTCCCATTGAACCCCAGGTAGGAAAGTTCTACAATAGTCCTGTTGCGTTAGGCTCCGGTGCAGGAGCGGTGCTAAGTGTGCCTATAGCAGCTTTGGGTGCTAAGTTGAATACA
>DQ501058
ACAACGCACTATTTATTCATAGTTGTAGTCGCAGTAAACAGCACTCTACTAACAATTAATTCAGGAGACTATATCTTCTACACCGACTGGGCTTGGACTTCATTCGTAGTATTTTCGATCGCACAATCTACCATGCTTGCGGTAGGAGCGATATACTACATGCTCTTTACAGGAGTTCCAGGAACCGCCACATATTATGCAACGATTATGACGATATATACATGGGTTGCAAAAGGTGCATGGTTT---GCATTAGGATATCCGTATGACTTCGTGACAACACCAGTATGGATACCATCAGCAATGTTGTTAGATCTTACATATTGGGCTACAAGACGCAACAAGCATGCTGCTATAATTATTGGCGGAACTTTGATAGGTCTGTCACTTCCGTTGTTCAACATGATAAACTTACTGTTAGTAAGGGACCCACTGGAAGTCGCCTTTAAGTATCCAAGACCCACACTTCCTCCCTATATGACACCTATAGAGCCCCAGGTCGGTAAATTCTACAATAGTCCTGTAGCACTAGGTTCTGGTGCAGGAGCAGTGTTAACTGTCCCAATAGCTGCGCTAGGTGCTAAATTAAACACA
>DQ501124
TGTACTCACTACTTATTCATAGTAGTAGTCGCAGTAAACTCAACTTTGTTGACAATTAACACTGGTGACTATATCTTCTATACAGACTGGGCCTGGACATCATTCACAGTGTTCTCCATTGGAAACATTCTCATGATATCTGTCGGTGCAACATACTATCTGTTGTTCACAGGAGTTCCAGGAACAGCTTCGTATTATGGCCTAATTATGCAGGTATATACGTGGGTGGCAAAAGGTGCATGGTTT---GCACTTGGATATCCATACGACTTTATCGTCACACCAATGTGGATTCCGTCATGTATGTTATTGGACCTGGCGTATTGGGCGTCAAAGAAGAACAAGCACTCGCTGATACTGTTTGGCGGCGTACTTGTAGGAATGTCATTCCCATTGTTCAACATGGTAAACTTGTTGACAGTCGCAGACCCACTAGAAACAGCGTTCAAATATCCAAGACCAACGCTACCACCATACATGGTACCAATTGAACCGCAGGTCGGAAAGTTCTATAACAGTCCGGTTGCGCTTGGTGCGGGTACTGGTGCTGTCTTGGCAGTTACGTTTACGGCACTGGGTGCTAAACTCAATACG
>DQ501167
TGTACTCACTACTTGTTTATTGTAGTGGTTGCAGTTAACTCGACCCTCTTGACAATCAATACAGGAGATTACATCTTCTATACTGACTGGGCTTGGACATCATATACAGTATTTTCAATCGGAAATATTCTTATGATTTCTGTAGGTGCTACATATTACCTAACATTTACAGGTGTACCAGGAACAGCATCGTATTATGGATTGATTATGACAGTGTACACGTGGGTAGCAAAAGGTGCGTGGTTT---GCACTTGGATATCCATACGACTTCATTGTGACGCCAGTTTGGCTTCCATCATGCATGTTGTTGGATCTCGCGTATTGGGCGACAAAGAGGAACAAACACTCATTGATTCTAATGGGTGGCGTTCTTGTTGGAATGTCATTCCCACTGTTTAACATGATCAACTTGTTGACGGTCGCAGACCCACTAGAAACGGCATTCAAATATCCAAGACCAACACTACCACCATACATGGTCCCAATTGAACCGCAAGTAGGAAAGTTCTATAACAGTCCTGTTGCGCTGGGCGCTGGTGCTGGTTCGGTCTTGGCAGTAACATTCACAGCGTTGGGTTGTAAACTAAACACG
>EF207222
TGTACTCACTACTTGTTCATAGTAGTGGTGGCAGTCAACTCGACCTTGTTGACAATCAACGCGGGAGACTACATCTTCTATACTGACTGGATGTGGACATCATATGTGATATTTACACTATCACAATCATTGATGCTCGCAGTCGGTGCAGCATATTACCTTACGTTCACTGGTGTACCAGGAACGGCGACCTACTATGCACTGATAATGACAGTGTATACGTGGATTGCAAAAGGTGCGTGGTTC---TCGCTAGGCTATCCGTACAGCTTCATCGTTGTACCAGTGTGGATACCGTCGGCAATGCTGATGGATCTTGCATATTGGGCAACCAAGAGAAACAAACACATGTTGATCTTGGTCGGTGGTGTGCTGTGTGGAATGTCAATGTCAATGTTCAACATGATCAACTTGTTGGCGATCGACGATCCGCTAGAGACTGCCTTCGAGTACCCAAGAACAACGTTGCCTCCATACATGACTCCGATAGAACCCCAAGTAGGGAAGTTCTACGATAGTCCTGTAGCATTGGGTGCAGGCGCTGGTGCAGTTCTGACAGTAACAATGACTGCATTGGGCTGCAAACTAACGACC
>EF414247
TGTACTCACTACTTGTTTATCGTAGTGGTTGCAGTTAACTCAACTTTGTTAACAATTAACGCAGGAGACTATATTTTCTACACAGACTGGGCTTGGACATCATATGTAGTATTTTCAATATCACAAACTTTGATGCTTGTGGTAGGTGCATGCTACTATCTGACATTTACAGGTGTTCCGGGAACAGCAACATATTACGCATTAATTATGACAGTGTATACTTGGATAGCCAAAGGAGCATGGTTC---TCACTAGGATATCCATATGACTTCATTGTCACTCCAGTTTGGTTGCCATCAGCAATGTTGCTTGATTTGGCATACTGGGCTACAAAGAAGAATAAGCATTCGTTGATATTCTTTGGAGGCGTATTGTGTGGAATGTCTTTACCATTGTTCAACATGGTGAATCTCCTAACAGTAGCAGACCCATTAGAAACGGCCTTCAAATATCCAAGACCTACACTTCCACCATACATGACTCCAATAGAGCCGCAAGTCGGTAAATTCTATAACAGTCCTGTTGCATTAGGTGCGGGTGCTGGTGCAGTACTAGCATGTACATTTGCAGCCCTTGGTTGTAAACTGAACACA
>EU016631
TGTACTCACTACTTATTCATAGTTGTAGTTGCAGTCAATTCCACTTTGTTAACAATTAACTCTGGAGATTATATCTTCTATACAGATTGGGCCTGGACATCATTTGTAGTATTCTCAATTGCTAATACTCTGATGACTGTTGTTGGTGCTGTGTATTATCTTACATTTACTGGTGTACCTGGTACGGCAACGTATTATGGTCTGATTATGCAAGTCTATACATGGGTTGCAAAAGTTGCGTGGTTT---GCACTTGGCTATCCAGTAGATTTCATCGTTCATCCAATGTGGATTCCATCTTGTATGTTATTGGACTTGGCGTATTGGGCGACGAAGAAGAATAAACACTCGCTGATATTCTTTGGTGGAGTTTTAGTCGGAATGTCAATGCCACTGTTCAATATGGTACAGTTGATGTTGATTGCGGATCCACTAGAAACTGCATTCAAGTATCCAAGACCAACATTGCCTCCATACATGACGCCTATAGAACCGCAGGTCGGTAAGTTCTACAATAGCCCAGTAGCTCTGGGAGCGGGAGCGGGAGCTGTACTAGCATGTACGTTTGCAGCATTAGGTTGTAAGATGAATACA
>EU016635
TGTACTCACTATTTATTCATAGTCGTAGTTGCAGTCAACTCTACTTTGTTAACAATTAACGCTGGTGACTATATCTTCTATACTGACTGGGCTTGGACATCATTTGTGGTATTCTCAATTGCCAACACTCTGATGACTATTGTTGGTGCTGTGTATTATCTTACATTTACTGGCGTACCTGGTACTGCAACGTACTATGGTCTGATTATGCAGGTCTATACTTGGGTTGCAAAAGTTGCATGGTTT---GCACTTGGCTATCCAGTAGATTTCATCGTTCATCCAATGTGGATTCCATCTTGTATGCTGTTGGACTTGGCATATTGGGCGACAAAGAAAAATAAACACTCGCTGATATTCTTTGGTGGAGTTTTAGTTGGAATGTCAATGCCACTGTTCAATATGGTACAATTAATGTTGATTGCAGATCCACTAGAGACTGCATTCAAGTATCCAAGACCAACATTGCCTCCATACATGACGCCGATAGAACCGCAGGTAGGTAAGTTCTACAATAGCCCAGTAGCTCTGGGAGCGGGAGCTGGAGCGGTACTAGCATGTACATTTGCAGCATTAGGTTGTAAGATGAATACG
>EU025140
TGTACTCACTACTTGTTTATTGTAGTGGTTGCAGTTAATTCGACCCTCTTGACAATCAATACGGGAGATTACATCTTCTATACTGACTGGGCTTGGACGTCATTTGTAGTATTTTCAATTGGAAATGTCCTTATGGTTTCTGTAGGTGCTACATATTACCTAACATTTACAGGTGTTCCAGGAACAGCATCGTATTATGGGTTGATTATGACAGTGTATACATGGGTAGCAAAAGGTGCATGGTTT---GCACTTGGATATCCATATGACTTCATTGTAACGCCAGTTTGGGCTCCATCATGTTTCTTGTTGGATCTCGTATATTGGGCTACAAAGAAGAACAAACACTCATTGATTCTAATGGGTGGTGTTCTAGTTGGAATGTCATTCCCACTGTTTAATATGATCAACTTGTTATTGGTCGCAGACCCACTAGAAACGGCATTCAAATATCCAAGACCAACAATGCCACCATACATGGTACCAATTGAACCGCAGGTAGGAAAGTTCTATAATAGTCCTGTTGCGCTGGGTGCTGGTGCTGGTGCAGTCTTGGGAGTAACATTTACGGCGTTGGGTTGTAAACTTAACACG
>EU025186
TGTACTCACTACTTATTCATAGTAGTAGTTGCAGTAAACTCAACACTACTTACCATTAACGCAGGAGACTACATTTTCTACACCGATTGGGCCTGGACATCTTATACAGTATTCTCAATCTCACAAACTTTGATGTTAACAGTGGGAGCAGTATACTATCTTACATTTACTGGTGTTCCAGGAACCGCAACGTATTACGCGCTGATCATGACAGTGTATACGTGGGTCGCCAAAGGGGCATGGTTT---GCTCTAGGTTATCCATATGACTTTATTGTCACACCAGTTTGGATTCCATCAGCAATGCTGTTGGATTTGGCATATTGGGCGACAAAGAAGAACAAGCACTCTCTGATACTGTTCGGCGGTGTATTGGTAGGAATGTCGTTACCGTTGTTCAATATGGTAAACCTAATGACAGTCGCAGACCCACTGGAAACTGCTTTCAAGTATCCAAGACCAACATTACCACCATACATGACACCGATAGAACCGCAGGTCGGAAAGTTCTATAACAGTCCGGTCGCGCTAGGTGCAGGTGCAGGTGCTGTCTTGTCGGTTACGTTTGCCGCGCTAGGCTGTAAGCTTAACACG
>EU049831
TGTACCCACTACTTGTTCATAGTGGTCGTTGCGGTAAACTCTACACTGCTGACTATCAACGCCGGAGACTACATCTTCTACACCGATTGGGCATGGACATCCTACGTGATATTCTCAATATCGCAGACGCTGATGCTCGTAGTAGGTGCAACGTACTACTTGACATTTACAGGGGTGCCAGGAACAGCTACGTACTACTGTCTTATAATGACGGTGTATACGTGGGTGGCCAAGGGTGCTTGGTTC---GCACTGGGATACCCCTACGACTTCATAGTGACGCCGGTCTGGTTGCCGTCAGGAATGTTACTTGACTTGGTATACTGGGCCACCAAGAAGAACAAGCACAGTCTGATACTGTTCGGAGGCGTGCTGGTGGGAATGTCCCTGCCGCTGTTCAACATGGTAAACTTGATCACAGTGGCGGATCCGCTTGAAACGGCATTCAAGTATCCGAGACCGACGCTGCCGCCATACATGACGCCCATAGAACCGCAAGTAGGCAAGTTCTACAACAGCCCAGTAGCGCTAGGTGCAGGAGCAGGAGCAGTGCTGTCTGTAACCATGGCGGCACTGGGCTGCAAGCTGAATACG
>EU137864
ACAACGCACTATTTGTTCATAGTAGTAGTTGCTGTAAACAGCACACTGCTAACCATCAACGCAGGAGACTATATCTTCTACACAGACTGGATGTGGACCTCCTTCGTAGTATTCTCGGTCTCGCAATCGACTATGCTTGCGGTAGGCGCGATATACTACATGCTCTTTACGGGAGTACCTGGAACAGCCACATATTACGCCACAATCATGACAATCTATACATGGGTCGCAAAGGGTGCATGGTTC---GCACTGGGCTATCCGTACGACTTCATTGTGGTCCCGATTTGGATACCTTCAGCGATGCTGTTGGATCTCACATACTGGGCTACAAGACGGAATAAGCACGCTGCAATCATCATCGGTGGAACGCTGATTGGCCTGTCGTTCCCGTTGTTCAACATGGTCAATCTGCTGCTCGTCAGGGATCCACTGGAGGTGGCCTTCAAGTATCCTAGACCGACATTGCCTGCGTACATGACTCCGATCGAGCCCCAGGTAGGTAAGTTCTACAACAGTCCTGTAGCCTTGGGCTCAGGAGCAGGAGCGGTGCTGACAGTGCCGATCGCTGCGTTAGGTGCGAAGCTTAACACG
>EU239063
TGTACGCATTATCTATTCATAGTTGTAGTTGCAGTCAATTCTACTCTGTTAACTATCAATTCTGGAGACTATATCTTCTATACAGACTGGGCATGGACTTCCTTTGTAGTTTTCTCCATCGCAAATACTCTCATGACGGTCGTCGGAGCAGTCTATTATATCACATTTACAGGCGTGCCTGGAACAGGCGCATATTATGGTTTAATTATGCAGGTGTATACTTGGGTTGCCAAAGTGGCATGGTTT---GCACTTGGCTATCCTGCAGATTTCATCGTTCATCCAATGTGGATCCCTTCGTGCATGTTGTTGGATTTGGCATATTGGGCTACGAAGAAGAATAAGCACTCGCTGATATTCTTTGGAGGAGTTTTGGTCGGTATGTCAATGCCGCTGTTCAATATGGTACAGCTGATGCTGATCGCCGATCCGCTAGAAACTGCATTCAAATACCCAAGACCAACATTACCACCATATATGACGCCTATAGAACCGCAGGTAGGTAAGTTCTACAATAGCCCGGTAGCACTGGGAGCGGGAGCTGGATCTGTACTGTCGGTGACATTTGCAGCATTGGGTTGTAAGTTGAATACA
>EU239961
ACTATACACTACCTATTCATAGTAGTAGTTGCAGTCAACTCTACACTGCTGTTAATTAATGCAGGAGACTACATATTCTACTCTGACTGGATGTGGACATCCTTTGTAATATTCAACCTTAGTCAAGCAACAATGCTTGTAGTAGGCGCAATCTATTACCTACTCTTTACAGGTGTTCCTGGTACAGCAACATACTATGCTACAATAGCCACAATCTATACATGGGTTGCAAAGTGGGCATGGATAGGAGGCTTAGGATACCCATATGACTTCATGATAGTCCCAGTATGGATACCAAGTGCAATGCTGTTAGATCTAGCATACTGGGCTACAAAGAGGAACAAGCATGCAGCAATACTTATAGGCGGTTCTCTGGTAGGCCTGTCAATGCCATTGTTCAACATGATAAATCTATTGACTGTACATGATCCATTGGAGATGGCATTCAAGTATCCAAGACCTACTCTACCTGCATACCTAACACCAATAGAGCCACAGGTAGGTAAGTTCTACAATAGCCCTGTTGCATTAGCAGCAGGTATAAGTGCTGTAATTAGTGTACCAATGGCTGCCTTAGGAGCAAAGTTGAATACA
>EU309881
TGTACTCACTACTTATTCATAGTAGTAGTTGCAGTTAACTCAACACTGTTAACAATTAATGCAGGTGACTACATTTTCTATACTGACTGGGCTTGGACTTCGTTCACGGTATTTTCAATATCGCAAACGTTGATGCTTTGTGTAGGTGCAACATATTACCTAACATTTACAGGCGTTCCAGGAACAGCAACGTACTACGGCCTAATTATGACAGTATACACATGGGTAGCAAAAGGCGCATGGTTT---GCACTAGGTTATCCATATGACTTCATTGTAACACCCATTTGGTTACCCTCAGCGATGCTGTTGGATTTAGCCTATTGGGCAACAAAGAAGAACAAACACTCGTTGATACTGTTTGGCGGAGTACTGGTAGGAATGTCTTTACCATTATTCAATATGGTAAACCTGATAACAGTAGCGGACCCACTAGAAACGGCATTCAAATACCCAAGACCAACATTGCCACCATACATGACACCAATAGAACCTCAAGTAGGTAAATTCTATAACAGTCCAGTAGCACTGGGTGCAGGTGCAGGTGCAGTTTTGTCGGTTACATTTACAGCATTAGGTTGTAAACTAAACACT
>EU427937
TGTACACACTACTTATTCATAATAGTAGTTGCAGTTAACTCAACTCTGTTATCAATTAACGCAGGGGACTACATTTTCTATACCGACTGGGCTTGGACTTCGTTCACGATATTCTCAATATCGCAAACGTTGATGCTTGTAGTAGGTGCATGTTATTACCTAACATTTACAGGTGTTCCAGGTACAGCGACGTACTACGCTCTGATTATGACAGTATACACATGGATAGCCAAAGGTGCATGGTTT---TCACTAGGATATCCATATGACTTCATTGTAACTCCAGTTTGGCTACCATCAGCGATGCTGTTGGACTTGGTTTACTGGGCAACAAAGAAGAACAAGCACTCCTTGATACTGTTTGGTGGCGTACTAGTAGGAATGTCATTACCGTTGTTCAACATGGTAAACCTGATAACAGTAGCAGACCCGCTTGAAACGGCATTCAAATATCCGAGACCAACATTACCACCATATATGACACCGATAGAACCGCAGGTAGGAAAGTTCTATAACAGTCCAGTAGCGCTGGGTGCAGGTGCTGGTGCAGTGTTGTCAGTCACTATGGCTGCGTTGGGTGTTAAACTTAACACT
>EU427941
TGTACTCACTACTTGTTCATTATAGTAGTTGCGGTAAACGGAACTCTGCTTACAATTAATGCTGGTGACTATATTTTCTACACGGACTGGGCTCGGACTTCATTTGTAGTATTTTCCATATCACAAACATTGATGCTTACGGTAGGAGCAGTGTATTATCTGACATTTACAGGCGTTCCAGGAACCGCAACGTACTATGCATTAATCATTACTGTGTATACATGGGTTGCAAAAGGTGCATGGTCT---TCACTTGGATATCCATATGACTTTATCGTTACACCAGTATGGTTGCCATCAGCAATGTTGCTTGATCTGGCATATTGGGCTACAAAGAGAAACAAGCACTCACTAATTCTGTTTGGCGGAGTATTGGTAGGTATGTCGCTACCATTGTTTAACATGGTAAATCTGTTAACAGTTGCAGACCCACTAGAGACGGCATTTAAATATCCACGACCAACATTGCCGCCATATATGACACCCATAGAACCGCAGGTTGGAAAATTCTATAATAGCCCAGTCGCGCTGGGTGCGGGTGCTGGTGCAGTATTAGCCGTTACGATGGCAGCGCTAGGATGTAAGCTAACAACG
>EU490323
TGTACTCACTACTTGTTCATAGTAGTAGTCGCAGTCAATTCAACTCTGCTTACAATTAACGCAGGAGACTACATCTTCTATACTGATTGGGCCTGGACATCGTTTGTAGTATTCTCAATATCTCAAACATTGATGCTCGCTGTAGGTGCAGCATATTATCTGACCTTCACTGGAGTTCCAGGAACCGCAACGTATTATGCCCTTATCATGACAGTCTACACTTGGATTGCCAAAGGAGCATGGTTC---GCATTAGGTTACCCATACGACTTTATTGTTACACCAGTTTGGCTACCGTCAGCAATGCTGTTGGACTTAGCATACTGGGCAACAAAGAAGAATAAGCACTCTCTGATACTATTTGGCGGAGTCTTAGTTGGAATGTCATTGCCACTATTCAACATGGTCAATTTGATCACTGTGGCAGACCCACTAGAGACTGCATTCAAGTATCCAAGACCAACGTTACCACCATACATGACTCCGATAGAGCCGCAGGTAGGTAAGTTCTATAACAGCCCAGTTGCACTTGGTGCAGGAGCTGGTGCAGTACTTGCATGTACTTTCACGGCTCTAGGTTGTAAACTAACAACC
>EU553435
ACAACGCACAACCTATTCATAGTAGTCGTTGCTGTCAACAGCACGCTGCTAACCATCAACGCAGGAGACTACATCTTCTACACAGACTGGGTGTGGACATCCTTCGTGGTATTCTCGGTCTCGCAGTCGACTATGCTCGCTGTGGGTGCGATATACTACATGTTGTTCACAGGCGTGCCAGGGACTGCGACATACTATGCCACAATCATGACCATCTACACATGGGTTGCAAAGGGCGCATGGTTC---GCACTTGGATACCCGTACGACTTCATCGTGGTGCCAGTGTGGATCCCGTCGGCAATGCTTCTAGACCTCACGTACTGGGCGACAAGACGAAACAAGCACGCTGCCATCATCATTGGCGGTACGCTGGTTGGCCTCTCATTCCCGCTGTTCAACATGGTCAACCTGTTGCTCGTCAGGGACCCACTCGAGGTGGCCTTCAAGTATCCTAGACCGACGCTGCCAGCATATATGACGCCTATAGAGCCTCAGGTAGGTAAGTTCTACAACTCGCCTGTCGCCCTGGGTTCAGGTGCTGGTGCAGTGCTAACGGTGCCCATTGCTGCGTTGGGTGCAAAGCTTAACACG
>EU590135
ACTACACACTATCTATTCATAGTTGTAGTTGCTGTAAATAGTACATTATTGACAATCAACGCAGGAGACTACATATTCTACACTGATTGGGCTTGGACTTCATTCGTGGTATTCTCAATATCCCAATCAACTATGCTTGTAGTTGGTGCAATCTATTACATGCTATTCACCGGTGTACCAGGGACTGCAACATATTACGCAACAATCATGACTATCTATACATGGGTAGCCAAAGGAGCTTGGTTT---GGGCTAGGATATCCAATGGACTTCGTCCTCGTACCTGTTTGGATACCTTCAGCAATGCTGTTAGATTTATCATATTGGGCAACAAGAAGGAATAAACATGCTGCCATTATAATTGGCGGAACATTGGTTGGACTTTCACTGCCAATATTTAATATGATCAATCTACTGCTGGTCAGAGATCCCCTAGAGATGGCATTCAAATATCCTCGACCGACATTGCCTCCATACATGACACCAATCGAGCCTCAGGTCGGAAAGTTCTACAATAGTCCCGTAGCGCTAGGATCGGGAGCTGGAGCTGTACTAAGTGTTCCAATAGCCGCACTAGGCGCGAAACTGAATACC
>EU590377
ACTACACACTATCTATTCATAGTTGTAGTTGCTGTAAATAGCACATTATTGACAATCAACGCAGGAGACTACATCTTCTATACTGATTGGGCGTGGACTTCATTCGTGGTATTCTCAATATCCCAATCAACTATGCTTGTAGTTGGTGCAATCTATTACATGCTATTCACCGGCGTACCAGGGACTGCAACGTATTATGCAACAATCATGACTATCTATACATGGGTAGCCAAAGGAGCTTGGTTT---GGACTAGGATATCCGTACGACTTCGTCACCGTACCTGTCTGGATACCTTCAGCAATGCTGTTAGATTTGACATATTGGGCAACAAGAAGGAATAAACATGCTGCCATTATAATTGGCGGAACATTGGTTGGACTTTCATTGCCAATATTTAATATGATCAATCTACTGTTGATCAGAGATCCTCTGGAGATGGCATTCAAGTATCCTCGGCCGACGTTACCTCCATACATGACACCAATTGAGCCTCAGGTCGGTAAGTTCTACAATAGTCCCGTAGCACTAGGATCGGGAGCAGGAGCTGTACTAAGTGTTCCAATAGCCGCGCTAGGTGCAAAACTCAATACA
>EU590508
ACAACGCACTACTTGTTCATAGTAGTGGTTGCGGTCAACAGCACGCTGCTTACCATCAACGCAGGTGACTACATCTTCTATACTGACTGGGCGTGGACCTCCTTTGTAGTGTTCTCGGTCTCCCAATCTACAATGCTTGTAGTTGGAGCGATATACTACATGCTCTTCACAGGAGTACCAGGGACGGCCACGTACTACGCAACAATCATGACAATCTACACCTGGGTTGCAAAGGGAGCATGGTTC---GCACTGGGCTACCCGTACGACTTCATCGTGGTGCCTGTGTGGATACCCTCGGCAATGCTGTTGGACCTCACATACTGGGCAACAAGAAGGAACAAGCACGCTGCAATTATCATCGGTGGAACAATGGTTGGCCTTTCGTTCCCGCTGTTCAACATGGTCAACCTACTGCTCGTCAGAGATCCGCTCGAAGTTGCGTTCAAGTATCCAAGGCCGACGCTGCCTGCATACATGACGCCTATCGAGCCTCAGGTGGGCAAGTTCTACAATAGTCCTGTCGCCTTGGGTTCAGGTGCAGGAGCAGTGCTATCGGTTCCGATTGCTGCATTGGGTGCAAAGCTTAACACG
>EU590644
ACAACGCACTATTTGTTCATAGTAGTCGTTGCTGTCAACAGCACGCTGCTAACCATCAACGCAGGAGACTATATCTTCTACACAGACTGGATGTGGACCTCCTTCGTAGTATTCTCGGTATCGCAATCCACGATGCTTGCGGTAGGCGCGATATACTACATGCTCTTCACAGGAGTACCAGGGACGGCCACATACTACGCCACAATCATGACAATCTACACATGGGTCGCAAAGGGCGCATGGTTC---GCACTGGGCTATCCGTACGACTTCATTGTAGTACCTGTCTGGATACCTTCAGCAATGCTGTTGGACCTGACATACTGGGCTACAAGGCGGAACAAGCACGCTGCAATCATCATCGGTGGAACACTCGTTGGCCTGTCGTTCCCGCTGTTCAACATGGTCAACCTGTTGCTCGTGAGAGATCCATTGGAGGTGGCGTTCAAGTATCCAAGACCGACACTGCCTGCATACATGACTCCTATAGAACCCCAGGTAGGGAAGTTCTATAACAGTCCAGTAGCCTTGGGCTCTGGAGCAGGAGCGGTGCTGACAGTGCCGATCGCTGCGTTAGGTGCGAAGCTAAACACG
>EU650917
ACAACGCACTATCTATTCATAGTAGTCGTTGCTGTTAACAGTACATTATTAACTATCAATGCTGGTGACTATATCTTCTATACCGATTGGGCTTGGACTTCATTTGTCGTATTTTCTATTTCACAATCTACTATGCTTGTGGTAGGAGCGATTTATTACATGCTCTTCACAGGAGTTCCAGGTACAGCTACATATTATGCAACAATTATGACGATATATACATGGGTTGCAAAAGGTGCATGGTTT---GCTTTAGGATATCCATATGACTTTATAGTAGTTCCAGTTTGGATACCTTCTGCAATGTTATTAGACCTATCATATTGGGCTACAAGGAGAAACAAACATGCAGCCATTCTAATAGGCGGAACACTTGTTGGAATGTCATTGCCTGTATTCAATATGATAAACCTGTTGCTAATACGGGATCCGCTAGAAATAGCATTCAAATATCCTAGACCTACGCTACCGCCGTATATGACTCCTATCGAGCCTCAGGTCGGTAAGTTCTACAACAGCCCTGTAGCTTTAGGTGCAGGAGCAGGTGCAGTGCTTAGTGTGCCAATAGCAGCATTAGGTGCTAAGTTAAACACT
>EU651038
TGTACTCACTACTTATTCATAGTAGTAGTTGCAGTTAACTCAACACTGTTAACAATTAACGCAGGAGATTACATTTTCTATACTGACTGGGCTTGGACATCGTTTACGGTATTCTCTATATCTCAAACGTTGATGCTTGTAGTAGGTGCAACATATTACCTAACATTTACAGGTGTTCCAGGCACAGCAACGTACTACGGCCTTATAATGACAGTATACACATGGGTAGCAAAAGGTGCATGGTTT---GCACTAGGATATCCATATGACTTCATTGTCACACCAATATGGTTACCATCAGCAATGCTGTTGGACTTGGCATATTGGGCCACAAAGAAGAACAAACACTCGTTGATACTGTTTGGCGGAGTACTGGTAGGAATGTCATTACCCATGTTCAACATGATAAACCTGATAACAGTGGCAGACCCACTAGAAACGGCCTTCAAATATCCAAGACCAACATTACCACCATACATGACACCTATAGAACCGCAGGTAGGAAAGTTCTATAACAGTCCTGTTGCACTTGGTGCTGGTGCTGGTTCTGTATTGGGAGTTACGTTTACAGCACTTGGTTGTAAACTAAACACC
>EU651046
TGTACTCACTACTTGTTCATAGTAGTGGTTGCAGTTAACTCTACACTGTTAACAATTAATGCAGGAGACTACATCTTCTACACTGACTGGGCTTGGACTTCGTACACGGTATTCTCAATATCGCAAACGTTGATGCTTATTGTAGGTGCTACATATTACCTAACATTTACGGGCGTTCCAGGCACAGCAACGTACTACGGTCTAATTATGACAGTATACACATGGGTAGCAAAAGCCGCATGGTTT---TCGCTAGGATACCCATATGACTTCATTGTAACTCCAGTTTGGCTTCCATCAGCAATGCTGTTGGACTTGGTCTATTGGGCAACAAAGAAGAACAAGCACTCCTTGATACTGTTTGGCGGCGTACTGGTAGGAATGTCATTACCATTGTTCAACATGGTAAACCTGATAACGGTAGCAGACCCACTAGAAACGGCATTCAAATATCCAAGACCAACATTGCCACCATACATGACACCGATAGAACCCCAGGTTGGTAAGTTCTATAACAGCCCAGTAGCGCTCGGTGCAGGTGCAGGTGCAGTATTGGCATGTACGTTTGCAGCATTAGGTTGTAAACTCAACACT
>EU651286
TGTACTCACTACTTATTCATAGTAGTAGTTGCAGTTAACTCAACACTGTTAACAATTAATGCAGGAGACTACATTTTCTATACTGACTGGGCTTGGACATCGTTTACGGTATTTTCAATATCGCAAACATTGATGCTTGCAGTAGGTGCAACATACTACCTGACATTTACAGGTGTTCCAGGAACAGCAACGTACTACGGCCTAATTATGACAGTATACACATGGGTAGCAAAAGGCGCATGGTTT---GCACTAGGTTATCCATATGACTTCATTGTAACACCAATTTGGTTACCATCAGCAATGTTGCTTGATTTAGCCTATTGGGCCACAAAGAAGAACAAGCACTCCTTGATACTGTTTGGCGGTGTACTGGTAGGAATGTCTTTACCATTATTCAATATGGTAAACCTGATAACAGTCGCAGACCCACTAGAAACGGCATTCAAATACCCAAGACCAACATTACCACCATACATGACACCAATAGAACCTCAAGTAGGTAAATTCTATAACAGTCCAGTAGCACTGGGTGCAGGTGCAGGTGCAGTTTTGTCGGTTACGTTTACAGCATTAGGTTGTAAGCTAAACACT
>EU667428
TGTACACACTACTTATTCATAGTAGTAGTTGCAGTTAACTCTACATTGTTAACAATTAATGCAGGTGACTATATCTTCTACACTGACTGGGCTTGGACTTCGTACACGGTATTTTCAATATCGCAAACGTTGATGCTTGTTGTAGGTGCTACATACTATCTTACATTTACAGGCGTTCCAGGCACAGCGACGTACTACGCTCTAATTATGACAGTATACACATGGGTAGCAAAAGGCGCATGGTTT---GCACTTGGTTATCCGTATGACTTCATTGTAACTCCGGTTTGGCTACCATCAGCAATGCTGTTGGACTTGGTCTACTGGGCAACAAAGAAGAACAAGCACTCCTTGATACTGTTTGGCGGCGTACTGGTAGGAATGTCAATACCATTGTTCAACATGGTAAACCTGATAACGGTAGCAGACCCACTAGAAACGGCATTCAAATACCCAAGACCAACATTGCCACCATACATGACACCGATAGAACCGCAAGTAGGCAAATTCTATAACAGCCCAGTTGCGCTAGGTGCAGGTGCGGGTGCAGTATTGGCATGTACATTTGCAGCTTTAGGTTGTAAATTGAACACT
>EU667965
TGTACTCACTACTTATTCATAGTAGTGGTAGCAGTCAACTCGACCTTGTTGACAATCAACGCAGGAGACTACATCTTCTATACTGACTGGATGTGGACATCTTATGTGATATTTACACTATCACAATCATTGATGCTCGCAGTCGGTGCAGCATACTATCTAACGTTTACTGGAGTTCCAGGAACGGCAACATACTATGCACTGATAATGACAGTGTATACGTGGATAGCAAAAGGTGCATGGTTC---TCCTTAGGATACCCGTACAGCTTCATCGTTGTTCCGATATGGATTCCGTCCGCAATACTGATGGATCTGGCATATTGGGCAACCAAGAGAAACAAACACTCTTTGATCCTAATCGGTGGTGTGCTCTGTGGAATGTCTATGTCGTTGTTCAACATGATCAATCTAATCACAATAGATGATCCTCTAGAGACTGCTTTCAAATATCCAAGAACCACATTGCCTCCATACATGACCCCAATAGAACCTCAAGTAGGAAAATTCTATGATAGTCCGGTCGCTCTGGGTGCAGGCGCTGGTGCAGTATTAACGGTAACAATGACTGCGCTAGGATGCAAACTCACAACA
>EU671106
ACAACGCACTATCTGTTCATTGTTGTAGTTGCTGTAAACAGTACACTTCTGACTATTAATGCAGGCGACTATATTTTCTACACTGATTGGGCCTGGACTTCATTTGTAGTATTTTCCATTTCGCAATCTACGATGTTAGTTGTGGGAGCAATATACTACATGCTCTTTACTGGAGTCCCTGGAACGGCGACATATTATGCTACCATCATGACAATATATACTTGGGTTGCGAAAGGTGCATGGTTT---GCATTAGGATATCCCTATGACTTCGTCACAGTGCCAGTTTGGATACCTTCAGCAATGTTATTGGACTTGACATATTGGGCAACACGGCGCAACAAACATGCCGCAATAATTATTGGAGGAACGCTCGTTGGACTGTCGCTGCCGTTGTTCAATATGATAAACCTTTTGTTGATAAGGGATCCTCTAGAAATGGCATTCAAATATCCAAGACCTACCCTTCCTCCCTATATGACTCCCATTGAACCTCAGGTAGGAAAGTTCTACAATAGTCCTGTTGCGTTAGGTTCCGGTGCAGGAGCAGTGCTGAGCGTGCCTATAGCGGCTTTAGGTGCTAAATTGAATACA
>EU671116
ACGACACACTACTTGTTTATAGTAGTAGTTGCTGTTAATAGCACCTTACTTACTATCAATGCAGGAGACTATATTTTCTACTCTGACTGGGCGTGGACATCCTTTGTAGTATTCTCGATATCACAATCTACTATGCTTGTGGTGGGAGCAATCTACTATATGTTGTTCACAGGTGTTCCAGGAACTGCTACATATTATGCGACTATAATGACAATCTACACTTGGGTGGCGAAGGGTGCATGGTTT---GCTTTGGGATATCCGTACGACTTCGTCGTTACACCAGTTTGGATACCTTCAGCCATGCTCTTGGATCTTACTTACTGGGCCACTAGGAGAAACAAACACGCGGCAATAATTATAGGAGGAACATTAGTTGGACTTTCGTTACCTATCTTCAACATGATTAATCTGCTGTTAGTCAGAGATCCATTGGAGATGGCATTCAAATATCCAAGACCAACACTACCTCCGTATATGACCCCGATCGAGCCCCAGGTAGGTAAGTTCTACAATAGTCCCGTAGCATTAGGTTCAGGTGCAGGAGCAGTACTAAGCGTTCCTATAGCTGCATTAGGCGCGAAGCTTAACACT
>EU671143
ACTACACACTATCTATTCATAGTTGTAGTTGCTGTAAATAGTACATTATTGACGATCAACGCAGGGGACTACATATTCTATACTGATTGGGCGTGGACCTCATTCGTAGTATTCTCAATAGCCCAATCAACTATGCTTGTAGTTGGTGCAATCTATTACATGCTATTCACCGGTGTACCAGGGACTGCAACTTATTACGCAACAATCATGACTATCTATACATGGGTAGCCAAAGGAGCTTGGTTT---GCGCTAGGATATCCAATGGACTTCATCACCGTACCTGTTTGGATACCTTCAGCTATGCTGTTAGATTTGACATATTGGGCAACAAGAAGGAATAAACATGCTGCCATTATAATTGGCGGAACATTGGTTGGACTTTCACTGCCAATATTTAATATGATCAATCTACTGCTGGTCAGAGATCCTCTAGAGATGGCTTTCAAATATCCTCGTCCGACATTGCCTCCATACATGACACCAATCGAGCCTCAGGTCGGTAAGTTCTACAATAGTCCCGTAGCGCTAGGATCGGGAGCAGGAGCTGTACTAAGTGTTCCAATAGCCGCACTAGGCGCGAAACTGAATACC
>EU671170
ACTACACACTATCTATTCATAGTTGTAGTTGCTGTAAATAGTACATTATTGACAATCAACGCAGGTGACTACATATTCTATACCGATTGGGCGTGGACTTCATTCGTGGTATTCTCAATATCCCAATCAACTATGCTTGTAGTAGGAGCAATCTATTATATGCTATTCACTGGTGTACCAGGGACTGCAACATATTATGCAACCATAATGACTATCTACACATGGGTAGCCAAAGGAGCTTGGTTT---GCATTGGGATATCCATATGACTTTATCGCTGTACCTGTTTGGATACCTTCAGCAATGTTGTTAGATTTGACATATTGGGCAACAAGAAGGAATAAACATGCTGCCATTATAATTGGCGGAACATTGGTTGGACTTTCATTGCCAATATTCAACATGATCAATCTACTGCTGGTCAGAGATCCTCTGGAGATGGCATTCAAGTATCCTCGACCGACGTTGCCTCCATACATGACTCCCATTGAGCCTCAGGTCGGTAAGTTCTACAATAGTCCCGTAGCGCTAGGATCGGGAGCTGGAGCTGTACTAAGTGTTCCAATAGCTGCGCTAGGTGCGAAACTCAATACA
>EU671274
ACAACGCACTATCTCTTCATAGTCGTAGTTGCTGTAAATAGTACATTGCTGACGATTAACGCGGGAGATTACATATTCTACACGGATTGGGCCTGGACCTCATTTGTAGTGTTTTCCATCTCACAATCTACTATGCTTACTGTGGGTGCAATTTACTACATGCTCTTTACAGGAGTTCCAGGAACTGCAACCTATTATGCAACCATAATGACAATCTACACCTGGGTAGCAAAAGGTGCATGGTTT---GCATTAGGATACCCGTATGACTTCATAGCCGTTCCCGTATGGATACCCTCAGCGATGTTGTTAGATCTCACGTACTGGGCTACTAGACGCAATAAGCACGCTGCAATTATCATCGGCGGAACTTTGGTTGGCTTGTCGCTGCCCATGTTCAATATGATAAATTTGCTTCTGGTACGAGATCCGCTTGAGACAGCATTCAAGTATCCGAGACCGACATTGCCTCCATATATGACCCCCATCGAACCCCAGGTCGGAAAGTTCTACAATAGTCCTGTTGCCTTGGGATCAGGAGCATCCGCAGTTCTGACTGTGCCAATTGCGGCATTGGGTGCCAAGCTCAACACG
>EU671278
ACTACACACTATCTATTCATAGTTGTAGTTGCTGTAAATAGTACCTTATTGACAATCAACGCAGGAGATTACATCTTCTACACTGATTGGGCGTGGACATCATTCGTAGTGTTCTCAATATCCCAATCAACCATGCTTGTAGTTGGTGCAATCTATTACATGCTATTCACCGGAGTACCAGGGACTGCAACATATTATGCAACCATCATGACTATCTATACATGGGTAGCCAAAGGAGCTTGGTTT---GCACTAGGATATCCATATGACTTCATAGTAACACCCGTGTGGATACCTTCAGCAATGCTGCTAGATTTGACATATTGGGCAACAAGAAGGAATAAACACGCTGCCATTATTATTGGCGGAACGCTGGTTGGTCTTTCATTGCCAATATTCAATATGATCAATCTGTTGTTAGTCAGAGATCCACTGGAGATGGCATTCAAGTATCCTCGTCCAACATTGCCTCCGTATATGACGCCAATTGAGCCTCAGGTCGGAAAGTTCTACAATAGTCCCGTGGCGCTAGGATCGGGAGCTGGAGCTGTGCTAAGTGTTCCGATAGCTGCACTGGGTGCGAAACTCAATACT
>EU671286
ACTACACACTATCTATTCATAGTTGTAGTTGCTGTAAATAGTACATTATTGACAATCAACGCAGGAGACTACATATTCTATACAGATTGGGCATGGACATCATTTGTTGTATTCTCAGTATCCCAATCAACAATGCTTGTAGTGGGAGCAATCTATTACATGCTATTCACCGGTGTACCAGGGACTGCAACATATTATGCAACAATCATGACTATCTATACATGGGTAGCCAAAGGAGCATGGTTT---GCACTAGGATATCCATACGACTTCATCGTAACTCCAGTTTGGATACCTTCAGCAATGCTGTTAGATTTGACATATTGGGCAACAAGAAGGAATAAACATGCTGCCATTATAATTGGCGGAACATTGGTTGGACTTTCATTGCCAATATTCAACATGATAAATCTACTGCTGGTCAGAGACCCTCTAGAGATGGCATTCAAGTATCCTCGTCCAACATTGCCTCCATACATGACACCAATTGAGCCTCAGGTCGGTAAATTCTACAATAGTCCCGTGGCGCTAGGATCCGGGGCGGGAGCTGTACTGAGCGTTCCAATCGCTGCATTGGGCGCAAAACTAAATACT
>EU671318
ACAACGCATTATCTGTTCATAGTTGTCGTAGCTGTTAACAGCACGCTGCTGACTATTAATGCAGGAGACTACATATTCTACACTGATTGGGCTTGGACTTCATTCGTCGTGTTCTCTATATCGCAGTCAACGATGCTTGTTGTAGGTGCAATCTATTACATGTTGTTTACGGGAGTGCCAGGGACAGCGACCTACTACGCCACTATAATGACGATTTATACATGGGTTGCGAAAGGGGCTTGGTTT---GCTCTTGGATATCCATACGACTTCGTTACGGTACCGGTGTGGATACCATCTGCAATGTTGCTGGACTTGTCTTACTGGGCAACAAGAAGGAACAAACACGCGGCGATACTAATAGGGGGAACATTGGTTGGACTCTCACTGCCAATGTTTAACATGATCAACCTATTGACCATACGCGATCCGCTAGAAATGGCATTCAAGTATCCTAGGCCAACACTACCCCCATACATGACGCCAATCGAACCACAAGTCGGTAAATTCTATAATAGTCCAGTGGCCTTAGGAGCTGGCGCGGGAGCCGTGCTATCTGTGCCAATTGCGGCGTTGGGTGCAAAACTCAATACG
>EU671336
ACAACGCACTATCTGTTCATTGTTGTAGTTGCTGTAAACAGTACACTTCTGACTATTAATGCAGGGGACTATATTTTCTACACTGATTGGGCTTGGACTTCATTTGTAGTATTTTCAGTTTCGCAATCTACGATGTTAGTTGTTGGAGCAATATACTACATGCTCTTTACTGGAGTCCCTGGAACGGCGACATATTATGCTACCATCATGACGATATATACTTGGGTTGCGAAGGGTGCATGGTTT---GCATTAGGATACCCCTATGACTTCATCGCAGTGCCAGTTTGGATACCTTCGGCAATGTTATTGGACTTGACGTATTGGGCAACACGCCGCAACAAACATGCCGCAATAATTATCGGAGGAACGCTCGTTGGACTGTCGCTGCCGTTGTTCAATATGATAAACCTTTTGTTGGTAAGGGATCCTCTGGAAATGGCATTCAAATATCCAAGACCTACCCTTCCTCCCTATATGACTCCCATTGAACCTCAGGTAGGAAAGTTCTACAATAGTCCTGTTGCGTTAGGTTCCGGTGCAGGAGCGGTGCTGAGCGTGCCTATAGCAGCTTTAGGTGCTAAATTGAATACA
>EU671347
ACGACACACTACTTGTTCATAGTAGTAGTTGCTGTAAATAGCACCTTACTTACTATCAATGCGGGAGACTATATTTTCTACACTGACTGGGCGTGGACGTCCTTTGTAGTATTCTCAATATCACAATCTACTATGCTTGTGGTGGGGGCAATCTACTATATGTTGTTCACAGGTGTTCCAGGAACTGCTACATATTATGCGACTATCATGACAATCTACACTTGGGTGGCCAAGGGTGCATGGTTT---GCCTTGGGATATCCGTACGACTTTGTCGTTACACCAGTTTGGATACCTTCAGCTATGCTCTTGGATCTTACTTACTGGGCCACTAGGAGAAACAAACACGCGGCAATAATAATAGGCGGAACCTTAGTTGGACTTTCGTTGCCTATCTTCAACATGATTAATCTGCTGTTAGTCAGAGATCCATTGGAGATGGCTTTCAAATATCCAAGACCAACACTGCCTCCGTACATGACCCCGATCGAGCCCCAGGTAGGTAAGTTCTATAATAGTCCCGTAGCATTAGGTTCAGGTGCAGGAGCAGTACTTAGTGTTCCTATAGCTGCATTAGGCGCGAAGTTAAACACT
>EU671734
ACAACGCACTACCTTTTCATAGTGGTGGTTGCTGTCAACGGCACGCTGCTAACTATCAACGCAGGGGACTATATCTTCTACACAGACTGGGCGTGGACATCATTTGTCGTATTTTCGATCTCTCAATCTACAATGCTCGCAGTGGGAGCGATATACTACATGCTGTTCACAGGAGTTCCAGGAACTGCCACATATTACGTCACAATTATGACCATCTACACGTGGGTCGCCAAGGGTGCATGGTTC---GCATTAGGTTATCCCTATGACTTCATCACGGTACCTATATGGATACCATCGGCGATGCTTTTGGACCTAACATATTGGGCTACGAGAAGGAACAAACACGCTGCTATAATCATAGGAGGAACACTGGTTGGCCTGTCAATTCCATTGTTCAACATGGTTAACCTGCTGCTCATTAGGGATCCACTTGAAGTAGCATTCAAGTATCCAAGGCCTACGCTGCCGGCATATATGACCCCTATCGAACCTCAGGTAGGTAAGTTCTACAACAGTCCTGTCGCTTTGGGTTCCGGCGCAGGAGCAGTGCTGACGGTTCCGATAGCTGCGTTAGGTGCAAAGCTCAACACG
>EU770863
ACAACCCACTATCTGTTCATTGTTGTAGTCGCTGTTAATAGCACGCTGCTGACCATTAATTCAGGGGACTATGAGTTCTACACCGACTGGGCTTGGACATCCTTTGTAGTATTTTCGATTGCACAATCGACTATGCTATGTGTAGGAGCTGTCTATTACTTGCTCTTCACAGGAGTTCCAGGAACGGCCACGTATTACGCAACCATAATGACTATCTATACATGGGTTGCAAAGGGTGCGTGGTTT---GCATTGGGATACCCATATGACTTCGTAGCGGTACCAGTATGGATACCTTCGGCCATGCTGTTGGACCTTACTTACTGGGCCACACGGCGGAATAAGCACATGTTAATACTCGTTGGCGGCACCTTGGTTGGCTTGTCACTTCCGTTATTCAACATGATCAACCTACTGCTGGTACGAGATCCATTGCAAATAGCATTCCAGTATCCTAGGCCGACATTGCCTCCTTACATGACACCAATTGAACCTCAGGTCGGAAAGTTCTATAACAGTCCCGTCGCGTTGGGTTCGGGAGCTTCCGCAGTGTTAACTGTGCCGATAGCAGCATTAGGTGCTAAACTAAATACG
>EU852686
TGTACTCACTACTTGTTCATAGTAGTAGTAGCAGTTAACTCAACCCTGTTGACAATCAACGCGGGTGACTACATCTTCTACACAGACTGGGCTTGGACATCGTTTGTTATATTCTCAATATCACAAACGTTGATGCTCGCAGTAGGCGCAACATATTATCTGACCTTTACTGGAGTTCCAGGAACAGCAACGTACTACGCATTAATCATGACAGTATACACATGGGTCGCAAAAGGTGCATGGTTT---GCACTGGGCTATCCATATGACTTTATCGTAACCCCAGTATGGATACCATCAGCAATGCTGCTGGATTTGGCATACTGGGCTACAAAGAAGAACAAGCATTCCTTGATCCTCTTTGGCGGAGTACTGTGTGGCATGTCATTGCCGTTGTTTAACATGGTGAACCTAATCACTGTGGCAGACCCACTAGAAACCGCATTCAAGTATCCAAGACCGACGCTACCTCCTTACATGACGCCAATAGAACCCCAAGTTGGCAAGTTCTATAACAGTCCGGTTGCGTTAGGTGCAGGTGCTGGTGCAGTTCTGTCGGTAACCTTTACGGCGTTAGGATGTAAACTAACTACG
>EU852705
TGTACTCACTACTTATTCATAGTAGTAGTTGCAGTTAACTCAACACTGTTAACAATTAATGCAGGAGACTACATTTTCTATACTGACTGGGCTTGGACTTCGTTCACGGTATTTTCAATATCGCAAACGTTGATGCTTGCAGTAGGTGCAACATATTACCTGACATTTACAGGTGTTCCAGGAACAGCAACGTACTACGGCCTAATTATGACAGTATACACATGGGTAGCAAAAGGCGCATGGTTT---GCACTAGGTTATCCATATGACTTCATTGTAACACCAATTTGGTTACCATCAGCAATGCTGCTTGATTTAGCCTATTGGGCAACAAAGAGGAACAAGCACTCCTTGATACTGTTTGGCGGAGTACTGGTAGGAATGTCTTTACCATTATTCAACATGGTAAACCTGATAACAGTAGCAGACCCACTAGAAACGGCATTCAAATACCCAAGACCAACATTGCCACCATACATGACACCAATAGAGCCTCAAGTAGGTAAATTCTATAACAGTCCAGTAGCACTGGGTGCAGGTGCGGGTGCAGTTTTGTCAGTTACATTTACAGCGCTAGGTTGTAAACTAAACACT
>EU885620
TGTACTCACTACTTGTTCATAGTAGTAGTTGCAGTTAACTCTACATTGTTAGTTATTAACGCAGGAGACTACATTTTCTACACAGATTGGGCTTGGACATCGTTTGTAGTATTTTCTATATCTCAAACATTGATGCTTTGTGTAGGTGCAGCATATTACCTTACATTTACAGGTGTTCCAGGAACAGCAACGTACTACGCATTAATCATGACAGTATACACATGGATTGCAAAAGGTGCATGGTTT---GCGCTAGGATATCCATATGACTTTATTGTTACACCAGTATGGTTACCATCAGCAATGCTTTTGGACTTGGCATATTGGGCAACAAAGAAAAACAAACACTCGATGATACTGTTTGGCGGAGTACTGGTAGGAATGTCTTTACCATTATTCAATATGGTAAACCTGATTACGGTCGCAGATCCACTGGAAACGGCATTCAAATATCCGAGACCAACATTACCACCATACATGACCCCAATAGAACCGCAGGTCGGAAAGTTCTATAACAGTCCGGTTGCGCTGGGTGCAGGTGCTGGTGCAGTGCTGGCGTGTACGTTTACGGCATTAGGTTGTAAACTTAATACT
>EU885623
TGTACTCACTACTTATTCATAGTAGTAGTAGCAGTCAATTCTACGCTTTTAACAATTAATGCAGGGGACTATATCTTCTACACTGATTGGGCTTGGACATCCTTTGTAGTATTCTCCATCTCACAAACCTTGATGTTAACTGTAGGAGCAGTTTACTACCTTACATTTACAGGAGTTCCAGGTACAGCGACTTACTACGGCTTAATCATGACAGTGTACACTTGGGTAGCAAAAGGTGCATGGTTT---GCACTTGGATATCCATATGACTTCATTGTTACACCGGTCTGGATTCCATCAGCAATGTTGTTGGATTTAGCGTATTGGGCAACAAAGAAGAACAAACACTCGCTGATCTTGTTTGGCGGAGTAATGGTCGGAATGTCGTTGCCGCTATTCAACATGGTTAATTTGATTACGGTAGCAGATCCGCTAGAGACTGCATTCAAGTATCCAAGACCAACATTACCACCATATATGACACCGATAGAACCGCAGGTAGGAAAGTTCTATAACAGCCCAGTTGCGCTTGGCGCAGGTGCTGGAGCAGTGCTGTCGGTGACGTTTGCGGCGTTAGGTTGTAAACTGACTACG
>EU885635
ACAACGCATTATCTGTTCATAGTTGTTGTAGCTGTTAACAGCACGCTGCTAACTATCAATTCAGGAGACTACATATTCTACACTGACTGGGCCTGGACTTCATTCGTCGTGTTCTCTATAGCGCAGTCAACGATGCTCGTTGTGGGTGCCATCTATTACATGTTGTTTACGGGAGTGCCAGGGACAGCAACCTATTATGCCACCATAATGACGATTTATACATGGGTTGCTAAAGGGGCTTGGTTT---GCTCTTGGATATCCATACGACTTTATTGCGGTTCCGGTTTGGATTCCATCTGCAATGTTGCTGGATCTGTCTTACTGGGCAACAAGAAGGAACAAACACGCTGCTATACTGTTAGGAGGAACATTAGTTGGACTTTCACTGCCATTGTTTAACATGATCAACCTCCTGACCGTACGCGATCCGCTAGAAATGGCATTCAAGTATCCTAGGCCGACACTGCCTCCGTACATGACACCGATCGAACCACAAGTAGGTAAATTCTACAATAGTCCAGTTGCCTTAGGAGCAGGCGCAGGGGCCGTGCTATCTGTGCCTATAGCTGCTTTGGGCGCAAAACTCAATACG
>EU925284
TGTACACACTACTTATTCATAGTAGTTGTTGCAGTTAACTCAACACTGTTAACAATTAATGCAGGAGACTACATCTTCTACACTGACTGGGCTTGGACTTCGTACACGGTATTTTCAATATCGCAAACGTTGATGCTTATTGTAGGTGCTACATACTATCTTACATTTACAGGCGTTCCAGGCACAGCAACGTACTACGCTCTAATTATGACAGTATACACATGGGTTGCAAAAGGTGCATGGTTT---GCACTCGGATACCCATATGACTTCATTGTAACCCCAGTTTGGCTACCTTCAGCAATGCTGTTGGACTTGGTTTACTGGGCAACAAAGAAGAACAAGCACTCCTTGATACTGTTTGGCGGCGTACTGGTAGGAATGTCATTACCATTGTTCAACATGGTAAACCTGATAACAGTAGCAGACCCACTAGAAACGGCATTCAAATATCCAAGACCAACATTGCCACCATATATGACACCAATCGAACCGCAAGTCGGCAAATTCTATAACAGCCCAGTTGCTCTCGGTGCAGGTGCAGGTGCAGTATTGGCATGTACATTTGCAGCTTTAGGTTGTAAATTGAATACT
>EU925286
ACAACGCATTATCTGTTCATAGTTGTCGTGGCTGTTAACAGCACTCTACTGACTATTAATGCAGGAGACTACATATTCTACACTGACTGGGCTTGGACTTCATTCGTCGTGTTCTCTATATCGCAGTCAACGATGCTTGTTGTGGGTGCCATCTATTACATGTTGTTTACGGGAGTGCCAGGGACAGCGACCTACTATGCCACTATAATGACGATTTATACATGGGTTGCAAAAGGGGCTTGGTTT---GCTCTTGGATATCCATACGACTTCATCGCGGTACCGGTGTGGATTCCATCAGCAATGTTGCTGGACCTGTCTTACTGGGCAACAAGAAGGAACAAACACGCGGCGATCCTAATAGGAGGAACATTGGTTGGACTTTCACTGCCATTGTTTAATATGATCAACCTATTGACGATACGCGATCCGCTAGAAATGGCATTCAAGTATCCTAGGCCAACATTGCCTCCATACATGACACCAATAGAACCACAAGTCGGTAAATTCTACAATAGTCCAGTAGCCTTAGGAGCTGGCGCAGGAGCCGTGCTAGCTGTGCCAATAGCAGCTTTGGGTGCAAAACTCAATACA
>FJ227851
TGTACACACTACCTATTCATTGTAGTAGTAGCTGTGAACTCAACACTGTTGACAATTAACGCAGGTGACTACATCTTCTATACTGACTGGGCTTGGACTTCGTACACGGTATTTTCAATATCGCAATCGTTGATGCTTGTAGTAGGTGCAACATATTACCTAACTTTTACAGGTGTTCCAGGTACAGCAACGTACTACGGCCTTATAATGACGGTATACACATGGGTGGCAAAAGGTGCATGGTTT---GCACTTGGATATCCATATGACTTCATTGTAACACCAATTTGGCTGCCATCAGCAATGCTGCTTGATTTGGTCTATTGGGCTACAAAGAAGAACAAGCACTCATTGATACTGTTTGGCGGAGTACTAGTAGGAATGTCATTACCATTATTCAACATGGTAAACCTGATGACAGTAGCAGACCCACTTGAAACGGCCTTCAAATATCCAAGACCAACATTACCACCATACATGACACCAATAGAACCACAAGTAGGTAAGTTCTATAATAGTCCAGTAGCGCTGGGTGCAGGTGCAGGTGCAGTCTTGTCGGTTACGTTTGCAGCATTAGGTTGTAAACTAAACACT
>FJ227869
TGTACCCACTACTTATTCATAGTAGTAGTTGCAGTTAACTCAACACTGTTAACAATTAACGCAGGAGACTACATCTTCTACACTGACTGGGCTTGGACTTCGTACACGGTATTTTCAATATCGCAAACGTTGATGCTTATTGTAGGTGCAACATATTATCTTACATTTACAGGCGTTCCAGGCACAGCAACGTACTACGGTCTGATAATGACAGTATATACATGGGTAGCAAAAGCCGCATGGTTT---TCGCTAGGATATCCATATGACTTCATTGTGACTCCAGTTTGGCTACCATCAGCAATGCTGTTGGACTTGGTTTACTGGGCAACAAAGAAGAACAAGCACTCCTTGATACTGTTCGGCGGCGTACTAGTAGGAATGTCATTACCATTATTCAACATGGTAAACCTGATAACAGTTGCAGACCCACTAGAGACGGCATTCAAATATCCAAGACCAACATTGCCACCATACATGACACCGATAGAACCGCAAGTAGGCAAGTTCTATAACAGCCCAGTTGCTCTCGGTGCAGGTGCGGGTGCAGTATTGGCATGTACATTTGCAGCACTAGGTTGCAAACTGAACACT
>FJ517344
TGTACTCACTACTTATTCATAGTAGTGGTAGCAGTCAACTCGACCTTGTTGACAATCAACGCAGGAGACTACATCTTCTATACTGACTGGATGTGGACATCTTATGTGATATTTACTCTATCACAATCATTGATGCTCGCAGTCGGTGCAGCATACTACCTTACGTTCACTGGCGTTCCAGGAACAGCAACATACTATGCACTAATAATGACAGTGTATACTTGGATTGCAAAAGGTGCGTGGTTC---TCCTTAGGATATCCATACAGCTTCGTCGTTGTGCCAATGTGGATTCCATCTGCAATATTGATGGATTTGGCATATTGGGCAACAAAGAGAAACAAACACTCTTTGATCCTGATAGGCGGTGTACTCTGTGGTATGTCAATGTCGTTGTTCAACATGATCAATCTAATCACAATAGATGATCCTCTTGAGACTGCTTTCAAATACCCAAGAACCACATTGCCTCCATACATGACTCCAATAGAACCCCAAGTAGGAAAGTTCTATGATAGTCCCGTCGCGCTAGGTGCAGGTGCTAGTGCAGTTTTGACAGTAACGATGACTGCATTGGGAACCAAGCTTACAACA
>FJ853269
ACAACGCACTATCTCTTCATAGTCGTAGTTGCTGTAAATAGTACATTGCTGACGATTAACGCGGGAGATTACATATTCTACACGGACTGGGCCTGGACCTCATTCGTAGTATTTTCCATCTCACAATCTACTATGCTTACTGTGGGTGCGATTTACTACATGCTCTTCACAGGAGTTCCAGGAACTGCAACCTATTATGCAACCATAATGACAATCTACACCTGGGTAGCAAAAGGTGCATGGTTC---GCATTAGGATACCCGTATGATTTCATAGCCGTACCCGTATGGATACCCTCAGCGATGTTGTTAGATCTCACGTACTGGGCTACTAGACGTAATAAGCACGCTGCAATTATCATCGGTGGAACTTTGGTTGGCTTGTCGCTGCCCATGTTCAATATGATAAACTTGCTTCTGGTGCGAGATCCGCTTGAGACCGCATTCAAGTATCCAAGGCCGACATTGCCTCCATATATGACCCCCATAGAACCTCAGGTCGGAAAGTTCTACAATAGTCCTGTTGCCTTGGGCTCGGGAGCAGCCGCAGTTCTGACTGTGCCAATCGCGGCATTGGGTGCCAAGCTTAACACG
>FJ940138
ACAACGCACTACCTGTTCATAGTAGTCGTTGCTGTCAACAGCACACTGCTCACCATCAACGCAGGTGACTACATCTTCTACACAGACTGGATGTGGACGTCCTTCGTTGTGTTCTCGGTGTCGCAGTCGACGATGCTTGCTGTAGGCGCAATATACTACATGTTATTCACAGGTGTTCCAGGCACTGCAACCTATTACGCCACTATCATGACCATCTACACATGGGTGGCAAAGGGCGCATGGTTT---GCACTTGGATACCCCTACGACTTCGTCGTGGTGCCAGTGTGGATACCCTCGGCAATGCTTATGGACCTCGCGTACTGGGCGACAAGACGCAACAAGCACGCTGCTATACTTATTGGCGGTACGCTGGTTGGCCTATCCTTCCCGCTGTTCAACATGGTCAACCTGTTGCTTGTAAGGGACCCGCTCGAGGTAGCCTTCAAGTATCCGAGACCGACTCTGCCCGCGTACATGACGCCTATAGAGCCTCAGGTAGGGAAGTTCTACAACTCGCCTGTCGCCCTGGGTTCAGGTGCCGGTGCAGTGCTAACGGTGCCCATCGCTGCGTTGGGTGCAAAACTAAACACG
>FJ940161
ACAACGCACTACCTGTTCATAGTAGTCGTTGCTGTCAACAGCACGCTGCTAACCATCAACGCAGGTGACTACATCTTCTACACAGACTGGATGTGGACATCCTTCGTGGTATTCTCGGTCTCGCAGTCGACTATGCTCGCTGTGGGTGCGGTATACTACATGTTGTTCACAGGCGTTCCAGGCACAGCCACCTACTATGCAACAATCATGACCATCTACACATGGGTTGCAAAAGGTGCGTGGTTT---GCACTTGGTTACCCCTACGACTTCGTCGTGGTGCCAGTGTGGATACCATCTGCAATGTTGTTGGACCTTACGTACTGGGCAACAAGACGCAACAAGCACGCAGCCATAATCATTGGCGGTACGCTGGTTGGCCTATCCTTCCCGCTGTTCAACATGGTCAACCTGCTGCTGGTCAGGGACCCGCTTGAAGTCGCATTCAAGTATCCTAGACCGACACTGCCTGCGTATATGACGCCAATCGAACCTCAGGTAGGCAAGTTCTACAACTCGCCTGTCGCGCTAGGTTCTGGCGCTGGTGCAGTGCTAACGGTGCCCATGACGGCGTTGGGTGCAAAACTAAACACG
>FJ940174
ACAACGCACTATTTGTTCATAGTAGTGGTTGCTGTCAACAGCACACTGCTAACCATCAACGCAGGAGACTATATCTTCTACACAGACTGGATGTGGACCTCCTTCGTAGTATTCTCGGTCTCGCAGTCGACGATGCTTGCTGTGGGCGCGATATACTACATGCTCTTCACAGGAGTACCAGGGACGGCTACATACTACGCCACAATCATGACAATCTACACATGGGTCGCAAAGGGTGCATGGTTC---GCACTGGGCTATCCGTACGACTTCATTGTGGTTCCGGTTTGGATACCTTCAGCAATGCTGTTGGATCTCACATACTGGGCTACAAGGCGGAACAAGCACGCTGCAATCATCATCGGTGGAACACTGGTTGGCCTATCGTTCCCGCTGTTCAACATGGTCAACCTGCTGCTCATCAGGGATCCGTTAGAGGTGGCATTCAAGTATCCTAGACCGACACTGCCTGCGTATATGACTCCGATCGAGCCTCAGGTAGGGAAGTTCTACAATAGTCCTGTAGCCCTGGGCTCAGGAGCAGGAGCGGTGCTGACAGTGCCGATCGCTGCGTTAGGTGCGAAGCTTAACACG
>FJ951680
ACTACACACTATCTATTCATAGTTGTAGTTGCTGTAAATAGTACATTATTGACAATCAACGCAGGAGACTACATTTTCTATACAGATTGGGCATGGACATCATTCGTAGTATTCTCAATATCCCAATCAACAATGCTTGTAGTTGGTGCAATCTATTACATGCTTTTCACCGGTGTACCAGGGACTGCAACATATTACGCAACAATCATGACTATCTATACATGGGTAGCCAAAGGAGCTTGGTTT---GCATTAGGATATCCATACGACTTTATCGCCGTACCAGTCTGGATACCTTCAGCAATGCTGTTAGATTTGACATATTGGGCAACAAGAAGGAATAAACATGCTGCCATTATAATTGGTGGAACATTAGTAGGACTTTCATTGCCAATATTCAATATGATAAATCTACTGCTGGTCAGAGATCCTCTAGAGATGGCATTCAAGTATCCTCGTCCAACATTGCCTCCATACATGACACCAATTGAGCCTCAGGTCGGTAAGTTCTATAATAGTCCCGTGGCGCTAGGATCGGGAGCTGGAGCTGTACTGAGCGTTCCAATCGCTGCATTGGGCGCAAAACTAAATACT
>FN691330
ACAACGCACTACTTGTTCATAGTGGTGGTTGCTGTCAACAGCACGCTGCTAACTATCAACGCAGGGGACTATATCTTCTACACAGACTGGATGTGGACATCATTTGTCGTATTTTCGATCTCTCAATCTACTATGCTCGCAGTGGGAGCGATATACTATATGCTGTTCACAGGAGTTCCAGGAACTGCCACATATTATGCCACAATCATGACTATCTATACTTGGGTCGCCAAAGGTGCATGGTTT---GCATTGGGCTATCCATATGACTTCATTGTAGTACCCATATGGATACCCTCGGCAATGCTGTTGGACCTAACATACTGGGCTACGAGAAGGAACAAACACGCTGCTATAATCATAGGAGGAACGCTGATTGGCCTGTCATTACCGCTGTTTAACATGGTCAACCTGCTGCTCATAAGGGATCCACTTGAAGTGGCGTTCAAGTATCCAAGGCCTACGCTGCCAGCATATATGACTCCTATTGAACCTCAGGTCGGCAAATTCTACAACAGTCCTGTAGCTTTGGGTGCAGGCGCAGGAGCAGTGCTGACGGTTCCAATAGCTGCGTTAGGAGCAAAGCTAAACACG
>FN773408
CGTACTCACTACTTGTTTATAGTAGTGGTAGCAGTCAACTCTACCTTGTTGACCATCAATGCCGGAGACTACATATTCTATACTGATTGGGCATGGACATCATTTGTGGTATTCTCAGTATCACAGACACTCATGCTAGCAGTCGGTGCCGCGTACTACCTTACATTCACTGGAGTTCCAGGAACTGCAACTTACTATGCACTAATAATGACGGTGTATACATGGATTGCAAAAGGAGCGTGGTTC---TCGTTAGGATATCCATATAGCTTCATAGTTGTACCAGTTTGGATTCCATCGGCAATGTTGATGGATTTAGTTTATTGGGCAACAAGGAAGAACAAGCACTCTCTCATTCTAATGGGTGGTGTGTTAGTTGGAATGTCTCTGCCAATGTTCAACATGATCAATCTCATAACGATAGATGATCCGCTAGAGACTGCATTCAAATACCCAAGGACTACATTGCCTCCATACATGACTCCAATAGAACCCCAAGTTGGAAAGTTCTATGATAGTCCGGTCGCACTAGGTGCGGGTGCCGGCGCTGTCCTGTCAGTTACAATGACAGCTTTAGGCTGCAAATTGACAACG
>FN773447
TGTACTCACTACTTGTTTATTGTAGTGGTTGCAGTCAACTCTACCTTGTTGACAATTAACGCTGGAGACTACATATTCTATACAGATTGGGCGTGGACATCCTTTGTGGTATTCTCAATATCACAGACCCTCATGTTAGGAGTCGGTGCAGCATACTACCTGACATTCACTGGAGTTCCAGGAACAGCAACATACTATGCGCTGATAATGACAGTGTATACGTGGGTTGCAAAAGGAGCATGGTTT---GGATTAGGATATCCATATGACTTCATTGTTACACCAGTATGGATTCCATCAGCGATGTTGATGGATTTGGTGTACTGGGCAACAAAGAAGAACAAGCACTCTCTGATCCTAATGGGCGGTGTGCTGGTTGGATTGTCTCTACCGCTGTTTAACATGGTAAATCTCTTGCTGATCGCTGACCCGCTTGAGACTGCATTCAAATATCCAAGACCAACATTGCCTCCATACATGACTCCAATAGAACCACAAGTAGGAAAGTTCTATAACAGTCCAGTAGCGCTAGGTGCGGGTGCTGGTGCTGTATTGTCAGTTACGATGACGGCATTAGGCTGTAAGCTGACTACA
>FN869066
ACAACCCACTACCTATTCATTGTTGTAGTTGCTGTCAATAGCACGCTGCTGACAATTAATGCAGGAGACTACATATTCTACACCGACTGGGCTTGGACATCCTTTGTAGTATTCTCGATATCACAATCGACCATGCTTGCAGTAGGAGCTGTCTATTACTTGCTCTTCACAGGAGTGCCAGGAACGGCCACGTATTACGCAACCATCATGACCATCTATACATGGGTTGCAAAAGGTGCGTGGTTT---GCTTTGGGATATCCGTATGACTTCGTTGCAGTGCCAGTTTGGATACCTTCAGCCATGTTGTTGGACCTTACGTATTGGGCCACGAGGCGGAATAAGCACATGCTTATACTTGTTGGCGGTACGTTGTGCGGTCTATCACTTCCGTTGTTCAACATGATCAACTTACTCCTAGTACGGGACCCATTGGAAATCGCATTTAAGTATCCTAGACCCACATTACCACCTTACATGACGCCCATAGAACCTCAGGTCGGAAAGTTCTACAATAGTCCCGTAGCACTGGGTTCGGGAGCTTCTGCTGTACTGACTGTACCTATCGCAGCCTTGGGCGCTAAACTGAACACG
>GQ142739
ACAACACACTATCTGTTCATAGTTGTAGTTGCCGTAAATAGTACTCTGCTGACTATTAACGCAGGAGACTACATCTTCTATACTGACTGGGCTTGGACTTCATTTGTCGTATTTTCGATTTCACAATCGACTATGCTTGCGGTAGGAGCTATCTATTATATGCTCTTTACAGGGGTTCCAGGAACCGCTACATACTATGCAACCATTATGACAATCTATACGTGGGTTGCTAAGGGTGCATGGTTT---GCATTAGGGTACCCATATGATTTCGTTACGACACCAGTATGGATACCATCAGCAATGTTGTTAGACCTTACGTATTGGGCTACTAGACGCAATAAGCATGCTGCCATAATTATTGGCGGAACCTTGATCGGTCTATCGCTCCCAATGTTCAACATGATAAACCTATTGCTGGTAAGGGATCCTCTCGAGGTCGCGTTCAAGTATCCAAGACCTACACTTCCTCCCTATATGACACCTATAGAGCCTCAGGTCGGTAAATTCTACAACAGTCCTGTAGCATTGGGTTCAGGTGCGGGCGCGGTGCTAACTGTCCCTATAGCAGCGTTAGGTGCAAAACTGAACACG
>GQ142802
TGTACTCACTATTTATTCATAGTAGTGGTGGCAGTCAACTCGACCTTGTTGACAATCAACGCTGGAGACTATATTTTCTACACTGATTGGGCTTGGACATCTTATGTGATATTTACACTATCACAATCATTGATGCTCGCAGTCGGTGCAGCATATTACCTAACGTTCACTGGTGTTCCAGGAACAGCAACCTATTATGCACTGATAATGACCGTGTATACTTGGATTGCAAAAGGTGCATGGTTC---TCCTTAGGATATCCGTACAGCTTTATCGTAGTGCCAGTTTGGATTCCATCTGCAATTTTGATGGATCTGGCATATTGGGCAACAAAGAGGAATAAACACTCTTTAATCCTAATTGGCGGTGTGCTCTGTGGAATGTCTATGTCGTTGTTCAACATGATCAATCTAATTACGATAGATGATCCTCTTGAGACTGCTTTCAAATACCCAAGAACCACATTGCCTCCATATATGACCCCTGTAGAACCCCAAGTAGGGAAATTCTATGACAGTCCAGTAGCGCTGGGTGCAGGAGTTGGTGCAGTTTTGACGGTTACAATGACTGCATTAGGTTGTAAACTCACAACT
>GQ226123
ACAACGCACTATTTGTTCATAGTAGTGGTTGCTGTCAACAGCACACTGCTAACCATCAACGCAGGAGACTATATCTTCTACACAGACTGGATGTGGACCTCCTTCGTAGTATTCTCGATCTCGCAGTCAACCATGCTTGCTGTGGGCGCGATATACTACATGCTCTTCACAGGAGTACCAGGAACGGCCACATACTACGCCACAATCATGACAATCTACACATGGGTCGCAAAGGGTGCATGGTTT---GCACTGGGCTATCCGTACGACTTCATTGTAGTCCCTGTCTGGATACCTTCAGCAATGCTGTTGGATCTTTCATACTGGGCTACAAGGCGGAACAAGCACGCTGCAATCATCATTGGCGGAACACTGGTTGGCCTATCGTTCCCGCTGTTCAACATGGTCAACTTGCTGCTCGTCAGGGATCCACTCGAGGTGGCGTTCAAGTATCCTAGACCGACACTGCCTGCGTACATGACTCCGATCGAGCCTCAGGTGGGTAAGTTCTACAACAGTCCGGTAGCCCTGGGCTCTGGAGCAGGAGCGGTGCTGACAGTGCCGATCGCTGCGTTGGGTGCAAAGCTTAACACG
>GQ250745
TGTACTCACTACTTATTCATAGTAGTAGTCGCAGTCAATTCAACTCTGCTTACAATTAACGCAGGTGACTATATCTTCTACACAGATTGGGCTTGGACATCCTTTGTAGTATTTTCCGTCTCACAAACTTTGATGCTTTGTGTTGGTGCAACGTATTACCTAACATTTACAGGAGTTCCAGGTACAGCAACATATTACGCATTAATAATGACAGTGTATACGTGGGTAGCAAAAGGTGCATGGTTT---GCACTAGGATATCCATATGACTTCATTGTAACACCAGTATGGATTCCATCAGCGATGCTGTTGGACTTGGCGTATTGGGCGACAAAGAAGAACAAGCACTCTCTGATATTATTCGGCGGAGTATTGTGTGGAATGTCATTACCATTGTTCAACATGGTAAACCTGATTACAGTGGCAGATCCATTGGAGACTGCACTCAAGTATCCAAGACCTACGTTGCCTCCATACATGACACCGATAGAACCGCAGGTAGGAAAGTTCTATAACAGCCCAGTGGCGCTTGGCGCAGGAGCTGGAGCTGTGCTGTCGGTAACGTTTACGGCGTTGGGATGTAAACTGACTACG
>GQ250757
TGTACTCATTACTTATTCATAGTTGTAGTTGCAGTCAATTCTACTTTGTTAACAATTAACTCTGGTGATTATATCTTCTATACTGACTGGGCTTGGACATCATTTGTAGTATTTTCAATTGCTAACACTCTGATGACAGTTGTTGGTGCTGTGTATTATCTTGCATTTACTGGTGTACCTGGTACGGCAACGTATTATGGTCTGATTATGCAGGTCTATACATGGGTTGCAAAAGTTGCATGGTTT---GCACTTGGTTATCCGGTAGACTTTATTGTTCATCCAATGTGGATTCCATCTTGTATGCTGTTGGACTTGGCGTATTGGGCGACAAAGAAGAATAAACACTCGCTGATATTCTTTGGCGGAGTTTTAGTTGGAATGTCAATGCCACTGTTCAATATGGTACAATTAATGTTGATTGCAGATCCACTAGAAACTGCATTCAAGTATCCAAGACCAACATTGCCTCCATACATGATGCCGATAGAACCGCAGGTAGGTAAGTTCTACAATAGCCCAGTAGCTTTGGGAGCGGGAGCTGGATCGGTACTAGCATGTACATTTGCAGCATTAGGCTGTAAGCTTAACACG
>GQ266609
TGTACTCATTACTTATTCATAGTAGTGGTAGCAGTCAATTCTACTCTGCTTACAATTAATGCAGGTGACTATATCTTCTACACAGATTGGGCTTGGACATCCTTTGTAGTATTTTCCATCTCACAAACTTTGATGCTTTGTGTAGGTGCAACATATTACCTAACATTTACAGGAGTTCCAGGAACAGCAACATACTACGCGTTGATTATGACGGTGTATACATGGGTAGCAAAAGGTGCATGGTTT---GCACTAGGATATCCATATGACTTCATTGTAACACCAGTGTGGATTCCATCGGCAATGCTGTTGGATTTGGCATATTGGGCGACAAAGAAGAACAAGCACTCTCTGATACTGTTCGGCGGAGTACTGTGTGGAATGTCGTTACCATTGTTCAACATGGTAAACCTGATTACAGTAGCAGATCCATTGGAGACTGCATTCAAGTATCCAAGACCTACGTTGCCTCCATACATGACACCGATAGAACCGCAGGTAGGAAAGTTCTATAACAGCCCAGTTGCGCTTGGCGCAGGAGCTGGAGCAGTGTTATCTGTAACGTTTACGGCGTTGGGATGTAAACTAACTACG
>GQ331395
TGTACACACTACTTATTCATAGTAGTCGTGGCAGTAAACTCAACCCTGTTGACAATTAATGCAGGTGACTACATCTTCTACACTGACTGGGCTTGGACATCATATACGGTCTTCTCAATTTCACAGACTTTGATGCTTTCCGTAGGTGCATGTTATTATCTAACATTTACCGGTGTTCCAGGAACGGCAACGTACTACGCATTGATCATGACAGTGTATACGTGGATAGCAAAAGGAGCATGGTTC---TCCCTAGGTTATCCATATGACTTCATTGTTGTACCAGTTTGGTTACCATCCGCAATGTTGCTGGATTTGGTATATTGGGCTACAAAGAAGAACAAGCACTCACTGATCTTGTTTGGCGGAGTACTAGTAGGAATGTCATTACCGCTGTTCAACATGGTAAACTTGATGACAGTAGCAGATCCATTAGAAACTGCATTCAAGTATCCGAGACCAACATTACCACCATACATGACTCCAATCGAGCCGCAAGTAGGTAAATTCTACAACAGTCCAGTCGCTTTAGGTGCTGGTGCTGGTGCAGTATTGGCAGTCACGTTTACGGCGTTAGGTTGTAAGCTTAACACG
>GQ331465
TGTACGCACTACTTATTCATAGTAGTCGTTGCAGTCAACTCAACCCTGCTAACAATCAACGCAGGAGACTACATCTTCTACACTGACTGGGCATGGACTTCATATGTGATATTCTCAATATCGCAATCATTGATGCTAGTAGTAGGTGCAACTTACTATCTGACATTTACTGGAGTTCCAGGAACCGCAACTTACTACGCGCTTATTATGACCGTGTATACATGGGTCGCAAAAGGCGCTTGGTTT---GCACTCGGTTACCCATATGACTTCATTGTGACGCCGGTTTGGTTACCATCAGCAATGTTGCTTGATCTAGTGTATTGGGCAACAAAGAAGAACAAGCACTCACTGATTCTATTCGGTGGTGTATTGGTAGGCATGTCCTTACCGCTGTTCAACATGGTCAACCTGATTACGGTCGCTGACCCGTTAGAGACTGCATTCAAATATCCAAGACCAACGCTAGCTCCATACATGACTCCAATAGAACCCCAAGTAGGCAAGTTCTATAACAGTCCAGTAGCACTCGGTGCAGGCGCAGGTGCTGTCTTATCGACAACTATGGCTGCCCTCGGATGTAAACTGAACACA
>GQ331473
GCTACACACTATCTATTCATAGTTGTAGTTGCTGTAAATAGTACATTATTGACAATCAACGCAGGAGACTACATATTCTATACTGATTGGGCGTGGACTTCATTCGTGGTATTCTCAATATCCCAATCAACAATGCTTGTAGTTGGTGCAATCTATTACATGCTATTCACCGGTGTACCAGGGACTGCAACATATTATGCAACAATCATGACTATCTATACATGGGTGGCCAAAGGAGCTTGGTTT---GGATTAGGATATCCATATGACTTCATCGCGGTACCTGTCTGGATACCTTCAGCAATGCTATTAGATTTGACATATTGGGCAACAAGAAGGAATAAACATGCTGCCATTATAATTGGCGGAACATTGGTTGGACTTTCACTGCCAATATTTAATATGATCAATCTACTGCTGATCAGAGATCCTCTGAAGATGGCATTCAAGTATCCTCGTCCGACATTGCCTCCATACATGACGCCAATTGAGCCTCAGGTCGGAAAGTTCTACAATAGTCCCGTTGCGCTAGGATCGGGAGCAGGAGCTGTACTAAGTGTTCCAATAGCCGCACTAGGTGCAAAACTGAATACC
>GQ331564
TGTACACACTACTTATTCATAGTAGTAGTTGCAGTTAACTCAACACTGTTAACAATTAATGCAGGAGACTACATCTTCTACACTGACTGGGCTTGGACTTCGTACACGGTATTCTCAATATCGCAAACGTTGATGCTTGTAGTAGGTGCAACATATTACCTAACTTTCACAGGTGTTCCAGGTACAGCAACGTACTACGGCCTTATTATGACAGTATACACATGGGTAGCAAAAGGTGCATGGTTT---GCACTCGGATATCCATATGACTTCATTGTAACACCAATCTGGTTACCATCAGCAATGTTGCTTGATCTAGCCTATTGGGCCACAAAGAAGAACAAGCACTCCTTGATACTGTTTGGCGGAGTACTAGTAGGAATGTCTTTACCATTGTTCAACATGGTAAACCTGATAACAGTTGCAGACCCACTAGAAACGGCCTTCAAATATCCAAGACCAACATTACCACCATACATGACACCAATAGAACCTCAAGTAGGAAAGTTCTATAACAGTCCAGTCGCTTTGGGCGCAGGTGCCGGTGCAGTTTTGTCGGTTACGTTTACAGCATTAGGTTGCAAACTAAATACT
>GQ331606
ACAACGCACTATTTATTCATAGTAGTAGTTGCTGTAAACAGTACTTTATTGACTATTAACGCAGGAGACTACATTTTCTACACAGACTGGGCTTGGACTTCCTTTGTAGTATTTTCAATTTCACAATCTACAATGCTTGTAGTTGGTGCAATATACTACATGTTATTTACAGGAGTACCAGGAACGGCTACCTATTATGCAACAATTATGACAATATACACATGGGTCGCAAAAGGCGCATGGTTC---GCACTTGGTTATCCATATGACTTCATTGTAGTGCCGGTTTGGATACCTTCGGCTATGTTATTGGATCTTACATACTGGGCTACCAGAAGAAACAAGCACGCAGCAATTATCGTTGGTGGAAGTTTGGTAGGATTATCATTACCAATATTCAACATGATAAACCTCTTGCTTGTAAAGGATCCTCTAGAAATGGCATTTAAATATCCAAGACCGACGTTACCACCATATATGACGCCAATTGAGCCCCAGGTAGGTAAGTTCTACAACAGTCCCGTTGCGTTAGGTTCCGGTGCAGGAGCGGTGTTAAGTGTACCAATAGCGGCACTAGGTGCTAAGTTAAATACA
>GQ481024
ACTACACACTATCTATTCATAGTTGTAGTTGCTGTAAATAGTACATTATTGACAATCAACGCAGGAGACTACATATTCTATACTGATTGGGCGTGGACCTCATTCGTAGTATTCTCAATATCCCAATCAACTATGCTTGTAGTTGGTGCAATCTATTACATGCTATTCACCGGTGTACCAGGGACTGCAACATATTACGCAACAATCATGACCATCTATACATGGGTAGCCAAAGGAGCTTGGTTT---GCGCTAGGATATCCAATGGACTTCATCACCGTACCTGTTTGGATACCTTCAGCTATGCTGTTAGATTTGACATATTGGGCAACAAGAAGGAATAAACATGCTGCCATTATAATTGGCGGAGTATTGGTTGGACTTTCACTCCCAATATTTAATATGATCAATCTACTGCTGGTCAGAGATCCTCTAGAGATGGCATTCAAATATCCTCGTCCGACATTGCCTCCATACATGACACCAATTGAGCCTCAGGTCGGTAAGTTCTACAATAGTCCCGTCGCGCTAGGATCGGGAGCAGGAGCTGTACTAAGTGTTCCAATAGCTGCACTAGGTGCTAAACTTAATACC
>GQ481042
ACAACGCACTACCTGTTCATAGTGGTGGTTGCTGTCAACAGCACTCTGCTAACTATCAACGCAGGAGACTACATATTCTACACAGACTGGCAGTGGACATCATTCGTGGTGTTCTCCGTTTCACAGTCGACTATGCTCGCTGTGGGCGCGGTATACTACATGTTGTTCACGGGTGTTCCGGGCACGGCCACATACTACGCCACAATCATGACCATCTACACATGGGTCGCAAAGGGTGCATGGTTT---GCACTTGGCTACCCATACGACTTCATCGTGGTGCCAGTGTGGATCCCATCGGCAATGCTGTTGGACCTCACGTACTGGGCTACAAGACGCAACAAGCACGCTGTCATCATCATTGGCGGCACGCTGGTTGGCCTATCCTTCCCGCTGTTCAACATGGTCAACCTGTTGCTCGTAAGAGACCCACTTGAGATAGCCTTCAAGTATCCGAGACCGACGCTGCCAGCATACATGACTCCAATAGAACCTCAGGTAGGTAAGTTTTACAACTCGCCTGTCGCTCTAGGATCTGGAGCTGGTGCAGTGCTAACGGTGCCCATGACTGCGTTGGGTGCGAAACTAAACACG
>GQ485688
TGTACCCACTACTTGTTTATAGTGGTCGTCGCGGTTAACTCTACCCTACTGACTATCAACGCCGGTGACTACATCTTTTACACCGACTGGGCATGGACATCCTATGTGATATTCTCAATATCGCAGACACTGATGCTCGTAGTAGGTGCAACGTACTACTTGACATTCACCGGGGTGCCGGGAACAGCCACGTACTACTGTCTCATAATGACGGTGTACACGTGGGTGGCCAAGGGCGCCTGGTTC---GCACTGGGATACCCCTACGACTTCATTGTGACGCCGGTCTGGCTACCGTCGGGCATGTTGCTTGACTTGGTATACTGGGCCACCAAGAAGAACAAACACAGTCTGATACTGTTCGGAGGTGTGCTGGTGGGAATGTCCCTACCGCTGTTCAACATGGTGAACCTTATCACGGTGGCGGATCCGCTGGAAACGGCGTTCAAGTATCCGAGACCGACGCTACCGCCATACATGACGCCCATAGAACCGCAAGTAGGCAAGTTCTACAATAGCCCAGTGGCACTAGGTGCAGGAGCAGGCGCAGTCCTGTCTGTGACCATGGCTGCACTGGGCTGCAAGCTGAATACG
>GQ485735
TGTACCCATTACTTGTTCATAGTAGTGGTTGCAGTTAACTCAACCCTGTTAACAATTAACGCAGGAGACTACATCTTCTACACAGACTGGGCCTGGACATCATACACGGTATTTTCAATATCGCAAACTTTGATGCTTACTGTTGGTGCAGTATATTATCTGACATTTACAGGAGTTCCAGGAACAGCTACGTACTACGGCTTAATTATGACGGTATACACGTGGGTAGCAAAAGGTGCATGGTTT---GCACTCGGATATCCATATGACTTTATTGTTACACCAATATGGTTACCATCAGCAATGCTTTTGGACTTGGCATATTGGGCAACAAAGAGAAACAAGCACTCGTTGATACTGTTTGGCGGAGTACTGGTAGGAATGTCTTTGCCATTGTTCAACATGGTTAACTTGATCACAGTAGCAGACCCACTAGAAACGGCATTCAAATATCCAAGACCAACACTGCCACCATACATGACACCGATAGAACCGCAAGTAGGAAAGTTCTATAACAGTCCAGTGGCGCTTGGTGCAGGTGCTGGTGCAGTGCTATCTGTAACGTTTGCAGCGTTAGGTTGTAAGCTTACCACG
>GQ485757
TGTACCCATTACTTGTTCATTGTAGTGGTTGCAGTTAACTCAACCTTGTTAACAATTAACGCAGGAGACTACATCTTCTACACAGACTGGGCCTGGACATCATTTACGGTATTCTCTATATCGCAAACTTTGATGCTTACTGTTGGTGCAGTATATTATCTGACATTTACAGGAGTTCCAGGAACAGCTACGTACTATGGCTTAATTATGACAGTATACACGTGGGTAGCAAAAGGTGCATGGTTT---GCACTCGGATATCCATATGACTTCATTGTTACACCAGTATGGTTACCATCAGCAATGCTTTTGGACTTAGCATATTGGGCAACAAAACGAAACAAGCACTCGTTGATACTGTTTGGCGGAGTACTGGTAGGAATGTCTTTGCCATTGTTCAACATGGTAAACTTGATCACAGTCGCAGACCCACTTGAAACGGCATTCAAATATCCAAGACCAACATTGCCACCATACATGACACCGATAGAACCGCAAGTAGGCAAGTTCTATAACAGCCCTGTAGCGCTGGGTGCTGGTGCTGGTGCAGTGCTGTCTGTAACGTTTGCAGCGTTAGGTTGTAAACTTACCACG
>GQ485791
TGTACCCACTACTTGTTCATAGTGGTAGTTGCAGTAAATTCTACACTGCTTACAATCAATGCAGGAGACTATATCTTCTATACTGATTGGGCATGGACATCATACGTGGTATTCTCAATATCGCAGACACTGATGCTTGTAGTTGGTGCAACGTACTACTTGACATTTACAGGGGTACCTGGAACAGCCACTTACTACTGTCTGATAATGACGGTATATACGTGGGTAGCCAAGGGCGCATGGTTC---GCACTGGGGTACCCATACGACTTCATAGTGACACCAGTCTGGTTACCGTCAGGAATGCTTCTTGACTTGGTATATTGGGCCACCAAAAAGAACAAGCACAGTCTGATATTGTTCGGAGGTGTGTTGGTGGGAATGTCCCTACCGTTGTTCAGCATGGTGAATTTGATCACAGTGGCGGACCCGCTTGAAACAGCGTTCAAGTATCCAAGGCCGACGTTACCACCGTACATGACACCGATAGAGCCTCAGGTAGGCAAGTTCTATAATAGCCCGGTAGCGCTAGGTGCAGGAGCAGGTGCAGTATTATCTGTAACCATGGCTGCACTGGGCTGTAAGCTAAATACG
>GQ499457
TGTACACACTACTTATTCATAGTAGTAGTCGCAGTCAACTCAACTTTACTAACAATTAATGCCGGAGATTATATCTTCTACACCGATTGGGCTTGGACATCCTTTGTAGTATTCTCTATATCGCAAACATTGATGCTTACGGTAGGAGCAGTATACTATCTAACATTTACAGGTGTTCCAGGAACCGCAACATACTACGGATTAATTATGACAGTGTATACGTGGGTAGCAAAAGGTGCATGGTTT---GCATTAGGTTATCCATATGACTTCATTGTCACCCCAGTATGGATTCCATCAGCAATGTTGTTGGACTTGGCGTATTGGGCTACAAAGAAGAATAAACACTCGCTCATATTGTTTGGTGGAGTTATGGTTGGAATGTCGTTACCGTTATTCAACATGGTAAATTTGATTACGGTAGCAGATCCGCTAGAGACTGCATTCAAGTATCCAAGACCCACGTTACCACCATATATGACACCGATAGAACCTCAGGTAGGAAAGTTCTATAACAGTCCGGTCGCGCTTGGCGCAGGCGCTGGTGCTGTTTTGTCAGTTACGTTTGCCGCGTTAGGTTGTAAGCTTAACACG
>GQ499470
TGTACACACTACTTATTCATAGTAGTAGTCGCAGTCAACTCAACTCTATTAACAATTAATGCCGGAGATTATATCTTCTACACCGATTGGGCTTGGACATCCTTTGTAGTATTCTCTATATCGCAAACATTGATGCTTACGGTAGGAGCAGTATACTATCTAACATTTACAGGTGTTCCAGGAACCGCAACATACTACGCATTAATTATGACGGTGTATACATGGGTAGCAAAAGGCGCATGGTTT---TCCCTTGGTTATCCATATGACTTCATTGTCACCCCAGTATGGATTCCATCAGCAATGTTGTTGGACTTGGCGTATTGGGCTACAAAGAAGAATAAACACTCGCTCATATTGTTTGGTGGAGTATTAGTCGGAATGTCGTTACCGCTATTCAACATGGTAAATTTGATTACGGTAGCAGATCCACTAGAGACTGCATTCAAGTATCCAAGACCCACGTTACCACCATATATGACACCGATAGAACCTCAGGTAGGAAAGTTCTACAACAGTCCCGTCGCGCTTGGCGCAGGTGCTGGAGCTGTTTTGTCGGTTACGTTTGCCGCGTTAGGTTGTAAGCTTAACACG
>GQ499473
TGTACACACTACTTATTCATAGTAGTTGTTGCAGTTAACTCTACACTGTTAACAATTAATGCAGGAGACTACATCTTCTACACTGACTGGGCTTGGACTTCGTACACGGTATTTTCAATATCGCAAACGTTGATGCTAATTGTAGGTGCTACATATTACCTAACATTTACTGGCGTTCCAGGCACAGCAACGTACTACGCTCTAATTATGACAGTATACACATGGATAGCAAAAGCCGCATGGTTT---TCGCTAGGATATCCATATGACTTCATTGTAGTACCAGTTTGGTTACCATCAGCAATGCTGTTGGACTTAGTCTACTGGGCAACAAAGAAGAACAAGCACTCCTTGATACTGTTCGGCGGCGTACTGGTAGGAATGTCATTACCATTATTCAATATGGTGAACCTGATAACAGTAGCAGACCCACTAGAAACGGCATTCAAATATCCAAGACCAACATTGCCACCATACATGACACCGATAGAACCCCAAGTTGGTAAGTTCTATAACAGCCCAGTGGCTTTAGGTGCAGGTGCAGGTGCAGTATTGGCATGTACGTTTGCAGCGTTAGGTTGTAAACTGAACACT
>GQ499498
TGTACACACTACTTATTCATAGTAGTAGTTGCAGTTAACTCAACACTGTTAACAATTAATGCAGGAGACTACATTTTCTATACCGACTGGGCTTGGACTTCGTTTACGGTATTTTCTATATCTCAAACGTTGATGCTTGTAGTGGGTGCAGTATATTACCTCACATTTACGGGTGTTCCAGGAACAGCAACGTACTACGGCCTTATTATGACAGTATACACATGGGTAGCTAAGGGTGCATGGTTT---GCACTAGGATATCCATATGACTTCATTGTCACACCAATATGGTTACCATCAGCAATGTTGCTTGATTTGGCATATTGGGCCACAAAGAAGAACAAACATTCGTTGATACTGTTTGGCGGAGTACTGGTAGGAATGTCGTTACCAATGTGTAACATGATAAACCTGATAACAGTGGCAGACCCACTAGAAACGGCCTTCAAATATCCAAGACCAACATTACCACCATACATGACGCCGATAGAACCGCAGGTAGGAAAGTTCTATAACAGTCCTGTTGCTTTAGGTGCTGGTGCTGGTTCGGTATTGGGAGTAACGTTTACGGCACTTGGCTGTAAACTAAACACC
>GQ499614
TGTACACACTACTTATTCATAGTAGTAGTTGCAGTTAACTCAACACTGTTAACAATTAATGCAGGAGACTACATCTTCTACACTGACTGGGCTTGGACTTCGTACACGGTATTTTCAATATCGCAAACGTTGATGCTTATTGTAGGTGCTACATACTATCTTACATTTACAGGCGTTCCAGGCACAGCAACGTACTACGCTCTAATTATGACAGTATACACATGGGTAGCAAAAGCCGCATGGTTT---TCGTTAGGATACCCATATGACTTCATTGTCACTCCAATTTGGCTACCATCAGCAATGCTGTTGGACTTAGTTTATTGGGCAACAAAGAAGAACAAGCACAGCTTGATACTGTTTGGCGGAGTACTAGTAGGAATGTCATTACCATTGTTCAATATGGTAAACCTGATAACGGTAGCAGACCCACTAGAAACGGCATTCAAATATCCAAGACCAACATTGCCACCATACATGACACCGATAGAACCGCAAGTAGGTAAATTCTATAACAGCCCAGTTGCGCTCGGTGCAGGTGCAGGTGCAGTATTGGCATGTACGTTTGCAGCATTAGGTTGTAAACTTAACACT
>GQ499801
TGTACACACTACTTATTCATAGTAGTAGTTGCAGTTAACTCAACACTGTTAACAATTAATGCAGGAGACTACATCTTCTACACTGACTGGGCTTGGACATCGTATACGGTATTCTCAATATCGCAAACGTTGATGCTTCTTGTAGGTGCATGTTATTATCTAACATTTACAGGCGTTCCAGGCACAGCAACGTACTACGCTCTAATTATGACAGTATACACATGGATAGCAAAAGCCGCATGGTTT---TCACTCGGCTATCCATATGACTTCATTGTAGTTCCAGTTTGGTTACCATCAGCGATGCTGTTGGACTTAGTATACTGGGCAACAAAGAAGAACAAGCACTCCTTGATACTGTTTGGCGGCGTACTGGTAGGAATGTCATTACCATTATTCAATATGGTAAACCTGATAACAGTAGCAGACCCACTAGAAACGGCATTCAAATATCCAAGACCAACATTGCCACCATATATGACACCAATCGAACCGCAAGTAGGTAAATTCTATAACAGCCCAGTTGCTCTCGGTGCAGGTGCAGGTGCAGTATTGGGATGTACAATGGCAGCATTAGGTGTCAAACTAAACACT
>GQ499806
TGTACTCACTACTTATTCATAGTAGTAGTTGCAGTTAACTCAACACTGTTAACAATTAACGCAGGAGACTACATTTTCTATACTGACTGGGCTTGGACTTCGTTTACGGTATTTTCTATATCACAAACGTTGATGCTTGTAGTAGGTGCAGTATATTACCTAACATTTACAGGTGTTCCAGGAACAGCAACGTACTACGGCCTTATTATGACAGTATACACATGGGTAGCAAAAGGTGCATGGTTT---GCACTTGGATATCCATATGACTTCATTGTCGTACCAATATGGTTACCATCAGCAATGTTACTTGATCTAGCGTATTGGGCTACAAAGAAGAACAAACACTCGTTGACACTGTTTGGCGGAGTACTAGTAGGAATGTCGTTACCGATGTTTAATATGATAAACCTGATAACAGTGGCGGACCCACTAGAAACGGCCTTCAAATATCCAAGGCCAACATTACCACCATACATGACGCCGATAGAACCGCAGGTAGGAAAGTTCTATAACAGTCCTGTTGCCTTAGGTGCTGGTGCTGGTTCGGTATTAGGAGTAACGTTTACAGCACTTGGTTGTAAACTAAACACC
>GQ863083
ACAACGCACTACCTATTCATAGTAGTCGTTGCTGTCAACAGCACGCTGCTAACCATCAACGCAGGAGACTACATCTTCTACACAGACTGGGCCTGGACATCCTTCGTGGTATTCTCGATCTCACAGTCGACCATGCTCGCTGTGGGTGCGGTATACTACATGTTGTTCACAGGCGTCCCAGGCACGGCCACATACTACGCCACAATCATGACCATCTACACATGGGTCGCAAAGGGCGCATGGTTT---GCGCTGGGCTACCCATACGACTTCATCGTGGTGCCGGTGTGGATCCCCTCGGCTATGCTGTTGGATCTCACGTACTGGGCGACAAGACGCAACAAGCACGCTGCCATACTAATTGGCGGTTCGCTGATTGGCCTGTCCTTCCCGCTGTTCAACATGGTCAACCTGTTGCTCATCAGGGACCCGCTTGAGATAGCCTTCAAGTATCCGAGACCGACGCTGCCAGCATACATGACTCCAATTGAGCCCCAGGTAGGTAAGTTCTACAACTCGCCTGTCGCTCTAGGATCTGGAGCTGGTGCAGTGCTAACGGTGCCCATCACTGCGTTGGGTGCAAAGCTTAACACG
>GQ863085
ACTACACACTATCTTTTCATAGTTGTAGTTGCTGTAAATAGTACATTACTGACAATCAACTCGGGAGACTACATCTTCTATTCCGATTGGGCGTGGACATCATTCGTAGTATTTTCAATAGCCCAATCAACCATGCTTGTAGTTGGTGCAATCTACTACATGCTGTTCACCGGCGTACCAGGGACTGCAACATATTACGCAACAATCATGACTATCTATACATGGGTAGCAAAAGGAGCTTGGTTT---GCACTAGGATATCCGTATGACTTCATCGTGACACCTGTCTGGATACCTTCAGCAATGCTATTGGACTTGACATATTGGGCAACAAGAAGGAATAAACATGCTGCCATTATAATTGGTGGATCATTAGTTGGACTTTCATTGCCTATGTTCAATATGATCAATCTGATTCTGGTAAGAGATCCTCTAGAGATGGCGTTCAAGTATCCTCGTCCAACACTGCCTCCATATATGACTCCAATTGAACCTCAGGTCGGAAAGTTCTACAATAGTCCCGTAGCGCTAGGATCGGGAGCGGGAGCTGTACTAAGCGTGCCTATAGCTGCACTTGGTGCGAAACTGAATACT
>GQ863212
ACAACGCACTATCTATTCATAGTTGTAGTCGCCGTAAACAGCACTCTACTAACAATTAATGCAGGAGACTATATCTTCTACACCGACTGGGCTTGGACTTCATTCGTAGTATTTTCGATCTCACAATCCACTATGCTTGCAGTAGGAGCGATATACTACATGCTCTTTACAGGAGTTCCAGGAACCGCCACATACTATGCAACAATTATGACGATCTATACATGGGTTGCAAAAGGTGCATGGTTT---GCATTAGGATATCCGTATGACTTCGTGACAACACCAGTATGGATACCATCAGCAATGTTATTAGATCTTACATATTGGGCTACAAGACGCAACAAGCATGCTGCTATAATTATTGGCGGAACTTTGATAGGTCTATCACTTCCGATGTTCAACATGATAAACCTATTGTTGGTAAGGGACCCGCTAGAAGTCGCCTTTAAGTATCCGAGACCCACACTTCCTCCATATATGACACCTATTGAGCCCCAGGTCGGTAAATTCTACAATAGTCCTGTAGCACTAGGTTCTGGTGCAAGCGCGGTGTTAACTGTGCCAATAGCAGCGTTAGGTGCTAAATTAAACACG
>GU181457
TGTACGCATTATCTATTCATAGTTGTTGTTGCAGTTAATTCTACTCTGTTAACTATCAACTCTGGAGATTATATCTTCTATACAGATTGGGCATGGACTTCCTTTGTAGTTTTCTCCATTGCCAACACTCTCATGACCGTCGTCGGAGCAGTCTATTATATCACATTTACAGGCGTGCCTGGAACAGGCGCATATTATGGTTTAATTATGCAAGTCTATACTTGGGTTGCCAAAGTCGCATGGTAT---GCACTTGGCTATCCTGCAGATTTCATCGTTCATCCAATGTGGATTCCATCATGCATGTTGTTGGATTTGGCATATTGGGCTACGAAGAAGAATAAGCACTCGCTGATATTCTTTGGAGGAGTTTTGGTTGGTATGTCAATGCCGCTGTTCAATATGGTACAGTTGATGTTGATCGCCGATCCGCTAGAAACTGCATTCAAGTACCCAAGACCAACATTGCCACCATATATGACGCCTATAGAACCGCAGGTCGGTAAGTTCTACAATAGCCCGGTAGCACTGGGAGCGGGAGCTGGATCTGTACTGTCGGTGACATTTGCAGCATTGGGTTGTAAGTTGAATACA
>GU181474
TGTACTCACTACTTATTCATAGTAGTAGTCGCAGTCAACTCAACTTTGCTAACAATCAACGCAGGGGACTACATCTTCTATACTGATTGGGCCTGGACATCGTTTGTAGTATTTTCAATATCTCAAACACTTATGCTCACTGTAGGTGCGTGTTACTATCTCACCTTCACTGGAGTTCCAGGAACCGCAACGTACTATGCATTAATCATGACAGTCTACACATGGATTGCAAAAGGTGCATGGTTC---GCATTAGGTTACCCATATGACTTCATCGTTACACCAGTTTGGCTACCATCAGCAATGCTGTTGGACTTAGCGTACTGGGCAACAAAGAAGAATAAGCACTCTCTGATACTGTTCGGCGGAGTTTTAGTTGGAATGTCATTGCCACTATTCAACATGGTCAATTTGATCACTGTGGCTGACCCACTAGAGACTGCATTCAAGTATCCAAGACCAACGTTACCACCATATATGACCCCGATAGAACCGCAGGTAGGTAAATTCTACAACAGCCCTGTTGCACTTGGTGCCGGTGCTGGAGCAGTATTAGCCTGTACATTTGCGGCTTTAGGTTGTAAACTTACAACA
>GU181514
TGTACTCACTATTTGTTTATAGTTGTAGTTGCAGTAAACTCGACTTTGTTAACAATTAACTCTGGTGACTATATCTTCTATACTGATTGGGCCTGGACTTCATTTGTAGTATTTTCTATAGCTAACACTTTGATGACTGTTGTTGGTGCTGTGTATTATCTTACATTTACTGGTGTACCCGGCACTGCATCGTATTACGGTTTGATTATGCAAGTCTATACGTGGGTTGCAAAAGTTGCATGGTTT---GCACTTGGTTACCCAGTGGATTTCATTGTTCATCCAATGTGGATTCCATCGTGTATGTTATTGGACTTGGCATATTGGGCGACAAAGAAGAATAAACACTCGCTGATATTCTTTGGCGGAGTTTTAGTTGGAATGTCAATGCCACTGTTCAATATGGTACAGTTGATGTTGATAGCAGATCCACTAGAAACTGCATTCAAGTATCCAAGACCAACATTACCTCCATACATGACGCCGATAGAACCGCAGGTAGGTAAGTTCTACAACAGCCCAGTAGCTCTGGGAGCGGGAGCTGGATCGGTACTAGCATGTACATTTGCGGCATTAGGCTGTAAGCTTAATACG
>GU181519
TGTACTCACTACTTATTCATAGTAGTAGTTGCAGTAAACTCTACTCTGCTAACAATCAATGCAGGAGATTATATCTTCTATACTGACTGGGCTTGGACATCGTTTGTAGTATTCTCAATATCTCAGACGTTGATGCTTGCAGTAGGTGCAGCATATTATCTCACATTTACTGGAGTTCCAGGTACGGCGACATATTATGCGCTAATTATGACAGTATATACTTGGATTGCAAAAGGTGCATGGTTT---GCACTTGGTTATCCATATGACTTTATTGTCACACCAGTCTGGTTGCCATCAGCAATGCTATTAGATTTGGCATACTGGGCGACGAAGAAGAATAAGCACTCGCTGATACTGTTTGGTGGAGTACTAATTGGAATGTCACTGCCATTATTCAATATGGTAAACCTGATCACTGTGGCAGATCCGCTAGAGACTGCATTCAAGTATCCGAGACCGACATTGCCTCCATACATGACACCGATAGAACCGCAGGTAGGTAAATTCTACAATAGCCCAGTTGCGCTGGGAGCGGGAGCTGGTGCTGTGTTATCGGTAACGTTTACGGCGTTGGGTTGTAAACTCAATACG
>GU181545
TGTACTCACTATTTATTCATAGTTGTAGTTGCAGTCAACTCAACATTGTTAACAATTAACTCGGGAGACTATATTTTCTACACTGATTGGGCTTGGACATCATTCGTGGTATTCTCAATTGCCAATACTTTGATGACCATTGTCGGTGCTGTGTATTATCTTACATTTACGGGCGTACCTGGTACTGCAACGTACTATGGTCTGATTATGCAAGTCTATACTTGGGTTGCAAAAGTTGCATGGTTT---GCACTTGGCTATCCGGTAGATTTCATCGTTCATCCAATGTGGATTCCATCGTGTATGTTGTTGGACTTGGCATATTGGGCGACAAAGAAGAATAAGCACTCGCTGATATTCTTTGGTGGAGTTTTAGTTGGAATGTCAATGCCACTGTTCAACATGGTACAGTTGGTGTTGATAGCAGATCCACTAGAAACTGCATTCAAGTATCCAAGACCAACATTGCCTCCATACATGACGCCGATAGAACCGCAGGTAGGTAAGTTCTACAATAGCCCAGTAGCTTTGGGAGCTGGAGCTGGATCGGTATTAGCATGTACATTTGCAGCATTGGGTTGTAAGATGAATACG
>GU181749
TGTACTCATTATCTGTTTATTGTCGTAGTTGCGGTAAACTCAACTTTATTGACAATTAACTCTGGTGACTATATCTTCTATACTGATTGGGCCTGGACTTCATTTGTAGTATTTTCTATAGCTAACACTTTGATGACAGTTGTTGGTGCTGTGTACTATCTTACATTTACTGGTGTACCCGGTACTGCATCGTATTACGGTTTGATTATGCAAGTCTATACTTGGGTTGCAAAAGTTGCATGGTTT---GCACTTGGTTACCCTGCAGACTTCATTGTTCATCCAATGTGGATTCCATCGTGTATGTTATTGGACTTGGCATATTGGGCGACAAAGAAGAATAAACACTCGCTGATATTCTTTGGCGGAGTTTTAGTCGGAATGTCAATGCCACTGTTCAACATGGTACAGTTGATGTTGATAGCAGATCCACTAGAAACTGCATTCAAGTATCCAAGACCAACATTACCACCATACATGACGCCGATAGAACCGCAGGTAGGTAAGTTCTATAACAGCCCAGTAGCTCTTGGAGCGGGAGCTGGATCGGTACTAGCATGTACATTTGCAGCATTGGGTTGTAAGCTCAATACG
>GU360764
TGTACTCACTATCTGTTTATTGTCGTAGTTGCAGTAAATTCTACTCTGTTAACTATCAACTCTGGTGACTATATTTTCTATACAGACTGGGCATGGACATCCTTTGTAGTGTTCTCCATCGCAAACACTCTCATGACTGTGGTCGGAGCAGTGTATTATATCACATTTACAGGTGTGCCTGGTACGGGTGCATATTATGGTTTAATTATGCAAGTCTATACTTGGGTTGCCAAAGTGGCATGGTAT---GCACTTGGTTATCCAGCAGATTTTATCGTTCATCCAATGTGGATTCCATCATGTATGTTGTTGGATTTGGCATATTGGGCTACAAAGAAGAATAAGCATTCGCTGATTTTCTTTGGAGGAGTTTTGGTTGGTATGTCAATGCCGCTGTTCAACATGGTTCAGCTAATGTTGATTGCCGATCCACTAGAAACTGCATTCAAGTATCCAAGACCAACATTACCACCATATATGACGCCTATAGAACCGCAAGTCGGCAAGTTCTACAATAGCCCAGTAGCACTGGGAGCGGGAGCTGGATCTGTACTGTCGGTGACATTCGCAGCATTGGGTTGTAAGTTGAATACC
>GU360903
TGTACTCACTATTTATTCATAGTAGTAGTCGCAGTCAATTCAACTCTGCTAACAATTAACGCAGGAGACTACATCTTCTATACTGATTGGGCCTGGACATCGTTTGTAGTATTCTCAATATCTCAAACACTTATGCTCACTGTAGGTGCGTGTTACTATCTCACCTTCACTGGAGTTCCAGGAACCGCAACGTATTATGCACTTATCATGACAGTCTACACTTGGATTGCAAAAGGTGCATGGTTC---GCATTAGGTTACCCATATGACTTCATAGTTACACCAGTTTGGCTACCATCAGCAATGCTGTTGGATTTGGCGTACTGGGCAACAAAGAAGAATAAGCACTCTCTGATACTGTTCGGCGGAGTCTTAGTTGGAATGTCATTGCCACTATTCAACATGGTCAATTTGATCACAGTGGCTGATCCACTAGAGACTGCATTCAAGTATCCAAGACCGACGTTACCACCCTATATGACCCCGATAGAACCGCAGGTAGGTAAATTCTACAACAGCCCAGTTGCACTTGGTGCAGGTGCTGGTGCAGTACTAGCTTGTACATTTGCGGCTCTAGGTTGTAAACTTACAACT
>HE598568
TGTACACACTACTTGTTTATAGTAGTGGTAGCAGTCAACTCTACCTTGTTGACCATCAATGCCGGAGACTACATATTCTATACTGACTGGGCGTGGACATCATTTGTGGTATTTTCAATATCACAAACACTCATGCTTTCAGTCGGTGCCGTGTACTACCTCACATTTACTGGAGTTCCAGGAACTGCAACATACTATGCACTGATAATGACTGTGTATACGTGGGTTGCAAAAGGAGCGTGGTTC---TCGTTAGGATATCCATATAGCTTCATAGTTGTACCAGTTTGGATTCCATCTGCAATGTTGCTGGATCTAGTTTATTGGGCAACAAAGAAGAACAAACACTCTCTCATTTTAATGGGTGGTGTGCTTGTTGGAATGTCTCTGCCATTGTTTAACATGGTCAACCTATTAACGATAGACGATCCGCTAGAGACTGCTTTCAAATACCCAAGGACTACATTGCCTCCATACATGACTCCTATAGAACCTCAAGTTGGAAAGTTCTATGATAGTCCGGTCGCACTAGGTGCGGGTGCCGGTGCTGTCCTGTCAGTTACAATGACAGCTTTAGGATGTAAATTGACAACG
>HE598576
TGTACTCACTACTTATTCATGGTAGTGGTAGCAGTCAACTCGACCCTGTTGGTAATCAACGCAGGAGACTACATATTCTACACTGATTGGGCATGGACATCATATGTGATATTTACACTATCACAATCATTGATGCTCGCAGTCGGTGCTGCATATTACCTAACGTTCACTGGTGTTCCAGGAACGGCAACATACTATGCACTGATAATGACAGTGTATACGTGGGTTGCAAAAGGTGCGTGGTTC---TCCTTAGGATATCCATACAGCTTCATCGTTGTTCCGATATGGATTCCATCTGCGATATTGATGGATCTTGCATATTGGGCAACAAAGAGAAACAAACACTCTTTGATCCTTATAGGCGGTGTACTCTGTGGAATGTCCATGTCGTTGTTCAACATGATCAATCTAATCACAATAGATGATCCTCTAGAGACTGCTTTCAAATATCCAAGAACCACATTGCCTCCATACATGACACCAATAGAACCGCAAGTCGGAAAGTTCTATGATAGTCCCGTCGCTCTGGGTGCAGGCGCTGGTGCAGTATTAACGGTAACAATGACTGCGCTAGGATGCAAACTAACAACA
>HE598585
TGTACTCACTACTTATTCATAGTAGTGGTAGCAGTCAACTCGACCTTGTTGACAATCAACGCAGGAGACTACATCTTCTATACTGACTGGATGTGGACATCATATGTGATATTTACATTATCACAATCATTGATGCTCGCAGTCGGTGCAGCATACTATCTAACGTTTACTGGAGTTCCAGGAACGGCAACATACTATGCACTGATAATGACAGTGTATACATGGGTAGCAAAAGGTGCATGGTTC---TCCTTAGGATATCCGTACAGTTTCATCGTGGTACCAATGTGGATTCCATCGGCAATATTGATGGATTTGGCATATTGGGCAACAAAGAGAAACAAACACTCTTTGATCCTAATAGGCGGTGTACTCTGTGGAATGTCCATGTCGTTATTCAACATGATCAATCTAATCACAATAGATGATCCTCTTGAGACTGCTTTCAAATACCCAAGAACCACATTGCCTCCATACATGACACCAATAGAACCGCAGGTAGGAAAGTTCTATGACAGTCCGGTAGCTTTGGGTGCAGGCGCTAGTGCCGTGTTAACGGTAACAATGACTGCATTAGGAACCAAACTAACAACA
>HM235890
ACTACACACTATCTATTCATAGTTGTAGTTGCTGTAAATAGTACATCATTGACAATCAACGCAGGAGACTACATATTCTATACAGATTGGGCATGGACATCATTTGTTGTATTCTCAATATCTCAATCAACAATGCTTGTAGTTGGAGCAATCTATTACATGCTGTTCACCGGTGTACCAGGGACTGCAACATATTATGCAACAATCATGACTATCCATACATGGGTAGCCAAAGGAGCTTGGTTT---GCACTAGGATATTCATACGACTTCATCGTAACTCCAGTTTGGATACCTTCAGCAATGCTATTAGATTTGACATATTGGGCAACAAGAAGGAACAAGCATGCTGCCATTATAATTGGCGGAACATTGGTAGGACTTTCATTGCCAATATTCAACATGGTAAATCTACTGCTGGTCAGAGATCCTCTAGAGATGGCATTCAAGTATCCTCGTCCAACATTGCCTCCATACATGACACCAATTGAGCCTCAGGTCGGTAAGTTCTACAATAGTCCCGTGGCGCTAGGATCGGGAGCAGGAGCTGTACTGAGCGTTCCAATCGCTGCATTGGGCGCAAAACTAAACACC
>HM235898
ACAACACATTATCTGTTCATAGTTGTCGTGGCTGTTAACAGCACGCTGCTGACTATTAATGCTGGAGACTACATATTCTACACTGATTGGGCTTGGACTTCATTCGTCGTGTTCTCTATATCGCAGTCAACGATGCTTGTTGTGGGTGCCATCTATTACATGTTGTTCACGGGAGTGCCAGGGACAGCGACCTACTATGCCACTATAATGACGATTTATACATGGGTTGCGAAAGGGGCTTGGTTT---GCTCTTGGATATCCATACGACTTCATTACGGTACCGGTGTGGATTCCATCTGCAATGTTGCTGGACCTGTCGTACTGGGCGACAAGAAGGAATAAACACGCGGCGATACTAATAGGAGGAACATTGGTTGGACTGTCACTGCCATTGTTTAACATGATCAACCTATTGACTATACGCGATCCTCTGGAAATGGCATTCAAGTATCCTAGGCCAACACTGCCTCCATACATGACGCCAATCGAACCACAAGTCGGTAAATTCTACAATAGTCCAGTAGCCTTAGGAGCTGGCGCGGGAGCCGTGCTATCTGTGCCAATCGCAGCTTTGGGTGCAAAACTCAATACG
>HM346001
ACAACGCACTATCTATTCATAGTTGTAGTTGCCGTAAATAGTACATTGCTGACGATCAACGCGGGAGATTACATATTCTACACGGACTGGGCCTGGACATCATTTGTAGTATTTTCCATCTCACAATCTACTATGCTTGTCGTAGGGGCGATTTACTACATGCTTTTCACAGGAGTTCCAGGAACCGCAACCTATTATGCAACCATAATGACAATATACACCTGGGTGGCCAAAGGTGCATGGTTT---GCGTTAGGATATCCCTATGACTTTATAGCAGTCCCCGTATGGATACCCTCGGCGATGTTGTTAGATCTAACGTACTGGGCCACTAGACGCAACAAGCACGCTGCAATTATTATCGGTGGAACTTTGGTGGGTTTGTCGCTGCCTCTGTTCAACATGATAAACTTGCTTCTGATCAGAGATCCGCTTGAGATGGCATTCAAGTATCCAAGACCGACATTGCCTCCATACATGACTCCCATTGAACCTCAGGTCGGAAAGTTCTACAATAGTCCTGTTGCCTTGGGGTCGGGAGCGGGAGCTGTGCTGAGCGTGCCAATTGCGGCATTGGGTGCCAAACTGAACACG
>HM346016
ACAACGCACTATCTGTTCATAGTCGTAGTTGCTGTAAATAGTACATTGCTGACGATCAATGCAGGAGATTACATATTCTACACGGACTGGGCGTGGACATCATTTGTAGTATTTTCGATCTCACAATCTACTATGCTTGTTGTAGGAGCGATATACTACATGCTTTTCACAGGAGTTCCAGGAACCGCAACCTATTATGCAACCATAATGACAATATACACCTGGGTGGCCAAAGGTGCATGGTTT---GCATTAGGATACCCATATGACTTCATAGCTGTCCCCGTATGGATACCCTCGGCGATGTTGTTAGATCTCACGTACTGGGCCACTAGACGCAACAAACACGCTGCAATTATCATTGGTGGAACGTTGGTGGGTTTGTCGCTGCCTCTGTTCAACATGATAAACTTGCTTCTGATCAGAGATCCTCTTGAGACGGCATTCAAGTATCCAAGACCGACATTGCCTCCATACATGACTCCCATTGAGCCTCAGGTCGGAAAGTTCTACAATAGTCCTGTTGCCTTGGGGTCGGGAACGGGAGCTGTGCTGAGCGTGCCAATTGCGGCATTGGGTGCCAAACTGAACACG
>HM346024
ACCACACACTATCTATTCATAGTTGTAGTTGCTGTAAATAGTACATTATTGACAATCAACGCAGGAGACTACATCTTCTATACTGATTGGGCGTGGACTTCATTCGTGGTATTCTCAATATCCCAATCAACTATGCTTGTAGTTGGTGCAATCTATTACATGCTATTCACCGGCGTACCAGGGACTGCAACATATTATGCAACAATCATGACTATCTATACATGGGTAGCCAAAGGAGCTTGGTTT---GCATTAGGATATCCATACGACTTCGTGGTAACTCCAGTCTGGATACCTTCAGCAATGCTGTTAGATTTGACATATTGGGCAACAAGAAGGAATAAGCATGCTGCCATTATAATTGGCGGAACATTAGTAGGACTTTCATTGCCAGTATTCAATATGATAAATCTACTGCTGGTCAGAGATCCTCTTGAGGTGGCATTCAAGTATCCTCGTCCAACGTTGCCTCCATACATGACACCAATTGAGCCTCAGGTCGGTAAGTTCTACAATAGTCCCGTGGCGCTAGGATCGGGAGCTGCGGCTGTGCTGAGCGTCCCAATCGCTGCATTGGGCGCAAAACTCAATACT
>HM443620
ACAACGCACTATTTGTTCATAGTAGTCGTTGCTGTCAACAGCACGCTGCTAACCATCAACGCAGGAGACTATATCTTCTACACAGACTGGATGTGGACCTCCTTCGTAGTATTCTCGGTCTCGCAGTCGACGATGCTTGCTGTGGGCGCGGTATACTACATGCTCTTCACAGGAGTACCTGGAACGGCCACATACTACGCCACAATCATGACAATCTATACATGGGTCGCAAAGGGCGCCTGGTTT---GCACTGGGCTATCCGTATGACTTTATTGTGGTACCTGTATGGATACCTTCGGCAATGCTGCTGGATCTCTCCTACTGGGCTACAAGACGGAACAAGCACGCTGCAATACTCATCGGTGGATCGCTGGTTGGCCTGTCGTTCCCGCTGTTCAACATGGTCAACTTGCTGCTCGTAAGGGACCCGCTGGAAGTGGCATTCAAGTATCCTAGACCGACACTGCCTGCGTACATGACTCCGATCGAACCTCAGGTAGGCAAGTTTTACAACAGTCCTGTAGCCTTGGGTTCAGGTGCAGGAGCAGTGCTGACGGTGCCTATGACTGCGTTGGGCGCAAAACTCAACACG
>HM537343
TGTACACACTACTTGTTTATAGTAGTAGTTGCAGTTAACTCTACACTGTTAACAATTAATGCAGGTGACTACATCTTCTACACTGACTGGGCTTGGACTTCGTATACGGTATTCTCAATATCGCAGACGTTGATGCTTGTAGTAGGTGCAACATATTACCTTACATTTACAGGTGTTCCAGGTACAGCAACGTACTACGCTCTTATCATGACAGTATATACATGGGTGGCAAAAGGTGCATGGTTT---GCATTAGGCTATCCATACGACTTCATTGTGACCCCCGTTTGGTTACCATCAGCAATGTTGCTTGATCTAGCCTATTGGGCGACCAAGAAGAACAAGCACTCTTTGATACTGTTTGGCGGAGTACTAGTAGGAATGTCATTACCATTGTTCAACATGGTAAACCTGATAACAGTCGCAGATCCACTAGAGACGGCCTTCAAATATCCAAGACCAACATTACCACCATATATGACACCAATAGAACCCCAAGTAGGAAAGTTCTATAACAGTCCAGTTGCACTGGGCGCTGGTGCTGGTGCAGTGTTGTCGGTTACGTTTGCAGCGTTAGGTTGTAAGCTTAATACT
>HM589819
ACTACACACTATCTATTCATAGTTGTAGTTGCTGTAAATAGTACATTATTGACAATCAATGCAGGAGACTACATTTTCTATACAGATTGGGCATGGACATCATTCGTAGTATTCTCAATATCCCAATCAACAATGCTTGTAGTCGGCGCAATCTATTACATGCTATTCACCGGTGTACCAGGGACTGCAACATATTATGCAACAATCATGACTATCTATACATGGGTAGCCAAAGGGGCTTGGTTT---GCATTAGGATATCCATACGACTTTATCGCGGTACCAGTCTGGATACCTTCAGCAATGCTGCTAGATTTGACATATTGGGCAACAAGAAGGAATAAGCATGCTGCCATTATAATTGGCGGAACATTAGTAGGACTTTCATTGCCAATATTCAATATGATAAATCTACTGCTGGTCAGAGATCCTCTAGAGATGGCATTCAAGTATCCTCGTCCAACATTGCCTCCATACATGACCCCAATTGAGCCTCAGGTCGGTAAGTTCTACAATAGTCCCGTGGCGTTAGGATCGGGAGCAGGAGCTGTACTGAGCGTTCCAATAGCTGCACTAGGTGCTAAACTAAATACT
>HM589836
TGTACGCACTACTTATTCATAGTAGTCGTTGCAGTCAACTCAACCCTGCTTACAATCAACGCAGGAGACTACATCTTCTACACTGACTGGGCGTGGACTTCATATGTCGTGTTCTCAATATCACAGACATTGATGTTGGTAGTAGGTGCAACTTACTATCTGACATTTACAGGAGTTCCAGGAACCGCAACGTACTACGCGCTTATTATGACCGTGTATACATGGGTCGCAAAAGGCGCATGGTTC---GCACTAGGTTACCCATATGACTTCATTGTTACACCAGTTTGGTTGCCATCAGCAATGTTGCTTGATCTGGCATACTGGGCAACAAAGAAGAACAAGCACTCACTGATACTATTCGGTGGTGTGTTGTGTGGAATGTCACCGCCATTGTTCAACATGGTAGATCTAATCACCGTGGCTGATCCATTGGAGACTGCATTCAAATATCCAAGACCAACTTTGCCTCCATACATGACTCCAATAGAACCCCAAGTGGGCAAGTTCTATAACAGTCCAGTTGCACTCGGTGCAGGCGCAGGTGCTGTATTAGCATGTACCTTCGCTGCTCTGGGATGTAAACTGAATACG
>HM637851
TGTACTCACTACTTGTTTATTGTAGTGGTTGCAGTCAACTCTACCTTGTTGACAATTAATGCTGGAGACTACATATTCTATACCGACTGGGCGTGGACATCCTTTGTGGTATTCTCAATATCACAAACGCTGATGTTAGCAGTTGGTGCAGCATACTACCTGACGTTCACTGGAGTTCCAGGAACAGCAACATACTATGCACTGATAATGACAGTGTATACGTGGATTGCAAAGGGAGCATGGTTT---GCATTAGGATATCCATATGACTTCATTACTACACCAGTATGGATTCCGTCAGCAATGTTGATGGATTTGGTTTACTGGGCAACAAAGAGAAACAAGCACTCCTTGATCCTAATGGGTGGTGTGCTGGTTGGATTGTCTCTGCCGTTGTTTAACATGGTAAATCTCTTGTTGGTGCAAGACCCACTAGAGGTTGCGTTCAAATATCCAAGGCCAACTTTGCCCCCATACATGACTCCGATAGAACCACAAGTAGGAAAGTTCTATAACAGTCCAGTTGCCCTAGGTGCAGGTGCAGGTGCTGTATTGTCAGTTACGATGACAGCATTAGGCTGCAAGCTGACTACA
>HM637854
TGTACTCACTACTTGTTCATAGTAGTGGTTGCAGTAAACTCTACCCTGCTAACAATTAACGCAGGAGACTACATCTTCTACACTGACTGGGCCTGGACTTCGTTTGTAATATTCTCAATATCACAATCGTTGATGTTGGTAGTTGGCGCATGCTACTATCTCACATTTACGGGAGTCCCAGGAACAGCAACGTATTATGCGTTGATAATGACCGTCTACACATGGGTAGCAAAAGGTGCATGGTTT---GCACTCGGATACCCATATGACTTCATTGTAACACCAGTTTGGCTACCGTCGGCAATGTTGCTTGACTTGGCGTACTGGGCGACAAAGAAGAACAAGCACTCACTGATTCTATTCGGTGGTGTGATGTGTGGAATGTCATTGCCGTTGTTTAACATGGTCAACCTCATCACTGTGGCTGATCCATTAGAGACTGCATTCAAATATCCAAGACCAACGCTCGCTCCATATATGACACCAATAGAACCTGCGGTAGGCAAGTTCTATAACAGTCCAGTCGCATTAGGTGCCGGTGCAGGTGCTGTATTATCAGTAACCATGGCCGCGCTAGGATGTAAGCTGAACACG
>HM803770
ACTACGCACTATTTGTTTATAGTGGTCGTAGCTGTAAACAGTACACTGCTGACAATTAACGCTGGAGACTACATTTTCTATACTGACTGGGCGTGGACATCATTTGTAGTATTTTCGATTTCTCAATCAACAATGCTTGTTGTTGGAGCCATTTACTACATGTTGTTTACTGGTGTACCAGGTACTGCAACCTATTATGCGACAATCATGACAATATACACTTGGGTAGCAAAAGGAGCTTGGTTT---GCTTTGGGTTATCCATATGACTTTGTTGCGGTCCCAGTGTGGATACCATCGGCAATGTTGCTAGATTTGACGTATTGGGCAACAAGAAGGAACAAACACGCCGCAATAATTATTGGTGGGACGTTGGTAGGTCTATCGCTACCGGTGTTCAACATGATAAACCTTCTGCTGGTGAGAGATCCATTGGAGATGGCATTCAAGTACCCCAGACCAACATTGCCTCCGTATATGACGCCTATAGAACCTCAGGTCGGTAAGTTCTACAATAGTCCTGTAGCTTTGGGCTCAGGAGCAGGAGCAGTACTTAGCGTTCCTATCGCAGCACTCGGGGCAAAACTCAACACT
>NcavSCU2
ACAATACACTACCTGTTCATAGTCGTAGTTGCAGTGAACTCAACGCTGTTGACCATCAATGCTGGAGACTACATCTTCTACTCTGATTGGATGTGGACATCATTTGTGATCTTCAATCTTAGCCAGTCAACTATGCTTGTTGTTGGTGCCATCTACTACCTGCTATTCACAGGAGTGCCTGGTACAGCAACTTATTATGCTACAATAATGACCATCTACACCTGGGTTGCAAAGTGGGCTTGGATTGGAGGACTAGGCTATCCATACGACTTCATGATAGTCCCAGTGTGGATACCAAGCGCAATGCTACTAGATCTAGCATACTGGGCAACCAGGAGGAACAAGCATGCAGCAATACTCATAGGAGGCTCTCTATTAGGAATGTCAATGCCACTCTTCAACATGATTAACCTGCTTACTGTACATGACCCCTTAGAGATGGCATTCAAGTACCCAAGACCAACACTCCCAGCATACCTAACACCAATAGAGCCTCAGGTAGGTAAGTTCTATAACAGCCCAGTGGCACTAGCAGCAGGTATTAGCGCTGTTATAAGCGTACCAATGGCAGCCCTAGGAGCAAAGCTGAATACA
>HQ007652
ACAACGCATTATCTGTTCATAGTTGTCGTAGCTGTTAACAGCACGCTGCTGACTATTAATGCTGGAGACTACATATTCTACACTGATTGGGCGTGGACTTCATTCGTCGTGTTCTCTATATCGCAATCAACGATGCTCGTTGTGGGTGCCATCTATTACATGTTGTTTACGGGAGTGCCAGGGACAGCAACCTACTATGCCACTATAATGACAATTTATACATGGGTAGCGAAAGGGGCTTGGTTT---GCTCTTGGATATCCATACGATTTCGTTGCGGTACCGGTGTGGATTCCATCTGCAATGTTGCTGGACCTGACGTACTGGGCAGCAAGAAGGAACAAACACGCAGCAATACTAATCGGAGGAACATTGGTGGGACTTTCACTGCCACTGTTTAACATGATCAACCTCTTGACCATACGCGATCCACTGGAAATGGCATTCAAGTATCCTAGACCAACACTACCTCCATACATGACCCCAACCGAACTGCAAGTCGGCAAGTTCTATAATAGTCCAGTAGCCTTAGGAGCTGGCGCGGGAGCCGTGCTATCTGTGCCAATCGCAGCATTGGGTGCAAAACTCAATACG
>HQ202369
ACAACGCACTATTTGTTCATAGTAGTGGTTGCTGTCAACAGCACACTGCTAACCATCAACGCAGGAGACTATATCTTCTACACAGACTGGATGTGGACCTCCTTCGTAGTGTTCTCGGTCTCGCAGTCGACGATGCTTGCTGTGGGCGCGATATACTACATGCTCTTCACAGGAGTACCAGGGACGGCCACATACTACGCCACAATCATGACAATCTACACATGGGTTGCAAAGGGTGCATGGTTT---GCACTGGGCTATCCGTACGACTTCATTGTGGTTCCGGTTTGGATACCTTCAGCAATGCTGTTGGATCTCACATACTGGGCTACAAGGCGGAACAAGCACGCTGCAATACTCATCGGCGGATCGCTGGTTGGCCTATCGTTCCCGCTGTTCAACATGGTCAACCTGCTGCTCGTAAGGGACCCGCTTGAGGTGGCATTCAAGTATCCTAGACCGACACTGCCTGCGTACATGACTCCGATCGAGCCTCAGGTAGGCAAGTTCTACAACAGTCCTGTAGCCTTGGGCTCAGGAGCAGGAGCGGTGCTGACAGTGCCGATCGCTGCGCTAGGTGCGAAGCTTAACACG
>HQ202385
ACAACGCACTATTTGTTCATAGTAGTGGTCGCTGTAAACAGCACGCTGCTAACCATCAACGCAGGAGACTATATCTTCTACACAGACTGGATGTGGACCTCCTTCGTAGTATTCTCCGTCTCGCAATCGACGATGCTTGCGGTAGGCGCGATATACTACATGCTCTTCACAGGAGTACCTGGAACGGCCACATACTACGCCACAATCATGACAATCTACACATGGGTCGCAAAGGGTGCATGGTTC---GCACTGGGCTATCCGTACGACTTCATTGTGGTTCCGATTTGGATCCCATCAGCAATGCTGTTGGATCTCACATATTGGGCTACAAGGCGGAACAAGCACGCTGCAATCATCATTGGTGGAACACTGGTTGGCCTATCATTCCCGCTGTTCAACATGGTCAATCTGCTGCTAGTCAGGGATCCACTCGAAGTGGCATTCAAGTATCCTAGACCGACACTGCCTGCGTACATGACTCCAATCGAGCCTCAGGTAGGTAAGTTCTACAACAGTCCTGTAGCCTTAGGCTCGGGAGCAAGCGCGGTGCTGACAGTGCCGATCGCTGCATTAGGTGCGAAGCTTAACACG
>HQ202397
ACAACGCACTATCTATTCATAGTGGTAGTTGCTGTTAACAGTACATTATTAACAATCAATGCGGGTGACTATATCTTCTATACCGATTGGGCTTGGACTTCATTTGTCGTGTTTTCTATTTCACAATCTACTATGCTTGTGGTAGGAGCGATTTATTATATGCTCTTCACCGGAGTTCCAGGTACAGCTACATACTATGCTACAATTATGACTATATACACATGGGTTGCGAAAGGTGCATGGTTC---GCTTTGGGATATCCATACGACTTCATAGTAACACCAGTTTGGATTCCTTCAGCAATGCTATTAGACCTCACATATTGGGCAACAAGAAGAAACAAACATGCTGCAATTCTAATTGGTGGAACACTAGTAGGAATGTCTCTTCCAGTATTTAATATGATAAACCTCTTGCTGGTGAAGGATCCGTTAGAAATGGCATTCAAATATCCTAGGCCCACGTTGCCTCCGTATATGACACCAATTGAACCCCAGGTCGGTAAGTTCTATAATAGTCCGGTGGCTTTAGGTGCTGGAGCCGGTGCGGTACTCAGTGTCCCGATAGCGGCATTAGGTGCTAAACTAAATACT
>HQ202413
ACAACGCACTACCTGTTCATAGTGGTCGTTGCTGTCAACAGCACGCTACTGACCATCAACGCAGGTGACTACATCTTCTACACAGACTGGATGTGGACATCCTTCGTAGTATTCTCTGTCTCGCAGTCGACGATGCTCGCTGTGGGCGCAGTATACTACATGTTGTTCACAGGCGTACCAGGCACAGCCACATACTATGCAACCATCATGACCATCTACACATGGGTTGCAAAGGGTGCGTGGTTT---GCACTTGGCTACCCCTACGACTTCATCGTCGTGCCGGTGTGGATACCATCTGCAATGTTGTTGGACCTTACGTACTGGGCTACAAGACGCAACAAGCACGCTGCCATAATCATTGGCGGAACGCTGGTTGGCCTATCCTTCCCGCTGTTCAACATGGTCAACCTGTTGCTGGTCAGGGACCCGCTTGAAGTCGCATTCAAGTATCCTAGACCGACTCTGCCTGCGTACATGACGCCAATTGAACCTCAGGTAGGCAAGTTCTACAACTCGCCTGTCGCGCTAGGTTCTGGCGCTGGTGCAGTGCTAACGGTGCCCATGACGGCGTTGGGTGCGAAACTAAACACG
>HQ202428
ACAACGCACTATTTGTTCATAGTAGTGGTTGCTGTCAACAGCACGCTGCTAACCATCAACGCAGGAGACTATATCTTCTACACAGACTGGATGTGGACCTCCTTCGTAGTATTCTCGGTCTCGCAGTCGACGATGCTTGCGGTAGGCGCGATATACTACATGCTCTTCACAGGAGTACCCGGGACGGCCACATACTACGCCACAATCATGACAATCTACACATGGGTCGCAAAGGGTGCATGGTTC---GCACTGGGCTATCCGTACGACTTCATTGTAGTTCCTGTCTGGATACCTTCAGCAATGCTGTTGGATCTCACATACTGGGCTACAAGGCGGAACAAGCACGCTGCAATCATCATCGGTGGAACACTGGTTGGACTATCGTTCCCGCTGTTCAACATGGTCAACCTGTTGCTCGTGAGAGATCCATTGGAGGTGGCATTCAAGTATCCTAGACCGACACTGCCTGCGTATATGACTCCGATCGAGCCCCAGGTAGGCAAGTTCTACAACAGTCCTGTAGCCTTGGGCTCAGGAGCAGGAGCGGTGCTGACAGTGCCGATCGCTGCGTTGGGTGCGAAGCTTAACACG
>HQ215923
TGTACTCACTACTTATTCATAGTAGTGGTGGCAGTCAACTCGACCTTGTTGACAATCAACGCAGGAGACTACATATTCTACACTGACTGGATGTGGACATCTTATGTGATATTTACACTATCACAATCATTGATGCTCGCAGTCGGTGCAGCATATTACCTTACGTTCACTGGGGTACCAGGAACGGCAACCTACTATGCACTTATCATGACAGTGTATACTTGGATTGCAAAAGGTGCGTGGTTC---TCGCTGGGATATCCGTATAGCTTCATCGTAGTACCAATGTGGATTCCATCGGCGATACTGATGGATTTGGCATATTGGGCCACAAAGAGAAACAAGCACTCTTTGATACTAATCGGTGGTGTGCTATGTGGAATGTCTATGTCGATGTTCAACATGATCAACCTGTTGACAATAGATGATCCTCTTGAGACTGCCTTCAAATATCCAAGAACAACATTGCCTCCATACATGACACCAATAGAACCCCAAGTAGGAAAGTTCTATGATAGTCCGGTAGCATTGGGTGCAGGTGCTGGTGCAGTTTTGACGGTAACAATGACTGCATTAGGCTGCAAACTTACAACA
>HQ215926
ACAACGCACTATCTTTTCATTGTCGTTGTTGCCGTCAACAGTACCTTGCTGACCATCAATGCAGGAGATTACATCTTCTACACTGACTGGGCATGGACCTCATTCGTCGTATTCTCAATCGGTCAGTCCACGATGCTTGCAGTGGGAGCAATATACTACATGCTCTTTACTGGAGTTCCTGGAACTGCAACATACTATGCAACCATTATGACCATCTATACTTGGGTGGCAAAGGGAGCATGGTTT---GCGCTGGGATACCCGTATGACTTCGTTGTCACTCCAGTCTGGATTCCATCAGCAATGCTGTTAGACCTCACGTACTGGGCAACAAGGCGAAACAAGCACGCAGCCATTATTATAGGCGGAACCCTAGTTGGACTTTCATTCCCGTTGTTCAACATGGTCAATCTGCTACTCGTTCGAGATCCTCTCGAAGTCGCCTTCAAGTATCCAAGGCCGACGCTACCAGCATACATGACCCCGATTGAGCCCCAGGTGGGTAAATTCTACAATAGTCCTGTTGCCTTAGGGTCAGGTGCAGGAGCAGTGCTGACAGTGCCTATAGCTGCGTTAGGTGCGAAGCTTAACACG
>HQ215927
ACAACCCACTATCTGTTCATTGTTGTAGTTGCTGTCAATAGCACGCTGCTGACAATTAATGCAGGAGACTATATCTTCTACACCGACTGGGCTTGGACATCCTTTGTAATATTTTCGATTTCACAATCGACTATGCTTGCAGTAGGAGCTGTCTATTACTTGCTCTTTACGGGAGTTCCAGGGACAGCCACGTATTACGCAACCATAATGACTATCTATACTTGGGTTGCAAAAGGTGCGTGGTTC---GCATTAGGATACCCATATGACTTCGTAGCAGTACCAGTATGGATACCTTCGGCCATGTTGTTGGATCTTACGTATTGGGCTACGCGGCGCAATAAGCACATGTTAATACTTGTCGGCGGTACCTTGGTTGGTCTATCGCTTCCTTTATTCAACATGATCAACCTACTGCTAGTGCGAGATCCGCTGGAAGTCGCATTCAAGTATCCTAGACCCACATTGCCACCTTACATGACGCCAATCGAGCCTCAGGTCGGAAAGTTCTACAATAGTCCCGTAGCCTTGGGAGCAGGCGCTTCAGCAGTGCTAACTGTCCCGATAGCAGCATTGGGTGCCAAACTGAACACG
>HQ233249
ACAACCCACTATCTGTTCATTGTTGTAGTTGCTGTTAATAGCACGCTGCTGACCATTAATGCAGGGGACTACATCTTCTACACCGACTGGGCTTACAGCTCCTTTGTAGTATTTTCGATTTCACAATCGACTATGCTTGCTGTAGGAGCTGTCTATTACCTGCTGTTCACAGGAGTTCCGGGAACAGCCACGTATTACGCAACCATAATGACTATCTATACATGGGTTGCAAAGGGTGCGTGGTTT---GCACTAGGCTACCCATATGACTTCGTTGCGGTACCGGTATGGATACCTTCAGCCATGTTGTTGGACCTTACTTACTGGGCTACACGGCGGAATAAGCACATGCTAATACTCGTTGGCGGCACCTTGGTTGGCCTGTCACTTCCGTTATTCAACATGATCAACCTACTGCTGGTACGAGATCCATTGCAAATAGCATTCCAGTATCCGAGACCAACATTGCCACCGTACATGACCCCAATTGAACCTCAGGTCGGAAAGTTCTATAACAGTCCCGTCGCGTTGGGTTCGGGAGCTTCAGCAGTGTTAACTGTGCCTATAGCAGCATTAGGTGCTAAACTAAATACG
>HQ267750
ACAACGCACTATCTGTTCATAGTTGTAGTTGCCGTAAATAGTACATTGTTGACGATCAACGCGGGAGATTACATCTTCTACACGGACTGGGCTTGGACATCATTTGTAGTATTTTCCATCTCACAATCTACTATGCTTGTCGTAGGGGCGATTTACTACATGCTATTCACAGGAGTTCCAGGAACCGCAACCTATTATGCAACCATAATGACTATATACACCTGGGTGGCCAAAGGTGCATGGTTT---GCGTTAGGATATCCTTACGACTTTATAGCAGTCCCCGTATGGATACCTTCGGCGATGTTGTTAGATCTCACGTACTGGGCCACTAGACGAAACAAACACGCTGCAATTATCATTGGTGGAACTTTAGTAGGTTTGTCGCTGCCTCTGTTTAACATGATAAACCTCCTTCTAGTCAGAGATCCTCTTGAGACGGCATTCAAGTATCCAAGACCAACATTGCCTCCATACATGACTCCCATCGAACCTCAGGTCGGAAAGTTCTATAATAGTCCTGTAGCCTTAGGGTCGGGAGCGGGAGCTGTACTAAGCGTGCCGGTTGCGGCGTTGGGTGCCAAGCTGAACACG
>HQ317671
ACTACACACTATCTATTCATAGTTGTAGTTGCTGTAAATAGTATATTATTGACAATCAACGCAGGAGACTACATTTTCTACACAGATTGGGCTTGGACATCATTCGTAGTGTTCTCAATATCCCAATCAACAATGCTTGTAGTTGGTGCAATCTATTACATGCTATTCACCGGTGTACCAGGAACTGCAACATATTATGCAACAATCATGACTATCTATACATGGGTAGCCAAAGGAGCTTGGTTT---GCATTAGGATATCCATACGACTTCGTTGTGACCCCAGTCTGGATACCTTCGGCAATGCTGTTAGATTTGACATATTGGGCAACAAGAAGGAATAAACATGCTGCCATTATAATTGGCGGAGCATTGGTAGGACTTTCATTGCCAATGTTCAATATGATAAATCTATTGCTGGTCAGAGATCCTCTAGAGATGGCATTCAAGTATCCTCGTCCAACATTGCCTCCATACATGACACCAATTGAGCCTCAGGTCGGTAAATTCTACAATAGTCCCGTGGCGCTAGGATCCGGGGCTGGAGCTGTACTGAGCGTTCCAATCGCTGCATTGGGCGCAAAACTAAATACT
>HQ336990
ACAACGCATTATCTGTTCATAGTTGTCGTAGCTGTCAATAGTACGCTTCTGACTATTAATGCTGGAGACTACATATTCTACACTGATTGGGCATGGTCATCATTTGTCGTGTTCTCGATATCGCAATCGACGATGCTTGTTGTGGGTGCGATCTATTACATGTTGTTTACAGAGGTGCCAGGAACAGCAACCTATTATGCCACTATCATGACTATCTATACTTGGGTTGCAAAGGGGGCTTGGTTT---GCTCTTGGATATCCATATGACTTCATTACCGTACCTGTATGGATACCATCTGCAATGTTGCTGGACCTGTCGTACTGGGCAACAAGAAGAAATAAACATGCGGCGATACTGATAGGAGGAACGTTGGTTGGACTCTCGCTGCCAATGTTTAACATGATCAATCTGTTGACTATAAGAGATCCATTAGAAACGGCCTTCAAGTATCCAAGGCCAACACTGCCTCCATACATGACCCCAATCGAACCACAGGTCGGCAAATTCTACAACAGTCCGGTAGCCCTGGGAGCTGGCGCGGGAGCAGTGCTATCTGTGCCAATAGCAGCATTAGGTGCTAAACTCAACACA
>HQ337005
TGTACTCACTATCTATTCATAGTAGTGGTTGCAGTAAACTCGACCCTGTTAACAATTAACGCAGGAGATTATATCTTCTATACTGATTGGGCCTGGACATCATTTACGGTATTCTCTATATCGCAAACTTTGATGCTTGTAGTAGGTGCAACATATTACCTTACATTTACAGGCGTTCCAGGAACAGCAACGTATTATGCGTTGATTATGACAGTGTATACATGGGTGGCAAAAGGCGCATGGTTT---GCGTTAGGTTATCCATATGACTTCATTGTTACACCAGTATGGTTACCATCAGCAATGCTGTTGGACTTGGCATATTGGGCGACAAAAAGGAACAAACACTCGTTGATTCTATTCGGCGGTGTGTTAGTTGGAATGTCATTGCCACTGTTTAACATGGTCAACTTGATTACGGTCGCAGACCCACTAGAAACGGCCTTCAAATATCCAAGACCAACATTACCACCTTACATGACTCCAATAGAGCCTCAAGTAGGTAAATTCTATAACAGCCCGGTAGCATTGGGTGCTGGAGCAGGTGCAGTATTGTCAGTCACTATGGCTGCATTGGGTGTTAAACTTAACACT
>HQ337008
ACAACGCACTATTTATTCATAGTAGTAGTTGCTGTAAACAGTACTTTATTGACTATTAACGCAGGAGACTACATTTTCTACACAGACTGGGCTTGGACTTCCTTTGTAGTATTTTCAATTTCACAATCTACAATGCTTGTAGTTGGTGCAATATACTACATGTTATTTACAGGAGTTCCAGGAACAGCTACATATTATGCAACAATTATGACAATATACACATGGGTTGCAAAAGGTGCATGGTTT---GCACTTGGCTATCCATATGACTTCATTGTAACACCAGTTTGGATACCATCAGCTATGCTATTGGACCTTGTATACTGGGCTACCAGAAGAAACAAGCATGCAGCAATTATCATTGGTGGAACTTTGGTAGGATTATCATTACCAATATTCAATATGATAAATCTCTTGCTTGTAAAGGATCCTCTAGAAATGGCATTTAAGTATCCAAGACCGACGTTACCACCATATATGACACCAATTGAACCTCAGGTAGGAAAGTTCTATAACAGTCCCGTTGCGTTAGGCTCCGGTGCAGGAGCGGTCTTATGTGTACCTATAGCAGCACTAGGTGCTAAGTTAAATACA
>HQ340357
ACAACCCACTATCTGTTCATTGTTGTAGTTGCTGTCAATAGCACGCTGCTGACAATTAATGCAGGAGACTACATATTCTACACCGACTGGGCTTGGACATCCTTTGTAATATTTTCGATTTCACAATCGACTATGCTTGCAGTAGGAGCTGTCTATTACTTGCTATTCACAGGAGTTCCGGGAACAGCCACGTATTACGCAACCATTATGACTATCTATACATGGGTTGCAAAGGGTGCGTGGTTT---GCATTAGGATACCCATATGACTTCGTTGCGGTGCCGGTATGGATACCTTCAGCCATGTTGTTAGACCTTACGTACTGGGCTACGCGGCGGAATAAGCACATGCTAATACTCGTAGGCGGCACATTAGTTGGTCTGTCACTTCCGTTATTCAACATGATCAACCTGCTGTTAGTACGAGATCCATTGGAAGTAGCATTCAAGTATCCTAGACCCACATTGCCACCTTATATGACGCCAATTGAGCCTCAGGTCGGAAAGTTCTATAACAGTCCCGTAGCGTTGGGTTCGGGGGCTTCTGCAGTGTTAACTGTGCCTATAGCAGCATTGGGTGCTAAATTGAATACG
>HQ538554
ACAACTCACTATTTGTTCATAGTTGTTGTTGCAGTAAATAGTACATTGCTTACAGTCAACGCAGGAGATTATATCTTCTATACTGACTGGGCATGGACATCATTCGTTGTGTTTTCTATCTCTCAATCCACTATGCTTGTGGTAGGAGCTATATACTATATGTTATTTACGGGTGTTCCTGGTACAGCTACGTATTATGCAACTATAATGACGATTTATACATGGGTTGCCAAAGGAGCATGGTTT---GCATTGGGATACCCATACGATTTTGTCGTGGTCCCTGTTTGGATACCATCTGCAATGCTATTAGATCTGTCCTACTGGGCAACAAGGAGAAACAAGCATGCTGCAATACTGATTGGCGGAGTATTGGTTGGAATGTCATTGCCATTGTTTAATATGATTAACCTCTTGCTAGTTGCTGACCCACTAGAAATGGCATTTAAATATCCACGACCAACTCTACCACCATATATGACTCCAATTGAACCACAAGTAGGAAAGTTCTATAACAGTCCTGTTGCCCTAGGAGCGGGAGCCGGAGCTGTCCTTTGTGTTCCTATAGCGGCGTTGGGAGCAAAACTCAACACA
>HQ538555
ACAACGCACTACCTATTCATAGTAGTCGTTGCTGTCAACAGCACGCTGCTAACCATCAACGCAGGAGACTACATCTTCTACACAGACTGGATGTGGACATCCTTCGTGGTATTCTCGATCTCACAGTCGACTATGCTTGCTGTGGGTGCGATATACTACATGTTGTTCACAGGCGTCCCGGGCACGGCCACATACTACGCCACGATTATGACTATCTACACATGGGTTGCAAAGGGCGCATGGTTT---GCGCTGGGCTATCCATACGACTTCGTCGTGGTTCCAGTGTGGATTCCGTCGGCAATGCTGTTGGACCTCACATATTGGGCGACTAGACGCAACAAGCACGCTGCCATTATCATTGGCGGTACGCTGGTTGGCCTTTCCTTCCCGCTGTTCAACATGGTCAACCTGTTGCTCGTAAGAGACCCGCTTGAAGTAGCCTTCAAGTATCCGAGGCCGACTCTACCAGCATACATGACGCCTATAGAGCCTCAGGTAGGTAAGTTTTACAACTCGCCTGTCGCTCTAGGATCTGGAGCTGGTGCAGTGCTAACAGTGCCCATCGCTGCGTTGGGTGCAAAACTTAACACG
>HQ538558
ACAACGCATTATCTGTTCATAGTTGTCGTAGCTGTAAACAGTACGCTGCTGACTATTAATGCAGGAGACTACATATTCTACACTGATTGGGCTTGGACTTCATTCGTCGTGTTCTCCATATCGCAGTCAACAATGCTTGTTGTGGGTGCCATCTATTACATGTTGTTTACGGGGGTGCCAGGAACAGCGACCTATTATGCTACCATCATGACGATTTATACATGGGTTGCAAAAGGAGCTTGGTTT---GCGCTTGGATATCCGTATGACTTCATCGCGGTACCGGTGTGGATTCCATCTGCAATGTTGCTGGACCTGTCTTACTGGGCAACAAGAAGGAACAAACACGCGGCGATACTGATAGGAGGAACACTAGTTGGACTTTCGCTGCCATTGTTTAACATGATCAACCTACTGACTATAAGAGATCCGCTAGAAATGGCCTTTAAGTATCCTAGACCAACGCTGCCTCCTTACATGACACCTATAGAGCCACAAGTCGGTAAATTCTATAACAGTCCAGTAGCCTTGGGAGCTGGCGCAGGTGCTGTACTAGCTGTACCTATAGCAGCTTTGGGTGCAAAACTTAACACA
>HQ538560
ACTACACACTATCTATTCATAGTTGTAGTTGCTGTAAATAGTACATTATTGACAATCAACGCAGGAGACTACATATTCTATACAGATTGGGCATGGACATCATTTGTTGTATTCTCAATATCCCAGTCAACAATGCTTGTAGTTGGTGCAATCTATTACATGCTATTCACCGGTGTACCAGGGACTGCAACATATTATGCAACAATCATGACTATCTATACATGGGTAGCCAAAGGAGCTTGGTTT---GGATTAGGATATCCGTATGACTTCATCGCGGTACCTGTCTGGATACCGTCAGCAATGCTGTTAGATTTGACATATTGGGCAACCAGAAGGAATAAACATGCTGCCATTATAATTGGCGGGACTTTGGTTGGACTTTCATTGCCAATATTTAATATGATCAATCTACTGCTGATCAGAGATCCTCTGGAGATGGCATTCAAGTATCCTCGTCCGACATTGCCGCCATACATGACGCCAATTGAGCCTCAGGTCGGAAAGTTCTACAATAGTCCCGTAGCGCTAGGATCGGGAGCAGGAGCTGTACTAAGTGTTCCAATAGCCGCACTAGGTGCTAAACTGAATACT
>HQ538571
ACAACGCATTATCTGTTCATAGTTGTCGTAGCTGTTAACAGTACGCTGCTGACTATCAATGCTGGAGACTACATATTCTACACTGATTGGGCATGGACGTCATTCGTCGCGTTTTCAATATCGCAATCGACGATGCTTGTTGTGGGTGCGATCTATTACATGTTGTTTACGGGAGTGCCAGGGACAGCAACCTATTACGCCACTATAATGACGATTTATACTTGGGTTGCAAAGGGCGCTTGGTTT---GCTCTTGGATATCCATATGACTTCGTTGCTGTACCTGTATGGATACCATCTGCAATGTTGCTGGACCTGTCGTACTGGGCAACAAGAAGAAACAAACACGCGGCGATACTGATAGGAGGAACGTTAGTTGGACTCTCGCTGCCAATGTTTAACATGATCAACCTATTGACTATACGAGATCCCTTGGAAATGGCATTCAAGTATCCAAGACCAACACTACCTCCATACATGACCCCAATCGAACCACAAGTGGGCAAATTCTACAATAGTCCGGTAGCCTTGGGAGCTGGCGCGGGAGCAGTGCTATCTGTGCCAATAGCGGCTTTAGGCGCAAAACTCAATACA
>HQ638884
TGTACACATTACTTGTTCATTGTAGTCGTGGCGGTTAATCCCACACTATTGCCAATTAACGCTGGTGACTATATCTTCTATACTGATTGGGCATGGACTTCATTTGTGGTGTTTTCAATATCGCAAACTTTGATGTTGGCTGTTGGAGCTTCGTATTATCTTACATTTACTGGAGTTCCAGGAACTGCTACGTATTATGCGTTGATTACGACTGTTTACACTTGGATAGCTAAAGGCGCATGGTTT---GCGTTAGGTTATCCATATGATTTCATTGTCACACCTGTGTGGATTCCATCAGCTATGTTATTAGATTTAGCGTATTGGGCGACAAAGAAGAATAAACACTCGTTAATATTATTTGGCGGTGTGCCTGTAGGAATGTCATTACCTTTGTTCAACACGGTTAATTTAATTACTGTAGAAGACCCACTAGAAACCGCGTTCAAATACCCAAGACCGACGTTACCTCCATATATGACTCCGATAGAACCTCAAGTAGGTAAGTTCTATAATAGTCCCGTCGCTTTAGGCGCAGGTGCTGGAGCAGTACTCGCTGTTACATTTACTGCGTTAGGCTGTAAATTGACAACA
>HQ645842
ACAACGCACTATCTCTTCATAGTTGTAGTAGCTGTTAACAGCACGCTGCTGACTATTAATGCAGGAGACTACATTTTCTATACTGATTGGGCTTGGACTTCATTCGTCGTGTTCTCTATATCGCAGTCAACGATGCTCGTTGTGGGTGCCATCTACTACATGTTGTTTACGGGAGTGCCAGGGACAGCGACCTACTATGCCACTATAATGACGATTTATACATGGGTTGCGAAAGGGGCTTGGTTT---GCTCTTGGATATCCATACGACTTCATCACGGTACCGGTTTGGATTCCATCTGCAATGTTGCTGGACCTCTCTTACTGGGCAACAAGAAGGAACAAACACGCGGCGATACTAATAGGAGGAACATTGGTTGGACTTTCACTGCCATTGTTTAACATGATCAACCTGTTGACCATACGCGATCCGCTTGAAATGGCATTCAAGTATCCTAGGCCAACACTGCCTCCATACATGACACCAATCGAACCACAAGTCGGCAAGTTCTATAACAGTCCAGTGGCCTTAGGAGCAGGCGCGGGAGCCGTGCTATCTGTGCCAATAGCAGCTTTGGGCGCAAAACTCAATACG
>HQ678191
ACAACGCACTACTTGTTCATAGTGGTGGTTGCTGTCAACAGCACACTGCTAACCATCAACGCAGGAGACTATATCTTCTATACAGACTGGATGTGGACCTCCTTCGTAGTATTTTCGGTGTCCCAATCTACAATGCTTGTAGTTGGCGCGATATACTACATGCTCTTCACAGGAGTACCAGGGACGGCTACATACTACGCCACAATCATGACAATCTACACTTGGGTCGCAAAAGGCGCATGGTTC---GCACTGGGCTATCCGTACGACTTCATCGTAGTGCCTGTGTGGATTCCATCAGCAATGCTGTTGGACCTCACATACTGGGCTACAAGAAGAAACAAGCACGCTGCGATAATCATCGGAGGAACACTGGTTGGCCTATCGTTCCCGCTGTTCAATATGGTCAATCTGCTGCTCGTCAGGGACCCACTGGAGGTGGCGTTCAAGTATCCTAGACCGACACTGCCTGCATACATGACTCCAATCGAGCCCCAGGTAGGTAAGTTCTACAACTCACCTGTAGCCCTGGGTTCTGGAGCTGGAGCCGTGCTATCAGTGCCGATCGCTGCGTTAGGTGCGAAGCTTAACACG
>HQ678200
ACAACGCACTATCTATTCATAGTGGTCGTTGCTGTTAACAGTACATTATTGACTACCAATGCTGGTGACTATATCTTCTATACTGATTGGGCTTGGACTTCATTTGTAGTATTTTCTATTTCACAATCTACTATGCTTGTGGTAGGAGCAATTTATTATATGCTCTTCACAGGAGTTCCAGGTACGGCGACATATTACGCAACAATTATGACAATATATACTTGGGTTGCAAAAGGTGCATGGTTT---GCTTTAGGATATCCATATGACTTTGTAGTAGTACCCGTCTGGACACCTTCTGCAATGTTATTAGACCTATCATATTGGGCTACACGACGAAACAAACATGCAGCCATTCTAATAGGTGGAACACTTGTTGGAATGTCATTGCCTGTGTTCAATATGATAAACCTGTTGCTAGTTAGGGATCCGCTTGAAATGGCATTCAAATATCCTCGACCTACATTGCCCCCGTATATGACGCCTATAGAACCTCAGGTCGGTAAGTTCTACAATAGTCCTGTAGCCTTAGGAGCAGATGCAGGTGCAGTGCTTTGTGTGCCAATGGCAGCACTAGGCGCGAAGCTGAATACT
>HQ685782
ACAACGCACTACTTGTTCATAGTGGTGGTTGCTGTCAACAGCACGCTGCTAACTATCAACGCAGGAGACTATATCTTCTACACAGACTGGGCTTGGACATCATTTGTCGTATTTCCGATCTCTCAATCTACAATGCTTGCTGTGGGAGCGATATACTATATGCTGTTCACAGGAGTTCCAGGAACTGCCACATATTATGCTACAATCATGACTATCTACACTTGGGTCGCTAAGGGTGCATGGTTT---GCATTGGGCTATCCTTATGACTTCATTACGGTACCTGTGTGGATACCATCGGCAATGCTGTTGGACCTAACATACTGGGCTACGAGAAGGAACAAACACGCTGCTATAATCATAGGCGGAACGCTGATTGGCCTGTCATTACCGCTGTTCAACATGGTCAACCTGCTGCTCATAAGGGATCCACTTGAAGTGGCATTCAAGTACCCGAGACCTACACTGCCAACATATATGACTCCTATCGAACCTCAGGTCGGTAAGTTCTACAATAGTCCTGTGGCCTTGGGAGCAGGCGCGGGAGCAGTGCTGACGGTTCCGATAGCTGCGTTAGGTGCAAAGCTCAACACG
>HQ843781
ACAACGCACTACCTGTTCATAGTAGTGGTTGCTGTCAACAGCACGCTGCTAACCATCAATGCAGGAGATTATATCTTCTACACAGACTGGGCGTGGACATCCTTTGTAGTGTTCTCTATATCACAGTCGACAATGCTCGCTGTGGGTGCAGTATACTACATGTTGTTCACAGGCGTTCCTGGAACAGCCACATACTATGCAACAATCATGACCATCTACACATGGGTTGCAAAGGGTGCTTGGTTC---GCACTTGGTTATCCATATGACTTCATCGTGGTGCCAGTATGGATCCCGTCGGCAATGCTATTGGACCTCACTTACTGGGCGACAAGACGTAACAAGCATGCTGTGATGATCATTGGCGGCACTCTGGTTGGCCTGTCAATGCCACTGTTCAACATGATGAACTTGTTGCTTGTAAGAGACCCGCTGGAGGTAGCCTTCAAGTATCCGAGACCGACGCTACCAGCTTACATGACTCCAATAGAACCACAGGTGGGTAAGTTCTACAACTCGCCTGTCGCTCTAGGATCTGGAGCTGGTGCAGTGCTAACAGTGCCCATGGCTGCGTTGGGTGCAAAACTAAACACG
>HQ888875
TGTACTCACTACTTATTCATAGTAGTGGTAGCAGTCAATTCTACTCTGCTCACAATTAACGCAGGTGATTATATCTTCTACACAGATTGGGCTTGGACATCTTTTGTAGTATTTTCTATCTCACAAACTTTGATGCTTTGTGTAGGTGCAACATATTACCTAACATTTACAGGAGTTCCAGGTACCGCAACATACTACGCATTAATCATGACAGTGTATACGTGGGTAGCAAAAGGTGCATGGTTT---GCACTAGGATATCCATATGACTTTATTGTAACACCAGTGTGGATTCCATCGGCAATTCTATTGGACTTGGCATATTGGGCGACAAAGAAGAACAAGCACTCTCTGATACTGTTTGGCGGAGTACTGTGTGGAATGTCGTTGCCATTGTTTAACATGGTAAACCTGATTACAGTAGCGGATCCATTGGAGACTGCATTCAAGTATCCAAGACCTACGTTGCCACCATATATGACACCGATAGAACCCCAAGTAGGGAAGTTCTATAACAGCCCAGTTGCGCTTGGCGCAGGAGCTGGTGCAGTGTTGTCTGTAACGTTTACGGCGTTGGGATGTAAACTGACTACG
>HQ888915
TGTACTCACTACTTATTCATAGTAGTAGTAGCAGTAAACTCAACTTTGCTTACAATTAATGCTGGAGACTATATCTTCTACACTGATTGGGCATGGACGTCATTTACTGTATTCTCAATTTCACAAACTCTAATGTTAACAGTCGGTGCCGTATACTACCTTACGTTTACAGGCGTTGTGGGAACAGCGACATATTATGCGCTAATCATGACAGTCTATACGTGGGTTGCAAAAGGTGCATGGTTT---GCACTTGGTTATCCATATGACTTTATTGTTACACCAGTATGGATCCCATCTGCGATATTGTTAGATTTGGCGTATTGGGCTACAAAGAAGAACAAGCACTCGCTGATACTATTTGGTGGAGTTCTGGTTGGAATGTCATTACCACTGTTTAACATGGTAAACCTCATTACAGTGGCAGATCCGCTAGAGACTGCATTCAAGTATCCAAGACCTACTTTACCACCATACATGACACCCATAGAACCGCAGGTCGGAAAGTTCTATAACAGTCCGGTCGCGCTTGGAGCAGGTGCTGGTGCTGTGCTGTCCGTTACGTTTGCCGCGTTAGGTTGTAAACTGACTACG
>HQ888998
ACAACGCACTATTTGTTCATAGTAGTGGTTGCTGTCAACAGCACGCTGCTAACCATCAACGCAGGAGACTATATCTTCTACACAGACTGGATGTGGACCTCCTTCGTAGTGTTCTCGGTCTCGCAGTCGACTATGCTTGCTGTGGGCGCGATATACTACATGCTCTTCACAGGAGTACCAGGGACGGCCACATACTATGCCACAATCATGACAATCTACACTTGGGTTGCAAAGGGTGCATGGTTC---GCACTGGGCTATCCGTACGACTTCATTGTGGTTCCGGTTTGGATACCATCAGCAATGCTGTTGGACCTTACCTACTGGGCTACAAGACGGAACAAGCACGCTGCAATCATCATCGGTGGAACACTGATTGGCCTATCGTTCCCGCTGTTCAACATGGTCAATCTGCTGCTCGTCAGAGATCCGCTGGAGGTGGCATTCAAGTATCCAAGACCGACGCTGCCTGCGTACATGACACCGATCGAGCCTCAGGTAGGAAAGTTCTACAACAGTCCTGTAGCCTTGGGCTCAGGAGCAGGAGCGGTGCTGACAGTGCCGATCGCTGCGTTGGGTGCGAAGCTTAACACG
>HQ896041
TGTACTCACTACTTATTCATAGTAGTGGTAGCAGTAAACTCGACCTTACTGACAATCAACACGGGAGACTATGAGTTCTATACTGATTGGGCATGGACATCATTTGTCATATTCACCATAGGGCAATCAATGATGCTCATAGTTGGTGCATCATATTACCTTACGTTCACTGGCGTGCCAGGAACAGCAACCTACTATGCACTGATAATGACAGTCTATACATGGATTGCAAAAGGTGCGTGGTAC---TCCTTAGGATATCCGTACAGCTTCATAGTTCCACCAATATGGATACCATCTGCAATACTGATGGATCTGGCGTATTGGGCAACCAAGAGAAACAAGCACATGCTTATCTTGGTTGGAGGCGTGTTGGCTGGAATGTCAATGGCGATGTTTAACATGGTTAATCTATTAACAATAGATGATCCATTAGAGACTGCATTCAAGTATCCAAGGACTACATTGCCTCCATACATGACTCCTGTAGAACCCCAAGTCGGGAAATTCTATGATAGTCCTGTAGCGTTAGGTGCGGGTGCCGCCGCAGTTTTGGCTCCAACTATGGCTGCATTAGGCTGCAAATTAACAACC
>HQ896073
ACAACCCACTATCTGTTCATTGTTGTAGTTGCTGTCAATAGCACGCTGCTGACAATTAATGCAGGAGACTACATATTCTACACCGACTGGGCTTGGACATCCTTTGTAATATTTTCGATTTCACAATCGACTATGCTTGCAGTAGGGGCTGTCTATTACTTGCTCTTCACAGGAGTTCCAGGAACAGCCACGTATTACGCAACCATTATGACTATCTATACATGGGTTGCAAAGGGTGCGTGGTTT---GCATTAGGATACCCATATGACTTCGTTGCGGTGCCGGTATGGATACCTTCAGCCATGTTGTTAGACCTTACATATTGGGCTACGCGGCGGAATAAGCATATGCTAATACTCGTCGGCGGCACGTTAGTTGGTCTATCACTTCCGTTATTCAACATGATCAACCTGCTGTTAGTGCGAGATCCATTGGAAGTCGCATTCAAGTATCCTAGACCTACATTGCCTCCTTATATGACGCCAATTGAGCCTCAGGTCGGAAAGTTCTATAACAGTCCCGTAGCCTCGGGAGCTGGTGCTTCAGCAGTGTTAACTGTGCCTATAGCAGCATTAGGTGCTAAGCTGAATACG
>HQ917149
ACAACGCACTATCTATTCATAATAGTAGTTGCTGTAAATAGCACACTACTGACTATTAATGCTGGAGACTATATCTTCTACACCGATTGGGCATGGACGTCATTCGTCGTATTCTCTATCGCTCAATCTACAATGCTTGTGGTGGGGGCAATATACTATATGCTGTTTACAGGTGTGCCTGGTACCGCTACTTATTATGCAACCATTATGACGATATATACATGGGTTGCAAAAGGCGCCTGGTTT---GCATTAGGCTACCCATACGACTTCGTTACAGTACCTGTCTGGATACCTTCGGCAATGTTATTAGACTTGACTTATTGGGCGACTAGAAGGAATAAACATGCTGCTATAATAATTGGCGGAACATTAGTAGGTCTATCTCTTCCGATGTTCAATATGATCAACCTTTTATTGATAAGGGATCCATTGGAAATAGCCTTCAAGTATCCACGTCCGACATTACCACCATACATGACTCCCATTGAACCTCAGGTAGGTAAGTTTTACAACAGTCCTGTAGCCTTAGGAGCAGGCGCGGGAGCAGTGCTATCAGTACCAATTGCAGCTTTGGGTGCTAAACTTAACACG
>JF272676
TGTACGCATTACTTATTCATAGTAGTAGTTGCAGGTAATTCCACTTTATTAACAATTAACTCAGGAGACTATATCTTCTATACAGACTGGGCTTGGACATCATTTGTGGTATTTTCTATAGCTAATACTCTAATGGTAGTTGTTGGAGCTGTTTACTATATCACGTTTACAGGTGTTCCTGGCACAGGCGCATATTATGGCCTAATTATGCAAGTCTATACTTGGGTCGCTAAAGTTGCATGGTTT---GCACTTGGCTATCCTGTGGATTTCATTGTTCATCCAATGTGGATTCCATCTTGTATGCTATTGGACTTGGCGTATTGGGCTACAAAGAAGAATAAGCACTCGCTGATATTCTTTGGTGGAGTTTTAGTCGGAATGTCAATGCCGTTGTTCAACATGGTACAATTGATGTTGATTGCGGATCCGCTCGAAACTGCATTCAAGTATCCAAGACCAACATTGCCTCCATACATGACGCCGATAGAACCGCAGGTAGGTAAGTTCTATAATAGCCCAGTAGCTCTGGGAGCAGGAGCTGGTTCTGTCCTGTCGGTGACGTTTGCAGCATTGGGTTGTAAGCTTAATACC
>JF430500
ACAACGCACTATCTGTTCATTGTTGTAGTTGCTGTAAACAGCACGCTTCTGACTATTAATGCAGGAGACTATATTTTCTACACTGATTGGGCATGGACTTCATTTGTAGTATTTTCAATTTCACAATCAACTATGTTGGTTGTAGGAGCAATATACTACATGCTTTTTACAGGAGTCCCTGGAACCGCCACATATTATGCTACCATCATGACAATATATACCTGGGTTGCAAAGGGTGCATGGTTC---GCGTTAGGATATCCGTATGACTTTGTCGCAGTTCCGGTTTGGATACCTTCAGCAATGTTATTGGACTTGACATATTGGGCAACACGTCGCAATAAGCACGCCGCAATAATTATTGGCGGAACGCTAGTTGGTCTGTCGCTTCCAATGTTCAATATGATAAACCTTTTGTTAGTCAGGGATCCTCTGGAAATGGCGTTCAAGTATCCAAGACCCGCGCTTCCTCCCTATATGACTCCAATCGAACCGCAGGTAGGAAAGTTCTATAATAGTCCTGCAGCATTGGGTTCCGGTGCTGGAGCAGTGCTGAGCGTGCCTATAGCAGCTTTGGGTGCGAAGTTAAACACA
>JF430505
ACAACGCATTATCTGTTCATAGTTGTTGTAGCTGTAAATAGCACGCTGCTCACTATTAATGCTGGAGACTACATATTCTACACAGACTGGGCATGGACGTCCTTCGTCGTATTCTCGATATCGCAGTCGACAATGCTCGTAGTAGGTGCGATCTATTACATGTTATTCACTGGAGTGCCAGGAACAGCAACCTACTATGCCACAATAATGACGATTTACACTTGGGTTGCAAAAGGGGCTTGGTTT---GCTCTTGGATATCCATACGACTTCATCGCAGTACCCGTTTGGATACCATCTGCAATGTTGCTGGACCTTTCGTATTGGGCAACTCGAAGAATCAAGCATGCAGCGATACTCATTGGAGGAACATTAGTTGGACTCTCGCTTCCATTGTTTAACATGATCAACCTATTGACGATACGCGACCCATTGGAAATGGCATTCAAATATCCTAGGCCAACGCTACCTCCTTACATGACTCCTATCGAACCTCAGGTCGGTAAATTCTACAATAGCCCAGTAGCCTTAGGAGCAGGTGCGGGGGCAGTGCTAGCTGTGCCAATAGCAGCATTAGGTGCAAAACTAAACACA
>JF430507
ACAACGCACTATCTATTCATAGTCGTAGTTGCCGTAAACAGTACATTGCTGACGATTAATGCGGGAGATTATATATTCTACACGGACTGGGCCTGGACATCATTTGTAGTATTTTCCATCTCACAATCTACCATGCTTGTTGTAGGGGCGATTTACTACATGCTCTTTACAGGAGTTCCAGGAACCGCAACCTATTATGCAACCATAATGACAGTATACACCTGGGTGGCCAAAGGCGCATGGTTT---GCATTAGGATACCCATATGACTTCATAGCAGTCCCCGTATGGATACCATCGGCGATGTTGTTAGATCTCACATACTGGGCGACCAGACGCAACAAGCACGCTGCAATTATCATCGGAGGAACATTGGTGGGTTTGTCGCTGCCGATGTTCAACATGATAAACTTGCTTCTCGTGCGAGATCCCCTTGAGATGGCATTCAAGTATCCAAGACCAACATTACCTCCATACATGACTCCGATCGAACCTCAGGTCGGAAAGTTCTACAATAGTCCTGTTGCCTTGGGGTCGGGAGCGGGAGCAGTGCTGAGCGTGCCGATTGCGGCGTTGGGTGCCAAACTTAACACC
>JF430509
ACAACGCATTATTTGTTCATAGTTGTTGTAGCTGTTAACAGCACGCTACTGACTATTAATGCAGGAGACTACATATTCTACACTGATTGGGCTTGGACTTCATTCGTCGTGTTCTCTATCTCGCAGTCAACGATGCTTGTTGTGGGTGCCATCTATTACATGTTGTTCACAGGAGTGCCAGGGACAGCGACCTACTATGCTACTATAATGACGATTTACACATGGGTTGCAAAAGGGGCTTGGTTT---GCTCTTGGATATCCATACGACTTCATTGCAGTACCGGTGTGGATTCCATCTGCAATGTTGCTGGACCTGTCTTATTGGGCAACAAGAAGGAACAAACACGCGGCGATACTAATAGGAGGAACATTGGTTGGACTCTCACTGCCATTGTTTAACATGATCAACCTATTGACAATACGAGATCCTCTAGAAATGGCATTCAAGTATCCTAGACCGACGCTGCCTCCATACATGACCCCGATAGAACCACAAGTCGGCAAGTTCTATAATAGTCCAGTAGCCTTAGGAGCCGGCGCGGGAGCCGTGCTATCGGTGCCTATAGCGGCTTTGGGTGCAAAACTCAATACG
>JF430511
ACAACTCACTATCTGTTCATAGTCGTAGTTGCTGTAAATAGTACATTGCTGACGATTAACGCGGGAGATTACATATTCTATACGGACTGGGCCTGGACATCATTTGTAGTATTTTCCATCTCACAATCTACCATGCTTGTTGTTGGGGCGATTTACTACATGCTCTTCACAGGAGTTCCAGGAACTGCAACCTATTATGCAACCATCATGACAATCTATACGTGGGTTGCCAAAGGCGCATGGTTT---GCATTAGGATACCCATATGATTTCATCGCGGTGCCTGTGTGGATACCCTCTGCAATGTTATTAGACCTAACATACTGGGCTACTAGGCGCAACAAACACGCTGCAATTATCATTGGCGGAACACTGGTAGGTTTATCACTTCCTCTGTTCAACATGATAAACTTGCTTCTGGTGCGAGATCCGCTTGAGATGGCGTTCAAGTATCCTAGACCGACCTTGCCTCCGTATATGACACCAATTGAACCTCAGGTCGGTAAGTTCTACAATAGTCCAGTTGCCCTAGGATCGGGAGCTGGGGCAGTGCTAAGTGTGCCTATTGCGGCATTGGGTGCCAAACTCAACACG
>JF430512
ACAACGCACTATCTATTCATAGTAGTAGTCGCTGTAAATAGTACATTACTAACTATTAATGCAGGTGACTATATTTTCTACACTGATTGGGCTTGGACTTCATTTGTAGTCTTTTCCATTTCTCAGTCTACTATGCTTGTGGTAGGAGCTATATACTATATGCTTTTCACAGGAGTACCAGGAACAGCGACATATTATGCTACCATTATGACAATCTATACATGGGTTGCAAAGGGTGCATGGTTT---GCTTTAGGATATCCATATGACTTTATAGTGGTACCAGTTTGGATACCTTCGGCTATGTTATTGGACCTTACTTACTGGGCAACAAGACGAAACAAACATGCTGCGATAATAATCGGAGGAACACTAGTAGGAATGTCATTACCGGTATTTAACATGATAAACTTGTTACTGGTTAAAGATCCGTTAGAGATGGCATTCAAATATCCTAGGCCGACACTGCCTCCTTATATGACACCGATAGAACCTCAGGTCGGGAAGTTCTACAACAGTCCGGTAGCATTAGGTGCTGGAGCGGGTGCCGTTCTGAGTGTGCCAATAGCTGCACTAGGTGCAAAGCTAGACACT
>JF430529
ACAACGCACTATTTGTTCATAGTAGTCGTTGCTGTCAACAGCACGCTGCTAACCATCAACGCAGGAGATTATATCTTCTACACAGACTGGATGTGGACCTCCTTCGTAGTATTCTCGATCTCGCAATCGACGATGCTTGCGGTGGGCGCGATATACTACATGCTCTTCACAGGAGTACCCGGAACAGCCACATACTACGCCACAATCATGACAATCTACACATGGGTCGCAAAGGGTGCATGGTTT---GCACTGGGCTATCCGTACGACTTCATTGTAGTTCCTGTTTGGATACCTTCAGCAATGCTGTTGGATCTGACATACTGGGCTACAAGGCGGAACAAGCACGCTGCAATCATCATCGGCGGAACACTGGTTGGCCTATCGTTCCCGCTGTTCAACATGGTCAACTTGCTGCTCGTCAGGGATCCACTCGAAGTGGCATTCAAGTATCCTAGACCGACACTGCCTGCGTACATGACTCCGATCGAGCCTCAGGTGGGTAAGTTCTACAACAGTCCGGTAGCCCTGGGCTCCGGAGCAGGAGCGGTGCTGACAGTGCCGATCGCTGCGTTGGGTGCGAAACTTAACACG
>JF430530
ACAACGCACTATCTATTCATAGTCGTAGTTGCAGTAAACAGCACTCTATTGACAATTAATGCAGGGGACTATATCTTCTACACGGACTGGGCATGGACTTCATTTGTAGTATTTTCGATTTCACAATCGACTATGCTTGCAGTAGGGGCCATCTACCATATGCTCTTTACAGGTGTTCCAGGAACCGCTACATACTATGCAACCATCATGACTATCTACACATGGGTTGCAAAGGGCGCGTGGTTT---GCATTAGGATACCCAATGGACTTCGTAACAGTACCAATATGGATACCTTCGGCAATGTTGTTGGATCTTACATATTGGGCTACAAGGCGCAATAAGCACGCTGCCATAATTATTGGTGGAACTCTAATTGGCCTTTCCCTCCCAATGTTCAACATGATAAACCTATTGCTGATACGGGACCCGCTGGAGATTGCATTTAAGTATCCAAGACCCACACTACCTCCTTATATGACACAAATTGAGCCCCAGGTCGGTAAATTCTACAACAGTCCTGTAGCATTGGGATCGGGTGCAGGAGCAGTACTAACAGTGCCTATAGCGGCATTAGGTGCAAAACTTAACACG
>JF430552
ACAACGCACTATCTATTCATAGTCGTAGTTGCTGTAAACAGTACGTTGCTGACAATTAATGCGGGAGACTACATATTTTACACGGACTGGGCTTGGACATCATTTGTAGTATTTTCCATCTCACAATCTACTATACTTGTAGTAGGGGCTATTTACTACATGCTCTTCACAGGAGTTCCAGGAACTGCAACCTATTATGCAACCATAATGACAATCTACACCTGGGTGGCCAAGGGTGCATGGTTT---GCATTAGGATACCCATATGACTTCATAGCTGTTCCCGTATGGATACCGTCTGCCATGTTGCTAGATCTCACATACTGGGCTACCAGACGCAACAAGCATGCTGCAATCATTATCGGTGGAACTTTGGTAGGCTTATCGGTGCCTATGTTCAACATGATAAACTTACTCCTAGTGCGAGATCCGCTCGAGATGGCATTTAAGTATCCGAGACCAACATTGCCTCCATACATGACTCCGATAGAACCTCAGGTCGGAAAGTTCTATAATAGTCCTGTTGCCTTGGGGTCGGGGGCAGGAGCAGTGCTAAGTGTGCCTATTGCGGCATTGGGTGCCAAGCTTAATACA
>JF430566
TGTACCCACTACTTGTTCATAGTAGTAGTCGGAGTTAACTCAACACTGTTAACAATTAACGCAGGTGACTACATCTTCTACACTGACTGGGCTTGGACTTCGTACACGGTATTCTCAATATCGCAATCGTTGATGCTTGTAGTAGGTGCAACATACTATCTTACGTTTACAGGCGTTCCGGGCACAGCAACGTATTACGGCCTCATAATGACAGTATATACATGGGTGGCAAAAGGTGCATGGTTT---GCACTTGGATATCCATACGACTTCATTGTAACCCCAATTTGGTTGCCATCAGCAATGTTGCTTGATTTGGTTTATTGGGCTACAAAGAAGAACAAACACTCGTTGATACTGTTTGGCGGTGTACTAGTAGGAATGTCATTACCATTGTTCAATATGGTAAACCTGATGACAGTAGCAGACCCACTAGAGACGGCCTTCAAATATCCAAGACCGACATTACCTCCATACATGACACCAATAGAACCTCAAGTAGGTAAGTTCTATAACAGTCCAGTTGCACTGGGTGCTGGTGCTGGTGCAGTATTGTCAGTAACGTTTGCAGCGTTAGGTTGTAAACTTAACACT
>JF439040
ACAACGCACTATCTATTCATAGTAGTCGTTGCTGTTAACAGTACATTATTAACTATCAATGCTGGTGACTATATCTTCTATACTGATTGGGCTTGGACTTCATTTGTCGTATTTTCTATTTCACAATCTACTATGCTTGTGGTAGGAGCGATTTATTACATGCTCTTCACAGGAGTTCCAGGTACAGCTACATATTATGCAACAATTATGACAATATATACATGGGTTGCAAAAGGTGCATGGTTT---TCTTTAGGATATCCATATGACTTTATAGTAGTTCCGGTTTGGATTCCTTCTGCAATGTTATTGGACCTATCATATTGGGCTACAAGGAGAAACAAACATGCAGCCATTCTGATAGGTGGAACACTTGTTGGAATGTCATTGCCTGTATTCAATATGATAAACCTGCTGCTAATAAAGGATCCACTAGAAATGGCATTCAAATATCCTAGACCTACGCTACCTCCGTATATGACGCCTATCGAGCCTCAAGTCGGTAAGTTCTACAATAGCCCTGTAGCTTTAGGTGCAGGAGCGGGTGCGGTGCTTAGTGTGCCAATAGCAGCATTAGGTGCTAAGTTAAACACT
>JF439060
ACGACACACTACTTGTTCATAGTAGTAGTTGCTGTAAATAGCACCTTACTTACTATTAATGCGGGAGACTATATTTTCTACACTGACTGGGCGTGGACGTCCTTTGTAGTATTCTCGATATCACAATCTACCATGCTTGTGGTTGGAGCAATCTACTATATGTTGTTCACAGGTGTTCCAGGAACTGCTACCTATTATGCGACTATCATGACAATCTACACTTGGGTGGCGAAAGGCGCATGGTTT---GCATTGGGATATCCGTATGACTTTGTCGTTACGCCAGTTTGGATACCTTCAGCTATGCTCTTGGATCTGACATACTGGGCCACTAGGAGAAACAAACACGCTGCAATAATAATAGGAGGAACCTTAGTCGGACTTTCGTTGCCTATCTTCAATATGATTAATTTGCTGTTAGTCAGAGATCCATTGGAGATGGCGTTCAAGTATCCGAGACCCACACTACCTCCATATATGACCCCGATAGAGCCCCAGGTAGGTAAGTTCTATAATAGTCCCGTAGCACTAGGTTCAGGTGCAGGAGCAGTACTCAGTGTTCCTATAGCTGCGTTAGGTGCAAAGCTTAACACT
>JF520842
TGTACTCACTACTTATTCATAGTAGTGGTAGCAGTCAACTCGACCTTGTTGACAATCAACGCAGGAGACTACATATTCTACACCGACTGGATGTGGACATCGTATGTGATATTCACGCTATCACAATCACTGATGCTCGCAGTTGGTGTAGCATACTACCTAACGTTCACTGGTGTTCCAGGAACAGCAACCTACTATGCATTGATAATGACAGTGTATACATGGATTGCAAAAGGTGCGTGGTTC---TCCTTAGGATATCCATATAGCTTCATTGTTGTGCCAATCTGGATTCCATCAGCGATATTGATGGATTTGGTATATTGGGCTACAAAGAGAAACAAACACTCGCTAATCCTAATGGGCGGTGTGTTATGTGGTATGTCAATGTCGATGTTCAACATGATTAATCTATTGACAATAGATGGTCCTCTAGAGACTGCTTTCAAATACCCAAGAACCACATTGCCTCCATACATGACTCCAATAGAACCCCAAGTAGGCAAGTTCTATGATAGTCCTGTTGCTTTGGGTGCGGGCGTTGGTGCGGTGTTAACTGTTACAATGACCGCATTAGGCTGCAAACTGACAACT
>JF520848
ACAACCCACTATCTGTTCATTGTCGTTGTTGCTGTCAATAGCACACTGCTGACCATAAATGCAGGAGACTACATCTTCTACACCGACTGGGCGTGGACATCCTTTGTAGTATTTTCGATTTCGCAATCGACTATGCTTGCAGTAGGAGCTGTCTATTACTTGCTCTTTACAGGAGTTCCTGGAACAGCGACGTATTATGCAACCATAATGACTATCTACACATGGGTTGCAAAAGGTGCGTGGTTT---GCATTAGGATACCCATATGACTTCGTTGCGGTACCAGTATGGATACCTTCAGCGATGTTGTTGGATCTTACCTACTGGGCTACACGCCGGAATAAACACATGCTAATACTCGTTGGTGGCACTTTGGTTGGTCTGTCACTTCCGTTGTTCAACATGATCAACCTATTGCTGGTACGAGATCCATTGCAAATAGCATTCCAGTATCCTAGACCAACATTGCCACCATACATGACACCAATTGAACCTCAGGTCGGAAAGTTCTATAACAGTCCCGTTGCATTGGGTTCGGGAGCTTCAGCAGTATTAACTGTGCCTATAGCAGCATTAGGTGCTAAACTAAATACG
>JF520858
TGTACTCACTACTTATTCATAGTAGTGGTGGCAGTCAACTCGACCTTGTTGACAATCAACGCGGGAGACTACATATTCTACACTGACTGGATGTGGACATCATACGTGATATTTACACTATCACAATCATTGATGCTCGCAGTTGGTGCAGCATATTACCTAACATTCACTGGTGTTCCAGGAACAGCAACATACTATGCACTAATTATGACAGTGTATACATGGATTGCAAAAGGTGCGTGGTTC---TCCTTGGGATATCCGTATAGCTTCATTGTTGTGCCAATGTGGATTCCATCTGCAATACTGATGGATTTGGTTTATTGGGCAACAAAGAAAAACAAACATTCCTTGATCCTAATGGGTGGTGTGCTATGTGGAATGTCCATGTCTATGTTCAACATGATCAATCTATTGACAATAGATGATCCTCTAGCGACTGCTTTCAAATACCCAAGAACTACATTGCCTCCATACATGACTCCGATAGAACCTCAAGTAGGAAAGTTCTATGATAGTCCAGTCGCACTGGGTGCGGGCGCTGGTGCAGTTTTGACCGTTACAATGACTGCATTGGGTTGCAAACTCACAACC
>JF520951
TGTACGCACTACTTGTTTATAGTAGTGGTAGCAGTCAACTCTACCTTGTTGACCATCAATGCCGGGGACTACATATTCTATACTGACTGGGCGTGGACTTCATTTGTGGTATTTTCAGTATCACAGACACTCATGCTTGCAGTAGGTGCCGCGTACTACCTTACATTCACTGGAGTTCCAGGAACTGCAACTTACTATGCACTGATAATGACGGTGTATACATGGATTGCAAAAGGAGCGTGGTTC---TCACTAGGATATCCATATAGCTTCATAGTTGTACCAGTTTGGATTCCGTCGGCCATGCTGATGGATTTGGTATATTGGGCAACAAAGAAGAACAAACACTCTCTCATTCTAATGGGTGGTGTGCTTTGTGGAATGTCTCTGCCAATGTTCAACATGATCAATCTGATAACTATAGACGATCCGCTAGAGACTGCGTTCAAATACCCAAGAACTACATTGCCTCCATACATGACTCCAATGGAACCCCAAGTTGGAAAGTTCTATGATAGTCCGGTCGCGCTAGGTGCGGGTGCCGGTGCTGTCCTGTCAGTTACAATGACAGCTTTAGGCTGCAAATTGACAACG
>JF715657
TGTACTCACTACTTGTTCATAGTAGTAGTTGCAGTAAACTCTACTCTGCTGACAATCAACGCAGGTGACTACATCTTCTACACTGACTGGGCCTGGACGTCATACACCGTATTCTCAATCTCGCAGACACTTATGCTCGCAGTAGGCGCGGCATATTATCTGACATTTACGGGCGTGCCAGGAACAGCAACGTACTATGCCTTGATTATGACAGTATACACATGGATAGCAAAAGGTGCATGGTTT---GCACTCGGATATCCATACGACTTCATTGTTACACCAGTTTGGCTGCCATCAGCAATGTTGATGGACTTGGCCTATTGGGCAACAAAGAGAAACAAGCACTCTCTGATACTGTTTGGCGGAGTACTGGTAGGGATGTCATTGCCATTGTTCAACATGGTAAACCTGATTACAGTCGCAGACCCACTCGAAACGGCATTCAAGTATCCAAGGCCGACACTGCCACCATACATGACTCCGATAGAACCCCAGGTTGGGAAGTTCTATAACAGCCCAGTAGCGCTGGGTGCGGGAGCCGGTGCAGTATTGTCTGTCACGTTTACGGCGTTAGGCTGTAAGCTGACGACT
>JF715702
TGTACTCATTACTTATTCATAGTAGTGGTAGCAGTCAATTCAACTCTGCTTACAATTAATGCAGGTGACTATATCTTCTACACAGATTGGGCTTGGACATCCTTTGTAGTATTTTCTATCTCACAAACTTTGATGCTTTGTGTTGGTGCAACATATTACCTAACATTTACAGGAGTTCCAGGTACCGCAACATACTACGCGCTAATTATGACAGTGTATACATGGATAGCAAAAGGTGCATGGTTT---GCACTCGGATATCCATATGACTTCATTGTTACACCAGTGTGGATTCCATCAGCAATGCTGCTGGACTTGGCATATTGGGCGACAAAGAAGAACAAGCACTCTCTGATACTGTTTGGCGGAGTATTGTGTGGAATGTCGTTACCATTGTTTAACATGGTAAACCTGATAACCGTAGCAGATCCATTGGAGACTGCATTCAAGTATCCAAGACCTACGTTGCCACCATACATGACACCGATAGAACCGCAGGTAGGAAAGTTCTATAATAGCCCAGTTGCGCTTGGCGCAGGTGCTGGAGCTGTGTTGTCTGTAACGTTTACGGCGTTGGGATGTAAACTGACTACG
>JF715775
TGTACCCACTACTTATTCATAGTAGTAGTTGCAGTTAACTCAACACTGTTAACAATTAACGCAGGTGACTACATCTTCTACACTGACTGGGCTTGGACATCGTTTACGGTATTCTCAATATCTCAAACGTTGATGCTTATTGTAGGTGCATGTTATTACCTAACATTTACCGGCGTTCCAGGCACAGCAACGTACTACGCCCTGATTATGACAGTATACACATGGGTAGCAAAAGCCGCATGGTTT---TCACTCGGTTATCCATATGACTTCATTGTAACTCCAGTTTGGTTGCCATCAGCAATGCTGTTGGATTTAGTCTACTGGGCAACAAAGAAGAACAAACACTCGTTGATACTGTTTGGAGGAGTACTGGTAGGAATGTCATTGCCATTGTTCAACATGGTAAACCTGATAACAGTAGCAGACCCGCTTGAAACGGCATTCAAATATCCAAGACCAACATTGCCACCATACATGACACCGATTGAACCGCAGGTAGGAAAGTTCTATAACAGTCCAGTTGCGCTAGGTGCAGGTGCAGGTGCAGTATTGGGATGTACATTTGCAGCACTAGGTTGCAAACTCAACACT
>JF715789
TGTACTCACTACTTATTCATAGTAGTAGTTGCAGTTAACTCAACACTGTTAACAATTAATGCAGGAGACTACATTTTCTATACTGACTGGGCTTGGACATCGTTTACGGTATTCTCTATATCACAAACGTTGATGCTTGTAGTAGGTGCAGTATATTACCTAACATTTACAGGTGTTCCAGGAACAGCAACGTACTACGGCCTTATAATGACAGTATACACATGGGTAGCAAAAGGTGCATGGTTT---GCACTAGGATATCCATATGACTTCATTGTCACACCAATATGGTTACCATCAGCTATGTTACTTGACTTAGCGTATTGGGCAACAAAGAAGAACAAACACTCGTTGATACTGTTTGGCGGAGTACTGGTAGGAATGTCGTTACCAATGTTTAACATGATAAACCTGATAACAGTGGCAGACCCACTAGAAACGGCCTTCAAATATCCAAGACCAACATTACCACCATACATGACTCCGATAGAACCGCAGGTAGGAAAGTTCTATAACAGTCCTGTTGCTTTAGGTGCTGGTGCTGGTTCTGTATTGGGAGTAACGTTTACGGCACTTGGTTGTAAACTAAACACC
>JF715822
TGTACTCACTACTTATTCATAGTAGTGGTTGCAGTTAATTCAACTCTGTTGACAATTAACGCAGGAGACTACATCTTCTACACTGACTGGGCCTGGACATCGTTTGTAGTATTTTCAATATCGCAAACGCTTATGCTCTCCGTTGGTGCAGCATATTACCTAACATTTACAGGTGTTCCAGGAACAGCGACGTACTACGCATTAATTATGACAGTATACACGTGGATCGCAAAAGGTGCATGGTTT---GCACTCGGATATCCATACGACTTCATTGTTACTCCAGTTTGGCTACCATCAGCAATGTTGATGGACTTGGCTTATTGGGCTACAAAGAAGAACAAGCATAGCTTGATACTGTTTGGCGGCGTACTTGTAGGAATGTCTTTACCATTGTTCAACATGGTAAACCTGATTACGGTCGCAGACCCACTAGAAACGGCTTTCAAGTATCCAAGGCCGACACTACCACCATACATGACACCGATTGAACCGCAAGTAGGAAAGTTCTATAACAGTCCTGTTGCGCTGGGTGCCGGTGCTGGTGCTGTTTTGGCATGTACTTTCATGGCGCTGGGTTGTAAACTCAACACA
>JF715856
TGTGCCCACTATTTGTTTATAGTAGTGGTTGCAGTCAATTCAACCCTGCTCACAATCAATGCAGGAGACTACATCTTCTACACAGACTGGGCTTGGACATCGTTTGTGGTGTTTTCAATATCACAAACTCTTATGCTCTCCGTTGGTGCTGCATATTATCTAACATTCACGGGTGTTCCAGGAACAGCGACGTACTACGCATTAATCATGACGGTATACACATGGATTGCAAAAGGTGCATGGTTT---GCACTCGGTTATCCATACGACTTCATCGTAACTCCGGTATGGTTGCCATCTGCAATGCTGATGGATCTAGTATACTGGGCTACAAAAAAGAACAAGCACAGTCTTATACTGTTTGGCGGAGTACTAGTAGGAATGTCTTTACCATTGTTCAACATGGTAAATCTAATCACGGTCGCAGACCCACTTGAAACGGCCTTCAAATATCCAAGGCCAACACTACCACCATACATGACACCGATTGAACCGCAAGTAGGCAAGTTCTACAATAGTCCGGTCGCTCTTGGTGCAGGTGCTGGTGCTGTCTTGGCATGTACGTTTATGGCATTGGGTCGTAAACTCAATACG
>JF748134
ACAACGCACTACTTGTTCATAGTGGTGGTTGCTGTCAACAGCACGCTGCTGACGATCAACGCAGGAGACTACATCTTCTACACAGACTGGATGTGGACCTCTTTCGTGGTATTCTCGGTATCGCAGTCCACGATGCTTGCAGTAGGCGCAATCTACTACATGCTATTCACCGGAGTTCCAGGAACGGCCACATACTACGCAACTATAATGACAATCTACACGTGGGTTGCAAAGGGTGCATGGTTT---GCACTTGGATACCCATACGACTTCATTGTAGTACCTGTGTGGATACCTTCGGCAATGCTGTTAGACCTGACGTACTGGGCAACTAAGAGAAACAAGCACGCCGCCATAATCATTGGTGGAACACTGATTGGCCTTTCGTTCCCGCTGTTCAACATGGTCAATCTGCTGCTCATCCGAGATCCATTGGAGGTGGCATTCAAGTACCCGAGACCCACACTGCCGGCATATATGACTCCAATCGAGCCCCAGGTAGGAAAGTTCTACAACAGTCCTGTAGCCTTGGGCTCAGGAGCAGGAGCGGTGCTGACAGTGCCGATCGCTGCGTTAGGTGCGAAGCTCAACACG
>JF748207
ACAACACACTACTTATTCATTGTAGTAGTTGCTGTAAATAGCACGCTGCTAACAATTAATGCAGGAGACTACATTTTCTACACTGACTGGGCTTGGACTTCTTTTGTAGTATTTTCGATCTCTCAATCTACCATGCTCGTAGTAGGAGCGATATACTACATGCTTTTCACAGGAGTTCCAGGTACTGCGACCTACTATGCTACCATAATGACCATCTATACATGGGTTGCAAAGGGTGCATGGTTC---GCACTTGGATACCCCTATGATTTCATCGCCGTTCCTGTGTGGATTCCATCTGCAATGTTGTTAGATCTAACATACTGGGCTACACGACGCAACAAGCATGCCGCCATAATTATTGGTGGAACACTGGTTGGGCTGTCACTACCGCTCTTTAATATGATCAACCTATTGCTGGTAAGAGACCCGCTGGAGATGCAGTTCAAGTATCCAAGGCCTACGTTGCCTCCTTACATGACGCCAATAGAACCTCAGGTGGGTAAATTCTATAACAGTCCTGTAGCTTTGGGTTCAGGTGCAGGGGCTGTTCTATGTGTGCCTATAGCAGCACTGGGGGCGAAACTCAACACG
>JF748326
ACGACACACTACTTGTTTATAGTAGTAGTTGCTGTTAATAGCACCTTACTTACTATCAATGCAGGAGACTATATTTTCTACACTGACTGGGCGTGGACGTCCTTTGTAGTATTCTCAATATCACAATCTACTATGCTTGTGGTGGGGGCAATCTACTATATGTTGTTCACAGGTGTTCCAGGAACTGCTACGTATTATGCGACAATCATGACAATCTACACTTGGGTGGCAAAGGGTGCATGGTTT---GCGTTGGGATATCCATACGACTTCGTCGTCACGCCAGTTTGGATACCTTCAGCTATGCTCTTAGATCTTACTTACTGGGCCACTAGGAGAAACAAGCACGCGGCAATAATTATCGGAGGAACTTTAGTTGGACTTTCGCTGCCTATCTTCAACATGATTAATCTGCTGTTAATCAGAGATCCATTGGAGATGGCGTTCAAATATCCAAGACCAACATTGCCTCCATATATGACCCCGATCGAGCCCCAGGTAGGTAAGTTCTATAATAGTCCCGTAGCACTAGGTTCAGGTGCAGGAGCAGTACTAAGCGTTCCGATAGCTGCATTAGGCGCGAAGCTTAACACG
>JF802747
TGTACTCACTACTTATTCATAGTAGTAGTCGCAGTCAACTCAACTTTGCTAACAATTAACGCAGGGGACTACATCTTCTATACTGATTGGGCCTGGACATCGTTTGTAGTATTCTCAATATCACAAACACTTATGCTCACTGTAGGTGCGTGTTACTATCTCACCTTTACTGGAGTTCCAGGAACCGCAACGTATTATGCACTAATTATGACAGTCTATACTTGGATTGCAAAAGGTGCATGGTTC---GCATTAGGTTACCCATATGACTTCATCGTTACACCAGTTTGGCTACCTTCAGCAATGCTGTTGGATTTGGCGTACTGGGCAACAAAGAAGAATAAGCACTCTCTGATACTGTTCGGCGGAGTCTTAGTTGGAATGTCATTACCACTATTCAACATGGTCAATTTGATCACAGTGGCTGACCCACTAGAGACTGCATTCAAGTATCCAAGACCGACGTTACCACCATACATGACCCCGATAGAACCGCAGGTAGGTAAGTTCTACAACAGCCCAGTTGCACTTGGTGCAGGTGCTGGTGCAGTACTAGCTTGTACATTTGCGGCTTTAGGTTGTAAACTTACAACT
>JF905633
ACAACCCACTATTTGTTCATTGTTGTTGTGGCAGTAAACAGTACCTTGCTTACAATCAATGCAGGAGATTATATCTTCTATACTGACTGGGCATGGACATCATTTGTCGTATTTTCTATTTCTCAATCAACAATGCTTGTAGTAGGTGCAATATACTATATGTTATTTACGGGTGTTCCTGGAACAGCTACGTATTATGCAACTATCATGACAATTTATACATGGGTTGCTAAAGGCGCCTGGTTC---GCGTTGGGTTATCCATATGACTTTGTTACAGTGCCGGTTTGGATACCTTCTGCTATGTTGTTAGATTTGGCGTACTGGGCAACAAGACGAAACAAGCATGCTGCTATACTTATTGGCGGTGTGCTAGTTGGAATGTCATTGCCTCTCTTTAACATGATAAATCTCCTGTTAGTTGCAGACCCATTAGAAACTGCATTCAAATATCCACGACCTACTCTTCCACCATACATGACACCAATAGAACCTCAGGTAGGAAGGTTCTATAACAGTCCTGTAGATCTAGGAGCGGGTGCCGGGGCGGTATTATGTGCTCCTATTGCAGCACTGGGTGCAAAACTCAACACT
>JF924121
TGTACTCACTACTTATTCATAGTAGTGGTCGCAGTCAACTCAACTCTGCTAACAATTAACGCAGGTGATTATATCTTCTATACAGATTGGGCTTGGACATCCTTTGTCGTTTTCTCAATATCGCAAACATTGATGTTAACGGTAGGAGCCTGTTACTATCTTACATTTACAGGAGTTCCAGGAACAGCAACGTATTATGGATTAATCATGACAGTGTATACTTGGGTAGCAAAGGGCGCATGGTTT---GCACTCGGATACCCATATGACTTCATTGTAACACCAATTTGGTTACCATCGGCAATGCTGTTGGATTTGGCATATTGGGCTACAAAGAAAAACAAGCACTCGCTGATTCTATTTGGCGGTGTGCTAGTTGGAATGTCATTGCCACTGTTCAACATGGTAAACCTGATTACAGTAGCAGATCCACTAGAGACTGCATTCAAGTATCCAAGACCAACGTTGCCACCATACATGACACCGATAGAACCGCAGGTAGGAAAGTTCTATAACAGTCCGGTCGCGCTTGGCGCAGGTGCTGGAGCTGTGCTGTCGGTTACGTTTGCCGCGTTAGGATGTAAACTGACTACG
>JF924125
TGTACTCACTACTTATTCATAGTAGTAGTCGCAGTAAACTCAACTTTGTTAACAATTAACACTGGTGACTATATCTTCTATACAGATTGGGCCTGGACATCATATACTGTGTTCTCCATTGGAAATATTCTAATGATTTCTGTTGGTGCAACATACTATCTGTTATTTACAGGAGTTCCAGGAACAGCTTCGTATTATGGCCTCATTATGCAAGGTTATACGTGGGTGGCAAAAGGTGCATGGTTT---GCACTTGGATATCCATATGACTTCATTGTAACACCAATGTGGATTCCGTCATGCATGTTGTTAGACTTGGCGTATTGGGCGTCGAAGAAGAACAAGCACTCGCTGATACTGTTTGGCGGAGTACTTGTAGGAATGTCATTCCCGTTGTTCAACATGGTAAACTCGTTGACAGTCGCAGACCCACTAGAAACAGCGTTCAAATATCCAAGACCAACACTACCACCATACATGGTACCAATTGAACCGCAGGTCGGAAAGTTCTATAACAGTCCGGTTGCGCTTGGTGCGGGTACTGGTGCTGTCTTGGCAGTTACGTTTACGGCACTGGGTGCTAAACTCAATACG
>JF924217
TGTACCCACTACTTATTCATAGTAGTAGTTGCGGTAAACTCAACTCTGTTAACAATTAACGCAGGTGACTACATTTTCTATACTGACTGGGCCTGGACATCATTTACGGTATTCTCTATATCGCAAACTTTGATGTTAACTGTCGGAGCTTGTTATTATCTAACATTCACCGGAGTGCCAGGAACAGCTACGTACTATGGCCTGATAATGACAGTATACACATGGGTTGCAAAAGGTGCATGGTTT---GCACTTGGATATCCATACGACTTCATTGTTACACCAATATGGTTACCATCAGCAATGCTGTTGGACTTGGCGTATTGGGCAACGAAGCGGAATAAGCACTCGTTGATACTGTTTGGCGGAGTACTGGTAGGAATGTCATTACCGTTGTTCAACATGGTAAACCTGATAACAGTAGCAGACCCACTAGAAACGGCATTCAAATATCCAAGACCAACATTGCCACCATACATGACACCGATAGAGCCGCAGGTCGGAAAGTTCTATAACAGTCCGGTCGCGCTTGGTGCAGGTGCTGGTGCAGTATTGTCCGTTACGTTTGCAGCGTTAGGATGTAAACTAACAACG
>JF924669
TGTACTCATTACTTATTCATTATTGTAGTTGCAGTAAACGGAACTCTGCTTACAATTAATGCAGGTGACTATATTTTCTACACGGACTGGGCTTGGACTTCGTTTGTAGTATTTTCCATATCCCAAACATTGATGCTTACGGTAGGAGCAGTATATTATCTGACATTTACTGGCGTTCCGGGAACAGCAACGTACTATGCATTAATCATTACAGTGTATACATGGGTTGCAAAAGGTGCATGGTTT---TCACTCGGATATCCATATGATTTTATCGTTACACCAATATGGTTACCATCAGCAATGTTGCTTGATCTGGCATATTGGGCTACAAAGAGAAACAAGCACCCACTAATTCTGTTTGGTGGAGTATTGGTAGGTCTATCGTTACCATTGTTTAACATGGTAAACCTGATAACAATTGCAGACCCACTAGAAACGGCATTCAAATATCCACGGCCAACATTGCCACCATATATGACGCCAATAGAACCGCAGGTTGGAAAATTCTATAATAGCCCAGTTGCGCTGGGTGCGGGAGCTGGTGCAGTATTGTCCGTTACGATGGCAGCGCTAGGATGTAAGCTAACCACG
>JF935450
ACAACCCACTATCTGTTCATTGTTGTAGTTGCTGTCAATAGCACGCTACTGACAATTAATGCAGGAGACTATATCTTCTACACCGACTGGGCTTGGACATCCTTTGTGATATTTTCGATTTCACAATCGACTATGCTTGCAGTAGGAGCTGTCTATTACTTGCTCTTTACAGGAGTTCCAGGAACAGCCACGTATTACGCAACCATAATGACTATCTATACATGGGTTGCAAAAGGTGCGTGGTTT---GCATTAGGATACCCATATGACTTCGTAGCAGTACCGGTATGGATACCTTCAGCCATGTTGTTGGACCTTACGTATTGGGCTACCCGGCGCAATAAGCACATGCTAATACTTGTTGGCGGTACCTTGGTTGGTCTATCACTTCCGTTATTCAACATGGTCAACCTGCTGCTAGTGCGAGATCCGTTGGAAGTCGCATTCAAGTATCCTAGACCCACATTGCCACCTTATATGACTCCAATTGAGCCTCAGGTCGGGAAGTTCTACAATAGTCCGGTTGCCTTGGGAAGTGGCGCTTCAGCAGTGCTAACTGTGCCCATAGCAGCATTGGGTGCAAAACTCAACACG
>JF935489
TGTACTCACTACTTATTCATAGTAGTGGTAGCAGTCAATTCAACTCTGCTTACAATTAATGCAGGTGACTATATCTTCTACACCGATTGGGCTTGGACATCCTTTGTAGTATTTTCCATCTCACAAACTTTGATGCTTTGTGTTGGTGCAACATATTACCTAACATTTACAGGAGTTCCAGGTACCGCAACGTATTACGCGTTGATCATGACAGTGTATACATGGGTAGCAAAAGGTGCATGGTTT---GCACCAGGATATCCATATGACTTCATTGTTACACCAGTGTGGATTCCATCAGCGATGCTGTTGGACTTAGCATATTGGGCGACAAAGAGGAACAAGCACTCTCTGATTCTATTTGGCGGAGTACTGTGTGGAATGTCGTTACCATTGTTTAACATGGTAAACCTGATTACAGTAGCAGATCCATTGGAAACTGCATTCAAGTATCCAAGACCTACGTTGCCTCCATACATGACACCGATAGAACCGCAGGTAGGAAAGTTCTATAATAGCCCAGTTGCGCTTGGCGCAGGTGCTGGAGCTGTGTTGTCAGTAACGTTTACGGCGTTGGGATGTAAACTAACTACG
>JF935498
TGTACTCACTACTTATTCATAGTAGTAGTAGCAGTCAATTCTACGCTTTTAACAATTAATGCAGGAGATTATATCTTCTACACTGATTGGGCCTGGACATCCTTTGTAGTATTCTCCATCTCACAAACCTTGATGTTAACTGTAGGAGCAGTTTACTACCTTACATTTACAGGAGTTCCAGGTACAGCGACATACTACGGCTTAATTATGACAGTGTATACATGGGTAGCAAAAGGTGCATGGTTT---GCACTTGGATATCCATATGACTTCATTGTTACACCAGTCTGGATTCCATCAGCAATGTTGTTGGATCTGGCGTATTGGGCAACAAAGAAGAACAAACATTCACTGATATTGTTTGGCGGTGTTATGGTCGGAATGTCGTTGCCGTTATTCAACATGGTAAATTTGATTACGGTAGCAGATCCGCTAGAGACTGCATTCAAGTATCCAAGACCAACATTACCACCATATATGACACCGATAGAACCGCAGGTAGGCAAGTTCTATAACAGCCCAGTTGCGCTTGGCGCAGGTGCTGGAGCAGTCCTTTCGGTGACGTTTGCGGCGTTAGGATGTAAACTGACTACG
>JF935505
ACAACCCACTATTTGTTCATTGTTGTTGTGGCAGTAAACAGTACCTTGCTTACAATCAATGCAGGAGATTATATCTTCTATACTGACTGGGCATGGACATCATTTGTCGTATTTTCTATTTCTCAATCAACAATGCTTGTAGTAGGTGCAATATACTATATGTTATTTACGGGTGTTCCTGGAACAGCTACGTATTATGCAACTATCATGACAATTTATACATGGGTTGCTAAAGGCGCTTGGTTC---GCATTGGGTTATCCATATGACTTTGTTACAGTACCAATTTGGATACCTTCTGCTATGTTGTTAGATTTGGCGTACTGGGCAACGAGACGAAACAAACACGCTGCTATACTTATTGGCGGTGTGCTAGTTGGAATGTCATTGCCCCTCTTTAACATGATAAATCTTTTGTTAGTTGCAGATCCATTAGAAACTGCATTCAAATACCCACGACCTACTCTTCCTCCATACATGACACCAATAGAACCTCAGGTAGGAAAGTTCTACAACAGTCCTGTAGCTCTAGGAGCAGGTGCCGGGGCGGTATTGTGTGTTCCCATTGCAGCATTGGGAGCAAAACTCAATACT
>JF935507
TGTACTCACTACTTATTCATAGTAGTGGTAGCAGTCAACTCGACCTTGTTGACAATCAACGCAGGAGACTACATCTTCTATACTGACTGGATGTGGACATCTTATGTGATATTTACTCTATCACAATCATTGATGCTCGCAGTCGGTGCAGCATACTACCTTACGTTCACTGGCGTTCCAGGAACAGCAACATACTATGCACTAATAATGACAGTGTATACGTGGATTGCAAAAGGTGCGTGGTTC---TCCTTAGGATATCCGTACAGTTTCATCGTGGTACCAATGTGGATTCCATCGGCAATATTGATGGATTTGGCATATTGGGCAACAAAGAGAAACAAACACTCTTTGATCCTAATAGGCGGTGTACTCTGTGGAATGTCTATGTCGTTGTTCAACATGATCAATCTAATCACAATAGATGATCCTCTTGAGACTGCTTTCAAATACCCAAGAACCACATTGCCTCCATACATGACTCCAATAGAACCCCAAGTAGGAAAGTTCTATGATAGTCCCGTCGCGTTAGGTGCAGGCGCTAGTGCAGTTTTGACAGTAACAATGACTGCATTGGGTTGCAAATTAACAACA
>JF935636
TGTACTCACTACTTATTCATAGTAGTGGTAGCAGTAAACTCGACCTTGTTGACAATCAACACTGGAGACTACGAGTTCTATACTGACTGGGCATGGACATCCTATGTGATATTCACTTTAGGACAATCATTGATGCTCGCAGTCGGTGCAGCATATTACCTTACGTTCACTGGTGTACCAGGAACGGCAACCTACTATGCACTGATAATGACAGTGTATACATGGATTGCAAAAGGTGCGTGGTTC---TCGTTAGGATATCCATACAGCTTCATCGTTGTACCAATATGGATACCATCGGCAATACTGATGGATCTGACGTATTGGGCAACCAAGAGAAACAAGCACATGCTTATCTTGGTTGGAGGTGTGCTGTGTGGAATGTCAATGTCGATGTTTAACATGGTTAATCTATTGACAATAGATGATCCATTGGAGACTGCATTCAAGTATCCAAGGACTACATTGCCTCCATACATGACTCCTATAGAACCCCAAGTGGGTAAGTTCTATGATAGTCCTGTAGCGTTAGGTGCAGGTGCTGGCGCAGTTTTGACAGTCACAATGACTGCATTAGGCTGCAAATTAACAACC
>JF935658
TGTACTCACTACTTATTCATAGTAGTAGTCGCAGTCAATTCAACTCTGCTTACAATTAATGCAGGTGACTATATCTTCTACACCGATTGGGCTTGGACATCCTTTGTAGTATTTTCCATCTCACAAACTTTGATGCTTTGTGTTGGTGCAACATATTACCTAACATTTACAGGAGTTCCAGGTACCGCAACTTACTACGCATTGATCATGACAGTGTATACATGGGTAGCAAAAGGTGCATGGTTT---GCACTTGGATATCCATATGACTTCATTGTAACCCCAGTGTGGATTCCATCAGCAATGCTGTTGGACTTGGCATATTGGGCAACAAAGAAGAACAAACACTCTCTGATACTATTCGGTGGAGTATTGTGTGGAATGTCGTTACCATTGTTCAACATGGTAAACCTGATTACTGTAGCGGATCCATTGGAGACTGCATTCAAGTATCCAAGACCTACGTTGCCACCATACATGACACCGATAGAACCTCAGGTAGGTAAGTTCTATAATAGTCCAGTTGCGCTTGGAGCAGGAGCTGGAGCTGTGTTGTCTGTAACGTTTACGGCGTTGGGATGTAAACTGACTACG
>JF935780
ACAACGCATTATCTGTTCATAGTTGTCGTAGCTGTTAACAGCACGCTGCTGACTATTAATGCTGGAGACTACATATTCTACACTGATTGGGCATGGACTTCATTCGTCGTGTTCTCTATATCGCAGTCAACGATGCTTGTTGTGGGTGCCATCTATTACATGTTGTTTACGGGAGTGCCGGGGACAGCAACCTACTATGCCACTATAATGACGATTTATACGTGGGTTGCAAAAGGAGCTTGGTTT---GCTCTTGGATATCCATACGACTTCGTTGCTGTACCGGTGTGGATTCCATCTGCAATGTTGCTGGACCTGACATATTGGGCAACAAGAAGGAACAAACACGCTGCGATACTAATAGGAGGAACATTGGTTGGACTTTCACTGCCAATGTTTAACATGATCAACCTATTGACCATACGCGACCCGTTAGAAATGGCATTCAAGTATCCTAGACCTACGCTACCTCCATACATGACCCCAATCGAACCCCAAGTCGGTAAATTCTATAATAGTCCAGTAGCCTTAGGAGCTGGCGCGGGAGCCGTGCTATCTGTGCCAATCGCAGCCTTAGGTGCAAAACTCAATACG
>JF935927
ACAACGCACTATCTGTTCATAGTAGTAGTTGCTGTAAATAGCACACTATTGACTATTAATGCTGGAGACTATATCTTCTACACTGATTGGGCATGGACGTCATTCGTCGTATTCTCTATCTCTCAATCGACAATGCTTGTGGTGGGGGCAATATACTATATGCTGTTTACAGGCGTGCCGGGTACCGCTACTTATTATGCAACCATTATGACGATATATACATGGGTTGCAAAAGGCGCCTGGTTT---GCATTAGGCTACCCATACGACTTCGTTACAGTACCTATCTGGATACCTTCGGCAATGTTATTAGACCTGACTTATTGGGCGACTAGAAGGAATAAACATGCTGCTATAATAATTGGCGGAACGCTAGTAGGTCTATCTCTTCCAATGTTCAATATGATCAACCTTTTATTGATAAGGGATCCATTGGAGGTGGCCTTCAAGTATCCGCGTCCGACATTACCGCCATACATGACTCCCATTGAACCTCAGGTAGGAAAGTTTTACAACAGTCCTGTAGCCTTAGGAGCAGGCGCAGGAGCAGTGCTATCTGTACCAATTGCAGCTTTGGGTGCTAAACTCAACACG
>JN179481
TGCACTCACTACTTATTCATAGTAGTGGTCGCAGTCAACTCAACTCTGCTTACAATTAATGCAGGAGACTATATCTTCTACACTGATTGGGCTTGGACATCCTTTGTAGTATTCTCCATATCGCAAACATTAATGCTTACGGTAGGAGCAGTTTACTACCTAACGTTTACAGGTGTTCCAGGAACTGCAACATATTATGCACTAATCATGACGGTGTATACATGGGTAGCAAAAGGTGCATGGTTT---GCACTTGGATACCCATATGACTTCATTGTAACTCCAGTATGGATTCCATCAGCAATGTTGTTGGATTTGGCATATTGGGCAACAAAGAAGAACAAACACTCGTTGATATTGTTTGGCGGAGTAATGGTCGGAATGTCATTGCCGTTGTTTAACATGGTAAATCTGATAACGGTAGCTGATCCACTAGAGACTGCATTCAAATATCCAAGACCCACGCTACCACCATACATGACACCAATAGAACCTCAGGTAGGAAAGTTCTATAACAGTCCAGTTGCGCTAGGCGCAGGTGCTGGTGCTGTATTGTCAGTTACGTTTGCCGCATTAGGTTGTAAACTTAATACG
>JN179487
TGTACTCACTACTTATTCATAGTAGTAGTTGCAGTTAACTCAACACTGTTAACAATTAATGCAGGAGACTACATTTTCTATACTGACTGGGCTTGGACTTCGTTCACGGTATTTTCAATATCGCAAACGTTGATGCTTGCAGTAGGTGCAACATATTACCTAACATTTACAGGTGTTCCAGGAACAGCAACGTACTACGGCCTAATTATGACAGTATATACTTGGGTAGCTAAAGGAGCATGGTTT---GCACTAGGTTATCCATATGACTTCATTGTAACACCAATTTGGTTACCATCAGCAATGTTGCTTGATTTAGCCTATTGGGCGACAAAGAAGAACAAGCACTCCTTGATACTGTTTGGCGGAGTACTGGTAGGAATGTCTTTACCATTATTCAACATGGTAAACCTGATAACAGTAGCAGACCCACTAGAAACGGCCTTCAAATACCCAAGACCAACTTTACCACCATATATGACACCAATAGAACCTCAAGTAGGTAAATTCTATAATAGTCCAGTAGCGCTGGGTGCAGGTGCAGGTTCAGTATTGTCGGTTACGTTTACAGCATTAGGTTGTAAACTAAACACT
>JN179507
TGTACTCACTACTTGTTTATAGTAGTGGTAGCAGTCAACTCTACCTTGTTGACAATCAATGCCGGAGACTACATATTCTATACTGACTGGGCGTGGACATCATTTGTGATATTCTCAGTATCACAGACACTCATGCTTGCAGTCGGTGCCGCGTACTACCTCACATTCACTGGAGTTCCAGGAACTGCAACTTACTATGCGCTGATAATGACAGTGTATACATGGATTGCAAAAGGAGCGTGGTTC---TCACTAGGATATCCATATAGCTTCATAGTTGTACCAGTTTGGATTCCATCTGCTATGCTGATGGATTTAGTTTATTGGGCAACAAAGAAGAACAAGCACTCTCTCATTCTAATGGGCGGTGTGCTCGTTGGAATGTCTCTACCATTGTTTAACATGGTCAACCTGTTAACGATAGACGATCCTCTAGCGACTGCATTCAAATATCCAAGGACTACATTGCCTCCATACATGACTCCGATAGAACCCCAAGTCGGCAAGTTCTATGATAGTCCGGTCGCACTAGGTGCGGGTGCCGGTGCTGTCCTGTCAGTTACAATGACGGCTTTAGGCTGCAAATTGACAACA
>JN179508
TGTACTCACTACTTGTTTATAGTAGTGGTAGCAGTCAACTCTACCTTGTTGACCATCAATGCCGGAGACTACATATTCTATACTGATTGGGCATGGACATCATTTGTGGTATTTTCAATATCACAGACACTCATGCTTGCAGTCGGTGCTGCGTATTACCTTACATTCACTGGAGTTCCAGGAACTGCAACTTACTATGCACTAATAATGACAGTGTATACGTGGATTGCAAAAGGAGCGTGGTTC---TCACTAGGATATCCATATAGCTTCATAGTTGTACCAGTTTGGATTCCATCTGCAATGTTGATGGATTTAGTTTATTGGGCAACAAAGAAGAACAAACACTCTCTCATTCTAATGGGTGGTGTGCTTTGTGGAATGTCTCTGCCATTGTTCAATATGATCAACCTCATAACTATAGACGATCCGCTAGAGACTGCATTCAAATATCCAAGAACTACATTGCCTCCATACATGACTCCAATAGAACCGCAAGTCGGAAAGTTCTATGATAGTCCGGTCGCGCTAGGTGCTGGTGCCGGTGCTGTCCTGTCAGTTACAATGACGGCTTTAGGCTGCAAATTGACAACG
>JN179521
TGTACTCACTACTTATTCATAGTAGTGGTAGCAGTCAACTCGACCTTGTTGACAATCAACGCAGGAGACTACATATTCTGCACTGACTGGATGTGGACGTCATATGTGATATTTACTCTATCACAATCATTGATGCTCGCAGTTGGTGCAGCATACTACCTTACGTTCACTGGAGTTCCAGGAACTGCAACTTATTATGCACTGATAATGACAGTGTATACTTGGATTGCAAAAGGTGCGTGGTTC---TCCCTAGGCTATCCATATAGTTTCATCGTTGTGCCGATGTGGATTCCATCTGCAATATTGATGGATCTGGCATATTGGGCAACAAAGAAGAATAAGCACTCTTTGATCCTGATTGGCGGTGTGCTGTGTGGAATGTCTATGTCGATGTTCAACATGATTAATCTATTGACAATAGATGATCCATTGGAGACTGCTTTCAAATATCCAAGAACTACATTGCCTCCATACATGACTCCGATAGAACCCCAAGTAGGTAAGTTCTATGATAGTCCAGTAGCGCTAGGTGCAGGTGCTGGTGCGGTCCTTACTGTAACCATGACTGCATTGGGCTGCAAACTAACAACG
>JN179531
TGTACTCACTACTTATTCATAGTAGTGGTAGCAGTCAACTCGACCTTGTTGACAATCAACGCGGGAGACTACATCTTCTATACTGACTGGATGTGGACATCATATGTGATATTCACTTTATCACAATCACTGATGCTCGCAGTCGGTGCAGCATATTACCCTACGTTCACTGGTGTACCAGGAACAGCAACCTACTATGCGCTGATAATGACAGTGTATACGTGGATTGCAAAAGGTGCGTGGTTC---TCTCTAGGATATCCGTACAGCCTCATCGTTGTACCAGTGTGGATTCCGTCAGCTATACTGATGGATCTTGCATATTGGGCAACCAAGAGAAACAAACACATGTTGATCTTGGTCGGTGGTGTGCTGTGTGGAATGTCAATGTCGATGTTCAACATGGTCAATCTATTGACAATAGATGATCCACTAGAGACTGCTTTCAAGTATCCAAGAACAACATTGCCTCCATACATGACTCCGATAGAACCTCAAGTAGGAAAGTTCTACGGCAGTCCTGTAGCGCTGGGTGCAGGTGCGGGCGCAGTTTTGACAGTTACAATGACTGCATTAGGCTGCAAACTAACAACC
>JN179600
TGTACTCACCACTTATTCATAGTAGTGGTAGCAGTCAACTCGACCTTGTTGACGATCAACGCAGGAGACTACATCTTCTATACTGACTGGATGTGGACATCTTATGTGATATTTACACTATCACAATCATTGATGCTCGCAGTCGGTGCAGCATACTACCTTACGTTCACTGGAGTTCCAGGAACGGCAACATACTATGCACTAATCATGACAGTGTATACGTGGATTGCAAAAGGCGCGTGGTTC---TCCTTAGGATATCCATACAGCTTCATCGTTGTACCAATGTGGATACCATCAGCAATATTGATGGATCTGGCATATTGGGCAACAAAGAGAAACAAACACTCTTTGATCCTAATAGGCGGTGTACTTTGTGGCATGTCAATGTCGTTGTTCAACATGATCAATCTAATCACAATAGATGATCCTCTTGAGACTGCTTTCAAATATCCAAGAACCACATTGCCTCCATACATGACGCCGATAGAACCCCAAGTAGGTAAGTTCTACGACAGTCCGGTCGCTCTGGGTGCAGGTGCTAGTGCAGTATTAACGGTAACAATGACTGCATTGGGAACCAAACTCACAACA
>JN179607
TGTACTCACTACTTATTCATAGTAGTGGTAGCAGTCAACTCGACCTTGTTGACAATCAACGCAGGAGACTACATCTTCTATACTGACTGGATGTGGACATCTTATGTGATATTTACACTATCACAATCATTGATGCTCGCAGTCGGTGCAGCATACTACCTTACGTTCACTGGAGTTCCAGGAACAGCAACATACTATGCACTAATAATGACCGTGTATACGTGGGTTGCAAAAGGTGCGTGGTTC---TTCTTAGGATATCCGTACAGTTTCATCGTGGTACCAATGTGGATTCCATCGGCAATACTGATGGATTTGGCATATTGGGCAACAAAGAGAAACAAACACTCTTTGATCCTAATAGGCGGTGTACTCTGTGGAATGTCAATGTCGTTGTTCAACATGATCAATCTAATCACAATAGATGATCCTCTTGAGACTGCTTTCAAATACCCAAGAACCACATTGCCTCCATACATGACACCAATAGAACCCCAAGTGGGAAAGTTCTATGATAGTCCGGTCGCTTTAGGTGCAGGTGCTGGTGCAGTATTAACGGTAACAATGACTGCATTGGGATGCAAACTAACAACA
>JN179616
TGTACTCACTACTTATTCATAGTAGTGGTAGCAGTCAACTCGACCTTGTTGACGATCAACGCAGGAGACTACATCTTCTATACTGACTGGATGTGGACATCTTATGTGATATTTACTCTATCACAATCATTGATGCTCGCAGTCGGTGCAGCATATTACCTTACGTTCACTGGTGTTCCAGGAACCGCAACCTACTATGCACTGATAATGACAGTGTATACTTGGATTGCAAAAGGTGCATGGTTC---TCCTTAGGATATCCATACAGCTCCATCGTTGTACCAATGTGGATTCCATCTGCAATATTGATGGATTTGGCATATTGGGCTACAAAGAGAAACAAACACTCTTTGATCTTGATAGGCGGTGTACTTTGTGGTATGTCAATGTCGTTGTTCAACATGATCAATCTAATTACAATAGATGATCCTCTTGAGACTGCTTTCAAATATCCAAGAACCACATTGCCTCCATACATGACACCAATAGAACCCCAAGTAGGCAAGTTCTACGACAGTCCGGTCGCTCTAGGTGCGGGTGCTAGTGCAGTATTAACTGTAACAATGACGGCATTAGGAACTAAACTCACAACC
>JN179648
TGTACTCACTACTTATTCATAGTAGTGGTAGCAGTCAACTCGACCTTGTTGACAATCAACGCAGGAGACTACATCTTCTATACTGACTGGATGTGGACATCTTATGTGATATTTACACTATCACAATCATTGATGCTCGCAGTCGGTGCAGCATACTACCTTACGTTCACTGGTGTACCAGGAACAGCAACATACTATGCACTAATTATGACAGTGTATACGTGGATTGCAAAAGGTGCGTGGTTC---TCCTTAGGATATCCATACAGTTTCATCGTAGTGCCAATGTGGATTCCATCTGCAATATTGATGGATTTGGCATATTGGGCAACAAAGAGAAACAAACACTCTTTGATCTTAATAGGCGGTGTTCTTTGTGGCATGTCAATGTCGTTGTTCAACATGATCAATCTAATCACAATAGATGATCCTCTTGAGACTGCTTTCAAATACCCGAGAACCACATTGCCTCCATACATGACTCCGATAGAACCCCAGGTTGGTAAGTTCTATGATAGTCCAGTAGCTCTGGGTGCAGGCGCTAGTGCAGTTTTGACAGTAACAATGACTGCATTAGGATGCAAACTCACAACT
>JN179687
TGTACTCACTACTTATTCATAGTAGTGGTAGCAGTCAACTCGACCTTGTTGACAATCAACGCAGGAGACTACATCTTCTATACTGACTGGATGTGGACATCATATGTGATATTTACATTATCACAATCATTGATGCTCGCAGTCGGTGCAGCATACTATCTGACGTTTACTGGAGTTCCAGGAACGGCAACATACTATGCACTGATAATGACAGTGTATACGTGGGTAGCAAAAGGTGCATGGTTC---TCCTTAGGATATCCGTACAGTTTCATCGTAGTACCAATGTGGATTCCGTCGGCAATACTGATGGATTTGGCATATTGGGCAACAAAGAGAAACAAACACTCTTTGATCCTAATAGGCGGTGTACTCTGTGGAATGTCTATGTCGTTATTCAACATGATCAATCTAATCACAATAGATGATCCTCTTGAGACTGCTTTCAAATACCCAAGAACCACATTGCCTCCGTACATGACTCCTATAGAACCACAAGTAGGAAAGTTCTATGATAGTCCTGTAGCTTTAGGTGCAGGTGCTGGTGCAGTTCTGACAGTCACAATGACTGCTCTAGGATGCAAACTAACAACC
>JN179697
TGTACTCACTACTTATTCATAGTAGTAGTAGCAGTCAACTCAACCTTGTTGACAATCAACGCCGGAGACTACATATTCTATACTGACTGGGCATGGACATCTTATGTGATATTTACACTATCACAATCATTGATGCTCGCAGTCGGTGCAGCATATTACCTTACGTTCACTGGAGTTCCAGGAACAGCAACTTACTATGCACTGATAATGACGGTGTATACTTGGATTGCAAAAGGTGCGTGGTTC---TCCTTAGGATATCCATACAGCTTCATCGTTGTACCAATGTGGATTCCATCAGCAATATTGATGGACTTGGCATACTGGGCAACAAAGAGAAACAAACACTCTTTGATTCTAATCGGTGGTGTACTTTGTGGAATGTCCATGTCGTTGTTCAACATGATCAATCTAATCACAATAGATGATCCTCTTGAGATGGCTTTCAAATACCCGAGAACCACATTGCCTCCATACATGACTCCTATAGAACCCCAAGTAGGAAAGTTCTATGATAGTCCGGTCGCTTTAGGTGCAGGTGCTAGTGCAGTTTTGACAGTAACAATGACTGCATTAGGATGCAAACTAACAACA
>JN179738
TGTACTCACTACTTATTCATAGTAGTGGTAGCAGTCAACTCGACCTTGTTGACAATCAACGCAGGAGACTACATCTTCTACACTGACTGGATGTGGACATCTTATGTGATATTTACATTATCACAATCATTGATGCTCGCAGTCGGTGCAGCATACTACCTTACGTTCACTGGAGTTCCAGGAACTGCAACATATTACGCCCTCATTATGACGGTGTATACTTGGATTGCAAAAGGTGCGTGGTTC---TCCTTAGGATATCCATACAGCTTCATCGTTGTACCAATGTGGATTCCATCGGCGATACTGATGGATCTGGCATACTGGGCAACAAAGAGAAACAAACACTCTTTGATCTTGATAGGCGGTGTACTCTGTGGAATGTCTATGTCGTTGTTCAACATGATCAATCTAATTACAATAGATGATCCTCTTGAGACTGCTTTCAAATATCCAAGAACCACATTGCCTCCGTACATGGCTCCAATAGAACCGCAAGTAGGAAAGTTCTATGATAGTCCTGTCGCTTTAGGTGCTGGTGCTAGTGCTGTACTAACAGTCACAATGACTGCATTAGGATGCAAACTAACAACC
>JN179788
TGTACTCACTACCTGTTTATAGTAGTGGTAGCAGTCAACTCGACCTTGTTGACAATCAACGCAGGAGACTACATCTTCTACACTGACTGGATGTGGACATCTTATGTGATACTTACATTATCACAATCATTGATGCTCGCAGTCGGTGCAGCATATTACCTTACGTTCACTGGAGTTCCAGGAACTGCAACATATTACGCCCTCATTATGACGGTGTATACTTGGGTTGCAAAAGGTGCGTGGTTC---TCCTTAGGATATCCATACAGCTTCATCGTTGTACCAATGTGGATACCATCAGCGATATTGATGGATCTGGCATATTGGGCAACAAAGAGAAATAAACACTCTTTGATCTTGATAGGCGGTGTACTCTGTGGAATGTCTATGTCGTTGTTCAACATGATCAATCTAATTACAATAGATGATCCTCTTGAGACTGCTTTCAAATATCCAAGAACCACATTGCCTCCATACATGACACCAATAGAACCCCAAGTAGGAAAGTTCTATGATAGTCCGGTCGCTTTAGGTGCAGGCGCTGGTGCAGTTTTGACGGTAACAATGACTGCATTAGGATGCAAACTAACAACA
>JN179943
ACAACGCACTACTTGTTCATAGTAGTGGTTGCTGTCAACAGCACACTGCTAACCATCAACGCAGGAGACTACATCTTCTATACGGACTGGATGTGGACTTCGTTCGTAGTATTCTCTATCTCCCAATCCACAATGCTTGTGGTAGGAGCGATATACTACATGTTGTTCACAGGAGTTCCAGGAACGGCTACATACTACGCCACAATCATGACAATCTATACGTGGGTTGCAAAAGGCGCGTGGTTC---GCACTGGGCTATCCGTATGACTTCATCGTGGTGCCTGTGTGGATACCTTCGGCAATGCTGTTAGATCTGACATATTGGGCTACAAGACGCAACAAGCACGCGGCAATAATCATTGGTGGAACACTCGTTGGCCTCTCGTTCCCGCTGTTCAACATGGTCAACCTGTTGCTCATCAGAGACCCGCTGGAGGTTGCGTTCAAGTATCCAAGGCCGACACTGCCTGCGTATATGACGCCTATAGAACCTCAGGTAGGAAAGTTCTACAATAGTCCTGTGGCTCTAGGATCTGGTGCAGGCGCTGTGCTGTCAGTTCCGATAGCTGCGTTGGGTGCAAAGCTAAACACG
>JN179946
ACAACACACTACCTATTCATAGTAGTGGTTGCTGTCAACAGCACGCTGCTAACTATCAATGCAGGAGACTACATATTCTACACAGACTGGGCGTGGACCTCGTTTGTAATATTTTCAATCTCTCAATCCACAATGCTTGTGGTTGGGGCAATATACTACATGTTATTCACAGGAGTTCCAGGGACAGCTACATACTACGCTACAATAATGACAATCTACACATGGGTTGCAAAGGGCGCATGGTTC---GCACTGGGATATCCCTATGACTTCATTGCAGTGCCTATGTGGATACCTTCTGCAATGTTGTTAGATCTGACATATTGGGCTACAAGACACAACAAGCACGCTGCGATCATTATCGGCGGAACATTGGTTGGTTTATCATTCCCACTGTTCAATATGATAAACCTACTGCTTATAAAAGACCCACTCGAGGTAGCCTTCAAATATCCTAGGCCCACATTACCGGCATATATGACACCAATAGAACCTCAAGTAGGAAAGTTCTACAATAGTCCTGTCGCTCTTGGTTCAGGCGCTGGAGCGGTGCTGACAGTTCCGATGGCTGCATTGGGTGCAAAGCTTAACACG
>JN179948
ACAACACACTACTTGTTCATAGTGGTAGTAGCTGTGAATAGCACGCTGCTAACGATCAACGCAGGGGACTATATCTTCTACACAGACTGGATGTGGTCATCATTTGTTGTATTTTCGATCTCGCAATCTACAATGCTCGCAGTGGGGGCGATATACTACATGTTGTTCATAGGAGTTCCAGGAACTGCCACATATTACGCCACAATCATGACAATCTACACATGGGTCGCCAAGGGTGCATGGTTT---GCATTGGGCTATCCATATGACTTCATCACGGTGCCAATATGGATACCATCGGCAATGCTTTTGGACCTAACATACTGGGCTACAAGAAGGAACAAACACGCTGCCATAATCATAGGCGGAACGCTCGTTGGCCTATCCTTACCGCTGTTCAACATGGTCAACCTGCTGCTTATACGAGATCCACTGGAGGTGGCATTCAAGTATCCTAGACCAACGCTGCCAGCATATATGACCCCCATAGAGCCTCAGGTCGGGAAATTCTACAACAGTCCTGTAGCTTTGGGTGCGGGTGCAAGCGCTGTGCTGACGGTTCCGATCGCTGCGTTGGGTGCGAAGCTCAACACG
>JN179954
ACAACGCACTATCTGTTCATTGTCGTTGTTGCCGTCAACAGCACACTGCTGACCATCAATGCAGGAGATTACATCTTCTACACTGACTGGGCATGGACATCCTTCGTGGTATTCTCCATCGGTCAGTCCACGATGCTTGCGGTAGGAGCGATATACTATATGCTCTTCACCGGAGTGCCGGGGACTGCTACATACTATGCAACCATCATGACCATCTACACATGGGTGGCAAAGGGTGCATGGTTC---GCGCTGGGATACCCGTATGACTTCGTAGTCGTACCTGTCTGGATTCCATCTGCGATGCTGTTAGACCTGACGTACTGGGCAACTAGACGGAACAAACATGCAGCCATTATCATCGGCGGAACCCTCGTTGGACTTTCCTTCCCGTTGTTCAACATGGTAAACCTGCTGCTCATCAGAGATCCACTTGAAATCGCATTCAAGTATCCAAGGCCTACGCTACCGGCGTACATGACTCCGATTGAGCCCCAGGTAGGAAAGTTCTACAATAGTCCTGTTGCCCTAGGGTCGGGTGCAGGAGCAGTGCTGACAGTACCGATAGCTGCGCTAGGCGCAAAGCTCAACACG
>JN179975
ACTACACACTACCTATTCATAGTTGTAGTTGCTGTAAATAGCACATTATTGACAATCAACGCAGGAGACTACATATTCTATACTGATTGGGCGTGGACCTCATTCGTAGTATTCTCAATATCCCAATCAACCATGCTTGTAGTTGGTGCAATCTATTACATGCTGTTCACAGGTGTACCAGGAACTGCAACATATTACGCAACAATCATGACTATCTATACATGGGTGGCCAAAGGAGCTTGGTTT---GCACTAGGATATCCATACGACTTCATCGTAGTACCTGTTTGGATACCTTCAGCAATGCTGTTAGATTTGACATATTGGGCAACAAGAAGGAATAAACACGCTGCCATTATAATTGGCGGAACACTGGTTGGACTTTCACTGCCAATGTTTAATATGATCAACCTACTGCTGATAAGAGATCCATTAGAGATGGCATTCAAGTATCCTCGTCCGACATTGCCTCCATACATGACGCCAATAGAACCTCAGGTCAGTAAGTTCTACAATAGTCCCGTCGCGCTAGGATCGGGAGCTGGAGCTGTACTAAGTGTTCCAATAGCCGCACTAGGTGCAAAACTGAATACA
>JN180060
ACAACACACTATCTGTTCATAGTTGTAGTTGCCGTAAATAGTACTCTGCTGACTATTAACGCAGGAGACTACATCTTCTATACTGACTGGGCTTGGACTTCATTTGTCGTATTTTCGATTTCACAATCGACTATGCTTGCGGTAGGAGCTATATATTATATGCTCTTTACAGGAGTTCCAGGAACCGCTACATACTATGCAACCATTATGACAATCTACACATGGGTTGCAAAGGGTGCATGGTTT---GCATTGGGGTACCCATACGATTTCGTTACGACACCAGTATGGATACCATCAGCAATGTTGTTAGACCTTACGTATTGGGCCACTAGACGCAACAAGCATGCTGCCATAATTATTGGTGGAACGTTGATCGGTCTATCGCTCCCAATGTTCAACATGATAAATCTATTGCTGATAAGGGATCCTCTAGAGGTCGCATTCAAGTATCCAAGGCCTACGCTTCCTCCCTACATGACCCCTATCGAGCCTCAGGTCGGTAAATTCTACAACAGTCCTGTAGCGTTAGGTTCAGGTGCAGGCGCAGTGCTAACTGTTCCTATAGCAGCGCTAGGCGCAAAGCTGAACACA
>JN180068
ACAACGCACTATCTGTTCATAGTAGTAGTTGCTGTAAATAGCACACTATTGACTATTAACGCTGGAGACTATATCTTCTACACCGACTGGGCATGGACTCCATTCGTGGTATTTTCTATCTCTCAATCGACAATGCTTGTGGTGGGGGCAATATACTATATGCTGTTTACAGGTGTGCCAGGTACAGCTACCTATTATGCAACCATAATGACGATATACACTTGGGTTGCAAAAGGTGCCTGGTTT---GCATTAGGCTACCCATACGACTTCGTTACGGTACCTGTCTGGATACCTTCGGCAATGTTATTGGACCTTACTTATTGGGCGACGAGAAGGAATAAACACGCTGCGATCATAATAGGTGGAACACTCGTAGGTCTTTCTCTTCCGATGTTCAATATGATTAACCTTCTGTTAATCAGAGATCCTTTGGAAGTGGCCTTTAAGTATCCACGTCCGACATTACCGCCCTACATGACTCCAATAGAGCCTCAGGTAGGTAAGTTTTACAACAGTCCTGTAGCCTTAGGAGCAGGTGCAGGAGCAGTGCTATCCGTACCAATAGCGGCATTGGGTGCTAAACTAAACACG
>JN183461
TGTACGCACTACTTGTTCATAGTAGTCGTAGCAGTCAACTCAACCCTGCTTACAATCAACGCAGGAGACTACATCTTCTACACTGACTGGGCATGGACTTCGTATGTCGTGTTCTCAATATCACAGACATTGATGTTGGTGGTAGGTGCAACTTACTATCTGACATTTACCGGAGTTCCAGGAACCGCAACATACTACGCGCTGATTATGACCGTGTATACATGGATCGCAAAAGGCGCATGGTTT---GCTCTAGGTTACCCATATGACTTCATTGTTACACCAGTTTGGTTACCATCAGCAATGCTGATTGACTTAGCATACTGGGCTACAAAGAAGAACAAGCACTCACTGATACTATTCGGTGGTGTGTTGTGTGGAATGTCACTGCCATTGTTCAACATGGTAAATCTAATTACCGTGGCTGATCCATTGGAGACTGCTTTCAAATATCCAAGACCAACATTGCCTCCATACATGACTCCAATAGAACCCCAAGTGGGCAAGTTCTATAACAGTCCAGTTGCACTCGGTGCAGGCGCAGGCGCTGTATTATCAGTAACCTTTGCCGCTCTGGGATGTAAGCTGAATACG
>JN183476
TGTACCCATTACTTGTTCATAGTAGTGGTTGCAGTTAACTCAACCTTGTTAACAATTAACGCAGGAGACTACATCTTCTACACAGACTGGGCCTGGACATCATACACGGTATTCTCTATATCGCAAACTTTGATGCTCACTGTTGGTGCAGTATATTATCTGACATTTACAGGAGCTCCAGGAACAGCAACATACTACGCATTAATTATGACAGTATACACGTGGGTAGCAAAAGGTGCATGGTTC---GCACTCGGATATCCATATGACTTCATTGTTACACCAGTATGGTTACCATCAGCAATGCTTTTGGATCTGGCATATTGGGCGACAAAGCGAAACAAGCACTCGTTGATACTGTTTGGCGGAGTACTGGTAGGAATGTCTTTACCGTTGTTCAACATGGTAAACTTGATCACAGTCGCAGACCCACTTGAAACGGCATTCAAATATCCAAGACCAACATTGCCACCATACATGACACCGATAGAACCGCAAGTAGGCAAATTCTATAACAGCCCAGTTGCGTTGGGTGCAGGTGCTGGTGCAGTGCTGTCTGTAACGTTTGCAGCATTAGGTTGTAAGCTTACCACG
>JN183486
TGTACGCACTACTTATTCATAGTAGTCGTTGCAGTCAATTCAACCCTGCTTACAATCAACGCAGGAGACTACATCTTCTACACTGACTGGGCATGGACTTCTTATGTCGTGTTCTCTATATCACGGACATTGATGTTGGTAGTTGGCGCAGCTTACTATCTAACATTCACAGGAGTTCCAGGAACCGCAACATACTACGCGCTGATTATGACCGTGTATACATGGATCGCAAAAGGCGCATGGTTT---GCTCTAGGTTACCCATATGACTTCATTGTTACACCAGTTTGGTTACCATCAGCAATGCTGATTGACTTAGCATACTGGGCTACAAAGAAGAACAAGCACTCACTGATACTATTCGGTGGTGTGTTGTGTGGAATGTCACTTCCATTGTTCAACATGGTAAATCTAATTACCGTGGCTGATCCATTTGAGACTGCTTTCAAATATCCAAGACCAACATTGCCTCCATACATGACTCCAATAGAACCCCAAGTGGGCAAGTTCTATAACAGTCCAGTTGCACTCGGTGCAGGCGCAGGCGCTGTATTATCAGTAACCTTTGCCGCTCTGGGATGTAAGCTGAATACG
>JN183540
TGTACGCACTACTTATTCATAGTAGTCGTTGCAGTCAACTCAACCCTGCTTACAATCAACGCAGGAGACTACATCTTCTACACTGACTGGGCATGGACTTCATATGTCGTGTTCTCAATATCACAGACATTGATGTTGGTAGTAGGAGCAACTTACTATCTGACATTTACAGGAGTTCCAGGAACCGCAACGTACTACGCGCTTATTATGACCGTGTATACATGGATCGCAAAAGGCGCATGGTTC---GCACTAGGTTACCCATATGACTTCATTGTTACACCAGTTTGGCTACCATCAGCAATGCTGATTGATTTGGCTTACTGGGCTACAAAGAAGAACAAGCACTCACTGATACTATTCGGTGGTGTGTTGTGTGGAATGTCACTGCCATTGTTCAACATGGTAAATCTAATCACCGTGGCTGATCCATTGGAGACTGCATTCAAATATCCAAGACCAACTTTGCCTCCATACATGACTCCAATAGAACCCCAAGTGGGCAAGTTCTATAACAGTCCAGTTGCACTCGGTGCAGGCGCAGGTGCTGTATTATCAGTAACCTTTGCTGCTCTAGGATGTAAACTGAATACG
>JN183721
TGTACACACTACTTGTTCATAGTAGTAGTTGCAGTTAACTCAACACTGTTAACAATTAATGCAGGAGATTACATCTTCTACACTGACTGGGCTTGGACTTCGTACACGGTATTCTCAATATCGCAAACGTTGATGCTTGTAGTAGGTGCAACATATTACCTAACATTTACAGGTGTTCCAGGTACAGCAACGTACTACGCTCTGATTATGACAGTATACACATGGGTTGCAAAAGGTGCATGGTTT---GCACTTGGATATCCATATGACTTCATTGTGACTCCAGTTTGGTTACCATCAGCGATGCTTTTGGATTTGGTTTACTGGGCAACAAAGAAGAACAAGCACTCCTTGATACTGTTCGGCGGCGTACTGGTAGGAATGTCATTACCATTATTCAATATGGTAAACCTGATAACAGTTGCAGACCCACTTGAAACGGCATTCAAATATCCAAGACCAACATTGCCACCATACATGACACCGATAGAACCGCAGGTAGGTAAGTTCTATAACAGCCCAGTTGCGCTCGGTGCAGGTGCAGGTGCAGTATTGGCATGTACGTTTGCAGCGTTAGGTTGTAAGCTAAATACT
>JN183753
TGTACTCACTATCTATTCATAGTAGTGGTTGCAGTTAATTCGACCCTGTTAACAATTAACGCAGGAGACTACATCTTCTACACAGACTGGGCCTGGACATCGTTTGTAGTATTCTCTATATCACAAACGCTTATGCTCGCAGTAGGTGCAGCATATTATCTAACCTTTACAGGTGTTCCAGGAACAGCAACGTACTACGCATTAATTATGACGGTATACACGTGGATTGCAAAAGGTGCATGGTTT---GCACTCGGATATCCATATGACTTCATTGTCACTCCAGTTTGGTTACCATCAGCAATGTTGATGGACTTGGCCTATTGGGCTACAAAGAAGAACAAGCACAGCTTGATACTGTTTGGCGGTGTACTGGTAGGAATGTCTTTACCATTATTCAATATGGTAAACCTGATTACGGTCGCAGACCCACTAGAAACGGCCTTTAAGTATCCAAGACCAACATTACCACCATACATGACACCAATTGAGCCGCAAGTCGGAAAGTTCTATAACAGTCCGGTTGCTCTGGGTGCAGGTGCTGGTGCAGTTTTGGCATGTACTTTCACAGCGTTGGGTTGTAAACTCAATACT
>JN190500
TGTACTCACTACTTATTCATAGTAGTAGTTGCGGTTAACTCAACTTTGTTGACAATTAACACAGGAGACTATATCTTCTATACTGACTGGGCTTGGACATCGTTCACCATCTTTTCCATTGGAAATATTCTGATGATATCTGTTGGTGCAACTTACTACCTGTTATTCACAGGAGTTCCAGGAACAGCATCGTATTATGGCCTAATAATGCAAGTTTATACTTGGGTGGCAAAAGGTGCATGGTTT---GCACTTGGATATCCATACGACTTTATCGCTACACCAATGTGGATTCCGTCATGCATGTTGTTGGACTTAGCATATTGGGCTTCAAAGAAGAACAAGCACTCGCTGATACTCTTTGGCGGCGTACTTGTAGGAATGTCGTTCCCATTGTTCAACATGGTAAACTTGTTGACAGTCGCAGACCCACTCGAAACAGCGTTCAAATATCCAAGACCAACGCTACCACCATACATGGTACCAATTGAACCGCAGGTCGGAAAGTTCTATAACAGTCCGGTTGCGCTTGGTGCGGGTACTGGTGCTGTATTGGCAGTTACGTTTACGGCTCTGGGTGCTAAACTCAATACG
>JN190707
ACAACGCACTATCTATTCATAGTAGTTGTAGCTGTAAATAGTACATTGCTGACTATAAATGCAGGTGACTATATCTTCTACACTGATTGGGCTTGGACTTCCTTTGTAGTCTTTTCCATTTCTCAATCTACTATGCTTGTGGTAGGAGCTATATACTATATGCTTTTCACAGGAGTACCAGGAACAGCAACATATTATGCTACCATAATGACAATCTATACATGGGTTGCAAAAGGTGCATGGTTT---GCTTTAGGATATCCATATGACTTTATTGTAGTACCAGTTTGGATACCTTCGGCTATGTTATTGGACCTTACTTACTGGGCAACGAGACGAAATAAACATGCTGCAATAATAATTGGCGGAACACTAGTAGGAATGTCATTACCAGTATTTAACATGATTAACTTGTTACTGGTCAAAGATCCGTTGGAGATGGCATTCAAGTATCCTAGGCCGACACTGCCACCTTATATGACCCCGATAGAGCCTCAGGTCGGGAAGTTCTACAACAGTCCGGTAGCGTTAGGCGCTGGAGCAGGTGCCGTTCTAAGTGTGCCAATAGCCGCGCTAGGTGCTAAACTGAACACG
>JN190745
TGTACTCACTACTTATTCATAGTAGTAGTCGCAGTAAACTCAACTTTGTTGACAATTAATACTGGTGACTATATCTTCTATACAGATTGGGCCTGGACATCATTCACAGTGTTTTCCATAGGAAACATTCTCATGATATCTGTTGGTGCAACATACTATCTGTTGTTCACAGGAGTTCCAGGAACAGCAACGTATTATGGCCTAATTATGCAGGTATATACGTGGGTGGCAAAGGGTGCATGGTTT---GCACTTGGATATCCATACGGCTTTATCGTCACACCAATGTGGATTCCGTCATGCATGTTGTTAGACTTGGCGTATTGGGCATCGAAGAAGAACAAGCACTCGCTGATACTGTTTGGCGGCGTACTTGTAGGAATGTCATTCCCATTGTTCAACATGGTAAACTTGTTGACAGTCGCAGACCCACTAGAAACAGCGTTCAAATATCCAAGACCAACGCTACCACCATACATGGTACCAATTGAACCGCAGGTCGGAAAGTTCTATAACAGTCCGGTTGCGCTTGGTGCGGGTACTGGTGCTGTCTTGGCAGTCACGTTTACGGCACTGGGTGCTAAACTCAATACG
>JN190786
TGTACTCACTACTTATTCATAGTAGTGGTAGCAGTTAATTCGACGCTACTTACAATTAATGCAGGTGACTATATCTTCTACACAGATTGGGCTTGGACATCCTTTGTAGTATTTTCCATCTCACAAACTTTGATGCTTGTGGTAGGTGCAACATATTACCTAACATTTACAGGAGTTCCAGGTACTGCAACGTACTACGGACTGATTATGACAGTGTATACATGGGTAGCAAAAGGTGCATGGTTT---GCACTCGGTTATCCATATGACTTCATTGTAACTCCAGTATGGATTCCATCAGCAATGCTGTTGGACTTAGCGTATTGGGCGACAAAGAAGAACAAGCACTCTCTGATACTGTTCGGCGGAGTACTGTGTGGAATGTCATTGCCATTGTTCAACATGGTAAACCTGATTACAGTAGCAGATCCACTAGAGACTGCATTCAAGTATCCAAGACCAACGTTACCACCATACATGACACCGATAGAACCGCAGGTAGGAAAGTTCTATAATAGCCCAGTTGCGCTTGGCGCAGGTGCTGGAGCAGTGTTGTCTGTAACGTTTGCGGCGTTAGGATGTAAACTGACTACG
>JN375846
TGTACACACTACCTATTCATAGTGGTAGTTGCAGTTAACTCAACTCTGTTAACAATTAACTCAGGAGACTATATCTTCTATACTGACTGGGCTTGGACATCATTCGTAGTTTTCTCTATCGCCAACACTTTGATGACGGTAGTCGGAGCTGTGTATTACATTACATTTACGGGTGTTCCTGGTACAGGCGCGTATTACGGCTTAATAATGCAGGTCTATACATGGGTCGCTAAAGTTGCATGGTTT---GCACTTGGTTATCCGGTGGATTTCATTGTTCATCCAATGTGGATTCCATCATGCATGTTGTTGGATTTGGCATATTGGGCTACGAAGAAGAATAAGCACTCGCTGATATTCTTTGGTGGAGTTTTAGTGGGAATGTCAATGCCGCTCTTCAATATGGTACAATTGATGATGATTGCGGATCCGCTAGAAACTGCGTTCAAATATCCAAGACCAACGTTGCCTCCATACATGACGCCGATAGAGCCGCAGGTCGGTAAGTTCTACAACAGCCCGGTAGCTTTGGGTGCTGGTGCAGGATCGGTTCTGTCAGTAACGTTTGCAGCATTGGGCTGTAAGCTCAATACC
>JN662455
TGTACTCACTACTTATTCATAGTTGTAGTTGCAGTCAATTCCACTTTGTCAACAATTAACTCTGGAGACTATATCTTCTATACAGATTGGGCCTGGACATCATTTGTAGTATTTTCTATCGCTAACACTCTGATGACTGTTGTTGGTGCTGTGTATTATCTTACATTTACAGGCGTACCTGGTACGGCAACGTATTATGGTCTGATTATGCAAGTCTATACATGGGTTGCAAAAGTTGCATGGTTT---GCACTTGGCTATCCAGTTGATTTCATAGTTCATCCAATGTGGATTCCATCTTGTATGCTGTTGGATTTGGCATATTGGGCGACAAAGAAGAATAAACACTCGCTGATATTCTTTGGCGGAGTTTTAGTCGGAATGTCAATGCCACTGTTCAATATGGTACAGTTGATGTCGATTGCGGATCCACTAGAAACTGCATTCAAGTATCCAAGACCAACATTGCCCCCATATATGACGCCAATAGAACCGCAGGTCGGTAAGTTCTATAATAGCCCAGTAGCTCTGGGAGCGGGAGCTGGATCGGTACTAGCATGTACATTTGCTGCATTAGGCTGTAAGCTTAATACG
>JN688235
ACAACGCACTACCTGCTCATAGTAGTCGTTGCTGTCAACAGCACACTGCTCACCATCAACGCAGGTGACTACATCTTCTATACAGACTGGATGTGGACATCCTTCGTGGTATTCTCGGTGTCGCAGTCGACGATGCTTGCTGTGGGCGCGATATACTACATGTTGTTCACAGGTGTTCCAGGCACTGCAACCTATTACGCCACTATCATGACCATCTACACATGGGTGGCCAAGGGCGCATGGTTT---GCACTTGGATATCCCTACGACTTCGTCGTGGTACCAGTGTGGATACCTTCGGCAATGCTGCTAGACCTCTCGTACTGGGCGACAAGACGCAACAAGCACGCTGCCATAATCATTGGCGGAACGCTGGTTGGCCTATCCTTCCCGCTGTTCAACATGGTCAACCTGTTGCTCGTCAGGGACCCGCTCGAGGTGGCCTTCAAGTATCCGAGACCGACACTGCCTGCATACATGACGCCTATAGAGCCCCAGGTAGGCAAGTTCTACAACTCGCCTGTCGCCCTGGGTTCAGGTGCCGGTGCAGTGCTAACGGTACCCATCGCTGCGTTGGGTGCAAAACTAAACACG
>JN786985
TGTACGCACTACTTATTCATAGTAGTCGTTGCAGTCAGCTCAACCCTGCTTACAATTAACGCAGGTGACTACATCTTCTACACTGATTGGGCATGGACTTCATATGTCGTGTTTTCAATATCACAGACATTGATGTTAGTGGTAGGCGCAACTTACTATCTCACATTCACTGGAGTTCCAGGAACCGCAACTTACTACGCACTTATTATGACCGTGTATACATGGGTCGCAAAAGGCGCGTGGTTT---GCACTAGGTTACCCATATGACTTCATTGTTACACCAGTTTGGTTACCATCAGCAATGTTAATTGACTTGGTATACTGGTCTACAAAGAAGAACAAGCATTCACTGATTCTCTTCGGTGGTGTTTTGTGTGGAATGTCATTGCCATTGTTCAACATGGTAAATCTAATTACCGTCGCTGATCCATTGGAGACTGCATTCAAATATCCAAGACCAACTTTGCCTCCATATATGACTCCTATAGAACCCCAAGTTGGAAAGTTCTATAACAGTCCGGTTGCACTCGGTGCAGGCGCAGGTGCTGTATTAGCAACTACGTTCGCTGCTCTGGGATGTAAACTAAACACG
>JN786993
ACAACGCACTATTTGTTCATAGTAGTGGTTGCTGTCAACAGCACACTGCTAACCATCAACGCAGGAGACTATATCTTCTATACAGACTGGATGTGGACCTCCTTTGTAGTGTTCTCGATCTCCCAATCTACGATGCTCGTAGTGGGCGCGATATACTACATGCTCTTCACAGGAGTACCAGGAACAGCCACATACTACGCCACAATCATGACAATCTACACCTGGGTTGCAAAGGGCGCGTGGTTT---GCACTGGGCTACCCGTACGACTTCATCGTGGTGCCTGTGTGGATACCCTCTGCAATGCTGTTGGACCTCACATACTGGGCAACAAGACGGAACAAGCACGCTGCAATCATTATCGGTGGAACACTGGTTGGACTATCGTTCCCGCTGTTCAACATGGTCAACCTGCTGCTCGTCAGAGACCCGCTCGAAGTCGCGTTCAAGTATCCAAGGCCGACGCTGCCTGCATACATGACGCCTATAGAGCCTCAGGTGGGCAAGTTCTACAACAGTCCTGTAGCCTTGGGTTCAGGCGCGGGAGCAGTGCTGTCAGTTCCTATAGCTGCGTTAGGTGCGAAGCTTAACACG
>JN787031
ACAACGCATTACTTGTTCATAGTAGTCGTTGCCGTAAACAGCACGCTGCTAACCATCAACGCAGGAGACTACATCTTCTACACAGACTGGATGTGGACCTCTTTTGTGGTATTCTCCGTCTCGCAATCTACGATGCTTGCGGTCGGCGCGATATACTACATGCTCTTCACAGGGGTTCCAGGTACAGCTACATACTACGCCACAATCATGACCATCTACACATGGGTCGCAAAAGGTGCATGGTTC---GCACTAGGCTATCCGTACGACTTCGTCGTCGTGCCGGTGTGGATTCCATCAGCAATGTTGCTAGACCTCTCGTACTGGGCTACAAGACGTAACAAGCACGCCGCCATACTGATTGGTGGAACTATGGTTGGACTTTCACTTCCGTTGTTCAACATGGTCAACTTGTTGCTCGTCAGAGACCCGCTCGAGGTGGCCTTCAAGTATCCGAGACCAACATTGCCCGCATACATGACACCAATAGAGCCCCAGGTAGGTAAGTTCTACAACAGTCCTGTAGCACTTGGTTCAGGCGCAGGAGCGGTACTGACAGTCCCTATGGCAGGGTTGGGAGCAAAACTCAACACG
>JN813567
TGTACTCACTACTTATTCATAGTAGTGGTTGCAGTCAACTCAACCCTGCTGACAATCAATGCAGGCGACTACATCTTCTACACTGACTGGGCCTGGACTTCATTTGTTGTGTTTTCAATATCACAAACACTGATGTTGGTAGTCGGCGCATGCTACTATCTCACATTCACTGGAGTACCAGGAACGGCAACGTATTACGCGTTGATCATGACAGTCTATACATGGATTGCCAAAGGTGCATGGTTT---GCACTCGGATATCCATATGACTTCATTGTCACACCAGTTTGGCTCCCATCAGCAATGCTGTTGGATCTGGCATACTGGGCTACAAAGAAGAACAAGCACTCACTGATTCTACTCGGTGGTGTGATGGCAGGACTATCTTTGCCATTGTTCAACATGGTCAACTTGATCACGGTTGCTGACCCATTAGAGACTGCGTTCAAATATCCAAGACCAACTTTGCCACCATACATGACTCCAATCGAGCCCGCTGTAGGTAAATTCTATAACAGTCCGGTTGCACTCGGTGCAGGCGCAGGTGCTGTATTATCAGTCACCATGTGTGCCCTGGGATGCAAGCTAAACACA
>JN934396
TGTACGCACTACCTATTCATTATAGTAGTTGCGGTCAACGGAACTTTGCTTACAATTAATGCAGGTGACTATATTTTCTATACTGATTGGGCCTGGACATCGTTTGTAATATTCTCGATATCACAAACGTTGATGCTTGTTGTCAGAGCAGTATATTATCTGACATTTACAGGTGTTCCGGGTACAGCTACGTATTACGGACTGATAATTACTGTATATACGTGGGTTGCAAAGGGTGCATGGTTT---GCACTAGGATATCCATATGACTTTATTGTAACTCCAGTGTGGTTACCATCTTGCATGTTACTAGACTTGGCATATTGGGCAACAAAACGAAACAAGCACTCGCTGATTCTGTTTGGCGGAGTGTTGGTAGGTATGTCCTTACCGTTGTTCAACATGGTAAATCTGATAACTGTAGCAGACCCACTAGAAACGGCATTCAAATATCCAAGGCCGACATTGCCACCATACATGACACCAATAGAACCGCAAGTTGGAAAGTTCTATAACAGTCCAGTTGCGCTGGGTGCAGGTGCTGGTGCAGTTCTGTCTGTCACTATGGCTGCGTTAGGATGTAAACTTACTACG
>JN934397
TGTACTCATTACTTATTCATAGTAGTGGTAGCAGTCAATTCAACTCTACTTGTTATTAACGCAGGTGACTATATCTTCTACACAGATTGGGCTTGGACCTCCTTTGTAGTATTTTCCATCGCAAATACTTTGATGCTTTGTGTCGGTGCAACATATTACCTAACATTTACAGGAGTTCCAGGTACAGCAACATACTACGCATTAATTATGACAGTGTATACATGGATAGCCAAAGGTGCATGGTTT---TCACTAGGATATCCATACGACTTCATTGTAGTCCCAGTATGGATACCATCAGCAATGCTGTTGGACTTGGCATATTGGGCAACAAAGAGAAATAAGCACTCTCTGATACTGTTTGGCGGAGTATTGTGTGGAATGTCATTACCGTTGTTCAATATGGTAAACCTGATAACCGTAGCAGATCCACTGGAGACTGCATTCAAGTATCCAAGACCTACGTTGCCACCATACATGACACCTATAGAACCGCAGGTAGGAAAGTTCTATAACAGCCCGGTTGCGCTTGGCGCAGGTGCTGGAGCTGTGCTGTCGGTAACGTTTACGGCGTTGGGATGTAAACTGACTACG
>JN934403
TGTACTCACTACTTATTCATAATCGTAGTTGCAGTAAACTCAACTTTACTTACAATTAATGCCGGAGACTATATCTTCTACACTGATTGGGCATGGACTTCATTCGTTGTATTCTCTATTTCACAAACTCTAATGTTAACAGTAGGTGCAGTTTACTATCTTACGTTTACAGGTGTTGTGGGAACAGCGACATACTATGCGTTAATAATGACAGTGTATACGTGGGTTGCAAAAGGTGCATGGTTT---TCACTTGGATATCCATATGACTTTATAGTTACACCAATATGGATCCCATCGGCGATATTGCTTGATTTGGCATATTGGGCTACAAAGAAGAACAAGCACTCTCTGATACTATTTGGCGGAGTACTAGTTGGAATGTCATTACCACTGTTTAACATGGTAAACCTCATTACAATAGCAGATCCACTAGAGACTGCATTCAAGTATCCAAGACCAACGTTGCCACCATACATGACGCCAATAGAACCGCAGGTCGGAAAGTTCTATAACAGTCCGGTTGCGCTGGGAGCTGGTGCTGGTGCTGTGCTGTCTGTTACGTTTGCCGCGTTAGGGTGTAAACTGACTACG
>JN977585
ACAACCCACTATCTGTTCATTGTTGTAGTTGCTGTCAATAGTACACTGCTGACAATCAATGCAGGAGACTACATATTCTACACCGACTGGGCTTGGACATCCTTTGTAGTATTCTCGATATCGCAATCGACCATGCTTGCAGTAGGAGCTGTCTATTACTTGCTCTTCACAGGAGTGCCGGGAACAGCCACGTATTATGCAACCACTATGACCATCTATACGTGGGTTGCGAAGGGTGCGTGGTTT---GCTTTGGGATACCCGTACGACTTTGTTGCAGTGCCAGTGTGGATACCTTCAGCCATGTTGTTAGACCTTACGTATTGGGCTACGAGACGGAATAAGCACATGCTTATACTTGTTGGCGGTACGTTGTGTGGTCTATCGCTTCCGTTGTTCAACATGATTAACTTGCTGCTAGTACGGGACCCATTGGAAGTTGCATTCAAGTATCCTCGACCCACATTGCCTCCTTACATGACGCCAATAGAGCCTCAGGTCGGAAAGTTCTATAACAGTCCCGTAGCATTGGGTTCGGGAGCTTCTGCAGTGTTAACAGTGCCTATCGCAGCTCTGGGTGCTAAACTGAACACG
>JN977593
ACAACCCACTATCTGTTCATTGTTGTAGTTGCTGTCAATAGCACGCTGCTTACAATTAATTCAGGAGACTACATATTCTACACCGACTGGGCTTGGACATCCTTTGTAATATTTTCAATTGCACAATCGACTATGCTTGCAGTAGGAGCTGTCTATTACTTGCTCTTCACAGGAGTTCCAGGAACAGCCACGTATTACGCAACCATCATGACTATCTATGCATGGGTTGCAAAGGGTGCGTGGTTT---GCCTTAGGATACCCATATGACTTTGTTGCTGTACCTGTATGGATACCATCGGCAATGTTGTTGGACCTCACGTACTGGGCGACTCGCCGGAATAAGCATACGCTAATACTCGTCGGCGGCACCTTAGTTGGGCTATCGCTTCCTTTGTTCAACATGATTAATCTACTGCTAGTTCGAGATCCATTGGAAGTAGCATTCAAGTATCCTAGACCCACATTGCCGCCCTATATGACGCCAATTGAGCCTCAGGTCGGAAAGTTCTATAACAGCCCCGTAGCCTTGGGAGCTGGTGCTTCAGCTGTGTTAACTGTGCCTATAGCAGCATTAGGTGCTAAGCTGAATACG
>JQ014638
ACAACGCACTATTTGTTCATAGTAGTCGTTGCTGTCAACAGCACGCTGCTAACCATCAATGCAGGAGACTATATCTTCTACACAGATTGGATGTGGACCTCCTTCGTGGTCTTCTCGATCTCGCAATCGACTATGCTTGCTGTGGGCGCGGTTTACTATATGCTCTTCACAGGGGTACCTGGAACGGCCACATACTACGCGACAATCATGACAATCTACACATGGGTCGCAAAGGGAGCGTGGTTT---GCATTGGGCTATCCATATGACTTCATTGTTGTTCCGGTTTGGATACCTTCAGCAATGCTGTTGGACTTGACTTACTGGGCGACAAGACGGAACAAGCACGCGGCAATGATCATCGGTGGAACATTGATTGGTCTTTCATTCCCGCTGTTCAACATGGTCAATCTGCTGCTCGTCAGAGATCCGCTCGAAGTGGCATTCAAGTATCCAAGGCCGACTCTGCCTGCGTACATGACGCCCATAGAGCCTCAGGTGGGCAAGTTCTACAACAGTCCCGTAGCGCTGGGCTCCGGAGCAGGAGCGGCTCTAACAGTACCTATGGCTGCATTGGGTGCGAAGCTGAACACG
>JQ014649
ACAACTCATTATTTGTTCATAGTTGTTGTTGCTGTAAACAGTACGTTGCTTACAATCAACGCAGGAGATTATATCTTCTACACTGACTGGGCATGGACATCATTTGTCGTATTTTCAATATCTCAGTCAACAATGCTTGTGGTAGGAGCTATATACTATATGCTGTTCACAGGAGTACCTGGTACCGCCACGTATTACGCAACTATAATGACAATATATACTTGGGTTGCAAAAGGAGCATGGTTC---GCTTTGGGTTATCCCTATGACTTTATAGTCGTTCCTGTCTGGATACCTTCAGCTATGTTATTGGATCTGTCATACTGGGCAACGAGAAGAAACAAACATGCTGCAATTCTTATTGGTGGTGTGCTAGTTGGAATGTCATTGCCCTTATTTAATATGATTAACTTATTGTTAGTCTCTGATCCATTAGAAATGGCATTCAAATATCCACGTCCAACATTACCACCATATATGACTCCAATTGAACCTCGGGTTGGTAAATTCTACAACAGTCCTGTTGCCTTGGGTGCGGGTGCTGGTGCAGTTCTATGTGTGCCTATCGCAGCTTTGGGTGCTAAGTTAAACACT
>JQ082885
TGTACTCACTACTTGTTCATAGTAGTGGTGGCAGTCAACTCGACCTTGTTGACAATTAACGCAGGAGACTACATATTCTACACTGACTGGATGTGGACATCATATGTGATATTTACTCTATCACAATCATTGATGCTCGCAGTCGGTGCAGCATACTACCTAACGTTCACTGGTGTTCCAGGAACGGCAACCTACTATGCATTGATAATGACAGTGTATACATGGATTGCAAAAGGTGCGTGGTTT---TCGCTAGGATATCCATACAGCTTCATCGTTGTACCAATGTGGATTCCATCTGCAATATTGATGGATTTGGTATATTGGGCAACAAAGAAGAACAAGCACGCTTTGATCTTAATGGGCGGTGTGCTGGTTGGAATGTCAATGTCGATGTTCAACATGATTAATCTATTGACAATAGATGATCCACTGCAGACTGCTTTCAAGTACCCAAGAACTACATTGCCACCATACATGACTCCAATAGAACCTCAAGTGGGCAAGTTCTATGATAGTCCAGTAGCACCGGGTGCAGGTGCTGGTGCAGTTCTGACTGTAACAATGACTGCATTAGGCTGCAAACTAACGACC
>JQ272694
TGTACACACTACTTATTCATAGTAGTTGTTGGCGTTAACTCTACTTTGTTAACAATTAATGCAGGAGATTACATCTTCTACACTGACTGGGCTTGGACTTCGTACACGGTATTTTCAATATCGCAAACGTTGATGCTAATTGTAGGTGCTACGTATTACCTAACATTTACAGGCGTTCCAGGCACAGCGACGTACTACGCTCTAATTATGACAGTATACACATGGGTAGCAAAAGCAGCATGGTTT---TCGCTAGGATATCCATATGACTTCATTGTAACTCCAGTTTGGCTTCCATCAGCAATGCTGTTGGACTTGGTATACTGGGCGACAAAGAAGAACAAGCACTCCTTGATACTGTTTGGCGGCGTACTGGTAGGAATGTCTTTACCATTATTCAACATGGTAAACCTGATAACAGTAGCAGACCCACTAGAAACGGCATTCAAATATCCAAGACCAACATTGCCACCATATATGACACCGATAGAGCCCCAAGTTGGCAAGTTCTATAACAGCCCCGTAGCACTCGGAGCCGGTGCAAGTGCAGTATTGGGATGTACATTTGCAGCATTAGGTTGTAAACTAAATACT
>JQ277516
ACTACACACTATCTATTCATAGTTGTAGTTGCTGTAAATAGTACATTATTGACAATCAACGCAGGAGACTACATTTTCTATACAGATTGGGCATGGACATCATTCGTAGTATTCTCAATATCCCAATCAACAATGCTTGTAGTTGGTGCAATCTATTACATGCTCTTCACCGGTGTACCAGGGACTGCAACATATTATGCAACAATCATGACTATCTATACATGGGTAGCCAAAGGAGCTTGGTTT---GCATTAGGATATCCATACGACTTCGTGGTAACTCCAGTCTGGATACCTTCAGCAATGCTGTTAGATTTGACATATTGGGCAACAAGAAGGAATAAGCATGCTGCCATTATAATTGGCGGAACATTGGTAGGACTTTCATTGCCAATATTCAATATGATAAATCTACTGCTGGTCAGAGATCCTCTAGAGATGGCATTCAAGTATCCTCGTCCAACATTGCCTCCATACATGACACCAATTGAGCCTCAGGTCGGAAAGTTCTACAATAGTCCCGTGGCGCTAGGATCGGGAGCTGCGGCTGTGCTGAGCGTTCCAATCGCTGCATTGGGCGCAAAACTCAATACT
>JQ312235
ACGACGCACTATCTATTCATAGTTGTGGTTGCTGTCAATAGCACACTTCTAACAATTAATGCTGGAGACTACATATTCTACACAGACTGGGCGTGGACATCCTTTGTGGTATTTTCGATTTCACAGTCGACCATGCTTGCCGTAGGAGCTGTCTACTACCTACTCTTTACTGGAGTACCGGGAACTGCAACATACTATGCAACCATAATGACAATCTATACGTGGGTTGCAAAAGGTGCTTGGTTC---GCGTTAGGTTATCCGTATGACTTCATCACTACTCCAGTGTGGATACCTTCGGCGATGTTGTTAGACCTTACTTATTGGGCAACGCGGCGGAACAAACACATGTTAATATTGGTTGGAGGGACATTAGTTGGTCTGTCACTTCCCTTGTTTAACATGATCAACCTACTACTGATACGGGATCCGTTGGAAGTCGCATTCAAATATCCTAGACCCACATTGCCCCCCTATATGACCCCTATAGAACCTCAGGTCGGGAAGTTCTACAATAGTCCGGTCGCATTGGGTTCAGGTGCCGGAGCGGTGCTGACAGTGCCTATAGCAGCATTAGGTGCTAAGTTAAACACG
>JQ319429
ACAACGCACTATTTGTTCATAGTAGTGGTTGCTGTCAACAGCACGCTGCTAACCATCAACGCAGGAGACTATATCTTCTACACAGACTGGATGTGGACCTCCTTCGTAGTATTCTCGGTCTCGCAGTCGACGATGCTTGCGGTGGGCGCGATATACTACATGCTCTTCACAGGGGTACCTGGAACGGCCACATACTACGCCACAATCATGACAATCTACACATGGGTTGCAAAGGGTGCATGGTTT---GCACTGGGCTATCCGTACGACTTCATTGTAGTGCCGATCTGGATACCTTCAGCAATGCTGCTGGACCTGTCATACTGGGCTACAAGGCGGAACAAGCACGCTGCAATCATCATCGGTGGAACACTGATTGGCCTATCCTTCCCGCTGTTCAACATGGTCAATCTGCTGCTCGTCAGGGACCCGCTGGAGAGGGCATTCAAGTATCCTAGACCGACACTGCCTGCGTACATGACTCCAATCGAGCCCCAGGTAGGCAAGTTCTACAACAGTCCTGTCGCCTTGGGTTCAGGGGCATCAGCAGTGCTGACGGTTCCGATGGCTGCGTTGGGCGCGAAACTTAACACG
>JQ319440
TGTACGCACTACTTATTCATAGTAGTGGTTGCAGTAAACTCTACCCTGCTAACAATCAATGCAGGTGACTACATCTTCTACACTGACTGGGCCTGGACTTCGTTTGTAATATTCTCAGTATCACAAACACTCATGTTGGTGGTCGGAGCATGTTACTACCTAACATTTACCGGAGTCCCAGGAACAGCAACGTATTATGCGTTGATAATGACTGTCTACACATGGGTAGCAAAAGGTGCATGGTTT---GCACTAGGATATCCATATGACTTCGTTGTAACACCAGTTTGGTTGCCGTCAGCAATGTTGCTTGATCTGGCATACTGGGCGACAAAGAAGAACAAGCACTCACTGATTCTGTTTGGTGGTGTAATGTGTGGAATGTCATTGCCGTTGTTTAACATGGTCAACCTAATCACAGTGGCTGATCCATTAGAGACTGCATTCAAATATCCAAGACCAACGCTTCCGCCGTATATGACTCCAATAGAACCAGCAGTAGGCAAGTTCTATAACAGTCCAGTCGCATTAGGTGCAGGTGCCGGTGCTGTATTATCAGTAACCATGGCCGCATTGGGATGTAAACTGAACACG
>JQ320505
TGTACTCACTACTTGTTTATTGTAGTGGTTGCAGTCAACTCTACCTTGTTGACAATTAACGCTGGAGACTACATATTCTATACTGACTGGGCATGGACATTCTTTGTGGTATTCTCAATATCCCAGACGCTCATGCTAGGAGTCGGTGCAGCATACTACCTGACGTTTACTGGAGTTCCAGGAACAGCAACATACTATGCACTGATAATGACGGTGTATACTTGGGTTGCAAAGGGAGCATGGTTT---GCATTAGGATATCCATATGACTTCATTGTTACACCAGTATGGATTCCATCCGCAATGCTGATGGATTTGGTATACTGGGCAACAAAGAGGAACAAGCACTCGCTGATCTTAATGGGCGGTGTGCTAGTTGGACTGTCTCTGCCACTGTTTAACATGGTAAATCTCTTACTGATCGCTGATCCGCTTGAGACTGCATTCAAATATCCAAGACCAACTTTGCCTCCGTACATGACTCCAATAGAACCGCAAGTAGGCAAGTTCTATAACAGTCCAGTAGCGCTAGGTGCGGGTGCTGGTGCTGTACTGTCAGTTACGATGACAGCGTTAGGCTGCAAGCTGACTACG
>JQ345747
TGTACTCACTACTTATTCATAGTAGTAGTCGCAGTAAACTCAACTTTGTTGACAATTAACACTGGTGACTATATCTTCTATACAGACTGGGCCTGGACATCATATACAGTGTTCTCCATTGGAAACATTCTCATGATATCTGTCGGTGCAACATACTATCTGTTGTTCACAGGAGTTCCAGGAACAGCTACGTATTATGGCCTCATTATGCAGGTATATACATGGGTGGCAAAAGGTGCATGGTTT---GCACTTGGATATCCATACGACTTTATCGTTACTCCGATGTGGATTCCGTCATGCATGTTGTTAGACTTGGCGTATTGGGCATCAAAGAAGAACAAGCACTCGCTGATACTGTTTGGCGGCGTACTTGTAGGAATGTCATTCCCGTTGTTCAACATGGTAAACTTGTTGACAGTCGCAGACCCACTAGAAACAGCGTTCAAATATCCAAGACCAACGCTACCACCATACATGGTACCAATTGAACCGCAGGTCGGAAAGTTCTATAACAGTCCGGTTGCGCTTGGTGCGGGTACTGGTGCAGTATTGGCAGTTACGTTTACGGCACTGGGTGCTAAACTCAATACG
>JQ345748
TGTACTCACTACTTATTCATAATAGTAGTAGCAGTCAATTCTACGCTTTTAACAATCAATGCAGGAGACTATATCTTCTACACTGATTGGGCCTGGACATCCTTTGTAGTATTCTCCATCTCACAAACCTTGATGTTAACTGTTGGAGCAGTTTACTACCTTACATTTACAGGAGTTCCTGGTACAGCGACATACTACGCCTTAATTATGACAGTGTATACATGGGTAGCCAAAGGTGCATGGTTT---GCACTAGGATATCCATATGACTTCATTGTTACTCCAGTCTGGATTCCATCAGCAATGTTGTTGGATCTGGCGTATTGGGCTACAAAGAAGAACAAGCACTCGTTGATATTGTTTGGCGGTGTAATGGTCGGAATGTCGTTACCGTTATTCAACATGGTTAATTTGATTACGGTAGCAGATCCGCTAGAGACTGCATTCAAGTATCCAAGACCCACGTTACCACCATATATGACACCGATAGAACCGCAGGTAGGAAAGTTCTATAACAGCCCAGTCGCGCTTGGCGCAGGTGCTGGAGCAGTGCTGTCGGTAACGTTTGCGGCGTTAGGTTGTAAACTAACTACG
>JQ345765
TGTACACACTACTTATTCATAGTAGTAGTTGCAGTTAACCCAACACTGTTAACGATTAATGCAGGTGACTACATTTTCTATACTGACTGGGCTTGGACATCGTTTACGGTATTCTCAATATCTCAAACGTTGATGCTTGTTGTAGGTGCTACATATTACCTAACATTTACAGGAGTTCCAGGAACAGCGACGTACTACGGTCTTATCATGACAGTGTATACATGGATAGCAAAAGGTGCATGGTTT---GCACTCGGATACCCATATGACTTCATTGTAACACCAATATGGCTACCATCAGCAATGCTGTTGGACTTAGTTTATTGGGCCACAAAGAAGAACAAACATTCACTGATATTGATGGGAGGAGTACTTGTAGGAATGTCACTACCATTGTTCAACATGATAAATCTGATAACAGTGGCAGACCCACTAGAAACGGCCTTCAAATATCCAAGGCCAACATTGCCACCATACATGACACCTATAGAGCCTCAAGTAGGTAAATTCTATAACAGTCCAGTAGCCTTAGGCGCAGGAGCAGGTGCAGTATTGGGAACAACATTTGCAGCTCTTGGATGTAAGCTAAACACT
>JQ345836
TGTACTCACTACCTGTTCATTGTGGTAGTTGCAGTAAACTCAACTCTGTTGACAATTAACGCAGGAGACTATATTTTCTACACAGACTGGGCTTGGACATCATTTACTGTCTTTTCAATATCGCAAACACTGATGTTAGTAGTTGGTGCTACGTATTATTTGACATTCACTGGTGTTCCAGGAACAGCGACGTACTACGGATTAATAATGACAGTGTATACGTGGGTAGCAAAAGGTGCATGGTTT---GCACTGGGATACCCATATGACTTCATTGTAACTCCAATTTGGTTGCCATCGGCAATGTTGCTGGATTTGGCATATTGGGCTACAAAGAGGAATAAGCACTCGCTAATATTATTCGGTGGTGTCCTTGTGGGAATGTCCTTGCCGTTGTTCAATATGGTAAATCTGATAACAGTTGCAGACCCACTAGAAACGGCATTCAAGTATCCAAGGCCAACATTACCACCATACATGACACCGATAGAACCGCAGGTAGGCAAATTCTATAACAGCCCAGTTGCGCTCGGTGCAGGTGCAGGTGCAGTATTGGCTTGTACATTTGCAGCGCTAGGCTGTAAACTGAATACA
>JQ345851
ACTACGCACTACTTGTTCATAGTGGTGGTTGCTGTCAACAGCACGCTGCTAACGATCAACACAGGAGACTATATTTTCTATACAGACTGGATGTGGACCTCTTTCGTGGTATTCTCTATCTCTCAATCCACGATGCTCGTGGTGGGAGCAATATACTACATGCTCTTCACAGGAGTACCAGGAACGGCCACATACTACGCCACAATCATGACAATCTACACATGGGTTGCAAAAGGCGCATGGTTC---GCACTGGGATATCCGTACGACTTTATCGCGGTGCCTATATGGATACCTTCTGCAATGCTGTTAGACCTGACATACTGGGCAACAAGACGCAACAAGCACGCTGCCATACTCATTGGTGGAACGTTGGTTGGCCTTTCGTTCCCGCTGTTCAACATGGTCAACTTGCTACTCATCAGAGATCCACTGGAGGTGGCGTTCAAGTATCCGAGACCAACTCTGCCAGCATACATGACTCCGATCGAGCCCCAGGTAGGTAAGTTCTACAACAGTCCTGTAGCCTTGGGTTCAGGCACGGGAGCAGTACTGACAGTTCCGATGGCTGCGTTGGGTGCGAAGCTTAACACG
>JQ345901
ACAACTCACTATTTGTTCATAGTTGTTGTTGCAGTTAACAGTACGTTGCTTACAATCAACGCAGGAGATTACATCTTCTATACTGACTGGGCGTGGACATCATTTGTCGTATTTTCGATTTCTCAATCCACAATGCTTGTGGTTGGAGCTATATACTATATGTTGTTTACAGGCGTTCCGGGTACTGCTACGTATTATGCAACTATAATGACTATATATACATGGGTTGCCAAAGGTGCATGGTTT---GCATTGGGATATCCATACGACTTTGTTGTGGTTCCTGTTTGGATACCATCGGCGATGTTGTTGGATTTGGCGTACTGGGCAACAAGGAGAAACAAACACGCGGCTATATTAATTGGTGGTGTGTTGGTAGGAATGTCGCTACCACTATTTAATATGATCAACTTGTTGTTGGTTGCTGATCCCTTGGAAATGGCATTCAAGTATCCAAGACCCACTTTACCACCATACATGACTCCAATCGAACCTCAGGTAGGTAAGTTCTATAATAGTCCTGTTGCGCTAGGGGCCGGTGCGGGAGCTGTGCTATGTGTTCCTATAGCGGCATTGGGTGCAAAACTCAATACC
>JQ345923
TGTACTCACTACCTATTCATTGTGGTAGTTGCAGTAAACTCGACTCTATTGACAATTAACGCAGGAGACTATATTTTCTACACAGACTGGGCTTGGACATCATTTACTGTCTTTTCAATATCACAAACGCTGATGTTAGTAGTTGGCGCGTGCTATTATTTGACATTTACAGGTGTTCCAGGAACCGCAACGTACTACGCCCTGATAATGACAGTGTATACGTGGATAGCAAAAGGTGCATGGTTT---GCACTGGGATATCCATACGACTTCATTGTTACTCCAGTATGGTTACCATCAGCAATGCTGTTGGATTTGGCATATTGGGCTACAAAGAAAAACAAACACTCGCTAATATTATTCGGCGGTGTACTGGTAGGAATGTCTTTGCCGTTGTTCAATATGATTAATCTGATAACGGTCGCAGACCCACTAGAAACGGCCTTCAAATATCCAAGACCGACATTACCTCCATACATGACACCAATAGAACCGCAAGTAGGTAAATTCTACAACAGTCCGGTTGCATTAGGTGCGGGAGCTGGTGCTGTGTTATCTGTAACGATGGCAGCGCTGGGTGCAAAGCTGAATACT
>JQ358981
TGTACTCACTACTTATTCATAGTAGTAGCTGCAGTTAACTCAACACTGTTAACAATTAACGCAGGAGACTACATTTTCTATACTGACTGGGCTTGGACATCGTTTACGGTATTTTCAATATCTCAAACGTTGATGCTTGTAGTAGGTGCAGTATATTACCTAACATTTACAGGTGCTCCAGGAACAGCGACGTATTACGCCCTTATTATGACAGTATACACATGGGTAGCAAAAGGTGCATGGTTT---GCACTCGGATATCCATATGACTTCATTGTCACACCAATATGGTTACCATCAGCAATGTTGCTTGATCTAGCGTATTGGGCTACAAAGAAGAACAGACACTCGTTGATACTGTTTGGCGGAGTATTAGTAGGAATGTCGTTACCGATGTTTAACATGATAAACCTGATAACAGTGGTAGACCCACTAGAAACGGCCTTCAAATATCCAAGACCAACATTACCACCATACATGACGCCGATAGAACCGCAGGTAGGTAAGTTCTATAACAGTCCTGTTGCCTTAGGTGCTGGTGCTGGTTCTGTACTGGGAGTAACGTTTACGGCACTTGGTTGTAAACTAAACACC
>JQ358993
TGTACTCACTACTTATTCATAGTAGTAGTTGCAGTTAACTCAACACTGTTAACAATTAACGCAGGAGACTACATTTTCTATACCGACTGGGCTTGGACTTCGTTTACGGTATTTTCTATATCGCAAACGTTGATGCTTGTAGTAGGTGCAGTATATTACCTAACATTTACAGGTGTTCCAGGAACAGCGACGTATTACGCCCTCATTATGACAGTATACACATGGGTAGCTAAAGGTGCATGGTTT---GCACTTGGATATCCGTATGACTTCATTGTCACACCAATATGGTTACCATCAGCAATGTTACTTGATTTGGCCTATTGGGCAACAAAGAAGAACAATCATTCGTTGATACTGTTTGGCGGAGTACTGGTAGGAATGTCGTTACCGATGTTTAACATGATAAACCTGATAACAGTTGCAGACCCACTAGAAACGGCCTTCAAATATCCAAGACCAACATTACCACCATACATGACGCCGATAGAACCGCAGGTAGGAAAGTTCTATAACAGTCCTGTTGCTTTAGGTGCTGGTGCTGGTTCGGTATTGGGAGTAACGTTTACAGCACTTGGTTGTGAACTAAACACT
>JQ365759
TGTACTCACTACTTATTCATAGTAGTGGTAGCAGTCAACTCGACCCTGTTGGTAATCAACGCAGGAGACTACATATTCTACACTGATTGGGCATGGACATCATATGTGATATTTACACTATCACAATCATTGATGCTCGCAGTCGGTGCAGCATATTACCTTACGTTCACTGGTGTACCAGGAACGGCAACATACTATGCACTGATAATGACGGTGTATACGTGGATTGCAAAAGGTGCGTGGTTC---TCCTTAGGATACCCATACAGCTTCATCGTTGTTCCGATATGGATTCCATCTGCAATATTGATGGATCTGGCATATTGGGCAACAAAGAGAAACAAACACTCTTTGATCCTTATAGGCGGTGTGCTCTGTGGAATGTCTATGTCGTTGTTCAACATGATCAATCTAATCACAATAGATGATCCTCTTGAGACTGCTTTCAAATACCCGAGAACCACATTGCCTCCATACATGACACCGATAGAACCACAAGTAGGTAAGTTCTATGATAGTCCCGTAGCTTTGGGTGCAGGCGCTAGTGCCGTATTAACGGTAACAATGACTGCGTTAGGAACCAAACTAACAACA
>JQ365799
TGTACTCACTACTTATTCATAGTAGTGGTAGCAGTCAACTCGACCCTGTTGGTAATCAACGCAGGAGACTACATATTCTACACTGATTGGGCATGGACATCATATGTGATATTCACATTATCACAATCATTGATGCTCGCAGTTGGTGCAGCATATTACCTAACGTTCACTGGTGTTCCAGGAACTGCAACATACTATGCACTGATAATGACGGTGTATACGTGGATTGCAAAAGGTGCGTGGTTC---TCCTTAGGATACCCATACAGCTTCATCGTTGTTCCGATATGGATTCCGTCAGCAATATTGATGGACTTGGCATATTGGGCAACAAAGAGAAACAAACACTCTTTGATCCTAATCGGCGGTGTACTCTGTGGAATGTCTATGTCGTTGTTCAACATGATCAATCTAATTACAATAGATGATCCTCTTGAGACTGCTTTCAAATACCCGAGAACCACATTGCCTCCATACATGACCCCAATAGAACCCCAAGTAGGAAAGTTCTATGATAGTCCCGTAGCTTTGGGTGCAGGCGCTAGTGCAGTATTAACGGTAACAATGACTGCATTAGGAACCAAACTAACAACA
>JQ396285
TGTACTCATTATCTATTCATAGTTGTAGTTGCAGTAAACTCGACTCTGTTAACAATTAACTCTGGTGACTATATCTTCTATACTGATTGGGCCTGGACGTCTTTCGTAGTATTTTCTATAGCTAACACTTTGATGACAGTTGTCGGTGCTGTGTATTATCTTACATTTACTGGAGTACCGGGTACTGCATCGTATTACGGTTTAATTATGCAAGTCTATACATGGGTTGCAAAAGTTGCATGGTTT---GCACTTGGTTACCCAGTGGATTTCATTGTTCATCCAATGTGGATTCCATCGTGTATGTTATTGGACTTGGCATATTGGGCGACAAAGAAGAATAAACACTCGCTGATATTCTTTGGCGGAGTTTTAGTAGGAATGTCAATGCCACTGTTCAATATGGTACAGTTGATGTTGATAGCAGACCCACTAGAAACTGCATTCAAGTATCCAAGACCAACATTGCCTCCATACATGACGCCGATAGAACCGCAGGTAGGTAAGTTCTACAACAGCCCAGTAGCTCTTGGAGCGGGAGCTGGATCGGTACTAGCATGTACATTTGCGGCACTAGGTTGTAAGCTCAATACG
>JQ396287
TGTACTCATTACTTATTCATAGTAGTAGTTGCAGTAAACTCTACTTTACTAGTAATTAACGCGGGAGATTATATCTTCTATACTGATTGGGCCTGGACTTCATTTGTAGTATTTTCCATCGCTAACACTCTCATGGTTACTGTTGGTGCTGTGTATTATCTTACTTTTACAGGTGTACCTGGTACTGCAACGTATTATGGTCTGATTATGCAAGTCTATACATGGGTTGCAAAAGTTGCGTGGTTT---GCACTTGGTTATCCAGTGGACTTTATTGTTCATCCAATGTGGATTCCATCTTGTATGCTTTTGGACTTGGCGTATTGGGCGACAAAGAAAAATAAACATTCGCTAATATTCTTTGGTGGAGTTTTAGTTGGAATGTCAATGCCACTGTTCAATATGGTACAGTTGATGTTGATTGCGGATCCACTAGAAACTGCATTTAAGTATCCAAGACCTACATTGCCTCCATACATGACGCCTATAGAACCGCAGGTCGGTAAGTTCTACAATAGCCCTGTAGCTCTGGGAGCGGGAGCTGGATCTGTACTAGCATGTACATTTGCAGCATTAGGCTGTAAGCTTAATACG
>JQ396292
TGTACACACTACTTATTCATAGTAGTAGTTGCAGTAAACTCCACTTTGTTAACAATTAACTCAGGAGACTATATCTTCTATACAGACTGGGCTTGGACATCATTTGTAGTATTTTCAATTGCTAATACACTGATGACAGTGGTTGGCGCTGTTTACTATATCACATTTACAGGTGTTCCGGGCACAGGCGCATATTATGGCCTGATTATGCAAGTCTATACTTGGGTCGCTAAGGTTGCATGGTTT---GCACTTGGCTATCCTGTGGATTTCATTGTTCATCCAATGTGGATTCCATCTTGTATGTTATTGGACTTGGCATATTGGGCTACAAAGAAGAATAAGCACTCGCTGATATTCTTTGGTGGAGTTTTAGTTGGAATGTCGATGCCATTATTCAACATGGTTCAGTTGATGATGATTGCCGATCCGCTAGAAACTGCATTCAAGTATCCGAGACCAACATTGCCACCATATATGACACCGATAGAACCGCAGGTGGGTAAGTTCTACAATAGCCCAGTAGCTCTGGGTGCGGGAGCTGGATCTGTCCTGTCGGTAACGTTTGCAGCATTGGGCTGTAAGCTTAACACT
>JQ403660
ACAACGCACTATTTGTTCATAGTAGTGGTTGCTGTCAACAGCACACTACTAACCATCAACGCAGGAGACTATATCTTCTACACAGACTGGATGTGGACCTCCTTCGTAGTATTCTCGGTCTCGCAATCGACGATGCTTGCGGTAGGCGCGATTTACTACGTGCTCTTCACAGGAGTACCAGGTACGGCCACATACTACGCCACAATCATGACAATCTACACATGGGTCACGAAGGGTGCATGGTTT---GCACTGGGCTATCCGTACGACTTCATTGTAGTTCCAATTTGGATACCTTCAGCCATGCTGATGGATCTCACATACTGGGCTACAAGGCGGAACAAGCACGCTGCAATCATCATCGGTGGAACACTGGTTGGCCTATCGTTCCCGCTGTTCAACATGGTCAACCTGCTGCTCATTAGGGATCCATTGGAGGTGGCGTTCAAGTATCCTAGACCGACACTGCCTGCGTATATGACTCCGATCGAGCCCCAGGTAGGTAAGTTCTACAACAGTCCTGTAGCCTTGGGCTCAGGAGCAAGCGCGGTGCTGACAGTGCCGATCGCTGCATTAGGTGCGAAGCTTAACACG
>JQ403764
TGTACTCACTACTTGTTCATAGTAGTGGTTGCAGTAAACTCTACCCTGCTAACAATTAACGCAGGAGACTACATCTTCTACACTGACTGGGCCTGGACTTCGTTTGTAATATTCTCAATATCACAATCGTTGATGTTGGTGGTAGGAGCATGTTACTATCTAACATTCACTGGAGTCCCAGGAACAGCAACGTATTATGCGTTGATAATGACCGTCTACACATGGGTAGCAAAGGGTGCATGGTTT---TCACTCGGATACCCATACGACTTCATTGTAACACCAGTTTGGCTACCGTCGGCAATGCTGCTTGACTTGGCATACTGGGCGACAAAGAAGAACAAGCACTCACTGATACTATTCGGTGGTGTGATGTGTGGAATGTCATTGCCGTTGTTTAACATGGTCAACCTCATCACTGTGGCTGATCCATTAGAGACTGCATTCAAATATCCTAGACCAACGCTCGCTCCGTATATGACACCGATAGAACCTGCGGTAGGCAAGTTCTACAATAGTCCAGTCGCATTAGGTGCAGGTGCAGGTGCTGTATTATCAGTAACCATGGCCGCATTGGGATGCAAACTGAACACG
>JQ403856
TGTACGCACTACTTGTTTATAGTAGTCGTTGCAGTCAACTCAACCCTGCTTACAATCAACGCAGGAGACTACATCTTCTACACTGACTGGGCATGGACTTCATATGTCGTGTTCTCTGTATCACAGACATTGATGTTGGTAGTTGGCGCAGCTTACTATCTAACATTTACAGGAGTTCCAGGAACCGCAACATACTACGCGCTTATTATGACCGTGTATACATGGGTCGCAAAAGGCGCATGGTTT---GCTCTAGGTTACCCATATGACTTCATTGTTACACCAGTTTGGTTGCCATCGGCAATGTTAATTGACTTGGCATACTGGGCAACAAAGAAGAACAAGCACTCACTGATACTATTCGGTGGTGTGTTGTGTGGAATGTCATTACCACTGTTCAACATGGTAAATCTAATTACCGTGGCTGATCCATTGGAGACTGCATTCAAATATCCAAGACCAACTTTGCCTCCATACATGACTCCAATAGAACCCCAAGTAGGCAAGTTCTATAACAGTCCAGTAGCACTCGGTGCAGGCGCAGGTGCTGTATTATCAGTAACTATGGCTGCTCTAGGATGTAAACTGAACACA
>JQ403973
ACAACGCACTACCTGTTCATAGTAGTCGTTGCTGTCAACAGCACGCTGCTAACCATCAACGCAGGAGACTACATCTTCTACACAGACTGGATGTGGACATCCTTCGTGGTATTCTCGATCTCACAGTCGACCATGCTCGCTGTGGGCGCGATATACTACATGTTGTTCACAGGCGTTCCAGGCACTGCAACGTACTATGCAACAATCATGACCATCTACACATGGGTTGCAAAGGGTGCATGGTTC---GCACTTGGCTACCCGTACGACTTTGTCGTGGTGCCAGTGTGGATCCCGTCGGCAATGCTGATGGACCTCTCGTACTGGGCGACAAGACGCAACAAGCACGCTGCCATACTGATTGGCGGTTCGCTGGTTGGCCTCAGCTTCCCGCTGTTCAACATGGTCAACCTGTTGCTCGTCAGGGACCCGCTCGAGGTGGCCTTCAAGTATCCTAGGCCGACGCTGCCAGCGTACATGACGCCTATAGAGCCTCAGGTGGGCAAGTTCTACAACTCGCCTGTCGCCCTGGGTTCAGGTGCCGGTGCAGTGCTAACGGTGCCCATCGCTGCGTTGGGTGCAAAGCTCAACACG
>JQ404007
ACAACGCACTATTTGTTCATAGTAGTGGCTGCTGTCAATAGCACACTGCTAACCATCAACGCAGGAGACTATATCTTCTACACAGACTGGATGTGGACCTCCTTCGTAGTATTCTCCGTCTCGCAGTCGACGATGCTTGCTGTGGGCGCGATATACTACATGCTTTTCACAGGAGTACCTGGAACGGCCACATACTACGCCACAATCATGACAATCTACACATGGGTCGCAAAGGGTGCATGGTTC---GCACTGGGCTATCCGTACGACTTCATCGTAGTACCTGTTTGGATACCTTCCGCAATGCTGTTGGACCTGTCCTACTGGGCTACGAGGCGGAACAAGCACGCTGCAATCATCATCGGTGGAACACTGGTTGGCCTATCGTTCCCGCTGTTCAACATGGTCAACCTGCTGCTCGTCAGGGACCCGCTAGAAGTGGCGTTCAAGTATCCTAGACCGACACTGCCTGCGTACATGACTCCGATCGAACCTCAGGTAGGCAAGTTCTACAACAGTCCTGTCGCCTTGGGTTCAGGTGCAGGAGCGGTGCTGACGGTTCCGATGGCTGCGTTGGGCGCAAAACTTAACACG
>JQ404017
ACAACGCACTACCTATTCATAGTAGTCGTTGCTGTCAACAGCACGCTGCTAACCATCAACGCAGGAGACTACATCTTCTACACAGACTGGCAGTGGACATCCTTCGTGGTATTCTCCGTTTCACAGTCGACTATGCTCGCTGTGGGTGCGGTCTACTACATGTTGTTCACCGGCGTTCCGGGTACAGCCACATACTACGCCACAATCATGACTATCTATACATGGGTTGCAAAAGGTGCATGGTTC---GCACTTGGCTATCCATATGACTTCATCGTGGTGCCAGTGTGGATCCCATCGGCAATGCTGTTGGATCTCACGTACTGGGCGACAAGACGCAACAAGCACGCTGTCATCATCATTGGCGGCACACTGGTTGGACTATCGTTCCCATTGTTCAACATGATCAACCTGTTGCTCGTCAGAGACCCACTTGAGATAGCCTTCAAGTATCCGAGACCGACGCTGCCTGCATATATGACGCCTATAGAGCCCCAGGTAGGTAAGTTTTACAACTCGCCTGTGGCGCTAGGTTCTGGCGCTGGTGCAGTGCTAACAGTACCCATGACTGCGTTGGGTGCAAAACTTAACACG
>JQ638726
ACAACACACTATCTGTTCATAGTAGTAGTTGCTGTAAATAGTACATTGCTGACAATTAATGCAGGAGACTATATTTTCTATACTGATTGGGCTTGGACTTCCTTCGTAGTATTTTCGATTTCGCAGTCGACAATGCTCGCAGTAGGAGCCATTTATTATATGCTGTTCACAGGAGTTCCAGGAACTGCAACATATTATGCTACAATAATGACAATTTATACATGGGTCGCTAAAGGCGCTTGGTTT---GCTTTGGGATATCCGTATGACTTTATCGCGGTGCCCGTATGGATACCTTCTGCAATGTTGTTAGACTTGACATATTGGGCTACAAGGCGGAACAAACATGCAGCCATACTTATCGGTGGAACTTTGATTGGGCTGTCGCTTCCAATGTTCAACATGATAAACTTGTTGCTGGTGCGGGATCCTTTAGAAGTAGCATTCAAATATCCTCGACCTACTTTGCCACCCTATATGACGCCCATTGAGCCGCAGGTCGGTAAGTTTTACAACAGTCCTGTTGCCTTAGGAGCAGGTGCAGGGGCCGTGTTAACTGTGCCTATAGCTGCATTAGGAGCAAAACTGAATACG
>JQ638803
ACAACTCACTATCTTTTCATAGTAGTAGTTGCTGTAAATAGCACACTATTGACTATTAATGCTGGAGACTATATCTTCTACACTGACTGGGCATGGACGTCATTCGTCGTATTCTCTATCTCTCAGTCGACAATGCTTGTGGTGGGGGCAATATACTATATGCTGTTTACAGGCGTGCCGGGTACTGCTACTTATTATGCAACCATTATGACGATATATACCTGGGTTGCAAAAGGCGCCTGGTTC---GCATTAGGCTACCCATACGACTTCGTTACAGTACCTATTTGGATACCATCGGCAATGTTATTAGACCTGACATATTGGGCGACTAGGAGGAATAAGCATGCTGCTATATTAATAGGCGGAACGCTAGTGGGACTATCTCTTCCAATGTTCAATATGATTAACCTTTTACTGATCAGAGATCCATTAGAGGTAGCCTTCAAATATCCACGTCCGACATTGCCGCCATACATGACTCCAATCGAACCTCAGGTAGGTAAATTCTACAATAGTCCTGTAGCCTTAGGAGCAGGCGCGGGAGCAGTGCTATCCGTACCAATTGCGGCTTTGGGTGCTAAACTTAACACG
>JQ639027
ACTACACACTATCTATTCATAGTTGTAGTTGCTGTAAATAGTACATTATTGACAATCAATGCAGGAGACTACATCTTCTATACCGATTGGGCGTGGACATCATTCGTAGTATTCTCAATATCCCAATCAACCATGCTTGTAGTTGGTGCAATCTATTACATGCTGTTCACCGGCGTACCAGGGACTGCAACATATTACGCAACAATCATGACTATCTATACATGGGTTGCAAAAGGAGCTTGGTTT---GCACTAGGATATCCATATGACTTCATCGTGACACCTGTCTGGATACCTTCAGCAATGCTATTAGATTTGACGTATTGGGCAACAAGAAGGAATAAACATGCTGCCATTATAATTGGCGGATCATTAGTTGGTCTTTCATTGCCTATGTTCAATATGATAAATCTGATACTGGTAAGAGATCCTCTGGAGATGGCGTTCAAGTATCCTCGTCCGACATTGCCTCCATATATGACGCCAATTGAGCCCCAGGTCGGTAAGTTCTACAATAGTCCCGTGGCGCTAGGATCGGGAGCTGGAGCTGTGCTAAGTGTGCCGATAGCTGCACTTGGTGCTAAACTGAATACT
>JQ750162
ACAACGCACTATCTGTTCATAGTAGTAGTTGCTGTGAATAGCACTCTGCTGACAATTAATGCAGGAGACTACATCTTCTACACTGACTGGGCTTGGACGTCGTTTGTAGTATTTTCGATATCACAATCGACAATGCTTGCAGTAGGAGCAATTTACTACATGCTCTTTACAGGAGTTCCAGGTACAGCGACATATTACGCAACCATTATGACAATTTATACATGGGTTGCAAAAGGAGCTTGGTTT---GCATTAGGATACCCGTATGACTTCATCGCAGTACCAGTATGGATACCTTCAGCAATGTTGTTAGACCTTACGTATTGGGCCACGAGGCGCAATAAGCACGCCGCTATACTTATCGGCGGTACTTTGATCGGTCTCTCAATCCCACTCTTCAACATGATAAACTTACTGCTGGTAAGAGATCCCCTGGAAGTAGCATTCAAGTATCCTCGACCGACATTGCCACCTTACATGACGCCTATAGAACCTCAGGTCGGTAAGTTCTACAACAGTCCCGTAGCCTTGGGAGCTGGCGCTGGGGCAGTGCTAACTGTGCCTATAGCAGCGTTAGGTGCGAAACTAAACACG
>JQ750228
ACCACACACTATCTATTTATAGTTGTAGTAGCTGTGAACAGCACACTGCTGACAATAAATGCAGGAGACTATATTTTCTATACAGACTGGGCTTGGACGTCATTTGTAGTATTTTCGATTTCTCAATCGACTATGCTTGCAGTAGGGGCCATTTACTACATGCTCTTTACGGGAGTTCCAGGAACCGCAACATATTATGCCACTATTATGACAATCTACACATGGGTTGCGAAAGGTGCATGGTTT---GCGCTAGGATATCCGTATGACTTTGTCACAGTACCGGTATGGATACCTTCAGCAATGTTATTGGATCTGACGTACTGGGCTACGCGAAGGAACAAACATGCTGCCATACTTATTGGTGGAACATTAGTTGGACTTTCGCTTCCAATGTTCAACATGATAAATCTACTGTTGGTGAGGGATCCGCTGGAAGTAGCATTCAAATATCCTAGACCTACGCTACCGCCGTATATGACTCCTATCGAGCCTCAGGTCGGTAAGTTCTACAATAGCCCTGTAGCTTTGGGTGCAGGTGCTGGAGCTGTATTGACAGTGCCTATTGCTGCACTAGGTGCCAGACCAAATACT
>JQ750250
ACTACACACTATTTATTCATAGTTGTAGTTGCTGTAAATAGTACATTATTGACAATCAACGCAGGAGACTACATATTCTATACCGATTGGGCGTGGACGTCATTCGTCGTATTCTCAATCTCACAATCAACAATGCTCGTAGTAGGCGCAATCTATTACATGCTATTCACCGGAGTACCAGGGACTGCAACATATTATGCAACGATCATGACTATCTATACATGGGTAGCTAAAGGTGCATGGTTT---GCATTAGGATATCCATATGACTTTATCGTGACACCTGTTTGGATACCTTCAGCAATGTTGTTAGATTTGACATATTGGGCAACAAGAAGGAATAAACATGCTGCCATTATAATTGGCGGAACATTGGTTGGACTTTCACTGCCAGTATTCAATATGATCAATCTGCTGCTAGTAAGAGATCCTCTGGAGATGGCATTCAAATATCCTCGACCTACATTGCCTCCATATATGACTCCAATTGAGCCTCAGGTCGGTAAGTTCTACAATAGTCCCGTCGCGCTAGGATCGGGAGCTGGGGCCGTGCTAAGTGTTCCAATAGCTGCACTAGGTGCAAAACTCAATACA
>JQ750574
TGTACACACTACTTATTCATTGTAGTCGTGGCCGTAAACTCAACCCTGTTGACAATTAACGCAGGTGACTACATCTTCTACACAGACTGGGCCTGGACATCATATGTGGTATTCTCTATATCACAAACTTTGATGCTCACCGTAGGTGCAACATATTATTTGACATTTACAGGAGTTCCAGGAACAGCAACGTACTACGGATTAATCACGACCGTGTATACATGGGTAGCAAAAGGTGCATGGTTT---GCACTAGGATATCCATATGACTTCATTGTTACACCAATCTGGTTACCATCAGCAATGCTGTTGGACTTAGTCTATTGGGCTACAAAGAAGAACAAGCACTCATTGATTCTATTCGGTGGAGTACTAGTAGGAATGTCATTACCACTGTTCAACATGGTAAACTTGATTACAGTAGCAGATCCATTAGAGACTGCATTCAAGTATCCAAGACCAACATTACCTCCATACATGGTGCCAATCGAACCTCAAGTAGGTAAATTCTACAACAGTCCAGTTGCATTGGGCGCTGGTGCTGGTGCAGTATTGGCAGTAACGTTCGCGGCATTAGGCTGTAAGCTTAATACT
>JQ750591
ACAACGCACTATCTATTCATAGTAGTCGTTGCTGTTAACAGTACATTATTAACTATCAATGCTGGTGACTATATCTTCTATACTGATTGGGCTTGGACTTCATTTGTCGTATTTTCTATTTCACAATCTACTATGCTTGTGGTAGGAGCGATTTATTACATGCTCTTCACAGGAGTTCCAGGTACAGCTACATATTATGCAACAATTATGACAATATACACATGGGTTGCAAAAGGTGCATGGTTT---TCTTTAGGATATCCATATGACTTTATAGTAGTTCCAGTCTGGATTCCTTCTGCAATGTTATTAGACCTATCATATTGGGCTACAAGGAGAAACAAACATGCAGCCATTCTAATAGGCGGAACACTAGTTGGAATGTCACTGCCTGTATTCGATATGATAAACCTGTTGCTAGTCAAGGATCCGCTAGAAATGGCGTTTAAATATCCTAGACCTACGCTACCCCCGTATATGACGCCTATAGAACCTCAGGTCGGTAAGTTTTACAATAGCCCTGTAGCTTTAGGTGCAGGAGCAGGTGCAGTGCTTAGTGTGCCAATAGCAGCATTAGGTGCTAAGCTAAATACT
>JQ768063
TGTACTCACTACTTGTTCATAGTAGTGGTTGCAGTCAACTCGACCCTGCTTACAATTAACGCAGGCGACTACATCTTCTACACTGACTGGGCCTGGACTTCGTTTGTCGTATTCTCAATATCACAAACGTTGATGTTGGTAGTTGGCGCAGCCTACTATCTCACATTCACTGGAGTTCCAGGAACGGCAACGTATTATGCGTTGATCATGACCGTCTACACATGGGTTGCCAAAGGTGCATGGTTT---GCACTCGGTTATCCATATGACTTCATTGTCACACCGGTCTGGCTACCATCAGCTATGTTGATGGACTTGGCATACTGGGCAACAAAGAAGAACAAACACTCACTGATCCTATTCGGTGGTGTCATGGCAGGACTGTCATTACCATTGTTCAACATGGTAAACCTGATCACGGTTGCCGACCCGTTAGAGACTGCATTCAAATATCCAAGACCAACTTTGCCCCCATACATGACTCCAATAGAGCCTGCCGTAGGCAAGTTCTATAACAGTCCAGTTGCACTCGGTGCAGGTGCAGGTGCTGTATTGTCAGTTACCATGTGCGCACTGGGATGTAAGCTGAACACG
>JQ864720
ACTACACACTACTTATTCATAGTTGTAGTTGCTGTAAATAGCACTCTATTGACAATCAACGCAGGAGACTACATATTCTATACTGATTGGGCATGGACCTCATTCGTAGTATTCTCAATATCCCAATCAACAATGCTTGTAGTCGGTGCAATCTATTACATGCTGTTCACAGGTGTACCAGGAACTGCAACCTATTATGCAACAATCATGACTATCTATACATGGGTGGCCAAAGGAGCTTGGTTT---GCGCTAGGATATCCATACGATTTCGTTCTAGTACCCGTTTGGATACCTTCGGCAATGCTGTTAGACTTGACATATTGGGCAACGAGAAGGAATAAACACGCTGCCATTATAATTGGCGGAACATTAGTTGGACTTTCACTGCCAATATTTAATATGATCAATCTACTGCTGGTCAGAGATCCGTTAGAAATGGCGTTCAAGTATCCTCGTCCGACATTGCCTCCATACATGACACCTATCGAGCCTCAGGTCGGTAAGTTCTACAATAGTCCCGTCGCGCTAGGTTCGGGAGCGGGAGCTGTGCTAAGTGTTCCAATAGCTGCACTAGGTGCTAAACTGAATACT
>JQ864771
TGTACTCACTATCTATTCATAGTAGTGGTTGCAGTAAACTCGACCCTGTTAACAATTAACGCAGGAGATTATATCTTCTATACTGATTGGGCCTGGACATCATTTACGGTATTTTCAATATCGCAAACTTTGATGCTTGTAGTAGGTGCAACATATTACCTTACATTTACAGGCGTTCCAGGAACAGCAACGTATTATGCGTTGATTATGACGGTGTATACCTGGGTAGCAAAAGGCGCATGGTTC---GCATTAGGTTATCCATATGACTTCATTGTAACACCAGTATGGTTGCCATCAGCAATGCTGTTGGACTTGGCGTATTGGGCTACAAAGAGAAACAAGCACTCGCTGATACTGTTTGGCGGTGTGTTAGTTGGAATGTCATTGCCACTGTTTAACATGGTCAACTTGATCACGGTCGCAGACCCACTAGAAACGGCATTCAAATATCCAAGACCAACATTGCCACCTTACATGACTCCGATAGAACCGCAAGTCGGTAAATTCTATAACAGCCCGGTAGCACTGGGTGCTGGAGCAGGTGCAGTATTGTCAGTCACTATGGCTGCGTTGGGTGTTAAACTCAATACT
>JQ865416
ACAACGCACTATTTGTTCATAGTAGTGGTTGCTGTCAACAGCACACTGCTAACCATCAACGCAGGAGACTATATCTTCTACACAGACTGGATGTGGACCTCCTTCGTAGTATTCTCCATCTCGCAATCTACGATGCTTGCGGTAGGAGCAATTTACTACATGCTCTTCACAGGAGTACCAGGAACGGCCACATACTACGCCACAATCATGACAATCTACACATGGGTCGCAAAGGGTGCATGGTTT---GCACTGGGCTATCCGTACGACTTCATCGTCGTGCCGATTTGGATACCTTCAGCAATGCTGTTGGATCTGACATACTGGGCTACAAGGCGGAACAAGCACGCTGCAATCATCATCGGCGGAACACTGATTGGCCTGTCATTCCCGCTGTTCAACATGGTCAATCTGCTGCTCATCCGGGACCCACTCGAAGTGGCATTCAAGTATCCTAGACCGACACTGCCAGCGTACATGACTCCGATCGAACCTCAGGTAGGGAAGTTCTACAACAGTCCTGTTGCCTTGGGTGCAGGTGCAGGAGCGGTGCTGACGGTTCCGATAGCTGCGTTGGGCGCGAAACTCAACACG
>JQ886292
TGTACTCACTACTTGTTCATAGTAGTGGTAGCAGTAAACTCAACTCTGCTAACAATTAACGCAGGTGACTATATCTTCTATACCGATTGGGCCTGGACATCATACACCGTATTCTCAATTTCACAAACTTTGATGTTAACGGTAGGTGCAGTATACTACCTTACATTTACGGGAGTACCAGGAACGGCAACCTATTACGGGTTGATAATGACGGTATACACATGGGTAGCCAAGGGCGCATGGTTC---GCTTTAGGATATCCGTATGACTTTATTGTTACACCAGTTTGGATTCCATCAGCGATTCTGTTGGATTTGGCATATTGGGCAACAAAGAAGAACAAGCACTCACTGATATTGTTCGGTGGAGTATTGGTCGGAATGTCATTACCACTGTTCAACATGGTAAATCTAATGACAGTAGCAGACCCACTGGAAACTGCATTCAAGTATCCAAGACCAACGTTACCTCCATACATGACACCGATAGAACCGCAGGTCGGAAAGTTCTATAACAGTCCGGTTGCGCTAGGCGCAGGTGCTGGTGCTGTCTTGTCGGTTACGTTCGCGGCATTAGGCTGTAAGCTGACTACG
>JX010813
ACAACACACTACTTATTCATAGTAGTAGTTGCTGTTAACAGCACCTTACTTACTATCAATGCAGGAGACTACATTTTCTACTCTGATTGGGCTTGGACATCATTCGTAGTATTTTCAATATCACAATCAACTATGCTTGTGGTAGGTGCGATATACTATATGTTGTTCACAGGTGTTCCGGGAACAGCTACGTATTACGCGACAATCATGACAATTTACACTTGGTTGGCAAAAGGTGCATGGTTT---GCGTTGGGATATCCTTATGACTTCGTAGTAACACCAGTTTGGATACCTTCAGCTATGCTCTTGGATCTTACGTATTGGGCCACAAGAAGAAATAAACACGCAGCGATATTAATTGGTGGAACATTGGTCGGACTTTCATTGCCAGTCTTCAACATGATAAATCTGTTGTTAGTGAGAGATCCATTGGAGATGGCATTCAAGTATCCGCGGCCTACATTGCCTCCGTACATGACGCCGATAGAGCCTCAGGTAGGAAAGTTCTACAACAGTCCCGTAGCATTAGGTGCAGGCGCAGGAGCAGTACTTACTGTACCAATTGCGGCGTTAGGAGCAAAACTCAACACG
>JX015254
TGTACCCACTACTTATTCATAGTAGTAGCTGCAGTTAACTCAACACTGTTAACAATTAACGCAGGTGACTGCATCTTCTACACTGACTGGGCTTGGACTTCGTACACGGTATTTTCAATATCTCAAACGTTGATGCTTATCGTAGGTGCTACATACTACCTTACGTTTACAGGCGTTCCAGGCACAGCAACATATTACGGCCTCATTATGACAGTATATACTTGGGTAGCCAAAGCCGCATGGTTT---TCACTAGGATATCCGTATGACTTCATTGTAACTCCAGTTTGGTTGCCATCAGCAATGCTGTTGGACTTAGTATACTGGGCAACAAAGAAGAACAAACACTCTTTGATACTGTTTGGAGGTGTACTCGTAGGAATGTCTTTACCATTATTCAACATGGTAAACCTGATAACAGTAGCAGACCCACTAGAAACGGCATTCAAATATCCAAGACCAACATTGCCACCATATATGACACCAATCGAACCGCAAGTAGGTAAGTTCTATAACAGCCCAGTTGCTCTCGGTGCAGGTGCAGGTGCAGTATTGGGATGTACATTTGCAGCATTAGGTTGTAAATTGAACACT
>JX283774
TGTACCCACTACTTATTCATAGTAGTAGTTGCGGTTAACTCTACACTGTTAACAATTAATGCAGGTGACTACATTTTCTATACTGACTGGGCTTGGACATCGTTTACGGTATTTTCAATATCGCAAACGTTGATGCTCGCGGTAGGTGCTACATATTACCTAACGTTTACCGGCGTTCCAGGAACAGCAACGTACTACGGCCTTATTATGACAGTATATACGTGGATTGCAAAAGGTGCATGGTTT---GCACTTGGATATCCATACGACTTCATTGTAACACCAATTTGGTTACCATCAGCGATGTTGCTTGATCTTGCCTATTGGGCCACAAAGAAGAACGAACACTCACTGATACTGTTTGGCGGAGTACTAGTAGGAATGTCATTACCACTATTCAATATGGTAAATCTGATAACGGTCGCAGACCCACTAGAAACGGCCTTCAAATATCCGAGACCAACATTACCACCATACATGACACCGATAGAGCCTCAGGTAGGTAAATTCTATAACAGTCCAGTGGCTTTAGGTGCAGGTGCAGGTGCAGTCTTGTCGGTAACGTTTACGGCATTAGGTTGTAAACTGAATACT
>JX305918
TGTACTCACTACTTGTTTATAGTAGTGGTTGCAGTAAACTCTACCCTGTTAACAATTAACGCAGGAGACTACATCTTCTACACTGATTGGGCCTGGACTTCGTTTGTAGTATTCTCTATATCTCAAACGTTGATGCTTGTTGTAGGTGCAACATATTACCTAACATTTACAGGCGTTCCAGGAACAGCAACATACTATGCCTTAATTATGACTGTATACACGTGGGTTGCAAGAGGTGCATGGTTT---GCACTCGGATACCCATATGACTTCATAGTTACACCAGTTTGGCTACCATCAGCAATGCTGTTGGATTTGGCATACTGGGCAACAAAGAAGAACAAGCACTCATTGATCTTGTTCGGCGGTTTGTTGGTAGGAATGTCTCTACCATTGTTCAACATGGTCAACTTGATTACAGTCGCAGACCCACTAGAAACGGCTTTCAAATATCCAAGACCGACTTCGCCACCATACATGACTCCAATAGAACCTCAAGTAGGTAAATTCTATAACAGTCCTGTAGCGTTAGGTGCAGGTGCAGGTGCTGTACTGTCCGTAACGTTTGCAGCCTTAGGTTGTAAACTAAATACG
>JX311778
TGTACTCACTACTTGTTCATAGTGGTGGTAGCAGGTTACTCAACCCTGTTGACAATCAACGCGGGTGACTACATCTTCTACACAGACTGGGCTTGGACATCGTTTGTCATATTCTCAATATCACAAACGCTGATGCTCGCAGTAGGTGCAGCATATTATCTGACCTCTACTGGAGTTCCAGGAACAGCAACGTACTACGCGTTAATTATGACAGTTTACACATGGGTAGCAAAAGGTGCATGGTTT---GCACTAGGATATCCATATGACTTTATCGTAACGCCTGTATGGCTACCATCAGCAATGTTGATGGACTTGGCATACTGGGCAACAAAGAAGAACAAGCATTCCTTGATCCTCTTTGGCGGAGTACTGGTAGGAATGTCATTGCCACTATTCAATATGGTGAATCTAATCACCGTGGCAGACCCACTTGAAACTGCTTTCAAATATCCAAGGCCAACACTGCCTCCATACATGACACCAATAGAACCCCAAGTAGGCAAGTTCTATAACAGTCCAGTAGCGCTTGGTGCAGGTGCTGGTGCTGTCCTGTCAGTAACGTTTACAGCTCTTGGTTGTAAACTGACAACG
>JX416610
ACAACGCACTATCTATTCATAGTCGTAGTCGCCGTAAATAGCACACTACTAACAATTAATGCAGGAGACTATATATTCTACACCGACTGGGCTTGGACTTCATTTGTAGTATTTTCGATCTCACAATCCACCATGCTTGCAGTAGGAGCGATATACTATATGCTCTTCACAGGAGTTCCAGGAACCGCCACATATTATGCAACAATTATGACAATCTACACATGGGTTGCAAAAGGTGCATGGTTT---GCATTAGGATATCCATATGACTTCGTGACAACACCAGTATGGATACCATCGGCAATGCTGTTAGATCTCACATACTGGGCTACAAGACGCAACAAGCATGCCGCCATAATTATCGGCGGAACTTTGATAGGTCTGTCACTGCCAATGTTTAACATGATAAACCTTTTGTTGGTGAGGGACCCGCTTGAAGTCGCCTTTAAGTATCCTAGACCCACACTTCCTCCATACATGACACCTATAGAGCCCCAGGTCGGTAAGTTCTACAATAGCCCTGTAGCGTTAGGTTCTGGTGCAGGTGCAGTGTTAACGGTGCCAATAGCGGCCCTAGGTGCTAAATTAAATACA
>JX416642
ACAACGCACTATCTATTCATAGTTGTAGTTGCCGTAAATAGCACACTATTAACAATTAACGCAGGAGACTATATATTCTACACCGACTGGGCTTGGACTTCGTTCGTAGTATTTTCGATCTCACAATCCACCATGCTTGCAGTAGGAGCGATATACTATATGCTCTTCACAGGAGTTCCAGGAACCGCCACATATTATGCAACAATTATGACAATCTACACATGGGTTGCAAAAGGTGCATGGTTT---GCATTAGGATACCCATATGACTTTGTGACAACACCAGTATGGATACCATCGGCAATGCTGTTAGATCTTACATACTGGGCTACAAGACGCAACAAGCATGCTGCCATAATTATCGGCGGAACTTTGATAGGTCTGTCACTGCCATTGTTCAACATGATAAACCTATTGTTGGTTAGGGACCCACTTGAAGTCGCCTTTAAGTATCCTAGACCTACACTTCCGCCATATATGACACCCATAGAACCTCAGGTTGGTAAGTTCTACAATAGCCCTGTAGCGTTAGGTTCTGGTGCAGGTGCGGTGTTAACTGTGCCAATGGCGGCGCTAGGTGCTAAATTAAATACA
>JX416658
ACAACGCACTATCTATTCATAGTTGTAGTTGCCGTAAACAGCACTCTACTAACAATTAACGCAGGAGACTATATCTTCTACACCGACTGGGCTTGGACTTCATTCGTAGTATTTTCGATCTCACAATCCACCATGCTTGCAGTAGGAGCGATATACTATATGCTCTTCACTGGAGTTCCAGGAACCGCCACATATTACGCAACAATTATGACAATCTACACATGGGTTGCAAAAGGTGCATGGTTT---GCATTAGGATACCCATATGACTTCGTGACAACACCGGTATGGATACCATCGGCAATGCTACTAGATCTAACATACTGGGCTACAAGACGCAACAAGCATGCTGCCATAATTATTGGTGGAACTTTGATAGGTCTGTCACTGCCAATGTTCAACATGATAAACCTTTTGTTGGTTAGGGACCCACTTGAGGTCGCCTTTAAGTATCCGAGACCCACGCTTCCTCCATACATGACACCCATAGAGCCCCAGGTTGGTAAGTTCTACAATAGTCCTGTAGCGTTAGGTTCTGGCGCAGGTGCGGTGCTAACGGTGCCAATAGCGGCGCTAGGTGCTAAATTAAACACG
>JX426295
ACAACCCACTATCTGTTCATTGTTGTAGTTGCTGTCAATAGCACGCTACTGACAATTAATGCAGGAGACTATATCTTCTACACCGACTGGGCTTGGACATCCTTTGTAATATTTTCGATTTCACAATCGACTATGCTTGCAGTAGGAGCTGTCTATTACTTGCTCTTTACAGGAGTTCCAGGAACAGCCACGTATTACGCAACCATAATGACTATCTATACATGGGTTGCAAAAGGTGCGTGGTTT---GCATTAGGATACCCATATGACTTCGTAGCAGTACCAGTATGGATACCTTCAGCCATGTTGTTGGACCTTACGTATTGGGCTACGCGGCGCAATAAGCACATGCTAATACTTGTCGGCGGTACCTTGGTTGGTCTATCACTTCCGTTATTCAACATGGTCAACCTGCTGCTAGTGCGAGATCCGTTGGAAGTCGCATTCAAGTATCCTAGACCCACATTGCCACCGTATATGACGCCAATTGAGCCTCAGGTCGGAAAGTTCTACAATAGTCCCGTAGCCTTAGGAGCAGGCGCTTCAGCAGTGCTAACTGTACCTATAGCAGCATTGGGTGCTAAACTGAACACG
>JX426304
ACAACACACTACTTATTCATAGTAGTAGTTGCTGTTAACAGCACCTTACTTACTATCAATGCAGGAGACTACATTTTCTACACTGACTGGGCATGGACATCATTCGTAGTATTTTCAATATCACAATCAACTATGCTTGTGGTAGGTGCGATATACTATATGTTGTTCACAGGTGTTCCGGGGACTGCGACGTATTACGCGACAATTATGACAATTTACACTTGGGTGGCAAAAGGTGCATGGTTT---GCCTTGGGATATCCTTATGACTTCGTTGTAACACCAGTTTGGATACCTTCCGCCATGCTCTTGGATCTTACGTATTGGGCCACAAGAAGAAATAAGCACGCAGCGATAATAATTGGTGGAACATTGGTCGGACTTTCATTGCCAATCTTCAACATGATCAATCTACTGTTAGTGAAAGATCCTTTAGAGATGGCATTCAAGTATCCGCGGCCTACATTGCCTCCGTATATGACGCCGATAGAGCCTCAGGTAGGAAAGTTCTACAACAGTCCCGTAGCATTAGGTTCAGGTGCAGGAGCAGTACTTAGTGTACCAATAGCGGCATTAGGAGCAAAGCTCAACACG
>JX426333
ACAACTCACTATTTGTTCATAGTTGTTGTTGCAGTAAATAGTACGTTGCTTACAATCAACGCAGGAGATTATATCTTCTATACTGACTGGGCATGGACATCATTCGTCGTATTCTCGATTTCTCAATCCACAATGCTTGTGGTAGGAGCTATATACTATATGTTGTTTACTGGTGTTCCTGGCACGGCTACGTATTATGCAACTATTATGACGATTTATACATGGGTTGCCAAGGGAGCATGGTTC---GCATTGGGATACCCGTACGATTTTGTCGTGGTCCCTGTTTGGATACCCTCTGCTATGTTGTTGGATTTGGCGTACTGGGCAACAAGAAGAAACAAACACGCGGCAATATTAATTGGTGGTGTATTGGTAGGAATGTCACTCCCACTGTTTAATATGATTAACTTATTGTTGATTGCTGACCCATTAGAGATGGCATTCAAATATCCTAGACCCACGTTACCACCATACATGACTCCAATTGAACCACAGGTAGGAAAGTTCTATAACAGTCCTGTTGCCTTGGGAGCAGGAGCTGGAGCAGTGCTTTGTGTACCTATAGCGGCTTTGGGTGCAAAACTCAATACT
>JX426484
ACAACACACTACTTATTCATAGTAGTAGTTGCTGTTAACAGCACCTTACTTACTATCAATGCAGGAGACTACATTTTCTACAGCGATTGGGCTTGGACATCATTCGTAGTATTCTCAATATCACAATCAACTATGCTTGTGGTAGGTGCGATATACTATATGTTGTTCACAGGTGTTCCGGGAACGGCTACGTATTACGCGACAATCATGACAATTTACACTTGGGTGGCAAAAGGTGCATGGTTT---GCGTTGGGATATCCTTACGACTTCGTTGTAACACCAGTTTGGATACCTTCAGCTATGCTCTTGGATCTCACGTATTGGGCCACAAGAAGAAATAAACACGCGGCAATAATAATTGGTGGAACATTGGTCGGACTTTCATTGCCAATCTTCAACATGATCAATCTGTTGTTAGTGAGAGATCCATTGGAGATGGCATTCAAGTATCCGCGGCCTACATTGCCTCCGTATATGACGCCCATAGAGCCTCAGGTCGGAAAGTTCTACAACAGTCCCGTAGCATTAGGCTCAGGTGCAGGAGCAGTACTTAGTGTACCAATTGCTGCATTAGGAGCAAAGCTCAACACG
>JX426572
ACAACTCACTATTTGTTCATAGTTGTTGTTGCAGTAAATAGTACGTTGCTTACAATCAACGCAGGAGATTATATCTTCTATACTGACTGGGCATGGACATCATTCGTCGTATTCTCGATTTCTCAATCCACAATGCTTGTGGTAGGAGCTATATACTATATGTTGTTTACCGGTGTCCCTGGCACGGCTACGTATTATGCAACTATTATGACGATTTATACATGGGTTGCCAAAGGAGCATGGTTC---GCATTGGGATACCCGTACGATTTTGTCGCGGTTCCTGTTTGGATACCCTCTGCGATGCTATTGGATTTGGCGTACTGGGCAACAAGAAGAAACAAACACGCGGCGATATTAATCGGTGGTGTATTGGTAGGAATGTCACTCCCACTGTTTAATATGATTAACTTATTGCTGGTTGCTGACCCATTAGAAATGGCATTCAAATATCCTAGACCCACATTACCACCATACATGACTCCAATTGAACCACAAGTAGGAAAGTTCTATAACAGTCCTGTTGCGTTGGGCGCAGGAGCTGGAGCGGTGCTTTGTGTGCCTATAGCGGCCTTGGGTGCAAAACTCAACACT
>JX427105
ACAACGCACTATCTATTCATAGTTGTAGTTGCCGTAAATAGCACGCTACTAACAATTAATGCAGGAGACTATATATTCTACACCGACTGGGCTTGGACTTCGTTCGTAGTATTTTCGATCTCACAATCCACCATGCTTGCGGTAGGAGCGATATACTATATGCTCTTCACAGGAGTTCCAGGAACTGCCACATATTATGCAACAATTATGACAATCTACACATGGGTTGCAAAAGGTGCATGGTTT---GCATTAGGATATCCATATGACTTCGTGACAACCCCAGTATGGATACCATCAGCAATGCTGTTAGATCTTACATACTGGGCTACAAGACGCAACAAGCATGCTGCCATAATTATCGGCGGAACTTTGATAGGTCTGTCGCTGCCATTGTTCAACATGATAAACCTTTTGTTGGTTAGGGACCCGCTTGAAGTCGCCTTTAAGTATCCGAGACCCACACTTCCTCCATATATGACACCTATCGAGCCCCAGGTTGGTAAGTTCTACAATAGCCCTGTGGCGTTAGGATCTGGCGCGGGTGCAGTGCTAACGGTGCCAATAGCGGCCCTAGGTGCTAAATTAAATACG
>JX427106
ACAACGCACTATTTGTTCATAGTGGTGGTTGCTGTCAACAGCACGCTTCTAACCATCAACGCAGGAGACTATATCTTCTACACAGACTGGATGTGGACCTCCTTCGTAGTATTCTCGATCTCGCAGTCGACGATGCTTGCGGTAGGCGCGATATACTACATGCTTTTCACAGGAGTACCAGGAACGGCCACATACTACGCCACAATCATGACAATCTACACATGGGTCGCAAAGGGTGCATGGTTC---GGACTGGGTTATCCGTACGACTTCATTGTAGTGCCTATATGGATACCTTCAGCAATGCTGTTGGATCTCTCCTACTGGGCTACAAGGCGGAACAAGCACGCTGCAATCCTGATAGGTGGAGCACTAGTTGGCCTATCGTTCCCACTGTTCAACATGGTCAACCTGCTGCTCATCAGGGACCCGCTCGAAGTGGCATTCAAGTATCCTAGACCGACACTGCCTGCGTACATGACTCCGATCGAACCTCAGGTAGGCAAGTTCTACAACAGTCCTGTCGCCTTGGCTTCAGGTGCAGGAGCGGTGCTGACGGTTCCGATCGCTGCGTTGGGCGCAAAACTTAACACG
>JX509681
ACAACTCACTATCTGTTCATAGTCGTAGTCGCTGTAAATAGTACATTGCTGACGATTAACGCGGGAGATTACATATTCTACACGGACTGGGCCTGGACATCATTTGTAGTATTTTCCATCTCACAATCTACCATGCTTGTTGTTGGGGCGATTTACTACATGCTCTTCACAGGAGTTCCAGGAACTGCCACCTACTATGCAACCATCATGACAATCTATACGTGGGTTGCCAAAGGCGCATGGTTT---GCATTAGGATACCCGTATGATTTCATCGCGGTGCCCGTATGGATACCCTCTGCAATGTTACTAGACCTCACGTACTGGGCTACTAGACGTAACAAGCACGCTGCAATTATTATTGGCGGAACACTGGTAGGTTTGTCACTTCCACTGTTCAACATGATAAACTTGCTTCTGGTGCGAGATCCGCTTGAGATGGCGTTCAAGTATCCTAGACCGACCTTGCCTCCGTATATGACGCCAATTGAACCTCAGGTCGGTAAGTTCTACAATAGTCCGGTTGCCCTAGGATCGGGAGCTGGAGCAGTGCTAAGTGTGCCTATTGCGGCATTAGGTGCCAAACTCAACACG
>JX537487
TGTACTCATTACTTATTCATAGTAGTGGTAGCAGTCAATTCGACTCTGCTTACAATTAACGCAGGTGACTATATCTTCTACACAGATTGGGCTTGGACATCCTTTGTAGTATTTTCAATATCACAAACTTTGATGCTTGTGGTAGGTGCAACATATTACCTAACATTTACAGGAGTTCCAGGTACCGCAACGTACTACGGGTTAATCATGACAGTGTACACGTGGGTAGCAAAAGGTGCATGGTTT---GTACTCGGATATCCATATGACTTCATTGTAACACCGGTATGGATTCCATCAGCAATTCTGTTGGACTTGGCATATTGGGCAACAAAGAAGAACAAGCACTCTCTGATACTGTTTGGCGGAGTACTGTGTGGAATGTCATTGCCATTGTTTAACATGGTAAACCTGATTACAGTAGCGGATCCATTGGAGACTGCATTCAAGTATCCAAGACCAACGTTACCACCATATATGACACCGATAGAACCGCAGGTAGGAAAGTTCTATAATAGCCCAGTTGCGCTTGGCGCAGGAGCTGGAGCTGTGTTGGCTGTAACGTTTGCGGCGTTAGGATGTAAACTGACTACG
>JX537492
TGTACCCATTACTTATTCATAGTAGTGGTTGCAGTAAACTCTACCTTGTTAACAATTAACACAGGTGACTACATCTTCTACACAGATTGGGCCTGGACATCTTATACTGTATTCTCAATTGGAAACATACTAATGATTTCAGTTGGTGCCACGTATTACCTATTATTTACAGGAGTTCCAGGAACAGCTAGCTATTATGGCTTAATTATGCAAGTTTATACCTGGGTCGCAAAAGGCGCATGGTTT---GCATTAGGATATCCATATGACTTCATAGTGACTCCGATGTGGATACCGTCGTGTATGTTATTGGACTTGGCATATTGGGCTTCGAAGAGAAACAAGCACTCGCTTATACTGTTTGGCGGAGTGCTTGTAGGTATGTCATTCCCATTGTTCAACATGGTAAACTTGTTGACAGTAGCAGACCCACTAGAAACGGCATTCAAATATCCAAGACCAACACTGCCACCATACATGGTTCCAATAGAGCCGCAGGTCGGAAAATTCTATAATAGTCCTGTAGCACTTGGTGCTGGTACTGGTTCAGTATTGGCAGTAACGTTTACGGCATTGGGGGCTAAACTCAATACG
>JX537501
TGTACTCACTACTTGTTTATTGTAGTGGTTGCAGTTAATTCGACCCTCTTGACAATCAATACAGGAGATTACATCTTCTATACTGGCTGGGCTTGGACATCATATACAGTATTTTCAATCGGAAATATTCTTATGATTTCTGTAGGTGCTACATATTACCTAACATTTACAGGCGTCCCAGGAACAGCATCGTATTATGGATTGATTATGACAGTGTATACATGGGTAGCAAAAGGTGCATGGTTT---GCACTTGGATATCCATATGACTTCATTGTAACGCCGGTTTGGGCTCCATCGTGTTTCTTGTTGGATCTCGCGTATTGGGCTACAAAGAAGAACAAACATTCATTGATTCTAATGGGTGGTGTTCTGGTTGGAATGTCATTCCCACTGTTTAACATGATCAACTTGTTGACGGTCGCAGACCCACTAGAAACGGCATTCAAATATCCAAGGCCAACATTACCACCATACATGGTACCAATTGAACCGCAAGTAGGAAAGTTCTATAACAGTCCTGTTGCGCTGGGTGCTGGTGCTGGATCGGTCTTGGCGGTAACATTCACAGCATTGGGTTGTAAACTAAATACG
>JX537503
TGTACACACTACTTGTTCATAGTAGTAGTTGCAGTTAACTCAACGCTGTTAACGATTAATGCAGGTGACTACATCTTCTACACTGACTGGGCATGGACCTCGTTCACGGTATTCTCAATATCGCAAACGTTGATGCTTGTAGTAGGTGCAACATATTACCTTACATTTACAGGTGTTCCAGGTACAGCAACGTACTACGGCCTTATTATGACAGTATACACATGGGTTGCAAAAGGTGCATGGTTT---GCACTTGGGTATCCATATGACTTCATTGTAACTCCAATTTGGTTACCATCAGCAATGTTGCTTGATTTGGCCTATTGGGCGACAAAGAAGAACAAGCACTCCTTGATACTGTTTGGCGGAGTACTAGTAGGAATGTCATTACCATTATTCAACATGGTAAACCTGATAACAGTAGCAGACCCACTAGAAACGGCCTTCAAATGTCCAAGACCAACATTACCACCATATATGACTCCAATAGAACCTCAAGTAGGTAAGTTCTATAACAGTCCAGTAGCCTTAGGTGCTGGTGCTGGTTCAGTATTGGCGGTAACGTTTGCAGCACTAGGTTGTAAGCTTAACACT
>JX537506
TGTACACACTACTTATTCATAGTAGTAGTTGCAGTAAACTCTACCCTGTTAACAATTAACACAGGTGACTACACCTTCTATACTGATTGGGCCTGGACATCATATACAGTATTTTCAATTGGAAACATTCTCATGATTTCAGTTGGTGCTACGTATTACCTATTATTCACAGGAGTTCCAGGAACAGCTAGTTACTACGGCCTTATTATGCAAGGTTATACGTGGGTCGCCAAAGGCGCATGGTTT---GCACTTGGTTATCCATACGACTTCATCGTGACTCCAATGTGGATTCCGTCATGTATGTTGTTGGACTTGGCGTATTGGGCTTCGAAGAGAAATAAGCACTCGCTGATACTGTTTGGCGGCGTACTTGTAGGTATGTCATTCCCATTGTTCAACATGGTAAACTTGTTGACAGTAGCAGACCCACTAGAAACGGCATTCAAATATCCAAGACCAACATTGCCACCATACATGGTGCCAATAGAGCCGCAGGTCGGTAAATTCTATAACAGTCCTGTAGCGCTTGGTGCGGGTACTGGTGCTGTATTGGCCGTCACGTTTACGGCGTTGGGTGCTAAACTCAATACT
>JX537516
TGTACCCATTACTTGTTTATTGTAGTGGTTGCAGTTAATTCGACCCTCTTGACAATCAATACAGGAGATTACATCTTCTATACTGACTGGGCCTGGACATCATATACGGTATTTTCAATCGGAAATATTCTTATGATTTCTGTAGGTGCTACATATTACCTAACATTTACAGGCGTCCCAGGAACAGCATCGTATTATGGATTGATTATGACAGTGTATACATGGGTAGCAAAAGGTGCATGGTTT---GCACTCGGATATCCATATGACTTCATTGTAACACCAGTTTGGGCTCCATCGTGTTTCTTGTTGGATCTGGCGTATTGGGTTACAAAGAAGAACAAGCACTCATTGATTCTAATGGGTGGTGTTCTAGTAGGAATGTCATTCCCACTGTTTAACATGATCAACTTGTTGACTGTCGCAGACCCACTAGAAACGGCATTCAAATATCCAAGACCGACATTACCGCCATACATGGTACCAATTGAACCGCAAGTAGGAAAGTTCTATAACAGTCCTGTTGCGCTTGGTGCAGGTGCTGGTGCAGTCTTGGCAGTAACATTCACGGCGTTGGGTTGTAAACTTAACACG
>JX537539
TGTACTCACTACTTATTCATTATAGTAGTTGCAGTTAACTCAACTTTACTTACAATTAATGCTGGAGACTATATCTTCTACACTGATTGGGCATGGACTTCATTCGTTGTATTCTCTATTTCACAAACTCTAATGTTAACCGTAGGTGCAGTTTACTATCTTACGTTTACAGGTGTTGTGGGAACAGCGACGTACTATGGCTTAATCATGACAGTGTATACGTGGGTAGCTAAAGGCGCATGGTTT---TCCCTAGGATATCCCTATGACTTTATAGTTACACCAGTATGGATCCCATCGGCGATATTGCTTGATTTGGCGTATTGGGCCACAAAGAAGAACAAGCACTCTCTGATATTATTTGGCGGAGTACTAGTTGGAATGTCATTACCACTGTTTAACATGGTAAACCTCATTACAGTGGCTGATCCGCTAGAGACTGCCTTCAAGCATCCAAGACCAACATTGCCACCATACATGACGCCGATAGAACCGCAGGTCGGAAAGTTCTATAACAGTCCGGTCGCGCTTGGAGCAGGTGCTGGTGCTGTGTTGTCTGTTACGTTTGCCGCGTTAGGTTGTAAACTGACTACG
>JX537559
TGTACTCACTACTTATTCATAATAGTAGTTGCAGTAAATTCAACCTTACTTACAATTAATGCTGGAGATTATATCTTCTACACTGATTGGGCATGGACTTCATTCGTTGTATTCTCTATTTCACAAACTCTAATGTTAACTGTAGGTGCAGTTTACTATCTTACGTTTACAGGTGTTGTGGGAACAGCGACATACTATGGCTTAATCATGACAGTGTATACGTGGGTAGCTAAAGGCGCATGGTTT---TCCCTAGGATATCCATATGACTCTATAGTTACACCGGTATGGATCCCATCGGCGATATTGCTTGATTTGGCGTATTGGGCTACAAAGAAGAACAAGCACTCGCTGATATTGTTTGGTGGAGTTTTGGTAGGAATGTCATTACCACTGTTTAACATGGTAAACCTCATTACAGTGGCAGATCCGCTAGAGACTGCATTCAAGTATCCAAGACCAACATTGCCTCCATACATGACACCCATAGAACCGCAGGTCGGAAAGTTCTATAACAGTCCGGTTGCGCTTGGCGCAGGTGCTGGTGCTGTGTTGTCCGTTACGTTTGCCGCGTTGGGTTGTAAACTGACTACG
>JX537582
TGTACGCACTACTTATTCATTGTAGTAGTTGCGGTAAACTCAACACTGTTAACAATTAACGCAGGTGACTACATTTTCTATACTGATTGGGCCTGGACATCATTTACGGTATTTTCTATATCGCAAACTTTGATGTTAACTGTCGGAGCTTGTTATTATCTAACATTCACTGGCGTTCCAGGAACAGCTACGTACTATGGCCTGATAATGACAGTATACACATGGGTTGCAAAAGGCGCATGGTTT---TCACTAGGATATCCATATGACTTTATTGTTACACCAGTATGGTTACCATCAGCGATGCTGTTGGACTTGGCGTACTGGGCAACGAAGCGGAATAAGCACTCGCTGATACTGTTTGGCGGAGTACTGGTAGGAATGTCATTACCGTTATTCAATATGGTAAACCTGATAACAGTCGCAGACCCACTAGAAACGGCATTCAAATATCCAAGACCAACATTACCACCATACATGACACCGATAGAGCCGCAGGTCGGGAAGTTCTATAACAGTCCCGTAGCGCTTGGTGCAGGTGCTGGTGCAGTACTGTCCGTTACGTTTGCAGCGTTAGGTTGTAAACTAACTACG
>JX537585
TGTACTTACTATTTATTCATTATAGTGGTTGCAGTCAACTCAACTCTGCTGACAATTAATGCAGGTGACTATATCTTTTACACAGATTGGGCATGGACATCATTTGTAGTGTTTTCAATATCACAAACATTGATGCTAACGGTTGGAGCTTGTTATTATCTAACATTTACAGGAGTTCCAGGTACCGCAACGTACTATGGCCTAATTATGACAGTTTACACATGGGTAGCAAAAGGTGCATGGTTT---TCACTTGGATATCCATATGACTTTATCGTAACCCCAGTATGGATTCCATCCGCAATGTTGTTGGATTTGGCATATTGGGCAACAAAGAAGAACAAGCACTCGCTGATACTGTTTGGCGGAGTATTGGTCGGAATGTCGTTACCACTGTTCAACATGGTAAATCTCATTACAGTTGCAGATCCACTGGAAACTGCATTCAAGTATCCAAGACCAACGTTACCTCCATACATGACGCCGATAGAACCGCAGGTCGGAAAGTTCTATAACAGTCCGGTCGCGCTTGGAGCAGGTGCTGGTGCTGTCTTGTCAGTTACGTTTGCCGCGTTAGGTTGTAAACTGACTACG
>JX537646
TGTACGCACTACTTATTCATAGTAGTAGTTGCGGTTAACTCAACTCTGTTAACAATTAACGCAGGTGACTACATTTTCTACACTGATTGGGCCTGGACATCATTTGTGGTATTTTCTATATCGCAAACCTTGATGTTAACTGTCGGAGCATGTTATTATCTAACATTCACTGGCGTTCCAGGAACAGCTACGTATTATGCCCTGATTATGACAGTATATACTTGGGTTGCTAAAGGAGCATGGTTT---TCACTAGGATATCCATATGACTTTATCGTTACACCCGTATGGTTACCATCAGCAATGCTGTTGGACTTGGCGTACTGGGCAACGAAGAGAAATAAGCACTCGCTGATACTGTTTGGCGGAGTACTGGTAGGAATGTCATTACCGTTATTCAATATGGTAAACCTGATAACAATAGCAGACCCACTAGAAACGGCATTCAAATATCCAAGACCAACATTACCACCATACATGACACCGATAGAGCCGCAGGTCGGAAAGTTCTATAACAGTCCGGTCGCGCTTGGCGCAGGTGCTGGTGCAGTATTGTCCGTCACGTTTGCAGCGTTAGGTTGTAAACTAACTACG
>JX537656
TGTACTCACTACTTATTCATTATAGTAGTAGCAGTCAATTCGACCCTGTTGACAATTAATGCAGGAGACTATATTTTCTACACAGATTGGGCCTGGACATCGTTTGTAGTATTTTCAATATCACAAACACTTATGCTAACTGTAGGTGCTGTATACTATCTTACGTTTACAGGAGTACCAGGAACCGCAACATACTATGGTTTGATAATGACAGTCTATACGTGGGTAGCAAAAGGAGCATGGTTT---TCACTTGGGTATCCATATGACTTTATTGTCACACCAGTTTGGTTACCATCATGCATGTTATTGGACTTGGCCTATTGGGCTACAAAGAAAAACAAGCATTCATTGATACTGATGGGCGGTGTACTAGTAGGAATGTCTTTGCCATTATTCAACATGGTAAACTTGATGTTAGTAGCAGACCCACTAGAAACGGCTTTCAAATATCCGAGACCAACACTACCACCATACATGACACCTATAGAACCGCAGGTAGGAAAGTTCTATAACAGTCCAGTGGCGTTAGGTGCTGGAGCGGGAGCTGTACTGTCAGTCACGTTTGCAGCATTAGGATGTAAGCTGACTACG
>JX537681
TGTACTCACTACTTATTCATAGTAGTAGTTGCAGTTAACTCAACACTGTTAACAATTAACACAGGTGATTACATTTTCTATACTGACTGGGCTTGGACATCGTTTACGGTATTCTCTATATCTCAAACGTTGATGCTTGTAGTAGGTGCAACATATTACCTAACGTTTACAGGCGTTCCAGGAACAGCAACGTACTACGGACTCATCATGACAGTTTACACATGGGTAGCAAAAGGTGCATGGTTT---GCACTCGGATATCCATATGACTTCATTGTCACACCAATATGGTTACCATCAGCAATGTTGCTTGACTTAGCATATTGGGCCACAAAGAAGAATAAACACTCGTTAATTCTGATGGGCGGAGTACTGGTAGGAATGTCATTACCATTGTTCAACATGATAAATCTGATAACAGTGGCAGACCCACTAGAAACGGCCTTCAAATATCCAAGACCAACATTACCACCATACATGACACCGATTGAACCGCAGGTAGGAAAGTTCTATAACAGTCCTGTTGCGCTAGGTGCTGGTGCTGGTTCGGTACTGGGAGTAACGTTTGCAGCACTTGGTTGTAAACTGAACACT
>JX537690
TGTACACACTACTTGTTCATAGTAGTAGTTGCAGTTAACTCTACACTGTTAACAATTAATGCAGGAGACTACATCTTCTACACCGACTGGGCTTGGACTTCGTACACGGTATTCTCAATATCGCAAACGTTGATGCTTGTAGTAGGTGCAACATATTACCTTACATTTACAGGTGTTCCAGGTACAGCAACGTACTACGGCCTTATTATGACAGTATACACATGGGTAGCTAAAGCAGCATGGTTC---TCGCTTGGATATCCATATGACTTCATTGTAACTCCAGTTTGGTTACCATCAGCAATGCTTTTGGACTTAGTTTACTGGGCAACAAAGAAGAACAAGCACTCCTTGATACTGTTCGGCGGTGTACTAGTAGGAATGTCAATACCATTGTTCAACATGGTAAACCTGATAACAGTTGCAGACCCACTTGAGACGGCATTCAAGTATCCAAGACCAACATTGCCACCATACATGACACCGATAGAACCGCAGGTAGGTAAGTTCTATAACAGCCCAGTTGCTCTCGGTGCAGGTGCAGGTGCAGTATTGGCGGTAACGTTTGCGGCGTTAGGTTGTAAACTAAACACT
>JX537706
TGTACTCACTACTTGTTTATTGTAGTGGTTGCAGTTAATTCGACCCTCTTAACAATCAATACGGGAGATTACATCTTCTATACTGACTGGGCCTGGACATCATTCGTAATATTTTCAATCGGAAATATTCTTATGATTTCTGTAGGTGCTGCGTATTATCTAACATTTACAGGAGTCCCAGGAACGGCATCGTATTATGGACTGATTATGACAGTGTATACATGGGTAGCAAAAGGTGCATGGTTT---GCACTTGGATATCCATATGACTTCATTGTAACGCCAGTTTGGGCTCCATCATGTTTCTTGTTGGATCTCGCATATTGGGCTACAAAGAAGAACAAACACTCATTGATTCTAATGGGTGGTGTTCTGATTGGAATGTCATTCCCACTGTTTAACATGATCAATTTGTTATTGGTCGCAGACCCACTAGAAACGGCATTCAAATATCCAAGACCAACAATGCCACCATACATGGTACCAATTGAACCGCAGGTAGGAAAGTTCTATAATAGTCCTGTTGCGCTGGGTGCTGGTGCTGGTTCAGTCTTGGCAGTAACATTCACGGCGTTGGGTTGTAAACTTAACACA
>JX537715
TGTACACACTACTTGTTTATTGTAGTGGTAGCTGTCAACTCGACTCTGTTAACGATCAATGCAGGTGACTACATTTTCTACACAGATTGGGCCTGGACATCCTTTACCGTATTCTCAATTTCGCAAATTTTGATGCTTACGGTAGGTGCATGTTATTATCTAACATTTACAGGTGTTCCGGGAACAGCAACGTATTATGGCTTGATTATGCAGGTTTACACATGGGTTGCAAAGGGAGCCTGGTTT---GCTCTTGGTTATCCTTATGACTTTATTGTCACACCAATGTGGATACCTTCTTGCATGTTGCTTGACTTGGCATATTGGGCTACAAAGAAGAACAAACATTCGTTGATTCTGTTCGGCGGTGTTTTAGCAGGGATGTCATTCCCGCTGTTCAACATGGTTAACCTATTGACAGTAGCAGACCCACTAGAAACGGCATTCAAGTATCCGAGACCAACATTACCACCTTACATGACGCCAATAGAACCTCAAGTAGGTAAATTCTATAATAGCCCAGTAGCGTTGGGTGCTGGAACGGGTGCGGTCTTAGCGGTGACGTTCGCGGCTTTGGGATGTAAACTGAACACG
>JX678956
ACAACGCACTACTTGTTCATAGTAGTGGTTGCTGTCAATAGCACACTACTAACCATCAATGCAGGAGACTATATCTTCTACACAGACTGGATGTGGTCATCATTTGTGGTATTTTCGATCTCTCAATCTACAATGCTTGTAGTAGGAGCGATATACTATATGCTGTTCACAGGAGTTCCAGGAACTGCCACATACTATGCCACTATCATGACCATCTACACTTGGGTCGCCAAGGGTGCATGGTTT---GCATTGGGCTATCCCTATGACTTCATTGCAGTACCTATTTGGATACCATCGGCAATGCTGTTAGATCTAACATACTGGGCTACGAGAAGGAACAAACACGCTGCTATAATCATAGGTGGAACACTGGTTGGCCTATCAATGCCGCTGTTCAACATGGTCAACTTGCTGCTCATAAGGGATCCACTGGAAACGGCATTCAAATATCCAAGGCCTACGCTGCCCGCATATATGACTCCTATTGAGCCTCAGGTCGGCAAATTCTACAATAGTCCTGTTGCCTTAGGAGCAGGCGCAGGAGCAGTGCTGTGTGTTCCAATCGCTGCGTTAGGCGCAAAGCTCAACACA
>JX678960
ACAACGCACTACTTGTTCATAGTGGTGGTTGCTGTCAACAGCACGCTGTTAACTATCAACGCAGGGGACTACATCTTCTACACCGACTGGATGTGGACATCATTTGTCGTATTTTCGATCTCTCAATCTACAATGCTCGCAGTGGGAGCGATATACTACATGCTGTTCACAGGAGTTCCAGGAACTGCCACATATTATGCCACAATTATGACCATCTACACTTGGGTCGCCAAGGGTGCATGGTTT---GCATTGGGCTATCCATATGACTTCTTCGCAGTACCTATTTGGATACCATCTGCAATGCTATTGGACCTAACATACTGGGCTACGAGAAGGAACAAACACGCTGCTATAATCATAGGAGGAACCCTGATTGGCCTGTCATTACCGCTGTTCAACATGGTCAATTTGCTGCTCATAAGGGACCCACTTGAGGTGGCCTTCAAATATCCAAGGCCTACACTGCCCGCATATATGACTCCCATTGAACCTCAGGTCGGCAAATTCTACAACAGTCCTGTAGCCTTGGGAGCAGGCGCGGGAGCAGTGCTAACGGATCCGATAGCAGCGTTAGGTGCAAAGCTCAATACG
>JX885426
ACAACCCACTATCTGTTTATTGTTGTTGTTGCTGTCAATAGCACACTGCTGACCATAAATGCAGGAGACTACATCTTCTACACCGACTGGGCGTGGACATCCTTTGTAGTATTTTCGATTGCACAATCGACTATGCTTGCAGTAGGAGCTGTCTATTACTTGCTCTTTACAGGAGTTCCTGGAACGGCGACGTATTATGCAACCATAATGACTATCTACACATGGGTTGCAAAAGGTGCGTGGTTT---GCGTTAGGATACCCATATGACTTCGTTACGGTACCAGTATGGATACCTTCAGCGATGTTGTTGGACCTTACCTACTGGGCTACACGCCGGAATAAACACATGCTAATACTCGTTGGCGGCACTTTGGTTGGTCTGTCGCTTCCGTTATTCAACATGATCAACCTATTGCTGGTACGAGATCCGTTGCAAGTAGCATTCCAGTATCCTAGACCAACATTGCCACCCTACATGACACCCATTGAACCTCAGGTCGGTAAGTTCTACAATAGTCCCGTTGCATTGGGTTCGGGAGCTTCAGCAGTATTAACTGTGCCTATAGCAGCACTAGGTGCTAAACTAAATACG
>KC137409
ACAACGCACTATCTGTTCATTGTTGTAGTTGCAGTAAACAGCACACTTCTGACTATTAACGCAGGGGACTATATTTTCTACACTGATTGGGCTTGGACTTCATTTGTAGTATTTTCGATTTCACAATCTACTATGTTGGTTGTAGGAGCAATATACTACATGCTTTTTACAGGAGTCCCTGGAACCGCTACTTATTACGCGACCATCATGACAATTTATACCTGGGTTGCGAAGGGCGCCTGGTTC---GCATTGGGATACCCCTATGACTTTGTCGCAGTGCCGGTTTGGATACCTTCAGCAATGCTATTGGACTTGACGTATTGGGCAACACGACGCAATAAGCACGCCGCAATACTTATTGGCGGTACGCTAGTTGGCCTATCGCTTCCAATGTTCAATATGATAAACCTTTTGTTAGTAAGGGATCCGCTGGAAATGGCGTTCAAGTATCCAAGACCCACACTACCTCCCTATATGACTCCGATCGAGCCGCAGGTAGGAAAGTTCTACAATAGTCCTGTAGCCTTGGGAGCTGGCGCTGGAGCAGTGCTAAGCGTTCCTATAGCAGCTTTAGGTGCCAAATTAAACACG
>KC157986
ACAACGCACTACTTATTCATAGTAGTGGTTGCTGTCAACAGCACGCTGCTAACCATCAACGCAGGAGACTACATCTTCTACACTGACTGGATGTGGACATCCTTCGTGGTATTCTCGGTCTCGCAGTCGACGATGCTAGCTGTGGGAGCGATATACTACATGTTGTTCACAGGTGTTCCAGGCACGGCCACATACTACGCCACAATCATGACCATATACACATGGGTCGCAAAGGGCGCATGGTTC---GCTCTCGGCTACCCATACGACTTCATCGTGGTGCCGGTGTGGATTCCGTCGGCAATGCTGTTGGACCTCACGTACTGGGCGACAAGACGCAACAAGCACGCTGCCATCATCATTGGCGGTACGCTGGTTGGCCTATCCTTCCCGCTGTTCAACATGGTCAACCTGTTGCTCATCAGGGACCCACTTGAGGTAGCCTTCAAGTATCCGAGACCGACGCTACCAGCGTACATGACGCCCATAGAGCCTCAGGTAGGTAAGTTTTACAACTCGCCTGTCGCTCTAGGATCTGGAGCTGGTGCAGTGCTAACGGTGCCCATCGCTGCGTTGGGTGCGAAGCTAAACACG
>KC293246
TGTACTCACTACTTATTCATAGTAGTAGTTGCGGTCAACTCAACACTGCTAACAATTAACGCGGGTGACTACATATTTTACACTGACTGGGCTTGGACTTCGTTTGTAATATTCTCTATAACACAAACGTTGATGCTTGTCGTAGGTGCGTGTTACTATCTAACCTTCACAGGTGTGCCAGGTACAGCTACGTACTACGCTCTCATTATGACAGTATACACATGGGTTGCAAAAGGTGCATGGTTT---GGACTAGGTTATCCATATGACTTCATTGTTACATCGGTATGGTTACCATCAGCAATGTTATTGGACCTTGCATATTGGGCAACAAAAAGAAACAAGCACTCGTTGATACTGTTTGGCGGGGTACTTGTAGGAATGTCATTGCCATTATTCAACATGGTAAACCTACTAACAATAGCAGACCCACTTGAAACGGCATTCAAGTATCCAAGACCAACATTGCCGCCATACATGACACCAATAGAACCACAGGTAGGAAAGTTCTATAACAGCCCAGTAGCGTTGGGTGCAGGTGCTGGTGCGGTATTATCGGTCACTATGGCCGCGTTGGGTTGTAAACTAACAACG
>KC349142
TGTACTCACTACTTATTCATAGTAGTAGTTGCAGTTAACTCCACTTTGTTAACAATTAACTCTGGTGACTATATCTTCTATACCGATTGGGCCTGGACATCATTTGTAGTATTTTCCATTGCCAACACTTTGATGACTATTGTTGGTGCTGTGTATTATCTTACATTTACTGGTGTGCCTGGTACTGCATCGTATTACGGTCTGATTATGCAGGTCTATACTTGGGTTGCAAAAGTTGCATGGTAT---GCACTTGGCTATCCAGTGGATTTCATCGTTCATCCAATGTGGATTCCATCTTGTATGTTATTGGACTTGGCGTATTGGGCCACAAAGAAGAATAAGCACTCGCTGATATTCTTTGGCGGAGTTTTAGTTGGAATGTCAATGCCACTGTTCAATATGGTACAGTTGATGTTGATAGCAGATCCACTAGAAACTGCATTCAAATATCCGAGACCAACGTTGCCTCCATACATGACGCCGATAGAGCCGCAGGTAGGTAAGTTCTACAACAGCCCAGTAGCTCTGGGAGCGGGAGCTGGATCGGTACTAGCATGTACATTTGCGGCATTAGGCTGTAAGCTTAATACG
>KC349227
TGTACTCACTACTTGTTCATAGTAGTAGTTGCAGTTAACTCGACATTATTGACAATTAACTCGGGCGACTATATCTTCTATACAGACTGGGCTTGGACATCATTTGTAGTATTCTCCATCGCAAATACACTCATGACAGTGGTTGGAGCAGTCTACTATATCACGTTTACAGGTGTTCCAGGAACAGGCGCGTATTATGGCCTGATTATGCAAGTCTATACTTGGGTCGCCAAAGTTGCATGGTTT---GCACTTGGTTATCCAGTGGATTTCATTGTTCATCCAATGTGGATTCCATCTTGTATGTTATTGGACTTGGCGTATTGGGCTACAAAGAAGAATAAACACTCGCTGATATTCTTTGGTGGAGTTTTAGTTGGAATGTCTATGCCGCTGTTTAACATGGTACAACTAATGTTAATTGCGGATCCGCTAGAAACTGCATTCAAGTATCCGAGACCAACATTGCCTCCATACATGACGCCAATAGAACCGCAGGTCGGTAAATTCTATAACAGCCCGGTAGCTCTGGGAGCGGGAGCTGGATCTGTCCTGTCGGTGACGTTTGCAGCATTGGGTTGTAAGCTTAATACT
>KC349288
TGTACTCACTATTTATTCATAGTTGTAGTTGCAGTCAATTCCACTTTGTTAACAATTAACTCTGGTGATTATATCTTCTATACAGATTGGGCTTGGACATCATTTGTAGTATTTTCAATTGCTAATACTTTGATGACTGTTGTTGGTGCTGTGTATTATCTTACATTTACTGGCGTACCTGGTACGGCAACGTATTACGGTCTGATTATGCAAGTCTATACATGGGTTGCAAAAGTTGCATGGTTT---GCACTTGGCTATCCAGTGGATTTCATCGTTCATCCAATGTGGATTCCATCTTGTATGTTATTGGACTTGGCGTATTGGGCGACGAAGAAGAATAAACACTCGCTGATATTCTTTGGCGGAGTTTTAGTCGGAATGTCAATGCCACTGTTCAATATGGTACAGTTGATGTTGATTGCGGATCCACTAGAAACTGCATTCAAGTATCCAAGACCAACATTACCTCCATACATGACGCCTATAGAACCGCAGGTCGGTAAGTTCTACAACAGCCCAGTAGCTTTGGGAGCGGGAGCTGGATCGGTACTAGCATGTACATTTGCGGCATTAGGATGTAAGCTTAATACG
>KC537391
ACAACGCACTATCTGTTCATAGTAGTAGTTGCTGTAAATAGCACACTATTGACTATTAATGCTGGAGACTATATATTCTACACTGATTGGGCATGGACGTCATTCGTAGTATTCTCTATCTCTCAATCGACAATGCTTGTGGTAGGGGCAATATACTATATGCTATTTACAGGAGTGCCGGGTACGGCTACTTATTATGCAACCATTATGACGATATATACGTGGGTTGCAAAGGGCGCCTGGTTT---GCATTAGGATACCCATACGACTTCGTTACAGTACCGGTTTGGATACCTTCAGCAATGTTATTAGATCTGACATATTGGGCAACTAGAAGGAATAAACACGCCGCTATAATCATAGGTGGGACACTCGTAGGTTTATCTCTTCCAATGTTCAATATGATCAACCTTCTACTGATTAGAGATCCACTGGAGGTAGCCTTCAAGTATCCTCGTCCAACACTACCGCCGTACATGACTCCTATCGAGCCTCAGGTCGGGAAGTTTTACAACAGTCCCGTAGCCTTAGGAGCAGGCGCAGGAGCAGTGCTATCAGTGCCAATTGCAGCATTGGGTGCTAAACTAAACACG
>KC559197
TGTACGCACTACTTGTTTATAGTAGTCGTAGCAGTCAATTCAACCCTGCTAACAATCAACGCAGGAGACTACATCTTCTACACTGACTGGGCATGGACTTCATATGTCGTGTTCTCAATATCACAGACATTGATGTTGGTAGTTGGCGCTTGCTACTATCTGACATTTACGGGAGTTCCAGGAACCGCAACATACTACGCGCTGATTATGACCGTGTATACATGGATCGCAAAAGGCGCATGGTTT---GCTCTAGGTTACCCATATGACTTCATTGTTACGCCAGTTTGGCTACCGTCAGCAATGTTGCTTGACTTGGCATACTGGGCTACAAAGAAGAACAAGCACTCACTGATACTATTCGGTGGTGTGTTGTGTGGAATGTCACTTCCATTGTTCAACATGGTAAATCTAATCACCGTGGCTGATCCATTGGAGACTGCTTTCAAATATCCAAGACCAACATTGCCTCCATACATGACTCCAATAGAACCCCAAGTGGGCAAGTTCTATAACAGTCCAGTTGCACTCGGTGCTGGCGCAGGTGCTGTATTAGCATGTACCTTTGCCGCTTTGGGATGTAAGCTGAACACG
>KC568418
TGTACTCACTACTTATTCATAGTAGTGGTAGCAGTCAACTCGACCTTGTTGACAATCAACGCAGGAGACTACATCTTCTATACTGACTGGATGTGGACATCTTATGTGATATTTACACTATCACAATCATTGATGCTCGCAGTCGGTGCAGCATATTACCTTACGTTCACTGGTGTACCAGGAACGGCAACCTACTATGCACTGATAATGACGGTGTATACATGGATTGCAAAAGGTGCGTGGTTC---TCCTTAGGATATCCGTACAGTTTCATCGTGGTACCAATGTGGATTCCGTCTGCAATATTGATGGATTTGGCATATTGGGCAACAAAGAGAAACAAACACTCTTTGATCCTAATAGGCGGTGTACTCTGTGGAATGTCTATGTCGTTGTTCAACATGATCAATCTAATCACAATAGATGATCCTCTTGAGACTGCTTTCAAATACCCGAGAACCACATTGCCTCCATACATGACACCAATAGAACCCCAGGTGGGCAAGTTCTATGATAGTCCTGTCGCTTTGGGTGCAGGCGCTAGTGCAGTTTTGACAGTAACAATGACTGCATTAGGATGCAAACTAACAACA
>KC596370
TGTACGCATTATCTATTCATTGTTGTAGTTGCAGTAGATTCTACTCTGTTAACCATCAATTCTGGAGACTATATCTTCTATACAGATTGGGCATGGACATCCTTTGTAGTTTTCTCCATTGCCAATACTCTCATGACTGTGGTCGGAGCAGTGTATTATATCACATCTACAGGCGTGCCTGGAACAGGCGCATATTATGGTTTAATTATGCAAGTCTATACTTGGGTTGCCAAAGTGGCATGGTAT---GCACTTGGCTATCCTGCAGATTTTATCGTTCATCCAATGTGGATTCCATCATGCATGTTGTTGGATTTGGCATATTGGGCTACGAAGAAGAATAAGCACTCGCTGATATTCTTTGGAGGAGTTTTGGTCGGTATGTCAATGCCGCTGTTCAATATGGTACAGTTGATGTTGATCGCTGATCCGCTAGAAACTGCATTCAAGTACCCAAGACCAACATTACCACCATATATGACGCCTATAGAACCGCAGGTCGGTAAGTTCTACAATAGCCCGGTAGCACTGGGAGCGGGAGCTGGGTCTGTACTGTCGGTGACATTTGCAGCATTGGGTTGTAAGTTGAATACA
>KC596421
TGTACACATTATCTATTCATAGTTGTCGTTGCAGTTAATTCTACACTGCTAACTATCAATTCTGGAGACTATATCTTCTATACAGATTGGGCATGGACTTCCTTTGTAGTTTTCTCCATTGCCAACACTCTCATGACGGTCGTCGGAGCAGTTTATTATATTACATTTACAGGCGTGCCTGGAACAGGCGCATATTATGGTTTAATTATGCAGGTGTATACTTGGGTCGCCAAAGTGGCATGGTTT---GCACTTGGCTATCCTGCAGATTTCATCGTTCATCCAATGTGGATTCCATCATGCATGTTGTTGGATTTGGCATATTGGGCTACGAAGAAGAATAAGCATTCGCTGATATTCTTTGGAGGAGTTTTGGTCGGTATGTCGATGCCGCTGTTCAATATGGTACAGCTGATGCTGATCGCCGATCCGCTAGAAACTGCATTCAAGTACCCAAGACCAACATTACCACCATATATGACGCCTATAGAACCGCAGGTCGGTAAGTTCTACAATAGCCCGGTAGCACTGGGAGCGGGAGCTGGATCTGTACTGTCGGTGACATTTGCGGCATTGGGTTGTAAGTTGAATACA
>KC735507
ACTACACACTATCTATTCATAGTTGTAGTTGCTGTAAATAGTACATTATTGACAATCAACGCAGGAGACTACATATTCTATACAGATTGGGCATGGACATCATTTGTTGTATTCTCAATATCCCAATCAACAATGCTTGTAGTTGGAGCAATCTATTACATGCTATTCACCGGTGTACCAGGGACTGCAACATATTATGCAACAATCATGACTATCTATACATGGGTAGCCAAGGGAGCTTGGTTT---GCACTAGGATATCCATACGACTTCATCGTAACTCCAGTTTGGATACCTTCAGCAATGCTGCTAGATTTGACATATTGGGCAACAAGAAGGAATAAACATGCTGCCATCATAATTGGCGGAACATTGGTAGGACTTTCATTGCCAATATTCAACATGATAAATCTACTGCTGGTCAGAGATCCTCTAGAGATGGCATTCAAGTATCCTCGTCCAACATTGCCTCCATACATGACACCAATTGAGCCTCAGGTCGGTAAGTTCTACAATAGTCCCGTGGCGCTAGGATCGGGAGCAGGAGCTGTACTGAGTGTTCCAATAGCTGCTCTTGGAGCAAAACTAAATACT
>KC773908
ACAACGCACTACTTGTTCATAGTGGTGGTTGCTGTCAACAGCACACTGCTGACAATCAACGCAGGAGACTATATCTTCTACACAGACTGGATGTGGACCTCTTTCGTGGTTTTCTCCGTGTCTCAATCCACGATGCTTGCAGTAGGAGCAATCTACTACATGCTATTTGCGGGAGTACCGGGAACGGCCACATACTACGCGACTATAATGACCATCTATACGTGGGTTGCAAAGGGCGCATGGTTT---GCACTCGGCTACCCATACGACTTCATTGTGGTCCCCGTGTGGATACCTTCGGCAATGCTGTTAGACCTCTCGTACTGGGCAACAAGAAGGAACAAACACGCAGCCATAATCATAGGCGGAACGCTCGTTGGCCTGTCATTCCCGCTGTTCAACATGGTCAACCTGCTGCTCGTAAGAGATCCGCTGGAAGTGGCGTTCAAGTACCCAAGGCCTACGCTCCCCGCATATATGACGCCGATAGAGCCCCAGGTAGGAAAGTTTTACAATAGTCCTGTGGCCCTAGGGTCGGGTGCAGGAGCAGTGCTTACGGTGCCGATGGCTGCGTTAGGTGCGAAGCTTAACACG
>KC801671
ACAACTCACTATTTGTTCATTGTTGTTGTTGCTGTAAACAGTACCTTGCTTACAATCAACGCAGGAGATTACATCTTCTACACTGACTGGGCATGGACATCTTTTGTCGTATTTTCAATCTCTCAATCAACAATGCTTGTAGTAGGAGCTATATACTATATGTTGTTCACAGGTGTTCCTGGTACAGCTACGTATTATGCAACTATCATGACAATTTACACTTGGGTTGCCAAAGGCGCCTGGTTC---GCCTTAGGGTACCCATATGACTTTGTCACAGTGCCGGTTTGGATACCGTCGGCTATGTTGTTGGATTTGTCGTACTGGGCAACAGGAAGGAACAAACATGCAGCAATACTTATTGGAGGAGTGCTGGTAGGTATGTCAATTCCATTGTTTAACATGATAAACTTACTGTTAGTTGCGGACCCATTGGAAATGGCATTTAAGTATCCAAGACCTACTCTGCCTCCATACATGACTCCAATCGAGCCTCAGGTAGGAAAGTTTTATAACAGTCCAGTAGCTTTAGGAGCAGGTGCCGGGGCGGTGCTGTGTGTTCCTATAGCGGCCTTGGGTGCAAAACTTAATACC
>KC857524
TGTACACATTACTTATTCATAGTAGTTGTTGCAGTTAACTCTACTTTACTAACCATTAATTCTGGAGATTATATTTTCTATACTGACTGGGCTTGGACATCATTTGTAATATTCTCTATAGCTAATACGTTGATGACGGTAGTTGGAGCTGTATATTACATCACGTTTACTGGTGTTCCTGGTACAGGTGCATATTATGGCTTGATAATGCAAGTCTATACATGGGTTGCAAAGGTTGCGTGGATG---GCACTAGGTTATCCAGTTGATTTCATTGTTCATCCTATGTGGATACCATCATGTATGCTATTGGACTTGGCATATTGGGCGACAAAGAAGAATAAACATTCGCTGATATTCTTTGGTGGAGTTTTAGTCGGAATGTCAATGCCGCTGTTTAACATGGTACAGTTGATGTTGATTAATGACCCTCTAGAAACTGCATTCAAGTATCCAAGACCAACATTGCCTCCATATATGACGCCTATAGAACCGCAGGTAGGTAAATTCTACAATAGCCCAGTAGCACTGGGAGCGGGAGCTGGATCTGTTCTATCGGTGACATTTGCGGCACTAGGTTGTAAGCTTAATACT
>KC962890
TGTACTCACTACTTATTCATAGTAGTAGTTGCAGTTAACTCAACACTGTTAACAATTAATGCAGGAGACTACATTTTCTATACTGACTGGGCTTGGACTTCGTTTACGGTATTTTCAATATCGCAAACGTTGATGCTTTGTGTAGGTGCAACGTATTACCTAACATTTACAGGTGTTCCAGGAACAGCAACGTATTACGCCCTAATTATGACAGTATATACATGGATAGCAAAAGGTGCATGGTTT---GCATTAGGTTATCCATATGACTTCATTGTAACACCAGTTTGGTTACCATCAGCAATGTTGCTTGATTTAGCCTATTGGGCAACAAAGAAGAACAAGCACTCCTTGATACTGTTTGGCGGAGTACTAGTAGGAATGTCTTTACCATTATTCAACATGGTAAACCTGATAACAGTGGCAGACCCACTAGAAACGGCATTCAAATACCCAAGACCAACATTACCACCATACATGACACCGATAGAGCCTCAAGTAGGTAAATTCTATAACAGTCCAGTAGCTCTGGGTGCAGGTGCAGGTGCAGTTTTGTCGGTAACATTTACAGCATTAGGTTGTAAACTGAACACT
>KC967686
ACAACGCATTATCTGTTCATTGTTGTCGTAGCTGTTAACAGCACGCTGCTGACTATTAATGCAGGAGACTACATATTCTACACTGATTGGGCTTGGACTTCATTCGTCGTGTTCTCTATATCGCAGTCGACGATGCTTGTTGTGGGTGCCATCTATTACATGTTGTTTACGGGAGTGCCAGGGACAGCGACCTACTATGCCACTATAATGACGATTTATACATGGGTTGCGAAAGGGGCTTGGTTT---GCTCTTGGATATCCATACGACTTCATTACGGTACCGGTGTGGATTCCATCTGCAATGTTGCTGGACCTGTCTTACTGGGCAACAAGAAGAAACAAGCATGCGGCGATACTGATAGGAGGAACATTGGTTGGACTTTCACTGCCATTGTTCAACATGATCAACCTATTGACCATACGCGATCCGCTTGAAATGGCATTCAAGTATCCTAGGCCAACATTGCCGCCGTATATGACACCAATCGAACCACAAGTCGGTAAATTCTATAATAGTCCAGTTGCCTTAGGAGCTGGCGCAGGAGCCGTGCTATCTGTGCCAATAGCAGCATTGGGTGCAAAACTCAATACG
>KC967692
ACAACGCATTATCTGTTCATAGTTGTCGTAGCTGTTAACAGCACGCTGCTGACTATTAATGCAGGAGACTACATATTCTACACTGATTGGGCTTGGACTTCATTCGTCGTGTTCTCTATATCGCAGTCAACGATGCTCGTTGTGGGTGCCATCTATTACATGTTGTTTACGGGAGTGCCAGGGACAGCGACCTACTATGCCACTATAATGACGATATATACATGGGTTGCAAAAGGGGCTTGGTTT---GCTCTTGGATATCCATACGACTTCATTACGGTACCGGTGTGGATTCCATCTGCAATGTTGCTGGACCTGTCTTACTGGGCAACAAGAAGGAACAAACACGCGGCGATACTGATAGGAGGAACATTGGTTGGACTTTCACTGCCATTGTTTAACATGATCAACTTATTGACCATACGTGATCCACTAGAAATGGCATTCAAGTATCCTAGGCCAACACTACCCCCATACATGACACCAATCGAACCACAAGTCGGTAAATTCTATAATAGTCCAGTAGCCTTAGGAGCTGGCGCGGGAGCCGTGCTATCTGTGCCAATAGCAGCTTTGGGTGCAAAACTCAATACA
>KF003878
ACAACCCACTATCTGTTCATTGTTGTAGTTGCTGTCAATAGCACGCTGCTGACAATTAATGCAGGAGACTATATCTTCTACACCGACTGGGCTTACAGTTCCTTTGTAGTATTTTCGATTGCACAATCGACTATGCTTGCAGTAGGAGCTGTCTATTACTTGCTCTTTACAGGAGTTCCCGGAACAGCCACGTATTACGCAACCATAATGACTATCTATACATGGGTTGCAAAGGGTGCGTGGTTT---GCATTAGGATACCCATATGACTTCGTAACAACACCAGTATGGATACCTTCAGCCATGTTGTTGGACCTTACGTATTGGGCTACGCGGCGCAATAAGCACATGCTAATACTTGTCGGCGGTACCTTGGTTGGTCTATCACTTCCGTTATTCAACATGATTAACCTGCTGCTAGTGCGAGATCCGTTGGAAGTCGCATTCAAGTATCCTAGACCCACATTGCCACCCTATATGACGCCAATTGAGCCTCAGGTCGGAAAGTTCTACAATAGTCCCGTAGCCTTAGGAGCAGGCGCTTCAGCAGTGCTAACTGTACCGATAGCTGCATTGGGTGCTAAACTGAACACG
>KF018543
ACAACGCACTATTTGTTCATAGTAGTGGTTGCTGTCAATAGCACGCTGCTAACCATCAACGCCGGAGACTATATTTTCTACACAGACTGGATGTGGACCTCCTTCGTAGTGTTTTCGGTCTCGCAGTCAACTATGCTTGCTGTGGGCGCGATATACTACATGCTCTTCACAGGAGTACCTGGGACGGCCACATACTACGCTACAATCATGACAATCTACACTTGGGTCGCAAAGGGCGCATGGTTT---GCACTTGGCTATCCGTACGACTTCATCGTGGTACCTATTTGGATACCTTCAGCAATGCTGTTGGATCTTACATACTGGGCTACAAGACGGAACAAGCACGCTGCAATTATCATCGGTGGAACACTGGTTGGCCTATCGTTCCCGCTGTTCAACATGGTCAATCTGTTGCTCGTCAGGGATCCACTCGAAGTGGCATTCAAGTATCCTAGACCGACTCTGCCTGCGTATATGACTCCGATCGAGCCTCAGGTAGGTAAGTTCTACAACAGTCCTGTAGCCTTGGGCTCGGGAGCATCAGCGGTGCTGACAGTGCCGATTGCTGCGTTGGGTGCGAAGCTTAACACG
>KF041507
TGTACTCACTACTTGTTCATAGTAGTGGTTGCAGTAAACTCTACCCTGCTAACAATTAACGCAGGAGACTACATCTTCTACACCGATTGGGCCTGGACTTCGTTTGTCGTATTTTCAATATCACAAACACTGATGTTAGTAGTCGGCGCATGCTACTACCTGACATTTACTGGAGTCCCAGGAACAGCAACGTATTATGCGTTGATAATGACTGTTTACACATGGGTAGCAAAAGGTGCATGGTTT---GCACTCGGATACCCATATGACTTCATTGTAACACCCGTTTGGCTACCGTCAGCAATGTTGCTTGACTTGGCATACTGGGCTACAAAGAAGAACAAGCACTCACTGATACTATTCGGTGGTGTGATGTGTGGAATGTCATTGCCGTTGTTTAACATGGTCAACCTCATCACTGTGGCTGATCCATTAGAGACTGCATTCAAATATCCAAGACCAACGCTTCCGCCGTATATGACTCCGATAGAGCCTGCCGTAGGCAAGTTCTATAACAGTCCAGTCGCACTAGGTGCTGGCGCGGGTGCTGTATTATCAGTAACCATGGCCGCATTGGGATGCAAACTGAACACG
>KF053727
ACAACGCACTACTTGTTCATAGTAGTCGTTGCTGTCAACAGCACGCTGCTAACCATCAACGCAGGAGACTACATCTTCTACACTGACTGGATGTGGACATCCTTCGTGGTATTCTCGGTCTCGCAGTCGACGATGCTCGCTGTGGGTGCGATATACTACATGTTGTTCACAGGCGTTCCGGGTACGGCCACATACTACGCCACAATCATGACCATATACACATGGGTTGCAAAGGGCGCATGGTTT---GCGCTTGGCTATCCATACGACTTCATCGTGGTGCCGGTGTGGATCCCGTCGGCAATGTTGTTGGACCTCACATACTGGGCGACAAGACGCAACAAGCACGCTGCCATAATCATTGGCGGCACGTTGGTTGGCCTATCCTTCCCGTTGTTCAACATGGTCAACCTGTTGCTCATCAGGGACCCGCTCGAGGTAGCCTTCAAGTATCCGAGACCGACGCTGCCAGCATACATGACGCCGATCGAGCCTCAGGTAGGTAAGTTTTACAACTCGCCTGTCGCTCTAGGATCTGGAGCTGGTGCAGTGCTAACGGTGCCTATCGCTGCGTTGGGTGCGAAGCTTAACACG
>KF053731
TGTACTCACTACTTATTCATAGTAGTGGTAGCAGTTAACTCAACCCTGTTGACAATCAACGCGGGTGACTACATCTTCTACACAGACTGGGCTTGGACATCGTTTGTCATATTCTCAATATCACAAACGCTAATGCTCGCAGTAGGTGCGTCATATTATCTGACCTTTACTGGAGTTCCAGGAACAGCAACGTACTACGCGTTAATTATGACAGTTTACACATGGATTGCAAAAGGTGCATGGTTT---GCACTAGGATATCCATATGACTTTATCGTAACGCCGGTATGGCTACCATCAGCAATGTTGATGGACTTGGCATACTGGGCAACAAAGAAGAACAAGCATTCATTGATCCTCTTTGGCGGAGTACTGTGTGGAATGTCATTGCCACTGTTCAATATGGTGAATCTAATCACCGTGGCAGATCCACTGGAAACTGCTTTCAAATATCCAAGGCCAACACTGCCTCCATACATGACACCAATAGAACCCCAAGTAGGCAAGTTCTATAACAGTCCAGTAGCGCTTGGCGCAGGTGCTGGTGCTGTTTTGTCAGTAACGTTTACAGCTCTTGGTTGTAAACTGACTACG
>KF178054
TGTACTCACTACTTATTCATAATAGTAGTTGCGGTAAACGGAACTCTGCTTACAATTAACGCAGGAGACTATATCTTCTACACAGATTGGGCTTGGACATCATTTGTAGTATTTTCAATATCACAAACCTTGATGCTTGTAGTTGGAGCTTGTTATTATCTAACATTTACAGGCGTTCCAGGAACAGCTACTTACTATGCATTAATTATTACTGTGTATACATGGGTAGCAAAAGGTGCATGGTTT---TCACTCGGATATCCATATGACTTCATTGTTACTCCAGTATGGATACCGTCGGCAATGTTGTTGGATTTGGCGTATTGGGCAACAAAGAAGAACAAGCACTCGCTGATACTGTTTGGCGGGGTATTGGTCGGAATGTCATTACCACTGTTTAACATGATAAATCTCATTACAATTGCAGATCCACTCGAAACTGCATTCAAGTATCCAAGACCAACGTTACCTCCATACATGACGCCGATAGAACCGCAGGTAGGAAAGTTCTATAACAGTCCGGTCGCGCTTGGTGCAGGTGCTGGTGCAGTACTGTCCGTTCCGATGGCAGCGTTAGGGTGTAAACTAACTACG
>KF178074
TCTACTCATTACCTATTCATAGTAGTGGTAGCAGTCAATTCAACTTTACTTGTAATTAACGCAGGTGACTATATCTTCTACACAGATTGGGCCTGGACATCCTTTGTAGTATTTTCCATCTCACAAACTTTGATGCTTTGTGTAGGTGCAACATATTACCTAACATTTACAGGAGTTCCAGGTACAGCAACATACTATGCATTAATTATGACAGTGTATACATGGATAGCCAAAGGTGCATGGTTT---TCACTTGGATATCCATACGACTTCATTGTAGTCCCAGTATGGATACCATCAGCAATGCTGTTGGATTTGGCATATTGGGCCACAAAGAGGAATAAGCACTCTCTGATACTGTTTGGTGGAGTATTATGTGGAATGTCATTACCGTTGTTCAATATAGTAAACCTGATCACAGTAGCAGATCCACTGGAGACTGCATTCAAGTATCCAAGACCTACGTTGCCACCATACATGACACCTATAGAACCGCAGGTAGGAAAGTTCTATAACAGCCCAGTTGCGCTTGGCGCAGGAGCTGGAGCTGTGCTGTCGGTAACGTTTACGGCGTTGGGATGTAAACTGACTACG
>KF178084
TCCACCCACTACTTGTTCATTATAGTAGTTGCGGTAAACGGAACTTTGCTTACAATTAATGCAGGTGACTATATTTTCTACACTGACTGGGCTTGGACATCCTTTGTAGTATTCTCAATATCACAAACGTTGATGCTAGTTGTTGGAGCTTGTTATTATCTGACATTTACCGGTGTTCCAGGAACAGCTACTTACTATGCATTAATCATTACTGTGTATACATGGGTTGCAAAAGGTGCATGGTTT---GCACTAGGATATCCCTATGACTTTATCGTTGTACCCGTTTGGTTACCATCAGCAATGCTGTTGGATTTGGCGTACTGGGCAACGAAGAGAAATAAGCACTCGCTGATACTGTTCGGTGGAGTTTTAGTAGGAATGTCATTGCCATTGTTCAACATGGTAAATCTGATCACTATAGCAGATCCACTAGAAACGGCATTCAAATATCCAAGACCTACATTGCCGCCATACATGACACCGATAGAACCGCAGGTCGGAAAATTCTATAACAGCCCAGTTGCGCTGGGTGCGGGTGCTGGTGCAGTATTGTCCATTCCGATGGCAGCGCTAGGATGTAAACTAACAACG
>KF178188
TGTACCCACTACTTGTTCATTGTGGTAGTTGCGGTAAACGGAACTTTGCTTACAATTAATGCAGGTGACTATATTTTCTACACTGACTGGGCTTGGACATCCTTTGTAATATTCTCAATATCACAAACGTTGATGCTTACTGTAGGTGCAGTTTATTATCTGACATTTACGGGCGTTCCAGGTACAGCTACTTACTATGGATTAATCATTACTGTGTATACATGGGTTGCAAAAGGTGCATGGTTC---GGACTAGGATATCCCTATGACTTTATCGTTACACCAGTTTGGATACCATCCTGCATGTTGTTGGATTTGGCATATTGGGCAACGAAGAGAAATAAGCACTCTCTGATATTGTTTGGTGGAGTTTTAGTAGGAATGTCATTACCATTGTTCAACATGGTAAACCTGATCACTATAGCAGACCCACTAGAAACGGCATTCAAATATCCAAGACCTACATTGCCTCCGTACATGACCCCGATAGAACCGCAGGTCGGAAAATTCTATAACAGCCCAGTTGCGCTGGGTGCGGGTGCTGGTGCAGTATTGTCCGTTACGATGGCAGCGTTAGGATGTAAACTGACTACG
>KF359548
TGTACTCACTACTTATTCATAATAGTAGTTGCTGTTAACTCAACACTGTTTACAGTTAATGCTCGAAACTACATTTTCTATACTGACTGGGCTTGGACTTCGTTCACGGTATTTTCAATATCTCAAACGTTGATGCTTGCAGTATGTGCAACATATTACCTGACATTTACAGGTGTTCCAGGAACAGCTACGTACTACGGCCTAATTATGACAGTATACACATGGGTAGCAAAAGGCGCATGGTTT---GCACTATGTTATCCATATGACTTCATTGTAACACCAATTTGGTTACCATCAGCAATGTTGCTTGATCTAACCTATTGGGCCACAAAGAAGAACAAGCACTCCTTGATACTGTTTGGCGGAATACTGGTAGGAATGTCTTTACCATTATTCAACATGGTAAACCTGATAACAGTACCAGACCCACTAGAAACGGCATTCAAATATCCAAGACCAACATTGCCACCATACATGACACCAATAGAGCCTCAAGTAGGTAAATTCTATAACAGTCCAGTAGCTCTCGGTGCAGGTGCAGGTGCAGTCTTGTCAGTTACATTTACAGCCTTAGGTTGTAAACTGAACACT
>KF438243
TGTACTCACTACCTATTCATTGTGGTAGTTGCAGTAAACTCGACCCTGTTAACAATTAACGCAGGAGACTATATTTTCTACACAGACTGGGCTTGGACATCATTTACTGTCTTTTCAATATCTCAAACACTGATGTTAGTAGTCGGTGCGACATATTATCTGACGTTTACCGGTGTTCCAGGAACAGCAACGTACTACGGCCTAATTATGACGGTGTATACGTGGGTAGCAAAAGGTGCTTGGTTT---GCACTTGGTTATCCGTATGACTTTATCGTAACTCCAGTATGGCTGCCTTCAGCAATGTTGCTTGATTTGGCGTATTGGGCTACGAAGAAGAATAAACACTCGTTGATACTGTTTGGCGGTGTACTAGTAGGAATGTCTTTACCGTTATTCAACATGGTAAATCTCATAACGGTCGCAGATCCACTGGAGACTGCATTCAAGTATCCAAGACCGACATTGCCTCCATACATGACACCAATAGAACCGCAGGTAGGAAAGTTCTATAACAGTCCGGTCGCGCTAGGTGCGGGAGCTGGAGCTGTGCTGTCAGTAACTATGGCTGCGCTCGGCGTAAAGCTGAACACG
>KF438253
TGTACTCATTACTTATTCATAGTAGTGGTAGCAGTCAATTCAACTCTGCTTACAATTAATGCAGGTGACTATATCTTCTACACAGATTGGGCTTGGACATCCTTTGTAGTATTTTCCATCTCACAAACTTTGATGCTTGTGGTAGGTGCAACATATTACCTAACATTTACAGGAGTTCCAGGTACCGCAACGTACTACGGATTAATTATGACGGTGTATACATGGGTAGCAAAAGGAGCATGGTTT---TCCTTAGGATATCCATATGACTTCATTGTAACGCCGGTATGGATTCCATCAGCAATGCTGTTGGACTTGGCATATTGGGCAACAAAGAAGAACAAGCACTCTCTGATATTGTTCGGCGGCGTATTGTGTGGAATGTCATTGCCATTGTTTAACATGGTAAACCTGATTACAGTAGCGGATCCATTGGAGACTGCATTCAAGTATCCAAGACCTACGTTGCCTCCATACATGACACCGATAGAACCGCAGGTAGGAAAGTTCTATAACAGCCCAGTGGCGCTTGGCGCAGGAGCTGGTGCAGTGTTGGCTGTAACGTTTGCGGCGTTGGGATGTAAACTGACTACG
>KF438414
TGTACTCACTACTTGTTTATTGTAGTGGTTGCAGTTAATTCGACCCTCTTGACAATCAATACAGGAGATTACATCTTCTATACTGACTGGGCTTGGACATCATATACAGTATTTTCAATCGGAAATATTCTTATGGTTTCTGTAGGTGCTACATATTATCTAACATTTACAGGTGTCCCAGGAACAGCATCGTATTATGGATTGATTATGACAGTGTATACATGGGTAGCAAAAGGTGCATGGTTT---GCACTCGGATATCCATACGACTTCATTGTAACGCCGGTTTGGGCTCCATCATGTTTCTTGTTGGATCTCGTGTATTGGGCTACAAAGAAGAACAAGCACTCATTGATTCTAATGGGCGGTGTTCTTGTAGGAATGTCATTCCCACTGTTTAACATGATCAACTTGTTGACGGTCGCAGACCCACTAGAAACGGCATTCAAATATCCAAGGCCAACACTACCACCATATATGGTACCGATTGAACCGCAAGTAGGAAAGTTCTATAACAGTCCTGTTGCGCTTGGTGCAGGTGCTGGTTCGGTCTTGGCAGTGACATTCACAGCGTTGGGTTGTAAACTTAACACG
>KF498382
TGTACCCACTACCTGTTCATTGTAGTAGTTGCGGTAAACGGTACTCTGCTTACAATTAATGCAGGTGACTATATTTTCTACACTGACTGGGCTTGGACATCATTTGTAGTGTTCTCAATATCACAAACGTTGATGCTCACTGTGGGCGCAGTTTATTATCTGACATTTACCGGTGTTCCAGGAACAGCTACTTACTATGGATTAATCATCACTGTGTATACATGGGTTGCAAAAGGTGCATGGTTT---GCACTAGGATATCCCTATGACTTTATCGTTACACCAGTTTGGTTACCACCCTGCATGTTGTTGGATTTGGCGTACTGGGCAACGAAGAGAAACAAACACTCTCTGATATTGTTCGGTGGAGTTTTAGTAGGAATGTCATTACCATTGTTTAATATGGTAAATCTGATCACTATAGCAGATCCACTCGAAACGGCATTCGAATATCCAAGACCTACATTGCCTCCATACATGACTCCGATAGAACCGCGGGTCGGAAAATTCTATAACAGCCCAGTTGCGCTGGGTGCTGGTGCTGGTGCAGTATTGTCAGTTACGATGGCAGCGTTAGGATGTAAACTGACTACG
>KF512356
TGTACTCATTACTTATTCATAGTAGTAGTTGCAGTTAACTCCACTTTGTTAACAATTAACTCTGGTGACTATATCTTCTATACTGATTGGGCCTGGACATCATTTGTGGTATTCTCAATCGCTAACACTCTCATGGTTACTGTTGGTGCTGTGTATTATCTTACATTTACTGGTGTACCCGGTACTGCATCGTATTACGGTCTGATTATGCAAGTCTATACATGGGTTGCAAAAGTTGCATGGTTT---GCACTTGGCTATCCAGTGGATTTCATCATTCATCCAATGTGGATTCCATCATGTATGCTATTGGACTTGGCATATTGGGCGACAAAGAAGAATAAACACTCGCTGATATTCTTTGGTGGAGTTTTAGTCGGAATGTCAATGCCGCTGTTCAACATGGTTCAACTTATGTTGGTGGCGGATCCGCTAGAAACTGCATTCAAGTATCCGAGACCAACGTTGCCTCCATACATGACGCCGATAGAACCGCAGGTAGGTAAGTTCTACAATAGCCCAGTAGCTCTGGGAGCGGGAGCTGGAGCGGTACTAGCATGTACATTTGCGGCATTAGGCTGTAAGCTTAATACG
>KF512360
TGTACACACTACTTATTCATAGTAGTAGTTGCAGTCAACTCCACTTTGTTAACAATTAACTCAGGAGACTATTTCTTCTATACAGACTGGGCTTGGACATCATTTGTAGTATTTTCAATTGCTAATACACTGATGACAGTGGTTGGCGCTGTTTACTATATCACATTTACAGGTGTTCCTGGCACAGGCGCATATTATGGCCTGATTATGCAAGTCTATACTTGGGTAGCTAAAGTTGCATGGTTT---GCACTTGGTTATCCTGTGGATTTCATTGTTCATCCAATGTGGATTCCATCTTGTATGCTATTGGACTTGGCGTATTGGGCTACAAAGAAGAATAAGCACTCGCTGATATTCTTTGGTGGAGTTTTAGTCGGAATGTCAATGCCGCTATTCAACATGGTTCAATTGATGTTGATTGCGGATCCGCTAGAAACTGCATTCAAGTATCCGAGACCAACATTGCCTCCATACATGACGCCGATAGAACCGCAGGTAGGTAAGTTCTATAATAGCCCGGTAGCGCTGGGAGCGGGAGCTGGGTCTGTCCTGTCGGTGACGTTTGCAGCATTGGGCTGTAAGCTTAATACC
>KF512365
TGTACGCACTACTTATTCATAGTAGTAGTTGCAGTTAACTCCACTTTACTAACAATCAACTCAGGAGACTATATCTTCTATACAGACTGGGCTTGGACATCATTTGTGGTATTTTCCATAGCTAATACCTTGATGACAGTGGTAGGTGCTGTTTACTATATCACGTTTACAGGTGTTCCTGGCACAGGCGCATATTATGGCCTGATTATGCAAGTCTATACTTGGGCCGCTAAAGTTGCATGGTTT---GCACTTGGCTATCCTGTGGATTTCATTGTTCATCCAATGTGGATTCCATCTTGTATGCTATTGGACTTGGCGTATTGGGCTACAAAGAAGAATAAGCACTCGCTGATATTCTTTGGTGGAGTTTTAGTCGGAATGTCAATGCCGTTGTTCAACATGGTACAATTGATGTTGATTGCGGATCCGCTCGAAACTGCATTCAAGTATCCAAGACCAACATTGCCTCCATACATGACGCCGATAGAACCGCAGGTAGGAAAGTTCTACAATAGCCCAGTAGCTCTGGGAGCGGGAGCTGGATCTGTCCTGTCGGTGACGTTTGCAGCATTGGGTTGTAAGCTTAATACC
>KF537030
TGTACACACTACCTATTCATAGTAGTGGTTGCAGTAAACTCTACCCTGCTAACAATCAACGCAGGTGACTACATCTTCTATACTGACTGGGCCTGGACTTCGTTCACAGTGTTCTCTATATCACAAACATTGATGTTGGTGGTTGGAGCATGTTACTATCTTACATTCACTGGAGTCCCAGGAACAGCTACGTATTATGGGCTGATAATGACTGTCTACACGTGGGTAGCAAAAGGTGCATGGTTT---GCACTTGGGTACCCATACGACTTCATTGTTACACCAATTTGGTTGCCATCGGCAATGTTGCTTGATTTGGCATATTGGGCAACAAAGAAGAACAAGCACTCTCTGATTCTATTCGGCGGTGTGCTGTGTGGAATGTCGTTACCGCTATTCAACACGGTCAATTTGATCACTGTTGCTGACCCACTAGAGACTGCATTCAAATATCCAAGACCAACGCTTCCCCCGTATATGACTCCAATAGAACCTGCAGTAGGCAAGTTCTATAACAGTCCAGTCGCATTAGGTGCAGGTGCCGGTGCTGTATTATCAGTAACCTTTGCCGCATTGGGATGTAAGCTGAACACG
>KF537110
TGTACTCACTACTTATTCATAGTAGTAGTAGCAGTTAACTCGACCCTGTTGACGATCAACGCGGGCGACTACATCTTCTACACAGACTGGGCTTGGACATCGTTTGTCATATTCTCAATATCACAAACGCTGATGCTCGCAGTGGGTGCAGCATATTATCTGACATTTACGGGAGTTCCAGGAACAGCAACATACTACGCGCTAATTATGACAATTTACACATGGATTGCAAGAGGTGCATGGTTT---GCACTGGGCTATCCATATGACTTTATCGTAACGCCTGTATGGCTACCATCCGCAATGTTGATGGACTTGGCATACTGGGCAACAAAGAAGAACAAGCACTCCTTGATCCTCTTTGGCGGAGTATTGTGTGGAATGTCATTGCCACTGTTCAACATGGTAAATCTGATTACCGTGGCAGACCCACTCGAAACTGCGTTCAAATATCCAAGACCAACACTGCCTCCATACATGACACCGATAGAACCCCAAGTAGGCAAGTTCTATAACAGTCCTGTAGCTCTTGGTGCAGGTGCTGGTGCTGTACTGTCAGTTACGTTTACGGCCCTTGGTTGTATGCAAACAACG
>KF537112
ACAACGCACTACCTGTTCATAGTAGTGGTTGCCGTCAACAGCACCCTGCTAACCATCAACTCAGGTGACTACCTATTCTACACAGACTGGATGTGGACCTCCTTTGTAGTGTTCTCTATCTCCCAATCGACGATGCTCGCAGTGGGAGCGATATACTACATGCTCTTTACAGGAGTACCTGGAACGGCCACATACTACGCGACAATCATGACAATCTACACTTGGGTTGCAAAGGGTGCATGGTTT---GCACTTGGATACCCATACGACTTCATCGTGGTGCCAGTGTGGATCCCGTCGGCAATGCTTTTGGACCTCTCGTACTGGGCAACAAGACGCAACAAGCACGCTGCCATACTGATTGGCGGTTCGCTGGTCGGCCTCTCCTTACCGCTGTTCAACATGGTCAACCTGCTGCTCGTCAGGGACCCGCTCGAGGTGGCCTTCAAGTATCCAAGACCGACTCTGCCTGCATATATGACGCCTATAGAACCTCAGGTGGGCAAGTTCTACAACTCGCCTGTGGCGCTGGGCTCGGGTGCAGGCGCGGTGCTGACAGTGCCCATGGCAGCGTTGGGTGCGAAGCTCAACACG
>KF709701
ACAACGCACTATCTATTCATAGTTGTAGTCGCCGTAAATAGCACTCTACTAACAATTAATGCAGGAGACTATATCTTCTACACCGACTGGGCTTGGACTTCGTTCGTAGTATTTTCGATCTCACAGTCTACCATGCTTGCGGTAGGCGCGATATACTATATGCTCTTCACAGGAGTTCCAGGAACCGCCACATATTATGCAACAATTATGACGATCTACACGTGGGTAGCAAAAGGTGCATGGTTT---GCACTAGGATATCCTTATGACTTCGTGACAACACCTGTATGGATACCATCAGCAATGCTATTGGATCTCACATACTGGGCTACAAGACGCAACAAGCACGCTGCGATAATTATTGGCGGAACTTTGATAGGTCTGTCACTGCCAATGTTCAACATGATAAACCTATTGTTGATAAGGGACCCCCTTGAAACCGCCTTTAAGTATCCTAGACCTACGCTCCCTCCTTATATGACACCTATTGAACCCCAGGTTGGTAAGTTCTACAATAGCCCTGTGGCGTTAGGTTCTGGTGCAAGCGCGGTGCTAACTGTGCCAATAGCGGCGCTAGGTGCTAAATTAAACACA
>KF709810
ACAACGCACTATCTGTTCATAGTAGTAGTTGCTGTAAATAGCACACTATTGACTATTAATGCTGGAGACTATATCTTCTACACTGATTGGGCATGGACGTCATTCGTCGTATTCTCTATCTCTCAATCGACAATGCTTGTGGTGGGGGCAATATACTATATGCTTTTTACAGGCGTGCCGGGTACAGCTACTTATTATGCAACCATTATGACGATATATACATGGGTTGCAAAAGGCGCCTGGTTT---GCATTAGGCTACCCATACGACTTCGTTACAGTACCCATCTGGATACCTTCGGCAATGTTATTAGACCTGACTTATTGGGCGACTAGAAGGAATAAACATGCGGCTATAATAATTGGCGGAACGCTAGTAGGCCTATCTCTTCCAATGTTCAATATGATCAACCTTTTACTGATCAGAGATCCATTAGAGGTGGCCTTCAAGTATCCACGTCCGACACTGCCGCCATACATGACTCCGATTGAACCTCAGGTGGGTAAATTCTACAATAGTCCTGTAGCCTTAGGAGCAGGCGCGGGAGCAGTGCTATCAGTACCAATTGCGGCTCTGGGCGCTAAACTTAACACG
>KF877767
ACAACGCACTATTTGTTCATAGTAGTGGTTGCTGTCAACAGCACACTGCTAACCATCAACGCAGGAGACTATATCTTCTACACAGACTGGATGTGGACCTCCTTCGTAGTATTCTCGGTGTCGCAGTCGACGATGCTTGCTGTGGGCGCGATATACTACATGCTCTTCACAGGAGTACCTGGAACGGCCACATACTACGCCACAATCATGACAATCTACACATGGGTTGCAAAGGGTGCTTGGTTT---GCACTTGGCTATCCGTACGACTTCATTGTGGTTCCGGTTTGGATACCTTCAGCAATGCTGTTGGATCTCACATACTGGGCTACAAGACGGAACAAGCACGCTGCAATACTGATAGGCGGATCGCTGATTGGCCTTTCGTTCCCGCTGTTCAACATGGTCAATCTGCTGCTCGTCAGGGACCCGCTCGAAGTGGCATTCAAGTATCCTAGACCGACACTGCCTGCGTACATGACGCCGATCGAACCTCAGGTAGGCAAGTTCTACAACAGTCCCGTAGCCCTGGGCTCGGGAGCAGGAGCGGTGCTGACAGTGCCGATCGCTGCGTTGGGTGCGAAGCTTAACACG
>KF898702
ACTACACACTATCTATTCATAGTTGTAGTTGCTGTAAATAGTACATTATTGACAATCAACGCAGGAGACTACATATTCTATACAGATTGGGCTTGGACATCATTTGTTGTATTCTCAGTATCCCAATCAACAATGCTTGTAGTTGGAGCAATCTATTACATGCTATTCACCGGTGTACCAGGGACTGCAACATATTATGCAACAATCATGACTATCTATACATGGGTAGCCAAAGGAGCTTGGTTT---GCATTAGGATATCCATACGACTTCGTGGTAACTCCAGTCTGGATACCTTCAGCAATGCTGCTAGATTTGACATATTGGGCAACTAGAAGGAATAAACATGCTGCCATAATTATTGGCGGAACATTGGTTGGACTTTCATTACCAATATTCAACATGATAAATCTACTGCTGGTCAGAGACCCTCTAGAGATGGCATTCAAGTATCCTCGTCCGACATTGCCGCCATACATGACGCCAATTGAGCCTCAGGTCGGAAAGTTCTACAATAGTCCCGTGGCGCTAGGATCCGGGGCGGGAGCTGTACTGAGCGTTCCAATCGCTGCATTGGGCGCAAAACTAAATACC
>KF970551
TGTACGCACTACTTATTCATAGTTGTAGTTGCAGTCAACTCAACTTTGTTAACAATTAACTCGGGAGACTATATTTTCTATACTGATTGGGCCTGGACATCATTTGTAGTATTTTCCATTGCCAACACTTTGATGACTGTTGTTGGTGCTGTGTATTATCTTACATTTACTGGTGTACCTGGTACTGCATCGTATTACGGTCTGATTATGCAGGTCTATACATGGGTTGCAAAAGTTGCATGGTTT---GCACTTGGTTACCCGGTGGATTTCATCGTTCATCCGATGTGGATTCCATCTTGTATGTTATTGGACTTGGCATATTGGGCGACGAAGAAAAATAAGCACTCGCTGATATTCTTTGGCGGAGTTTTAGTTGGAATGTCAATGCCACTGTTCAATATGGTACAGTTGATGTTGATAGCAGATCCGCTAGAAACTGCATTCAAGTATCCGAGACCAACATTGCCTCCATACATGACGCCGATAGAGCCGCAGGTAGGTAAGTTCTACAATAGCCCAGTAGCTCTGGGAGCGGGAGCTGGATCGGTACTAGCATGTACATTTGCAGCACTAGGCTGTAAGCTTAACACG
>KJ152845
TGTACTCACTACTTGTTTATTGTAGTGGTTGCAGTCAACTCTACCTTGTTGACAATTAACGCTGGAGACTACATATTCTATACAGACTGGGCGTGGACATCCTTTGTGATATTCTCAGTATCACAGACGCTCATGCTAGGAGTCGGTGCAGCATACTACCTGACGTTTACTGGAGTTCCAGGAACAGCAACATACTATGCACTGATAATGACAGTGTATACATGGGTTGCAAAAGGAGCATGGTTT---GGATTAGGATATCCATATGACTTCATTGTTACGCCAGTATGGATTCCATCAGCGATGTTGATGGATTTGGTGTACTGGGCAACAAAGAAGAACAAGCACTCGCTGATCTTAATGGGCGGTGTGCTAGTTGGACTGTCTCTACCGCTGTTTAACATGGTAAATCTCTTGCTGATCGCTGACCCGCTTGAGACTGCATTCAAATATCCAAGACCAACTTTGCCCCCATACATGACTCCAATAGAACCGCAAGTAGGCAAGTTCTATAATAGTCCAGTAGCGCTAGGTGCGGGTGCTGGTGCTGTACTGTCAGTTACGATGACAGCGTTAGGCTGCAAGCTGACTACG
>KJ496867
ACGACACACTACTTGTTTATAGTAGTAGTTGCTGTTAATAGCACCTTACTTACTATCAACGCAGGAGACTACATTTTCTACACTGACTGGGCATGGACATCATTCGTAGTATTTTCAATATCCCAATCAACTATGCTTGTAGTGGGTGCAATATACTATATGCTGTTCACAGGTGTTCCAGGAACTGCAACATATTACGCTACAATCATGACAATCTACACTTGGGTGGCAAAGGGTGCATGGTTT---GCTTTGGGTTATCCATACGACTTCATCGTAGCTCCAGTTTGGATACCTTCGGCTATGCTCTTAGATCTAACTTACTGGGCCACGAGAAGAAACAAACACGCGGCGATAATCATTGGAGGAACATTGGTTGGACTTTCATTGCCTATCTTCAACATGATCAATCTGTTGTTAGTCAGAGATCCACTGGAGATGGCATTCAAGTATCCAAGACCTACATTGCCGCCTTATATGACGCCAATAGAGCCCCAGGTGGGTAAGTTCTACAATAGTCCCGTAGCGTTAGGTTCAGGTGCAGGAGCAGTACTTAGCGTACCTATTGCAGCATTAGGTGCAAAACTCAACACT
>KJ497571
ACAACGCACTATCTATTCATAGTTGTGGTTGCTGTCAACAGCACACTTCTAACAATTAACGCTGGGGACTACATATTCTACACAGACTGGGCGTGGACATCCTTTGTGGTATTCTCGATTTCGCAGTCGACCATGCTTGCTGTAGGAGCCGTCTACTATCTACTCTTCACAGGAGTGCCGGGAACTGCAACTTATTATGCAACTATAATGACGATCTATACATGGGTTGCAAAAGGTGCTTGGTTC---GCGTTAGGTTACCCGTATGACTTCATCGCTGTTCCAGTATGGATACCATCGGCAATGTTGTTAGACCTTACTTATTGGGCAACGCGGCGGAACAAACACATGTTAATATTGGTTGGCGGCACCTTAGTTGGTCTGTCACTTCCATTGTTTAACATGATTAACCTACTTCTGGTGCGAGATCCATTGGAAGTCGCGTTCAAATATCCTAGACCCACATTGCCTCCCTATATGACCCCGATAGAACCTCAGGTCGGAAAGTTCTACAATAGTCCGGTGGCTTTGGGTTCAGGTGCCGGAGCGGTGCTGACAGTACCTATAGCAGCATTAGGTGCTAAGTTAAACACG
>KJ509783
TGTACACACTACTTGTTCATAGTAGTAGTTGCAGTTAACTCTACACTGTTAACAATTAATGCAGGAGACTACATTTTCTATACCGACTGGGCTTGGACTTCATTTACGGTATTTTCAATATCGCAAACGTTGATGCTTGTAGTAGGTGCATGTTATTACCTAACGTTTACAGGTGTTCCAGGTACAGCGACGTACTACGCTCTAATTATGACAGTATACACATGGATAGCAAAAGGTGCATGGTTT---TCACTAGGATATCCATATGACTTCATTGTAACTCCAGTTTGGCTACCATCAGCAATGCTGTTGGACTTAGTTTACTGGGCAACAAAGAAGAACAAGCACTCCTTGATACTGTTTGGCGGCGTACTGGTAGGAATGTCATTACCATTATTCAACATGGTAAACCTGATAACAGTAGCAGACCCGCTTGAAACGGCGTTCAAATATCCGAGACCAACATTACCACCATACATGACACCGATAGAACCGCAGGTAGGAAAGTTCTATAACAGTCCAGTAGCGCTGGGTGCAGGTGCCGGTGCAGTATTGTCAGTCACTATGGCAGCATTGGGTTGTAAACTCAATACT
>KJ863737
ACTACACACTATCTATTCATAGTTGTAGTTGCTGTAAATAGTACATTATTGACAATCAACGCAGGAGACTACATATTCTATACAGATTGGGCATGGACATCATTTGTCGTATTCTCAATATCCCAATCAACAATGCTTGTAGTTGGAGCAATCTATTACATGCTATTCACCGGTGTACCAGGGACTGCAACATATTATGCAACAATCATGACTATCTATACATGGGTAGCCAAAGGAGCCTGGTTT---GCATTAGGATATCCATACGACTTCATTGTAACTCCAGTTTGGATACCTTCAGCAATGCTGTTAGATCTGACATATTGGGCAACGAGAAGGAACAAGCATGCTGCCATTATAATTGGTGGAACATTGGTGGGACTTTCATTGCCAATATTCAACATGATAAATCTACTGCTGGTAAGAGATCCTCTAGAGATGGCATTCAAGTATCCTCGTCCAACATTGCCTCCATATATGACGCCAATTGAGCCTCAGGTCGGTAAGTTCTACAATAGTCCCGTGGCGCTAGGGTCCGGGGCGGGAGCTGTACTGAGCGTTCCAATCGCTGCATTGGGCGCGAAGCTAAACACT
>KJ863842
ACAACCCACTATCTGTTCATTGTTGTAGTTGCTGTTAATAGCACGCTGCTGACCATTAATGCAGGGGACTACATCTTCTACACCGACTGGGCTTGGACATCCTTTGTGGTATTCTCGATTTCACAATCGACTATGCTTGCAGTAGGAGCTGTCTATTACTTGCTCTTCACAGGAGTTCCGGGAACAGCCACGTATTACGCAACCATAATGACTATCTATACATGGGTTGCAAAGGGTGCGTGGTTT---GCATTAGGATACCCATATGACTTCGTTGCGGTACCAGTATGGATACCTTCAGCCATGTTGTTGGACCTTACTTACTGGGCTACACGGCGGAATAAGCACATGCTAATACTCGTTGGCGGCACCTTGGTTGGCCTGTCACTTCCGTTATTCAACATGATCAACCTATTGCTGGTACGAGATCCATTGCAAATAGCATTCCAGTATCCTAGACCGACTTTGCCACCTTATATGACCCCAATCGAACCTCAGGTCGGAAAGTTCTATAACAGTCCCGTCGCGTTGGGTTCGGGAGCTTCAGCAGTGCTAACAGTGCCTATAGCAGCATTAGGTGCTAAACTGAATACG
>KJ864008
TGTACTCACTACTTGTTCATAGTAGTGGTTGCAGTCAACTCAACATTGTTGACAATTAACGCTGGAGACTACATATTCTATTCAGACTGGGCATGGACATCATTTGTGGTATTTTCATTATCACAATCACTCATGCTAGCAGTCGGTGCAGCCTACTACCTTACGTTTACTGGAGTTCCAGGAACGGCAACTTACTATGCACTGATAATGACAGTGTATACTTGGATTGCAAAGGCAGCATGGTTC---TCACTAGGATATCCATATGACTTCATTGTTACACCAGTCTGGATCCCATCAGCAATGTTGATGGATTTGGTTTACTGGGCAACAAAGAGAAACAAACACTCTCTCATTCTAATGGGCGGTGTGCTATGTGGAATGTCTCTGCCATTGTTTAACATGATAAACCTCTTGCTGGTAGCAGACCCGCTAGAGACTGCATTCAAATATCCAAGACCAACATTGCCTCCATACATGACACCTATAGAACCACAAGTCGGCAAGTTCTATAACAGCCCCGTCGCACTTGGTGCTGGCGCTAGTGCTGTATTGACTTGTACAATGACTGCGTTAGGTTGTAAACTGACTACG
>KM117083
TGTACTCACTACTTGTTTATAGTAGTGGTAGCAGTCAACTCTACCTTGTTGACCATCAATGCCGGAGACTACATATTCTATACTGACTGGGCGTGGACTTCATTTGTGGTATTTTCAGTATCACAGACACTCATGCTTGCTGTTGGTGCCGCGTACTACCTTACATTCACTGGAGTTCCAGGAACTGCAACTTACTATGCACTGATAATGACAGTGTATACGTGGATTGCAAAAGGAGCGTGGTTC---TCACTAGGATATCCATATAGCTTCATAGTTGTACCAGTTTGGATTCCATCTGCTATGCTGATGGACTTGGTATATTGGGCAACAAAGAAGAACAAACACTCTCTCATTCTAATGGGCGGTGTGCTTTGTGGAATGTCTCTGCCAATGTTCAACATGATAAATCTCATTACGATAGACGATCCGCTAGAGACTGCATTCAAATACCCAAGAACTACATTGCCTCCATATATGACTCCGATAGAACCACAAGTTGGAAAGTTCTATGATAGTCCGGTCGCGCTAGGTGCCGGTGCCGGTGCTGTTCTGTCAGTTACAATGACAGCTTTAGGCTGCAAATTGACAACG
>LK055907
ACAACGCACTACCTGTTCATAGTAGTGGTTGCTGTCAACAGCACGCTGCTAACCATCAATGCAGGAGATTATATCTTCTACACGGACTGGGCGTGGACATCCTTTGTAGTGTTCTCCATATCACAGTCGACTATGCTCGCTGTGGGCGCAGTATACTACATGTTGTTCACGGGCGTTCCTGGAACAGCTACATACTATGCAACAATCATGACCATCTACACATGGGTTGCAAAAGGTGCATGGTTC---GCACTCGGATATCCATATGACTTCATTGTGGTACCAGTGTGGATCCCCTCGGCAATGCTGTTGGACCTCACGTACTGGGCGACAAGACGCAACAAGCACGCTGTCATTATCATTGGCGGCACGCTAGTTGACCTATCAATGCCGCTATTCAACATGATGAACTTGTTGCTCATAAGAGACCCACTGGAGGTGGCCTTCAAGTATCCGAGACCGACGCTACCAGCTTACATGACGCCTATAGAACCTCAGGTAGGTAAGTTCTACAACTCGCCTGTCGCTCTAGGATCTGGAGCTGGTGCAGTGCTAACAGTACCCATGACTGCGTTGGGTGCAAAACTAAACACG
>LK056076
TGTACTCACTATTTATTCATAATAGTGGTCGCGGTAAACGGAACTCTGCTTACAATTAATGCCGGTGACTATATTTTCTACACAGATTGGGCCTGGACATCCTTTGTCGTATTCTCAATATCACAAACATTAATGTTAGTGGTAGGAGCATGTTATTATCTAACATTTACAGGCGTTCCAGGGACAGCTACTTACTACGCGTTAATTATTACTGTGTATACTTGGGTAGCAAAGGGCGCATGGTTT---GCACTAGGATATCCATATGACTTTATTGTAACTCCAATATGGTTGCCATCGGCAATGCTGTTGGACTTGGCATATTGGGCTACAAAGAGAAACAAGCACTCGTTGATACTGTTTGGCGGTGTGTTAGTTGGAATGTCATTGCCACTGTTTAACATGGTAAACCTGATTACAGTAGCAGATCCACTAGAGACTGCATTCAAGTATCCAAGACCCACATTACCACCATACATGACACCGATAGAACCGCAGGTAGGAAAGTTCTATAACAGTCCGGTCGCGCTTGGTGCAGGTGCTGGTGCAGTATTGTCCGTTCCTATGGCAGCGTTAGGATGTAAACTAACTACG
