# Supplementary material for: Unifying the global phylogeny and environmental distribution of ammonia-oxidising archaea based on amoA genes
Source: Nat Commun. 2018 Apr 17;9:1517. doi: 10.1038/s41467-018-03861-1 (PMC5904100; doi:10.1038/s41467-018-03861-1)
Supplement: Supplementary file 5 — Supplementary Data 2 [file 41467_2018_3861_MOESM5_ESM.zip]

Archive with 7 entries (4 files):
- Supplementary_Data_2_AamoA_trees/
- Supplementary_Data_2_AamoA_trees/AamoA.db_tree.all.branches_labelled.newick
- __MACOSX/
- __MACOSX/Supplementary_Data_2_AamoA_trees/
- __MACOSX/Supplementary_Data_2_AamoA_trees/._AamoA.db_tree.all.branches_labelled.newick
- Supplementary_Data_2_AamoA_trees/AamoA.db_tree.taxonomy_supported.nexus
- __MACOSX/Supplementary_Data_2_AamoA_trees/._AamoA.db_tree.taxonomy_supported.nexus
