# Supplementary material for: Unifying the global phylogeny and environmental distribution of ammonia-oxidising archaea based on amoA genes
Source: Nat Commun. 2018 Apr 17;9:1517. doi: 10.1038/s41467-018-03861-1 (PMC5904100; doi:10.1038/s41467-018-03861-1)
Supplement: Supplementary file 5 — Supplementary Data 2 [file 41467_2018_3861_MOESM5_ESM.zip › Supplementary_Data_2_AamoA_trees/AamoA.db_tree.taxonomy_supported.nexus]

#NEXUS
begin taxa;
	dimensions ntax=1190;
	taxlabels
	NC-Alpha_OTU1__AB649214[&!color=#cc0000]
	NC-Alpha_OTU2__NcavSCU2[&!color=#cc0000]
	NC-Alpha_OTU3__EU239983[&!color=#cc0000]
	NC_OTU1__JX311792[&!color=#cc0000]
	NP-Alpha-1_OTU10__JF924226[&!color=#0033ff]
	NP-Alpha-1_OTU11__DQ501167[&!color=#0033ff]
	NP-Alpha-1_OTU12__JF924262[&!color=#0033ff]
	NP-Alpha-1_OTU1__DQ501002[&!color=#0033ff]
	NP-Alpha-1_OTU2__JF924550[&!color=#0033ff]
	NP-Alpha-1_OTU3__GQ863202[&!color=#0033ff]
	NP-Alpha-1_OTU4__GU988841[&!color=#0033ff]
	NP-Alpha-1_OTU5__JF924554[&!color=#0033ff]
	NP-Alpha-1_OTU6__KF438628[&!color=#0033ff]
	NP-Alpha-1_OTU7__EU025140[&!color=#0033ff]
	NP-Alpha-1_OTU8__JX537706[&!color=#0033ff]
	NP-Alpha-1_OTU9__JF924067[&!color=#0033ff]
	'NP-Alpha-2.1_OTU1__GQ863199'[&!color=#0033ff]
	'NP-Alpha-2.1_OTU2__JF924187'[&!color=#0033ff]
	'NP-Alpha-2.1_OTU3__JF924139'[&!color=#0033ff]
	'NP-Alpha-2.1_OTU4__JF924543'[&!color=#0033ff]
	'NP-Alpha-2.1_OTU5__JF924084'[&!color=#0033ff]
	'NP-Alpha-2.1_OTU6__JF924277'[&!color=#0033ff]
	'NP-Alpha-2.1_OTU7__JF924135'[&!color=#0033ff]
	'NP-Alpha-2.1_OTU8__JF924537'[&!color=#0033ff]
	'NP-Alpha-2.2.1_OTU1__JF924032'[&!color=#0033ff]
	'NP-Alpha-2.2.1_OTU2__JF924038'[&!color=#0033ff]
	'NP-Alpha-2.2.1_OTU3__JX537593'[&!color=#0033ff]
	'NP-Alpha-2.2.2.1.1.1_OTU1__JF796147'[&!color=#0033ff]
	'NP-Alpha-2.2.2.1.1.1_OTU2__KC596395'[&!color=#0033ff]
	'NP-Alpha-2.2.2.1.1.1_OTU3__FJ615389'[&!color=#0033ff]
	'NP-Alpha-2.2.2.1.1.1_OTU4__GQ250790'[&!color=#0033ff]
	'NP-Alpha-2.2.2.1.1.1_OTU5__GU360764'[&!color=#0033ff]
	'NP-Alpha-2.2.2.1.1.2_OTU1__FJ799225'[&!color=#0033ff]
	'NP-Alpha-2.2.2.1.1.2_OTU2__JF719178'[&!color=#0033ff]
	'NP-Alpha-2.2.2.1.1.2_OTU3__EU886033'[&!color=#0033ff]
	'NP-Alpha-2.2.2.1.1.3.1_OTU1__AB305370'[&!color=#0033ff]
	'NP-Alpha-2.2.2.1.1.3.1_OTU2__KC857542'[&!color=#0033ff]
	'NP-Alpha-2.2.2.1.1.3.1_OTU3__KF901071'[&!color=#0033ff]
	'NP-Alpha-2.2.2.1.1.3.2_OTU1__GQ500423'[&!color=#0033ff]
	'NP-Alpha-2.2.2.1.1.3.2_OTU2__DQ148748'[&!color=#0033ff]
	'NP-Alpha-2.2.2.1.1.3.2_OTU3__GQ250723'[&!color=#0033ff]
	'NP-Alpha-2.2.2.1.1.3.2_OTU4__GU181783'[&!color=#0033ff]
	'NP-Alpha-2.2.2.1.1.3.2_OTU5__KC857535'[&!color=#0033ff]
	'NP-Alpha-2.2.2.1.1.3.2_OTU6__KF512375'[&!color=#0033ff]
	'NP-Alpha-2.2.2.1.1.3.3_OTU1__AB592180'[&!color=#0033ff]
	'NP-Alpha-2.2.2.1.1.3.3_OTU2__GU360767'[&!color=#0033ff]
	'NP-Alpha-2.2.2.1.1.3.3_OTU3__JQ396294'[&!color=#0033ff]
	'NP-Alpha-2.2.2.1.1.3.3_OTU4__FJ615319'[&!color=#0033ff]
	'NP-Alpha-2.2.2.1.1.3.3_OTU5__GU364124'[&!color=#0033ff]
	'NP-Alpha-2.2.2.1.1.3_OTU1__GU364101'[&!color=#0033ff]
	'NP-Alpha-2.2.2.1.1.3_OTU2__KC857537'[&!color=#0033ff]
	'NP-Alpha-2.2.2.1.1_OTU1__DQ148761'[&!color=#0033ff]
	'NP-Alpha-2.2.2.1.2.1_OTU1__FJ615376'[&!color=#0033ff]
	'NP-Alpha-2.2.2.1.2.1_OTU2__AB591998'[&!color=#0033ff]
	'NP-Alpha-2.2.2.1.2.1_OTU3__JN375915'[&!color=#0033ff]
	'NP-Alpha-2.2.2.1.2.1_OTU4__KJ549584'[&!color=#0033ff]
	'NP-Alpha-2.2.2.1.2.1_OTU5__FJ799226'[&!color=#0033ff]
	'NP-Alpha-2.2.2.1.2.1_OTU6__JF719182'[&!color=#0033ff]
	'NP-Alpha-2.2.2.1.2.1_OTU7__KC349268'[&!color=#0033ff]
	'NP-Alpha-2.2.2.1.2.1_OTU8__KC857523'[&!color=#0033ff]
	'NP-Alpha-2.2.2.1.2.2_OTU10__KF970688'[&!color=#0033ff]
	'NP-Alpha-2.2.2.1.2.2_OTU11__KC596396'[&!color=#0033ff]
	'NP-Alpha-2.2.2.1.2.2_OTU1__EU490367'[&!color=#0033ff]
	'NP-Alpha-2.2.2.1.2.2_OTU2__EU886039'[&!color=#0033ff]
	'NP-Alpha-2.2.2.1.2.2_OTU3__EU886054'[&!color=#0033ff]
	'NP-Alpha-2.2.2.1.2.2_OTU4__GQ500502'[&!color=#0033ff]
	'NP-Alpha-2.2.2.1.2.2_OTU5__KC349249'[&!color=#0033ff]
	'NP-Alpha-2.2.2.1.2.2_OTU6__GU360832'[&!color=#0033ff]
	'NP-Alpha-2.2.2.1.2.2_OTU7__EU340498'[&!color=#0033ff]
	'NP-Alpha-2.2.2.1.2.2_OTU8__KF512364'[&!color=#0033ff]
	'NP-Alpha-2.2.2.1.2.2_OTU9__FJ615369'[&!color=#0033ff]
	'NP-Alpha-2.2.2.1.2.3_OTU1__AB703998'[&!color=#0033ff]
	'NP-Alpha-2.2.2.1.2.3_OTU2__EU886109'[&!color=#0033ff]
	'NP-Alpha-2.2.2.1.2.3_OTU3__EU886125'[&!color=#0033ff]
	'NP-Alpha-2.2.2.1.2.3_OTU4__EU810221'[&!color=#0033ff]
	'NP-Alpha-2.2.2.1.2.4_OTU1__EU886183'[&!color=#0033ff]
	'NP-Alpha-2.2.2.1.2.4_OTU2__FJ888610'[&!color=#0033ff]
	'NP-Alpha-2.2.2.1.2.4_OTU3__KF970687'[&!color=#0033ff]
	'NP-Alpha-2.2.2.1.2.Incertae_sedis_OTU1__KC857521'[&!color=#0033ff]
	'NP-Alpha-2.2.2.1.2.Incertae_sedis_OTU2__KC857541'[&!color=#0033ff]
	'NP-Alpha-2.2.2.1.2_OTU1__AB592040'[&!color=#0033ff]
	'NP-Alpha-2.2.2.1.2_OTU2__AB703989'[&!color=#0033ff]
	'NP-Alpha-2.2.2.1.2_OTU3__AB703990'[&!color=#0033ff]
	'NP-Alpha-2.2.2.1.2_OTU4__EU810214'[&!color=#0033ff]
	'NP-Alpha-2.2.2.1.2_OTU5__EU810220'[&!color=#0033ff]
	'NP-Alpha-2.2.2.1.2_OTU6__EU886088'[&!color=#0033ff]
	'NP-Alpha-2.2.2.1.2_OTU7__GQ500237'[&!color=#0033ff]
	'NP-Alpha-2.2.2.1.2_OTU8__JF719146'[&!color=#0033ff]
	'NP-Alpha-2.2.2.1.2_OTU9__JF719185'[&!color=#0033ff]
	'NP-Alpha-2.2.2.Incertae_sedis_OTU1__JF924000'[&!color=#0033ff]
	'NP-Alpha-2.2.2.Incertae_sedis_OTU2__JF924798'[&!color=#0033ff]
	'NP-Alpha-2.2.2_OTU1__HM589852'[&!color=#0033ff]
	'NP-Alpha-2.2.3.1_OTU1__JF924216'[&!color=#0033ff]
	'NP-Alpha-2.2.3.1_OTU2__JX537520'[&!color=#0033ff]
	'NP-Alpha-2.2.3.1_OTU3__KC735591'[&!color=#0033ff]
	'NP-Alpha-2.2.3.2_OTU1__DQ148623'[&!color=#0033ff]
	'NP-Alpha-2.2.3.2_OTU2__DQ501070'[&!color=#0033ff]
	'NP-Alpha-2.2.3.2_OTU3__JF924673'[&!color=#0033ff]
	'NP-Alpha-2.2.3.2_OTU4__KC735266'[&!color=#0033ff]
	'NP-Alpha-2.2.4_OTU10__KC735478'[&!color=#0033ff]
	'NP-Alpha-2.2.4_OTU1__DQ148612'[&!color=#0033ff]
	'NP-Alpha-2.2.4_OTU2__EU025142'[&!color=#0033ff]
	'NP-Alpha-2.2.4_OTU3__EU025146'[&!color=#0033ff]
	'NP-Alpha-2.2.4_OTU4__FJ227782'[&!color=#0033ff]
	'NP-Alpha-2.2.4_OTU5__FJ601548'[&!color=#0033ff]
	'NP-Alpha-2.2.4_OTU6__FJ601556'[&!color=#0033ff]
	'NP-Alpha-2.2.4_OTU7__JF924532'[&!color=#0033ff]
	'NP-Alpha-2.2.4_OTU8__JN190758'[&!color=#0033ff]
	'NP-Alpha-2.2.4_OTU9__JQ345747'[&!color=#0033ff]
	NP-Beta_OTU10__JQ345836[&!color=#0033ff]
	NP-Beta_OTU1__DQ148527[&!color=#0033ff]
	NP-Beta_OTU2__DQ148535[&!color=#0033ff]
	NP-Beta_OTU3__DQ148539[&!color=#0033ff]
	NP-Beta_OTU4__DQ148548[&!color=#0033ff]
	NP-Beta_OTU5__JQ864794[&!color=#0033ff]
	NP-Beta_OTU6__JQ864806[&!color=#0033ff]
	NP-Beta_OTU7__KC735586[&!color=#0033ff]
	NP-Beta_OTU8__KF438251[&!color=#0033ff]
	NP-Beta_OTU9__JF924696[&!color=#0033ff]
	'NP-Delta-1.1.1_OTU1__KF498376'[&!color=#0033ff]
	'NP-Delta-1.1.1_OTU2__LK055997'[&!color=#0033ff]
	'NP-Delta-1.1.1_OTU3__AB827247'[&!color=#0033ff]
	'NP-Delta-1.1.1_OTU4__JF924002'[&!color=#0033ff]
	'NP-Delta-1.1.1_OTU5__KF178057'[&!color=#0033ff]
	'NP-Delta-1.1.2_OTU1__LK055986'[&!color=#0033ff]
	'NP-Delta-1.1.2_OTU2__KF438253'[&!color=#0033ff]
	'NP-Delta-1.1.2_OTU3__EU885652'[&!color=#0033ff]
	'NP-Delta-1.1.2_OTU4__AB583410'[&!color=#0033ff]
	'NP-Delta-1.1.2_OTU5__KF498409'[&!color=#0033ff]
	'NP-Delta-1.1.2_OTU6__JX537748'[&!color=#0033ff]
	'NP-Delta-1.1_OTU1__JF924754'[&!color=#0033ff]
	'NP-Delta-1.1_OTU2__JQ750582'[&!color=#0033ff]
	'NP-Delta-1.2_OTU10__JX305914'[&!color=#0033ff]
	'NP-Delta-1.2_OTU11__EU925354'[&!color=#0033ff]
	'NP-Delta-1.2_OTU12__KF438585'[&!color=#0033ff]
	'NP-Delta-1.2_OTU13__DQ148530'[&!color=#0033ff]
	'NP-Delta-1.2_OTU14__DQ148813'[&!color=#0033ff]
	'NP-Delta-1.2_OTU1__JN190644'[&!color=#0033ff]
	'NP-Delta-1.2_OTU2__GQ250745'[&!color=#0033ff]
	'NP-Delta-1.2_OTU3__JF924583'[&!color=#0033ff]
	'NP-Delta-1.2_OTU4__JF924586'[&!color=#0033ff]
	'NP-Delta-1.2_OTU5__JF924743'[&!color=#0033ff]
	'NP-Delta-1.2_OTU6__JN934416'[&!color=#0033ff]
	'NP-Delta-1.2_OTU7__JF715683'[&!color=#0033ff]
	'NP-Delta-1.2_OTU8__LK055937'[&!color=#0033ff]
	'NP-Delta-1.2_OTU9__EU099945'[&!color=#0033ff]
	'NP-Delta-1.Incertae_sedis.1_OTU1__HQ888875'[&!color=#0033ff]
	'NP-Delta-1.Incertae_sedis.1_OTU2__JF924025'[&!color=#0033ff]
	'NP-Delta-1.Incertae_sedis.2_OTU1__AB373341'[&!color=#0033ff]
	'NP-Delta-1.Incertae_sedis.2_OTU2__JX283754'[&!color=#0033ff]
	NP-Delta-1_OTU10__JF924131[&!color=#0033ff]
	NP-Delta-1_OTU11__JN190788[&!color=#0033ff]
	NP-Delta-1_OTU12__EU025180[&!color=#0033ff]
	NP-Delta-1_OTU13__JF924029[&!color=#0033ff]
	NP-Delta-1_OTU1__GQ266609[&!color=#0033ff]
	NP-Delta-1_OTU2__DQ148773[&!color=#0033ff]
	NP-Delta-1_OTU3__DQ148810[&!color=#0033ff]
	NP-Delta-1_OTU4__FJ227153[&!color=#0033ff]
	NP-Delta-1_OTU5__JF924270[&!color=#0033ff]
	NP-Delta-1_OTU6__JF924281[&!color=#0033ff]
	NP-Delta-1_OTU7__JQ886278[&!color=#0033ff]
	NP-Delta-1_OTU8__FJ601561[&!color=#0033ff]
	NP-Delta-1_OTU9__GU811313[&!color=#0033ff]
	'NP-Delta-2.1.1_OTU1__JQ864787'[&!color=#0033ff]
	'NP-Delta-2.1.1_OTU2__JF924250'[&!color=#0033ff]
	'NP-Delta-2.1.1_OTU3__AACY747844'[&!color=#0033ff]
	'NP-Delta-2.1.1_OTU4__JF715723'[&!color=#0033ff]
	'NP-Delta-2.1.1_OTU5__JF924230'[&!color=#0033ff]
	'NP-Delta-2.1.1_OTU6__JF935498'[&!color=#0033ff]
	'NP-Delta-2.1.1_OTU7__JN934399'[&!color=#0033ff]
	'NP-Delta-2.1.1_OTU8__JQ345774'[&!color=#0033ff]
	'NP-Delta-2.1.1_OTU9__LK055990'[&!color=#0033ff]
	'NP-Delta-2.1.2_OTU1__JX283909'[&!color=#0033ff]
	'NP-Delta-2.1.2_OTU2__GQ499470'[&!color=#0033ff]
	'NP-Delta-2.1.2_OTU3__GQ499459'[&!color=#0033ff]
	'NP-Delta-2.1.2_OTU4__EU099948'[&!color=#0033ff]
	'NP-Delta-2.1.2_OTU5__GU208184'[&!color=#0033ff]
	'NP-Delta-2.1.2_OTU6__JF924241'[&!color=#0033ff]
	'NP-Delta-2.1.2_OTU7__FJ227777'[&!color=#0033ff]
	'NP-Delta-2.1.2_OTU8__JQ319445'[&!color=#0033ff]
	'NP-Delta-2.2.1_OTU1__JX537611'[&!color=#0033ff]
	'NP-Delta-2.2.1_OTU2__HQ888920'[&!color=#0033ff]
	'NP-Delta-2.2.1_OTU3__JF924119'[&!color=#0033ff]
	'NP-Delta-2.2.1_OTU4__EU885603'[&!color=#0033ff]
	'NP-Delta-2.2.1_OTU5__KF178061'[&!color=#0033ff]
	'NP-Delta-2.2.2_OTU1__EU885612'[&!color=#0033ff]
	'NP-Delta-2.2.2_OTU2__EU885624'[&!color=#0033ff]
	'NP-Delta-2.2.2_OTU3__EU885641'[&!color=#0033ff]
	'NP-Delta-2.2.2_OTU4__JF924027'[&!color=#0033ff]
	'NP-Delta-2.2.Incertae_sedis_OTU1__JF924031'[&!color=#0033ff]
	'NP-Delta-2.2.Incertae_sedis_OTU2__DQ501069'[&!color=#0033ff]
	'NP-Delta-2.3.1.1_OTU10__JF924771'[&!color=#0033ff]
	'NP-Delta-2.3.1.1_OTU11__JF924013'[&!color=#0033ff]
	'NP-Delta-2.3.1.1_OTU12__JF924153'[&!color=#0033ff]
	'NP-Delta-2.3.1.1_OTU13__EU885644'[&!color=#0033ff]
	'NP-Delta-2.3.1.1_OTU14__EU885671'[&!color=#0033ff]
	'NP-Delta-2.3.1.1_OTU15__GU270222'[&!color=#0033ff]
	'NP-Delta-2.3.1.1_OTU16__JF715697'[&!color=#0033ff]
	'NP-Delta-2.3.1.1_OTU17__JF924018'[&!color=#0033ff]
	'NP-Delta-2.3.1.1_OTU18__JX537560'[&!color=#0033ff]
	'NP-Delta-2.3.1.1_OTU19__DQ148802'[&!color=#0033ff]
	'NP-Delta-2.3.1.1_OTU1__EU885650'[&!color=#0033ff]
	'NP-Delta-2.3.1.1_OTU20__EU125519'[&!color=#0033ff]
	'NP-Delta-2.3.1.1_OTU21__EU885593'[&!color=#0033ff]
	'NP-Delta-2.3.1.1_OTU2__GQ250752'[&!color=#0033ff]
	'NP-Delta-2.3.1.1_OTU3__JF924645'[&!color=#0033ff]
	'NP-Delta-2.3.1.1_OTU4__JF923970'[&!color=#0033ff]
	'NP-Delta-2.3.1.1_OTU5__JX537606'[&!color=#0033ff]
	'NP-Delta-2.3.1.1_OTU6__JF924571'[&!color=#0033ff]
	'NP-Delta-2.3.1.1_OTU7__JX537596'[&!color=#0033ff]
	'NP-Delta-2.3.1.1_OTU8__JF924746'[&!color=#0033ff]
	'NP-Delta-2.3.1.1_OTU9__JF924747'[&!color=#0033ff]
	'NP-Delta-2.3.1.2_OTU1__DQ148547'[&!color=#0033ff]
	'NP-Delta-2.3.1.2_OTU2__DQ501146'[&!color=#0033ff]
	'NP-Delta-2.3.1.2_OTU3__JN934415'[&!color=#0033ff]
	'NP-Delta-2.3.1_OTU1__JQ864783'[&!color=#0033ff]
	'NP-Delta-2.3.2.1_OTU1__KF438599'[&!color=#0033ff]
	'NP-Delta-2.3.2.1_OTU2__KF438297'[&!color=#0033ff]
	'NP-Delta-2.3.2.1_OTU3__JF715733'[&!color=#0033ff]
	'NP-Delta-2.3.2.1_OTU4__JX537534'[&!color=#0033ff]
	'NP-Delta-2.3.2.2_OTU1__JQ358988'[&!color=#0033ff]
	'NP-Delta-2.3.2.2_OTU2__JF935612'[&!color=#0033ff]
	'NP-Delta-2.3.2.2_OTU3__DQ501018'[&!color=#0033ff]
	'NP-Delta-2.3.2.3_OTU1__EU025186'[&!color=#0033ff]
	'NP-Delta-2.3.2.3_OTU2__JX537531'[&!color=#0033ff]
	'NP-Delta-2.3.2.3_OTU3__GU270273'[&!color=#0033ff]
	'NP-Delta-2.3.2.3_OTU4__JF924050'[&!color=#0033ff]
	'NP-Delta-2.3.2.3_OTU5__JX537591'[&!color=#0033ff]
	'NP-Delta-2.3.2.3_OTU6__JF715718'[&!color=#0033ff]
	'NP-Delta-2.3.2.3_OTU7__JQ864798'[&!color=#0033ff]
	NP-Epsilon-1_OTU1__EU049826[&!color=#0033ff]
	NP-Epsilon-1_OTU2__JN177522[&!color=#0033ff]
	NP-Epsilon-1_OTU3__EU049835[&!color=#0033ff]
	NP-Epsilon-1_OTU4__JF715772[&!color=#0033ff]
	NP-Epsilon-1_OTU5__GQ485752[&!color=#0033ff]
	NP-Epsilon-1_OTU6__JF924163[&!color=#0033ff]
	NP-Epsilon-1_OTU7__JN183738[&!color=#0033ff]
	'NP-Epsilon-2.1_OTU1__AB592126'[&!color=#0033ff]
	'NP-Epsilon-2.1_OTU2__EU025141'[&!color=#0033ff]
	'NP-Epsilon-2.1_OTU3__GU181582'[&!color=#0033ff]
	'NP-Epsilon-2.2_OTU10__DQ148759'[&!color=#0033ff]
	'NP-Epsilon-2.2_OTU1__GU363960'[&!color=#0033ff]
	'NP-Epsilon-2.2_OTU2__FJ615371'[&!color=#0033ff]
	'NP-Epsilon-2.2_OTU3__GU360812'[&!color=#0033ff]
	'NP-Epsilon-2.2_OTU4__AB828780'[&!color=#0033ff]
	'NP-Epsilon-2.2_OTU5__GU364164'[&!color=#0033ff]
	'NP-Epsilon-2.2_OTU6__FJ799203'[&!color=#0033ff]
	'NP-Epsilon-2.2_OTU7__JX015230'[&!color=#0033ff]
	'NP-Epsilon-2.2_OTU8__EU239043'[&!color=#0033ff]
	'NP-Epsilon-2.2_OTU9__JF802775'[&!color=#0033ff]
	'NP-Epsilon-2.Incertae_sedis_OTU1__FJ615357'[&!color=#0033ff]
	'NP-Epsilon-2.Incertae_sedis_OTU2__GQ500492'[&!color=#0033ff]
	NP-Epsilon-2_OTU1__DQ148840[&!color=#0033ff]
	NP-Epsilon-2_OTU2__EU886009[&!color=#0033ff]
	NP-Epsilon-2_OTU3__EU886137[&!color=#0033ff]
	NP-Epsilon-2_OTU4__FJ227872[&!color=#0033ff]
	NP-Epsilon-2_OTU5__GU360827[&!color=#0033ff]
	NP-Epsilon-2_OTU6__KC349226[&!color=#0033ff]
	NP-Epsilon-2_OTU7__KC503186[&!color=#0033ff]
	NP-Epsilon-3_OTU1__FJ615328[&!color=#0033ff]
	NP-Epsilon-3_OTU2__KC349198[&!color=#0033ff]
	NP-Epsilon-3_OTU3__KF512327[&!color=#0033ff]
	NP-Epsilon-Incertae_sedis_OTU1__GU811346[&!color=#0033ff]
	NP-Epsilon-Incertae_sedis_OTU2__GU811360[&!color=#0033ff]
	'NP-Eta-1.1.1.1_OTU1__AB910280'[&!color=#0033ff]
	'NP-Eta-1.1.1.1_OTU2__KC537398'[&!color=#0033ff]
	'NP-Eta-1.1.1.1_OTU3__JN787033'[&!color=#0033ff]
	'NP-Eta-1.1.1.2_OTU1__HM589775'[&!color=#0033ff]
	'NP-Eta-1.1.1.2_OTU2__JN183521'[&!color=#0033ff]
	'NP-Eta-1.1.1.2_OTU3__JN183542'[&!color=#0033ff]
	'NP-Eta-1.1.1.2_OTU4__HM443629'[&!color=#0033ff]
	'NP-Eta-1.1.1.2_OTU5__HQ645846'[&!color=#0033ff]
	'NP-Eta-1.1.1.2_OTU6__JN183462'[&!color=#0033ff]
	'NP-Eta-1.1.1.2_OTU7__KC758327'[&!color=#0033ff]
	'NP-Eta-1.1.1.3_OTU1__GQ142642'[&!color=#0033ff]
	'NP-Eta-1.1.1.3_OTU2__JN179460'[&!color=#0033ff]
	'NP-Eta-1.1.1.3_OTU3__JF905757'[&!color=#0033ff]
	'NP-Eta-1.1.1_OTU1__JN183540'[&!color=#0033ff]
	'NP-Eta-1.1.2_OTU1__KC758356'[&!color=#0033ff]
	'NP-Eta-1.1.2_OTU2__KC758352'[&!color=#0033ff]
	'NP-Eta-1.1.2_OTU3__GQ331465'[&!color=#0033ff]
	'NP-Eta-1.1.2_OTU4__GQ414591'[&!color=#0033ff]
	'NP-Eta-1.1.2_OTU5__KC758359'[&!color=#0033ff]
	'NP-Eta-1.1.2_OTU6__KC758371'[&!color=#0033ff]
	'NP-Eta-1.1.2_OTU7__JQ312229'[&!color=#0033ff]
	'NP-Eta-1.1.2_OTU8__JN179445'[&!color=#0033ff]
	'NP-Eta-1.1.2_OTU9__KC758318'[&!color=#0033ff]
	'NP-Eta-1.1_OTU1__JQ312217'[&!color=#0033ff]
	'NP-Eta-1.1_OTU2__JQ403856'[&!color=#0033ff]
	'NP-Eta-1.2.1_OTU10__EU309893'[&!color=#0033ff]
	'NP-Eta-1.2.1_OTU11__HM637854'[&!color=#0033ff]
	'NP-Eta-1.2.1_OTU12__JQ403764'[&!color=#0033ff]
	'NP-Eta-1.2.1_OTU13__FJ755699'[&!color=#0033ff]
	'NP-Eta-1.2.1_OTU14__JF271980'[&!color=#0033ff]
	'NP-Eta-1.2.1_OTU15__KF041507'[&!color=#0033ff]
	'NP-Eta-1.2.1_OTU1__EU667925'[&!color=#0033ff]
	'NP-Eta-1.2.1_OTU2__JQ403977'[&!color=#0033ff]
	'NP-Eta-1.2.1_OTU3__KC735357'[&!color=#0033ff]
	'NP-Eta-1.2.1_OTU4__KM000564'[&!color=#0033ff]
	'NP-Eta-1.2.1_OTU5__JN179438'[&!color=#0033ff]
	'NP-Eta-1.2.1_OTU6__AB918898'[&!color=#0033ff]
	'NP-Eta-1.2.1_OTU7__KM000675'[&!color=#0033ff]
	'NP-Eta-1.2.1_OTU8__JQ403806'[&!color=#0033ff]
	'NP-Eta-1.2.1_OTU9__AB918892'[&!color=#0033ff]
	'NP-Eta-1.2.2.1_OTU1__EU197140'[&!color=#0033ff]
	'NP-Eta-1.2.2.1_OTU2__JF756012'[&!color=#0033ff]
	'NP-Eta-1.2.2.1_OTU3__AB649217'[&!color=#0033ff]
	'NP-Eta-1.2.2.1_OTU4__DQ672640'[&!color=#0033ff]
	'NP-Eta-1.2.2.1_OTU5__EU553420'[&!color=#0033ff]
	'NP-Eta-1.2.2.2_OTU1__EU553410'[&!color=#0033ff]
	'NP-Eta-1.2.2.2_OTU2__EU414207'[&!color=#0033ff]
	'NP-Eta-1.2.2.2_OTU3__EU553412'[&!color=#0033ff]
	'NP-Eta-1.2.2.2_OTU4__JQ669393'[&!color=#0033ff]
	'NP-Eta-1.2.2.Incertae_sedis.1_OTU1__JX311741'[&!color=#0033ff]
	'NP-Eta-1.2.2.Incertae_sedis.1_OTU2__KJ152872'[&!color=#0033ff]
	'NP-Eta-1.2.2.Incertae_sedis.2_OTU1__EU553476'[&!color=#0033ff]
	'NP-Eta-1.2.2.Incertae_sedis.2_OTU2__JQ768077'[&!color=#0033ff]
	'NP-Eta-1.2.2_OTU1__JQ312240'[&!color=#0033ff]
	'NP-Eta-1.2.2_OTU2__KF618632'[&!color=#0033ff]
	'NP-Eta-1.2.2_OTU3__KM116963'[&!color=#0033ff]
	'NP-Eta-1.2_OTU1__JQ403954'[&!color=#0033ff]
	NP-Eta-2_OTU1__JQ403838[&!color=#0033ff]
	NP-Eta-2_OTU2__JX311744[&!color=#0033ff]
	NP-Eta-2_OTU3__JX311756[&!color=#0033ff]
	NP-Eta-2_OTU4__JQ312231[&!color=#0033ff]
	'NP-Gamma-1.1_OTU1__DP000238'[&!color=#0033ff]
	'NP-Gamma-1.1_OTU2__EU049840'[&!color=#0033ff]
	'NP-Gamma-1.1_OTU3__EU049836'[&!color=#0033ff]
	'NP-Gamma-1.2_OTU1__DQ501025'[&!color=#0033ff]
	'NP-Gamma-1.2_OTU2__EU125512'[&!color=#0033ff]
	'NP-Gamma-1.2_OTU3__EU125516'[&!color=#0033ff]
	'NP-Gamma-1.Incertae_sedis_OTU1__AB373243'[&!color=#0033ff]
	'NP-Gamma-1.Incertae_sedis_OTU2__AB373251'[&!color=#0033ff]
	NP-Gamma-1_OTU1__GU811265[&!color=#0033ff]
	NP-Gamma-1_OTU2__JF924049[&!color=#0033ff]
	NP-Gamma-1_OTU3__JF924242[&!color=#0033ff]
	NP-Gamma-1_OTU4__JX537521[&!color=#0033ff]
	NP-Gamma-1_OTU5__KC758384[&!color=#0033ff]
	NP-Gamma-1_OTU6__KC758416[&!color=#0033ff]
	NP-Gamma-1_OTU7__EU125510[&!color=#0033ff]
	'NP-Gamma-2.1.1_OTU1__KJ526757'[&!color=#0033ff]
	'NP-Gamma-2.1.1_OTU2__KJ526759'[&!color=#0033ff]
	'NP-Gamma-2.1.1_OTU3__KJ526762'[&!color=#0033ff]
	'NP-Gamma-2.1.1_OTU4__KJ526768'[&!color=#0033ff]
	'NP-Gamma-2.1.2_OTU1__AB704000'[&!color=#0033ff]
	'NP-Gamma-2.1.2_OTU2__AB583399'[&!color=#0033ff]
	'NP-Gamma-2.1.2_OTU3__AB583389'[&!color=#0033ff]
	'NP-Gamma-2.1.2_OTU4__AB583394'[&!color=#0033ff]
	'NP-Gamma-2.1.2_OTU5__EU427937'[&!color=#0033ff]
	'NP-Gamma-2.1.2_OTU6__GU270258'[&!color=#0033ff]
	'NP-Gamma-2.1.2_OTU7__KJ509783'[&!color=#0033ff]
	'NP-Gamma-2.1.3.1_OTU10__JN662453'[&!color=#0033ff]
	'NP-Gamma-2.1.3.1_OTU1__AB592000'[&!color=#0033ff]
	'NP-Gamma-2.1.3.1_OTU2__KF362927'[&!color=#0033ff]
	'NP-Gamma-2.1.3.1_OTU3__AACY095819'[&!color=#0033ff]
	'NP-Gamma-2.1.3.1_OTU4__JF272692'[&!color=#0033ff]
	'NP-Gamma-2.1.3.1_OTU5__JF802777'[&!color=#0033ff]
	'NP-Gamma-2.1.3.1_OTU6__AB592100'[&!color=#0033ff]
	'NP-Gamma-2.1.3.1_OTU7__GU386336'[&!color=#0033ff]
	'NP-Gamma-2.1.3.1_OTU8__GQ499672'[&!color=#0033ff]
	'NP-Gamma-2.1.3.1_OTU9__JF802776'[&!color=#0033ff]
	'NP-Gamma-2.1.3.2.1_OTU1__KC293197'[&!color=#0033ff]
	'NP-Gamma-2.1.3.2.1_OTU2__KC293208'[&!color=#0033ff]
	'NP-Gamma-2.1.3.2.1_OTU3__GQ499687'[&!color=#0033ff]
	'NP-Gamma-2.1.3.2.2.1_OTU1__KF512361'[&!color=#0033ff]
	'NP-Gamma-2.1.3.2.2.1_OTU2__EU651215'[&!color=#0033ff]
	'NP-Gamma-2.1.3.2.2.1_OTU3__GU988769'[&!color=#0033ff]
	'NP-Gamma-2.1.3.2.2.1_OTU4__GU988820'[&!color=#0033ff]
	'NP-Gamma-2.1.3.2.2.1_OTU5__DQ148771'[&!color=#0033ff]
	'NP-Gamma-2.1.3.2.2.1_OTU6__EU864300'[&!color=#0033ff]
	'NP-Gamma-2.1.3.2.2.1_OTU7__JF715754'[&!color=#0033ff]
	'NP-Gamma-2.1.3.2.2.2_OTU10__KJ509751'[&!color=#0033ff]
	'NP-Gamma-2.1.3.2.2.2_OTU11__KJ509755'[&!color=#0033ff]
	'NP-Gamma-2.1.3.2.2.2_OTU12__KJ509744'[&!color=#0033ff]
	'NP-Gamma-2.1.3.2.2.2_OTU1__KJ509757'[&!color=#0033ff]
	'NP-Gamma-2.1.3.2.2.2_OTU2__KJ509753'[&!color=#0033ff]
	'NP-Gamma-2.1.3.2.2.2_OTU3__KJ509742'[&!color=#0033ff]
	'NP-Gamma-2.1.3.2.2.2_OTU4__KJ509747'[&!color=#0033ff]
	'NP-Gamma-2.1.3.2.2.2_OTU5__KJ509748'[&!color=#0033ff]
	'NP-Gamma-2.1.3.2.2.2_OTU6__KJ509754'[&!color=#0033ff]
	'NP-Gamma-2.1.3.2.2.2_OTU7__KJ509760'[&!color=#0033ff]
	'NP-Gamma-2.1.3.2.2.2_OTU8__JF715773'[&!color=#0033ff]
	'NP-Gamma-2.1.3.2.2.2_OTU9__KJ509741'[&!color=#0033ff]
	'NP-Gamma-2.1.3.2.3.1_OTU1__KJ509749'[&!color=#0033ff]
	'NP-Gamma-2.1.3.2.3.1_OTU2__AB373240'[&!color=#0033ff]
	'NP-Gamma-2.1.3.2.3.1_OTU3__AB828950'[&!color=#0033ff]
	'NP-Gamma-2.1.3.2.3.1_OTU4__GU811338'[&!color=#0033ff]
	'NP-Gamma-2.1.3.2.3.1_OTU5__AB373358'[&!color=#0033ff]
	'NP-Gamma-2.1.3.2.3.1_OTU6__GU811277'[&!color=#0033ff]
	'NP-Gamma-2.1.3.2.3.1_OTU7__JF715911'[&!color=#0033ff]
	'NP-Gamma-2.1.3.2.3.1_OTU8__JN375946'[&!color=#0033ff]
	'NP-Gamma-2.1.3.2.3.2_OTU1__EU925261'[&!color=#0033ff]
	'NP-Gamma-2.1.3.2.3.2_OTU2__GQ499473'[&!color=#0033ff]
	'NP-Gamma-2.1.3.2.3.2_OTU3__GQ499747'[&!color=#0033ff]
	'NP-Gamma-2.1.3.2.3.Incertae_sedis.1_OTU1__EU650948'[&!color=#0033ff]
	'NP-Gamma-2.1.3.2.3.Incertae_sedis.1_OTU2__EU651053'[&!color=#0033ff]
	'NP-Gamma-2.1.3.2.3.Incertae_sedis.2_OTU1__AB645445'[&!color=#0033ff]
	'NP-Gamma-2.1.3.2.3.Incertae_sedis.2_OTU2__GQ499537'[&!color=#0033ff]
	'NP-Gamma-2.1.3.2.3_OTU1__GQ499440'[&!color=#0033ff]
	'NP-Gamma-2.1.3.2.Incertae_sedis_OTU1__JN183790'[&!color=#0033ff]
	'NP-Gamma-2.1.3.2.Incertae_sedis_OTU2__KF438319'[&!color=#0033ff]
	'NP-Gamma-2.1.3.2_OTU10__GU811607'[&!color=#0033ff]
	'NP-Gamma-2.1.3.2_OTU11__GU988789'[&!color=#0033ff]
	'NP-Gamma-2.1.3.2_OTU12__GU988821'[&!color=#0033ff]
	'NP-Gamma-2.1.3.2_OTU13__JF715887'[&!color=#0033ff]
	'NP-Gamma-2.1.3.2_OTU14__JF715892'[&!color=#0033ff]
	'NP-Gamma-2.1.3.2_OTU15__JF715912'[&!color=#0033ff]
	'NP-Gamma-2.1.3.2_OTU16__KJ807530'[&!color=#0033ff]
	'NP-Gamma-2.1.3.2_OTU1__AB373287'[&!color=#0033ff]
	'NP-Gamma-2.1.3.2_OTU2__EU650806'[&!color=#0033ff]
	'NP-Gamma-2.1.3.2_OTU3__EU651043'[&!color=#0033ff]
	'NP-Gamma-2.1.3.2_OTU4__FJ227787'[&!color=#0033ff]
	'NP-Gamma-2.1.3.2_OTU5__FJ227809'[&!color=#0033ff]
	'NP-Gamma-2.1.3.2_OTU6__FJ227869'[&!color=#0033ff]
	'NP-Gamma-2.1.3.2_OTU7__FJ656580'[&!color=#0033ff]
	'NP-Gamma-2.1.3.2_OTU8__GQ499725'[&!color=#0033ff]
	'NP-Gamma-2.1.3.2_OTU9__GQ499801'[&!color=#0033ff]
	'NP-Gamma-2.1.3_OTU1__JQ359001'[&!color=#0033ff]
	'NP-Gamma-2.1.3_OTU2__GU811274'[&!color=#0033ff]
	'NP-Gamma-2.1.3_OTU3__JN177520'[&!color=#0033ff]
	'NP-Gamma-2.1.3_OTU4__JX305913'[&!color=#0033ff]
	'NP-Gamma-2.1.Incertae_sedis_OTU1__JX537690'[&!color=#0033ff]
	'NP-Gamma-2.1.Incertae_sedis_OTU2__KC735589'[&!color=#0033ff]
	'NP-Gamma-2.1_OTU1__EU049837'[&!color=#0033ff]
	'NP-Gamma-2.1_OTU2__HQ455773'[&!color=#0033ff]
	'NP-Gamma-2.1_OTU3__JF430562'[&!color=#0033ff]
	'NP-Gamma-2.1_OTU4__JF715882'[&!color=#0033ff]
	'NP-Gamma-2.1_OTU5__JF715913'[&!color=#0033ff]
	'NP-Gamma-2.1_OTU6__JN177532'[&!color=#0033ff]
	'NP-Gamma-2.1_OTU7__JN183740'[&!color=#0033ff]
	'NP-Gamma-2.1_OTU8__KJ509723'[&!color=#0033ff]
	'NP-Gamma-2.2.1.1_OTU1__GQ331394'[&!color=#0033ff]
	'NP-Gamma-2.2.1.1_OTU2__GQ331600'[&!color=#0033ff]
	'NP-Gamma-2.2.1.1_OTU3__GQ331528'[&!color=#0033ff]
	'NP-Gamma-2.2.1.1_OTU4__GQ331560'[&!color=#0033ff]
	'NP-Gamma-2.2.1.1_OTU5__JF743004'[&!color=#0033ff]
	'NP-Gamma-2.2.1.2_OTU1__JQ312244'[&!color=#0033ff]
	'NP-Gamma-2.2.1.2_OTU2__JQ014653'[&!color=#0033ff]
	'NP-Gamma-2.2.1.2_OTU3__EU860282'[&!color=#0033ff]
	'NP-Gamma-2.2.1.2_OTU4__GQ331527'[&!color=#0033ff]
	'NP-Gamma-2.2.1.2_OTU5__JQ345875'[&!color=#0033ff]
	'NP-Gamma-2.2.1.Incertae_sedis_OTU1__DQ501061'[&!color=#0033ff]
	'NP-Gamma-2.2.1.Incertae_sedis_OTU2__DQ148575'[&!color=#0033ff]
	'NP-Gamma-2.2.1_OTU1__JQ750576'[&!color=#0033ff]
	'NP-Gamma-2.2.2.1_OTU1__KC735190'[&!color=#0033ff]
	'NP-Gamma-2.2.2.1_OTU2__DQ278570'[&!color=#0033ff]
	'NP-Gamma-2.2.2.1_OTU3__KJ778506'[&!color=#0033ff]
	'NP-Gamma-2.2.2.1_OTU4__JX537517'[&!color=#0033ff]
	'NP-Gamma-2.2.2.1_OTU5__EU651096'[&!color=#0033ff]
	'NP-Gamma-2.2.2.1_OTU6__EU651126'[&!color=#0033ff]
	'NP-Gamma-2.2.2.1_OTU7__FJ227845'[&!color=#0033ff]
	'NP-Gamma-2.2.2.1_OTU8__JX537681'[&!color=#0033ff]
	'NP-Gamma-2.2.2.2.1_OTU1__GQ499763'[&!color=#0033ff]
	'NP-Gamma-2.2.2.2.1_OTU2__JF715746'[&!color=#0033ff]
	'NP-Gamma-2.2.2.2.1_OTU3__KJ509750'[&!color=#0033ff]
	'NP-Gamma-2.2.2.2.2_OTU1__KJ509737'[&!color=#0033ff]
	'NP-Gamma-2.2.2.2.2_OTU2__LK055991'[&!color=#0033ff]
	'NP-Gamma-2.2.2.2.2_OTU3__JX537555'[&!color=#0033ff]
	'NP-Gamma-2.2.2.2.2_OTU4__EU650938'[&!color=#0033ff]
	'NP-Gamma-2.2.2.2.2_OTU5__GU811279'[&!color=#0033ff]
	'NP-Gamma-2.2.2.2.2_OTU6__KC112505'[&!color=#0033ff]
	'NP-Gamma-2.2.2.2.2_OTU7__LK055949'[&!color=#0033ff]
	'NP-Gamma-2.2.2.2_OTU1__EU650913'[&!color=#0033ff]
	'NP-Gamma-2.2.2.Incertae_sedis_OTU1__KJ509789'[&!color=#0033ff]
	'NP-Gamma-2.2.2.Incertae_sedis_OTU2__KJ509790'[&!color=#0033ff]
	'NP-Gamma-2.2.2_OTU1__GU988844'[&!color=#0033ff]
	'NP-Gamma-2.2.3_OTU1__HM589795'[&!color=#0033ff]
	'NP-Gamma-2.2.3_OTU2__EU860262'[&!color=#0033ff]
	'NP-Gamma-2.2.3_OTU3__FJ227832'[&!color=#0033ff]
	'NP-Gamma-2.2.4.1_OTU10__DQ148616'[&!color=#0033ff]
	'NP-Gamma-2.2.4.1_OTU11__JF924560'[&!color=#0033ff]
	'NP-Gamma-2.2.4.1_OTU1__JN190815'[&!color=#0033ff]
	'NP-Gamma-2.2.4.1_OTU2__EU197137'[&!color=#0033ff]
	'NP-Gamma-2.2.4.1_OTU3__GQ863134'[&!color=#0033ff]
	'NP-Gamma-2.2.4.1_OTU4__JF924252'[&!color=#0033ff]
	'NP-Gamma-2.2.4.1_OTU5__FJ227155'[&!color=#0033ff]
	'NP-Gamma-2.2.4.1_OTU6__FJ601551'[&!color=#0033ff]
	'NP-Gamma-2.2.4.1_OTU7__HM589837'[&!color=#0033ff]
	'NP-Gamma-2.2.4.1_OTU8__FJ601588'[&!color=#0033ff]
	'NP-Gamma-2.2.4.1_OTU9__JX524536'[&!color=#0033ff]
	'NP-Gamma-2.2.4.2_OTU1__FJ227786'[&!color=#0033ff]
	'NP-Gamma-2.2.4.2_OTU2__JF924274'[&!color=#0033ff]
	'NP-Gamma-2.2.4.2_OTU3__JF430502'[&!color=#0033ff]
	'NP-Gamma-2.2.4.2_OTU4__JF430566'[&!color=#0033ff]
	'NP-Gamma-2.2.4.2_OTU5__KJ778452'[&!color=#0033ff]
	'NP-Gamma-2.2.5.1_OTU10__EU650968'[&!color=#0033ff]
	'NP-Gamma-2.2.5.1_OTU1__JX305919'[&!color=#0033ff]
	'NP-Gamma-2.2.5.1_OTU2__JQ260604'[&!color=#0033ff]
	'NP-Gamma-2.2.5.1_OTU3__AFPU000001'[&!color=#0033ff]
	'NP-Gamma-2.2.5.1_OTU4__JX488411'[&!color=#0033ff]
	'NP-Gamma-2.2.5.1_OTU5__JX488424'[&!color=#0033ff]
	'NP-Gamma-2.2.5.1_OTU6__JN375970'[&!color=#0033ff]
	'NP-Gamma-2.2.5.1_OTU7__CM001158'[&!color=#0033ff]
	'NP-Gamma-2.2.5.1_OTU8__EU651165'[&!color=#0033ff]
	'NP-Gamma-2.2.5.1_OTU9__DQ148655'[&!color=#0033ff]
	'NP-Gamma-2.2.5.2_OTU1__EU590645'[&!color=#0033ff]
	'NP-Gamma-2.2.5.2_OTU2__KF618762'[&!color=#0033ff]
	'NP-Gamma-2.2.5.2_OTU3__JX305902'[&!color=#0033ff]
	'NP-Gamma-2.2.5.2_OTU4__KF618761'[&!color=#0033ff]
	'NP-Gamma-2.2.5.2_OTU5__KJ152880'[&!color=#0033ff]
	'NP-Gamma-2.2.5.Incertae_sedis.1_OTU1__DQ148653'[&!color=#0033ff]
	'NP-Gamma-2.2.5.Incertae_sedis.1_OTU2__KC157988'[&!color=#0033ff]
	'NP-Gamma-2.2.5.Incertae_sedis.2_OTU1__JX305920'[&!color=#0033ff]
	'NP-Gamma-2.2.5.Incertae_sedis.2_OTU2__EU650974'[&!color=#0033ff]
	'NP-Gamma-2.2.5.Incertae_sedis.3_OTU1__GQ499453'[&!color=#0033ff]
	'NP-Gamma-2.2.5.Incertae_sedis.3_OTU2__GQ499694'[&!color=#0033ff]
	'NP-Gamma-2.2.5.Incertae_sedis.4_OTU1__GQ331490'[&!color=#0033ff]
	'NP-Gamma-2.2.5.Incertae_sedis.4_OTU2__GQ331563'[&!color=#0033ff]
	'NP-Gamma-2.2.5_OTU10__FJ227851'[&!color=#0033ff]
	'NP-Gamma-2.2.5_OTU11__GQ331564'[&!color=#0033ff]
	'NP-Gamma-2.2.5_OTU12__EU651197'[&!color=#0033ff]
	'NP-Gamma-2.2.5_OTU1__EU309881'[&!color=#0033ff]
	'NP-Gamma-2.2.5_OTU2__HQ168103'[&!color=#0033ff]
	'NP-Gamma-2.2.5_OTU3__JN179492'[&!color=#0033ff]
	'NP-Gamma-2.2.5_OTU4__JQ404240'[&!color=#0033ff]
	'NP-Gamma-2.2.5_OTU5__JX305901'[&!color=#0033ff]
	'NP-Gamma-2.2.5_OTU6__KF803148'[&!color=#0033ff]
	'NP-Gamma-2.2.5_OTU7__KF856996'[&!color=#0033ff]
	'NP-Gamma-2.2.5_OTU8__EU925362'[&!color=#0033ff]
	'NP-Gamma-2.2.5_OTU9__EU925345'[&!color=#0033ff]
	'NP-Gamma-2.2.Incertae_sedis.1_OTU1__JN190773'[&!color=#0033ff]
	'NP-Gamma-2.2.Incertae_sedis.1_OTU2__JN190774'[&!color=#0033ff]
	'NP-Gamma-2.2.Incertae_sedis.2_OTU1__DQ148578'[&!color=#0033ff]
	'NP-Gamma-2.2.Incertae_sedis.2_OTU2__DQ148796'[&!color=#0033ff]
	'NP-Gamma-2.2_OTU1__FJ227796'[&!color=#0033ff]
	'NP-Gamma-2.2_OTU2__FJ227839'[&!color=#0033ff]
	'NP-Gamma-2.2_OTU3__DQ148614'[&!color=#0033ff]
	NP-Gamma-3_OTU1__JF924780[&!color=#0033ff]
	NP-Gamma-3_OTU2__JF924264[&!color=#0033ff]
	NP-Gamma-3_OTU3__GU270242[&!color=#0033ff]
	NP-Gamma_OTU1__GU811281[&!color=#0033ff]
	NP-Gamma_OTU2__JF924040[&!color=#0033ff]
	'NP-Theta-1.1_OTU1__EU885596'[&!color=#0033ff]
	'NP-Theta-1.1_OTU2__EU885617'[&!color=#0033ff]
	'NP-Theta-1.1_OTU3__JN934411'[&!color=#0033ff]
	'NP-Theta-1.1_OTU4__LK392648'[&!color=#0033ff]
	'NP-Theta-1.2_OTU1__JF924786'[&!color=#0033ff]
	'NP-Theta-1.2_OTU2__JN934405'[&!color=#0033ff]
	'NP-Theta-1.2_OTU3__JX537656'[&!color=#0033ff]
	'NP-Theta-1.2_OTU4__JX537677'[&!color=#0033ff]
	'NP-Theta-1.Incertae_sedis_OTU1__JN662457'[&!color=#0033ff]
	'NP-Theta-1.Incertae_sedis_OTU2__JX537594'[&!color=#0033ff]
	NP-Theta-1_OTU1__JX537725[&!color=#0033ff]
	'NP-Theta-2.1.1_OTU1__JF924717'[&!color=#0033ff]
	'NP-Theta-2.1.1_OTU2__JF924195'[&!color=#0033ff]
	'NP-Theta-2.1.1_OTU3__JF924014'[&!color=#0033ff]
	'NP-Theta-2.1.1_OTU4__JF924595'[&!color=#0033ff]
	'NP-Theta-2.1.2_OTU1__JQ886279'[&!color=#0033ff]
	'NP-Theta-2.1.2_OTU2__KF178164'[&!color=#0033ff]
	'NP-Theta-2.1.2_OTU3__AB827250'[&!color=#0033ff]
	'NP-Theta-2.1.2_OTU4__JF924641'[&!color=#0033ff]
	'NP-Theta-2.1.2_OTU5__JF924650'[&!color=#0033ff]
	'NP-Theta-2.1_OTU1__JF924628'[&!color=#0033ff]
	'NP-Theta-2.2.1_OTU1__JF924607'[&!color=#0033ff]
	'NP-Theta-2.2.1_OTU2__KF178108'[&!color=#0033ff]
	'NP-Theta-2.2.1_OTU3__KF178207'[&!color=#0033ff]
	'NP-Theta-2.2.2.1_OTU10__KF178050'[&!color=#0033ff]
	'NP-Theta-2.2.2.1_OTU1__KF178153'[&!color=#0033ff]
	'NP-Theta-2.2.2.1_OTU2__KF178231'[&!color=#0033ff]
	'NP-Theta-2.2.2.1_OTU3__AB936823'[&!color=#0033ff]
	'NP-Theta-2.2.2.1_OTU4__KF178078'[&!color=#0033ff]
	'NP-Theta-2.2.2.1_OTU5__KF178128'[&!color=#0033ff]
	'NP-Theta-2.2.2.1_OTU6__KF178188'[&!color=#0033ff]
	'NP-Theta-2.2.2.1_OTU7__KF178200'[&!color=#0033ff]
	'NP-Theta-2.2.2.1_OTU8__KF178084'[&!color=#0033ff]
	'NP-Theta-2.2.2.1_OTU9__KF178070'[&!color=#0033ff]
	'NP-Theta-2.2.2.2_OTU1__JF924809'[&!color=#0033ff]
	'NP-Theta-2.2.2.2_OTU2__JF924629'[&!color=#0033ff]
	'NP-Theta-2.2.2.2_OTU3__JF924670'[&!color=#0033ff]
	'NP-Theta-2.2_OTU1__AB827257'[&!color=#0033ff]
	'NP-Theta-2.3_OTU10__KJ778396'[&!color=#0033ff]
	'NP-Theta-2.3_OTU11__DQ148805'[&!color=#0033ff]
	'NP-Theta-2.3_OTU1__JF924061'[&!color=#0033ff]
	'NP-Theta-2.3_OTU2__JF924048'[&!color=#0033ff]
	'NP-Theta-2.3_OTU3__JX537646'[&!color=#0033ff]
	'NP-Theta-2.3_OTU4__JF924043'[&!color=#0033ff]
	'NP-Theta-2.3_OTU5__JF924585'[&!color=#0033ff]
	'NP-Theta-2.3_OTU6__JF924745'[&!color=#0033ff]
	'NP-Theta-2.3_OTU7__JF924801'[&!color=#0033ff]
	'NP-Theta-2.3_OTU8__JF924176'[&!color=#0033ff]
	'NP-Theta-2.3_OTU9__JF924217'[&!color=#0033ff]
	'NP-Theta-2.Incertae_sedis_OTU1__GU811301'[&!color=#0033ff]
	'NP-Theta-2.Incertae_sedis_OTU2__KF803133'[&!color=#0033ff]
	NP-Theta-3_OTU1__GQ485735[&!color=#0033ff]
	NP-Theta-3_OTU2__GU811441[&!color=#0033ff]
	NP-Theta-3_OTU3__JN183476[&!color=#0033ff]
	'NP-Theta-4.1.1_OTU1__KF954320'[&!color=#0033ff]
	'NP-Theta-4.1.1_OTU2__KF954403'[&!color=#0033ff]
	'NP-Theta-4.1.1_OTU3__KF954379'[&!color=#0033ff]
	'NP-Theta-4.1.Incertae_sedis_OTU1__JF715904'[&!color=#0033ff]
	'NP-Theta-4.1.Incertae_sedis_OTU2__HQ877763'[&!color=#0033ff]
	'NP-Theta-4.1_OTU1__GQ485788'[&!color=#0033ff]
	'NP-Theta-4.1_OTU2__FJ230207'[&!color=#0033ff]
	'NP-Theta-4.2_OTU1__GU216237'[&!color=#0033ff]
	'NP-Theta-4.2_OTU2__EU049833'[&!color=#0033ff]
	'NP-Theta-4.2_OTU3__GU216236'[&!color=#0033ff]
	'NP-Theta-4.2_OTU4__GQ485687'[&!color=#0033ff]
	'NP-Theta-4.2_OTU5__KC148566'[&!color=#0033ff]
	'NP-Theta-4.2_OTU6__EU049828'[&!color=#0033ff]
	'NP-Theta-4.2_OTU7__EU049838'[&!color=#0033ff]
	'NP-Theta-4.2_OTU8__GQ485791'[&!color=#0033ff]
	'NP-Theta-4.2_OTU9__EU197139'[&!color=#0033ff]
	NP-Theta-4_OTU1__JF715674[&!color=#0033ff]
	NP-Theta-Incertae_sedis_OTU1__HM345609[&!color=#0033ff]
	NP-Theta-Incertae_sedis_OTU2__JQ864809[&!color=#0033ff]
	NP-Theta_OTU1__JX537659[&!color=#0033ff]
	NP-Zeta-1_OTU1__DQ148702[&!color=#0033ff]
	NP-Zeta-1_OTU2__JX537757[&!color=#0033ff]
	NP-Zeta-1_OTU3__JF924616[&!color=#0033ff]
	NP-Zeta-1_OTU4__JN934422[&!color=#0033ff]
	NP-Zeta-1_OTU5__JF924612[&!color=#0033ff]
	NP-Zeta-2_OTU1__JF715715[&!color=#0033ff]
	NP-Zeta-2_OTU2__JF715755[&!color=#0033ff]
	NP-Zeta-2_OTU3__JF715784[&!color=#0033ff]
	NP-Zeta-2_OTU4__JF715908[&!color=#0033ff]
	NP-Zeta-2_OTU5__JF715822[&!color=#0033ff]
	NP-Zeta-2_OTU6__JN177518[&!color=#0033ff]
	NP-Zeta-2_OTU7__KJ526753[&!color=#0033ff]
	'NP-Zeta-Incertae_sedis.1_OTU1__JF924720'[&!color=#0033ff]
	'NP-Zeta-Incertae_sedis.1_OTU2__JX537592'[&!color=#0033ff]
	'NP-Zeta-Incertae_sedis.2_OTU1__JF924292'[&!color=#0033ff]
	'NP-Zeta-Incertae_sedis.2_OTU2__JF924714'[&!color=#0033ff]
	NP-Zeta_OTU1__JX537498[&!color=#0033ff]
	NP-Zeta_OTU2__LK056081[&!color=#0033ff]
	NS-Alpha-1_OTU1__HQ215926[&!color=#996633]
	NS-Alpha-1_OTU2__JQ014639[&!color=#996633]
	NS-Alpha-1_OTU3__KC773913[&!color=#996633]
	NS-Alpha-1_OTU4__JF520976[&!color=#996633]
	NS-Alpha-1_OTU5__JF520973[&!color=#996633]
	NS-Alpha-1_OTU6__JF520980[&!color=#996633]
	NS-Alpha-1_OTU7__JN179951[&!color=#996633]
	NS-Alpha-2_OTU1__JF520968[&!color=#996633]
	NS-Alpha-2_OTU2__JN179944[&!color=#996633]
	NS-Alpha-2_OTU3__JN179945[&!color=#996633]
	NS-Alpha-2_OTU4__JX885389[&!color=#996633]
	NS-Alpha-2_OTU5__HM131573[&!color=#996633]
	'NS-Alpha-3.1.1.1_OTU1__EU671813'[&!color=#996633]
	'NS-Alpha-3.1.1.1_OTU2__HQ317670'[&!color=#996633]
	'NS-Alpha-3.1.1.1_OTU3__AB353465'[&!color=#996633]
	'NS-Alpha-3.1.1.2_OTU1__EU671247'[&!color=#996633]
	'NS-Alpha-3.1.1.2_OTU2__EU672146'[&!color=#996633]
	'NS-Alpha-3.1.1.2_OTU3__GU208164'[&!color=#996633]
	'NS-Alpha-3.1.1.3_OTU1__DQ501094'[&!color=#996633]
	'NS-Alpha-3.1.1.3_OTU2__JQ638715'[&!color=#996633]
	'NS-Alpha-3.1.1.3_OTU3__JX678958'[&!color=#996633]
	'NS-Alpha-3.1.1.3_OTU4__DQ501044'[&!color=#996633]
	'NS-Alpha-3.1.1.3_OTU5__JN688223'[&!color=#996633]
	'NS-Alpha-3.1.1.3_OTU6__KJ433515'[&!color=#996633]
	'NS-Alpha-3.1.1.3_OTU7__KJ699416'[&!color=#996633]
	'NS-Alpha-3.1.1.Incertae_sedis_OTU1__HQ875188'[&!color=#996633]
	'NS-Alpha-3.1.1.Incertae_sedis_OTU2__JX488403'[&!color=#996633]
	'NS-Alpha-3.1.1_OTU1__EU672114'[&!color=#996633]
	'NS-Alpha-3.1.1_OTU2__GQ863087'[&!color=#996633]
	'NS-Alpha-3.1.1_OTU3__JX678946'[&!color=#996633]
	'NS-Alpha-3.1.1_OTU4__JX678960'[&!color=#996633]
	'NS-Alpha-3.1.1_OTU5__KJ438400'[&!color=#996633]
	'NS-Alpha-3.1.2_OTU1__JN179952'[&!color=#996633]
	'NS-Alpha-3.1.2_OTU2__KC137506'[&!color=#996633]
	'NS-Alpha-3.1.2_OTU3__JQ638738'[&!color=#996633]
	'NS-Alpha-3.2.1.1.1.1.1.1_OTU1__JF935464'[&!color=#996633]
	'NS-Alpha-3.2.1.1.1.1.1.1_OTU2__JQ638802'[&!color=#996633]
	'NS-Alpha-3.2.1.1.1.1.1.1_OTU3__FR773159'[&!color=#996633]
	'NS-Alpha-3.2.1.1.1.1.1.1_OTU4__JQ404017'[&!color=#996633]
	'NS-Alpha-3.2.1.1.1.1.1.2_OTU1__EU315719'[&!color=#996633]
	'NS-Alpha-3.2.1.1.1.1.1.2_OTU2__LK055904'[&!color=#996633]
	'NS-Alpha-3.2.1.1.1.1.1.2_OTU3__EU590225'[&!color=#996633]
	'NS-Alpha-3.2.1.1.1.1.1.2_OTU4__GQ481042'[&!color=#996633]
	'NS-Alpha-3.2.1.1.1.1.1.2_OTU5__JN179929'[&!color=#996633]
	'NS-Alpha-3.2.1.1.1.1.2_OTU1__AB649219'[&!color=#996633]
	'NS-Alpha-3.2.1.1.1.1.2_OTU2__KF606923'[&!color=#996633]
	'NS-Alpha-3.2.1.1.1.1.2_OTU3__HQ538557'[&!color=#996633]
	'NS-Alpha-3.2.1.1.1.1.2_OTU4__JX488431'[&!color=#996633]
	'NS-Alpha-3.2.1.1.1.1.2_OTU5__GQ226104'[&!color=#996633]
	'NS-Alpha-3.2.1.1.1.1.2_OTU6__JF756021'[&!color=#996633]
	'NS-Alpha-3.2.1.1.1.1.3_OTU1__KC157986'[&!color=#996633]
	'NS-Alpha-3.2.1.1.1.1.3_OTU2__KF053727'[&!color=#996633]
	'NS-Alpha-3.2.1.1.1.1.3_OTU3__KF668700'[&!color=#996633]
	'NS-Alpha-3.2.1.1.1.1.3_OTU4__KF606921'[&!color=#996633]
	'NS-Alpha-3.2.1.1.1.1.Incertae_sedis.1_OTU1__HQ202413'[&!color=#996633]
	'NS-Alpha-3.2.1.1.1.1.Incertae_sedis.1_OTU2__KF041530'[&!color=#996633]
	'NS-Alpha-3.2.1.1.1.1.Incertae_sedis.2_OTU1__GQ863102'[&!color=#996633]
	'NS-Alpha-3.2.1.1.1.1.Incertae_sedis.2_OTU2__HM589849'[&!color=#996633]
	'NS-Alpha-3.2.1.1.1.1_OTU1__KJ864183'[&!color=#996633]
	'NS-Alpha-3.2.1.1.1.2_OTU1__KC801463'[&!color=#996633]
	'NS-Alpha-3.2.1.1.1.2_OTU2__KF053684'[&!color=#996633]
	'NS-Alpha-3.2.1.1.1.2_OTU3__KF018489'[&!color=#996633]
	'NS-Alpha-3.2.1.1.1.2_OTU4__JQ319451'[&!color=#996633]
	'NS-Alpha-3.2.1.1.1.2_OTU5__KF803043'[&!color=#996633]
	'NS-Alpha-3.2.1.1.1.2_OTU6__KF898785'[&!color=#996633]
	'NS-Alpha-3.2.1.1.1_OTU1__EF207217'[&!color=#996633]
	'NS-Alpha-3.2.1.1.2_OTU1__AB625946'[&!color=#996633]
	'NS-Alpha-3.2.1.1.2_OTU2__KJ433501'[&!color=#996633]
	'NS-Alpha-3.2.1.1.2_OTU3__EU590212'[&!color=#996633]
	'NS-Alpha-3.2.1.1.2_OTU4__GQ142840'[&!color=#996633]
	'NS-Alpha-3.2.1.1_OTU1__JQ768062'[&!color=#996633]
	'NS-Alpha-3.2.1.1_OTU2__JQ403855'[&!color=#996633]
	'NS-Alpha-3.2.1.1_OTU3__KC967726'[&!color=#996633]
	'NS-Alpha-3.2.1.1_OTU4__KM030724'[&!color=#996633]
	'NS-Alpha-3.2.1.2_OTU1__FJ951677'[&!color=#996633]
	'NS-Alpha-3.2.1.2_OTU2__JQ320511'[&!color=#996633]
	'NS-Alpha-3.2.1.2_OTU3__GQ226073'[&!color=#996633]
	'NS-Alpha-3.2.2_OTU1__EU885680'[&!color=#996633]
	'NS-Alpha-3.2.2_OTU2__FJ601575'[&!color=#996633]
	'NS-Alpha-3.2.2_OTU3__JX509648'[&!color=#996633]
	'NS-Alpha-3.2.2_OTU4__FJ601579'[&!color=#996633]
	'NS-Alpha-3.2.2_OTU5__KF853588'[&!color=#996633]
	'NS-Alpha-3.2.2_OTU6__JX509650'[&!color=#996633]
	'NS-Alpha-3.2.2_OTU7__KF877801'[&!color=#996633]
	'NS-Alpha-3.2.3.1.1_OTU10__JN787000'[&!color=#996633]
	'NS-Alpha-3.2.3.1.1_OTU1__JF430534'[&!color=#996633]
	'NS-Alpha-3.2.3.1.1_OTU2__JF520915'[&!color=#996633]
	'NS-Alpha-3.2.3.1.1_OTU3__JN179941'[&!color=#996633]
	'NS-Alpha-3.2.3.1.1_OTU4__JN787014'[&!color=#996633]
	'NS-Alpha-3.2.3.1.1_OTU5__KC537402'[&!color=#996633]
	'NS-Alpha-3.2.3.1.1_OTU6__AB918811'[&!color=#996633]
	'NS-Alpha-3.2.3.1.1_OTU7__JF439033'[&!color=#996633]
	'NS-Alpha-3.2.3.1.1_OTU8__EU099957'[&!color=#996633]
	'NS-Alpha-3.2.3.1.1_OTU9__JN179940'[&!color=#996633]
	'NS-Alpha-3.2.3.1.2_OTU1__DQ148869'[&!color=#996633]
	'NS-Alpha-3.2.3.1.2_OTU2__EU885681'[&!color=#996633]
	'NS-Alpha-3.2.3.1.2_OTU3__EU885684'[&!color=#996633]
	'NS-Alpha-3.2.3.1.2_OTU4__JF748324'[&!color=#996633]
	'NS-Alpha-3.2.3.1.2_OTU5__KF803168'[&!color=#996633]
	'NS-Alpha-3.2.3.1.3_OTU1__FJ940174'[&!color=#996633]
	'NS-Alpha-3.2.3.1.3_OTU2__KF041570'[&!color=#996633]
	'NS-Alpha-3.2.3.1.3_OTU3__KF668718'[&!color=#996633]
	'NS-Alpha-3.2.3.1.4.1_OTU1__EU590224'[&!color=#996633]
	'NS-Alpha-3.2.3.1.4.1_OTU2__KF668683'[&!color=#996633]
	'NS-Alpha-3.2.3.1.4.1_OTU3__KF668760'[&!color=#996633]
	'NS-Alpha-3.2.3.1.4.1_OTU4__JF520904'[&!color=#996633]
	'NS-Alpha-3.2.3.1.4.2_OTU1__KF668731'[&!color=#996633]
	'NS-Alpha-3.2.3.1.4.2_OTU2__KF668755'[&!color=#996633]
	'NS-Alpha-3.2.3.1.4.2_OTU3__HQ202428'[&!color=#996633]
	'NS-Alpha-3.2.3.1.4_OTU1__JQ319447'[&!color=#996633]
	'NS-Alpha-3.2.3.1.4_OTU2__KF668684'[&!color=#996633]
	'NS-Alpha-3.2.3.1.4_OTU3__KF754141'[&!color=#996633]
	'NS-Alpha-3.2.3.1.5_OTU1__EU885698'[&!color=#996633]
	'NS-Alpha-3.2.3.1.5_OTU2__HQ202369'[&!color=#996633]
	'NS-Alpha-3.2.3.1.5_OTU3__JQ320510'[&!color=#996633]
	'NS-Alpha-3.2.3.1.5_OTU4__KF857089'[&!color=#996633]
	'NS-Alpha-3.2.3.1.6.1_OTU1__EU590163'[&!color=#996633]
	'NS-Alpha-3.2.3.1.6.1_OTU2__KF179395'[&!color=#996633]
	'NS-Alpha-3.2.3.1.6.1_OTU3__KF668757'[&!color=#996633]
	'NS-Alpha-3.2.3.1.6.2_OTU1__AB465037'[&!color=#996633]
	'NS-Alpha-3.2.3.1.6.2_OTU2__DQ501004'[&!color=#996633]
	'NS-Alpha-3.2.3.1.6.2_OTU3__KF857040'[&!color=#996633]
	'NS-Alpha-3.2.3.1.6.3_OTU1__GQ226058'[&!color=#996633]
	'NS-Alpha-3.2.3.1.6.3_OTU2__JQ768089'[&!color=#996633]
	'NS-Alpha-3.2.3.1.6.3_OTU3__JQ345800'[&!color=#996633]
	'NS-Alpha-3.2.3.1.6_OTU1__KC735430'[&!color=#996633]
	'NS-Alpha-3.2.3.1.7_OTU1__FN423456'[&!color=#996633]
	'NS-Alpha-3.2.3.1.7_OTU2__HQ538544'[&!color=#996633]
	'NS-Alpha-3.2.3.1.7_OTU3__EU137864'[&!color=#996633]
	'NS-Alpha-3.2.3.1.7_OTU4__EU885566'[&!color=#996633]
	'NS-Alpha-3.2.3.1.7_OTU5__HQ202385'[&!color=#996633]
	'NS-Alpha-3.2.3.1.7_OTU6__JF748348'[&!color=#996633]
	'NS-Alpha-3.2.3.1.7_OTU7__DQ148875'[&!color=#996633]
	'NS-Alpha-3.2.3.1.Incertae_sedis_OTU1__EF207211'[&!color=#996633]
	'NS-Alpha-3.2.3.1.Incertae_sedis_OTU2__JX465201'[&!color=#996633]
	'NS-Alpha-3.2.3.1_OTU1__DQ534856'[&!color=#996633]
	'NS-Alpha-3.2.3.1_OTU2__GQ231450'[&!color=#996633]
	'NS-Alpha-3.2.3.1_OTU3__JQ319435'[&!color=#996633]
	'NS-Alpha-3.2.3.1_OTU4__JX140475'[&!color=#996633]
	'NS-Alpha-3.2.3.1_OTU5__KF053694'[&!color=#996633]
	'NS-Alpha-3.2.3.1_OTU6__KF668721'[&!color=#996633]
	'NS-Alpha-3.2.3.1_OTU7__GQ226125'[&!color=#996633]
	'NS-Alpha-3.2.3.1_OTU8__KF018519'[&!color=#996633]
	'NS-Alpha-3.2.3.2_OTU1__DQ672639'[&!color=#996633]
	'NS-Alpha-3.2.3.2_OTU2__GQ226120'[&!color=#996633]
	'NS-Alpha-3.2.3.2_OTU3__KF970660'[&!color=#996633]
	'NS-Alpha-3.2.3.2_OTU4__GQ226128'[&!color=#996633]
	'NS-Alpha-3.2.3.2_OTU5__JQ768068'[&!color=#996633]
	'NS-Alpha-3.2.3.2_OTU6__DQ672661'[&!color=#996633]
	'NS-Alpha-3.2.3.2_OTU7__EU553430'[&!color=#996633]
	'NS-Alpha-3.2.3.3_OTU1__GU988801'[&!color=#996633]
	'NS-Alpha-3.2.3.3_OTU2__JQ319463'[&!color=#996633]
	'NS-Alpha-3.2.3.3_OTU3__JQ768091'[&!color=#996633]
	'NS-Alpha-3.2.3.Incertae_sedis.1_OTU1__DQ501046'[&!color=#996633]
	'NS-Alpha-3.2.3.Incertae_sedis.1_OTU2__EU885660'[&!color=#996633]
	'NS-Alpha-3.2.3.Incertae_sedis.2_OTU1__JQ403665'[&!color=#996633]
	'NS-Alpha-3.2.3.Incertae_sedis.2_OTU2__KF668750'[&!color=#996633]
	'NS-Alpha-3.2.3_OTU1__HQ401411'[&!color=#996633]
	'NS-Alpha-3.2.3_OTU2__KF053704'[&!color=#996633]
	'NS-Alpha-3.2.3_OTU3__DQ672687'[&!color=#996633]
	'NS-Alpha-3.2.3_OTU4__JX427187'[&!color=#996633]
	'NS-Alpha-3.2.3_OTU5__EU885709'[&!color=#996633]
	'NS-Alpha-3.2.3_OTU6__KF053736'[&!color=#996633]
	'NS-Alpha-3.2.3_OTU7__KF668795'[&!color=#996633]
	'NS-Alpha-3.2.3_OTU8__JX879927'[&!color=#996633]
	'NS-Alpha-3.2.4_OTU1__KC537401'[&!color=#996633]
	'NS-Alpha-3.2.4_OTU2__KF018518'[&!color=#996633]
	'NS-Alpha-3.2.4_OTU3__CP002408'[&!color=#996633]
	'NS-Alpha-3.2.4_OTU4__JQ735263'[&!color=#996633]
	'NS-Alpha-3.2_OTU1__DQ500981'[&!color=#996633]
	'NS-Alpha-3.2_OTU2__KJ859315'[&!color=#996633]
	'NS-Alpha-3.2_OTU3__KJ859352'[&!color=#996633]
	'NS-Alpha-3.3.1_OTU1__FJ853254'[&!color=#996633]
	'NS-Alpha-3.3.1_OTU2__KF053742'[&!color=#996633]
	'NS-Alpha-3.3.1_OTU3__KF179421'[&!color=#996633]
	'NS-Alpha-3.3.2_OTU1__JX305890'[&!color=#996633]
	'NS-Alpha-3.3.2_OTU2__KF898834'[&!color=#996633]
	'NS-Alpha-3.3.2_OTU3__KC773888'[&!color=#996633]
	'NS-Beta-1.1_OTU1__DQ148816'[&!color=#996633]
	'NS-Beta-1.1_OTU2__GQ863164'[&!color=#996633]
	'NS-Beta-1.1_OTU3__HM754656'[&!color=#996633]
	'NS-Beta-1.1_OTU4__KJ778392'[&!color=#996633]
	'NS-Beta-1.2_OTU1__KF668746'[&!color=#996633]
	'NS-Beta-1.2_OTU2__KF668774'[&!color=#996633]
	'NS-Beta-1.2_OTU3__DQ148902'[&!color=#996633]
	'NS-Beta-1.3_OTU1__EU885554'[&!color=#996633]
	'NS-Beta-1.3_OTU2__EU885575'[&!color=#996633]
	'NS-Beta-1.3_OTU3__EU885634'[&!color=#996633]
	'NS-Beta-1.3_OTU4__EU885679'[&!color=#996633]
	'NS-Beta-1.Incertae_sedis_OTU1__DQ500996'[&!color=#996633]
	'NS-Beta-1.Incertae_sedis_OTU2__GU931374'[&!color=#996633]
	NS-Beta-1_OTU10__EU671395[&!color=#996633]
	NS-Beta-1_OTU11__FJ601571[&!color=#996633]
	NS-Beta-1_OTU12__FJ853253[&!color=#996633]
	NS-Beta-1_OTU13__GQ863165[&!color=#996633]
	NS-Beta-1_OTU14__JF430559[&!color=#996633]
	NS-Beta-1_OTU1__EU925286[&!color=#996633]
	NS-Beta-1_OTU2__HQ538558[&!color=#996633]
	NS-Beta-1_OTU3__HQ202403[&!color=#996633]
	NS-Beta-1_OTU4__JQ277487[&!color=#996633]
	NS-Beta-1_OTU5__KC967697[&!color=#996633]
	NS-Beta-1_OTU6__KF618679[&!color=#996633]
	NS-Beta-1_OTU7__KJ864239[&!color=#996633]
	NS-Beta-1_OTU8__KJ496982[&!color=#996633]
	NS-Beta-1_OTU9__AB353494[&!color=#996633]
	'NS-Beta-2.1_OTU1__FJ601605'[&!color=#996633]
	'NS-Beta-2.1_OTU2__AB918819'[&!color=#996633]
	'NS-Beta-2.1_OTU3__GQ481090'[&!color=#996633]
	'NS-Beta-2.2_OTU1__AB458229'[&!color=#996633]
	'NS-Beta-2.2_OTU2__KM116912'[&!color=#996633]
	'NS-Beta-2.2_OTU3__DQ312287'[&!color=#996633]
	'NS-Beta-2.2_OTU4__DQ312291'[&!color=#996633]
	'NS-Beta-2.2_OTU5__KC735407'[&!color=#996633]
	'NS-Beta-2.2_OTU6__KF709810'[&!color=#996633]
	'NS-Beta-2.Incertae_sedis_OTU1__AB458226'[&!color=#996633]
	'NS-Beta-2.Incertae_sedis_OTU2__AB458227'[&!color=#996633]
	NS-Beta-2_OTU1__AB645413[&!color=#996633]
	NS-Beta-2_OTU2__FM867834[&!color=#996633]
	NS-Beta-2_OTU3__JN190828[&!color=#996633]
	NS-Beta-2_OTU4__KF003948[&!color=#996633]
	NS-Beta-2_OTU5__KJ158485[&!color=#996633]
	'NS-Delta-1.1.1_OTU1__GQ863119'[&!color=#996633]
	'NS-Delta-1.1.1_OTU2__KC158006'[&!color=#996633]
	'NS-Delta-1.1.1_OTU3__HM754688'[&!color=#996633]
	'NS-Delta-1.1.2.1_OTU10__JF748338'[&!color=#996633]
	'NS-Delta-1.1.2.1_OTU11__KF668716'[&!color=#996633]
	'NS-Delta-1.1.2.1_OTU12__AB688020'[&!color=#996633]
	'NS-Delta-1.1.2.1_OTU13__EU671286'[&!color=#996633]
	'NS-Delta-1.1.2.1_OTU14__HQ888802'[&!color=#996633]
	'NS-Delta-1.1.2.1_OTU1__EU590521'[&!color=#996633]
	'NS-Delta-1.1.2.1_OTU2__EU590637'[&!color=#996633]
	'NS-Delta-1.1.2.1_OTU3__KJ729461'[&!color=#996633]
	'NS-Delta-1.1.2.1_OTU4__AB918914'[&!color=#996633]
	'NS-Delta-1.1.2.1_OTU5__JQ864851'[&!color=#996633]
	'NS-Delta-1.1.2.1_OTU6__HM803692'[&!color=#996633]
	'NS-Delta-1.1.2.1_OTU7__KJ729441'[&!color=#996633]
	'NS-Delta-1.1.2.1_OTU8__HQ538545'[&!color=#996633]
	'NS-Delta-1.1.2.1_OTU9__KF668799'[&!color=#996633]
	'NS-Delta-1.1.2.2_OTU1__HM346033'[&!color=#996633]
	'NS-Delta-1.1.2.2_OTU2__HM055560'[&!color=#996633]
	'NS-Delta-1.1.2.2_OTU3__JF748369'[&!color=#996633]
	'NS-Delta-1.1.2.2_OTU4__KF667008'[&!color=#996633]
	'NS-Delta-1.1.2.2_OTU5__KF975978'[&!color=#996633]
	'NS-Delta-1.1.2_OTU1__JF924855'[&!color=#996633]
	'NS-Delta-1.1.2_OTU2__KC735507'[&!color=#996633]
	'NS-Delta-1.1.2_OTU3__FJ951688'[&!color=#996633]
	'NS-Delta-1.1.2_OTU4__GQ266652'[&!color=#996633]
	'NS-Delta-1.1.3_OTU1__HQ007857'[&!color=#996633]
	'NS-Delta-1.1.3_OTU2__JF735056'[&!color=#996633]
	'NS-Delta-1.1.3_OTU3__AB353463'[&!color=#996633]
	'NS-Delta-1.2.1_OTU1__HQ007886'[&!color=#996633]
	'NS-Delta-1.2.1_OTU2__HQ007756'[&!color=#996633]
	'NS-Delta-1.2.1_OTU3__EU590277'[&!color=#996633]
	'NS-Delta-1.2.1_OTU4__HQ007666'[&!color=#996633]
	'NS-Delta-1.2.1_OTU5__HQ221890'[&!color=#996633]
	'NS-Delta-1.2.1_OTU6__EU590133'[&!color=#996633]
	'NS-Delta-1.2.1_OTU7__EU590279'[&!color=#996633]
	'NS-Delta-1.2.2_OTU1__KF004245'[&!color=#996633]
	'NS-Delta-1.2.2_OTU2__EU671170'[&!color=#996633]
	'NS-Delta-1.2.2_OTU3__HM346180'[&!color=#996633]
	'NS-Delta-1.Incertae_sedis.1_OTU1__GQ481040'[&!color=#996633]
	'NS-Delta-1.Incertae_sedis.1_OTU2__KJ497054'[&!color=#996633]
	'NS-Delta-1.Incertae_sedis.2_OTU1__EU885561'[&!color=#996633]
	'NS-Delta-1.Incertae_sedis.2_OTU2__EU885632'[&!color=#996633]
	'NS-Delta-1.Incertae_sedis.3_OTU1__EU590135'[&!color=#996633]
	'NS-Delta-1.Incertae_sedis.3_OTU2__EU672033'[&!color=#996633]
	'NS-Delta-1.Incertae_sedis.4_OTU1__EU885563'[&!color=#996633]
	'NS-Delta-1.Incertae_sedis.4_OTU2__GQ863176'[&!color=#996633]
	NS-Delta-1_OTU10__KM117076[&!color=#996633]
	NS-Delta-1_OTU11__KJ158577[&!color=#996633]
	NS-Delta-1_OTU1__EU885557[&!color=#996633]
	NS-Delta-1_OTU2__EU885577[&!color=#996633]
	NS-Delta-1_OTU3__HM346030[&!color=#996633]
	NS-Delta-1_OTU4__HM346048[&!color=#996633]
	NS-Delta-1_OTU5__HM346065[&!color=#996633]
	NS-Delta-1_OTU6__HM346166[&!color=#996633]
	NS-Delta-1_OTU7__HM754752[&!color=#996633]
	NS-Delta-1_OTU8__JQ345903[&!color=#996633]
	NS-Delta-1_OTU9__JN180076[&!color=#996633]
	'NS-Delta-2.1_OTU1__AB353479'[&!color=#996633]
	'NS-Delta-2.1_OTU2__KF004224'[&!color=#996633]
	'NS-Delta-2.1_OTU3__GQ499553'[&!color=#996633]
	'NS-Delta-2.1_OTU4__KF574113'[&!color=#996633]
	'NS-Delta-2.1_OTU5__KC559234'[&!color=#996633]
	'NS-Delta-2.1_OTU6__JX426303'[&!color=#996633]
	'NS-Delta-2.1_OTU7__AB353484'[&!color=#996633]
	'NS-Delta-2.2.1_OTU1__GQ906644'[&!color=#996633]
	'NS-Delta-2.2.1_OTU2__EU672149'[&!color=#996633]
	'NS-Delta-2.2.1_OTU3__JX537649'[&!color=#996633]
	'NS-Delta-2.2.1_OTU4__EU671116'[&!color=#996633]
	'NS-Delta-2.2.1_OTU5__JF748326'[&!color=#996633]
	'NS-Delta-2.2.2_OTU1__GQ911230'[&!color=#996633]
	'NS-Delta-2.2.2_OTU2__KJ496888'[&!color=#996633]
	'NS-Delta-2.2.2_OTU3__GQ911252'[&!color=#996633]
	'NS-Delta-2.2_OTU1__KM116929'[&!color=#996633]
	NS-Delta-2_OTU1__EU885653[&!color=#996633]
	NS-Epsilon-1_OTU1__JN190707[&!color=#996633]
	NS-Epsilon-1_OTU2__AB828929[&!color=#996633]
	NS-Epsilon-1_OTU3__FJ601584[&!color=#996633]
	NS-Epsilon-1_OTU4__JN183739[&!color=#996633]
	NS-Epsilon-1_OTU5__JN183774[&!color=#996633]
	'NS-Epsilon-2.1_OTU1__FJ227759'[&!color=#996633]
	'NS-Epsilon-2.1_OTU2__JF430554'[&!color=#996633]
	'NS-Epsilon-2.1_OTU3__DQ278502'[&!color=#996633]
	'NS-Epsilon-2.1_OTU4__KF179393'[&!color=#996633]
	'NS-Epsilon-2.1_OTU5__HQ202397'[&!color=#996633]
	'NS-Epsilon-2.2_OTU1__KF179388'[&!color=#996633]
	'NS-Epsilon-2.2_OTU2__KF179397'[&!color=#996633]
	'NS-Epsilon-2.2_OTU3__KJ699397'[&!color=#996633]
	'NS-Epsilon-2.2_OTU4__EU650954'[&!color=#996633]
	'NS-Epsilon-2.2_OTU5__KC756646'[&!color=#996633]
	'NS-Epsilon-2.2_OTU6__HQ316986'[&!color=#996633]
	'NS-Epsilon-2.2_OTU7__KJ081253'[&!color=#996633]
	'NS-Epsilon-2.2_OTU8__JX570739'[&!color=#996633]
	'NS-Gamma-1.1_OTU1__AB645427'[&!color=#996633]
	'NS-Gamma-1.1_OTU2__EU671633'[&!color=#996633]
	'NS-Gamma-1.1_OTU3__HM803694'[&!color=#996633]
	'NS-Gamma-1.1_OTU4__KC444773'[&!color=#996633]
	'NS-Gamma-1.1_OTU5__KF874467'[&!color=#996633]
	'NS-Gamma-1.1_OTU6__KJ699412'[&!color=#996633]
	'NS-Gamma-1.2_OTU1__EU671146'[&!color=#996633]
	'NS-Gamma-1.2_OTU2__JX023512'[&!color=#996633]
	'NS-Gamma-1.2_OTU3__KC137409'[&!color=#996633]
	'NS-Gamma-1.2_OTU4__EU590455'[&!color=#996633]
	'NS-Gamma-1.Incertae_sedis_OTU1__EU651089'[&!color=#996633]
	'NS-Gamma-1.Incertae_sedis_OTU2__EU671160'[&!color=#996633]
	'NS-Gamma-2.1.1_OTU1__EU672273'[&!color=#996633]
	'NS-Gamma-2.1.1_OTU2__JQ638724'[&!color=#996633]
	'NS-Gamma-2.1.1_OTU3__HQ678190'[&!color=#996633]
	'NS-Gamma-2.1.1_OTU4__EU671637'[&!color=#996633]
	'NS-Gamma-2.1.1_OTU5__EU672062'[&!color=#996633]
	'NS-Gamma-2.1.1_OTU6__KJ859235'[&!color=#996633]
	'NS-Gamma-2.1.2.1_OTU1__EU651083'[&!color=#996633]
	'NS-Gamma-2.1.2.1_OTU2__EU651249'[&!color=#996633]
	'NS-Gamma-2.1.2.1_OTU3__GQ863091'[&!color=#996633]
	'NS-Gamma-2.1.2.1_OTU4__JQ638722'[&!color=#996633]
	'NS-Gamma-2.1.2.1_OTU5__JQ345860'[&!color=#996633]
	'NS-Gamma-2.1.2.1_OTU6__KC773909'[&!color=#996633]
	'NS-Gamma-2.1.2.1_OTU7__EU651229'[&!color=#996633]
	'NS-Gamma-2.1.2.2_OTU1__EU671173'[&!color=#996633]
	'NS-Gamma-2.1.2.2_OTU2__HM346001'[&!color=#996633]
	'NS-Gamma-2.1.2.2_OTU3__HQ007740'[&!color=#996633]
	'NS-Gamma-2.1.2.2_OTU4__KJ438455'[&!color=#996633]
	'NS-Gamma-2.1.2.2_OTU5__GU811287'[&!color=#996633]
	'NS-Gamma-2.1.2.2_OTU6__EU672087'[&!color=#996633]
	'NS-Gamma-2.1.2_OTU1__EU885633'[&!color=#996633]
	'NS-Gamma-2.1_OTU1__JX010789'[&!color=#996633]
	'NS-Gamma-2.2.1.1_OTU1__GU270277'[&!color=#996633]
	'NS-Gamma-2.2.1.1_OTU2__JQ638747'[&!color=#996633]
	'NS-Gamma-2.2.1.1_OTU3__JX427183'[&!color=#996633]
	'NS-Gamma-2.2.1.1_OTU4__KC469627'[&!color=#996633]
	'NS-Gamma-2.2.1.2_OTU1__JX416592'[&!color=#996633]
	'NS-Gamma-2.2.1.2_OTU2__JX416645'[&!color=#996633]
	'NS-Gamma-2.2.1.2_OTU3__JX570746'[&!color=#996633]
	'NS-Gamma-2.2.1.3_OTU1__GQ863098'[&!color=#996633]
	'NS-Gamma-2.2.1.3_OTU2__JX416596'[&!color=#996633]
	'NS-Gamma-2.2.1.3_OTU3__JX427399'[&!color=#996633]
	'NS-Gamma-2.2.1.Incertae_sedis.1_OTU1__DQ500964'[&!color=#996633]
	'NS-Gamma-2.2.1.Incertae_sedis.1_OTU2__JX427126'[&!color=#996633]
	'NS-Gamma-2.2.1.Incertae_sedis.2_OTU1__DQ501058'[&!color=#996633]
	'NS-Gamma-2.2.1.Incertae_sedis.2_OTU2__JX416598'[&!color=#996633]
	'NS-Gamma-2.2.1_OTU1__DQ312283'[&!color=#996633]
	'NS-Gamma-2.2.1_OTU2__JQ944698'[&!color=#996633]
	'NS-Gamma-2.2.1_OTU3__KJ496307'[&!color=#996633]
	'NS-Gamma-2.2.1_OTU4__EU885711'[&!color=#996633]
	'NS-Gamma-2.2.1_OTU5__JX427156'[&!color=#996633]
	'NS-Gamma-2.2.1_OTU6__JX427362'[&!color=#996633]
	'NS-Gamma-2.2.1_OTU7__KC773897'[&!color=#996633]
	'NS-Gamma-2.2.1_OTU8__KF709701'[&!color=#996633]
	'NS-Gamma-2.2.2_OTU1__EU885573'[&!color=#996633]
	'NS-Gamma-2.2.2_OTU2__EU885638'[&!color=#996633]
	'NS-Gamma-2.2.2_OTU3__EU885642'[&!color=#996633]
	'NS-Gamma-2.2.2_OTU4__GQ142739'[&!color=#996633]
	'NS-Gamma-2.2.2_OTU5__KF709783'[&!color=#996633]
	'NS-Gamma-2.2.2_OTU6__EU315722'[&!color=#996633]
	'NS-Gamma-2.2.3_OTU1__KJ433500'[&!color=#996633]
	'NS-Gamma-2.2.3_OTU2__JN190852'[&!color=#996633]
	'NS-Gamma-2.2.3_OTU3__DQ534701'[&!color=#996633]
	'NS-Gamma-2.2.3_OTU4__JF935454'[&!color=#996633]
	'NS-Gamma-2.2.3_OTU5__JN180057'[&!color=#996633]
	'NS-Gamma-2.3.1_OTU1__JN180069'[&!color=#996633]
	'NS-Gamma-2.3.1_OTU2__KC469632'[&!color=#996633]
	'NS-Gamma-2.3.1_OTU3__KJ496832'[&!color=#996633]
	'NS-Gamma-2.3.1_OTU4__KJ081267'[&!color=#996633]
	'NS-Gamma-2.3.1_OTU5__KJ496887'[&!color=#996633]
	'NS-Gamma-2.3.2.1_OTU1__JF430539'[&!color=#996633]
	'NS-Gamma-2.3.2.1_OTU2__FN869066'[&!color=#996633]
	'NS-Gamma-2.3.2.1_OTU3__AB545961'[&!color=#996633]
	'NS-Gamma-2.3.2.1_OTU4__EU553413'[&!color=#996633]
	'NS-Gamma-2.3.2.1_OTU5__JF935461'[&!color=#996633]
	'NS-Gamma-2.3.2.2_OTU10__JX885370'[&!color=#996633]
	'NS-Gamma-2.3.2.2_OTU11__JX885454'[&!color=#996633]
	'NS-Gamma-2.3.2.2_OTU12__KJ863842'[&!color=#996633]
	'NS-Gamma-2.3.2.2_OTU1__JF520853'[&!color=#996633]
	'NS-Gamma-2.3.2.2_OTU2__JX885427'[&!color=#996633]
	'NS-Gamma-2.3.2.2_OTU3__JX885429'[&!color=#996633]
	'NS-Gamma-2.3.2.2_OTU4__EU885570'[&!color=#996633]
	'NS-Gamma-2.3.2.2_OTU5__GQ266661'[&!color=#996633]
	'NS-Gamma-2.3.2.2_OTU6__AB622259'[&!color=#996633]
	'NS-Gamma-2.3.2.2_OTU7__HQ233248'[&!color=#996633]
	'NS-Gamma-2.3.2.2_OTU8__EU770872'[&!color=#996633]
	'NS-Gamma-2.3.2.2_OTU9__JF935600'[&!color=#996633]
	'NS-Gamma-2.3.2.3_OTU1__EU667863'[&!color=#996633]
	'NS-Gamma-2.3.2.3_OTU2__JN180027'[&!color=#996633]
	'NS-Gamma-2.3.2.3_OTU3__HQ340364'[&!color=#996633]
	'NS-Gamma-2.3.2.Incertae_sedis_OTU1__JF520885'[&!color=#996633]
	'NS-Gamma-2.3.2.Incertae_sedis_OTU2__JF520965'[&!color=#996633]
	'NS-Gamma-2.3.2_OTU1__HQ340417'[&!color=#996633]
	'NS-Gamma-2.3.2_OTU2__JX023521'[&!color=#996633]
	'NS-Gamma-2.3.2_OTU3__KC010605'[&!color=#996633]
	'NS-Gamma-2.3.2_OTU4__KF975951'[&!color=#996633]
	'NS-Gamma-2.3.2_OTU5__KM116901'[&!color=#996633]
	'NS-Gamma-2.3.Incertae_sedis_OTU1__GQ142606'[&!color=#996633]
	'NS-Gamma-2.3.Incertae_sedis_OTU2__KC469623'[&!color=#996633]
	'NS-Gamma-2.3_OTU1__HM113517'[&!color=#996633]
	'NS-Gamma-2.3_OTU2__KC962894'[&!color=#996633]
	NS-Incertae_sedis-1_OTU1__GQ331413[&!color=#996633]
	NS-Incertae_sedis-1_OTU2__GU225881[&!color=#996633]
	'NS-Zeta-1.1_OTU1__GQ142304'[&!color=#996633]
	'NS-Zeta-1.1_OTU2__KC801686'[&!color=#996633]
	'NS-Zeta-1.1_OTU3__KJ660896'[&!color=#996633]
	'NS-Zeta-1.2_OTU1__JQ082881'[&!color=#996633]
	'NS-Zeta-1.2_OTU2__KF853589'[&!color=#996633]
	'NS-Zeta-1.2_OTU3__EU651245'[&!color=#996633]
	'NS-Zeta-1.2_OTU4__JQ406891'[&!color=#996633]
	'NS-Zeta-1.2_OTU5__JF905634'[&!color=#996633]
	'NS-Zeta-1.2_OTU7__JF935733'[&!color=#996633]
	'NS-Zeta-1.2_OTU8__EU925258'[&!color=#996633]
	NS-Zeta-2_OTU1__AB542169[&!color=#996633]
	NS-Zeta-2_OTU2__JX643991[&!color=#996633]
	NS-Zeta-2_OTU3__KF179403[&!color=#996633]
	NS-Zeta-2_OTU4__JQ345901[&!color=#996633]
	NS-Zeta-2_OTU5__KF179444[&!color=#996633]
	NS-Zeta-2_OTU6__JN183537[&!color=#996633]
	NS-Zeta-2_OTU7__KC758445[&!color=#996633]
	NS-Zeta-2_OTU8__KF667015[&!color=#996633]
	'NS-Zeta-Incertae_sedis.1_OTU1__KF574128'[&!color=#996633]
	'NS-Zeta-Incertae_sedis.1_OTU2__KF606908'[&!color=#996633]
	'NS-Zeta-Incertae_sedis.2_OTU1__DQ304880'[&!color=#996633]
	'NS-Zeta-Incertae_sedis.2_OTU2__EU860279'[&!color=#996633]
	NS-Zeta_OTU1__FJ227156[&!color=#996633]
	NS-Zeta_OTU2__JX426485[&!color=#996633]
	NS-Zeta_OTU3__KF179412[&!color=#996633]
	NS-Zeta_OTU4__KF179420[&!color=#996633]
	NS-Zeta_OTU5__KM110745[&!color=#996633]
	'NT-Alpha-1.1.1.1.1_OTU1__KJ864188'[&!color=#006600]
	'NT-Alpha-1.1.1.1.1_OTU2__DQ148780'[&!color=#006600]
	'NT-Alpha-1.1.1.1.1_OTU3__JQ365758'[&!color=#006600]
	'NT-Alpha-1.1.1.1.1_OTU4__FJ227726'[&!color=#006600]
	'NT-Alpha-1.1.1.1.1_OTU5__JN179773'[&!color=#006600]
	'NT-Alpha-1.1.1.1.2_OTU1__JQ312227'[&!color=#006600]
	'NT-Alpha-1.1.1.1.2_OTU2__JX427548'[&!color=#006600]
	'NT-Alpha-1.1.1.1.2_OTU3__DQ148778'[&!color=#006600]
	'NT-Alpha-1.1.1.1.2_OTU4__JN179700'[&!color=#006600]
	'NT-Alpha-1.1.1.1.2_OTU5__KJ081259'[&!color=#006600]
	'NT-Alpha-1.1.1.1.2_OTU6__KJ542832'[&!color=#006600]
	'NT-Alpha-1.1.1.1.3.1_OTU1__GQ142536'[&!color=#006600]
	'NT-Alpha-1.1.1.1.3.1_OTU2__GQ142649'[&!color=#006600]
	'NT-Alpha-1.1.1.1.3.1_OTU3__JN787021'[&!color=#006600]
	'NT-Alpha-1.1.1.1.3.1_OTU4__JN179914'[&!color=#006600]
	'NT-Alpha-1.1.1.1.3.2.1_OTU1__EU309873'[&!color=#006600]
	'NT-Alpha-1.1.1.1.3.2.1_OTU2__FN773464'[&!color=#006600]
	'NT-Alpha-1.1.1.1.3.2.1_OTU3__JN179602'[&!color=#006600]
	'NT-Alpha-1.1.1.1.3.2.2_OTU1__HQ340356'[&!color=#006600]
	'NT-Alpha-1.1.1.1.3.2.2_OTU2__KM117042'[&!color=#006600]
	'NT-Alpha-1.1.1.1.3.2.2_OTU3__JF743000'[&!color=#006600]
	'NT-Alpha-1.1.1.1.3.2.2_OTU4__KJ542830'[&!color=#006600]
	'NT-Alpha-1.1.1.1.3.2.Incertae_sedis_OTU1__FJ517347'[&!color=#006600]
	'NT-Alpha-1.1.1.1.3.2.Incertae_sedis_OTU2__JN179805'[&!color=#006600]
	'NT-Alpha-1.1.1.1.3.3_OTU1__HE598576'[&!color=#006600]
	'NT-Alpha-1.1.1.1.3.3_OTU2__JN179866'[&!color=#006600]
	'NT-Alpha-1.1.1.1.3.3_OTU3__JQ365759'[&!color=#006600]
	'NT-Alpha-1.1.1.1.3.3_OTU4__EU667812'[&!color=#006600]
	'NT-Alpha-1.1.1.1.3.3_OTU5__JN179910'[&!color=#006600]
	'NT-Alpha-1.1.1.1.3.3_OTU6__JN179852'[&!color=#006600]
	'NT-Alpha-1.1.1.1.3.3_OTU7__JN179865'[&!color=#006600]
	'NT-Alpha-1.1.1.1.3.3_OTU8__KF003872'[&!color=#006600]
	'NT-Alpha-1.1.1.1.3.3_OTU9__KJ863874'[&!color=#006600]
	'NT-Alpha-1.1.1.1.3_OTU1__KJ864127'[&!color=#006600]
	'NT-Alpha-1.1.1.1.Incertae_sedis_OTU1__JN179741'[&!color=#006600]
	'NT-Alpha-1.1.1.1.Incertae_sedis_OTU2__JN179760'[&!color=#006600]
	'NT-Alpha-1.1.1.1_OTU1__FJ227756'[&!color=#006600]
	'NT-Alpha-1.1.1.1_OTU2__JN179633'[&!color=#006600]
	'NT-Alpha-1.1.1.1_OTU3__JN179872'[&!color=#006600]
	'NT-Alpha-1.1.1.1_OTU4__KC293216'[&!color=#006600]
	'NT-Alpha-1.1.1.2_OTU1__JN179736'[&!color=#006600]
	'NT-Alpha-1.1.1.2_OTU2__FJ227731'[&!color=#006600]
	'NT-Alpha-1.1.1.2_OTU3__AB625919'[&!color=#006600]
	'NT-Alpha-1.1.1_OTU1__KJ863955'[&!color=#006600]
	'NT-Alpha-1.1.1_OTU2__KJ864304'[&!color=#006600]
	'NT-Alpha-1.1.1_OTU3__KJ863823'[&!color=#006600]
	'NT-Alpha-1.1.1_OTU4__HQ215919'[&!color=#006600]
	'NT-Alpha-1.1.2.1_OTU1__AB427054'[&!color=#006600]
	'NT-Alpha-1.1.2.1_OTU2__JQ886283'[&!color=#006600]
	'NT-Alpha-1.1.2.1_OTU3__FJ517360'[&!color=#006600]
	'NT-Alpha-1.1.2.2_OTU1__HQ896041'[&!color=#006600]
	'NT-Alpha-1.1.2.2_OTU2__HQ896052'[&!color=#006600]
	'NT-Alpha-1.1.2.2_OTU3__JQ082878'[&!color=#006600]
	'NT-Alpha-1.1.2.2_OTU4__HQ896058'[&!color=#006600]
	'NT-Alpha-1.1.2.2_OTU5__JF681783'[&!color=#006600]
	'NT-Alpha-1.1.2.2_OTU6__JN179533'[&!color=#006600]
	'NT-Alpha-1.1.2.Incertae_sedis_OTU1__FJ227711'[&!color=#006600]
	'NT-Alpha-1.1.2.Incertae_sedis_OTU2__HQ215923'[&!color=#006600]
	'NT-Alpha-1.1.3_OTU10__JN179528'[&!color=#006600]
	'NT-Alpha-1.1.3_OTU11__JN179529'[&!color=#006600]
	'NT-Alpha-1.1.3_OTU12__JQ312246'[&!color=#006600]
	'NT-Alpha-1.1.3_OTU13__JN671945'[&!color=#006600]
	'NT-Alpha-1.1.3_OTU1__JN179537'[&!color=#006600]
	'NT-Alpha-1.1.3_OTU2__JX885402'[&!color=#006600]
	'NT-Alpha-1.1.3_OTU3__JN179559'[&!color=#006600]
	'NT-Alpha-1.1.3_OTU4__JF520876'[&!color=#006600]
	'NT-Alpha-1.1.3_OTU5__JN671950'[&!color=#006600]
	'NT-Alpha-1.1.3_OTU6__JN179527'[&!color=#006600]
	'NT-Alpha-1.1.3_OTU7__JQ365800'[&!color=#006600]
	'NT-Alpha-1.1.3_OTU8__FN869059'[&!color=#006600]
	'NT-Alpha-1.1.3_OTU9__HM131597'[&!color=#006600]
	'NT-Alpha-1.1_OTU1__JQ320522'[&!color=#006600]
	'NT-Alpha-1.1_OTU2__KM117133'[&!color=#006600]
	'NT-Alpha-1.2.1_OTU1__HM131566'[&!color=#006600]
	'NT-Alpha-1.2.1_OTU2__HM131590'[&!color=#006600]
	'NT-Alpha-1.2.1_OTU3__JF520896'[&!color=#006600]
	'NT-Alpha-1.2.1_OTU4__JN179519'[&!color=#006600]
	'NT-Alpha-1.2.2_OTU1__JQ312221'[&!color=#006600]
	'NT-Alpha-1.2.2_OTU2__FN869062'[&!color=#006600]
	'NT-Alpha-1.2.2_OTU3__JN179506'[&!color=#006600]
	NT-Alpha-1_OTU1__JF520877[&!color=#006600]
	NT-Alpha-1_OTU2__JN179514[&!color=#006600]
	NT-Alpha-Incertae_sedis_OTU1__JQ082876[&!color=#006600]
	NT-Alpha-Incertae_sedis_OTU2__KJ433494[&!color=#006600]
	NT-Alpha_OTU10__FN773415[&!color=#006600]
	NT-Alpha_OTU11__JN179507[&!color=#006600]
	NT-Alpha_OTU12__EU852682[&!color=#006600]
	NT-Alpha_OTU1__JF520914[&!color=#006600]
	NT-Alpha_OTU2__EU852678[&!color=#006600]
	NT-Alpha_OTU3__HE598573[&!color=#006600]
	NT-Alpha_OTU4__HM131587[&!color=#006600]
	NT-Alpha_OTU5__JN179508[&!color=#006600]
	NT-Alpha_OTU6__JN418173[&!color=#006600]
	NT-Alpha_OTU7__JN418180[&!color=#006600]
	NT-Alpha_OTU8__KM117093[&!color=#006600]
	NT-Alpha_OTU9__HE598612[&!color=#006600]
	NT-Beta_OTU1__JQ345848[&!color=#006600]
	NT-Beta_OTU2__KF898559[&!color=#006600]
	NT-Beta_OTU3__HQ888892[&!color=#006600]
	NT-Beta_OTU4__JQ320512[&!color=#006600]
	NT-Beta_OTU5__KJ864008[&!color=#006600]
	NT-Beta_OTU6__FN773450[&!color=#006600]
	NT-Beta_OTU7__EU137861[&!color=#006600]
	NT-Beta_OTU8__KC108800[&!color=#006600]
	NT-Beta_OTU9__KM116976[&!color=#006600]
	NT-Gamma_OTU10__JQ320505[&!color=#006600]
	NT-Gamma_OTU11__KF053730[&!color=#006600]
	NT-Gamma_OTU1__HM637851[&!color=#006600]
	NT-Gamma_OTU2__JX311808[&!color=#006600]
	NT-Gamma_OTU3__EU099963[&!color=#006600]
	NT-Gamma_OTU4__FN773440[&!color=#006600]
	NT-Gamma_OTU5__FN773445[&!color=#006600]
	NT-Gamma_OTU6__KC537388[&!color=#006600]
	NT-Gamma_OTU7__KF898528[&!color=#006600]
	NT-Gamma_OTU8__KJ152845[&!color=#006600]
	NT-Gamma_OTU9__KJ152899[&!color=#006600]
	NT-Incertae_sedis_OTU1__JQ319461[&!color=#006600]
	NT_NP-Incertae_sedis-1_OTU1__EU885582
	NT_NP-Incertae_sedis-1_OTU2__JX537619
	NT_NP-Incertae_sedis-2_OTU1__EU885618[&!color=#9966cc]
	NT_NP-Incertae_sedis-2_OTU2__FJ888623[&!color=#9966cc]
;
end;
begin trees;
	tree tree_1 = [&R] (((((((((((((((((('NP-Gamma-2.2.5.1_OTU2__JQ260604'[&!color=#0033ff]:0.02419,'NP-Gamma-2.2.5.1_OTU1__JX305919'[&!color=#0033ff]:0.038857)[&!color=#0033ff]:0.022606,'NP-Gamma-2.2.5.1_OTU3__AFPU000001'[&!color=#0033ff]:2.0E-6)[&!color=#0033ff]:0.020292,'NP-Gamma-2.2.5.1_OTU4__JX488411'[&!color=#0033ff]:0.028742,'NP-Gamma-2.2.5.1_OTU5__JX488424'[&!color=#0033ff]:0.050155)[&!color=…
end;
begin figtree;
	set appearance.backgroundColorAttribute="Default";
	set appearance.backgroundColour=#ffffff;
	set appearance.branchColorAttribute="User selection";
	set appearance.branchColorGradient=false;
	set appearance.branchLineWidth=1.0;
	set appearance.branchMinLineWidth=0.0;
	set appearance.branchWidthAttribute="Fixed";
	set appearance.foregroundColour=#000000;
	set appearance.hilightingGradient=false;
	set appearance.selectionColour=#2d3680;
	set branchLabels.colorAttribute="User selection";
	set branchLabels.displayAttribute="Branch times";
	set branchLabels.fontName="Adobe Arabic";
	set branchLabels.fontSize=8;
	set branchLabels.fontStyle=0;
	set branchLabels.isShown=false;
	set branchLabels.significantDigits=4;
	set layout.expansion=0;
	set layout.layoutType="RECTILINEAR";
	set layout.zoom=0;
	set legend.attribute=null;
	set legend.fontSize=10.0;
	set legend.isShown=false;
	set legend.significantDigits=4;
	set nodeBars.barWidth=4.0;
	set nodeBars.displayAttribute=null;
	set nodeBars.isShown=false;
	set nodeLabels.colorAttribute="User selection";
	set nodeLabels.displayAttribute="Node ages";
	set nodeLabels.fontName="Adobe Arabic";
	set nodeLabels.fontSize=8;
	set nodeLabels.fontStyle=0;
	set nodeLabels.isShown=false;
	set nodeLabels.significantDigits=4;
	set nodeShapeExternal.colourAttribute="User selection";
	set nodeShapeExternal.isShown=false;
	set nodeShapeExternal.minSize=10.0;
	set nodeShapeExternal.scaleType=Width;
	set nodeShapeExternal.shapeType=Circle;
	set nodeShapeExternal.size=4.0;
	set nodeShapeExternal.sizeAttribute="Fixed";
	set nodeShapeInternal.colourAttribute="User selection";
	set nodeShapeInternal.isShown=false;
	set nodeShapeInternal.minSize=10.0;
	set nodeShapeInternal.scaleType=Width;
	set nodeShapeInternal.shapeType=Circle;
	set nodeShapeInternal.size=4.0;
	set nodeShapeInternal.sizeAttribute="Fixed";
	set polarLayout.alignTipLabels=false;
	set polarLayout.angularRange=0;
	set polarLayout.rootAngle=0;
	set polarLayout.rootLength=100;
	set polarLayout.showRoot=true;
	set radialLayout.spread=0.0;
	set rectilinearLayout.alignTipLabels=false;
	set rectilinearLayout.curvature=0;
	set rectilinearLayout.rootLength=100;
	set scale.offsetAge=0.0;
	set scale.rootAge=1.0;
	set scale.scaleFactor=1.0;
	set scale.scaleRoot=false;
	set scaleAxis.automaticScale=true;
	set scaleAxis.fontSize=8.0;
	set scaleAxis.isShown=false;
	set scaleAxis.lineWidth=1.0;
	set scaleAxis.majorTicks=1.0;
	set scaleAxis.minorTicks=0.5;
	set scaleAxis.origin=0.0;
	set scaleAxis.reverseAxis=false;
	set scaleAxis.showGrid=true;
	set scaleBar.automaticScale=false;
	set scaleBar.fontSize=20.0;
	set scaleBar.isShown=true;
	set scaleBar.lineWidth=1.0;
	set scaleBar.scaleRange=0.1;
	set tipLabels.colorAttribute="User selection";
	set tipLabels.displayAttribute="Names";
	set tipLabels.fontName="Arial";
	set tipLabels.fontSize=14;
	set tipLabels.fontStyle=0;
	set tipLabels.isShown=true;
	set tipLabels.significantDigits=4;
	set trees.order=false;
	set trees.orderType="increasing";
	set trees.rooting=false;
	set trees.rootingType="User Selection";
	set trees.transform=false;
	set trees.transformType="cladogram";
end;
