# Supplementary material for: Unifying the global phylogeny and environmental distribution of ammonia-oxidising archaea based on amoA genes
Source: Nat Commun. 2018 Apr 17;9:1517. doi: 10.1038/s41467-018-03861-1 (PMC5904100; doi:10.1038/s41467-018-03861-1)
Supplement: Supplementary file 6 — Supplementary Data 3 [file 41467_2018_3861_MOESM6_ESM.zip]

Archive with 34 entries (27 files):
- AamoA.db_an96.roguesout_epa/
- AamoA.db_an96.roguesout_epa/.DS_Store
- __MACOSX/
- __MACOSX/AamoA.db_an96.roguesout_epa/
- __MACOSX/AamoA.db_an96.roguesout_epa/._.DS_Store
- AamoA.db_an96.roguesout_epa/AamoA.db_an96.aln.roguesout.fasta
- AamoA.db_an96.roguesout_epa/AamoA.db_tree.all.branches.newick
- __MACOSX/AamoA.db_an96.roguesout_epa/._AamoA.db_tree.all.branches.newick
- AamoA.db_nr_lcaclassifier.megan_v0.7/
- AamoA.db_nr_lcaclassifier.megan_v0.7/amoa.fasta
- __MACOSX/AamoA.db_nr_lcaclassifier.megan_v0.7/
- __MACOSX/AamoA.db_nr_lcaclassifier.megan_v0.7/._amoa.fasta
- AamoA.db_nr_lcaclassifier.megan_v0.7/amoa.fasta.nhr
- __MACOSX/AamoA.db_nr_lcaclassifier.megan_v0.7/._amoa.fasta.nhr
- AamoA.db_nr_lcaclassifier.megan_v0.7/amoa.fasta.nin
- __MACOSX/AamoA.db_nr_lcaclassifier.megan_v0.7/._amoa.fasta.nin
- AamoA.db_nr_lcaclassifier.megan_v0.7/amoa.fasta.nsq
- __MACOSX/AamoA.db_nr_lcaclassifier.megan_v0.7/._amoa.fasta.nsq
- AamoA.db_nr_lcaclassifier.megan_v0.7/amoa.map
- __MACOSX/AamoA.db_nr_lcaclassifier.megan_v0.7/._amoa.map
- AamoA.db_nr_lcaclassifier.megan_v0.7/amoa.tre
- __MACOSX/AamoA.db_nr_lcaclassifier.megan_v0.7/._amoa.tre
- AamoA.db_nr_lcaclassifier.megan_v0.7/amoa_megan.map
- __MACOSX/AamoA.db_nr_lcaclassifier.megan_v0.7/._amoa_megan.map
- AamoA.db_nr_lcaclassifier.megan_v0.7/amoa_megan.tre
- __MACOSX/AamoA.db_nr_lcaclassifier.megan_v0.7/._amoa_megan.tre
- AamoA.db_nr_qiime.mothur/
- AamoA.db_nr_qiime.mothur/AamoA.db_nr.aln.fasta
- __MACOSX/AamoA.db_nr_qiime.mothur/
- __MACOSX/AamoA.db_nr_qiime.mothur/._AamoA.db_nr.aln.fasta
- AamoA.db_nr_qiime.mothur/AamoA.db_nr.aln_taxonomy_mothur.txt
- __MACOSX/AamoA.db_nr_qiime.mothur/._AamoA.db_nr.aln_taxonomy_mothur.txt
- AamoA.db_nr_qiime.mothur/AamoA.db_nr.aln_taxonomy_qiime.txt
- __MACOSX/AamoA.db_nr_qiime.mothur/._AamoA.db_nr.aln_taxonomy_qiime.txt
