# Supplementary material for: Unifying the global phylogeny and environmental distribution of ammonia-oxidising archaea based on amoA genes
Source: Nat Commun. 2018 Apr 17;9:1517. doi: 10.1038/s41467-018-03861-1 (PMC5904100; doi:10.1038/s41467-018-03861-1)
Supplement: Supplementary file 6 — Supplementary Data 3 [file 41467_2018_3861_MOESM6_ESM.zip › AamoA.db_an96.roguesout_epa/AamoA.db_an96.aln.roguesout.fasta]

>NC-Alpha_OTU1__AB649214
ACAATACACTACCTGTTCATAGTCGTAGTTGCAGTGAACTCAACGCTGTTGACCATCAATGCTGGAGACTACATCTTCTACTCTGATTGGATGTGGACATCCTTTGTGATCTTCAACCTTAGCCAGTCAACCATGCTTGTCGTTGGTGCTATCTACTACATGCTATTCACAGGAGTACCTGGTACAGCAACCTATTATGCTACAATAATGACCATCTACACCTGGGTTGCAAAGTGGGCCTGGACTGGAGGTCTAGGCTATCCATACGACTTCATGATAGTCCCAGTGTGGATACCAAGCGCAATGCTATTAGACCTAGCATACTGGGCAACTAGGAGGAACAAGCATGCAGCAATACTCATAGGAGGCTCTCTGTTAGGCATGTCGATGCCACTCTTCAACATGATAAACCTGCTTACTGTACATGACCCTCTAGAGATGGCATTCAAGTACCCAAGGCCAACACTCCCAGCATATCTAACACCAATCGAGCCTCAGGTAGGTAAGTTCTACAACAGCCCAGTGGCACTTGCAGCAGGTATTAGTGCCGTTATAAGCGTTCCAATGGCAGCCCTAGGAGCAAAGCTGAATACA
>NC-Alpha_OTU2__NcavSCU2
ACAATACACTACCTGTTCATAGTCGTAGTTGCAGTGAACTCAACGCTGTTGACCATCAATGCTGGAGACTACATCTTCTACTCTGATTGGATGTGGACATCATTTGTGATCTTCAATCTTAGCCAGTCAACTATGCTTGTTGTTGGTGCCATCTACTACCTGCTATTCACAGGAGTGCCTGGTACAGCAACTTATTATGCTACAATAATGACCATCTACACCTGGGTTGCAAAGTGGGCTTGGATTGGAGGACTAGGCTATCCATACGACTTCATGATAGTCCCAGTGTGGATACCAAGCGCAATGCTACTAGATCTAGCATACTGGGCAACCAGGAGGAACAAGCATGCAGCAATACTCATAGGAGGCTCTCTATTAGGAATGTCAATGCCACTCTTCAACATGATTAACCTGCTTACTGTACATGACCCCTTAGAGATGGCATTCAAGTACCCAAGACCAACACTCCCAGCATACCTAACACCAATAGAGCCTCAGGTAGGTAAGTTCTATAACAGCCCAGTGGCACTAGCAGCAGGTATTAGCGCTGTTATAAGCGTACCAATGGCAGCCCTAGGAGCAAAGCTGAATACA
>NC-Alpha_OTU3__EU239983
ACTATACACTACCTATTCATAGTAGTAGTTGCAGTCAACTCCACACTGCTATTAATTAATGCAGGAGACTACATATTCTACTCTGACTGGATGTGGACATCCTTTGTAATATTCAACCTTAGTCAAGCAACAATGCTTGTAGTAGGTGCAATCTATTACCTGCTCTTTACAGGTGTTCCAGGTACAGCAACATACTACGCTACAATAATGACAATATATACATGGGTTGCAAAGTGGGCATGGATAGGAGGCTTAGGATACCCATATGACTTCATGATAGTCCCAGTATGGATACCAAGTGCAATGCTGTTAGATCTAGCATACTGGGCTACAAAGAAGAACAAGCATGCAGCAATACTCATAGGCGGTTCTCTGGTAGGCATGTCAATGCCATTGTTCAACATGATAAATCTATTGACTGTACATGATCCATTGGAGATGGCATTCAAGTATCCAAGACCTACTCTACCTGCATACCTAACACCAATAGAGCCACAGGTAGGTAAGTTCTACAATAGCCCTGTTGCATTAGCAGCAGGTATAAGTGCTGTAATTAGTGTACCAATGGCTGCCTTAGGAGCAAAGTTGAATACA
>NC_OTU1__JX311792
TGTGTGCACTATCTATTCATAGTAGTCGTCGCAGTCAATTCGACGCTCTTGCTGATCAATGCGGGTGACTACATATTCTATACAGATTGGGCGTGGACATCGTTCGTGATATTCAACCTAAGCCAATCAACAATGCTTGCAGTTGGTGCAATTTACTACCTGACATTCACGGGAGTGCCAGGTACGGCAACGTACTATGCAACCATAGCAACGATCTATACATGGGTTGCAAAGTATGCTTGGATT---GCACTGGGCTATCCATATGACTTTGTGATAGTACCTGTTTGGATCCCAAGTGCAATGCTGTTGGACTTAGTCTATTGGGCAACAAGGAAGAACAAACACTCAGCCATACTTATCGGCGGTGTACTGATTGGACTGACAATGCCTCTATTCAATATGGTAAATCTATTGCTGGTACAAGATCCACTTGCACAGGCCTTCAAATATCCTAGACCGACACTGCCTCCGTATCTGACACCTATTGAACCACAGGTGGGGAAGTTCTATAACAGCCCCGTGGCCTTGGGAGCAGGCATTGGCGCCGTGATATCGGTTCCGCTGGCAGCGCTTGGTGTGAAGCTCACCACG
>NP-Alpha-1_OTU10__JF924226
TGTACTCACTACTTGTTTATTGTAGTGGTTGCAGTTAATTCGACCCTCTTGACAATCAATACAGGAGATTACATCTTCTATACTGACTGGGCTTGGACATCATATACAGTATTTTCAATCGGAAATATTCTTATGATTTCTGTAGGTGCTACATATTACCTAACATTTACAGGCGTCCCAGGAACAGCATCGTATTATGGATTGATTATGACAGTGTATACATGGGTAGCAAAAGGTGCATGGTTT---GCACTTGGATATCCATATGACTTCATTGTAACGCCGGTTTGGGCTCCATCGTGTTTCTTGTTGGATCTCGCGTATTGGGCTACAAAGAAGAACAAACATTCATTGATTCTAATGGGTGGTGTTCTGGTTGGAATGTCATTCCCACTGTTTAACATGATCAACTTGTTGACGGTCGCAGACCCACTAGAAACGGCATTCAAATATCCAAGGCCAACATTACCACCATACATGGTACCAATTGAACCGCAAGTAGGAAAGTTCTATAACAGTCCTGTTGCGCTGGGTGCTGGTGCTGGATCGGTCTTGGCGGTAACATTCACAGCATTGGGTTGTAAACTAAATACG
>NP-Alpha-1_OTU11__DQ501167
TGTACTCACTACTTGTTTATTGTAGTGGTTGCAGTTAACTCGACCCTCTTGACAATCAATACAGGAGATTACATCTTCTATACTGACTGGGCTTGGACATCATATACAGTATTTTCAATCGGAAATATTCTTATGATTTCTGTAGGTGCTACATATTACCTAACATTTACAGGTGTACCAGGAACAGCATCGTATTATGGATTGATTATGACAGTGTACACGTGGGTAGCAAAAGGTGCGTGGTTT---GCACTTGGATATCCATACGACTTCATTGTGACGCCAGTTTGGCTTCCATCATGCATGTTGTTGGATCTCGCGTATTGGGCGACAAAGAGGAACAAACACTCATTGATTCTAATGGGTGGCGTTCTTGTTGGAATGTCATTCCCACTGTTTAACATGATCAACTTGTTGACGGTCGCAGACCCACTAGAAACGGCATTCAAATATCCAAGACCAACACTACCACCATACATGGTCCCAATTGAACCGCAAGTAGGAAAGTTCTATAACAGTCCTGTTGCGCTGGGCGCTGGTGCTGGTTCGGTCTTGGCAGTAACATTCACAGCGTTGGGTTGTAAACTAAACACG
>NP-Alpha-1_OTU12__JF924262
TGTACTCACTACTTGTTTATTGTAGTGGTTGCAGTTAATTCGACCCTCTTGACAATCAATACAGGAGATTACATCTTCTATACTGACTGGGCTTGGACATCATATACGGTATTTTCAATTGGAAATATTCTAATGATTTCTGTAGGTGCTACATATTACCTAACATTTACCGGTGTCCCAGGAACAGCATCGTATTATGGATTGATTATGACAGTGTATACATGGGTAGCAAAAGGTGCATGGTTT---GCACTAGGATATCCATATGACTTTATTGTAACCCCAGTCTGGCTTCCATCATGTATATTGTTGGATCTCGCGTATTGGGCTACAAAGCGGAATAAACACTCATTGATTCTGATGGGTGGTGTTCTGGTTGGAATGTCATTCCCACTGTTTAACATGATCAACTTGTTGACGGTCGCAGACCCACTAGAAACGGCATTCAAATATCCAAGGCCAACACTACCACCATACATGGTACCAATTGAACCGCAAGTAGGCAAGTTCTATAACAGTCCTGTTGCGCTGGGTGCTGGTGCTGGTTCAGTCTTGGCAGTAACATTCACAGCGTTGGGTTGTAAACTAAACACG
>NP-Alpha-1_OTU1__DQ501002
TGTACCCATTACTTGTTTATTGTAGTGGTTGCAGTTAATTCGACCCTCTTGACAATCAATACAGGAGATTACATCTTCTATACTGACTGGGCTTGGACATCATATACGGTATTTTCAATCGGAAATATTCTTATGGTTTCTGTAGGTGCTACATATTACCTAACATTTACAGGAGTTCCAGGAACCGCGTCATATTATGGATTGATTATGACAGTGTATACATGGGTAGCAAAAGGTGCATGGTTT---GCACTAGGATATCCATACGACTTCATTGTAACGCCAGTTTGGGCTCCATCATGTTTCTTGTTGGATCTAGTATATTGGGCTACAAAGAAGAACAAACACTCATTGATTCTAATGGGTGGTGTTCTAGTTGGAATGTCATTCCCACTGTTTAACATGATCAACTTGTTGACTGTCGCTGACCCCCTAGAAACGGCATTCAAATATCCAAGACCAACACTACCACCATACATGGTACCAATTGAACCGCAAGTAGGAAAGTTCTATAACAGTCCTGTTGCACTTGGTGCAGGTGCTGGTTCAGTCTTGGCAGTAACATTCACAGCGTTGGGTTGTAAACTTAACACG
>NP-Alpha-1_OTU2__JF924550
TGTACCCATTACTTGTTTATTGTAGTGGTTGCAGTTAATTCGACCCTCTTGACAATCAATACAGGAGATTACATCTTCTATACTGACTGGGCCTGGACATCATATACGGTATTTTCAATCGGAAATATTCTTATGATCTCTGTAGGTGCAACATATTACCTAACATTTACAGGAGTCCCAGGAACAGCATCGTATTATGGATTGATTATGACAGTGTATACATGGGTAGCAAAAGGTGCATGGTTT---GCACTAGGATATCCATACGACTTCATTGTAACACCAGTTTGGGCTCCATCATGTTTCTTGTTGGATCTGGCGTATTGGGCTACAAAGAAGAACAAGCACTCATTGATTCTAATGGGTGGTGTTCTTGTAGGAATGTCATTCCCACTGTTTAACATGATCAACTTGTTGACTGTCGCAGACCCACTAGAAACGGCATTCAAATATCCGAGACCAACACTACCGCCATACATGGTACCAATTGAACCGCAAGTAGGAAAGTTCTATAACAGTCCTGTTGCGCTTGGTGCAGGTGCTGGTTCAGTCTTGGCAGTAACATTCACAGCGTTGGGTTGTAAACTTAACACG
>NP-Alpha-1_OTU3__GQ863202
TGTACTCACTACTTGTTTATTGCAGTAGTAGCAGTTAATTCGACCCTCTTGACAATCAATACAGGAGATTACATCTTCTATACTGACTGGGCTTGGACATCATATACGGTATTTTCAATTGGAAATATTCTAATGATTTCTGTAGGTGCCACATATTACCTAACATTTACCGGTGTCCCAGGAACAGCATCGTATTATGGATTGATTATGACAGTGTATACATGGGTAGCAAAAGGTGCATGGTTT---GCACTAGGATATCCATATGACTTCATTGTAACGCCAGTTTGGGCTCCATCATGTTTCTTGTTGGATCTCGCGTATTGGGCGACAAAGCGGAATAAACACTCATTGATTCTAATGGGTGGTGTTCTTGTAGGAATGTCATTCCCACTGTTTAACATGATCAACTTGTTGACGGTCGCAGACCCACTAGAAACGGCGTTCAAATATCCAAGACCAACGCTACCACCATACATGGTACCAATTGAACCGCAAGTAGGAAAGTTCTATAACAGTCCTGTTGCGCTTGGTGCAGGTGCTGGTTCAGTCTTGGCAGTAACGTTCACAGCGTTAGGTTGTAAACTTAATACG
>NP-Alpha-1_OTU4__GU988841
TGTACTCACTACTTGTTTATTGTAGTGGTAGCAGTTAATTCGACCCTCTTAACCATCAATACAGGAGATTACATCTTCTATACTGACTGGGCCTGGACATCGTATACAGTATTTTCAATTGGAAATATTCTTATGATTGCTGTAGGTGCTTCATATTACCTAACATTTACAGGCGTCCCAGGAACAGCATCGTATTATGGATTGATTATGACAGTGTATACATGGGTAGCAAAGGGTGCGTGGTTT---GCACTAGGATATCCATACGACTTCATTGTAACGCCGGTTTGGGCTCCATCATGCTTCTTGTTGGATCTCGCGTATTGGGCTACAAAGAGGAACAAACACTCATTGATTCTAATGGGCGGTGTTCTTATTGGAATGTCATTCCCACTGTTTAACATGATCAACTTGTTGACGGTCGCAGACCCACTAGAAACGGCATTCAAATATCCAAGACCGACACTACCACCATACATGGCACCAATTGAACCGCAAGTAGGAAAGTTCTATAACAGTCCTGTTGCGCTTGGGGCAGGTGCAGGTTCAGTCCTGGCAGTAACGTTCACAGCATTAGGTTGTAAACTTAATACA
>NP-Alpha-1_OTU5__JF924554
TGTACCCACTACTTGTTTATTGTAGTGGTCGCAGTTAACTCGACCCTCTTGACAATCAATACGGGAGATTACATCTTCTATACTGACTGGGCTTGGACATCATATACAGTATTTTCAATCGGAAATATTCTTATGATCGCCGTAGGTGCTTCATATTACCTAACATTTACCGGTGTCCCAGGTACAGCATCGTATTATGGATTGATTATGACAGTGTATACATGGGTAGCAAAAGGTGCATGGTTT---GCACTAGGATATCCATACGACTTCATTGTAACACCAGTTTGGGCTCCATCATGCTTCTTGTTGGATCTCGCGTATTGGGCTACAAAGAAGAACAAGCACTCATTGATTCTAATGGGTGGCGTTCTGATAGGAATGTCGTTCCCACTGTTTAACATGATCAACTTGTTGACGGTCGCAGACCCACTAGAAACGGCATTCAAATATCCACGACCAACACTACCACCATACATGGTACCAATTGAACCGCAGGTAGGAAAGTTCTATAACAGTCCTGTTGCGCTTGGTGCAGGTGCTGGTTCGGTCTTGGCAGTAACGTTTACGGCGTTGGGTTGTAAACTTAACACG
>NP-Alpha-1_OTU6__KF438628
TGTACTCACTACTTGTTTATTGTAGTGGTTGCAGTTAATTCGACCCTCTTGACAATCAATACAGGAGATTACATCTTCTATACTGACTGGGCTTGGACGTCATATACAGTATTTTCAATCGGAAATATTCTTATGATTTCTGTAGGTGCTACATATTATCTAACATTTACAGGCGTCCCAGGAACAGCATCGTATTATGGATTGATTATGACAGTGTATACATGGGTAGCAAAAGGTGCATGGTTT---GCACTCGGATATCCATACGACTTTATTGTAACGCCCGTTTGGGCTCCATCATGTTTCTTGTTGGATCTCGCGTATTGGGCTACCAAGAAGAACAAACACTCATTGATTCTAATGGGTGGTGTTCTTGTAGGAATGTCATTCCCACTGTTTAACATGATCAACTTGTTGACGGTCGCAGACCCACTAGAAACGGCATTCAAATACCCAAGACCAACACTACCACCATACATGGTACCAATTGAACCGCAAGTAGGAAAGTTCTATAACAGTCCTGTTGCGCTTGGTGCAGGTGCTGGTTCAGTCTTGGCAGTAACATTCACAGCGTTGGGTTGTAAACTTAACACG
>NP-Alpha-1_OTU7__EU025140
TGTACTCACTACTTGTTTATTGTAGTGGTTGCAGTTAATTCGACCCTCTTGACAATCAATACGGGAGATTACATCTTCTATACTGACTGGGCTTGGACGTCATTTGTAGTATTTTCAATTGGAAATGTCCTTATGGTTTCTGTAGGTGCTACATATTACCTAACATTTACAGGTGTTCCAGGAACAGCATCGTATTATGGGTTGATTATGACAGTGTATACATGGGTAGCAAAAGGTGCATGGTTT---GCACTTGGATATCCATATGACTTCATTGTAACGCCAGTTTGGGCTCCATCATGTTTCTTGTTGGATCTCGTATATTGGGCTACAAAGAAGAACAAACACTCATTGATTCTAATGGGTGGTGTTCTAGTTGGAATGTCATTCCCACTGTTTAATATGATCAACTTGTTATTGGTCGCAGACCCACTAGAAACGGCATTCAAATATCCAAGACCAACAATGCCACCATACATGGTACCAATTGAACCGCAGGTAGGAAAGTTCTATAATAGTCCTGTTGCGCTGGGTGCTGGTGCTGGTGCAGTCTTGGGAGTAACATTTACGGCGTTGGGTTGTAAACTTAACACG
>NP-Alpha-1_OTU8__JX537706
TGTACTCACTACTTGTTTATTGTAGTGGTTGCAGTTAATTCGACCCTCTTAACAATCAATACGGGAGATTACATCTTCTATACTGACTGGGCCTGGACATCATTCGTAATATTTTCAATCGGAAATATTCTTATGATTTCTGTAGGTGCTGCGTATTATCTAACATTTACAGGAGTCCCAGGAACGGCATCGTATTATGGACTGATTATGACAGTGTATACATGGGTAGCAAAAGGTGCATGGTTT---GCACTTGGATATCCATATGACTTCATTGTAACGCCAGTTTGGGCTCCATCATGTTTCTTGTTGGATCTCGCATATTGGGCTACAAAGAAGAACAAACACTCATTGATTCTAATGGGTGGTGTTCTGATTGGAATGTCATTCCCACTGTTTAACATGATCAATTTGTTATTGGTCGCAGACCCACTAGAAACGGCATTCAAATATCCAAGACCAACAATGCCACCATACATGGTACCAATTGAACCGCAGGTAGGAAAGTTCTATAATAGTCCTGTTGCGCTGGGTGCTGGTGCTGGTTCAGTCTTGGCAGTAACATTCACGGCGTTGGGTTGTAAACTTAACACA
>NP-Alpha-1_OTU9__JF924067
TGTACACACTACTTGTTTATTGTAGTGGTTGCAGTTAACTCGACCCTCTTGACAATCAATACAGGAGATTACATCTTCTATACTGACTGGGCCTGGACATCATTTACAATATTTTCAATCGGAAATATTCTAATGATTTCTGTAGGTGCTACATATTACCTAACATTTACAGGCGTCCCAGGAACGGCTTCGTATTATGGATTGATTATGACAGTGTATACATGGGTAGCAAAAGGTGCATGGTTT---GCACTCGGATATCCATATGACTTCATTGTAACGCCAGTTTGGGCTCCATCATGTTTCTTGTTGGATCTCGCGTATTGGGCTACAAAGAAGAACAAACACTCATTGATTCTAATGGGTGGTGTTCTTGTTGGAATGTCATTCCCACTGTTTAACATGATCAACTTGTTGACGGTCGCAGACCCACTAGAGACGGCATTCAAATATCCAAGACCAACATTGCCACCATACATGGTACCTATTGAACCGCAGGTAGGAAAGTTCTATAACAGTCCGGTTGCGCTGGGTGCAGGTGCTGGTTCAGTCTTGGCAGTAACATTCACGGCGTTGGGTTGTAAACTTAACACG
>NP-Alpha-2.1_OTU1__GQ863199
TGTACCCACTACTTGTTTATCGTAGTGGTTGCTGTCAACCCAACTTTGTTGACTATTAATACAGGTGACTACATTTTCTACACGGATTGGGCTTGGACGTCATATACAGTATTTTCAATCGGTAATATTCTGATGGTAACTGTTGGTGCATGTTATTATCTAACATTCACAGGTGTTCCAGGAACAGCAACCTATTATGGCCTAATAATGCAAGTGTATACTTGGGCGGCAAAGGGAGCATGGTTC---GCTCTTGGTTATCCATATGACTTTATCGTCGTACCAATGTGGATACCGTCGTGTATGTTGCTTGATTTGGCGTATTGGGCTACAAAGAAAAACAAACACTCGTTGATACTATTTGGCGGTGTGCTTGTAGGAATGTCTTTCCCGTTGTTCAATATGGTCAACCTACTGACAGTCGCAGACCCACTAGAAACGGCATTCAAATATCCAAGACCAACATTACCACCTTACATGACGCCAATAGAACCACAGGTAGGAAAGTTCTATAATAGTCCAGTAGCACTCGGTGCAGGTACAGGTGCTGTCTTGGCGGTAACGTTTGCAGGCTTGGGATGCAAGCTAAATACG
>NP-Alpha-2.1_OTU2__JF924187
TGTACACACTACTTGTTTATTGTAGTGGTAGCTGTCAACTCGACTCTGTTAACGATCAATGCAGGTGACTACATTTTCTACACAGATTGGGCCTGGACATCCTTTACCGTATTCTCAATTTCGCAAATTTTGATGCTTACGGTAGGTGCATGTTATTATCTAACATTTACAGGTGTTCCGGGAACAGCAACGTATTATGGCTTGATTATGCAGGTTTACACATGGGTTGCAAAGGGAGCCTGGTTT---GCTCTTGGTTATCCTTATGACTTTATTGTCACACCAATGTGGATACCTTCTTGCATGTTGCTTGACTTGGCATATTGGGCTACAAAGAAGAACAAACATTCGTTGATTCTGTTCGGCGGTGTTTTAGCAGGAATGTCATTCCCGCTGTTCAACATGGTTAACCTATTGACAGTAGCAGACCCACTAGAAACGGCATTCAAGTATCCGAGACCAACATTACCACCTTACATGACGCCAATAGAACCTCAAGTAGGTAAATTCTATAATAGCCCAGTAGCGTTGGGTGCTGGAACAGGTGCGGTCTTAGCGGTGACGTTCGCGGCTTTGGGATGTAAACTGAACACG
>NP-Alpha-2.1_OTU3__JF924139
TGTACTCACTACTTGTTTATAGTAGTGGTTGCTGTCAACTCAACTCTGTTGACGATTAATACAGGTGACTACATTTTCTACACGGACTGGGCCTGGGCATCATATACAGTATTTTCAATCGGTAATATTCTGATGATTACTGTTGGTGCATGTTATTACTTAACATTCACAGGTGTACCTGGAACAGCAACGTATTACGGCTTGATTATGCAAGTATATACTTGGGCGGCAAAGGGAGCATGGTTT---GCTCTTGGATATCCGTATGACTTTATCGTTGTACCGATGTGGATACCGTCGTGTATGTTACTGGATCTGGCATATTGGGCTACAAAGAAAAACAAGCACTCGCTGATACTCTTTGGCGGTGTACTAGTAGGAATGTCATTCCCGTTGTTCAACATGGTCAACTTACTGACAGTCGCAGACCCACTAGAAACGGCATTCAAGTATCCGAGACCAACATTACCACCTTACATGGTGCCAATAGAACCCCAGGTCGGTAAGTTCTATAACAGTCCGGTTGCGCTCGGTGCGGGTACTGGTGCTGTCTTGGCAGTTACGTTTACGGCACTGGGTGCTAAACTCAACACG
>NP-Alpha-2.1_OTU4__JF924543
TGTACGCACTACTTGTTCATAGTAGTAGTTGCAGTAAACTCAACCTTGTTAACAATTAATACAGGTGACTACATTTTCTACACGGACTGGGCTTGGACATCATATACAGTATTTTCAATCGGTAATATTCTGATGATTACTGTTGGTGCATGTTATTACCTAGCATTCACAGGTGTTCCGGGAACAGCAACGTATTACGGCTTGATTATGCAAGTATATACTTGGGCGGCAAAAGGAGCATGGTTT---GCTCTTGGATATCCGTATGACTTTATCGTTGTACCGATGTGGATACCGTCGTGTATGTTACTGGATTTGGCATATTGGGCTACAAAGAAAAACAAGCACTCGCTGATACTCTTTGGTGGTGTGCTAGTAGGAATGTCATTCCCGTTGTTCAACATGGTCAACTTACTGACAGTCGCAGACCCACTAGAAACAGCATTCAAGTATCCAAGACCAACATTACCACCCTACATGGTGCCGATAGAACCCCAGGTAGGAAAGTTCTATAACAGCCCAGTAGCGCTGGGTGCTGGTACAGGTGCTGTCTTGGCGGTAACGTTCGCGGCATTGGGATGTAAACTGAATACG
>NP-Alpha-2.1_OTU5__JF924084
TGTACTCACTACTTGTTTATAGTAGTGGTTGCTGTCAACTCAACTCTGTTGACAATTAATACAGGTGACTACATTTTCTACACGGACTGGGCCTGGACATCATATACAGTATTTTCAATCGGTAATATTCTGATGATTACTGTTGGTGCATGTTATTACCTAACATTCACAGGTGTACCTGGAACAGCAACGTATTACGGCTTGATTATGCAAGTATATACGTGGGCGGCAAAGGGAGCATGGTTT---GCTCTTGGATATCCTTATGACTTTATTGTCACACCGATGTGGATACCGTCGTGTATGTTACTGGATTTGGCATATTGGGCTACAAAGAAAAACAAGCACTCGCTAATACTCTTTGGCGGTGTTCTAGTAGGAATGTCATTCCCGTTGTTCAACATGGTCAACTTACTGACAGTCGCAGACCCACTAGAAACGGCATTTAAGTATCCGAGACCAACATTACCACCTTACATGGTACCGATAGAACCCCAAGTAGGGAAGTTCTATAACAGCCCAGTAGCGCTGGGTGCTGGAACGGGTGCTGTCTTGGCGGTAACGTTCGCGGCTTTGGGATGTAAACTGAATACG
>NP-Alpha-2.1_OTU6__JF924277
TGTACCCACTACTTGTTTATAGTAGTGGTTGCTGTCAACTCAACTTTGTTGACAATTAATACAGGTGACTACATTTTCTACACGGACTGGGCCTGGACATCGTATACAGTATTTTCAATCGGTAATATTCTGATGATTACTGTTGGTGCATGTTATTACTTGACATTCACAGGTGTTCCTGGAACAGCAACGTATTACGGCTTGATAATGCAAGTCTATACGTGGGTGGCAAAGGGAGCATGGTTT---GCTCTTGGATATCCGTATGACTTTATTGTCACACCGATGTGGATACCGTCGTGTATGTTACTGGATTTGGCGTATTGGGCTACAAAGAAAAACAAGCACTCGCTAATACTCTTTGGTGGTGTGCTAGTAGGAATGTCTTTCCCGTTGTTCAACATGGTCAACTTACTGACAGTCGCAGACCCACTAGAAACGGCATTTAAGTATCCGAGACTAACATTACCACCTTACATGGTGCCGATAGAACCCCAAGTCGGGAAGTTCTATAATAGCCCCGTAGCACTGGGTGCTGGTACGGGTGCAGCCTTGGCGGTAACGTTCGCGGCTTTAGGATGTAAACTGAATACG
>NP-Alpha-2.1_OTU7__JF924135
TGTACTCACTACTTGTTCACAGTAGTGGTTGCTGTCAACTCAACTTTGTTGACAATTAATACAGGTGACTACATTTTCTACACTGACTGGGCTTGGACATCATATACAGTATTTTCAATCGGTAATATTCTGATGATTACTGTTGGTGCATGTTATTATCTAACATTCACAGGTGTACCTGGAACAGCAACGTATTATGGCTTGATTATGCAGGTCTATACATGGGCGGCAAAAGGAGCATGGTTT---GCTCTGGGATATCCGTATGACTTTATCGTCACACCGATGTGGATACCGTCGTGTATGTTACTGGATTTGGCATATTGGGCTACAAAGAAAAACAAGCACTCGCTGATACTCTTTGGCGGTGTACTTGTAGGAATGTCATTCCCACTGTTCAACATGGTCAACTTACTGACAGTCGCAGACCCACTAGAAACGGCATTCAAGTATCCAAGACCAACATTACCACCCTATATGGTGCCGATAGAACCGCAGGTAGGAAAGTTCTATAATAGCCCAGTAGCGCTGGGTGCTGGTACAGGTGCTGTCTTGGCGGTAACGTTCGCGGCTTTAGGATGTAAACTAAATACG
>NP-Alpha-2.1_OTU8__JF924537
TGTACTCACTACTTGTTTATAGTAGTGGTTGCTGTCAACTCAACTCTGTTGACAATTAATACCGGTGACTACATTTTCTACACTGACTGGGCCTGGACATCATATACAGTATTTTCAATCGGTAATATTCTGATGATTACTGTTGGTGCATGTTATTATCTAACATTCACTGGTGTACCTGGAACAGCAACGTATTATGGCTTGATTATGCAGGTCTACACGTGGGTAGCAAAAGGAGCATGGTTT---GCTCTTGGATATCCGTATGACTTTATCGTCACACCGACGTGGATACCGTCGTGTATGTTACTGGATTTGGCATATTGGGCTACAAGGAAAAACAAGCACTCGCTGATTCTCTTTGGCGGTGTACTTGTAGGAATGTCATTCCCACTGTTCAACATGGTAAACTTACTGACAGTCGCAGACCCACTAGAAACGGCATTTAAGTATCCGAGACCAACATTACCACCTTACATGGTGCCGATAGAACCCCAAGTCGGAAAGTTCTATAACAGCCCAGTAGCGCTGGGTGCGGGTACGGGTGCTGTCTTGGCGGTAACGTTCGCGGCTTTAGGATGTAAACTCAATACT
>NP-Alpha-2.2.1_OTU1__JF924032
TGTACTCACTACTTATTCATAGTAGTAGTTGCGGTTAACTCAACCCTGTTGACAATTAATTCAGGAGACTATATTTTCTATACCGATTGGGCCTGGACATCATACACAGTATTTTCTATAGCAAATACTCTGATGGTTTCCGTAGGTGCAGTATACTATCTGTTGTTTACTGGAGTTCCAGGAACAGCTACGTATTATGGTCTGATTATGCAGGTGTATACATGGGTAGCAAAGGGTGCTTGGCTT---GCACTAAGATATCCTTACGACTTTATCGTAACCCCAATGTGGATACCATCTTGCATGTTACTAGACTTGGTATATTGGGCAACAAAAAAGAACAAGCACTCCCTGATACTATTCGGGGGAGTACTAGTAGGAATGTCGTTCCCACTGTTTAACATGATTAACTTGTTAACGGTCGCAGACCCGCTAGAAACCGCGTTCAAATATCCAAGACCCACATTACCACCATATATGACGCCAATTGAACCGCAGGTCGGAAAGTTCTATAACAGTCCGGTTGCGCTTGGGGCTGTGGCTGGTGCTGTGTTGTCAGTTACGTTTACAGCGGTGGGTGCTAAACTCAATACG
>NP-Alpha-2.2.1_OTU2__JF924038
TGTACTCACTACTTATTCATAGTAGTAGTTGCGGTTAACTCAACCCTGTTGACAATTAATTCGGGAGACTATATCTTCTATACCGATTGGGCCTGGACATCATACACTGTATTTTCAATAGCAAATACTCTGATGATTTCTGTAGGTGCAGTATACTATCTGTTGTTTACTGGAGTTCCAGGAACAGCTACGTATTATGGTCTGATTATGCAGGTCTATACATGGGTAGCAAAGGGTGCTTGGTTT---GCACTCGGATATCCTTACGACTTTATCGTAACCCCAATGTGGATACCATCATGCATGTTGTTAGATTTGGTATATTGGGCGACAAAGAAGAACAAGCACTCACTGATACTATTCGGTGGAGTACTGGTAGGAATGTCGTTCCCACTGTTTAACATGGTCAACTTGCTAACCGTCGCAGACCCGCTGGAAACCGCGTTCAAATATCCAAGACCCACATTACCACCATATATGACGCCAATTGAACCGCAGGTCGGAAAGTTCTATAACAGTCCGGTTGCGCTTGGTGCTGGTGCTGGTGCTGTGTTGGCAGTTACGTTTACAGCGTTGGGTGCTAAACTCAATACG
>NP-Alpha-2.2.1_OTU3__JX537593
TGTACTCACTACTTATTCATAGTAGTAGTTGCGGTTAACTCAACCCTGTTGACAATTAATACAGGAGATTATATTTTCTATACCGATTGGGCCTGGACATCATTCGTAGTATTTTCTATAGGAAATGTTCTGATGATGTCTGTAGGTGCAGTATACTATCTGTTGTTTACTGGAGTTCCAGGAACAGCAACGTATTATGGTCTAATTATGCAGGTGTATACATGGGTAGCAAAGGGTGCTTGGTTT---GCACTCGGATATCCTTACGACTTTATCGTAACACCAATGTGGATACCATCGTGCATGTTGTTAGACTTGGTATATTGGTCGACAAAGAGGAACAAGCACTCACTGATACTATTCGGTGGAGTACTGGTAGGAATGTCGTTCCCACTGTTCAACATGGTCAACTTGTTAACGGTCGCAGACCCGCTAGAAACTGCGTTCAAATATCCAAGACCCACATTACCACCATATATGACACCAATTGAACCGCAGGTCGGAAAGTTCTATAACAGTCCGGTTGCGCTTGGTGCGGGTGCTAGTGCTGTGTTGTCAGTTACGTTTACTGCGCTGGGTGCTAAACTCAATACG
>NP-Alpha-2.2.2.1.1.1_OTU1__JF796147
TGTACGCATTATCTATTCATAGTTGTAGTTGCAGTTAATTCTACACTGTTAACCATCAATTCTGGAGACTATATCTTCTATACAGATTGGGCATGGACTTCCTTTGTAGTTTTCTCCATTGCCAATACTCTCATGACAGTCGTCGGAGCAGTTTATTATATTGCATTTACAGGCGTACCTGGAACGGGCGCATATTATGGTTTAATTATGCAAGTCTATACTTGGGTCGCTAAAGTGGCATGGTAT---GCACTTGGCTATCCTGCAGATTTCATCGTTCATCCAATGTGGATTCCATCACGCATGTTGTTGGATTTGGCATATTGGGCTACGAAGAAAAATAAGCATTCGCTGATATTCTTTGGAGGAGTTTTGGTCGGTATGTCAATGCCGCTGTTCAATATGGTACAGCTGATGTTGATCGCCGATCCGCTAGAAACTGCATTCAAGTACCCAAGACCAACATTACCACCATATATGACGCCTATAGAACCGCAGGTCGGTAAGTTCTACAATAGCCCGGTAGCACTGGGAGCGGGAGCTGGATCTGTACTGTCGGTGACATTTGCGGCATTGGGTTGTAAGCTTGAATAC
>NP-Alpha-2.2.2.1.1.1_OTU2__KC596395
TGTACGCATTATCTGTTCATAGTTGTTGTTGCAGTTAATTCTACTCTGTTAACCATCAACTCTGGAGACTATATCTTCTACACAGATTGGGCATGGACTTCCTTTGTAGTTTTCTCCACTGCCAATACTCTCATGACTGTCGTCGGAGCAGTATATTATATCACATTTACAGGCGTGCCTGGAACAGGCGCATATTATGGTTTAATTATGCAAGTCTATACTTGGGTTGCCAAAGTCGCATGGTAT---GCACTTGGCTATCCTGCAGATTTCATCGTTCATCCAATGTGGATTCCATCATGCATGTTGTTGGATTTGGCATATTGGGCTACGAAGAAAAATAAGCACTCGCTGATATTCTTTGGTGGAGTTTTGGTCGGTATGTCAATGCCGCTGTTCAATATGGTACAGCTGATGCTGATCGCCGATCCGCTAGAAACTGCATTCAAGTACCCAAGACCAACATTACCACCATATATGACGCCTATAGAACCGCAGGTCGGTAAGTTCTACAATAGCCCGGTAGCACTGGGAGCGGGAGCTGGGTCTGTACTGTCGGTGACATTTGCGGCATTGGGTTGTAAGTTGAATACA
>NP-Alpha-2.2.2.1.1.1_OTU3__FJ615389
TGTACGCATTATCTATTCATAGTTGTAGTTGCAGTCAATTCTACACTGTTAACCATCAATTCTGGAGACTATATCTTCTATACAGATTGGGCATGGACTTCCTTTGTAGTTTTCTCCATCGCAAACACTCTCATGACGGTCGTCGGAGCAGTTTATTATATTACATTTACAGGCGTGCCTGGAACAGGCGCATATTATGGTTTAATTATGCAAGTCTATACTTGGGTTGCCAAAGTGGCATGGTAT---GCACTTGGCTATCCTGCAGATTTCATCGTTCATCTAATGTGGATTCCATCATGCATGTTGTTGGATTTGGCATATTGGGCTACGAAGAAAAATAAGCACTCGCTGATATTCTTTGGAGGAGTTTTGGTCGGTATGTCAATGCCGCTGTTCAATATGGTACAGTTGATGTTGATCGCCGATCCGCTAGAAACTGCATTCAAGTACCCAAGACCAACATTACCACCATATATGACGCCTATAGAACCGCAGGTCGGTAAGTTCTACAATAGCCCGGTAGCTTTGGGAGCGGGAGCTGGATCGGTACTAGCATGTACATTTGCAGCATTAGGTTGTAAGCTTAACACA
>NP-Alpha-2.2.2.1.1.1_OTU4__GQ250790
TGTACGCATTATCTATTCATAGTTGTAGTTGCAGTCAATTCTACACTGTTAACCATCAATTCTGGAGACTATATCTTCTATACAGACTGGGCATGGACTTCCTTTGTAGTTTTCTCCATCGCAAACACTCTCATGACGGTCGTCGGAGCAGTTTATTATATTACATTTACAGGCGTGCCTGGAACAGGCGCATATTATGGTTTAATTATGCAAGTCTATACTTGGGTTGCCAAAGTGGCATGGTAT---GCACTTGGCTATCCTGCAGATTTCATCGTTCATCCAATGTGGATTCCATCATGCATGTTGTTGGATTTGGCATATTGGGCTACGAAGAAGAATAAGCACTCGCTGATATTCTTTGGAGGAGTTTTGGTCGGTATGTCAATGCCGCTGTTCAATATGGTACAGTTGATGTTGATCGCCGATCCGCTAGAAACTGCATTCAAGTACCCAAGACCAACATTACCACCATATATGACGCCTATAGAACCGCAGGTCGGTAAGTTCTACAATAGCCCGGTAGCACTGGGAGCGGGAGCTGGATCTGTACTGTCGGTGACATTTGCAGCATTGGGTTGTAAGTTGAATACA
>NP-Alpha-2.2.2.1.1.1_OTU5__GU360764
TGTACTCACTATCTGTTTATTGTCGTAGTTGCAGTAAATTCTACTCTGTTAACTATCAACTCTGGTGACTATATTTTCTATACAGACTGGGCATGGACATCCTTTGTAGTGTTCTCCATCGCAAACACTCTCATGACTGTGGTCGGAGCAGTGTATTATATCACATTTACAGGTGTGCCTGGTACGGGTGCATATTATGGTTTAATTATGCAAGTCTATACTTGGGTTGCCAAAGTGGCATGGTAT---GCACTTGGTTATCCAGCAGATTTTATCGTTCATCCAATGTGGATTCCATCATGTATGTTGTTGGATTTGGCATATTGGGCTACAAAGAAGAATAAGCATTCGCTGATTTTCTTTGGAGGAGTTTTGGTTGGTATGTCAATGCCGCTGTTCAACATGGTTCAGCTAATGTTGATTGCCGATCCACTAGAAACTGCATTCAAGTATCCAAGACCAACATTACCACCATATATGACGCCTATAGAACCGCAAGTCGGCAAGTTCTACAATAGCCCAGTAGCACTGGGAGCGGGAGCTGGATCTGTACTGTCGGTGACATTCGCAGCATTGGGTTGTAAGTTGAATACC
>NP-Alpha-2.2.2.1.1.2_OTU1__FJ799225
TGTACACATTACTTATTCATAGGAGTGGTTGCAGTTAACTCTACTTTGCTAACCATTAATTCTGGAGATTATATTTTCTATACTGACTGGGCCTGGACATCATTTGTAATATTCTCTATAGCTAACACGTTGATGACGGTAGTTGGAGCTGTATATTACATCACATTTACTGGTGTTCCTGGTACAGGTGCATATTATGGCTTAATAATGCAAGTCTATACGTGGGTTGCAAAGGTTGCATGGATG---GCACTGGGCTATCCAGTTGATTTCATTGTTCATCCTATGTGGATACCATCGTGTATGCTATTGGACTTGGCATATTGGGCGACAAAGAAGAATAAACATTCGCTGATATTCTTTGGTGGAGTTTTAGTCGGAATGTCGATGCCACTGTTCAACATGGTACATTTGATGTTGATTGCGGATGCACACGAAACTGCGTTCAGGTATCCAAGACCAACATTGCCTCCATATATGACGCCTATAGAACCAAAGGTAGGTAAGTTCTACAATAGCCCACTGGCACTGGGAGCTGGAGCTGGATCTGTTCTGTCGGTAACGTTAGCGGCACTCGGACGCAACCTTAATACT
>NP-Alpha-2.2.2.1.1.2_OTU2__JF719178
TGTACACATTACTTATTCATAGTAGTTGTTGCAGTTAACTCTACTTTGCTAACCATTAATTCTGGAGATTATATTTTCTATACTGACTGGGCCTGGACATCATTTGTAATATTCTCTATAGCTAACACATTGATGACGGTAGTTGGAGCTGTATATTACATCACATTTACTGGTGTTCCTGGTACAGGTGCATATTATGGCTTGATAATGCAAGTCTATACATGGGTTGCAAAGGTTGCATGGATG---GCACTGGGTTATCCAGTTGATTTCATTGTTCATCCTATGTGGATACCATCATGTATGCTATTGGACTTGGCATATTGGGCGACAAAGAAGAATAAACATTCGCTGATATTCTTTGGTGGAGTTTTAGTCGGAATGTCGATGCCATTATTCAACATGGTACAGTTGATGTTGATCGCGGATCCGCTAGAAACTGCATTCAAGTATCCAAGACCAACATTGCCTCCATATATGACGCCTATAGAACCGCAGGTCGGCAAGTTCTACAATAGCCCAGTGGCACTGGGAGCGGGAGCTGGATCTGTTCTGTCGGTAACGTTTGCGGCACTAGGCTGTAAGCTTAATACT
>NP-Alpha-2.2.2.1.1.2_OTU3__EU886033
TGTACACATTACTTATTCATAGTAGTTGTTGCAGTTAACTCTACTTTGCTAACCATTAATTCTGGAGATTATATTTTCTATACTGACTGGGCCTGGACATCATTTGTAGTATTCTCTATAGCTAACACGTTGATGACGGTAGTTGGAGCTGTATATTACATCACATTTACTGGTGTTCCTGGTACAGGTGCATATTATGGCTTAATAATGCAAGTCTATACATGGGTTGCAAAGGTTGCATGGATG---GCACTAGGTTATCCAGTTGATTTCATTGTTCATCCTATGTGGATACCATCGTGTATGCTATTGGACTTGGCATATTGGGCGACAAAGAAGAATAAGCACTCGCTGATATTCTTTGGTGGCGTTTTAGTCGGAATGTCAATGCCGCTGTTTAACATGGTACAATTGATGTTGATTAATGACCCTCTAGAAACTGCATTCAAGTATCCAAGACCAACATTGCCTCCATATATGACGCCTATAGAACCGCAGGTAGGTAAGTTCTACAATAGCCCAGTAGCACTGGGAGCGGGAGCTGGATCTGTTCTATCGGTGACATTTGCGGCACTAGGCTGTAAGCTTAATACT
>NP-Alpha-2.2.2.1.1.3.1_OTU1__AB305370
TGCACTCATTACTTATTCATAGTAGTAGTTGCAGTCAACTCCACTTTGTTAACAATTAACTCGGGAGACTATATCTTCTATACAGACTGGGCTTGGACATCATTTGTGGTATTTTCCATAGCTAATACTCTAATGACGGTAGTTGGAGCTGTTTACTATACCACATTTACAGGTGTTCCGGGCACAGGCGCATATTATGGCTTGATTATGCAAGTCTATACTTGGGTTGCCAAAGTTGCATGGTTT---GCACTTGGTTATCCGGTGGATTTCATCGTTCATCCTATGTGGATTCCATCTTGTATGCTATTGGACTTGGCATATTGGGCTACAAAGAAGAATAAGCACTCGCTGATATTCTTTGGCGGAGTTTTAGTCGGAATGTCAATGCCGCTGTTCAACATGGTACAACTAATGTTAATTGCGGATCCGCTAGAAACTGCATTCAAGTATCCAAGACCAACATTGCCTCCATACATGACGCCAATAGAACCGCAGGTAGGTAAGTTCTACAATAGCCCAGTAGCTCTGGGAGCGGGAGCTGGATCTGTGCTGTCGGTGACGTTTGCAGCATTGGGTTGTAAGCTCAATACG
>NP-Alpha-2.2.2.1.1.3.1_OTU2__KC857542
TGTACTCATTACTTATTCATAGTAGTAGTTGCAGTTAACTCCACTTTGTTAACAATTAACTCGGGAGACTATATCTTCTATACAGACTGGGCTTGGACATCATTTGTGGTATTCTCCATCGCTAATACTCTAATGACAGTGGTTGGCGCTGTTTACTATATCACATTTACAGGAGTTCCGGGCACAGGCGCGTATTATGGCCTGATTATGCAAGTCTATACTTGGGTTGCCAAAGTTGCATGGTAT---GCACTTGGTTATCCGGTGGATTTCATCGTTCATCCTATGTGGATTCCATCGTGTATGCTTTTGGACTTGGCATATTGGGCTACAAAGAAGAATAAACACTCGCTGATATTCTTTGGCGGAGTTTTAGTTGGAATGTCTATGCCGCTGTTTAACATGGTACAATTGATGTTAATTGCGGATCCGCTAGAAACTGCATTCAAGTATCCAAGACCAACATTGCATCCATACATGACACCCATAGAACCGCAGGTCGGTAAGTTCTACAATAGCCCAGTAGCTCTGGGAGCGGGAGCTGGATCTGTGCTGTCGGTAACATTTGCCGCGTTGGGTTGTAAGCTCAATACA
>NP-Alpha-2.2.2.1.1.3.1_OTU3__KF901071
TGTACTCACTACTTGTTCATAGTAGTAGTTGCAGTTAACTCGACATTATTGACAATTAACTCGGGTGACTATATCTTCTATACAGACTGGGCTTGGACATCATTTGTAGTATTCTCCATCGCAAATACACTCATGACAGTGGTTGGAGCAGTTTACTATATCACGTTTACAGGTGTTCCAGGAACAGGCGCGTATTATGGCTTGATTATGCAAGTCTATACTTGGGTCGCCAAAGTTGCATGGTTT---GCACTTGGTTATCCAGTGGATTTCATTGTTCATCCAATGTGGATTCCATCTTGTATGTTATTGGACTTGGCATATTGGGCTACAAAGAAGAATAAACACTCGCTGATATTCTTTGGTGGAGTTTTAGTTGGAATGTCTATGCCGCTGTTTAACATGGTACAACTAATGTTAATTGCGGATCCGCTAGAAACTGCATTCAAGTATCCGAGACCAACATTGCCTCCATACATGACGCCAATAGAACCGCAGGTAGGTAAGTTCTATAACAGCCCGGTAGCTCTGGGAGCGGGAGCTGGATCTGTCCTGTCGGTGACGTTTGCAGCATTGGGTTGTAAGCTTAATACA
>NP-Alpha-2.2.2.1.1.3.2_OTU1__GQ500423
TGTACGCACTACTTGTTCATAGTAGTAGTTGCAGTTAACTCCACTTTGTTAACAATTAACTCAGGAGACTATATCTTCTATACAGACTGGGCTTGGACATCATTTGTAGTATTTTCAATTGCTAATACACTGATGACAGTGGTTGGCGCTGTTTACTATATCACGTTTACAGGTGTTCCGGGCACAGGCGCATATTATGGCCTGATTATGCAAGTCTATACTTGGGTCGCTAAAGTTGCATGGTTT---GCACTTGGCTATCCTGTGGATTTCATTGTTCATCCAATGTGGATTCCATCTTGTATGTTATTGGACTTGGCATATTGGGCTACAAAGAAGAATAAGCACTCGCTGATATTCTTTGGTGGAGTTTTAGTTGGAATGTCGATGCCATTATTCAACATGGTTCAGTTGATGATGATTGCCGATCCGCTAGAAACTGCATTCAAGTATCCGAGACCAACATTGCCTCCATATATGACACCGATAGAACCGCAGGTGGGTAAGTTCTATAATAGCCCAGTAGCTCTGGGAGCGGGAGCTGGATCTGTCCTGTCGGTAACGTTTGCAGCATTGGGCTGTAAGCTTAACACT
>NP-Alpha-2.2.2.1.1.3.2_OTU2__DQ148748
TGTACGCACTACTTATTCATAGTAGTAGTTGCAGTCAATTCCACTTTGTTAACAATTAACTCAGGAGACTATATCTTCTATACAGACTGGGCTTGGACATCATTTGTAGTATTTTCAATTGCTAATACACTGATGACAGTGGTTGGCGCTGTTTACTATATCACATTTACAGGTGTTCCTGGCACAGGCGCATATTATGGCCTGATTATGCAAGTCTATACTTGGGTAGCTAAAGTTGCATGGTTT---GCACTTGGTTATCCTGTGGATTTCATTGTTCATCCAATGTGGATTCCATCTTGTATGCTATTGGACTTGGCGTATTGGGCTACGAAGAAGAATAAGCACTCGCTGATATTCTTTGGTGGAGTTTTAGTCGGAATGTCAATGCCGCTATTCAACATGGTTCAATTGATGTTGATTGCGGATCCGCTAGAAACTGCATTCAAGTATCCGAGACCAACATTGCCTCCATACATGACGCCAATAGAACCGCAGGTCGGTAAGTTCTATAATAGCCCGGTAGCGCTGGGAGCGGGAGCTGGGTCTGTTCTGTCGGTGACGTTTGCAGCATTGGGTTGCAAGCTTAACACT
>NP-Alpha-2.2.2.1.1.3.2_OTU3__GQ250723
TGTACTCACTACTTATTCATAGTTGTGGTTGCAGTCAACTCTACTTTGTTAACAATTAACTCGGGAGACTATATTTTCTATACAGACTGGGCTTGGACATCATTTGTAGTATTTTCCATAGCTAATACCCTAATGACAGTGGTAGGTGCTGTTTACTATATCACGTTTACAGGTGTTCCTGGCACAGGCGCATATTATGGTCTGATTATGCAAGTCTATACTTGGGTCGCTAAAGTTGCATGGTTT---GCACTTGGTTATCCTGTGGATTTCATCGTTCATCCAATGTGGATTCCATCTTGTATGCTATTGGACTTGGCATATTGGGCCACGAAGAAGAATAAGCACTCGCTGATATTCTTTGGTGGAGTTTTAGTCGGAATGTCAATGCCGCTATTCAACATGGTTCAATTGATGTTGATTGCGGATCCGCTAGAAACTGCATTCAAGTATCCGAGACCAACATTGCCTCCATACATGACGCCAATAGAACCGCAGGTCGGTAAGTTCTATAATAGCCCGGTAGCGCTGGGAGCGGGAGCTGGGTCTGTTCTGTCGGTGACGTTTGCAGCATTGGGTTGCAAGCTTAATACT
>NP-Alpha-2.2.2.1.1.3.2_OTU4__GU181783
TGTACACACTACTTATTCATAGTAGTAGTTGCAGTCAACTCCACTTTGTTAACAATTAACTCAGGAGACTATATCTTCTATACAGACTGGGCTTGGACATCATTTGTAGTATTTTCTATAGCTAATACCCTGATGACAGTGGTTGGTGCTGTTTACTATATCACATTTACAGGTGTTCCTGGCACAGGCGCATATTATGGCCTGATTATGCAAGTCTATACTTGGGTTGCTAAAGTTGCATGGTTT---GCACTTGGCTATCCTGTGGATCTCATCGTTCATCCAATGTGGATTCCATCTTGTATGTTATTGGACTTGGCATATTGGGCTACGAAGAAGAATAAGCACTCGCTGATATTCTTTGGTGGTGTTTTAGTCGGAATGTCAATGCCGCTGTTCAACATGGTTCAATTAATGTTGATTGCGGATCCGCTAGAAACTGCATTCAAATATCCAAGACCAACATTGCCTCCATATATGACGCCCATAGAACCGCAGGTCGGTAAGTTCTATAACAGCCCGGTAGCTCTGGGAGCAGGAGCTGGATCTGTCCTGTCGGTGACGTTTGCAGCGTTAGGTTGTAAGCTTAATACT
>NP-Alpha-2.2.2.1.1.3.2_OTU5__KC857535
TGTACTCACTACTTATTCATAGTAGTAGTTGCAGTCAACTCCACTTTGTTAACAATTAACTCAGGAGATTATATCTTCTATACAGACTGGGCTTGGACATCATTTGTGGTATTCTCTATTGCTAATACACTAATGACAGTTGTAGGAGCTGTTTACTATATCACGTTTACAGGTGTTCCTGGCACAGGCGCATATTATGGCCTGATTATGCAAGTCTATACTTGGGTTGCTAAAGTTGCATGGTTT---GCACTTGGCTATCCAGTGGATTTCATTGTACATCCAATGTGGATTCCATCTTGTATGCTATTGGACTTGGCATATTGGGCTACGAAGAAGAATAAGCACTCGCTGATATTCTTTGGTGGAGTTTTAGTTGGAATGTCAATGCCGCTATTCAACATGGTTCAATTGATGTTGATTGCGGATCCGCTAGAAACTGCATTCAAGTATCCGAGACCAACATTGCCTCCATATATGACGCCAATAGAACCGCAGGTCGGTAAGTTCTACAATAGCCCAGTAGCTCTGGGAGCGGGAGCTGGATCTGTCCTGTCGGTGACGTTTGCAGCATTAGGTTGTAAGCTTAATACT
>NP-Alpha-2.2.2.1.1.3.2_OTU6__KF512375
TGTACTCATTACTTATTCATAGTTGTGGTTGCAGTCAACTCTACTTTGTTAACAATTAACTCAGGAGACTATATCTTCTATACAGACTGGGCTTGGACATCATTTGTAGTATTTTCCATAGCTAATACCCTGATGACAGTGGTAGGTGCTGTTTACTATATCACGTTTACAGGTGTTCCTGGCACAGGCGCATATTATGGCCTGATTATGCAAGTCTATACTTGGGTCGCTAAAGTTGCATGGTTT---GCACTTGGCTATCCTGTGGATTTCATCGTTCATCCAATGTGGATTCCATCTTGTATGCTATTGGACTTGGCATATTGGGCTACGAAGAAGAATAAGCACTCGCTGATATTCTTTGGTGGAGTTTTAGTCGGAATGTCAATGCCGCTATTCAACATGGTTCAATTGATGTTGATTGCGGATCCGCTAGAAACTGCATTCAAGTATCCAAGACCAACATTGCCTCCATACATGACACCCATAGAACCGCAGGTCGGTAAGTTCTACAATAGCCCAGTAGCTCTGGGAGCGGGAGCTGGATCTGTGCTGTCGGTAACATTTGCCGCGTTGGGTTGTAAGCTCAATACG
>NP-Alpha-2.2.2.1.1.3.3_OTU1__AB592180
TGTACGCACTACTTATTCATAGTAGTAGTTGCAGTTAACTCCACTTTACTAACAATCAACTCAGGAGACTATATCTTCTATACAGACTGGGCTTGGACATCATTTGTGGTATTTTCCATAGCTAATACCTTGATGACAGTGGTAGGTGCTGTTTACTATATCACGTTTACAGGTGTTCCTGGCACAGGCGCATATTATGGCCTGATTATGCAAGTCTATACTTGGGTCGCTAAAGTTGCATGGTTT---GCACTTGGCTATCCTGTGGATTTCATTGTTCATCCAATGTGGATTCCATCTTGTATGCTATTGGACTTGGCGTATTGGGCTACAAAGAAGAATAAGCACTCGCTGATATTCTTTGGTGGAGTTTTAGTCGGAATGTCAATGCCGTTGTTCAACATGGTACAATTGATGTTGATTGCGGATCCGCTCGAAACTGCATTCAAGTATCCAAGACCAACATTGCCTCCATACATGACGCCGATAGAACCGCAGGTAGGAAAGTTCTACAATAGCCCAGTAGCTCTGGGAGCGGGAGCTGGATCTGTCCTGTCGGTGACGTTTGCAGCATTGGGTTGTAAGCTTAATACC
>NP-Alpha-2.2.2.1.1.3.3_OTU2__GU360767
TGTACGCACTACTTATTCATAGTAGTAGTTGCAGTTAACTCCACTTTACTAACAATTAACTCAGGAGACTATATCTTCTATACAGACTGGGCTTGGACATCATTTGTAGTATTTTCCATAGCTAATACCCTGATGACAGTGGTAGGTGCTGTTTACTATATCGCGTTTACAGGTGTTCCTGGCACAGGCGCATATTATGGCCTAATTATGCAAGTCTATACTTGGGTTGCTAAAGTTGCATGGTTT---GCACTTGGCTATCCTGTGGATTTCATTGTTCATCCAATGTGGATTCCATCTTGTATGCTATTGGACTTGGCGTATTGGGCTACAAAGAAGAATAAGCACTCGCTGATATTCTTTGGTGGAGTTTTAGTCGGAATGTCAATGCCACTGTTCAACATGGTACAGTTGATGTTGATAGCAGATCCACTAGAAACTGCATTCAAGTATCCAAGACCAACATTGCCTCCATACATGACGCCGATAGAACCGCAGGTAGGTAAGTTCTACAATAGCCCGGTGGCACTGGGAGCGGGAGCTGGATCTGTACTGTCGGTGACATTTGCAGCATTGGGTTGTAAGTTGAATACA
>NP-Alpha-2.2.2.1.1.3.3_OTU3__JQ396294
TGTACGCACTACTTATTCATAGTAGTAGTTGCAGTTAACTCCACTTTGCTAACAATTAACTCAGGAGACTATATCTTCTATACAGACTGGGCTTGGACATCATTTGTAGTATTTTCCATAGCTAATACCTTGATGACAGTGGTAGGTGCTGTTTACTATATCACGTTTACAGGTGTTCCTGGCACAGGCGCATATTATGGCCTAATTATGCAAGTCTATACTTGGGTCGCTAAAGTTGCATGGTTT---GCACTTGGCTATCCTGTGGATTTCATTGTTCATCCAATGTGGATTCCATCTTGTATGCTATTGGACTTGGCGTATTGGGCTACGAAGAAGAATAAGCACTCGCTGATATTCTTTGGTGGGGTTTTAGTCGGAATGTCAATGCCGTTGCTCAACATGGTACAATTGATGTTGATTGCGGATCCGCTCGAAACTGCATTCAAGTATCCAAGACCAACATTGCCTCCATACATGACGCCGATAGAACCGCAGGTAGGTAAGTTCTATAATAGCCCAGTAGCTTTGGGAGCGGGAGCTGGATCGGTACTAGCATGTACATTTGCAGCATTAGGTTGTAAGCTTAACACA
>NP-Alpha-2.2.2.1.1.3.3_OTU4__FJ615319
TGTACCCACTACTTATTCATAGTAGTAGTTGCAGTCAACTCCACTTTGTTAACAATTAACTCAGGAGACTATATCTTCTATACAGACTGGGCTTGGACATCATTTGTGGTATTTTCCATAGCTAATACTCTAATGACAGTAGTTGGAGCTGTTTACTATATCACGTTTACAGGTGTTCCTGGCACAGGCGCATATTATGGCCTGATTATGCAAGTCTATACTTGGGTCGCTAAAGTTGCATGGTTT---GCACTTGGCTATCCTGTGGATTTCATTGTTCATCCAATGTGGATTCCATCTTGTATGCTATTGGACTTGGCGTATTGGGCTACAAAGAAGAATAAACACTCGCTGATATTCTTTGGCGGAGTTTTAGTCGGAATGTCGATGCCATTATTCAACATGGTTCAGTTGATGATGATTGCCGATCCGCTAGAAACTGCATTCAAATATCCGAGACCAACATTGCCTCCATACATGACGCCGATAGAACCGCAGGTAGGTAAGTTCTACAATAGCCCAGTAGCTCTGGGAGCTGGAGCTGGTTCTGTCCTGTCGGTGACGTTTGCAGCATTGGGCTGTAAGCTTAATACT
>NP-Alpha-2.2.2.1.1.3.3_OTU5__GU364124
TGTACGCACTACTTGTTCATAGTAGTAGTTGCAGTTAACTCAACTTTACTAACAATCAACTCAGGAGACTATATCTTCTACACAGACTGGGCTTGGACATCATTTGTGGTATTTTCCATAGCTAATACTCTAATGGTAGTGGTTGGAGCTGTTTACTATATCACGTTTACAGGTGTTCCTGGCACAGGCGCATATTATGGCCTGATTATGCAAGTCTATACTTGGGTCGCTAAAGTTGCATGGTTT---GCACTTGGCTATCCTGTGGATTTCATTGTTCATCCAATGTGGATTCCATCTTGTATGCTATTGGACTTGGCGTATTGGGCTACAAAGAAGAATAAGCACTCGCTGATATTCTTTGGTGGAGTTTTAGTCGGAATGTCAATGCCATTATTCAACATGGTTCAGTTGATGATGGTTGCGGATCCGCTCGAAACTGCATTCAAGTATCCAAGACCAACATTGCCTCCATACATGACGCCGATAGAACCGCAGGTAGGTAAGTTCTACAATAGCCCAGTAGCTCTGGGAGCGGGAGCTGGATCTGTCCTGTCGGTGACGTTTGCAGCATTAGGTTGTAAGCTTAATACT
>NP-Alpha-2.2.2.1.1.3_OTU1__GU364101
TGTACGCACTACTTATTCATAGTAGTAGTTGCAGTCAACTCCACTTTATTAACAATCAACTCAGGAGACTATATCTTCTATACAGACTGGGCTTGGACATCATTTGTGGTATTTTCTATAGCTAATACTCTAATGACAGTAGTTGGAGCTGTTTACTATATCACGTTTACAGGTGTTCCGGGCACAGGTGCATATTATGGCCTGATTATGCAAGTCTATACTTGGGTCGCTAAAGTTGCATGGTTT---GCACTTGGCTATCCTGTGGATTTCATTGTTCATCCAATGTGGATTCCATCTTGTATGCTATTGGACTTGGCATATTGGGCTACAAAGAAGAATAAGCACTCGCTGATATTCTTTGGTGGTGTTTTAGTTGGAATGTCAATGCCGCTGTTCAACATGGTACAATTGATGTTGATTGCGGATCCGCTAGAAACTGCATTCAAGTATCCGAGACCAACATTGCCTCCATATATGACGCCGATAGAACCGCAGGTAGGGAAGTTCTACAATAGCCCAGTAGCTCTGGGAGCGGGAGCTGGATCTGTCCTGTCGGTGACGTTTGCAGCATTAGGTTGTAAACTTAATACT
>NP-Alpha-2.2.2.1.1.3_OTU2__KC857537
TGTACACACTACTTGTTCATAGTAGTAGTTGCAGTAAACTCCACTTTGTTAACAATTAACTCAGGAGACTATATCTTCTATACAGACTGGGCTTGGACTTCATTTGTAGTATTCTCTATAGCTAATACGCTAATGACAGTGGTAGGTGCTGTTTACTATATCACGTTTACAGGTGTTCCGGGCACAGGCGCATATTATGGCCTGATTATGCAAGTCTATACTTGGGTCGCTAAAGTTGCATGGTTT---GCACTTGGCTATCCTGTGGATTTCATTGTTCATCCAATGTGGATTCCATCTTGTATGTTATTGGACTTGGCATATTGGGCTACAAAGAAGAATAAGCACTCGCTGATATTCTTTGGCGGAGTTTTAGTCGGAATGTCAATGCCGCTGTTCAACATGGTACAATTAATGTTGATTGCGGATCCGCTAGAAACTGCATTCAAGTATCCAAGACCAACATTGCCTCCATACATGACGCCTATAGAACCGCAGGTAGGTAAGTTCTACAATAGCCCAGTAGCTCTGGGAGCGGGAGCTGGATCTGTCCTGTCGGTGACGTTTGCAGCGTTAGGTTGTAAGCTTAACACT
>NP-Alpha-2.2.2.1.1_OTU1__DQ148761
TGTACTCACTACCTATTCATAGTGGTAGTTGCAGTTAACTCAACTCTGTTAACAATTAACTCAGGAGACTATATCTTCTATACTGACTGGGCTTGGACATCATTCGTAGTTTTCTCTATCGCCAACACTTTGATGACGGTAGTCGGAGCTGTGTATTACATTACATTTACGGGTGTTCCTGGTACAGGCGCGTATTACGGCTTAATAATGCAGGTCTATACATGGGTCGCTAAAGTTGCATGGTTT---GCACTTGGTTATCCGGTGGATTTCATTGTTCATCCAATGTGGATTCCATCATGCATGTTATTGGATTTGGCATATTGGGCTACGAAGAAGAATAAGCACTCGCTGATATTCTTTGGTGGAGTTTTAGTGGGAATGTCAATGCCGCTCTTCAATATGGTACAATTGATGATGATTGCGGATCCGCTAGAAACTGCGTTCAAATATCCAAGACCAACGTTGCCTCCGTACATGACGCCGATAGAGCCGCAGGTCGGTAAGTTCTACAACAGCCCGGTAGCTTTGGGTGCTGGTGCAGGATCGGTTCTGTCAGTAACGTTTGCAGCATTGGGCTGTAAGCTCAATACC
>NP-Alpha-2.2.2.1.2.1_OTU1__FJ615376
TGTACCCACTACTTATTCATAGTAGTAGTCGCAGTCAACTCCACTTTGTTAACAATTAACTCAGGAGACTATATCTTCTATACAGACTGGGCTTGGACATCATTTGTGGTATTCTCAATTGCCAACACTTTGATGACTATTGTCGGTGCTGTGTATTATCTTACATTTACAGGCGTACCTGGTACTGCAACGTACTATGGTCTGATTATGCAAGTCTATACTTGGGTTGCAAAAGTTGCATGGTTT---GCACTTGGCTATCCAGTAGATTTCATCGTTCATCCAATGTGGATTCCATCGTGTATGTTGTTGGACCTGGCATATTGGGCGACGAAGAAGAATAAGCACTCGCTGATATTCTTTGGCGGAGTTTTAGTTGGAATGTCAATGCCACTGTTCAATATGGTACAGTTGATGTTGATAGCAGATCCGCTAGAAACTGCATTCAAGTATCCAAGACCGACATTGCCTCCATACATGACGCCGATAGAGCCGCAGGTAGGTAAGTTCTACAATAGCCCAGTAGCTCTGGGAGCGGGAGCTGGATCGGTACTAGCATGTACATTTGCGGCATTAGGCTGTAAGCTTAATACG
>NP-Alpha-2.2.2.1.2.1_OTU2__AB591998
TGTACTCATTATCTATTCATAGTTGTAGTTGCAGTCAACTCAACTTTGTTAACAATTAACTCGGGAGATTATATCTTCTATACTGATTGGGCTTGGACATCATTTGTCGTATTCTCAATTGCCAACACTTTGATGACTATTGTCGGTGCTGTGTATTATCTTACATTTACAGGCGTACCTGGTACTGCAACGTACTATGGTCTGATTATGCAAGTCTATACTTGGGTTGCAAAAGTTGCATGGTTT---GCACTTGGCTATCCAGTAGATTTCATCGTTCATCCAATGTGGATTCCATCGTGTATGCTGTTGGACTTGGCATATTGGGCGACAAAGAAGAATAAGCACTCGCTGATATTCTTTGGCGGAGTTTTAGTTGGAATGTCAATGCCACTGTTCAATATGGTACAGTTGATGTTGATAGCAGATCCGCTAGAAACTGCATTCAAATACCCGAGACCAACATTGCCTCCATACATGACGCCGATAGAGCCGCAGGTAGGTAAGTTCTACAATAGCCCAGTAGCTCTGGGAGCGGGAGCTGGATCGGTACTAGCATGTACATTTGCGGCATTAGGCTGTAAGTTTAACACG
>NP-Alpha-2.2.2.1.2.1_OTU3__JN375915
TGTACTCACTATTTATTCATAGTTGTAGTTGCAGTCAACTCAACTTTGTTAACAATTAACTCGGGAGATTATATCTTTTACACTGATTGGGCTTGGACATCATTTGTCGTATTCTCAATTGCCAACACTTTGATGACTATTGTTGGTGCTGTGTATTCTCTTACATTTACAGGCGTACCTGGTACGGCAACGTATTATGGTCTGATTATGCAAGTCTATACATGGGTTGCAAAAGTTGCATGGTTT---GCACTTGGCTATCCAGTTGATTTCATAGTTCATCCAATGTGGATTCCATCTTGTATGCTGTTGGACTTGGCATATTGGGCGACAAAGAAGAATAAACACTCGCTGATATTCTTTGGTGGAGTTTCAGTCGGAATGTCAATGCCGTTGTTCAACATGGTACAATTGATGTTGATTGCGGATCCGCTCGAAACTGCATTCAAGTATCCAAGACCAACATTGCCTCCATACATGACGCCTATAGAACCGCAGGTCGGTAAGTTCTACAATAGCCCAGTAGCTCTGGGAGCGGGAGCGGGAGCTGTACTAGCATGTACGTTTGCAGCATTAGGTTGTAAGATGAATACA
>NP-Alpha-2.2.2.1.2.1_OTU4__KJ549584
TGTACTCATTATTTATTTATAGTTGTAGTTGCAGTCAACTCCACTTTATTAACAATTAACTCTGGTGACTATATCTTCTATACTGATTGGGCTTGGACATCGTTTGTTGTATTCTCAATTGCCAACACTTTGATGACTATTGTTGGTGCTGTGTATTATCTTACATTTACAGGCGTACCTGGTACGGCAACGTATTATGGTCTGATTATGCAAGTCTATACATGGGTTGCAAAAGTTGCATGGTTT---GCACTTGGCTATCCAGTAGATTTTATCGTTCATCCAATGTGGATTCCATCGTGTATGCTGTTGGACTTGGCATATTGGGCGACAAAGAAAAATAAACACTCGTTGATATTCTTTGGTGGAGTTTTAGTTGGAATGTCAATGCCACTGTTCAACATGGTACAGTTGATGTTGATAGCGGATCCACTGGAAACTGCATTCAAGTATCCAAGACCAACATTGCCTCCATACATGACGCCTATAGAACCGCAGGTAGGTAAGTTCTACAATAGCCCAGTAGCTCTGGGAGCGGGAGCTGGAGCGGTACTAACATGTACATTTGCAGCATTAGGTTGTAAGCTTAATACG
>NP-Alpha-2.2.2.1.2.1_OTU5__FJ799226
TGTACTCACTATTTATTCATAGTTGTAGTTGCGGTCAACTCAACATTGTTAACAATTAACTCGGGAGACTATATTTTCTACACTGATTGGGCTTGGACATCATTCGTGGTTTTCTCAATTGCCAATACTTTGATGACTATTGTCGGAGCTGTGTATTATCTTACATTTACAGGCGTACCTGGTACTGGAACGTATTATGGTCTGATTATGCAAGTCTATACTTGGGTTGCTAAAGTTGCATGGTTT---GCACTTGGCTATCCAGTGGATTTCATTGTTCATCCAATGTGGATTCCATCGTGTATGTTATTGGACTTGGCATATTGGGCGACAAAGAAGAATAAGCACTCGCTGATATTCTTTGGTGGAGTTTTAGTGGGAATGTCAATGCCACTGTTCAACATGGTACAATTGATGTTGATAGCAGATCCACTAGAAACTGCATTCAAATATCCAAGACCAACATTGCCTCCATACATGACGCCGATAGAACCGCAGGTAGGTAAGTTCTACAACAGCCCAGTAGCTTTGGGAGCGGGAGCTGGATCGGTACTGTCATGTACATTTGCAGCATTGGGTTGTAAGCTTAACACA
>NP-Alpha-2.2.2.1.2.1_OTU6__JF719182
TGTACTCATTATCTATTCATAGTTGTAGTTGCAGTCAACTCAACTTTGTTAACAATTAACTCGGGAGACTATATCTTCTACACTGATTGGGCTTGGACATCATTTGTCGTATTCTCAATTGCCAACACTTTGATGACTATTGTTGGTGCTGTGTATTATCTTACATTTACAGGCGTACCTGGTACTGCAACGTACTATGGTCTGATTATGCAAGTCTATACTTGGGTTGCAAAAGTTGCATGGTTT---GCACTTGGCTATCCAGTAGATTTCATCGTTCATCCAATGTGGATTCCATCGTGTATGCTGTTGGACTTGGCATATTGGGCGACAAAGAAGAATAAGCACTCGCTGATATTCTTTGGTGGAGTTTTAGTTGGAATGTCAATGCCACTGTTCAACATGGTACAGTTGATGTTGATAGCGGATCCACTAGAAACTGCATTCAAGTATCCAAGACCAACATTGCCTCCATACATGACGCCGATAGAACCGCAGGTAGGTAAGTTCTACAATAGCCCAGTAGCTTTGGGAGCGGGAGCTGGATCGGTACTAGCATGTACATTTGCAGCATTAGGTTGTAAGCTTAACACA
>NP-Alpha-2.2.2.1.2.1_OTU7__KC349268
TGTACTCATTATTTATTCATAGTTGTAGTTGCAGTAAACTCGACTTTGTTAACAATTAACTCGGGTGACTATATCTTCTACACTGATTGGGCTTGGACATCATTTGTGGTATTCTCAATTGCCAACACTCTGATGACTGTTGTTGGCGCTGTCTATTATCTTACATTTACAGGTGTACCTGGTACTGCAACGTACTATGGTTTGATTATGCAAGTATATACTTGGGTTGCAAAAGTTGCATGGTTT---GCACTTGGTTATCCAGTAGATTTTATCGTTCATCCAATGTGGATTCCATCGTGTATGCTGTTGGACTTGACATATTGGGCGACAAAAAAGAATAAACACTCGCTGATATTCTTTGGTGGAGTTTTAGTCGGAATGTCAATGCCACTGTTCAACATGGTACAGTTGATGTTGATAGCTGATCCACTAGAAACTGCATTCAAGTATCCAAGACCAACATTACCTCCATACATGACGCCGATAGAACCGCAGGTAGGTAAGTTCTACAATAGCCCAGTAGCTCTGGGAGCGGGAGCTGGATCGGTATTAGCATGTACATTTGCAGCATTGGGTTGTAAGCTTAACACA
>NP-Alpha-2.2.2.1.2.1_OTU8__KC857523
TGTACTCACTATTTATTCATTGTTGTAGTTGCTGTCAACTCAACTTTGTTGACAATTAACTCTGGAGATTATATCTTCTACACTGATTGGGCTTGGACATCATTTGTCGTATTCTCAATTGCCAACACTTTGATGACTATTGTTGGTGCTGTGTATTATCTTACATTTACGGGCGTACCTGGTACTGCAACGTATTATGGTCTGATTATGCAAGTCTATACTTGGGTTGCAAAAGTTGCATGGTTT---GCACTTGGCTATCCAGTAAAATTCATATGTCATCCAATGTGGATTCCATCCTGGATGCTGTTGGACTTGGCATATTGGGCGACAAAAAAAAATAAACACTCCCTGATATTCTTTGGTGGAATTTTAATTGGAATGGCAATGCCACTGGTCCACATGGTACAGTTGATGTTGATAGCGGAACCACTAAAAACTGCATTCAAGTATCCAAGAACAACATTACCTCCATACATGACGCCGATAGAACCGCAGGTAGGTAAGTTCTACTATAGCCCAGTAGCTTTTGGAGCGGGAGCTGGATCGGTACTAGCATGTACATTTGCAGCATTAGGTTGTAAGCTCAACACA
>NP-Alpha-2.2.2.1.2.2_OTU10__KF970688
TGTACTCACTATTTATTCATAGTTGTAGTTGCAGTCAACTCAACTTTATTAACAATTAACTCGGGAGACTATATTTTCTACACTGATTGGGCTTGGACATCATTTGTAGTATTTTCCATTGCCAACACTCTGATGACTGTTGTTGGTGCTGTGTATTATCTCACATTTACTGGTGTACCTGGTACTGCATCATATTACGGTCTGATTATGCAGGTCTATACATGGGTTGCAAAAGTTGCATGGTTT---GCACTTGGCTATCCAGTAGATTTCATCGTTCATCCGATGTGGATTCCATCTTGTATGTTATTGGACTTGGCATATTGGGCGACAAAGAAGAATAAGCACTCGCTGATATTCTTTGGCGGAGTTTTAGTTGGAATGTCAATGCCACTATTCAATATGGTTCAGTTGATGTTGATAGCAGATCCGCTAGAAACTGCATTCAAGTATCCGAGACCAACGTTGCCTCCTTACATGACGCCGATAGAACCGCAGGTAGGTAAGTTCTACAATAGCCCAGTAGCTCTGGGAGCGGGAGCTGGATCGGTACTAGCATGTACATTTGCAGCATTAGGATGTAAGCTTAACACG
>NP-Alpha-2.2.2.1.2.2_OTU11__KC596396
TGTACTCATTATTTATTCATAGTTGTAGTTGCAGTCAACTCAACTTTGTTAACAATTAACTCGGGAGACTATATCTTCTACACTGATTGGGCTTGGACATCATTTGTGGTATTCTCAATAGCTAATACTCTCATGACTGTTGTTGGTGCTGTGTATTATCTTACATTTACTGGTGTACCTGGTACTGCATCATATTACGGTCTGATTATGCAAGTCTATACATGGGTTGCAAAAGTTGCATGGTTT---GCACTTGGCTATCCTGTAGATTTTATCGTTCATCCAATGTGGATTCCATCTTGTATGTTATTGGACTTGGCATATTGGGCGACAAAGAAGAATAAACACTCGCTGATATTCTTTGGCGGAGTTTTAGTTGGAATGTCAATGCCACTGTTCAATATGGTACAGTTGATGTTGATAGCAGATCCACTAGAAACTGCATTCAAGTATCCGAGACCAACATTACCTCCATACATGACGCCGATAGAACCGCAGGTAGGTAAGTTCTACAATAGTCCAGTAGCTCTGGGAGCGGGAGCTGGATCGGTACTAGCATGTACATTTGCAGCATTAGGCTGTAAGCTTAACACA
>NP-Alpha-2.2.2.1.2.2_OTU1__EU490367
TGTACTCATTATTTATTCATAGTTGTAGTTGCAGTAAACTCGACTTTGTTAACAATTAACTCTGGTGACTATATCTTCTATACTGATTGGGCCTGGACATCATTTGTAGTATTTTCTATAGCTAATACTTTGATGACAGTTGTTGGTGCTGTATACTATCTTACATTTACTGGTGTACCCGGTACTGCATCGTATTACGGTTTGATTATGCAGGTCTATACTTGGGTTGCAAAAGTTGCATGGTTT---GCGCTTGGTTATCCAGTCGACTTTATTGTTCATCCAATGTGGATTCCATCGTGTATGTTATTGGACTTAGCATATTGGGCAACAAAGAAGAATAAACACTCGCTGATATTCTTTGGTGGAGTTTTAGTTGGAATGTCAATGCCACTGTTCAACATGGTACAGTTGATGTTGATAGCAGATCCACTAGAAACTGCATTCAAGTATCCAAGACCAACATTGCCTCCATACATGACGCCGATAGAACCGCAGGTAGGTAAATTCTATAACAGCCCAGTAGCTCTTGGAGCGGGAGCTGGATCGGTACTAGCATGTACATTTGCAGCATTAGGTTGTAAACTTAATACG
>NP-Alpha-2.2.2.1.2.2_OTU2__EU886039
TGTACCCATTATTTGTTTATAGTTGTAGTTGCAGTAAACTCTACTCTGTTAACAATTAACTCTGGTGACTATATCTTCTATACAGATTGGGCCTGGACCTCATTTGTAGTATTTTCTATAGCTAACACTTTGATGACAGTTGTCGGTGCTGTGTATTATCTTACATTTACTGGTGTACCCGGTACTGCATCGTATTACGGTTTGATTATGCAGGTCTATACATGGGTTGCAAAAGTTGCATGGTTT---GCACTTGGTTATCCAGTAGATTTCATTGTTCATCCAATGTGGATTCCATCGTGTATGTTATTGGACTTGGCATATTGGGCAACAAAGAAAAATAAACACTCGCTGATATTCTTTGGCGGAGTTTTAGTAGGAATGTCAATGCCACTGTTCAACATGGTACAGTTGATGTTGATAGCAGATCCACTAGAAACTGCATTCAAGTATCCAAGACCAACATTGCCTCCATACATGACGCCGATAGAACCGCAGGTAGGTAAGTTCTATAACAGCCCAGTAGCTCTTGGAGCGGGAGCTGGATCGGTACTAGCATGTACATTTGCGGCATTAGGTTGTAAGCTCAATACG
>NP-Alpha-2.2.2.1.2.2_OTU3__EU886054
TGTACTCATTATCTGTTTATTGTCGTAGTTGCGGTAAACTCAACTTTATTGACAATTAACTCTGGTGACTATATCTTCTATACTGATTGGGCCTGGACTTCATTTGTAGTATTTTCTATAGCTAATACTTTGATGACAGTTGTTGGTGCTGTGTACTATCTTACATTTACTGGTGTACCAGGTACTGCATCGTATTACGGTTTGATTATGCAAGTCTATACTTGGGTTGCAAAAGTTGCATGGTTT---GCACTTGGTTACCCAGCAGACTTCATTGTTCATCCAATGTGGATTCCATCGTGTATGTTATTGGACTTGGCATATTGGGCGACAAAGAAGAATAAACACTCGCTGATATTCTTTGGCGGAGTTTTAGTCGGAATGTCAATGCCACTGTTCAACATGGTACAGTTGATGTTGATAGCAGATCCACTAGAAACTGCATTCAAGTATCCAAGACCAACATTACCACCATACATGACGCCGATAGAACCGCAGGTAGGTAAGTTCTATAACAGCCCAGTAGCTCTTGGAGCGGGAGCTGGATCGGTACTAGCATGTACATTTGCAGCATTGGGTTGTAAGCTCAATACG
>NP-Alpha-2.2.2.1.2.2_OTU4__GQ500502
TGTACTCACTATTTGTTTATAGTAGTAGTTGCTGTAAACTCGACTTTGTTAACAATTAACTCTGGTGACTATATCTTCTATACTGATTGGGCCTGGACCTCATTTGTAGTATTTTCTATAGCTAACACTTTGATGACTGTTGTTGGTGCTGTATACTATCTTACATTTACTGGTGTACCAGGTACTGCATCGTATTATGGTCTGATTATGCAAGTCTATACTTGGGTTGCAAAAGTTGCATGGTTT---GCACTTGGTTACCCAGCAGATTTCATTGTTCATCCAATGTGGATTCCATCGTGTATGTTATTGGACTTGGCATATTGGGCGACAAAGAAGAATAAACACTCGCTGATATTCTTTGGCGGAGTTTTAGTTGGAATGTCAATGCCACTGTTCAACATGGTACAGTTGATGTTGATAGCAGATCCACTAGAAACTGCGTTCAAGTATCCAAGACCAACATTGCCTCCATACATGACGCCGATAGAACCGCAGGTAGGTAAGTTCTACAACAGCCCAGTAGCTCTTGGAGCGGGAGCTGGATCGGTACTAGCATGTACATTTGCGGCATTAGGTTGTAAGCTTAATACG
>NP-Alpha-2.2.2.1.2.2_OTU5__KC349249
TGTACTCACTATTTGTTTATAGTTGTAGTTGCAGTAAACTCGACTTTGTTAACAATTAACTCGGGTGACTATATCTTCTATACTGATTGGGCCTGGACGTCATTTGTAGTATTTTCTATAGCTAACACTTTGATGACTGTTGTTGGTGCTGTGTATTATCTTACATTTACTGGTGTACCCGGCACTGCATCGTATTACGGTTTGATTATGCAAGTCTATACGTGGGTTGCAAAAGTTGCATGGTTT---GCACTTGGTTACCCAGTGGATTTCATTGTTCACCCAATGTGGATTCCATCGTGTATGTTATTGGACTTGGCATATTGGGCTACAAAGAAGAATAAACACTCGCTGATATTCTTTGGCGGAGTTTTAGTTGGAATGTCAATGCCACTGTTCAACATGGTACAGTTGATGTTGATAGCAGATCCACTAGAAACTGCATTCAAGTATCCAAGACCAACATTACCTCCATACATGACGCCGATAGAACCGCAGGTAGGTAAGTTCTACAACAGCCCAGTAGCTCTTGGAGCGGGAGCTGGATCGGTACTAGCATGTACATTTGCGGCATTAGGTTGTAAGCTCAATACG
>NP-Alpha-2.2.2.1.2.2_OTU6__GU360832
TGTACTCATTATTTATTCATAGTTGTAGTTGCAGTAAACTCTACTTTGTTAACAATTAACTCTGGTGACTATATCTTCTATACCGACTGGGCCTGGACGTCATTTGTAGTATTTTCTATAGCTAACACTTTGATGACAGTTGTTGGTGCTGTGTATTATCTTACATTTACTGGTGTACCCGGTACTGCATCGTATTATGGTTTGATTATGCAAGTCTATACATGGGTTGCAAAAGTTGCATGGTTT---GCACTTGGTTACCCGGTGGATTTCATCGTTCATCCGATGTGGATTCCATCTTGTATGTTATTGGACTTGGCATATTGGGCGACGAAGAAGAATAAGCACTCGCTGATATTCTTTGGCGGAGTTTTAGTCGGAATGTCAATGCCACTGTTCAATATGGTACAGTTGATGTTGATAGCAGATCCGCTAGAAACTGCATTCAAGTATCCAAGACCGACGTTACCACCATATATGACACCGATAGAACCGCAGGTAGGTAAATTCTACAACAGCCCAGTTGCACTTGGTGCAGGTGCTGGTGCAGTACTAGCTTGTACATTTGCGGCTCTAGGTTGTAAACTTACAACT
>NP-Alpha-2.2.2.1.2.2_OTU7__EU340498
TGTACACACTACTTATTCATAGTAGTAGTTGCAGTTAACTCCACTTTGTTAACAATTAACTCTGGTGACTATATCTTCTATACTGATTGGGCCTGGACATCATTTGTAGTATTCTCCATCGCCAACACTCTCATGGTTACTGTTGGCGCTGTGTATTATCTTACATTTACTGGTGTACCTGGTACCGCATCGTATTACGGTCTGATTATGCAAGTCTATACATGGGTTGCAAAAGTTGCATGGTTT---GCACTTGGTTACCCAGTGGATTTCATTGTTCATCCAATGTGGATTCCATCTTGTATGTTATTGGACTTGGCATATTGGGCGACAAAGAAGAATAAGCACTCGCTGATATTCTTTGGCGGAGTTTTAGTCGGAATGTCAATGCCACTGTTCAACATGGTTCAACTTATGTTGGTGGCGGATCCGCTAGAAACTGCATTCAAATATCCGAGACCGACGTTGCCTCCATACATGACGCCGATAGAACCGCAGGAAGGTAAGTTCTACAACAGCCCAGTAGCTCTGGGAGCGGGAGCGGGATCGGTACTAGCATGTACGTTTGCGGCATTAGGCTGTAAGCTTAATACG
>NP-Alpha-2.2.2.1.2.2_OTU8__KF512364
TGTACTCATTACTTATTCATAGTAGTAGTTGCAGTTAACTCCACTTTGTTAACGATTAACTCTGGTGACTATATCTTCTATACTGATTGGGCTTGGACATCATTTGTGGTATTCTCAATTGCCAACACTCTCATGGTTACTGTTGGTGCTGTGTATTATCTTACATTTACTGGTGTACCTGGTACCGCGACGTATTACGGTCTGATTATGCAGGTCTATACTTGGGTTGCAAGGGTTGCATGGTTT---GCACTTGGCTATCCAGTGGATTTCATCGTTCATCCGATGTGGATTCCATCTTGTATGTTGTTGGACTTGGCATATTGGGCAACAAAGAAGAATAAGCACTCGCTGATATTCTTTGGAGGAGTTTTAGTCGGAATGTCAATGCCACTATTCAACATGGTTCAACTTATGTTGGTGGCGGACCCGCTAGAAACTGCATTCAAGTATCCAAGACCAACATTGCCTCCATACATGACGCCGATAGAACCGCAGGTAGGTAAGTTCTACAATAGCCCAGTAGCTCTGGGAGCGGGAGCTGGATCGGTACTAGCATGTACGTTTGCGGCATTAGGCTGTAAGCTTAATACG
>NP-Alpha-2.2.2.1.2.2_OTU9__FJ615369
TGTACTCACTACTTATTCATAGTAGTAGTTGCAGTTAACTCCACTTTGTTAACGATTAACTCTGGTGACTATATCTTCTATACTGATTGGGCCTGGACATCATTTGTAGTATTTTCCATTGCCAACACTTTGATGACTGTTGTTGGTGCTGTGTATTATCTTACATTTACTGGTGTACCTGGTACTGCATCGTATTACGGTCTGATTATGCAGGTCTATACATGGGTTGCAAAAGTTGCATGGTTT---GCACTTGGTTACCCGGTGGATTTCATCGTTCATCCGATGTGGATTCCATCTTGTATGTTATTGGACTTGGCATATTGGGCGACGAAGAAGAATAAGCACTCGCTGATATTCTTTGGCGGAGTTTTAGTTGGAATGTCAATGCCACTGTTCAATATGGTACAGTTGATGTTGATAGCAGATCCGCTAGAAACTGCATTCAAGTATCCGAGACCAACATTGCCTCCATACATGACGCCGATAGAGCCGCAGGTAGGTAAGTTCTACAATAGCCCAGTAGCTCTGGGAGCGGGAGCTGGATCGGTACTAGCATGTACATTTGCGGCATTAGGCTGTAAGCTTAATACG
>NP-Alpha-2.2.2.1.2.3_OTU1__AB703998
TGTACTCACTACTTGTTCATAGTAGTAGTTGCAGTTAACTCCACTTTATTAGTAATTAACGCGGGGGACTATATCTTCTATACTGATTGGGCCTGGACTTCATTTGTAGTATTTTCCATCGCTAACACTCTCATGGTTACCGTCGGTGCTGTGTATTATCTCACATTTACAGGTGTACCTGGTACTGCAACGTATTATGGTCTGATTATGCAAGTCTATACATGGGTTGCAAAAGTTGCATGGTTT---GGACTTGGTTATCCAGTAGACTTTATTGTTCATCCAATGTGGATTCCATCTTGTATGCTGTTGGACTTGGCGTATTGGGCGACAAAGAAGAATAAACACTCGCTGATATTCTTTGGCGGAGTTTTAGTCGGAATGTCGTTCCCGCTCTTCAACATGGTACAGTTAATGTTGATTGCGGATCCACTAGAAACTGCATTCAAGTATCCAAGACCAACATTGCCTCCATACATGACGCCTATAGAACCGCAGGTAGGAAAGTTCTACAATAGCCCAGTAGCTTTGGGAGCGGGAGCTGGAGCTGTACTAGCGTGTACGTTTGCTGCATTAGGATGTAAGCTTAATACG
>NP-Alpha-2.2.2.1.2.3_OTU2__EU886109
TGTACTCATTACTTATTCATAGTAGTAGTTGCAGTAAACTCTACTTTACTAGTAATTAACGCGGGAGATTATATCTTCTATACTGATTGGGCCTGGACTTCATTTGTAGTATTTTCCATCGCTAACACTCTCATGGTTACTGTTGGTGCTGTGTATTATCTCACTTTTACAGGTGTACCTGGTACTGCAACGTATTATGGTCTGATTATGCAAGTCTATACATGGGTTGCAAAAGTTGCGTGGTTT---GCACTTGGTTATCCAGTGGACTTTATTGTTCATCCAATGTGGATTCCATCTTGTATGCTTTTGGACTTGGCGTATTGGGCGACAAAGAAAAATAAACATTCGCTAATATTCTTTGGTGGAGTTTTAGTTGGAATGTCAATGCCACTGTTCAATATGGTACAGTTGATGTTGATTGCGGATCCACTAGAAACTGCATTTAAGTATCCAAGACCTACATTGCCTCCATACATGACGCCTATAGAACCGCAGGTCGGTAAGTTCTACAATAGCCCAGTAGCTCTGGGAGCGGGAGCTGGATCGGTACTAGCGTGTACATTTGCAGCATTAGGCTGTAAGCTTAATACG
>NP-Alpha-2.2.2.1.2.3_OTU3__EU886125
TGTACTCATTACTTATTCATAGTAGTAGTTGCAGTAAACTCCACTTTACTAGTAATTAACGCGGGAGATTATATCTTCTATACTGATTGGGCCTGGACTTCATTTGTAGTATTTTCCATCGCTAACACTCTCATGGTTACTGTTGGTGCTGTGTATTATCTTACTTTTACAGGTGTACCTGGTACTGCAACGTATTATGGTCTGATTATGCAAGTCTATACATGGGTTGCAAAAGTTGCGTGGTTT---GCACTTGGCTATCCAGTAGATTTCATCGTTCATCCAATGTGGATTCCATCTTGTATGTTATTGGACTTGGCGTATTGGGCGACAAAGAAGAATAAACACTCGCTGATATTCCTTGGTGGAGTTTTAGTCGGAATGTCAATGCCACTGTTCAATATGGTACAGTTGATGTTGATTGCGGATCCATTAGAAACTGCATTCAAGTATCCAAGACCAACATTGCCTCCCTACATGACGCCTATAGAACCGCAGGTCGGTAAGTTCTACAATAGCCCAGTAGCTCTGGGAGCGGGAGCTGGAGCTGTACTAGCGTGTACATTTGCAGCATTAGGCTGTAAGCTTAACACA
>NP-Alpha-2.2.2.1.2.3_OTU4__EU810221
TGTACTCATTATTTATTTATAGTTGTAGTTGCAGTCAACTCCACTTTATTAGTAATTAACTCGGGCGACTATATCTTCTATACTGATTGGGCCTGGACATCATTTGTGGTATTTTCCATTGCTAACACTCTGATGGTTGTTGTTGGTGCTGTTTATTATCTCACATTTACTGGTGTACCTGGTACTGCATCATATTATGGTCTGATTATGCAAGTCTATACATGGGTTTCAAAAGTTGCATGGTTT---GCACTTGGCTATCCAGTGGATTTCATCGTTCATCCAATGTGGATTCCATCTTGTATGCTGTTGGACTTGGCGTATTGGGCAACGAAGAAGAATAAACACTCGCTGATATTCTTTGGTGGAGTTTTAGTTGGAATGTCAATGCCACTGTTCAATATGGTACAGTTGATGTTAATTGCGGATCCACTAGAAACTGCATTCAAGTATCCAAGACCAACATTGCCTCCCTACATGACGCCTATAGAACCGCAGGTCGGTAAGTTCTACAATAGCCCAGTAGCTCTGGGAGCGGGAGCTGGAGCTGTACTAGCGTGTACATTTGCAGCATTAGGCTGTAAGCTTAATACG
>NP-Alpha-2.2.2.1.2.4_OTU1__EU886183
TGTACTCACTACTTATTCATAGTTGTAGTTGCAGTCAATTCCACTTTGTTAACAATTAACTCTGGAGATTATATCTTCTATACAGATTGGGCCTGGACATCATTTGTAGTATTCTCAATTGCTAATACTCTGATGACTGTTGTTGGTGCTGTGTACTATCTTACATTTACTGGCGTACCTGGTACGGCAACGTATTATGGTCTGATTATGCAAGTCTATACATGGGTTGCAAAAGTTGCGTGGTTT---GCACTTGGCTATCCAGTGGATTTCATCGTTCATCCGATGTGGATTCCATCTTGTATGTTGTTGGACTTGGCATATTGGGCGACAAAGAAGAATAAACACTCGCTGATATTCTTTGGTGGAGTTTTAGTTGGAATGTCAATGCCACTGTTCAACATGGTACAGTTGATGTTGATAGCGGATCCACTAGAAACTGCATTCAAGTATCCAAGACCAACATTGCCTCCATACATGACGCCGATAGAGCCGCAGGTAGGTAAGTTCTACAATAGCCCAGTAGCTTTGGGAGCGGGAGCTGGAGCGGTACTAGCATGTACATTTGCAGCATTAGGTTGTAAGATGAATACG
>NP-Alpha-2.2.2.1.2.4_OTU2__FJ888610
TGTACTCCCTACTTATTCATAGTTGTAGTTGCAGTTAACTCCACTTTATTAGTAATTAACTCGGGAGACTATATCTTCAATACAGATTGGGCCTGGACATCATTTGTCGTATTCTCAATTGCTAATACTCTGATGACTGTTGTTGGTGCTGTGTATTATCTTACATTTACTGGCGTACCTGGTACGGCAACGTATTATGGTCTGATTATGCAAGTCTATACATGGGTTGCAAAAGTTGTATGGTTT---GCACTTGGCTATCCAGTAGATTTCATCGTTCATCCAATGTGGATTCCATCTTGTATGTTATTGGACTTGGCGTATTGGGCGACGAAGAAGAATAAACACTCGCTGATATTCTTTGGTGGAGTTTTAGTCGGAATGTCAATGCCACTGTTCAATATGGTACAGTTGATGTTGATTGCGGATCCACTAGAAACTGCATTCAAGTATCCAAGACCAACATTGCCTCCATACATGACGCCTATAGAACCGCAGGTCGGTAAGTTCTACAATAGCCCAGTAGCTCTGGGTGCGGGAGCGGGAGCTGTACTAGCATGTACGTTTGCAGCGTTAGGTTGTAAGATGAATACA
>NP-Alpha-2.2.2.1.2.4_OTU3__KF970687
TGTACTCACTACTTATTCATAGTTGTAGTTGCAGTCAATTCCACTTTGTTAACAATTAACTCTGGAGATTATATCTTCTATACAGATTGGGCCTGGACATCATTTGTAGTATTCTCAATTGCTAATACTCTGATGACTGTTGTTGGTGCTGTGTATTATCTTACATTTACTGGCGTACCTGGTACGGCAACGTATTATGGTCTGATTATGCAAGTCTATACATGGGTTGCAAAAGTTGCGTGGTTT---GCACTTGGCTATCCAGTGGATTTCATCGTTCATCCAATGTGGATTCCATCTTGTATGTTATTGGACTTGGCGTATTGGGCGACAAAGAAGAATAAACACTCGCTGATATTCTTTGGTGGAGTTTTAGTCGGAATGTCAATGCCACTGTTCAATATGGTTCAGTTGATGTTAATTGCGGATCCACTAGAAACTGCATTCAAGTATCCAAGACCAACATTGCCTCCATACATGACGCCTATAGAACCGCAGGTCGGTAAGTTCTACAATAGCCCAGTAGCTCTGGGAGCGGGAGCGGGAGCTGTACTAGCATGTACGTTTGCAGCGTTAGGTTGTAAGCTTAATACG
>NP-Alpha-2.2.2.1.2.Incertae_sedis_OTU1__KC857521
TGTACTCACTACTTATTCATAGTTGTAGTTGCAGTAAATTCCACTTTGCTAACAATTAACTCTGGTGACTATATCTTCTATACTGATTGGGCCTGGACACCATTTGTAGTATTCTCAATTGCCAACACTCTGATGACTGTTGTTGGTGCTGTATATTATCTCACATTTACTGGCGTACCTGGTACGGCAACGTATTATGGTCTGATTATGCAAGTCTATACATGGGTTGCAAAAGTTGCATGGTTT---GCACTTGGCTATCCAGTTGACTTTATTGTTCATCCAATGTGGATTCCGTCTTGTATGCTGTTGGACTTGGCATATTGGGCTACAAAGAAGAATAAGCACTCGCTCATATTCTTCGGTGGGGTTTTAGTTGGAATGTCAATGCCACTGTTCAACATGGTACAGCTGATGTTGATTGCAGATCCACTAGAAACTGCATTCAAGTATCCAAGACCAACATTGCCTCCATACATGACGCCTATAGAACCGCAGGTGGGTAAGTTCTACAACAGCCCAGTAGCTCTGGGAGCGGGAGCTGGATCGGTACTAGCATGTACATTTGCGGCATTAGGTTGTAAACTTAATACG
>NP-Alpha-2.2.2.1.2.Incertae_sedis_OTU2__KC857541
TGTACTCATTACTTATTCATAGTTGTAGTTGCAGTTAACTCTACTTTGTTAACAATTAACTCTGGAGACTATATCTTCTATACTGATTGGGCCTGGACATCATTTGTAGTATTCTCAATTGCCAACACTCTGATGACTGTTGTTGGTGCTGTCTATTATCTCACATTTACTGGCGTACCTGGTACGGCAACGTATTATGGTCTGATTATGCAAGTCTATACATGGGTTGCAAAAGTTGCATGGTTT---GCACTTGGCTATCCTGTGGACTTTATTGTTCACCCAATGTGGATTCCATCTTGTATGCTGTTGGACTTGGCGTATTGGGCGACAAAGAAGAATAAACACTCGCTGATATTCTTTGGCGGAGTTTTAGTCGGAATGTCGATGCCACTATTCAATATGGTACAATTAATGTTGATTGCAGACCCACTAGAAACTGCATTCAAGTATCCAAGACCAACATTGCCTCCATACATGACGCCGATAGAACCGCAGGTAGGTAAGTTCTACAACAGCCCAGTAGCTCTTGGAGCGGGAGCTGGATCGGTACTAGCATGTACATTTGCAGCATTAGGTTGTAAGCTTAATACG
>NP-Alpha-2.2.2.1.2_OTU1__AB592040
TGTACTCATTACTTATTCATAGTTGTAGTTGCAGTCAACTCCACTTTGTTAACAATTAACTCGGGAGACTATATCTTCTATACTGATTGGGCTTGGACATCATTTGTTGTATTCTCAATTGCCAACACTCTGATGACTGTTGTTGGTGCTGTGTATTATCTTACATTTACTGGTGTACCTGGTACGGCAACGTATTATGGTCTGATTATGCAGGTCTATACATGGGTTGCAAAAGTTGCATGGTTT---GCACTTGGCTATCCAGTGGATTTCATCGTTCATCCAATGTGGATTCCATCTTGTATGTTATTGGACTTGGCGTATTGGGCAACAAAGAAGAATAAACACTCGCTGATATTCTTTGGCGGAGTTTTAGTCGGAATGTCAATGCCACTGTTCAATATGGTACAGTTGATGTTGATTGCGGATCCACTAGAAACTGCATTCAAGTATCCAAGACCAACATTGCCCCCATACATGACGCCTATAGAACCGCAGGTCGGTAAGTTCTACAATAGCCCAGTAGCTCTGGGAGCGGGAGCTGGAGCGGTACTAGCATGTACATTTGCAGCACTAGGCTGTAAGCTTAACACG
>NP-Alpha-2.2.2.1.2_OTU2__AB703989
TGTACCCATTACTTATTTATCGTTGTAGTTGCCGTCAATTCTACTTTGTTAACAATTAACTCGGGAGACTATATCTTCTATACTGATTGGGCCTGGACATCATTTGTAGTATTCTCAATTGCCAACACTTTGATGACTATTGTAGGTGCAGTGTATTATCTTACATTTACTGGTGTACCTGGTACAGCTACGTACTATGGTCTGATTATGCAAGTCTATACATGGGTTGCAAAAGTTGCATGGTTT---GCACTTGGCTATCCAGTGGATTTCATCGTTCATCCAATGTGGATTCCATCTTGTATGTTATTGGACTTGGCGTATTGGGCGACGAAGAAGAATAAACACTCGCTGATATTCTTTGGCGGAGTTTTAGTTGGAATGTCAATGCCACTGTTCAATATGGTGCAGTTGATGTTGATAGCAGATCCACTAGAAACTGCATTCAAGTATCCAAGACCAACATTACCACCATACATGACGCCTATAGAACCGCAGGTAGGTAAGTTCTACAACAGCCCAGTAGCTCTGGGAGCGGGAGCTGGATCGGTACTAGCATGTACATTTGCAGCATTAGGCTGTAAGCTTAATACG
>NP-Alpha-2.2.2.1.2_OTU3__AB703990
TGTACTCACTATTTATTTATAGTTGTAGTTGCAGTCAATTCCACTTTGTTAACAATTAACTCGGGAGATTATATCTTCTATACAGATTGGGCTTGGACATCATTTGTGGTATTTTCTATTGCTAACACTCTGATGACTGTTGTTGGTGCTGTGTATTATCTTACATTTACAGGCGTACCTGGTACGGCAACGTATTACGGTCTGATTATGCAAGTCTATACATGGGTTGCAAAAGTTGCATGGTTT---GCACTTGGCTATCCAGTGGATTTCATCGTTCATCCAATGTGGATTCCATCTTGTATGCTGTTGGACTTGGCGTATTGGGCAACGAAGAAGAATAAACACTCGCTGATATTCTTTGGTGGAGTCTTAGTCGGAATGTCAATGCCGCTGTTTAATATGGTACAGTTGATGTTGATAGCAGATCCGCTAGAAACTGCATTCAAGTATCCAAGACCAACATTGCCTCCATACATGACGCCGATAGAACCGCAGGTAGGTAAGTTCTACAATAGCCCGGTAGCTTTGGGAGCGGGAGCTGGATCGGTACTAGCATGTACATTTGCAGCATTAGGTTGTAAGCTTAACACA
>NP-Alpha-2.2.2.1.2_OTU4__EU810214
TGTACTCACTACTTATTCATAGTTGTAGTTGCAGTCAACTCCACTTTGTTAACAATTAACTCTGGAGATTATATCTTCTATACTGATTGGGCCTGGACATCATTTGTAGTATTCTCAATTGCCAACACTCTGATGACTGTTGTTGGTGCTGTTTATTATCTCACATTTACTGGCGTACCTGGTACGGCAACGTATTACGGTCTGATTATGCAGGTCTATACATGGGTTGCAAAAGTTGCATGGTTT---GCACTTGGCTATCCAGTGGATTTCATCGTTCATCCAATGTGGATTCCATCTTGTATGCTGTTGGACTTGGCGTATTGGGCGACGAAGAAGAATAAACACTCGCTGATATTCTTTGGTGGAGTTTTAGTCGGAATGTCAATGCCACTATTCAATATGGTACAGTTGATGTTAATTGCGGATCCATTAGAAACTGCATTCAAGTATCCAAGACCAACATTGCCTCCCTACATGACGCCTATAGAACCGCAGGTCGGTAAGTTCTACAATAGCCCAGTAGCTCTGGGAGCGGGAGCTGGATCGGTACTAGCGTGTACATTTGCAGCATTAGGTTGTAAGCTTAATACA
>NP-Alpha-2.2.2.1.2_OTU5__EU810220
TGTACTCACTATTTATTCATAGTCGTAGTTGCAGTCAACTCTACTTTGTTAACAATTAACGCTGGTGACTATATCTTCTATACTGACTGGGCTTGGACATCATTTGTGGTATTCTCAATTGCCAACACTCTGATGACTATTGTTGGTGCTGTGTATTATCTTACATTTACTGGCGTACCTGGTACTGCAACGTACTATGGTCTGATTATGCAAGTCTATACTTGGGTTGCAAAAGTTGCATGGTTT---GCACTTGGCTATCCAGTAGATTTCATCGTTCATCCAATGTGGATTCCATCTTGTATGCTGTTGGACTTGGCATATTGGGCGACAAAGAAAAATAAACACTCGCTGATATTCTTTGGTGGAGTTTTAGTTGGAATGTCAATGCCACTGTTCAATATGGTACAATTAATGTTGATTGCAGATCCACTAGAGACTGCATTCAAGTATCCAAGACCAACATTGCCTCCATACATGACGCCGATAGAACCGCAGGTAGGTAAGTTCTACAATAGCCCAGTAGCTCTGGGAGCGGGAGCTGGAGCGGTACTAGCATGTACATTTGCAGCATTAGGTTGTAAGATGAATACG
>NP-Alpha-2.2.2.1.2_OTU6__EU886088
TGTACTCATTATTTATTCATAGTTGTAGTTGCAGTCAACTCAACTTTGTTAACAATTAACTCGGGTGACTATATCTTCTACACTGATTGGGCTTGGACATCATTTGTGGTATTCTCAATTGCCAACACTCTGATGACTGTTGTTGGCGCTGTCTATTATCTTACATTTACAGGTGTACCTGGTACTGCATCGTATTACGGTCTGATTATGCAGGTCTATACATGGGTTGCAAAAGTTGCATGGTTT---GCACTTGGTTATCCGGTAGACTTTATTGTTCACCCAATGTGGATTCCATCTTGTATGCTGTTGGACTTGGCGTATTGGGCTACAAAGAAGAATAAACATTCGCTGATATTCTTTGGTGGAGTTTTAGTTGGAATGTCAATGCCACTGTTCAATATGGTACAATTAATGTTGATTGCAGATCCACTAGAAACTGCATTCAAGTATCCAAGACCAACATTGCCTCCATACATGACGCCTATAGAACCGCAAGTCGGTAAGTTCTACAATAGCCCAGTAGCTCTGGGAGCGGGAGCTGGATCGGTATTAGCATGTACATTTGCGGCATTAGGCTGTAAGCTTAACACG
>NP-Alpha-2.2.2.1.2_OTU7__GQ500237
TGTACTCACTATTTATTCATAGTTGTAGTTGCGGTCAATTCCACTTTGTTAACAATTAACTCTGGTGACTATATCTTCTATACAGATTGGGCTTGGACATCATTTGTAGTATTTTCTATCGCTAACACTTTGATGACTGTTGTTGGTGCTGTGTATTATCTTACATTTACAGGTGTACCTGGTACGGCAACGTATTACGGTCTGATTATGCAAGTCTATACATGGGTTGCAAAAGTTGCATGGTTT---GCACTTGGCTATCCAGTGGATTTCATCGTTCATCCAATGTGGATTCCATCTTGTATGTTATTGGACTTGGCGTATTGGGCGACGAAGAAGAATAAACACTCGCTGATATTCTTTGGCGGAGTTTTAGTCGGAATGTCAATGCCACTGTTCAATATGGTACAGTTGATGTTGATTGCGGATCCACTAGAAACTGCATTCAAGTATCCAAGACCAACATTACCTCCATACATGACGCCTATAGAACCGCAGGTCGGTAAGTTCTACAACAGCCCAGTAGCTTTGGGAGCGGGAGCTGGATCGGTACTAGCATGTACATTTGCGGCATTAGGATGTAAGCTTAATACG
>NP-Alpha-2.2.2.1.2_OTU8__JF719146
TGTACTCATTACTTATTCATAGTTGTAGTTGCAGTCAATTCTACTTTGTTAACAATTAACTCTGGTGATTATATCTTCTATACTGACTGGGCTTGGACATCATTTGTAGTATTTTCAATTGCTAACACTCTGATGACAGTTGTTGGTGCTGTGTATTATCTTACATTTACTGGTGTACCTGGTACGGCAACGTATTATGGTCTGATTATGCAGGTCTATACATGGGTTGCAAAAGTTGCATGGTTT---GCACTTGGTTATCCGGTAGACTTTATTGTTCATCCAATGTGGATTCCATCTTGTATGCTGTTGGACTTGGCGTATTGGGCGACAAAGAAGAATAAACACTCGCTGATATTCTTTGGCGGAGTTTTAGTTGGAATGTCAATGCCACTGTTCAATATGGTACAATTAATGTTGATTGCAGATCCACTAGAAACTGCATTCAAGTATCCAAGACCAACATTGCCTCCATACATGACGCCGATAGAACCGCAGGTAGGTAAGTTCTACAATAGCCCAGTAGCTTTGGGAGCGGGAGCTGGATCGGTACTAGCATGTACATTTGCAGCATTAGGCTGTAAGCTTAACACG
>NP-Alpha-2.2.2.1.2_OTU9__JF719185
TGTACTCACTACTTATTCATAGTTGTAGTTGCAGTCAATTCCACTTTGTTAACAATTAACTCTGGAGACTATATCTTCTATACAGATTGGGCCTGGACATCATTTGTAGTATTTTCTATCGCTAACACTCTGATGACTGTTGTTGGTGCTGTGTATTATCTTACATTTACAGGCGTACCTGGTACGGCAACGTATTATGGTCTGATTATGCAAGTCTATACATGGGTTGCAAAAGTTGCATGGTTT---GCACTTGGCTATCCAGTTGATTTCATAGTTCATCCAATGTGGATTCCATCTTGTATGCTGTTGGATTTGGCATATTGGGCGACAAAGAAGAATAAACACTCGCTGATATTCTTTGGCGGAGTTTTAGTCGGAATGTCAATGCCACTGTTCAATATGGTACAGTTGATGTTGATTGCGGATCCACTAGAAACTGCATTCAAGTATCCAAGACCAACATTGCCCCCATATATGACGCCAATAGAACCGCAGGTCGGTAAGTTCTATAATAGCCCAGTAGCTCTGGGAGCGGGAGCTGGATCGGTACTAGCATGTACATTTGCAGCATTAGGCTGTAAGCTTAATACG
>NP-Alpha-2.2.2.Incertae_sedis_OTU1__JF924000
TGTACTCACTACTTATTCATAGTAGTGGTAGCCGTAAACTCAACCTTGTTGACAATCAACACTGGTGACTACATTTTCTATACTGATTGGGCATGGACATCATTTGTCGTATTTTCAATTGGTAATGTATTGATGTTGTCAGTTGGTGCGGTGTATTATCTGCTATTTACTGGAGTCCCAGGAACAGCAACTTACTACGGACTGATTATGACAGTTTATACTTGGGTAGCAAAAGGTGCGTGGTTT---TCGCTTGGTTATCCATATGATTTCATAGTAACTCCAATGTGGTTACCTTCGTGTATGTTGTTAGATTTGGTATATTGGGCGACAAAAAAGAACAAGCACTCGTTGATATTGTTCGGCGGTGTACTTGTAGGAATGTCGTTCCCGTTGTTCAACATGGTAAATCTATTGACGATTGCAGACCCACTTGAAACAGCATTCAAGTATCCAAGACCGACACTACCACCATATATGACACCGGTAGAACCGCAAGTAGGTAAGTTCTACAATAGTCCAGTTGCACTAGGTGCAGGTGCTGGATCCGTATTGGCGGTAACGTTTACAGCGTTGGGTGCAAAACTCAATACT
>NP-Alpha-2.2.2.Incertae_sedis_OTU2__JF924798
TGTACTCACTACTTGTTCATAGTAGTAGTGGCCGTTAACTCAACCTTGTTGACAATCAACACTGGTGACTACATTTTCTATACTGATTGGGCGTGGACATCATTTGTCGTATTTTCAATTGGTAATGAATTAATGCTATCAGTTGGAGCAGTGTATTATCTGCTATTTACTGGAGTCCCAGGAACAGCAACATACTACGGACTGATTATGCAAGTTTATACTTGGGTAGCAAAAGGTGCGTGGTTT---TCGCTTGGTTATCCATACGACTTTATCGTAACTCCAATGTGGATTCCGTCGTGTATGTTGTTAGATTTGGTATATTGGGCGACAAAAAAGAACAAACACTCGTTGATACTGTTCGGCGGTGTACTTGTTGGAATGTCATTCCCGTTGTTCAACATGATAAATCTACTGACGGTAGCAGACCCACTAGAAACAGCATTCAAGTATCCAAGACCAACATTACCACCATATATGACGCCGGTAGAACCGCAAGTAGGAAAGTTCTACAATAGCCCAGTAGCGTTAGGTGCTGGAACTGGAGCTGTACTGACCGTAACGTTTACTGCGTTGGGTGCTAAGCTCAATACG
>NP-Alpha-2.2.2_OTU1__HM589852
TGTACTCACTACTTGTTCATAGTAGTAGTTGCAGTAAACTCAACATTGTTGACAATTAACAGTGGAGACTATATTTTCTATACTGACTGGGCATGGACATCATATGTCGTATTTTCCATCGCTAACACTTTGATGGTTTCAGTCGGTGCAACATACTATCTGTTGTTTACTGGTGTTCCAGGAACGGCAACGTATTATGGATTGATAATGCAGGTCTATACATGGGTCGCCAAAGGCGCATGGTTT---GCTCTGGGTTATCCATATGACTTCATAGTGACTCCAATGTGGATTCCATCATGTATGTTGTTGGACTTAGCATATTGGGCAACAAAACGAAACAAGCACTCTTTGATATTATTCGGAGGTGTCTTAGTTGGAATGTCAATGCCATTGTTTAACATGGTAAACTTGTTGACAGTAGCTGATCCACTTGAAACAGCATTCAAGTATCCACGACCAACATTGCCACCATACATGACGCCAATAGAACCGCAGGTAGGTAAATTCTACAACAGTCCAGTTGCACTGGGTGCTGGAGTTGGTTCAGTTTTGGCTGTTACGTTTACGGCATTGGGTGCAAAACTCAATACA
>NP-Alpha-2.2.3.1_OTU1__JF924216
TGTACTCATTACTTGTTCATAGTAGTGGTTGCAGTAAACTCTACCTTGTTAACAATTAACACAGGAGACTACATCTTCTACACAGACTGGGCCTGGACATCTTATACGGTATTCTCAATTGGAAACATTCTCATGATTTCAGTTGGTGCTACGTATTACCTATTATTTACAGGAGTTCCAGGAACAGCTAGTTATTACGGCTTAATTATGCAAGTTTACACCTGGGTCGCCAAAGGCGCATGGTTT---GCATTAGGATATCCATACGACTTCATAGTGACTCCAATGTGGATACCGTCGTGTATGTTATTGGACTTGGCATATTGGGCTTCGAAGAGAAACAAGCACTCGCTGATACTGTTTGGCGGTGTACTTGTAGGTATGTCATTCCCGTTGTTCAACATGGTAAACTTGTTGACAGTAGCAGACCCACTAGAAACGGCATTCAAATATCCAAGACCAACATTGCCACCATACATGGTTCCAATAGAGCCGCAGGTCGGAAAATTCTATAATAGTCCTGTAGCGCTTGGTGCTGGTACTGGTGCTGTATTGGCAGTAACGTTTACGGCATTGGGAGCAAAACTCAATACG
>NP-Alpha-2.2.3.1_OTU2__JX537520
TGTACACACTACTTATTCATAGTAGTAGTTGCAGTAAACTCTACCCTGTTAACAATTAACACAGGTGACTACATCTTCTATACTGATTGGGCCTGGACATCATATACAGTATTTTCAATTGGAAACATTCTCATGATTTCAGTTGGTGCTACGTATTACCTATTATTCACAGGAGTTCCAGGAACAGCTAGTTACTACGGCCTTATTATGCAAGGTTATACGTGGGTCGCCAAAGGCGCATGGTTT---GCACTTGGTTATCCATACGACTTCATCGTGACTCCAATGTGGATTCCGTCATGTATGTTGTTGGACTTGGCGTATTGGGCTTCGAAGAGAAATAAGCACTCGCTGATACTGTTTGGCGGCGTACTTGTAGGTATGTCATTCCCATTGTTCAACATGGTAAACTTGTTGACAGTAGCAGACCCACTAGAAACGGCATTCAAATATCCAAGACCAACATTGCCACCATACATGGTGCCAATAGAGCCGCAGGTCGGTAAATTCTATAACAGTCCTGTAGCGCTTGGTGCGGGTACTGGTGCTGTATTGGCCGTCACGTTTACGGCGTTGGGTGCTAAACTCAATACT
>NP-Alpha-2.2.3.1_OTU3__KC735591
TGTACTCACTACTTGTTCATAGTAGTGGTTGCAGTAAACTCAACCTTGTTGACAATTAACACAGGTGACTACATCTTCTACACAGATTGGGCCTGGACATCTTATACTGTATTTTCAATTGGAAACATACTCATGATTTCAGTTGGCGCTACGTATTACCTATTATTTACAGGGGTTCCAGGAACAGCAACATATTATGGCTTAATTATGCAGGTTTATACCTGGGTCGCAAAGGGCGCATGGTTT---GCATTAGGATATCCATATGACTTCATAGTGACTCCTATGTGGATACCGTCGTGCATGTTATTGGACTTGGCATATTGGGCATCGAAGAGAAACAAACACTCGCTGATATTGTTTGGCGGAGTGCTTGTAGGTATGTCATTCCCGTTGTTCAACATGGTAAACTTGTTGACAGTAGCAGACCCACTAGAAACGGCATTCAAATATCCAAGGCCAACATTGCCACCATACATGGTTCCAATAGAGCCGCAGGTAGGAAAATTCTATAACAGTCCTGTAGCGCTTGGTGCTGGTACTGGTTCTGTATTGGCAGTAACGTTTACGGCATTGGGAGCTAAACTCAATACG
>NP-Alpha-2.2.3.2_OTU1__DQ148623
TGTACGCACTACTTGTTCATAGTAGTCGTTGCAGTAAACTCAACCTTGTTAACAATTAACACTGGTGACTACATCTTCTACACAGACTGGGCCTGGACATCTTATACAGTATTTTCAATTGGAAACATTTTGATGGTTTCAGTTGGTGCTACATATTACCTCTTATTCACGGGGGTTCCAGGAACAGCTACGTATTATGGCCTTATTATGCAAGTCTATACATGGGTCGCAAAAGGCGCATGGTTT---GCACTAGGATATCCATATGACTTCATTGTGACTCCAATGTGGATACCGTCGTGTATGTTACTTGACTTGGCGTATTGGGCTACGAAGAGAAACAAGCACTCGCTAATACTATTTGGCGGAGTACTTGTTGGTATGTCATTCCCATTGTTCAACATGGTAAACCTGTTGACAGTAGCAGACCCACTAGAAACGGCATTCAAATATCCAAGACCAACACTGCCCCCATACATGGTACCAATAGAACCGCAGGTCGGAAAGTTCTATAACAGTCCGGTCGCGCTGGGAGCTGGTGCGGGTTCAGTATTGGCAGTAACGTTTACGGCGTTGGGAGCAAAACTCAACACA
>NP-Alpha-2.2.3.2_OTU2__DQ501070
TGTACGCACTACTTGTTCATAGTAGTAGTTGCAGTAAACTCAACCCTGTTAACAATTAACACTGGTGACTACATCTTCTATACTGACTGGGCCTGGGCGTCTTACACAGTATTCTCAATTGGAAACATTCTCATGATTTCAGTTGGTGCTACGTATTACCTCTTATTCACAGGAGTTCCAGGAACAGCTACGTATTATGGCCTAATTATGCAAGTCTATACATGGGTCGCAAAAGGCGCATGGTTT---GCACTTGGATATCCATATGACTTTATTGTAACTCCAATGTGGATACCGTCGTGTATGTTACTGGACTTGGCGTATTGGGCTACGAAGAGAAACAAGCACTCGTTAATTCTATTTGGCGGAGTACTTGTTGGTATGTCCTTCCCGTTGTTCAACATGGTAAACTTGTTGACAGTAGCAGACCCACTAGAAACCGCATTCAAATATCCAAGACCAACACTACCACCATACATGGTACCAATAGAACCGCAGGTCGGAAAGTTCTACAACAGTCCGGTCGCGCTGGGAGCTGGTGCTGGTTCAGTATTGGCTGTAACGTTTACGGCGTTGGGAGCAAAACTTAACACG
>NP-Alpha-2.2.3.2_OTU3__JF924673
TGTACGCACTACTTATTCATAGTAGTAGTTGCAGTAAACTCAACCCTGTTAACAATTAACACTGGTGACTACATCTTCTATACTGACTGGGCCTGGACATCTTATACAGTGTTCTCAATTGGAAACATTCTCATGATTTCAGTTGGTGCTACGTATTACCTCTTATTCACAGGAGTTCCAGGAACAGCTTCGTATTATGGCCTAATTATGCAAGTCTATACATGGGTCGCAAAAGGCGCATGGTTT---GCACTCGGATATCCATATGATTTCATTGTGACTCCAATGTGGATACCGTCGTGTATGTTGTTGGACTTGGCGTATTGGGCTACAAAGAGAAACAAGCACTCGTTAATACTATTTGGCGGAGTACTTGTTGGTATGTCATTCCCATTGTTCAACATGGTAAACTTGTTGACAGTAGCAGACCCACTAGAAACGGCATTCAAATATCCAAGACCAACGCTGCCACCATACATGGTACCAATCGAGCCGCAGGTCGGAAAGTTCTATAACAGTCCGGTCGCGCTGGGAGCAGGTGCTGGTTCAGTATTGGCAGTAACGTTTACAGCGTTGGGAGCAAAACTCAACACA
>NP-Alpha-2.2.3.2_OTU4__KC735266
TGTACGCACTACTTGTTCATTGTAGTAGTTGCAGTAAACTCAACCCTGTTAACAATTAACACAGGTGACTACATCTTCTATACTGACTGGGCCTGGACATCTTATACTGTATTCTCAATTGGAAACATTCTCATGATTTCAGTTGGTGCTACATATTACCTCTTATTCACAGGAGTTCCAGGAACAGCTACGTATTATGGCCTAATTATGCAAGTCTATACATGGGTCGCAAAAGGCGCATGGTTT---GCACTCGGATATCCATATGACTTCATTGTAACTCCAATGTGGATACCGTCGTGTATGTTACTGGACTTGGCTTATTGGGCTACGAAGAGAAACAAGCACTCGTTAATACTATTTGGCGGAGTACTTGTTGGTATGTCATTCCCATTGTTCAACATGGTAAACTTGTTGACAGTAGCAGACCCACTAGAAACGGCATTCAAATATCCAAGGCCAACATTGCCACCATACATGGTACCAATTGAACCTCAGGTCGGAAAGTTCTATAACAGTCCGGTTGCGCTGGGGGCAGGTGCTGGTTCAGTTTTGGCAGTGACGTTTACGGCGTTGGGAGCAAAACTTAACACG
>NP-Alpha-2.2.4_OTU10__KC735478
TGTACTCATTACTTATTCATAGTAGTAGTAGCAGTCAATTCAACTTTGTTGACAATTAACACAGGTGACTATATCTTCTACACAGACTGGGCTTGGACATCATATACAGTATTTTCCATTGGACACATTCTCATGATATGTGTAGGTGCAACATATTATCTATCATTCACAGGAGTTCCAGGAACAGCTACGTATTATGGCTTCATTATGCAGGTATATACATGGGTGGCAAAAGGTGCATGGTTT---GCACTAGGATATCCATATGACTTCATCGTTACTCCGATGTGGATTCCATCAGCCATGTTGTTAGACTTGGCATATTGGGCATCAAAGAAGAACAAGCACTCTCTGATACTGTTCGGCGGAGTACTGGTAGGAATGTCATTCCCGTTGTTCAACATGGTAAACTTGATGACAGTAGCAGATCCATTAGAAACAGCATTCAAATATCCAAGACCAACGTTACCTCCATACATGGCACCAATAGAACCGCAGGTAGGAAAGTTCTATAACAGTCCGGTTGCGCTTGGTGCGGGAGCTGGAGCAGTATTATCAGTAACGTTTACGGCGCTGGGTGGTAAACTCAATACG
>NP-Alpha-2.2.4_OTU1__DQ148612
TGTACTCACTACTTATTCATAGTAGTAGTCGCAGTAAACTCAACTTTGTTGACAATTAACACTGGTGACTATATCTTCTATACAGATTGGGCCTGGACATCATTCACAATATTTTCTATTGGAAATATTCTTATGATTTCTGTCGGTGCAACATACTATCTGTTGTTTACAGGCGTTCCAGGAACAGCTTCGTATTATGGCCTCATTATGCAGGGTTATACGGGGGTGGCAAAAGGTGCATGGTTT---GCACTTGGATATCCATACGACTTTATCGTCACACCAATGTGGATTCCGTCATGCATGTTGTTAGACTTGGCGTATTGGGCATCAAAGAAGAACAAGCACTCGCTGATACTGTTTGGCGGCGTACTTGTAGGAATGTCATTCCCATTGTTCAACATGGTAAACTTGTTGACAGTCGCAGACCCACTAGAAACAGCGTTCAAATATCCAAGACCAACGCTACCACCATACATGGTACCAATTGAACCGCAGGTCGGGAAGTTCTATAACAGTCCGGTTGCGCTTGGTGCGGGTACTGGTGCAGTATTGGCAGTTACGTTTACGGCGCTGGGCGCTAAGCTCAATACG
>NP-Alpha-2.2.4_OTU2__EU025142
TGTACTCACTACTTATTCATAGTAGTAGTCGCAGTAAACTCAACTTTGTTAACAATTAACACTGGTGACTATATCTTCTATACAGACTGGGCCTGGACATCATATACAGTGTTCTCCATTGGAAATATTCTAATGATTTCTGTTGGTGCGACCTATTACCTGTTATTTACAGGAGTTCCAGGAACAGCTTCGTATTATGGCCTAATTATGCAAGTATATACATGGGTGGCAAAAGGTGCATGGTTT---GCACTTGGATATCCATACGACTTCATTGTAACACCAATGTGGATTCCGTCGTGCATGTTGTTAGACTTGGCGTATTGGGCATCAAAGAAGAACAAGCATTCGCTGATACTGTTTGGCGGTGTACTTGTAGGAATGTCATTCCCATTGTTTAACATGGTAAACTTGTTGACAGTCGCAGACCCACTAGAAACAGCGTTCAAATATCCAAGACCAACACTACCACCATACATGGTACCAATTGAACCGCAGGTCGGAAAGTTCTATAACAGTCCGGTTGCGCTTGGTGCAGGTACTGGTGCTGTCTTGGCAGTTACATTTACGGCACTGGGTGCTAAACTCAATACG
>NP-Alpha-2.2.4_OTU3__EU025146
TGTACTCACTACTTATTCATAGTAGTAGTCGCAGTAAACTCAACTTTGTTGACAATTAACACTGGTGACTATATCTTCTATACAGACTGGGCCTGGACATCATATACAGTGTTCTCCATTGGAAATATTCTTATGATTTCTGTTGGTGCAACATATTATCTGTTATTCACAGGGGTTCCAGGAACAGCTTCGTATTATGGCCTAATTATGCAGGTATATACTTGGGTGGCAAAAGGTGCATGGTTT---GCACTTGGATATCCATACGACTTTATTGTAACACCAATGTGGATTCCGTCATGCATGTTATTAGACTTGGCGTATTGGGCATCAAAGAAGAACAAGCACTCGCTGATACTGTTTGGCGGTGTACTTGTAGGAATGTCATTCCCGTTGTTCAACATGGTAAACTTGTTGACAGTCGCAGACCCACTAGAAACAGCGTTCAAATATCCAAGACCAACTCTACCACCATACATGGTACCAATTGAACCACAGGTAGGAAAGTTCTATAACAGTCCGGTTGCACTTGGTGCGGGTACTGGTGCTGTCTTGGCAGTTACGTTTACGGCACTGGGTGCTAAACTCAATACG
>NP-Alpha-2.2.4_OTU4__FJ227782
TGTACTCACTACTTATTCATAGTAGTAGTCGCAGTAAACTCAACTTTGTTGACAATTAATACTGGTGACTATATCTTCTATACAGACTGGGCCTGGACATCATACACAGTGTTCTCCATTGGAAACATTCTCATGATATCTGTTGGTGCAACATACTATCTGTTGTTCACAGGAGTTCCAGGAACAGCTTCGTATTATGGCCTAATTATGCAGGTATATACTTGGGTGGCAAAAGGTGCATGGTTT---GCACTTGGATATCCATACGACTTTATCGTAGTCCCTATGTGGATTCCGTCATGCATGTTGTTAGACTTAGCATATTGGGCGTCAAAGAAGAACAAGCACTCGCTGATACTGTTTGGCGGCGTACTTGTAGGAATGTCATTCCCATTGTTCAACATGATAAACTTGTTGACAGTCGCAGACCCACTTGAAACAGCGTTCAAATATCCAAGACCAACGCTACCACCATACATGACACCAATTGAACCGCAGGTCGGAAAGTTCTATAACAGTCCGGTTGCGCTGGGTGCAGGTACTGGTTCAGTCTTGGCAGTTACGTTTACGGCACTGGGTGCTAAACTCAATACG
>NP-Alpha-2.2.4_OTU5__FJ601548
TGTACTCACTACTTATTCATAGTAGTAGTTGCGGTTAACTCAACTTTGTTGACAATTAACACAGGAGACTATATCTTCTATACTGACTGGGCTTGGACATCGTTCACCATCTTTTCCATTGGAAATATTCTGATGATATCTGTTGGTGCAACTTACTACCTGTTATTCACAGGAGTTCCAGGAACAGCATCGTATTATGGCCTAATAATGCAAGTTTATACTTGGGTGGCAAAAGGTGCATGGTTT---GCACTTGGATATCCATACGACTTTATCGTTACACCAATGTGGATTCCGTCATGCATGTTGTTAGACTTAGCATATTGGGCTTCAAAGAAGAACAAGCACTCGCTGATACTCTTTGGCGGCGTACTTGTAGGAATGTCGTTCCCATTGTTCAACATGGTAAACTTGTTGACAGTCGCAGACCCACTCGAAACAGCGTTCAAATATCCAAGACCAACGCTACCACCATACATGGTACCAATTGAACCGCAGGTCGGAAAGTTCTATAACAGTCCGGTTGCGCTTGGTGCGGGTACTGGTGCTGTATTGGCAGTTACGTTTACGGCTCTGGGTGCTAAACTCAATACG
>NP-Alpha-2.2.4_OTU6__FJ601556
TGTACTCACTACTTATCCATAGTAGTAGTCGCAGTAAACTCAACTTTGTTGACAATTAACACTGGTGACTATATCTTCTACACAGACTGGGCCTGGACATCATACACTATATTCTCCATTGGAAATATTCTCATGATATCCGTCGGTGCAACATATTATCTGTTGTTTACAGGCGTTCCAGGAACAGCATCGTATTATGGCCTTATTATGCAAGTATATACGTGGGTGGCAAAGGGTGCATGGTTT---GCACTTGGATATCCATACGATTTCATCGTAACACCAATGTGGATTCCGTCATGCATGTTGTTAGACTTGGCGTATTGGGCATCAAAGAAGAACAAGCACTCGCTGATACTGTTTGGCGGCGTACTTGTAGGAATGTCATTCCCATTGTTCAACATGGTAAACTTGTTGACAGTCGCAGACCCACTAGAAACAGCGTTCAAATATCCAAGACCAACGCTACCACCATACATGGTACCAATTGAACCGCAAGTCGGAAAGTTCTATAACAGTCCGGTTGCGCTTGGTGCGGGTACTGGTGCTGTCTTGGCAGTTACGTTTACGGCACTGGGTGCTAAACTCAATACG
>NP-Alpha-2.2.4_OTU7__JF924532
TGTACTCACTACTTATTCATAGTAGTAGTCGCAGTAAACTCAACTTTGTTAACAATTAACACTGGTGACTATATCTTCTATACAGATTGGGCCTGGACATCATATACTGTGTTCTCCATTGGAAATATTCTAATGATTTCTGTTGGTGCAACATACTATCTGTTATTTACAGGAGTTCCAGGAACAGCTTCGTATTATGGCCTCATTATGCAAGGTTATACGTGGGTGGCAAAAGGTGCATGGTTT---GCACTTGGATATCCATACGACTTCATTGTAACACCAATGTGGATACCGTCATGCATGTTGTTAGACTTGGCGTATTGGGCGTCGAAGAAGAACAAGCACTCGCTGATACTGTTTGGCGGCGTACTTGTAGGAATGTCATTCCCATTGTTCAACATGGTAAACTTGTTGACAGTCGCAGACCCACTAGAAACAGCGTTCAAATATCCAAGACCAACGCTACCACCATACATGGTACCAATTGAACCGCAGGTCGGAAAGTTCTATAACAGTCCGGTTGCGCTTGGTGCGGGTACTGGTGCTGTCTTGGCAGTTACGTTTACGGCACTGGGTGCTAAACTCAATACG
>NP-Alpha-2.2.4_OTU8__JN190758
TGTACTCACTACTTATTCATAGTAGTAGTCGCAGTAAACTCAACTTTGTTGACAATTAACGCTGGTGACTATATCTTCTATACAGACTGGGCCTGGACATCATATACAGTGTTCTCCATTGCAAACATTCTCATGATATCTGTCGGTGCAACATACTATTTGTTGTTCACAGGAGTTCCAGGAACAGCTTCGTATTATGGCCTAATTATGCAGGTGTATACGTGGGTGGCAAAAGGTGCATGGTTT---GCACTTGGATATCCATATGACTTTATCGTAACACCGATGTGGATTCCGTCATGCATGTTGTTAGACCTGGCGTATTGGGCGTCAAAGAAGAACAAGCACTCGCTGATACTGTTTGGCGGAGTACTTGTAGGAATGTCATTCCCGTTGTTCAACATGGTAAACTTGTTGACAGTAGCAGATCCACAAGAAACAGCGTTCAAATATCCAAGACCAACGCTACCACCATACATGGTACCAATTGAACCGCAGGCAGGAAAGTTCTATAACAGTCCGGTTGCGCTTGGTGCGGGTACTGGTGCAGTATTGGCAGTTACGTTTACGGCTCTGGGTGCTAAACTCAATACG
>NP-Alpha-2.2.4_OTU9__JQ345747
TGTACTCACTACTTATTCATAGTAGTAGTCGCAGTAAACTCAACTTTGTTGACAATTAACACTGGTGACTATATCTTCTATACAGACTGGGCCTGGACATCATATACAGTGTTCTCCATTGGAAACATTCTCATGATATCTGTCGGTGCAACATACTATCTGTTGTTCACAGGAGTTCCAGGAACAGCTACGTATTATGGCCTCATTATGCAGGTATATACATGGGTGGCAAAAGGTGCATGGTTT---GCACTTGGATATCCATACGACTTTATCGTTACTCCGATGTGGATTCCGTCATGCATGTTGTTAGACTTGGCGTATTGGGCATCAAAGAAGAACAAGCACTCGCTGATACTGTTTGGCGGCGTACTTGTAGGAATGTCATTCCCGTTGTTCAACATGGTAAACTTGTTGACAGTCGCAGACCCACTAGAAACAGCGTTCAAATATCCAAGACCAACGCTACCACCATACATGGTACCAATTGAACCGCAGGTCGGAAAGTTCTATAACAGTCCGGTTGCGCTTGGTGCGGGTACTGGTGCAGTATTGGCAGTTACGTTTACGGCACTGGGTGCTAAACTCAATACG
>NP-Beta_OTU10__JQ345836
TGTACTCACTACCTGTTCATTGTGGTAGTTGCAGTAAACTCAACTCTGTTGACAATTAACGCAGGAGACTATATTTTCTACACAGACTGGGCTTGGACATCATTTACTGTCTTTTCAATATCGCAAACACTGATGTTAGTAGTTGGTGCTACGTATTATTTGACATTCACTGGTGTTCCAGGAACAGCGACGTACTACGGATTAATAATGACAGTGTATACGTGGGTAGCAAAAGGTGCATGGTTT---GCACTGGGATACCCATATGACTTCATTGTAACTCCAATTTGGTTGCCATCGGCAATGTTGCTGGATTTGGCATATTGGGCTACAAAGAGGAATAAGCACTCGCTAATATTATTCGGTGGTGTCCTTGTGGGAATGTCCTTGCCGTTGTTCAATATGGTAAATCTGATAACAGTTGCAGACCCACTAGAAACGGCATTCAAGTATCCAAGGCCAACATTACCACCATACATGACACCGATAGAACCGCAGGTAGGCAAATTCTATAACAGCCCAGTTGCGCTCGGTGCAGGTGCAGGTGCAGTATTGGCTTGTACATTTGCAGCGCTAGGCTGTAAACTGAATACA
>NP-Beta_OTU1__DQ148527
TGTACTCACTACCTCTTCATTGTGGTAGTTGCAGTAAACTCGACTCTATTGACAATTAACGCAGGAGACTATATTTTCTACACAGACTGGGCTTGGACATCATTTACTGTCTTTTCAATATCACAAACACTGATGCTAGTTGTCGGTGCTACGTATTATCTGACATTCACGGGTGTTCCAGGTACGGCGACGTACTACGCCTTAATCATGACGGTGTATACTTGGATAGCCAAAGGTGCATGGTTC---GCATTAGGATATCCATATGACTTCATTGTTACTCCAGTATGGTTACCATCAGCAATGCTGTTGGATTTGGCATATTGGGCGACAAAGAAAAACAAACACTCGTTGATATTATTCGGTGGTGTACTCGTAGGAATGTCTTTACCGTTGTTCAATATGGTAAATCTGATAACAGTGGCAGATCCACTAGAAACGGCCTTCAAATATCCAAGACCAACATTACCTCCATACATGACACCAATAGAACCGCAGGTAGGTAAATTCTACAACAGTCCGGTTGCATTGGGTGCAGGAGCTGGTGCTGTATTGTCTGTGACGATGGCAGCGCTGGGTGTTAAACTGAATACT
>NP-Beta_OTU2__DQ148535
TGTACTCACTACCTATTCATTGTGGTAGTTGCAGTAAACTCAACTCTATTGACAATTAACGCAGGAGACTATATTTTCTACACAGACTGGGCTTGGACATCATTTACTGTCTTTTCAATATCACAAACACTGATGCTAGTTGTCGGTGCTACGTATTATCTGACATTCACGGGTGTTCCTGGTACAGCGACGTACTATGCCTTGATAATGACAGTGTATACGTGGATAGCAAAAGGTGCATGGTTT---GCACTGGGATATCCATATGACTTCATTGTTACTCCAGTATGGTTACCATCAGCAATGCTGTTGGATTTGGCGTATTGGGCTACAAAGAAGAACAAGCACTCGTTGATATTATTCGGTGGTGTACTTGTAGGAATGTCTTTGCCGTTGTTCAATATGGTAAATCTGATAACGGTGGCAGATCCACTAGAAACGGCCTTCAAATATCCAAGACCAACATTACCTCCATACATGACTCCAATAGAACCGCAAGTAGGTAAATTCTACAACAGTCCGGTTGCATTGGGTGCAGGAGCTGGTGCTGTGTTATCTGTGACGATGGCAGCGCTGGGTGTAAAACTGAATACT
>NP-Beta_OTU3__DQ148539
TGTACTCACTACCTCTTCATTGTGGTAGTTGCAGTAAACTCGACTCTATTGACAATTAACGCAGGAGACTATATTTTCTACACAGACTGGGCTTGGACATCATTTACTGTCTTTTCAATATCACAAACACTGATGTTAGTAGTCGGTGCTACGTATTATTTGACATTCACAGGTGTTCCAGGTACGGCAACATACTACGCCTTAATAATGACGGTGTATACGTGGGTAGCCAAAGGTGCATGGTTT---GCACTTGGATATCCATACGACTTCATTGTTACCCCCGTATGGTTACCATCAGCAATGCTGTTGGATTTGGCATATTGGGCTACAAAGAAAAACAAACACTCGCTAATATTATTCGGCGGTGTACTCGTAGGAATGTCTCTACCGTTGTTCAATATGGTAAATCTGATAACGGTGGCAGATCCACTAGAAACGGCCTTCAAATATCCAAGACCAACATTACCTCCATACATGACACCAATAGAACCGCAAGTAGGTAAATTCTACAATAGTCCGGTTGCATTGGGTGCGGGAGCTGGTGCTGTTCTATCTGTAACGATGGCAGCTCTGGGTGTAAAACTGAATACT
>NP-Beta_OTU4__DQ148548
TGCACTCACTACCTATTCATTGTGGTAGTTGCAGTAAACTCGACTCTATTGACAATTAACGCAGGAGACTATATTTTCTACACAGACTGGGCTTGGACATCATTTACTGTCTTTTCAATATCACAAACACTGATGCTTGTTGTCGGTGCTACGTATTATCTGACATTTACAGGTGTTCCAGGAACCGCAACGTATTACGCTCTCATAATGACAGTGTATACGTGGATAGCAAAAGGTGCATGGTTT---GCACTAGGATATCCATACGACTTCATTGTTACTCCAGTATGGTTACCATCAGCAATGCTGTTGGATTTGGCATATTGGGCTACAAAGAAAAACAAGCACTCGCTGATATTATTTGGCGGTGTACTGGTAGGAATGTCTTTGCCGTTGTTCAATATGATTAATCTGATAACGGTCGCAGACCCACTAGAAACGGCCTTCAAATATCCAAGACCGACATTACCCCCATACATGACACCAATAGAACCGCAGGTAGGTAAATTCTACAATAGTCCGGTTGCATTAGGTGCGGGAGCTGGTGCTGTATTATCGGTAACGATGGCAGCGCTGGGTGTTAAGCTGAATACT
>NP-Beta_OTU5__JQ864794
TGTACTCACTACCTGTTTATTGTGGTAGTTGCAGTAAACTCAACTCTATTGACAATTAACGCAGGAGACTATATTTTTTACACAGACTGGGCTTGGACATCATTTACTGTCTTTTCAATATCACAAACACTGATGCTAGTTGTCGGTGCTACGTATTATCTGACATTTACAGGTGTTCCAGGGACAGCGACGCACTATGCCTTGATAATGACGGTGTATACATGGGTAGCAAAGGGTGCATGGTTT---GCACTAGGATATCCATATGACTTCATTGTTACTCCAGTATGGTTGCCATCAGCAATGCTGTTGGATCTAGCTTACTGGGCCACAAAGAAGAACAAACACTCGTTAATATTATTCGGTGGTGTACTCGTAGGAATGTCTTTACCGTTGTTCAATATGGTAAATCTGATTACGGTGGCAGATCCACTAGAAACGGCCTTCAAATATCCAAGACCGACATTACCTCCATACATGACACCAATAGAACCGCAAGTAGGTAAATTCTACAACAGCCCGGTTGCGTTGGGTGCAGGAGCTGGTGCTGTTCTATCTGTGACGATGGCAGCGCTGGGTGTAAAACTGAACACT
>NP-Beta_OTU6__JQ864806
TGTACTCACTACCTATTCATTGTGGTAGTTGCAGTAAACTCGACTCTATTGACAATTAATGCAGGAGACTATATCTTCTACACAGACTGGGCTTGGACATCATTTACTGTCTTTTCAATATCACAAACACTGATGTTAGTTGTTGGTGCTACGTATTATTTGACATTTACAGGTGTTCCAGGTACCGCAACGTATTACGCACTGATAATGACAGTGTATACGTGGGTAGCAAAAGGTGCGTGGTTT---GCACTCGGATACCCATATGACTTCATTGTTACTCCAGTATGGTTACCATCAGCAATGCTGCTGGATTTGGCGTATTGGGCTACAAAGAAGAACAAACACTCGCTGATATTATTCGGTGGCGTACTGGTAGGAATGTCTTTACCGTTATTCAATATGATCAATCTGATAACGGTCGCAGATCCACTAGAAACGGCCTTCAAGTATCCAAGACCAACACTGCCTCCATACATGACGCCTATAGAACCGCAGGTAGGTAAATTCTACAACAGTCCGGTTGCGTTAGGTGCGGGAGCTGGTGCTGTGTTATCTGTAACGATGGCAGCGCTGGGTGTGAAGCTGAATACT
>NP-Beta_OTU7__KC735586
TGTACTCACTACCTATTCATTGTGGTAGTTGCAGTAAACTCGACTCTATTGACAATTAACGCAGGAGACTATATTTTCTACACAGACTGGGCTTGGACATCATTTACTGTCTTTTCAATATCACAAACGCTGATGTTAGTAGTTGGCGCGTGCTATTATTTGACATTTACAGGTGTTCCAGGAACCGCAACGTACTACGCCCTGATAATGACAGTGTATACGTGGATAGCAAAAGGTGCATGGTTT---GCACTGGGATATCCATACGACTTCATTGTTACTCCAGTATGGTTACCATCAGCAATGCTGTTGGATTTGGCATATTGGGCTACAAAGAAAAACAAACACTCGCTAATATTATTCGGCGGTGTACTGGTAGGAATGTCTTTGCCGTTGTTCAATATGATTAATCTGATAACGGTCGCAGACCCACTAGAAACGGCCTTCAAATATCCAAGACCAACATTACCTCCATACATGACACCAATAGAACCGCAAGTAGGTAAATTCTACAACAGTCCGGTTGCATTAGGTGCGGGAGCTGGTGCTGTGTTATCTGTAACGATGGCAGCGCTTGGTGTAAAGCTGAATACT
>NP-Beta_OTU8__KF438251
TGTACTCACTACCTATTCATTGTGGTAGTTGCAGTAAACTCGACCCTGTTAACAATTAACGCAGGAGACTATATTTTCTACACAGACTGGGCTTGGACATCATTTACTGTCTTTTCAATATCTCAAACACTGATGTTAGTAGTCGGTGCGACATATTATCTGACGTTTACCGGTGTTCCAGGAACAGCAACGTACTATGGCCTAATTATGACGGTGTATACGTGGGTAGCAAAAGGTGCTTGGTTT---GCACTTGGTTATCCGTATGACTTTATCGTAACTCCAGTATGGCTGCCTTCAGCAATGTTGCTTGATTTGGCGTATTGGGCTACGAAGAAGAATAAACACTCGTTGATACTGTTTGGCGGTGTACTAGTAGGAATGTCTTTACCGTTATTCAACATGGTAAATCTCATAACGGTCGCAGATCCACTGGAGACTGCATTCAAGTATCCAAGACCGACATTGCCTCCATACATGACACCAATAGAACCGCAGGTAGGAAAGTTCTATAACAGTCCGGTCGCGCTAGGTGCGGGAGCTGGAGCTGTGCTGTCAGTAACTATGGCTGCGCTCGGCGTAAAGCTGAACACG
>NP-Beta_OTU9__JF924696
TGTACTCACTACCTATTCATTGTGGTAGTAGCAGTAAACTCAACTCTGTTGACAATTAACGCAGGAGACTATATTTTCTACACAGACTGGGCTTGGACATCATTTACTGTCTTTTCAATATCGCAAACACTGATGTTAATAGTCGGTGCTACATATTATTTGACATTTACAGGTGTTCCAGGAACAGCGACGTACTACGGATTAATAATGACGGTGTATACGTGGGTAGCAAAAGGTGCATGGTTT---GCACTTGGATATCCATATGACTTCATTGTAACTCCAATTTGGTTGCCATCGGCAATGTTGCTCGATTTGGCGTATTGGGCTACAAAGAAAGATAAACACTCGCTGATATTATTCGGAGGTGTCCTTGTAGGAATGTCTTTGCCGTTGTTTAATATGGTCAATTTGATAACGGTCGCAGACCCACTAGAAACGGCATTCAAGTATCCAAGGCCAACATTACCACCATACATGACACCGATAGAACCGCAGGTAGGCAAATTCTATAACAGCCCAGTTGCACTCGGTGCAGGTGCAGGTGCAGTATTAGGATGTACATTTGCAGCCTTAGGTTGTAAACTGAACACT
>NP-Delta-1.1.1_OTU1__KF498376
TGTACTCATTACTTATTCATAGTAGTGGTAGCAGTCAATTCAACTCTACTCGTTATTAACGCAGGTGACTATATCTTCTACACAGATTGGGCTTGGACATCCTTTGTAGTATTTTCCATCGCAAATACTTTGATGCTTTGTGTTGGTGCAATATATTACCCAACATTTACAGGAGTTCCAGGTACAGCAACATACTACGCATTAATTATGACAGTGTATACATGGATAGCCAAAGGTGCATGGTTT---TCACTTGGATATCCATACGACTTCATTGTAGTCCCAGTATGGATACCATCAGCAATGCTGTTGGACTTGGCATATTGGGCAACAAAGAGGAATAAGCACTCTCTGATACTGTTTGGTGGAGTATTATGTGGAATGTCATTGCCATTGTTCAACATGGTAAACCTGATAACAATAGCAGACCCACTAGAAACGGCATTCAAATATCCAAGACCAACATTGCCACCATACATGACACCGATAGAACCGCAGGTCGGAAAGTTCTATAACAGCCCAGTTGCGCTTGGCGCAGGTGCTGGCGCAGTGTTAGCTGTAACGTTTACGGCGTTGGGATGTAAACTGACTACG
>NP-Delta-1.1.1_OTU2__LK055997
TGTACTCATTACTTATTCATAGTAGTGGTAGCAGTCAATTCAACTCTACTTGTTATTAACGCAGGTGACTATATCTTCTACACAGATTGGGCTTGGACCTCCTTTGTAGTATTTTCCATCGCAAATACTTTGATGCTTTGTGTCGGTGCAACATATTACCTAACATTTACAGGAGTTCCAGGTACAGCAACATACTACGCATTAATTATGACAGTGTATACATGGGTAGCCAAAGGTGCATGGTTT---TCACTTGGATATCCATACGACTTCATTGTAGTCCCAGTATGGATACCATCAGCAATGCTGTTGGACTTGGCATATTGGGCAACAAAGAGAAATAAGCACTCTCTGATACTGTTTGGCGGAGTATTGTGTGGAATGTCATTACCGTTGTTCAACATGGTAAACCTGATTACAGTAGCAGATCCACTGGAGACTGCATTCAAGTATCCAAGACCTACGTTGCCACCATACATGACACCTATAGAACCGCAGGTAGGAAAGTTCTATAACAGCCCAGTTGCGCTTGGCGCAGGAGCTGGAGCTGTGCTGTCGGTAACGTTTACGGCGTTGGGATGTAAACTGACTACG
>NP-Delta-1.1.1_OTU3__AB827247
TGTACTCATTATGTATTCATAATAGTAATAGCAGTCAATTCAACTCTACTTGCAATTAACGCAGGTGACTATATTTTCTACACAGATTGGGCCTGGACATCCTTTGTAGTATTTTCCATCTCACAAACTTTGATGCTTGCTGTAGGTGCAACATATTACCTAACATTTACAGGAGTTCCAGGTACAGCAACTTACTACGCATTAATCATGACGGTGTATACATGGATAGCCAAAGGTGCATGGTTT---TCACTTGGATATCCATATGACTTCATTGTAGTCCCAGTATGGATTCCCTCAGCAATGCTGTTGGATTTGGCATATTGGGCAACAAAAAGGAATAAACACTCTCTGATACTGTTTGGTGGAGTATTGTGTGGAATGTCATTACCGTTGTTCAATATGGTAAACTTGATCACTGTAGCAGATCCACTGGAAACTGCATTCAAGTATCCACGGCCTACGTTGCCACCATACATGACACCCATAGAACCGCAGGTCGGAAAGTTCTATAACAGCCCAGTAGCGCTTGGCGCAGGTGCTGGAGCAGTGTTAGCTGTAACGATGACGGCGTTAGGATGTAAACTGACTACG
>NP-Delta-1.1.1_OTU4__JF924002
TGTACTCATTACTTATTCATAGTAGTGGTAGCAGTCAATTCAACTCTACTTGTTATTAACGCAGGCGACTATATCTTCTACACAGATTGGGCCTGGACATCCTTTGTAGTATTTTCCATTTCACAAACCTTGATGCTTTGTGTAGGTGCAACATATTACCTAACATTTACTGGAGTTCCAGGTACAGCAACATACTACGCATTAATCATGACAGTGTATACATGGGTAGCCAAGGGTGCATGGTTT---TCACTTGGATATCCATACGACTTCATTGTAACACCAGTATGGATACCATCAGCAATGCTGTTGGACTTGGCATATTGGGCAACAAAGAGGAATAAACACTCTCTGATACTGTTTGGCGGAGTATTGGTTGGAATGTCATTACCGTTGTTCAATATGGTAAACCTGATCACAGTAGCTGATCCACTGGAGACTGCATTCAAGTATCCAAGACCTACGTTACCACCATACATGACACCTATAGAACCGCAGGTAGGAAAGTTCTATAATAGCCCAGTTGCGCTTGGCGCAGGTGCTGGTGCAGTGTTGTCTGTAACGTTTACGGCGTTAGGATGTAAACTGACTACG
>NP-Delta-1.1.1_OTU5__KF178057
TCTACTCATTACCTATTCATAGTAGTGGTAGCAGTCAATTCAACTTTACTTGTAATTAACGCAGGTGACTATATCTTCTACACAGATTGGGCCTGGACATCCTTTGTAGTATTTTCCATCTCACAAACTTTGATGCTTTGTGTAGGTGCAACATATTACCTAACATTTACAGGAGTTCCAGGTACAGCAACATACTATGCATTAATTATGACAGTGTATACATGGATAGCCAAAGGTGCATGGTTT---TCACTTGGATATCCATACGACTTCATTGTAGTCCCAGTATGGATACCATCAGCAATGCTGTTGGACTTGGCATATTGGGCAACAAAGAGGAATAAGCACTCTCTGATACTGTTTGGTGGAGTATTATGTGGAATGTCATTACCGTTGTTCAATATGGTAAACCTGATCACAGTAGCAGATCCACTGGAGACTGCATTCAAGTATCCAAGACCTACGTTGCCACCATACATGACACCTATAGAACCGCAGGTAGGAAAGTTCTATAACAGTCCAGTTGCGCTTGGCGCAGGTGCTGGAGCTGTCTTGTCTGTAACGTTTACGGCGTTGGGATGTAAACTGACCACG
>NP-Delta-1.1.2_OTU1__LK055986
TGTACTCACTATTTATTCATAATAGTGGTAGCAGTCAATTCGACTCTGCTTACAATTAACGCAGGTGACTATATTTTCTACACAGATTGGGCCTGGACATCCTTTGTAGTATTTTCCATCTCACAAACTTTGATGCTTGTGGTAGGTGCGACATATTACCTAACATTTACAGGAGTTCCAGGTACAGCAACGTACTACGGCTTAATTATGACAGTGTACACATGGGTAGCCAAAGGAGCATGGTTT---TCTTTAGGATATCCATATGACTTCATTGTAACGCCAGTATGGATTCCATCGGCAATGCTGTTGGACTTGGCATATTGGGCGACAAAGAAGAACAAGCACTCTCTGATACTGTTTGGCGGAGTATTAGCTGGAATGTCATTACCATTATTCAACATGGTAAACCTGATCACTGTAGCAGATCCACTGGAGACTGCATTCAAATACCCAAGACCTACGTTGCCACCATACATGACACCGATAGAACCCCAAGTAGGAAAGTTCTATAATAGCCCAGTTGCGCTTGGCGCAGGAGCTGGAGCTGTGCTGGCGGTCACGTTTACGGCGTTAGGATGTAAACTGACTACG
>NP-Delta-1.1.2_OTU2__KF438253
TGTACTCATTACTTATTCATAGTAGTGGTAGCAGTCAATTCAACTCTGCTTACAATTAATGCAGGTGACTATATCTTCTACACAGATTGGGCTTGGACATCCTTTGTAGTATTTTCCATCTCACAAACTTTGATGCTTGTGGTAGGTGCAACATATTACCTAACATTTACAGGAGTTCCAGGTACCGCAACGTACTACGGATTAATTATGACGGTGTATACATGGGTAGCAAAAGGAGCATGGTTT---TCCTTAGGATATCCATATGACTTCATTGTAACGCCGGTATGGATTCCATCAGCAATGCTGTTGGACTTGGCATATTGGGCAACAAAGAAGAACAAGCACTCTCTGATATTGTTCGGCGGCGTATTGTGTGGAATGTCATTGCCATTGTTTAACATGGTAAACCTGATTACAGTAGCGGATCCATTGGAGACTGCATTCAAGTATCCAAGACCTACGTTGCCTCCATACATGACACCGATAGAACCGCAGGTAGGAAAGTTCTATAACAGCCCAGTGGCGCTTGGCGCAGGAGCTGGTGCAGTGTTGGCTGTAACGTTTGCGGCGTTGGGATGTAAACTGACTACG
>NP-Delta-1.1.2_OTU3__EU885652
TGTACTCACTACTTATTCATAATAGTAGTCGCAGTCAATTCAACTCTGCTTACAATTAACGCAGGTGACTATATCTTCTACACAGATTGGGCTTGGACATCCTTTGTAGTATTTTCCATATCACAAACTTTGATGCTTGTGGTAGGTGCAACATATTACCTAACATTTACAGGAGTTCCAGGTACAGCAACGTACTACGGACTGATTATGACGGTGTATACATGGGTAGCCAAAGGAGCATGGTTT---TCCTTAGGATATCCATATGACTTCATTGTAACGCCGGTATGGATTCCATCAGCAATGCTGTTGGACTTGGCGTACTGGGCGACAAAGAAGAACAAGCACTCTCTGATACTATTCGGCGGAGTATTAGCTGGAATGTCATTGCCATTGTTCAACATGGTAAACCTGATCACAGTAGCGGATCCGCTTGAGACTGCATTCAAATATCCAAGACCTACGTTGCCTCCATACATGACACCGATAGAACCGCAGGTAGGAAAGTTCTATAACAGCCCAGTGGCGCTTGGCGCAGGAGCTGGAGCTGTGCTGTCAGTAACGTTTACGGCGTTGGGATGTAAACTGACTACG
>NP-Delta-1.1.2_OTU4__AB583410
TGTACTCACTATTTATTCATAATAGTGGTAGCAGTCAATTCAACCCTGCTTACAATTAACGCAGGTGACTATATCTTCTACACAGATTGGGCCTGGACATCCTTTGTAGTATTTTCCATCTCACAAACCTTGATGCTTGTGGTAGGTGCAACATATTACCTAACATTTACAGGAGTTCCAGGTACAGCAACGTACTACGGGTTAATTATGACAGTGTATACATGGGTAGCCAAAGGTGCATGGTTT---TCACTTGGATATCCATATGACTTTATTGTAACTCCAGTATGGATTCCATCAGCAATGCTGTTGGACTTGGCATATTGGGCTACAAAGAGAAATAAACACTCTCTGATACTGTTTGGCGGAGTATTAGCTGGAATGTCATTACCACTGTTCAATATGGTAAACCTGATCACAGTAGCAGATCCACTGGAGACTGCATTCAAGTATCCAAGACCTACGTTACCACCATACATGACACCTATAGAACCGCAGGTAGGAAAGTTCTATAACAGCCCAGTTGCGCTTGGCGCAGGAGCTGGGGCAGTGTTAGCTGTAACGTTTACGGCGTTAGGATGTAAACTGACTACG
>NP-Delta-1.1.2_OTU5__KF498409
TGTACTCACTACTTATTCATAATAGTAGTGGCAGTCAATTCAACTCTGCTTACAATTAACGCAGGTGACTATATCTTCTACACAGATTGGGCATGGACATCCTTTGTAGTATTTTCCATCTCACAAACTTTGATGCTTGTGGTAGGTGCAACATATTACCTTACATTTACAGGAGTTCCAGGTACAGCAACATACTACGCACTGATTTTGACAGTGTATACATGGATAGCCAAAGGTGCATGGTTT---TCACTTGGATATCCATATGATTTCATTGTAACACCAGTATGGATACCATCAGCAATGCTGTTGGACTTGGCATATTGGGCAACAAAGAGAAATAAGCACTCGCTGATACTGTTTGGCGGAGTATTAGCTGGAATGTCATTACCATTGTTTAATATGGTAAACCTGATCACAGTAGCAGATCCACTAGAGACTGCATTCAAGTATCCAGGACCTACGTTGCCACCATACATGACACCTATAGAACCGCAGGTAGGAAAGTTCTATAATAGCCCAGTTGCGCTTGGCGCAGGTGCTGGAGCAGTGTTGTCTGTAACGTTTACGGCGTTGGGATGTAAACTGACTACG
>NP-Delta-1.1.2_OTU6__JX537748
TGTACTCACTATTTATTCATAGTAGTGGTAGCAGTCAATTCGACGCTACTTACAATTAACGCAGGTGACTATATTTTCTACACAGATTGGGCCTGGACATCCTTTGTAGTATTTTCCATCTCACAAACTTTGATGCTTTGTGTAGGTGCAACATATTACCTTACATTTACAGGAGTTCCCGGTACCGCAACGTACTACGGACTGATTATGACAGTGTATACATGGGTAGCCAAAGGTGCATGGTTT---TCACTTGGATATCCATATGATTTCATTGTAACACCAGTATGGATTCCATCAGCAATGCTGTTGGACTTGGCATATTGGGCTACAAAAAGGAATAAACACTCTCTGATACTGTTTGGCGGAGTACTGTGTGGAATGTCATTACCATTATTCAATATGGTAAACCTGATTACAGTAGCGGATCCACTGGAGACTGCATTCAAGTATCCAAGACCTACGTTGCCACCATACATGACACCTATAGAACCCCAGGTAGGAAAGTTCTATAACAGCCCAGTTGCGCTTGGCGCAGGAGCTGGTGCAGTGTTAGCTGTAACGTTTACGGCGTTAGGATGTAAACTGACTACG
>NP-Delta-1.1_OTU1__JF924754
TGTACTCATTACTTATTCATAGTAGTGGTAGCAGTCAATTCAACTCTGCTTACAATTAACGCAGGTGACTATATCTTCTACACAGATTGGGCTTGGACATCCTTTGTAGTATTTTCCATTTCACAAACTTTGATGCTTTGTGTGGGTGCAACATATTACCTAACATTTACAGGAGTTCCAGGTACAGCAACATACTACGCATTAATCATGACAGTGTATACATGGGTAGCCAAAGGTGCATGGTTT---TCACTTGGATATCCATATGATTTCATTGTAACACCAGTATGGATACCATCAGCAATGCTGTTGGATTTGGCATATTGGGCTACAAAGAGGAATAAGCACTCTCTGATACTGTTTGGCGGAGTATTGTGTGGAATGTCATTACCATTGTTCAACATGGTAAACCTGATCACAGTAGCAGATCCACTGGAGACTGCATTCAAGTATCCAAGACCTACGTTGCCACCATACATGACACCTATAGAACCGCAGGTAGGAAAGTTCTATAACAGCCCAGTTGCGCTTGGCGCAGGTGCTGGAGCAGTGTTGTCTGTAACGTTTACGGCGTTGGGATGTAAACTGACTACG
>NP-Delta-1.1_OTU2__JQ750582
TGTACTCATTACTTATTCATAGTAGTGGTAGCAGTCAATTCAACTCTGCTCACAATTAATGCAGGTGACTATATCTTCTACACAGATTGGGCTTGGACATCCTTTGTAGTATTCTCTATCTCACAAACTTTGATGCTTTGTGTAGGTGCAGCATATTATCTTACATTTACAGGAGTTCCAGGTACAGCAACATACTACGCGCTTATTATGACAGTATATACGTGGGTAGCAAAAGGTGCATGGTTT---GCATTAGGTTATCCATATGACTTCATTGTAACACCAGTGTGGATACCATCAGCAATGCTGTTGGACTTGGCATATTGGGCAACAAAGAAGAACAAACACTCTCTGATACTGTTTGGCGGAGTATTGTGTGGAATGTCATTACCATTGTTCAATATGGTAAACCTGATCACAGTAGCAGATCCACTTGAGACTGCATTCAAATATCCAAGACCTACGTTGCCACCATACATGACACCGATAGAACCGCAGGTAGGAAAGTTCTATAACAGCCCGGTTGCGCTTGGCGCAGGAGCTGGTGCAGTGTTATCTGTAACGTTTACGGCGTTAGGATGTAAACTAACTACG
>NP-Delta-1.2_OTU10__JX305914
TGTACTCACTACTTATTCATAGTAGTGGTAGCAGTCAATTCAACTCTGCTTACAATTAATGCAGGTGACTATATCTTCTACACAGATTGGGCTTGGACTTCCTTTGTAGTATTTTCTATCTCACAAACTTTGATGCTTTGTGTAGGTGCAACATATTATCTAACATTTACAGGAGTTCCAGGTACCGCAACATATTACGCGTTGATAATGACAGTGTATACGTGGGTAGCAAAAGGTGCATGGTTT---GCACTTGGATATCCATATGACTTCATTGTAACACCAGTATGGATTCCATCAGCAATGTTGTTGGACTTGGCATATTGGGCCAGAAAGAAGAACAAACACTCTCTGATATTATTCGGCGGAGTATTGTGTGGAATGTCGTTACCATTGTTTAACATGGTAAACCTCATTACAGTAGCGGATCCATTGGAGACTGCATTCAAGTATCCAAGACCTACGTTGCCACCATACATGACACCGATAGAACCGCAGGTAGGTAAGTTCTATAATAGCCCGGTCGCGCTTGGTGCGGGAGCTGGAGCTGTGTTGTCTGTAACGTTTACGGCGTTGGGATGTAAACTGACTACG
>NP-Delta-1.2_OTU11__EU925354
TGTACTCACTACTTATTCATAGTAGTAGTCGCAGTCAATTCAACTCTGCTTACAATTAATGCAGGTGACTATATCTTCTACACCGATTGGGCTTGGACATCCTTTGTAGTATTTTCCATCTCACAAACTTTGATGCTTTGTGTTGGTGCAACATATTACCTAACATTTACAGGAGTTCCAGGTACCGCAACTTACTACGCGTTGATCATGACAGTGTATACATGGGTAGCAAAAGGTGCATGGTTT---GCACTTGGATATCCATATGACTTCATTGTTACACCAGTGTGGATTCCATCAGCAATGTTGTTGGACTTGGCATATTGGGCAACAAAGAAGAACAAACACTCTCTGATACTATTCGGCGGAGTATTGTGTGGAATGTCGTTACCATTGTTCAACATGGTAAACCTGATTACCGTAGCGGATCCATTGGAGACTGCATTCAAGTATCCAAGACCTACGTTGCCACCATACATGACACCGATAGAACCCCAGGTAGGGAAGTTCTATAATAGTCCAGTTGCGCTTGGAGCAGGAGCTGGAGCTGTGTTGTCTGTAACGTTTACGGCGTTGGGATGTAAACTGACTACG
>NP-Delta-1.2_OTU12__KF438585
TGTACTCACTACTTATTCATAGTAGTGGTAGCAGTCAATTCAACTCTGCTTACAATTAATGCAGGTGACTATATCTTCTACACAGATTGGGCTTGGACATCCTTTGTAGTATTTTCCATCTCACAAACTTTGATGCTTTGTGTTGGTGCAACATATTACCTTACATTTACAGGAGTTCCAGGTACCGCAACTTACTACGCGTTGATCATGACAGTGTATACATGGGTAGCAAAAGGTGCATGGTTT---GCACTCGGATATCCATATGACTTCATTGTAACACCAGTATGGATTCCATCAGCAATGCTGTTGGACTTGGCGTACTGGGCGACAAAGAGGAATAAACACTCTCTGATACTGTTTGGCGGAGTATTGTGTGGAATGTCGTTACCATTGTTTAACATGGTAAACCTGATTACCGTAGCGGATCCATTGGAAACTGCATTCAAGTATCCAAGACCTACGTTGCCTCCATACATGACACCGATAGAACCCCAAGTAGGGAAGTTCTATAACAGCCCAGTTGCGCTTGGCGCAGGAGCTGGAGCAGTGTTGTCTGTAACGTTTACGGCGTTGGGATGTAAACTGACTACG
>NP-Delta-1.2_OTU13__DQ148530
TGTACTCACTACTTATTCATAGTAGTGGTAGCAGTCAACTCAACTCTGCTTACAATTAATGCAGGTGACTGTATCTTCTACACAGATTGGGCTTGGACATCCTTTGTAGTATTTTCCATCTCACAAACTTTGATGCTTTGTGTTGGTGCAACATATTACCTAACATTTACTGGAGTTCCAGGTACCGCAACATACTACGCGTTAATCATGACGGTGTATACATGGATAGCAAAAGGTGCATGGTTT---GCACTCGGATATCCATATGACTTCATTGTAACACCCGTGTGGATTCCATCAGCAATGCTTTTGGACTTGGCATATTGGGCGACAAAGAAGAACAAACACTCTCTGATTCTGTTTGGCGGAGTATTGTGTGGAATGTCGTTACCATTGTTTAACATGGTAAACCTGATAACCGTAGCAGATCCATTGGAGACTGCATTCAAGTATCCAAGACCTACGTTGCCACCATATATGACACCGATAGAACCGCAGGTAGGAAAGTTCTATAATAGCCCAGTTGCGCTTGGCGCAGGTGCTGGAGCTGTGTTGTCTGTAACGTTTACGGCGTTGGGATGTAAACTGACTACG
>NP-Delta-1.2_OTU14__DQ148813
TGTACTCACTACTTATTCATAGTAGTGGTAGCAGTCAATACAACTCTGCTTACAATTAATGCAGGTGACTATATCTTCTACACAGATTGGGCTTGGACATCCTTTATAGTATTTTCTATCTCACAAACTTTGATGCTTTGTGTAGGTGCAACATATTACCTAACATTTACCGGAGTTCCAGGTACCGCAACATACTACGCGTTAATCATGACGGTGTATACATGGGTAGCAAAAGGTGCATGGTTT---GCACTAGGATATCCATATGACTTCATTGTAACACCAGTGTGGATTCCATCAGCAATGCTGCTGGACTTGGCATATTGGGCGACAAAGAAGAACAAGCACTCACTGATATTATTCGGCGGGGTATTGTGTGGAATGTCGTTGCCATTGTTTAACATGGTAAACCTGATTACAGTAGCGGATCCATTGGAGACTGCATTCAAGTATCCAAGACCTACGTTGCCTCCATACATGACACCGATAGAACCCCAAGTAGGGAAGTTCTACAATAGCCCAGTTGCGCTTGGCGCAGGTGCTGGAGCTGTGCTGTCTGTAACGTTTACGGCGTTGGGATGTAAACTGACTACG
>NP-Delta-1.2_OTU1__JN190644
TGTACTCACTACTTATTCATAGTAGTAGTCGCAGTCAATTCAACTCTGCTTACAATTAACGCAGGTGACTATATCTTCTACACAGATTGGGCTTGGACATCCTTTGTAGTATTTTCCGTCTCACAAACTTTGATGCTTTGTGTTGGTGCAACGTATTACCTAACATTTACAGGAGTTCCAGGTACAGCAACGTACTACGCGCTGATCATGACGGTGTATACATGGGTAGCAAAAGGTGCATGGTTT---TCACTCGGATATCCATATGACTTCATTGTAACACCAGTGTGGATTCCATCGGCAATGCTGCTGGACTTGGCATACTGGGCAACAAAGAGGAACAAGCACTCTCTGATATTGTTTGGCGGAGTATTGGGTGGAATGTCGTTACCATTGTTTAACATGGTAAACCTGATTACAGTGGCAGATCCATTGGAGACTGCACTCAAGTATCCAAGACCTACGTTGCCTCCATACATGACACCGATAGAACCGCAGGTAGGAAAGTTCTATAACAGCCCAGTGGCGCTTGGCGCAGGAGCTGGAGCTGTGCTGTCGGTAACGTTTACGGCGTTGGGATGTAAACTGACTACG
>NP-Delta-1.2_OTU2__GQ250745
TGTACTCACTACTTATTCATAGTAGTAGTCGCAGTCAATTCAACTCTGCTTACAATTAACGCAGGTGACTATATCTTCTACACAGATTGGGCTTGGACATCCTTTGTAGTATTTTCCGTCTCACAAACTTTGATGCTTTGTGTTGGTGCAACGTATTACCTAACATTTACAGGAGTTCCAGGTACAGCAACATATTACGCATTAATAATGACAGTGTATACGTGGGTAGCAAAAGGTGCATGGTTT---GCACTAGGATATCCATATGACTTCATTGTAACACCAGTATGGATTCCATCAGCGATGCTGTTGGACTTGGCGTATTGGGCGACAAAGAAGAACAAGCACTCTCTGATATTATTCGGCGGAGTATTGTGTGGAATGTCATTACCATTGTTCAACATGGTAAACCTGATTACAGTGGCAGATCCATTGGAGACTGCACTCAAGTATCCAAGACCTACGTTGCCTCCATACATGACACCGATAGAACCGCAGGTAGGAAAGTTCTATAACAGCCCAGTGGCGCTTGGCGCAGGAGCTGGAGCTGTGCTGTCGGTAACGTTTACGGCGTTGGGATGTAAACTGACTACG
>NP-Delta-1.2_OTU3__JF924583
TGTACTCACTACTTATTCATAGTAGTAGTTGCAGTTAATTCAACTCTGCTTACAATTAATGCAGGTGACTATATCTTCTACACAGATTGGGCTTGGACATCCTTTGTAGTATTTTCCATCTCACAAACTTTGATGCTTTGTGTTGGTACAACATATTATCTAACATTTACAGGAGTTCCAGGTACCGCAACATACTACGCGTTAATCATGACGGTGTATACGTGGATAGCAAAAGGAGCATGGTTT---TCTTTAGGATATCCATATGACTTCATTGTAACACCAGTGTGGATTCCATCAGCAATGCTGTTGGACTTGGCATATTGGGCGACAAAGAAGAACAAGCACTCTCTGATACTGTTTGGCGGAGTATTGTGTGGAATGTCGTTACCATTATTCAACATGGTAAACCTGATAACCGTAGCAGATCCATTGGAGACTGCATTCAAGTATCCAAGACCTACGTTGCCTCCATACATGACACCGATAGAACCGCAGGTAGGGAAGTTCTATAATAGTCCAGTCGCGCTTGGCGCAGGAGCTGGAGCTGTGCTGTCGGTAACGTTTACGGCGTTGGGATGTAAACTGACTACG
>NP-Delta-1.2_OTU4__JF924586
TGTACTCACTACTTATTCATAGTAGTAGTCGCAGTCAATTCAACTCTGCTTACAATTAATGCAGGTGACTATATCTTCTACACAGATTGGGCTTGGACATCCTTTGTAGTATTTTCTATCTCACAAACTTTGATGCTTTGTGTTGGTGCAACATATTACCTAACATTTACAGGAGTTCCAGGTACCGCAACATACTACGCGTTGATAATGACAGTGTATACGTGGATAGCAAAAGGTGCATGGTTT---TCACTCGGATATCCATATGACTTCATTGTAACACCAGTGTGGATTCCATCAGCGATGCTGCTGGACTTGGCATATTGGGCGACAAAGAGGAACAAGCACTCTCTGATACTGTTTGGCGGAGTATTGTGTGGAATGTCGTTACCATTGTTTAACATGGTAAACCTGATAACCGTAGCAGATCCATTGGAGACTGCATTCAAGTATCCAAGACCTACGTTGCCACCATACATGACACCGATAGAACCGCAGGTAGGAAAGTTCTATAATAGTCCAGTTGCGCTTGGCGCAGGAGCTGGAGCTGTGCTGTCGGTAACGTTTACGGCGTTGGGATGTAAACTGACTACG
>NP-Delta-1.2_OTU5__JF924743
TGTACTCACTATTTATTCATAATAGTGGTAGCAGTCAACTCGACTCTGCTTACAATTAACGCAGGTGACTATATTTTCTACACAGATTGGGCTTGGACATCCTTTGTAGTATTTTCCATCTCACAAACTTTGATGCTTTGTGTAGGTGCAACATATTACCTAACATTTACAGGAGTTCCAGGTACCGCAACGTACTACGGTTTAATTATGACAGTGTACACATGGGTAGCCAAAGGAGCATGGTTT---TCTTTAGGATATCCATATGACTTCATTGTAACACCAGTGTGGATTCCATCGGCAATGCTGTTGGACTTGGCATATTGGGCGACAAAGAAGAACAAGCACTCTCTGATACTGTTTGGCGGAGTATTGTGTGGAATGTCGTTACCATTGTTCAACATGGTAAACCTGATTACAGTGGCAGATCCATTGGAGACTGCATTCAAGTATCCAAGACCTACGTTGCCTCCATACATGACACCGATAGAACCGCAGGTAGGAAAGTTCTATAATAGCCCAGTGGCGCTTGGCGCAGGAGCTGGAGCTGTGCTGTCGGTAACGTTTACGGCGTTGGGATGTAAACTGACTACG
>NP-Delta-1.2_OTU6__JN934416
TGTACTCACTATTTATTCATAATAGTGGTAGCAGTCAATTCTACTCTGCTTACAATTAACGCAGGTGACTATATCTTCTACACAGATTGGGCTTGGACATCCTTTGTAGTATTTTCCATCTCACAAACTTTGATGCTTTGTGTAGGTGCAACATATTACCTTACATTTACAGGAGTTCCAGGTACCGCAACATACTACGGTTTAATCATGACAGTGTATACGTGGGTAGCAAAAGGTGCATGGTTT---ACACTCGGATATCCATATGACTTCATTGTAACTCCAGTATGGATTCCATCGGCAATGCTGTTGGACTTGGCATATTGGGCGACAAAGAAGAACAAGCACTCTCTGATTCTGTTTGGCGGAGTACTGTGTGGAATGTCGTTGCCATTGTTTAACATGGTAAACCTGATTACAGTAGCGGATCCATTGGAGACTGCATTCAAGTATCCAAGACCTACGTTGCCTCCATACATGACACCGATAGAACCGCAGGTAGGAAAGTTCTACAATAGCCCAGTTGCGCTTGGCGCAGGTGCTGGAGCTGTGCTTTCGGTAACGTTTACGGCGTTGGGATGTAAACTGACTACG
>NP-Delta-1.2_OTU7__JF715683
TGTACTCATTACTTATTCATAGTAGTGGTAGCAGTCAACTCGACTCTGCTTACAATTAATGCAGGTGACTATATCTTCTACACAGATTGGGCTTGGACATCCTTTGTAGTATTTTCCATCTCACAAACTTTGATGCTTTGTGTTGGTGCAACATATTACCTAACATTTACAGGAGTTCCAGGAACAGCAACATACTACGCGTTAATCATGACAGTGTATACGTGGGTAGCAAAAGGTGCATGGTTT---GCACTCGGATATCCATATGACTTCATTGTAACACCAGTGTGGATTCCATCAGCAATGCTGCTGGACTTGGCATATTGGGCGACAAAGAAGAACAAGCACTCTCTGATACTGTTTGGCGGAGTATTGTGTGGAATGTCGTTACCATTGTTCAACATGGTAAACCTGATAACAGTGGCAGATCCATTGGAGACTGCATTCAAGTATCCAAGACCTACGTTGCCTCCATACATGACACCGATAGAACCGCAGGTAGGAAAGTTCTATAATAGCCCAGTTGCGCTTGGCGCAGGAGCTGGAGCTGTGCTGTCAGTAACGTTTACGGCGTTGGGATGTAAACTGACTACG
>NP-Delta-1.2_OTU8__LK055937
TGTACTCACTACTTATTCATAGTAGTAGTCGCAGTCAATTCAACTCTGCTTACAATTAATGCAGGTGACTATATCTTCTACACAGATTGGGCTTGGACATCCTTTGTAGTATTTTCCATCTCACAAACTTTGATGCTTTGTGTAGGTGCAACATATTATCTAACATTTACAGGAGTTCCAGGTACCGCAACATACTACGCGTTAATCATGACAGTGTATACATGGGTAGCAAAAGGTGCATGGTTT---GCACTCGGATATCCATATGACTTCATTGTAACACCAGTGTGGATTCCATCAGCAATGCTGTTGGACTTGGCATACTGGGCGACAAAGAAGAACAAGCACTCTCTGATACTGTTTGGCGGAGTATTGTGTGGAATGTCGTTACCATTATTCAACATGGTAAACCTGATTACAGTGGCAGATCCATTGGAGACTGCATTCAAGTATCCAAGACCTACGTTGCCTCCATACATGACACCGATAGAACCGCAGGTAGGAAAGTTCTATAATAGTCCAGTGGCGCTTGGCGCAGGAGCTGGAGCTGTGCTGTCGGTAACGTTTACGGCGTTGGGATGTAAACTGACTACG
>NP-Delta-1.2_OTU9__EU099945
TGTACTCACTACTTATTCATAGTAGTAGTAGCAGTCAATTCAACTCTGCTTACAATTAATGCAGGTGACTATATCTTCTACACAGATTGGGCTTGGACTTCCTTTGTAGTATTTTCTATCTCACAAACTTTGATGCTTTGTGTAGGTGCAACATATTACCTAACATTTACAGGAGTTCCAGGTACAGCAACATACTACGCGTTGATCATGACGGTGTATACGTGGGTAGCAAAAGGTGCATGGTTT---GCACTCGGATATCCATATGACTTCATTGTAACACCAGTATGGATTCCATCAGCAATGCTTTTGGACTTGGCATATTGGGCGACAAAGAAGAACAAACACTCTCTGATACTATTCGGCGGAGTATTGTGTGGAATGTCGTTACCATTGTTTAACATGGTAAACCTGATTACAGTAGCGGATCCATTGGAAACTGCATTCAAGTATCCAAGACCTACGTTGCCACCATACATGACACCAATAGAACCTCAGGTAGGAAAGTTCTATAACAGCCCAGTTGCGCTTGGCGCAGGAGCTGGAGCAGTGTTATCTGTAACGTTTACGGCGTTGGGATGTAAACTGACTACG
>NP-Delta-1.Incertae_sedis.1_OTU1__HQ888875
TGTACTCACTACTTATTCATAGTAGTGGTAGCAGTCAATTCTACTCTGCTCACAATTAACGCAGGTGATTATATCTTCTACACAGATTGGGCTTGGACATCTTTTGTAGTATTTTCTATCTCACAAACTTTGATGCTTTGTGTAGGTGCAACATATTACCTAACATTTACAGGAGTTCCAGGTACCGCAACATACTACGCATTAATCATGACAGTGTATACGTGGGTAGCAAAAGGTGCATGGTTT---GCACTAGGATATCCATATGACTTTATTGTAACACCAGTGTGGATTCCATCGGCAATTCTATTGGACTTGGCATATTGGGCGACAAAGAAGAACAAGCACTCTCTGATACTGTTTGGCGGAGTACTGTGTGGAATGTCGTTGCCATTGTTTAACATGGTAAACCTGATTACAGTAGCGGATCCATTGGAGACTGCATTCAAGTATCCAAGACCTACGTTGCCACCATATATGACACCGATAGAACCCCAAGTAGGGAAGTTCTATAACAGCCCAGTTGCGCTTGGCGCAGGAGCTGGTGCAGTGTTGTCTGTAACGTTTACGGCGTTGGGATGTAAACTGACTACG
>NP-Delta-1.Incertae_sedis.1_OTU2__JF924025
TGTACTCATTACTTATTCATAGTAGTGGTAGCAGTCAATTCTACTCTGCTTACAATTAATGCAGGTGACTATATCTTCTACACAGATTGGGCTTGGACATCCTTTGTAGTATTTTCTATCTCACAAACTTTGATGCTTTGTGTAGGTGCAACATATTACCTTACATTTACAGGAGTTCCAGGTACCGCAACATACTACGCGTTAATCATGACAGTGTATACATGGGTAGCAAAAGGTGCATGGTTT---GCACTAGGATATCCATATGACTTCATTGTAACACCAGTGTGGATTCCATCAGCGATGCTGCTGGACTTGGCGTATTGGGCGACAAAGAAGAACAAGCACTCTCTGATACTGTTCGGCGGAGTACTGTGTGGAATGTCGTTGCCATTGTTTAACATGGTAAACCTGATTACAGTAGCGGATCCATTGGAGACTGCATTCAAGTATCCAAGACCTACGTTGCCACCATACATGACACCGATAGAACCGCAGGTAGGGAAGTTCTATAACAGCCCAGTTGCTCTTGGAGCAGGAGCTGGAGCAGTGTTGTCTGTAACGTTTACGGCGTTGGGATGTAAACTGACTACG
>NP-Delta-1.Incertae_sedis.2_OTU1__AB373341
TGTACTCACTACTTATTCATAGTAGTAGTCGCAGTCAATTCAACTCTGCTTACAATTAATGCAGGTGACTATATCTTCTACACCGATTGGGCTTGGACATCCTTTGTAGTATTTTCCATCTCACAAACTTTGATGCTTTGTGTTGGTGCAACATATTACCTAACATTTACAGGAGTTCCAGGTACCGCGACGTATTACGCGTTGATCATGACAGTGTATACATGGATAGCAAAAGGTGCATGGTTT---GCACTTGGATATCCATATGACTTCATTGTTACACCAGTATGGATTCCATCAGCGATGCTGTTGGACTTGGCGTATTGGGCGACAAAGAGGAACAAGCACTCTCTGATTCTGTTCGGCGGCGTACTGTGTGGAATGTCGTTACCATTGTTTAACATGGTAAACCTGATTACAGTAGCGGATCCATTGGAGACTGCATTCAAGTATCCAAGACCTACGTTGCCACCATACATGACACCGATAGAACCGCAGGTAGGAAAGTTCTATAATAGCCCAGTTGCGCTTGGCGCAGGTGCTGGAGCTGTGTTGTCTGTAACGTTTACGGCGTTGGGATGTAAACTAACTACG
>NP-Delta-1.Incertae_sedis.2_OTU2__JX283754
TGTACTCATTACTTATTCATAGTAGTGGTAGCAGTCAATTCAACTCTGCTTACAATTAACGCAGGTGACTATATCTTCTACACAGATTGGGCTTGGACATCCTTTGTAGTATTTTCCATCTCACAGACTTTGATGCTTTGTGTAGGTGCAACATATTACCTAACATTTACAGGAGTTCCAGGTACCGCAACGTATTACGCGTTAATCATGACAGTGTATACATGGGTAGCAAAAGGTGCATGGTTT---GCACTTGGGTATCCATATGACTTCATTGTTACACCAGTGTGGATTCCATCAGCAATGCTGTTGGACTTGGCATATTGGGCAACAAAGAGGAATAAGCACTCTCTGATTCTATTCGGCGGCGTACTGTGTGGAATGTCATTGCCATTGTTTAACATGGTAAACCTGATTACAGTAGCAGATCCATTGGAGACTGCATTCAAGTATCCAAGACCTACGTTGCCACCATACATGACACCTATAGAACCGCAGGTAGGAAAGTTCTATAATAGCCCAGTTGCGCTTGGCGCAGGAGCTGGAGCTGTGTTGTCTGTAACGTTTACGGCGTTGGGATGTAAACTAACTACG
>NP-Delta-1_OTU10__JF924131
TGTACTCACTACTTATTCATAGTAGTGGTAGCAGTCAATTCAACTCTGCTTACAATTAACGCAGGTGACTATATCTTCTACACAGATTGGGCTTGGACATCCTTTGTAGTATTTTCCATCTCACAAACTTTGATGCTTGTGGTAGGTGCAACATATTACCTTACATTTACAGGAGTTCCAGGTACTGCAACGTACTACGGACTGATAATGACAGTGTATACATGGGTAGCAAAAGGTGCATGGTTC---GCACTCGGTTATCCATATGACTTCATTGTAACACCGGTATGGATTCCATCAGCAATGCTGTTGGACTTGGCGTATTGGGCTACAAAGAGGAACAAACACTCTCTGATACTGTTCGGCGGCGTATTGTGTGGAATGTCATTGCCATTATTCAACATGGTAAACCTGATTACAGTGGCAGATCCGCTTGAGACTGCATTCAAGTATCCAAGACCAACGTTACCACCATACATGACACCGATAGAACCGCAGGTAGGAAAGTTCTATAATAGCCCAGTTGCGCTTGGCGCAGGAGCTGGAGCTGTGTTGTCTGTGACGTTTGCGGCGTTAGGATGTAAACTGACTACG
>NP-Delta-1_OTU11__JN190788
TGTACTCACTACTTATTCATAGTAGTGGTAGCAGTCAATTCGACGCTGCTTACAATTAATGCAGGTGACTATATCTTCTACACAGATTGGGCTTGGACATCCTTTGTAGTATTTTCCATCTCACAAACTTTGATGCTTGTGGTAGGTGCAACATATTACCTAACATTTACAGGAGTTCCAGGTACTGCAACGTACTACGGACTGATTATGACAGTGTATACGTGGGTAGCAAAAGGTGCATGGTTT---GCACTCGGATATCCATATGACTTCATTGTAACTCCAGTATGGATTCCATCAGCAATGCTGTTGGACTTGGCGTATTGGGCGACAAAGAAGAACAAACACTCTCTGATACTGTTCGGTGGAGTACTGTGTGGAATGTCATTGCCATTGTTTAACATGGTAAACCTGATTACAGTAGCAGATCCACTAGAGACTGCATTCAAGTATCCAAGACCAACGTTACCACCATACATGACACCGATAGAACCGCAGGTAGGAAAGTTCTATAATAGCCCAGTTGCGCTTGGCGCAGGTGCTGGAGCAGTGTTGTCTGTAACGTTTGCGGCGTTAGGATGTAAACTGACTACG
>NP-Delta-1_OTU12__EU025180
TGTACTCATTACTTATTCATAGTAGTGGTAGCAGTCAACTCGACTCTGCTTACAATTAACGCAGGTGACTATATCTTCTACACAGATTGGGCTTGGACTTCCTTTGTAGTATTTTCAATATCACAAACTTTGATGCTTGTGGTAGGTGCAACATACTATCTTACATTTACAGGAGTTCCAGGTACCGCAACGTACTACGGGTTAATCATGACAGTGTACACGTGGGTAGCAAAAGGTGCATGGTTT---GCACTCGGATATCCATATGACTTCATTGTAACACCGGTATGGATTCCATCAGCAATTCTGTTGGACTTGGCATATTGGGCAACAAAGAAGAACAAGCACTCTCTGATACTGTTTGGCGGAGTACTGTGTGGAATGTCATTGCCATTGTTTAACATGGTAAACCTGATTACAGTAGCGGATCCATTGGAGACTGCATTCAAGTATCCAAGACCAACGTTACCACCATATATGACACCGATAGAACCGCAGGTAGGAAAGTTCTATAATAGCCCAGTTGCGCTTGGCGCAGGAGCTGGAGCTGTGTTGGCTGTAACGTTTGCGGCGTTAGGATGTAAACTGACTACG
>NP-Delta-1_OTU13__JF924029
TGTACTCACTACTTATTCATAGTAGTGGTAGCAGTCAATTCGACGCTACTTACAATTAACGCAGGTGACTATATCTTCTACACAGATTGGGCTTGGACATCCTTTGTAGTATTTTCAATATCACAAACTTTGATGCTTGTGGTAGGTGCAACATATTACCTAACATTTACAGGAGTTCCAGGTACCGCAACGTATTACGGGTTAATCATGACAGTGTATACATGGGTAGCAAAAGGTGCACGGTTT---GCACTTGGATATCCATATGACTTCATTGTAACACCAGTGTGGATTCCATCAGCAATGCTGTTGGACTTGGCATATTGGGCAACAAAGAAGAACAAGCACTCTCTGATACTGTTTGGCGGAGTACTGTGTGGAATGTCATTGCCATTGTTTAACATGGTAAACCTGATTACGGTAGCAGATCCACTTGAGACTGCATTCAAGTATCCAAGACCAACGTTACCACCATACATGACACCGATAGAACCGCAGGTAGGAAAGTTCTATAATAGCCCAGTTGCGCTTGGCGCAGGTGCTGGAGCTGTGTTGTCTGTAACGTTTGCGGCGTTAGGATGTAAACTGACTACG
>NP-Delta-1_OTU1__GQ266609
TGTACTCATTACTTATTCATAGTAGTGGTAGCAGTCAATTCTACTCTGCTTACAATTAATGCAGGTGACTATATCTTCTACACAGATTGGGCTTGGACATCCTTTGTAGTATTTTCCATCTCACAAACTTTGATGCTTTGTGTAGGTGCAACATATTACCTAACATTTACAGGAGTTCCAGGAACAGCAACATACTACGCGTTGATTATGACGGTGTATACATGGGTAGCAAAAGGTGCATGGTTT---GCACTAGGATATCCATATGACTTCATTGTAACACCAGTGTGGATTCCATCGGCAATGCTGTTGGATTTGGCATATTGGGCGACAAAGAAGAACAAGCACTCTCTGATACTGTTCGGCGGAGTACTGTGTGGAATGTCGTTACCATTGTTCAACATGGTAAACCTGATTACAGTAGCAGATCCATTGGAGACTGCATTCAAGTATCCAAGACCTACGTTGCCTCCATACATGACACCGATAGAACCGCAGGTAGGAAAGTTCTATAACAGCCCAGTTGCGCTTGGCGCAGGAGCTGGAGCAGTGTTATCTGTAACGTTTACGGCGTTGGGATGTAAACTAACTACG
>NP-Delta-1_OTU2__DQ148773
TGTACTCATTACTTATTCATAGTAGTGGTAGCAGTCAATTCTACTCTGCTTACAATTAATGCAGGTGACTATATCTTCTACACAGATTGGGCTTGGACATCCTTTGTAGTATTTTCCATCTCACAAACTTTGATGCTTTGTGTTGGTGCAACATATTATCTTACATTTACAGGAGTTCCAGGTACAGCAACGTATTACGCGTTGATCATGACGGTGTATACATGGGTAGCAAAAGGTGCATGGTTT---GCACTGGGATACCCATATGACTTCATTGTAACACCAGTATGGATTCCATCGGCAATGCTGTTGGACTTGGCATATTGGGCAACAAAGAAGAACAAGCACTCTCTGATACTATTTGGCGGAGTACTGTGTGGAATGTCATTGCCATTGTTTAACATGGTAAACCTGATTACAGTAGCAGATCCATTGGAGACTGCATTCAAGTATCCAAGACCTACGTTGCCACCATACATGACACCGATAGAACCGCAGGTAGGAAAGTTCTATAATAGCCCAGTTGCGCTTGGCGCAGGAGCTGATGCAGTGTTATCTGTAACGTTTACGGCGTTAGGATGTAAACTGACTACG
>NP-Delta-1_OTU3__DQ148810
TGTACTCACTACTTATTCATAGTAGTAGTAGCAGTCAATTCAACTCTGCTCACAATTAATGCAGGTGACTATATCTTCTACACAGATTGGGCTTGGACATCCTTTGTAGTATTTTCAATCTCACAAACTTTGATGCTTTGTGTAAGTGCGACATATTACCTTACATTTACAGGAGTTCCAGGTACCGCAACGTATTACGCGTTGATCATGACAGTGTATACATGGATAGCAAAAGGTGCATGGTTT---GCACTAGGATATCCATATGACTTTATTGTTACACCAGTGTGGATTCCATCAGCGATGCTGTTGGACTTGGCATATTGGGCAACAAAGAGGATTAAGCACTCTCTGATATTGTTCGGCGGCGTATTGTGTGGAATGTCATTGCCATTGTTCAACATGGTAAACCTGATTACAGTAGCGGATCCATTGGAGACTGCATTCAAGTATCCAAGACCTACGTTGCCACCATACATGACACCGATAGAACCGCAGGTAGGAAAGTTCTATAATAGCCCAGTTGCGCTTGGCGCAGGAGCTGGAGCTGTGCTGTCAGTAACGTTTACGGCGTTGGGATGTAAACTGACTACG
>NP-Delta-1_OTU4__FJ227153
TGTACTCATTACTTATTCATAGTAGTGGTAGCAGTCAACTCGACTCTGCTTACAATTAACGCAGGTGACTATATCTTCTACACAGATTGGGCTTGGACATCCTTTGTAGTATTCTCCATCTCACAAACTTTGATGCTTTGTGTTGGTGCAGCATATTATCTTACATTTACAGGAGTTCCAGGTACAGCAACGTATTACGCGTTGATCATGACGGTGTATACATGGGTAGCAAAAGGTGCATGGTTT---GCATTAGGTTATCCATATGACTTCATTGTTACACCAGTATGGATTCCATCGGCAATGCTGTTGGACTTGGCGTATTGGGCAACAAAGAGGAACAAGCACTCTCTGATCCTGTTCGGCGGAGTACTGTGTGGAATGTCATTACCATTATTCAACATGGTAAACCTGATTACAGTAGCAGATCCATTGGAGACTGCATTCAAGTATCCAAGACCTACGTTGCCACCATACATGACACCGATAGAACCGCAGGTAGGAAAGTTCTATAATAGCCCAGTTGCGCTTGGCGCAGGAGCTGGAGCTGTGTTGTCTGTAACGTTTACGGCGTTGGGATGTAAACTGACTACG
>NP-Delta-1_OTU5__JF924270
TGTACTCACTACTTATTCATAGTAGTAGTAGCAGTCAATTCAACTCTGCTTACAATTAACGCAGGTGACTATATCTTCTACACAGATTGGGCTTGGACATCCTTTGTAGTATTCTCCATCTCACAAACTTTGATGCTTTGTGTTGGTGCAACATATTACCTTACATTTACAGGAGTTCCAGGTACCGCAACATATTACGCGCTGATTATGACAGTGTATACGTGGGTAGCAAAAGGTGCATGGTTT---GCACTAGGATATCCATATGACTTCATTGTTACACCAGTTTGGATTCCATCGGCAATGCTGCTGGACTTGGCATACTGGGCAACAAAGAGGAACAAGCACTCTCTGATATTGTTCGGCGGAGTACTGTGTGGAATGTCATTGCCATTGTTTAACATGGTAAACCTGATCACAGTAGCTGATCCACTGGAGACTGCATTCAAGTATCCAAGACCAACGTTACCACCATACATGACACCGATAGAACCGCAGGTAGGAAAGTTCTATAACAGCCCAGTTGCGCTTGGTGCGGGAGCTGGTGCAGTGTTGTCTGTAACGTTTGCGGCGTTAGGATGTAAACTGACTACG
>NP-Delta-1_OTU6__JF924281
TGTACTCATTACTTATTCATAGTAGTGGTAGCAGTCAATTCAACTCTGCTTACAATTAACGCAGGTGACTATATCTTCTACACAGATTGGGCTTGGACTTCCTTTGTAGTATTCTCTATCTCACAAACTTTGATGCTTTGTGTAGGTGCAACATACTATCTTACATTTACAGGAGTTCCAGGTACTGCAACATATTACGCGCTGATTATGACAGTGTATACATGGGTAGCAAAAGGTGCATGGTTT---GCACTAGGATATCCATATGACTTCATTGTTACACCAGTTTGGATTCCATCGGCAATGCTGTTGGACTTAGCATATTGGGCAACAAAGAGGAACAAGCACTCTCTGATACTGTTCGGTGGCGTACTGTGTGGAATGTCGTTACCATTGTTCAACATGGTAAACCTGATTACAGTAGCGGATCCATTGGAGACTGCATTCAAGTATCCAAGACCTACGTTGCCTCCATACATGACACCGATAGAACCGCAGGTAGGCAAGTTCTATAATAGCCCAGTTGCGCTTGGCGCAGGAGCTGGAGCTGTGTTGTCTGTAACGTTTACGGCGTTGGGATGTAAACTGACTACG
>NP-Delta-1_OTU7__JQ886278
TGTACTCATTACTTATTCATAGTAGTGGTAGCAGTCAATTCGACTCTGCTTACAATTAACGCAGGTGACTATATCTTCTACACAGATTGGGCTTGGACATCCTTTGTAGTATTCTCTATCTCACAAACTTTGATGCTTTGTGTAGGTGCGACATATTACCTTACATTTACAGGAGTTCCAGGTACCGCAACGTATTACGCGTTGATCATGACAGTGTATACATGGGTAGCAAAAGGTGCATGGTTT---GCACTCGGATATCCATATGACTTCATTGTTACACCAGTGTGGATTCCTTCAGCAATGCTGTTGGACTTGGCGTACTGGGCAACAAAGAGGAACAAGCACTCTCTGATACTGTTCGGCGGCGTATTGTGTGGAATGTCATTGCCATTGTTCAACATGGTAAACCCGATCACAGTAGCGGATCCATTGGAGACTGCATTCAAGTATCCAAGACCTACGTTGCCACCATACATGACACCGACAGAACCGCAGGTAGGAAAGTTCTATAATAGCCCAGTTGCGCTTGGCGCAGGAGCTGGAGCAGTGTTGTCTGTAACGTTTACGGCATTGGGATGTAAACTGACTACG
>NP-Delta-1_OTU8__FJ601561
TGTACTCATTACTTATTCATAGTAGTGGTAGCAGTCAATTCAACTCTGCTTACAATTAACGCAGGTGACTATATCTTCTACACAGATTGGGCTTGGACGTCCTTTGTAGTATTCTCCATCTCACAAACTTTGATGTTAGTGGTTGGTGCATGCTATTACCTAACATTTACAGGAGTTCCAGGTACTGCAACGTATTACGCGTTGATTATGACGGTGTATACATGGGTAGCAAAAGGTGCATGGTTT---GCACTAGGATATCCATATGATTTCATTGTTACACCAGTATGGATTCCATCAGCAATGCTGTTGGACTTGGCGTATTGGGCAACAAAGAAAAACAAACACTCTCTGATCTTATTCGGCGGAGTACTGTGTGGAATGTCATTGCCATTATTCAACATGGTAAACCTGATCACAGTAGCGGATCCATTGGAGACTGCATTCAAGTATCCAAGACCTACGTTGCCACCATACATGACACCGATAGAACCGCAGGTAGGAAAGTTCTATAATAGCCCAGTTGCGCTTGGAGCAGGAGCTGGAGCTGTGTTGTCTGTAACGTTTGCTGCGTTAGGATGTAAACTAACTACG
>NP-Delta-1_OTU9__GU811313
TGTACTCATTACTTATTCATAGTAGTGGTAGCAGTCAATTCAACTCTGCTTACAATTAATGCAGGTGACTATATCTTCTACACAGATTGGGCTTGGACATCCTTTGTAGTATTTTCCATCTCACAAACTTTGATGCTTGTGGTAGGTGCAACATATTACCTAACATTTACAGGAGTTCCAGGTACCGCAACGTATTACGCGTTGATCATGACAGTGTATACATGGGTAGCAAAAGGTGCATGGTTT---GCACTAGGATATCCATATGACTTCATTGTAACACCAGTATGGATTCCATCAGCAATGCTGTTGGACTTGGCATATTGGGCTACAAAGAGGAACAAACACTCTCTGATATTGTTCGGTGGTGTATTGGCTGGAATGTCATTACCATTGTTCAACATGGTAAACCTGATTACAGTAGCGGATCCATTGGAAACTGCATTCAAGTATCCAAGACCTACGTTGCCACCATACATGACACCGATAGAACCGCAGGTAGGAAAGTTCTATAATAGCCCAGTTGCGCTTGGCGCAGGAGCTGGAGCTGTGTTGTCTGTAACGTTTACGGCGTTAGGATGTAAACTGACTACG
>NP-Delta-2.1.1_OTU1__JQ864787
TGTACTCACTACTTGTTCATAGTAGTGGTTGCAGTCAACTCTACGCTTTTAACAATTAATGCAGGAGACTATATCTTCTACACTGATTGGGCCTGGACATCCTTTGTAGTATTCTCCATCTCACAAACTTTGATGTTAACTGTAGGAGCAGTTTACTACCTTACATTTACAGGAGTCCCTGGCACAGCGACATACTACGCCTTAATCATGACAGTGTATACGTGGGTAGCAAAAGGTGCATGGTTT---GCACTCGGATATCCATACGACTTTATTGTTACACCAGTCTGGATTCCATCAGCAATGTTGTTGGATCTTGCATATTGGGCAACAAAGAAGAACAAGCACTCTCTGATACTGTTTGGCGGTGTAATGGTCGGAATGTCGTTGCCGTTATTCAACATGGTGAATTTGATTACGGTAGCAGATCCGCTGGAGACTGCATTCAAGTATCCAAGACCAACATTACCACCATATATGACGCCGATAGAACCGCAGGTAGGCAAGTTCTATAACAGCCCTGTTGCACTTGGTGCGGGAGCTGGAGCAGTTCTGTCGGTAACGTTTGCGGCGTTAGGTTGTAAACTAACTACG
>NP-Delta-2.1.1_OTU2__JF924250
TGTACTCACTACTTATTCATAGTAGTAGTTGCAGTCAATTCTACGCTTTTAACAATTAATGCAGGAGACTATATCTTCTACACTGATTGGGCCTGGACATCCTTTGTAGTATTCTCCATCTCACAAACTTTGATGTTAACTGTTGGAGCAGTTTACTACCTTACATTTACAGGAGTTCCTGGTACAGCGACATACTACGCCTTAATCATGACAGTGTATACGTGGGTAGCAAAAGGTGCATGGTTT---GCACTAGGATATCCATATGACTTCATTGTTACACCAGTCTGGATTCCATCAGCGATGTTGTTGGATCTGGCGTATTGGGCGACAAAGAAGAACAAACACTCTCTGATATTGTTTGGCGGTGTTATGGTCGGAATGTCGTTGCCGTTATTCAACATGGTTAATTTGATTACGGTAGCAGATCCGCTAGAGACTGCATTCAAGTATCCAAGACCAACATTACCACCATATATGACACCGATAGAACCGCAGGTAGGCAAGTTCTATAACAGCCCAGTTGCACTTGGTGCAGGAGCTGGAGCAGTTCTGTCGGTAACGTTTGCGGCGTTGGGTTGTAAACTGACAACG
>NP-Delta-2.1.1_OTU3__AACY747844
TGTACTCATTACTTGTTCATAGTAGTGGTAGCAGTCAATTCTACGCTTTTGACAATTAATGCAGGAGACTATATCTTCTACACTGATTGGGCTTGGACATCATTTGTAGTATTCTCCATCTCACAAACTTTGATGTTAACTGTTGGAGCAGTTTACTACCTTACATTTACAGGTGTTCCAGGTACAGCGACGTACTACGCCTTAATTATGACAGTGTACACATGGGTAGCTAAAGGTGCATGGTTT---GCACTGGGATATCCATATGACTTCATTGTTACACCAGTATGGATTCCATCAGCAATGTTGTTGGATCTGGCGTATTGGGCAACAAAGAAGAACAAGCACTCGTTGATATTGTTTGGAGGTGTAATGGTCGGAATGTCGTTACCGTTATTCAACATGGTTAATTTGATTACGGTAGCAGATCCGCTAGAGACTGCATTCAAGTATCCAAGACCAACGTTACCACCATATATGACACCGATAGAACCGCAGGTAGGAAAGTTCTATAACAGCCCAGTTGCGCTTGGCGCAGGTGCTGGAGCAGTTTTGTCGGTAACGTTTGCGGCGTTAGGTTGTAAGCTAACTACG
>NP-Delta-2.1.1_OTU4__JF715723
TGTTCTCACTACTTATTCATAGTAGTAGTAGCAGTCAATTCTACGCTTTTAACAATTAATGCAGGAGATTACATCTTCTACACTGATTGGGCCTGGACATCCTTTGTAGTATTCTCCATCTCACAAACATTGATGTTAACTGTAGGAGCAGTTTACTACCTTACATTTACAGGAGTTCCGGGTACAGCGACGTATTACGGCTTAATAATGACAGTGTATACATGGGTAGCTAAAGGTGCTTGGTTT---GCACTTGGATATCCATATGACTTCATTGTTACACCAGTCTGGATTCCTTCAGCAATGTTGTTGGATCTGGCGTATTGGGCAACAAAGAAGAACAAACACTCACTGATATTGTTTGGCGGTGTTATGGTCGGAATGTCGTTGCCGTTATTCAACATGGTTAATTTGATTACGGTAGCAGATCCGCTAGAGACTGCATTCAAGTATCCAAGACCAACATTACCACCATATATGACACCGATAGAACCGCAGGTGGGAAAGTTCTATAACAGCCCAGTTGCGCTTGGCGCAGGTGCTGGAGCAGTCCTGTCGGTAACGTTTGCGGGCGTTAGTTGTAAACTAACTACG
>NP-Delta-2.1.1_OTU5__JF924230
TGTACTCACTATTTATTCATAGTAGTGGTAGCAGTCAATTCTACGCTTTTAACAATTAATGCAGGAGACTATATCTTCTACACTGATTGGGCCTGGACATCCTTTGTAGTATTCTCCATCTCACAAACCTTGATGTTAACAGTAGGAGCAGTATACTACCTCACATTTACGGGAGTTCCGGGTACAGCGACGTACTACGGCTTGATAATGACAGTGTATACATGGGTAGCTAAAGGTGCATGGTTT---GCACTTGGATATCCATATGACTTCATTGTTACACCAGTTTGGATTCCATCAGCAATGTTGTTGGATCTGGCGTATTGGGCAACAAAGAAGAACAAACATTCACTGATATTGTTTGGCGGTGTTATGGTTGGAATGTCGTTGCCGTTATTCAACATGGTTAATTTAATTACGGTAGCAGATCCGTTAGAGACTGCATTCAAGTATCCAAGACCAACATTACCACCATATATGACGCCGATAGAACCGCAGGTAGGAAAGTTCTATAACAGCCCAGTAGCGCTTGGCGCAGGAGCTGGAGCAGTTCTGTCGGTAACGTTTGCGGCGTTAGGTTGTAAACTAACTACG
>NP-Delta-2.1.1_OTU6__JF935498
TGTACTCACTACTTATTCATAGTAGTAGTAGCAGTCAATTCTACGCTTTTAACAATTAATGCAGGAGATTATATCTTCTACACTGATTGGGCCTGGACATCCTTTGTAGTATTCTCCATCTCACAAACCTTGATGTTAACTGTAGGAGCAGTTTACTACCTTACATTTACAGGAGTTCCAGGTACAGCGACATACTACGGCTTAATTATGACAGTGTATACATGGGTAGCAAAAGGTGCATGGTTT---GCACTTGGATATCCATATGACTTCATTGTTACACCAGTCTGGATTCCATCAGCAATGTTGTTGGATCTGGCGTATTGGGCAACAAAGAAGAACAAACATTCACTGATATTGTTTGGCGGTGTTATGGTCGGAATGTCGTTGCCGTTATTCAACATGGTAAATTTGATTACGGTAGCAGATCCGCTAGAGACTGCATTCAAGTATCCAAGACCAACATTACCACCATATATGACACCGATAGAACCGCAGGTAGGCAAGTTCTATAACAGCCCAGTTGCGCTTGGCGCAGGTGCTGGAGCAGTCCTTTCGGTGACGTTTGCGGCGTTAGGATGTAAACTGACTACG
>NP-Delta-2.1.1_OTU7__JN934399
TGTACTCACTACTTATTCATAATAGTGGTAGCAGTCAATCCTACGCTTTTATCAATTAATGCAGGAGACTATATCTTCTACACTGATTGGGCCTGGACATCCTTTGTAGTATTCTCTATCTCACAAACCTTGATGTTAACAGTAGGAGCAGCTTACTACCTTACATTTACAGGTGTTCCCGGTACAGCGACTTACTATGCCTTAATTATGACAGTGTATACGTGGATAGCAAAAGGTGCATGGTTT---GCACTTGGATATCCATATGACTTCATTGTTACACCAGTTTGGATTCCATCGGCAATGTTGTTGGATCTGGCGTATTGGGCAACAAAGAAGAACAAACACTCGCTGATATTGTTTGGCGGCGTAATGGTCGGAATGTCGTTGCCGTTATTCAACATGGTTAATTTGATTACGGTAGCAGATCCACTAGAGACTGCATTCAAGTATCCGAGACCAACGTTACCACCATATATGACACCGATAGAACCGCAGATAGGAAAGTTCTATAACAGTCCAGTTGCGCTTGGCGCAGGTGCTGGAGCAGTGCTGGCGGTAACGTTTGCGGCGTTAGGTTGTAAACTGACTACG
>NP-Delta-2.1.1_OTU8__JQ345774
TGTACTCACTACTTATTCATAATAGTAGTAGCAGTCAATTCTACGCTTTTAACAATCAATGCAGGAGACTATATCTTCTACACTGATTGGGCCTGGACATCCTTTGTAGTATTCTCCATCTCACAAACCTTGATGTTAACTGTTGGAGCAGTTTACTACCTTACATTTACAGGAGTTCCTGGTACAGCGACATACTACGCCTTAATTATGACAGTGTATACATGGGTAGCCAAAGGTGCATGGTTT---GCACTAGGATATCCATATGACTTCATTGTTACTCCAGTCTGGATTCCATCAGCAATGTTGTTGGATCTGGCGTATTGGGCTACAAAGAAGAACAAGCACTCGTTGATATTGTTTGGCGGTGTAATGGTCGGAATGTCGTTGCCGTTATTCAACATGGTTAATTTGATTACGGTAGCAGATCCGCTAGAGACTGCATTCAAGTATCCAAGACCCACGTTACCACCATATATGACACCGATAGAACCGCAGGTAGGAAAGTTCTATAACAGCCCAGTCGCGCTTGGCGCAGGTGCTGGAGCAGTGCTGTCGGTAACGTTTGCGGCGTTAGGTTGTAAACTAACTACG
>NP-Delta-2.1.1_OTU9__LK055990
TGTACTCACTACTTATTCATAATAGTAGTAGCAGTCAATTCTACGCTTTTAACAATTAATGCAGGGGACTATATCTTCTACACTGATTGGGCTTGGACATCCTTTGTAGTATTCTCCATCTCACAAACCTTGATGTTAACTGTAGGAGCAGTTTACTACCTTACATTTACAGGAGTTCCAGGTACAGCGACTTACTACGGCTTAATCATGACAGTGTACACATGGGTAGCAAAAGGTGCATGGTTT---GCACTTGGATATCCATATGACTTCATTGTTACACCGGTCTGGATTCCATCAGCAATGTTGTTGGATCTAGCGTATTGGGCAACAAAGAAGAACAAACACTCGCTGATCTTGTTTGGCGGAGTATTGGTCGGAATGTCGTTGCCGCTATTCAACATGGTAAATTTGATTACGGTGGCAGATCCGCTAGAGACTGCATTCAAGTATCCAAGACCCACGTTACCACCATATATGACACCGATAGAACCGCAGGTAGGAAAGTTCTATAACAGCCCAGTTGCGCTTGGCGCAGGTGCTGGAGCAGTGCTGTCGGTGACGTTTGCGGCGTTAGGTTGTAAACTAACTACG
>NP-Delta-2.1.2_OTU1__JX283909
TGTACACACTACTTATTCATAGTAGTAGTCGCAGTCAACTCAACTCTACTGACAATTAATGCAGGAGATTATATCTTCTACACCGATTGGGCCTGGACATCCTTTGTAGTATTCTCTATATCGCAAACATTGATGCTTACGGTAGGAGCAGTATACTACCTAACATTTACAGGAGTTCCAGGAACCGCAACATATTACGGATTAATTATGACGGTGTATACATGGGTAGCAAAAGGTGCATGGTTT---TCCCTTGGATACCCATATGACTTCATTGTCACACCAGTATGGATTCCATCAGCAATGTTGTTGGACTTAGCATATTGGGCTACAAAGAAGAATAAACACTCGCTCATATTGTTTGGTGGAGTTATGGTCGGAATGTCGTTACCGCTATTCAACATGGTAAATTTGATTACGGTAGCAGATCCACTAGAGACTGCATTCAAGTATCCAAGACCCACGTTACCACCATATATGACACCGATAGAACCTCAGGTAGGAAAGTTCTACAACAGTCCGGTTGCGCTTGGCGCAGGTGCTGGTGCTGTTTTGTCAGTTACGTTTGCCGCGTTAGGTTGTAAGCTTAACACG
>NP-Delta-2.1.2_OTU2__GQ499470
TGTACACACTACTTATTCATAGTAGTAGTCGCAGTCAACTCAACTCTATTAACAATTAATGCCGGAGATTATATCTTCTACACCGATTGGGCTTGGACATCCTTTGTAGTATTCTCTATATCGCAAACATTGATGCTTACGGTAGGAGCAGTATACTATCTAACATTTACAGGTGTTCCAGGAACCGCAACATACTACGCATTAATTATGACGGTGTATACATGGGTAGCAAAAGGCGCATGGTTT---TCCCTTGGTTATCCATATGACTTCATTGTCACCCCAGTATGGATTCCATCAGCAATGTTGTTGGACTTGGCGTATTGGGCTACAAAGAAGAATAAACACTCGCTCATATTGTTTGGTGGAGTATTAGTCGGAATGTCGTTACCGCTATTCAACATGGTAAATTTGATTACGGTAGCAGATCCACTAGAGACTGCATTCAAGTATCCAAGACCCACGTTACCACCATATATGACACCGATAGAACCTCAGGTAGGAAAGTTCTACAACAGTCCCGTCGCGCTTGGCGCAGGTGCTGGAGCTGTTTTGTCGGTTACGTTTGCCGCGTTAGGTTGTAAGCTTAACACG
>NP-Delta-2.1.2_OTU3__GQ499459
TGTACACACTACTTATTCATAGTAGTAGTCGCAGTCAACTCAACTTTACTAACAATTAATGCCGGAGATTATATCTTCTACACCGATTGGGCTTGGACATCCTTTGTAGTATTCTCTATATCGCAAACATTGATGCTTACGGTAGGAGCAGTATACTATCTAACATTTACAGGTGTTCCAGGAACCGCAACATACTACGGATTAATTATGACAGTGTATACGTGGGTAGCAAAAGGTGCATGGTTT---GCATTAGGTTATCCATATGACTTCATTGTCACCCCAGTATGGATTCCATCAGCAATGTTGTTGGACTTGGCGTATTGGGCTACAAAGAAGAATAAACACTCGCTCATATTGTTTGGTGGAGTTATGGTTGGGATGTCGTTACCGTTATTCAACATGGTAAATTTGATTACGGTAGCAGATCCGCTAGAGACTGCATTCAAGTATCCAAGACCCACGTTACCACCATATATGACACCGATAGAACCTCAGGTAGGAAAGTTCTATAACAGTCCGGTCGCGCTTGGCGCAGGCGCTGGTGCTGTTTTGTCAGTTACGTTTGCCGCGTTAGGTTGTAAGCTTAACACG
>NP-Delta-2.1.2_OTU4__EU099948
TGTACACACTACTTATTCATAGTGGTAGTCGCAGTCAACTCAACTTTACTAACAATTAATGCAGGAGATTATATCTTCTACACCGATTGGGCTTGGACATCATTTGTAGTACTCTCTATATCGCAAACATTGATGCTTACGGTAGGAGCAGTATACTATCTTACATTTACTGGTGTTCCAGGAACCGCTACGTACTATGCATTAATTATGACAGTGTATACTTGGGTAGCCAAAGGTGCATGGTTT---GCACTAGGTTATCCATATGACTTCATTGTCACTCCAGTATGGATTCCATCAGCAATGTTGTTGGACTTGGCATATTGGGCTACAAAGAAGAACAAACACTCGCTCATTCTGTTTGGTGGAGTTATGGTCGGAATGTCGTTACCGTTATTCAACATAGTAAATTTGATCACGGTAGCAGATCCGCTTGAGACTGCATTCAAATATCCAAGACCCACGTTACCACCATATATGACACCGATAGAACCACAGGTAGGAAAGTTCTACAATAGTCCAGTTGCACTTGGTGCAGGAGCTGGTGCTGTGTTGTCGGTTACGTTTGCTGCGTTAGGTTGTAAGCTTAACACA
>NP-Delta-2.1.2_OTU5__GU208184
TGTACACACTACTTATTCATAGTAGTGGTCGCAGTCAACTCAACTTTACTAACAATTAATGCAGGAGATTATATCTTCTACACAGATTGGGCTTGGACATCATTTGTAGTATTCTCTATATCGCAAACATTGATGCTTACGGTTGGAGCAGTTTACTACCTTACATTTACGGGTGTTCCAGGAACCGCAACATACTATGCATTAATTATGACAGTGTATACATGGGTAGCAAAAGGTGCATGGTTC---GCACTAGGTTATCCATATGACTTCATTGTCACCCCAGTATGGATTCCATCAGCAATGTTGTTGGACTTGGCGTATTGGGCCACAAAGAAGAACAAGCACTCACTCATACTGTTTGGTGGAGTTATGGTCGGAATGTCGTTACCGCTATTCAACATGGTAAATTTGATCACGGTAGCAGATCCGCTAGAGACTGCATTCAAGTATCCAAGACCCACGTTACCACCATATATGACACCGATAGAACCGCAGGTAGGAAAGTTCTACAATAGTCCAGTTGCACTAGGTGCAGGTGCTGGTGCTGTGTTATCGGTTACGTTTGCCGCGTTAGGTTGTAAACTTAACACG
>NP-Delta-2.1.2_OTU6__JF924241
TGTACACACTACTTATTCATAGTAGTAGTCGCAGTCAACTCAACTTTGCTTATAATCAATGCAGGAGACTATATCTTCTACACAGATTGGGCTTGGACATCCTTTGTAGTATTCTCCATATCGCAAACTTTGATGCTTACGGTTGGAGCAGTCTATTACCTTACATTTACGGGTGTTCCAGGAACAGCAACTTACTACGGATTAATCATGACGGTGTATACTTGGGTAGCAAAAGGTGCATGGTTT---GCACTAGGATATCCATATGACTTCATCGTTACTCCAGTATGGATTCCATCAGCAATGTTGTTGGACTTGGCATATTGGGCAACCAAGAAGAACAAACACTCGCTAATACTCTTTGGTGGAGTATTGGTTGGAATGTCGTTACCGTTATTCAACATGGTAAACCTGATTACGGTAGCAGATCCGCTAGAGACTGCATTCAAGTATCCAAGGCCTACGTTACCACCATATATGACGCCGATAGAACCGCAGGTAGGTAAGTTCTACAACAGTCCCGTCGCGCTAGGCGCAGGTGCTGGTGCTGTGTTATCGGTTACGTTCGCAGCGTTAGGGTGCAAGCTCAACACG
>NP-Delta-2.1.2_OTU7__FJ227777
TGTACACACTACTTGTTCATAGTAGTAGTCGCAGTCAACTCAACTCTGCTAACAATTAATGCAGGAGACTATATCTTCTACACTGATTGGGCTTGGACATCCTTTGTAGTATTCTCCATATCGCAAACATTAATGCTTACGGTAGGAGCTGTTTACTACCTAACATTTACTGGTGTTCCAGGAACAGCAACGTATTACGCATTAATAATGACAGTGTATACATGGATAGCCAAAGGTGCATGGTTT---TCACTTGGATACCCATATGACTTCATTGTAACTCCAGTATGGATTCCATCAGCAATGTTGTTGGATTTGGCATATTGGGCAACAAAGAAGAACAAACACTCATTGATACTGTTTGGCGGAGTAATGGTTGGAATGTCGTTGCCGTTATTTAACATGATTAATTTAATTACGGTAGCTGATCCACTAGAGACTGCATTCAAATATCCAAGACCCACGCTACCTCCATACATGACACCAATAGAACCTCGGGTAGGTAAGTTCTATAACAGTCCAGTTGCGCTAGGCGCAGGTGCTGGTGCTGTGTTGTCAGTTACGTTTGCCGCATTAGGTTGTAAACTTAATACT
>NP-Delta-2.1.2_OTU8__JQ319445
TGTACACACTACTTATTCATAGTAGTGGTCGCAGTCAACTCAACTCTGCTTACAATTAATGCAGGAGACTATATCTTCTACACTGATTGGGCTTGGACATCCTTTGTAGTATTCTCCATATCGCAAACATTAATGCTTACGGTAGGAGCAGTTTACTACCTAACGTTTACAGGTGTTCCAGGAACTGCAACATATTATGCACTAATCATGACGGTGTATACATGGGTAGCAAAAGGTGCATGGTTT---GCACTTGGATACCCATATGACTTCATTGTAACTCCAGTATGGATTCCATCAGCAATGTTGTTGGATTTGGCATATTGGGCAACAAAGAAGAACAAACACTCGTTGATATTGTTTGGCGGAGTAATGGTCGGAATGTCATTGCCGTTGTTTAACATGGTTAATTTGATAACGGTAGCTGATCCACTAGAGACTGCATTCAAATATCCAAGACCTACGCTACCACCATACATGACACCAATAGAACCGCAGGTAGGAAAGTTCTATAACAGTCCAGTTGCGCTAGGCGCAGGTGCTGGTGCTGTATTGTCAGTTACGTTTGCCGCATTAGGTTGTAAACTTAATACG
>NP-Delta-2.2.1_OTU1__JX537611
TGTACTCACTATTTATTCATTATAGTGGTTGCAGTCAACTCAACTCTGCTGACAATTAATGCAGGTGACTATATCTTTTACACAGATTGGGCATGGACATCATTTGTAGTGTTTTCAATATCACAAACATTGATGCTAACGGTTGGAGCTTGTTATTATCTAACATTTACAGGAGTTCCAGGTACCGCAACGTACTATGGCCTAATTATGACAGTTTACACATGGGTAGCAAAAGGTGCATGGTTT---TCACTTGGATATCCATATGACTTTATCGTAACCCCAGTGTGGATTCCATCCGCAATGTTGTTGGATTTGGCATATTGGGCAACAAAGAAGAACAAGCACTCGCTGATACTGTTTGGCGGAGTATTGGTCGGAATGTCATTACCACTGTTCAACATGGTAAATCTCATTACAGTTGCAGATCCACTGGAAACTGCATTCAAATATCCACGACCAACATTGCCACCATATATGACACCCATAGAACCGCAGGTCGGCAAGTTCTATAATAGCCCTGTCGCACTGGGTGCGGGAGCTGGTGCAGTTTTGTCTGTAACGTTTGCAGCGCTAGGATGTAAACTGACTACG
>NP-Delta-2.2.1_OTU2__HQ888920
TGTACTCACTATTTATTCATTATAGTGGTCGCAGTCAACTCAACTCTGCTGACAATTAATGCAGGTGACTATATCTTTTACACAGATTGGGCATGGACATCATTTGTAGTGTTTTCAATATCACAAACATTGATGCTAACGGTTGGAGCTTGTTATTATCTAACATTTACAGGAGTTCCAGGTACCGCAACGTACTATGGCCTAATTATGACAGTTTACACATGGGTAGCAAAAGGTGCATGGTTT---TCACTTGGATATCCATATGACTTTATCGTAACCCCAGTGTGGATTCCATCCGCAATGTTGTTGGATTTGGCATATTGGGCAACAAAGAAGAACAAGCACTCGCTGATACTGTTTGGCGGAGTATTGGTCGGAATGTCATTACCACTGTTCAACATGGTAAATCTCATTACAGTTGCAGATCCACTGGAAACTGCATTCAAGTATCCAAGACCAACGTTACCTCCATACATGACGCCGATAGAACCGCAGGTCGGAAAGTTCTATAACAGTCCGGTCGCGCTTGGAGCAGGTGCTGGTGCTGTCTTGTCAGTTACGTTTGCCGCGTTAGGTTGTAAACTGACTACG
>NP-Delta-2.2.1_OTU3__JF924119
TGTACGCACTATTTATTCATAATAGTGGTCGCAGTCAACTCAACTCTGCTGACAATTAATGCAGGTGACTATATCTTCTACACAGATTGGGCCTGGACATCATATGTAGTGTTTTCAATATCACAAACATTGATGCTTACAGTTGGAGCTTGTTATTATCTAACATTTACAGGCGTTCCAGGTACAGCAACGTACGATGGCCTAATTATGACAGTATACACATGGGTAGCAAAAGGTGCATGGTTT---GCACTAGGATATCCATATGACTTCATCGTTACCCCAGTGTGGATTCCATCGGCAATGCTGTTGGATTTGGCATATTGGGCAACAAAGAAGAACAAGCACTCGCTGATACTGTTTGGCGGAGTATTGGTCGGAATGTCATTACCACTGTTCAACATGGTAAATCTCATGACAGTTGCAGATCCACTGGAAACTGCATTCAAGTATCCAAGACCAACATTGCCTCCATACATGACGCCGATAGAACCGCAGGTCGGAAAGTTCTATAACAGTCCGGTTGCGCTTGGCACAGGTGCTGGTGCTGTGTTATCTGTTACGTTTGCCGCGTTAGGTTGTAAACTGACTACG
>NP-Delta-2.2.1_OTU4__EU885603
TGTACGCACTACTTGTTCATTATAGTGGTTGCGGTAAACGGAACTCTGCTTACAATTAATGCAGGTGACTACATTTTCTACACTGATTGGGCCTGGACTTCATTTGTAATATTCTCTATATCTCAAACGTTGATGCTTACTGTAGGAGCTTGTTATTATCTAACATTTACAGGCGTTCCGGGAACTGCTACTTACTATGCATTAATTATTACAGTGTATACATGGGTAGCAAAAGGTGCATGGTTT---TCACTCGGATATCCATATGACTTTATTGTTACTCCAGTATGGATACCGTCCGCAATGTTGTTGGATTTGGCGTATTGGGCGACAAAGAAGAACAAGCACTCGCTGATACTGTTTGGCGGGGTATTGGTCGGAATGTCATTACCACTGTTCAACATGGTAAATCTCATCACAATTGCAGATCCACTGGAAACTGCATTCAAGTATCCAAGACCAACGTTACCTCCATACATGACGCCGATAGAACCGCAGGTAGGAAAGTTCTATAACAGTCCGGTCGCGCTTGGTGCAGGTGCTGGTGCAGTATTGTCCGTTCCGATGGCAGCGTTAGGATGTAAACTAACTACG
>NP-Delta-2.2.1_OTU5__KF178061
TGTACTCACTACTTATTCATAATAGTAGTTGCGGTAAACGGAACTCTGCTTACAATTAACGCAGGAGACTATATCTCCTACACAGATTGGGCTTGGACATCATTTGTAGTATTTTCAATATCACAAACCTTGATGCTTGTAGTTGGAGCTTGTTATTATCTAACATTTACAGGCGTTCCAGGAACAGCTACTTACTATGCATTAATTATTACTGTGTATACATGGGTAGCAAAAGGTGCATGGTTT---TCACTCGGATATCCATATGACTTCATTGTTACTCCAATATGGATACCGTCGGCAATGTTGTTGGATTTGGCGTATTGGGCAACAAAGAAGAACAAACACTCGCTGATACTGTTTGGCGGGGTATTGGTCGGAATGTCATTACCACTGTTTAACATGATAAATCTCATTACAATTGCAGATCCACTGGAAACTGCATTCAAGTATCCAAGACCAACGTTACCTCCATACATGACGCCGATAGAACCGCAGGTAGGAAAGTTCTATAACAGTCCGGTCGCGCTTGGTGCAGGTGCTGGTGCAGTACTGTCCGTTCCGATGGCAGCGTTAGGATGTAAACTAACTACG
>NP-Delta-2.2.2_OTU1__EU885612
TGTACTCACTATTTATTCATAATAGTGGTCGCGGTAAACGGAACTCTGCTTACAATTAATGCCGGTGACTATATCTTCTACACAGATTGGGCTTGGACATCCTTTGTCGTATTCTCAATTTCACAAACATTGATGTTAACTGTAGGAGCAGTTTATTATCTAACATTTACAGGCGTTCCAGGGACAGCTACTTACTACGCGTTAATCATTACTGTGTATACTTGGGTAGCAAAGGGCGCATGGTTT---GCACTCGGATATCCATATGACTTTATTGTAACTCCAGTATGGTTGCCATCGGCAATGCTGTTGGACTTGGCATATTGGGCTACAAAGAGAAACAAGCACTCTTTGATACTGTTTGGCGGTGTGTTAGTTGGAATGTCATTGCCACTGTTTAACATGGTAAACCTGATTACAGTAGCAGATCCACTAGAGACTGCATTCAAGTATCCAAGACCCACATTACCACCATACATGACACCAATAGAACCGCAGGTAGGAAAGTTCTATAACAGTCCTGTCGCGCTTGGTGCAGGTGCAGGTGCCGTCTTATCAGTTACGTTTGCCGCGCTAGGCTGTAAGCTTACTACG
>NP-Delta-2.2.2_OTU2__EU885624
TGTACTCACTATTTATTCATAATAGTGGTCGCGGTAAACGGAACTCTGCTTACAATTAATGCCGGTGACTATATCTTCTACACAGATTGGGCCTGGACATCCTTTGTCGTATTCTCAATATCACAAACATTGATGTTAACTGTAGGAGCAGTTTATTATCTAACATTTACAGGCGTTCCAGGGACAGCTACTTACTACGCGTTAATTATTACTGTGTATACTTGGGTAGCAAAGGGCGCATGGTTT---GCACTCGGATATCCATATGACTTTATTGTAACTCCAGTATGGTTGCCATCGGCAATGCTGTTGGACTTGGCATATTGGGCTACAAAGAGAAACAAGCACTCGTTGATACTGTTTGGCGGTGTGCTAGTTGGAATGTCATTGCCACTGTTTAACATGGTAAACCTGATTACAGTAGCAGATCCACTAGAGACTGCATTCAAGTATCCAAGACCCACATTACCACCATACATGACACCGATAGAACCGCAGGTAGGAAAGTTCTATAACAGTCCTGTCGCGCTTGGTGCAGGTGCTGGTGCAGTGTTGTCCGTTACTATGGCCGCGTTAGGATGTAAACTGACTACG
>NP-Delta-2.2.2_OTU3__EU885641
TGTACGCACTATTTATTCATAATAGTGGTCGCAGTCAACTCAACTCTGCTAACAATTAACGCAGGTGATTATATCTTCTATACAGATTGGGCCTGGACATCCTTTGTCGTTTTCTCAATATCACAAACATTGATGTTAACGGTAGGAGCCTGTTACTATCTTACATTTACAGGAGTTCCAGGAACCGCAACGTATTATGGATTAATCATGACAGTGTATACTTGGGTAGCAAAGGGCGCATGGTTT---GCACTCGGATATCCATATGACTTCATTGTAACTCCAATTTGGTTACCATCGGCAATGCTGTTGGATTTGGCATATTGGGCTACAAAGAAAAACAAGCACTCGCTGATATTGTTTGGCGGTGTGCTAGTTGGAATGTCATTGCCACTGTTCAACATGGTAAACCTGATTACAGTAGCAGATCCACTAGAGACTGCATTCAAGTATCCAAGACCAACGTTGCCACCATACATGACACCGATAGAACCGCAGGTAGGAAAGTTCTATAACAGTCCGGTCGCGCTTGGCGCAGGTGCTGGAGCTGTGCTGTCGGTTACGTTTGCCGCGTTAGGATGTAAACTGACTACG
>NP-Delta-2.2.2_OTU4__JF924027
TGTACTCACTACTTATTCATAGTAGTGGCCGCAGTCAACTCAACTCTGCTAACAATCAACGCAGGTGATTATATCTTCTATACAGATTGGGCCTGGACATCCTTTGTCGTTTTCTCAATATCACAAACATTGATGTTAACGGTAGGAGCGTGTTACTATCTTACATTTACAGGAGTCCCAGGTACAGCAACGTATTATGGATTAATCATGACAGTGTACACTTGGGTAGCAAAAGGCGCATGGTTT---TCACTCGGATATCCATATGACTTTATTGTAACTCCAGTATGGTTACCATCGGCAATGCTGTTGGATTTGGCATATTGGGCTACAAAGAAAAACAAGCACTCGTTGATACTGTTTGGCGGTGTGCTAGTTGGAATGTCATTGCCACTGTTCAACATGATAAACCTGATTACAGTAGCAGATCCACTGGAGACTGCATTCAAGTATCCAAGACCTACGTTACCACCATACATGACACCGATAGAACCGCAGGTAGGAAAGTTCTATAACAGTCCGGTCGCGCTTGGCGCAGGTGCTGGAGCTGTGCTATCGGTTACGTTTGCCGCGTTAGGGTGTAAACTGACTACG
>NP-Delta-2.2.Incertae_sedis_OTU1__JF924031
TGTACTCACTACTTATTCATGGTAGTAGTTGCAGTCAATTCAACCCTGTTAACAATTAATGCAGGAGACTATATCTTCTACACAGATTGGGCTTGGACATCATATGTAGTATTCTCAATTTCACAAACATTGATGCTAACGGTAGGAGCATGTTACTACCTTACATTTACAGGTGTTCCAGGAACAGCAACGTATTATGGATTGATTATGACGGTGTATACATGGGTCGCAAAAGGCGCATGGTTT---TCACTCGGATATCCATATGACTTCATTGTAACTCCGGTATGGTTACCATCAGCAATGCTGTTGGATTTGGCATATTGGGCCACAAAGAAGAACAAACACTCGTTGATACTGTTTGGAGGAGTACTGGTTGGAATGTCATTGCCACTGTTTAACATGGTAAATCTCATGACAGTTGCTGACCCGCTAGAGACTGCATTCAAGTATCCACGACCTACGCTACCACCATACATGACGCCGATAGAACCGCAGGTAGGAAAGTTCTATAACAGTCCAGTCGCGCTTGGCGCAGGTGCTGGTGCTGTCTTGTCAGTTACGTTTGCCGCGTTAGGGTGTAAACTGACTACG
>NP-Delta-2.2.Incertae_sedis_OTU2__DQ501069
TGTACTCACTACTTATTCATAGTAGTAGTTGCAGTCAATTCAACCCTGTTAACAATTAATGCAGGAGACTATATCTTCTACACAGATTGGGCTTGGACATCATACGTAGCATTCTCAATTTCACAAACATTGATGCTAACGGTAGGAGCATGTTACTACCTTACATTTACCGGTGTTCCAGGAACAGCAACGTATTATGCATTGATTATGACAGTGTACACATGGGTCGCAAAAGGTGCATGGTTT---GCACTAGGATATCCATATGACTTCATTGTCACTCCAGTATGGTTACCATCAGCAATGCTGTTGGACTTGGCATATTGGGCCACAAAGAAGAACAAGCACTCGTTGATACTGTTTGGCGGAGTACTGGTTGGAATGTCATTGCCACTGTTTAACATGGTAAATCTCATAACAGTAGCTGACCCGCTAGAGACTGCATTCAAGTATCCAAGACCAACGCTACCACCATACATGACGCCGATAGAACCGCAGGTAGGAAAGTTCTATAACAGCCCAGTCGCGCTTGGCGCAGGAGCTGGAGCTGTCTTGTCAGTCACGTTTGCCGCATTAGGGTGTAAACTGACTACG
>NP-Delta-2.3.1.1_OTU10__JF924771
TGTACTCACTACTTATTCATAGTAGTAGTTGCAGTTAATTCAACTCTGCTTACAATTAATGCCGGAGATTATATCTTCTACACTGATTGGGCATGGACGTCATTTACTGTATTCTCAATTTCACAAACTCTAATGTTAACAGTCGGTGCCGTATACTATCTAACGTTTACAGGCGTTGTGGGAACAGCGACATATTATGCGCTAATCATGACAGTCTATACGTGGGTTGCAAAAGGTGCATGGTTT---GCACTTGGTTATCCATATGACTTTATTGTTACACCAGTATGGATCCCATCGGCGATATTGTTAGATTTGGCGTATTGGGCTACAAAGAAGAACAAGCACTCGCTGATACTATTTGGCGGAGTTCTTGTTGGAATGTCATTACCACTGTTTAACATGGTAAACCTCATTACAGTGGCAGATCCGCTAGAGACTGCATTCAAGTATCCAAGACCTACTTTACCACCATACATGACACCGATAGAACCGCAGGTCGGAAAGTTCTATAACAGTCCGGTCGCGCTTGGAGCAGGTGCTGGTGCTGTGCTGTCCGTTACGTTTGCCGCGTTAGGTTGTAAACTGACTACG
>NP-Delta-2.3.1.1_OTU11__JF924013
TGTACTCACTACTTATTCATAGTAGTAGTTGCAGTAAACTCAACTCTGCTTACAATTAATGCTGGAGACTATATCTTCTACACTGATTGGGCATGGACATCATATACTGTATTCTCAATATCTCAAACTCTAATGTTAACGGTAGGTGCAGTTTACTATCTAACGTTTACAGGCGTTGTAGGAACAGCCACATACTACGGGTTAATCATGACAGTCTATACGTGGGTTGCAAAAGGTGCATGGTTT---GCACTTGGTTATCCATATGACTTTATTGTAACACCAGTGTGGATCCCATCGGCGATATTGTTAGATTTGGCTTATTGGGCTACAAAGAAGAACAAGCACTCGCTGATACTATTTGGCGGAGTTCTGGTAGGAATGTCATTACCACTGTTTAACATGGTAAATCTCATAACAGTGGCAGATCCGCTAGAGACTGCATTCAAGTATCCAAGACCAACATTGCCTCCATACATGACACCAATAGAACCGCAGGTCGGAAAGTTCTATAACAGTCCGGTCGCGCTTGGCGCAGGTGCTGGTGCTGTGTTGTCTGTAACGTTTGCCGCGTTAGGTTGTAAACTGACTACG
>NP-Delta-2.3.1.1_OTU12__JF924153
TGTACTCACTACTTATTCATAGTAGTAGTTGCAGTAAACTCAACTCTGCTTACAATCAATGCTGGAGACTATATCTTCTACACTGATTGGGCATGGACATCTTATACTGTATTCTCAATATCTCAAACTCTAATGTTAACAGTCGGTGCCGTATACTACCTAACGTTTACAGGCGTTGTGGGAACCGCTACATACTACGGTTTAATCATGACAGTCTATACGTGGGTTGCAAAAGGTGCATGGTTT---GCACTTGGTTATCCATATGACTTTATTGTCACACCAGTATGGATCCCATCGGCGATATTGTTAGATTTGGCTTATTGGGCCACAAAGAAGAACAAGCACTCGCTGATACTCTTTGGTGGAGTTTTAGTAGGAATGTCATTACCACTGTTTAACATGGTAAACCTCATGACAGTGGCAGATCCTCTAGAGACTGCATTCAAGTATCCAAGACCAACATTGCCTCCATACATGACACCGATAGAACCGCAGGTCGGAAAGTTCTATAACAGTCCGGTCGCGCTTGGCGCAGGTGCTGGTGCTGTGTTGTCTGTTACGTTTGCCGCGTTAGGGTGTAAACTGACTACG
>NP-Delta-2.3.1.1_OTU13__EU885644
TGTACTCACTACTTATTCATAGTAGTAGTTGCAGTAAACTCAACTCTGCTAACAATTAATGCTGGAGATTATATCTTCTACACTGATTGGGCATGGACATCATTTACTGTATTCTCAATTTCACAAACTCTAATGTTAACCGTAGGTGCCGTATACTACCTAACGTTTACAGGCGTTGTGGGAACAGCTACATATTATGGCTTAATCATGACAGTCTATACGTGGGTTGCAAAAGGTGCTTGGTTT---GCACTTGGATATCCATATGACTTTATTGTTACACCAGTATGGATCCCATCGGCGATATTGTTAGATTTGGCGTATTGGGCTACAAAGAAGAATAAACACTCACTGATACTATTTGGCGGAGTCCTGGTAGGAATGTCATTACCACTGTTTAACATGGTAAATCTCATTACAGTGGCAGATCCGCTAGAGACTGCATTCAAGAATCCAAGACCAACATTGCCTCCATACATGACACCAATAGAACCGCAGGTCGGAAAGTTCTATAACAGTCCGGTTGCGCTTGGCGCAGGTGCTGGTGCTGTGTTGTCTGTAACGTTTGCCGCGTTAGGTTGTAAACTGACTACG
>NP-Delta-2.3.1.1_OTU14__EU885671
TGTACTCACTACTTATTCATAGTAGTAGTAGCAGTAAACTCAACTTTGCTCACAATTAATGCTGGAGATTATATCTTCTACACTGATTGGGCATGGACGTCATTTACTGTATTCTCAATTTCACAAACTCTAATGTTAACAGTCGGTGCCGTATACTACCTAACGTTTACAGGCGTTGTGGAAACAGCGACATATTATGCGCTAATCATGACAGTCTATACGTGGGTTGCAAAAGGTGCATGGTTT---GCACTTGGTTATCCATATGACTTTATTGTCACACCAGTATGGATCCCTTCTGCGATATTGTTAGATTTGGCGTATTGGGCTACAAAGAAGAACAAGCACTCGCTGATACTGTTTGGCGGAGTTCTGGTAGGAATGTCATTACCACTGTTTAACATGGTAAATCTCATAACAGTGGCAGATCCACTAGAGACTGCTTTCAAGTATCCAAGACCAACATTGCCTCCTTACATGACACCGATAGAATCGCAGGTCGGAAAGTTCTATAACAGTCCGGTTGCGCTTGGTGCGGGAGCTGGTGCTGTGCTGTCTGTAACGTTTGCCGCGTTAGGTTGTAAACTGACTACG
>NP-Delta-2.3.1.1_OTU15__GU270222
TGTACTCACTACTTATTCATAATAGTAGTTGCAGTAAACTCAACTTTGCTTACAATTAATGCTGGAGATTATATCTTCTACACTGATTGGGCATGGACATCATTTACTGTATTCTCAATTTCTCAAACTCTAATGTTAACGGTAGGTGCCGTATACTACCTAACGTTTACAGGCGTTGTGGGAACAGCAACATACTATGCGCTAATCATGACAGTCTATACATGGGTTGCAAAAGGTGCATGGTTT---GCACTTGGATATCCATATGACTTCATTGTTACACCAGTATGGATCCCATCGGCGATATTGTTAGATTTGGCGTATTGGGCTACAAAGAAGAACAAGCACTCGCTGATACTGTTTGGCGGAGTTCCGGTAGGAATGTCATTACCACTGTTTAACATGGTAAACCTAATCACAGTGGCAGATCCGCTAGAGACTGCATTCAAGTATCCACGACCAACATTGCCTCCATACATGACACCCATAGAACCGCAGGTCGGAAAGTTCTATAACAGTCCGGTTGCGCTTGGCGCAGGTGCTGGTGCTGTGTTGTCAGTTACGTTTGCCGCGTTAGGTTGTAAACTGACTACG
>NP-Delta-2.3.1.1_OTU16__JF715697
TGTACTCACTACTTATTCATGATAGTAGTTGCAGTAAACTCAACTCTGCTTACAATTAATGCCGGAGATTATATCTTCTACACTGATTGGGCATGGACATCATATACTGTATTCTCAATATCTCAAACTCTAATGTTAACAGTCGGTGCCGTATACTACCTGACGTTTACAGGTGTTGTGGGAACAGCGACATATTATGCGCTAATCATGACAGTCTATACGTGGGTTGCAAAAGGTGCATGGTTT---GCACTTGGATATCCATATGACTTTATTGTCACACCAGTTTGGATACCATCGGCAATATTGTTAGATTTGGCTTATTGGGCTACAAAGAAGAACAAGCACTCGCTGATACTATTTGGCGGAGTTCTGGTAGGAATGTCATTACCACTGTTTAACATGGTAAATCTCATGACAGTGGCAGATCCACTAGAGACTGCTTTCAAGTATCCAAGACCAACATTGCCTCCATACATGACACCAATAGAACCGCAGGTCGGAAAGTTCTATAACAGTCCGGTCGCGCTTGGCGCAGGTGCTGGTGCTGTGTTGTCTGTTACGTTTGCCGCGTTAGGTTGTAAACTGACTACG
>NP-Delta-2.3.1.1_OTU17__JF924018
TGTACTCACTACTTATTCATAGTAGTAGTTGCAGTAAACTCTACTCTGCTAACAATTAATGCTGGAGATTATATCTTCTACACTGATTGGGCATGGACATCATTTACTGTATTCTCAATATCTCAAACTCTAATGTTAACTGTCGGTGCCGTATACTACCTAACGTTCACAGGTGTTGTGGGAACAGCGACATATTATGGCTTAATCATGACAGTCTATACGTGGGTTGCTAAAGGCGCATGGTTT---TCCCTTGGATATCCATATGACTTTATTGTTACACCAGTATGGATCCCATCGGCGATATTGTTAGATTTGGCGTATTGGGCTACAAAGAAGAACAAGCACTCACTGATACTATTTGGCGGAGTTCTGGTAGGAATGTCATTACCACTGTTTAACATGGTAAACCTCATGACAGTGGCAGATCCTCTAGAGACTGCTTTCAAGTATTCAAGACCAACATTGCCTCCATACATGACACCCATAGAACCGCAGGTCGGAAAGTTCTATAACAGTCCGGTTGCGCTTGGCGCAGGTGCTGGTGCTGTGTTGTCTGTTACGTTTGCCGCGTTAGGATGTAAACTGGCTACG
>NP-Delta-2.3.1.1_OTU18__JX537560
TGTACTCACTACTTATTCATAATCGTAGTAGCCGTAAACTCAACTTTGCTCACAATTAATGCTGGAGACTATATCTTCTACACTGATTGGGCATGGACATCATTTACTGTATTCTCAATTTCTCAAACTCTAATGTTAACGGTTGGTGCCGTATACTACCTAACGTTTACAGGCGTTGTGGGAACAGCGACATACTATGCGCTAATCATGACAGTCTATACGTGGGTTGCAAAAGGTGCATGGTTT---GCACTAGGTTATCCATATGACTTTATTGTTACACCGGTATGGATCCCATCTGCGATATTGTTAGATTTGGCATATTGGGCTACAAAGAAGAACAAGCACTCGCTGATACTATTTGGTGGAGTTCTGGTTGGAATGTCATTACCACTGTTTAACATGGTAAACCTCATTACAGTGGCAGATCCGCTAGAGACTGCATTCAAGTATCCAAGACCTACTTTGCCACCATACATGACACCCATAGAACCGCAGGTCGGAAAGTTCTATAACAGTCCGGTTGCGCTTGGTGCAGGTGCTGGTGCAGTGTTGTCTGTAACGTTTGCCGCGTTAGGTTGTAAACTGACTACG
>NP-Delta-2.3.1.1_OTU19__DQ148802
TGTACTCACTACTTATTCATAGTAGTAGTTGCAGTAAACTCAACTTTGCTTACAATTAATGCTGGAGACTATATCTTCTACACAGATTGGGCATGGACATCATTTACTGTATTCTCAATTTCACAAACTCTAATGTTAACGGTAGGTGCAGTATACTATCTAACGTTTACAGGCGTTGTGGGAACAGCCACATACTATGCGTTAATTATGACAGTCTATACGTGGGTTGCAAAAGGTGCATGGTTT---GCACTAGGTTATCCATATGACTTCATTGTTACACCAGTATGGATCCCATCGGCGATATTGTTAGATTTGGCGTATTGGGCTACAAAGAAGAATAAGCACTCGCTGATACTGTTTGGCGGAGTTCTGGTAGGAATGTCATTACCACTGTTTAACATGGTAAATCTGATTACAGTGGCAGATCCACTAGAGACTGCATTCAAGTATCCGAGACCAACGTTGTCACCATACATGACACCAATAGAACCGCAGGTCGGAAAGTTCTATAACAGTCCAGTCGCGCTTGGCGCAGGTGCTGGTGCTGTATTGTCAGTTACGTTTGCCGCGCTAGGTTGTAAATTGACTACG
>NP-Delta-2.3.1.1_OTU1__EU885650
TGTACTCACTACTTATTCATAATAGTAGTTGCAGTAAATTCAACCTTACTTACAATTAATGCTGGAGATTATATCTTCTACACTGATTGGGCATGGACTTCATTCGTTGTATTCTCTATTTCACAAACTCTAATGTTAACCGTAGGTGCAGTTTACTATCTTACGTTTACAGGTGTTGTGGGAACAGCGACGTACTATGGCTTAATCATGACAGTGTATACGTGGGTAGCTAAAGGCGCATGGTTT---TCCCTAGGATATCCCTATGACTTTATAGTTACACCAGTATGGATCCCATCGGCGATATTGCTTGATTTGGCGTATTGGGCTACAAAGAAGAACAAGCACTCGCTGATATTGTTTGGTGGAGTTTTGGTAGGAATGTCATTACCACTGTTTCACATGGTAAACCTCATTACAGTGGCAGATCCGCTAGAGACTGCATTCAAGTATCCAAGACCAACATTGCCTCCATACATGACACCCATAGAACCGCAGGTCGGAAAGTTCTATAACAGTCCGGTTGCGCTTGGCGCAGGTGCTGGTGCTGTGTTGTCCGTTACGTTTGCCGCGTTGGGTTGTAAACTGACTACG
>NP-Delta-2.3.1.1_OTU20__EU125519
TGTACTCACTACTTATTCATAGTAGTGGTTGCAGTAAACTCAACTCTGCTTACAATTAATGCTGGAGACTATATCTTCTACACTGATTGGGCATGGACATCATATACTGTATTCTCAATATCTCAAACTCTCATGTTAACGGTAGGTGCCGTATACTACCTAACGTTTACAGGCGTTGTGGGAACAGCTACGTACTATGCGTTAATTATGACAGTCTATACGTGGGTTGCAAAAGGTGCATGGTTT---GCACTTGGTTATCCATACGACTTCATTGTTACACCAGTATGGATCCCATCGGCGATATTGTTAGATTTGGCGTATTGGGCTACAAAGAAGAACAAGCACTCGCTGATACTGTTTGGTGGAGTTTTGGTAGGAATGTCATTACCGCTGTTTAACATGGTAAATCTCATTACAGTGGCAGATCCACTAGAGACTGCATTCAAGTATCCAAGACCAACGTTGCCACCATACATGACACCGATAGAACCGCAGGTCGGAAAGTTCTATAACAGTCCAGTAGCGCTTGGCGCAGGAGCTGGTGCTGTATTGTCAGTTACGTTTGCCGCGTTAGGATGTAAATTGACTACG
>NP-Delta-2.3.1.1_OTU21__EU885593
TGTACTCACTACTTGTTCATAGTAGTAGTTGCAGTAAACTCAACTCTGCTTACAATTAATGCTGGAGACTATATTTTCTACACTGATTGGGCATGGACATCATTTGTTGTATTCTCAATTTCTCAAACTCTAATGTTAACGGTAGGTGCCGTATACTATCTAACGTTTACAGGAGTTGTGGGAACAGCGACGTACTATGGGTTAATTATGACAGTCTATACGTGGATTGCCAAAGGCGCATGGTTT---TCACTTGGTTATCCATATGACTTTATTGTTACACCAGTATGGATACCATCGGCGATATTATTAGATTTGGCGTATTGGGCGACAAAGAAGAACAAGCACTCGCTGATACTGTTTGGCGGAGTTCTGGTAGGAATGTCATTACCGCTGTTTAACATGGTAAATCTCTTGACTATAGCAGATCCACTAGAGACTGCATTCAAGTATCCAAGACCAACGTTGCCACCATACATGACACCGATAGAACCGCAGGTCGGAAAGTTCTATAACAGTCCGGTCGCGCTTGGCGCAGGAGCGGGAGCTGTCTTGGCAGTTACGTTTGCCGCGCTAGGATGTAAATTGACTACG
>NP-Delta-2.3.1.1_OTU2__GQ250752
TGTACTCACTACTTATTCATAGTAGTAGTTGCAGTAAACTCAACTTTACTTACAATTAATGCTGGAGACTATATCTTCTACACTGATTGGGCATGGACTTCATTTGTTGTATTCTCTATTTCACAAACTCTAATGTTAACCGTAGGTGCAGTTTACTATCTTACGTTTACAGGTGTTGTGGGAACAGCGACATACTATGCGCTAATCATGACAGTGTATACGTGGGTAGCTAAAGGTGCATGGTTT---TCACTTGGATATCCATATGACTTTATAGTTACACCAGTATGGATCCCATCAGCAATATTGCTTGATTTGGCATATTGGGCTACAAAGAAGAACAAGCACTCTCTGATATTATTTGGAGGAGTTCTGGTAGGAATGTCATTACCACTGTTTAACATGGTAAACCTCATTACAGTGGCTGATCCGCTAGAGACTGCATTCAAGTATCCAAGACCAACATTGCCTCCATACATGACACCCATAGAACCGCAGGTCGGAAAGTTCTATAACAGTCCGGTTGCGCTTGGCGCAGGTGCTGGTGCTGTGTTGTCTGTTACGTTTGCCGCGTTAGGTTGTAAATTGACTACG
>NP-Delta-2.3.1.1_OTU3__JF924645
TGTACTCACTACTTATTCATTATAGTAGTTGCAGTTAACTCAACTTTACTTACAATTAATGCTGGAGACTATATCTTCTACACTGATTGGGCATGGACTTCATTCGTTGTATTCTCTATTTCACAAACTCTAATGTTAACCGTAGGTGCAGTTTACTATCTTACGTTTACAGGTGTTGTGGGAACAGCGACATACTATGGCTTAATCATGACAGTGTATACGTGGGTAGCTAAAGGCGCATGGTTT---TCCCTAGGATATCCCTATGACTTTATAGTTACACCAGTATGGATCCCATCGGCGATATTGCTTGATTTGGCGTATTGGGCCACAAAGAAGAACAAGCACTCTCTGATATTATTTGGCGGAGTACTAGTTGGAATGTCATTACCACTGTTTAACATGGTAAACCTCATTACAGTGGCTGATCCACTAGAGACTGCCTTCAAGTATCCAAGACCAACATTGCCACCATACATGACGCCGATAGAACCGCAGGTCGGAAAGTTCTATAACAGTCCGGTCGCGCTTGGAGCAGGTGCTGGTGCTGTGTTGTCTGCTACGTTTGCCGCGTTAGGTTGTAAACTGACTACG
>NP-Delta-2.3.1.1_OTU4__JF923970
TGTACTCACTACTTATTCATAATAGTAGTTGCAGTAAACTCAACTTTACTTACAATTAATGCCGGAGACTATATCTTCTACACTGATTGGGCATGGACTTCATTCGTTGTATTCTCTATTTCACAAACTCTAATGTTAACCGTAGGTGCAGTTTACTATCTTACGTTTACAGGTGTTGTGGGAACAGCGACATACTATGCGTCAATAATGACAGTGTATACGTGGGTTGCAAAAGGTGCATGGTTT---TCACTTGGATATCCATATGACTTTATAGTTACACCAGTATGGATCCCATCGGCGATATTGCTTGATTTGGCATATTGGGCCACAAAGAAGAACAAGCACTCTCTGATACTATTTGGAGGAGTACTAGTTGGAATGTCATTACCACTGTTTAACATGGTAAACCTCATTACAATAGCAGATCCACTAGAGACTGCATTCAAGTATCCAAGACCAACGTTGCCACCATACATGACGCCAATAGAACCGCAGGTCGGAAAGTTCTATAACAGTCCAGTTGCGCTTGGAGCAGGTGCCGGTGCTGTGCTGTCTGTTACGTTTGCCGCGTTAGGTTGTAAACTGACTACG
>NP-Delta-2.3.1.1_OTU5__JX537606
TGTACTCACTACTTATTCATAATAGTAGTTGCAGTAAACTCAACTTTACTTACAATTAATGCTGGAGACTATATCTTCTACACTGATTGGGCATGGACTTCGTTCGTTGTATTTTCTATTTCACAAACTCTAATGTTAACCGTAGGTGCAGTTTACTATCTTACGTTTACAGGTGTTGTGGGAACAGCGACATACTATGCGTTAATCATGACAGTGTATACGTGGGTTGCAAAAGGTGCATGGTTT---TCACTTGGATATCCATATGACTTTATAGTTACACCAGTATGGATTCCATCAGCAATATTGCTTGATTTGGCATATTGGGCCACAAAGAAGAACAAGCACTCGCTGATACTATTTGGTGGAGTACTAGTTGGAATGTCATTACCATTGTTTAACATGGTAAACCTCATTACAGTAGCAGATCCACTAGAGACTGCATTCAAGTATCCAAGACCAACGTTGCCACCATACATGACGCCAATAGAACCGCAGGTCGGAAAGTTCTATAACAGTCCGGTCGCGCTTGGTGCAGGTGCTGGTGCAGTGTTGTCAGTTACGATGGCAGCGTTAGGATGTAAGCTGACTACG
>NP-Delta-2.3.1.1_OTU6__JF924571
TGTACTCCCTACTTATTCATAATAGTAGTTGCAGTTAATTCAACTCTGCTTACACTTAATGCCGGAGATTATATCTTCTACACTGATTGGGCATGGACGTCATTTACTGTATTTTCAATTTCACAAACTCTAATGTTAACAGTCGGTGCCGTATACTATCTAACGTTTACAGGCGTTGTGGGAACAGCGACATATTATGCGCTAATCATGACAGTCTATACGTGGGTTGCAAAAGGTGCATGGTTT---TCACTTGGATATCCATATGACTTTATAGTTACACCAGTATGGATTCCATCAGCAATATTGCTTGATTTGGCATATTGGGCCACAAAGAAGAACAAGCACTCTCTGATACTATTTGGCGGAGTACTGGTTGGAATGTCATTACCACTGTTTAACATGGTAAACCTCATTACAGTAGCAGATCCACTAGAGACTGCATTCAAGTATCCGAGACCAACGTTGCCACCATACATGACGCCAATAGAACCGCAGGCCGGAAAGTTCTATAACAGTCCGCTTGCGCTTGGAGCACGTGCTGGTGCTGTGCTGTCTGTTACGTTTGCCGCGTTAGGTTGTAAACTCACTACG
>NP-Delta-2.3.1.1_OTU7__JX537596
TGTACTCACTACTTATTCATAGTAGTAGTTGCAGTTAATTCAACTCTGCTTACAATTAATGCCGGAGATTATATCTTCTACACTGATTGGGCATGGACATCATTTACTGTATTCTCAATATCTCAAACTCTAATGTTAACAGTCGGTGCCGTATACTATCTAACGTTTACAGGTGTTGTGGGAACAGCGACATACTATGGCTTAATCATGACAGTGTATACGTGGGTAGCTAAAGGTGCATGGTTT---TCACTTGGATATCCATATGACTTTATTGTTACACCAGTATGGATCCCATCGGCGATATTGTTAGATTTGGCATATTGGGCCACAAAGAAGAACAAGCACCCTCTGATACTATTTGGCGGAGTACTAGTTGGAATGTCATTACCACTGTTTAACATGGTAAACCTCATTACAGTGGCTGATCCACTAGAGACTGCATTCAAGTATCCAAGACCAACATTGCCTCCATACATGACGCCAATAGAACCGAAGGTCGGAAAGTTCTATAACAGTCCGGTTGCGCTTGGCGCAGGTGCTGGTGCTGTGCTGTCCGTTACGTTTGCCGCGTCGGGTTGTAAACTGACTACG
>NP-Delta-2.3.1.1_OTU8__JF924746
TGTACTCACTACTTATTCATAGTAGTAGTTGCAGTTAAATCAACTCTGCTTACAATTAATGCCGGAGACTATATCTTCTACACTGATTGGGCATGGACGTCATTTACTGTATTTTCAATTTCACAAACTCTAATGTTAACAGTCGGTGCCGTATACTATCTAACGTTTACAGGCGTTGTGGGAACAGCAACGTATTATGCGCTAATCATGACAGTCTATACGTGGGTTGCAAAAGGTGCATGGTTT---GCACTAGGTTATCCTTATGACTTTATTGTTACACCAGTATGGATCCCATCTGCGATATTGTTAGATTTGGCGTATTGGGCTACAAAGAAGGACAAGCACTCGCTGATACTGTTTGGCGGAGTTCTGGTAGGAATGTCATTACCACTGTTTAACATGGTAAACCTAATCACAGTGGCAGATCCGCTAGAGACTGCATTCAAGTATCCAAGACCAACGTTGCCACCATACATGACACCGATAGAACCGCAGGTTGGAAAGTTCTATAACAGTCCGGTCTCGCTTGGCGCAGGTGCTGGTGCTGTGTTGTCAGTTACGTTTGCCGCGTTAGGATGTAAACTGACTACG
>NP-Delta-2.3.1.1_OTU9__JF924747
TGTACTCACTACTTATTCATAGTAGTAGTTGCAGTTAATTCAACTCTGCTTACAAATAATGCCGCAGATTATATTTTTTACACCGATTGGGCCTGGACGTCATTTGCTGTATTCTCAATTTCCCAAACTTTAATGTTAACAGTCGGTGCCATATATTACCTTACGTTTACAGGCGTTGCGGGAACCGCCACATATTATGCGCTAATCATGACAGTCTATACGTGGGTTGCAAAAGGAGCATGGTTT---GCTCTTGGTTATCCATATGACTTTATTGTTACACCAGTATGGATCCCATCGGCGATATTGTTAGATTTGGCGTATTGGGCCACAAAGAAGAACAAGCACTCGCTGATATTATCTGGCCGAGGTCTTGTAGGAATGTCATTGCCTCTGTTTAACCAGGTAAACCTCATCACAGTGGCAGATCCGCTAGAGACCGCATTCAAGTATCCAAGACCAACATTGCCTCCATACATGACACCGATAGAACCGCAGGTCGGGAAGTTCTATACCGGTCCGGTCGCGCTAGGCGCAGGAGCAGGAGCCGTCCTGTCAGTAACGTTTACCGCGTTGGGCTGTAAACCCACTACG
>NP-Delta-2.3.1.2_OTU1__DQ148547
TGTACTCACTACTTATTCATAGTAGTAGTTGCAGTAAACTCAACTCTGCTTACAATTAATGCAGGAGACTATATCTTCTACACTGATTGGGCATGGACGTCATATACGGTATTCTCAATTTCTCAAACGCTGATGTTAACAGTGGGGGCAGTATACTACCTTACATTCACAGGTGTTGTGGGAACAGCGACATACTATGCATTGATTATGACGGTGTACACGTGGGTAGCAAAAGGAGCATGGTTT---GCCCTTGGATATCCATATGACTTTATCGTGACACCAGTATGGATCCCATCTGCTATCTTGTTAGATTTGGCATATTGGGCGACAAAGAAGAACAAGCACTCGCTGATACTATTTGGCGGAGTTTTAGTTGGAATGTCTTTGCCACTGTTTAACATGGTTAATCTAATTACAGTGGCAGATCCACTAGAGACTGCATTCAAGTATCCAAGACCAACGTTGCCACCATACATGACACCGATAGAGCCGCAGGTCGGAAAGTTCTATAATAGTCCGGTCGCGCTTGGCGCAGGAGCTGGTGCTGTCTTGTCAGTCACGTTTGCCGCGTTAGGATGTAAACTAACCACG
>NP-Delta-2.3.1.2_OTU2__DQ501146
TGTACTCACTACTTATTCATAGTAGTAGTTGCAGTAAACTCAACTCTGCTTACAATTAATGCAGGAGACTATATCTTCTACACTGATTGGGCATGGACGTCATATACGGTATTCTCAATTTCTCAAACTCTGATGTTAACAGTAGGGGCAGTATACTACCTTACGTTTACGGGTGTTGTGGGAACAGCGACATACTATGCGTTAATCATGACGGTGTACACGTGGGTAGCTAAAGGAGCATGGTTT---GCTCTTGGATATCCATATGACTTTATCGTGACACCAGTTTGGATCCCGTCTGCCATCTTGTTAGATTTGGCGTACTGGGCAACAAAGAAGAACAAGCACTCGCTGATACTGTTTGGCGGAGTTTTAGTTGGAATGTCATTGCCACTGTTTAACATGGTAAATCTCATGACAGTAGCAGATCCACTAGAGACTGCATTCAAGTATCCAAGACCAACGTTGCCACCATACACGACACCGATAGAACCGCAGGTCGGAAAGTTCTATAACAGTCCGGTCGCGCTTGGCGCAGGAGCTGGTGCTGTCTTGTCAGTTACGTTTGCCGCGTTAGGATGTAAACTAACCACG
>NP-Delta-2.3.1.2_OTU3__JN934415
TGTACTCACTATTTATTTATAATAGTGGTTGCAGTAAACTCAACTCTGCTTACAATTAATGCAGGAGACTATATCTTCTACACTGATTGGGCATGGACGTCATTTACGGTATTTTCAATTTCTCAAACGCTGATGTTAACAGTAGGGGCAGTATACTACCTTACGTTTACAGGTGTTGTGGGAACAGCGACATACTATGCGTTAATCATGACGGTGTACACGTGGATAGCAAAGGGAGCATGGTTT---GCACTTGGATATCCATATGACTTTATCGTGACACCAGTATGGATCCCGTCTGCAATCTTGTTAGATTTGGCATATTGGGCGACAAAGAAGAACAAGCACTCGCTGATATTGTTTGGCGGTGTTTTGGTCGGAATGTCATTGCCACTGTTTAACATGGTTAATCTCATTACAGTGGCAGATCCACTAGAGACTGCATTCAAGTATCCAAGACCAACGTTGCCACCATACATGACACCGATAGAACCGCAGGTCGGAAAGTTCTATAACAGTCCGGTCGCGCTTGGCGCAGGTGCTGGTGCTGTATTGTCAGTCACGTTTGCCGCGTTAGGATGTAAACTAACCACG
>NP-Delta-2.3.1_OTU1__JQ864783
TGTACTCACTACTTATTCATAGTAGTAGTTGCAGTAAACTCTACGCTTCTTACAATCAATGCAGGAGACTATATTTTCTACACTGATTGGGCTTGGACATCATTTGTCATATTCTCAATATCACAAACCCTGATGTTAACAGTAGGAGCAGTTTACTTTCTAACCTTCACTGGAGTTGTAGGTACGGCAACATACTATGCATTAATCATGACGGTATACACGTGGATAGCTAAAGGCGCATGGTTT---GCCCTTGGATACCCATATGACTTTATTGTAACACCAGTATGGATTCCATCTGCAATATTGTTGGACTTGGCATATTGGGCCACAAAGAAGAACAAGCACTCGTTGATATTCTTCGGCGGAGTTCTTGTTGGAATGTCATTACCACTATTCAATATGGTAAACCTGATGACTGTAGCAGATCCATTGGAAACTGCATTCAAGTATCTAAGACCAACGTTGCCTCCATACATGACACCGATAGAACCGCAGGTAGGAAAGTTCTATAACAGTCCCGTCGCCTTAGGCGCAGGAGCAGGTGCTGTATTAGCATGTACATTTGCCGCGTTAGGGTGTAAACTAACTACG
>NP-Delta-2.3.2.1_OTU1__KF438599
TGTACGCACTACTTATTCATAGTAGTAGTTGCAGTCAACTCAACTCTGTTAACAATTAACACAGGTGACTACATATTTTACACTGACTGGGCGTGGACTTCATTTGTAGTATTCTCAATAGGAAACACTTTGATGGTAACTGTAGGAGCATGTTATTATCTTACATTTACAGGTGTTCCAGGTACGGCATCGTACTACGGATTAATTATGACGGTGTATACATGGGTAGCAAAAGGTGCATGGTTT---GCACTCGGATATCCATATGACTTCATTGTCACGCCAATTTGGCTTCCGTCGTGTATGCTATTGGACTTGGCATATTGGGCTACAAAGAAGAACAAGCACTCACTGATATTATTCGGAGGAGTTCTAGTCGGAATGTCATTGCCACTGTTTAACATGGTAAATCTCATGTTAGTGGCAGATCCACTCGAGACTGCATTCAAGTATCCAAGACCCACCTTACCACCATACATGGTACCAATAGAACCGCAAGTTGGAAAGTTCTATAACAGTCCAGTTGCGCTTGGTGCTGGTGCGGGAGCTGTCTTAGCTGTTACGTTTGCCGCGTTGGGATGTAAACTGACTACG
>NP-Delta-2.3.2.1_OTU2__KF438297
TGTACACACTACTTATTCATAATAGTAGTTGCAGTAAACTCTACCCTGCTTACAATTAATGCAGGAGACTACATCTTCTATACTGATTGGGCCTGGACATCCTTTGTAGTATTTTCAATATCACAAACGTTGATGATAACTGTAGGAGCACGTTATTATCTTACGTTTACAGGAGTACCAGGTACTGCCACGTATTACGGATTAATCATGACAGTGTACACATGGGTAGCAAAAGGCGCATGGTTT---GCCCTTGGATATCCATATGACTTCATTGTAACGCCAATTTGGCTTCCATCACTCATGTTGTTGGACTTGGCATATTGGGCTACAAAGAAGAACAAACACTCGTTGATACTATTCGGCGGAGTATTAGTCGGAATGTCGTTGCCACTCTTTAACATGGTAAATCTCATGTTAGTGGCAGATCCACTAGAGACTGCATTCAAGTATCCAAGACCCACCTTACCACCATATATGACACCAATAGAACCGCAAGTTGGAAAGTTCTATAACAGTCCAGTTGCGCTGGGTGCTGGTGCGGGAGCTGTCTTAGCTGTTACGTTTGCCGCGTTAGGATGTAAACTGACTACG
>NP-Delta-2.3.2.1_OTU3__JF715733
TGTACACACTACTTATTCATAATAGTAGTTGCAGTAAACTCTACCCTGCTTACAATTAATGCAGGAGACTACATCTTCTATACTGATTGGGCCTGGACATCCTTTGTAGTATTTTCAATATCACAAACGTTGATGGTTTCTGTTGGCGCAGTGTATTATCTTACGTTTACAGGAGTACCAGGTACTGCCACGTATTACGGATTAATCATGACAGTGTACACATGGGTAGCAAAAGGCGCATGGTTT---GCCCTTGGATATCCATATGACTTCATTGTAACGCCAATTTGGCTTCCATCATGCATGTTGTTGGACTTGGCATATTGGGCGACAAAGAAGAACAAACACTCATTGATACTATTCGGCGGAGTATTAGTTGGAATGTCGCTGCCACTGTTTAACATGGTAAACCTCATGTTAGTGGCAGATCCACTAGAGACTGCATTCAAGTATCCAAGACCAACCTTACCACCATATATGACACCAATTGAACCGCAAGTTGGAAAGTTCTATAACAGTCCAGTTGCGCTAGGTGCAGGTGCGGGTGCTGTCTTAGCGGTTACGTTTACCGCGTTAGGTTGTAAACTAACTACG
>NP-Delta-2.3.2.1_OTU4__JX537534
TGTACACACTACTTATTCATAGTAGTAGTTGCAGTAAACTCTACCCTGCTTACAATTAATGCAGGAGACTACATCTTCTATACTGATTGGGCCTGGACATCCTTTGTAGTATTCTCAATATCACAAACGTTGATGGTAACTGTTGGTGCAGTGTATTATCTTACGTTTACAGGAGTGCCAGGAACAGCTACGTATTACGGATTAATCATGACAGTGTACACATGGGTAGCAAAAGGCGCATGGTTT---GCCTTAGGATATCCATATGACTTCATTGTAACGCCAATTTGGCTTCCATCATGCATGTTGTTGGACTTGGCATATTGGGCGACAAAGAAGAACAAACACTCGTTGATACTATTCGGCGGAGTATTAGTCGGAATGTCTTTGCCACTGTTTAACATGGTAAATCTCATGTTAGTGGCAGACCCACTAGAGACTGCATTCAAGTATCCAAGACCAACCTTACCACCATACATGACACCAATTGAACCGCAAGTAGGAAAGTTCTATAACAGTCCAGTTGCGCTAGGTGCGGGTGCGGGTGCTGTCTTATCGGTTACGTTTGCCGCGTTGGGATGTAAACTGACTACG
>NP-Delta-2.3.2.2_OTU1__JQ358988
TGTACTCACTATTTATTCATAATAGTGGTAGGTGTAAACCCAACTCTGCTAACAATTAACGCAGGTGACTATATCTTCTATACCGATTGGGCCTGGACATCATACACCGTATTTTCAATTCCACAAACATTGATGTTAACGGTAGGAGCAGTATACTACCTTACATTTACAGGTGTACCAGGGACGGCAACCTATTACGGGTTGATAATGACGGTATACACATGGGTAGCAAGAGGCGCATGGTTC---GCTTTAGGATATCCATATGACTTTATCGTTACACCAATCTGGATTCCATCAGCAATGTTGTTGGATCTGGCATATTGGGCAACAAAGAAGAACAAGCACTCACTGATATTGTTCGGTGGAGTATTGGTCGGAATGTCATTACCACTGTTTAACATGGTAAATCTTATGACAGTAGCAGACCCACTGGAGACTGCATTCAAGTATCCAAGACCGACGTTACCTCCATACATGACGCCGATAGAACCTCAGGTCGGAAAGTTCTATAACAGTCCTGTCGCGCTAGGCGCAGGTGCTGGTGCTGTCTTGTCGGTTACGTTCGCGGCATTAGGCTGTAAGCTGACTACG
>NP-Delta-2.3.2.2_OTU2__JF935612
TGTACTCACTACTTATTCATAGTAGTGGTAGCAGTAAACTCAACTCTGCTAACAATTAATGCAGGTGACTATATCTTCTATACCGACTGGGCCTGGACATCATACACTGTATTCTCAATTTCACAAACATTGATGTTAACGGTAGGTGCAGTATACTACCTTACATTTACAGGAGTACCAGGAACGGCAACCTATTACGGGTTGATAATGACGGTATACACATGGGTAGCTAAAGGCGCATGGTTC---GCTTTAGGATATCCATATGACTTTATTGTTACACCAGTTTGGATTCCATCAGCAATTTTGTTGGATCTAGCATATTGGGCAACAAAGAAGAACAAGCACTCACTGATATTGTTCGGCGGAGTATTGGTCGGAATGTCGTTACCATTGTTTAACATGGTAAATCTGATCACCGTAGCAGACCCACTGGAAACTGCATTCAAGTACCCAAGACCGACGTTACCTCCATACATGACACCAATAGAACCTCAGGTCGGAAAGTTCTATAACAGTCCAGTCGCGCTTGGCGCAGGTGCTGGTGCTGTCTTGTCGGTTACGTTCGCGGCATTAGGCTGTAAGCTGACTACG
>NP-Delta-2.3.2.2_OTU3__DQ501018
TGTACTCACTACTTATTCATAGTAGTGGTAGCAGTAAACTCAACTCTGCTAACAATTAACGCAGGTGACTATATCTTCTATACCGACTGGGCCTGGACATCATACACCGTATTTTCAATTTCACAAACTTTGATGTTAACGGTAGGTGCAGTATACTACCTTACATTTACGGGAGTACCAGGAACGGCAACCTATTACGGGTTGATAATGACGGTATACACATGGGTAGCTAAAGGCGCATGGTTC---GCATTAGGATATCCGTATGACTTTATTGTTACACCAGTTTGGATTCCATCAGCAATTCTGTTGGATCTGGCATATTGGGCAACAAAGAAGAACAAGCACTCACTGATATTGTTCGGTGGAGTATTGGTCGGAATGTCATTACCACTGTTCAACATGGTAAATCTAATGACAGTAGCAGACCCACTGGAGACTGCATTCAAGTATCCAAGACCGACGTTACCTCCATACATGACGCCGATAGAACCTCAGGTCGGAAAGTTCTATAACAGTCCAGTTGCGCTAGGCGCAGGTGCTGGTGCTGTCTTGTCGGTTACGTTCGCGGCATTAGGCTGTAAGCTGACAACG
>NP-Delta-2.3.2.3_OTU1__EU025186
TGTACTCACTACTTATTCATAGTAGTAGTTGCAGTAAACTCAACACTACTTACCATTAACGCAGGAGACTACATTTTCTACACCGATTGGGCCTGGACATCTTATACAGTATTCTCAATCTCACAAACTTTGATGTTAACAGTGGGAGCAGTATACTATCTTACATTTACTGGTGTTCCAGGAACCGCAACGTATTACGCGCTGATCATGACAGTGTATACGTGGGTCGCCAAAGGGGCATGGTTT---GCTCTAGGTTATCCATATGACTTTATTGTCACACCAGTTTGGATTCCATCAGCAATGCTGTTGGATTTGGCATATTGGGCGACAAAGAAGAACAAGCACTCTCTGATACTGTTCGGCGGTGTATTGGTAGGAATGTCGTTACCGTTGTTCAATATGGTAAACCTAATGACAGTCGCAGACCCACTGGAAACTGCTTTCAAGTATCCAAGACCAACATTACCACCATACATGACACCGATAGAACCGCAGGTCGGAAAGTTCTATAACAGTCCGGTCGCGCTAGGTGCAGGTGCAGGTGCTGTCTTGTCGGTTACGTTTGCCGCGCTAGGCTGTAAGCTTAACACG
>NP-Delta-2.3.2.3_OTU2__JX537531
TGTACTCACTACCTATTCATTATAGTAGTTGGAGTAAACTCAACACTACTTACCATTAATGCAGGAGACTACATTTTCTACACCGATTGGGCCTGGACATCTTATACAGTATTCTCAATCTCACAAACTTTGATGTTAACTGTGGGAGCAGTATACTATCTTACATTTACTGGTGTTCCAGGGACCGCAACGTATTACGCGTTGATCATGACAGTGTATACGTGGGTTGCCAAAGGGGCATGGTTT---GCTCTAGGTTATCCATATGACTTTATTGTCACACCAGTGTGGATTCCATCAGCAATGTTGTTGGACTTGGCATATTGGGCGACAAAGAAGAACAGGCACTCTCTGATTCTGTTCGGCGGTGTATTGGTAGGAATGTCGTTACCTTTGTTCAACATGGTAAATCTGATGACAGTCGCAGACCCACTGGAAACTGCTTTCAAGTATCCGAGACCAACATTACCACCATACATGACACCAATAGAACCGCAGGTCGGAAAGTTCTATAACAGTCCGGTCGCGCTTGGTGCAGGTGCTGGTGCCGTCTTGTCAGTTACGTTTGCCGCGCTAGGCTGTAAGCTGAATACG
>NP-Delta-2.3.2.3_OTU3__GU270273
TGTACTCACTACTTATTCATTGTAGTGGTTGCAGTAAACTCAACATTACTTACCATTAATGCTGGAGACTACATTTTCTACACCGATTGGGCCTGGACATCTTTCACAGTATTCTCAATCTCACAAACTTTGATGTTAACTGTGGGAGCAGTATACTATCTTACATTTACTGGTGTTCCAGGGACCGCAACGTATTACGGGTTGATCATGACAGTGTATACGTGGGTTGCCAAAGGGGCATGGTTT---GCTCTAGGTTACCCATATGACTTTATTGTTACACCAATATGGATTCCATCAGCAATGTTGTTGGATTTGGCGTATTGGGCGACAAAAAAGAACAAGCACTCTCTGATTCTATTCGGCGGTGTATTGGTAGGAATGTCGTTACCTTTGTTCAACATGGTAAATCTGATGACAGTCGCAGACCCACTGGAAACTGCATTCAAGTATCCAAGACCAACATTACCACCATATATGACACCGATAGAACCGCAGGTCGGAAAGTTCTATAACAGTCCGGTCGCGCTTGGTGCAGGTGCAGGTGCCGTCTTATCAGTTACGTTTGCCGCGCTAGGCTGTAAGCTTACTACG
>NP-Delta-2.3.2.3_OTU4__JF924050
TGTACTCATTACTTATTCATAGTAGTGGTTGCAGTAAACTCAACATTACTTACCATTAATGCTGGAGACTACATTTTCTACACCGATTGGGCCTGGACATCTTACGTAGTATTCTCAATCTCACAAACTTTGATGTTAACTGTGGGAGCAGTATACTATCTTACATTTACCGGTGTTCCAGGAACCGCAACGTATTACGGGTTGATCATGACAGTGTATACGTGGGTTGCCAAAGGAGCATGGTTT---GCTCTAGGTTATCCGTATGACTTTATTGTCACGCCAGTATGGATTCCATCAGCAATGCTGTTGGACTTGGCATATTGGGCGACAAAAAAGAACAAGCACTCTCTGATTCTATTCGGCGGTGTATTGGTAGGAATGTCGTTACCATTGTTCAATATGGTAAATCTGATGACAGTCGCAGACCCACTGGAAACTGCATTCAAGTATCCAAGACCAACATTACCACCATATATGACACCGATAGAACCGCAGGTCGGAAAGTTCTATAACAGTCCGGTCGCGTTAGGTGCAGGTGCAGGTGCCGTCTTGTCAGTTACGTTTGCCGCGCTAGGCTGTAAGCTTACTACG
>NP-Delta-2.3.2.3_OTU5__JX537591
TGTACTCACTACTTATTCATAGTAGTGGTAGCAGTCAATTCGACGCTACTTACCATTAACGCGGGAGACTACATTTTCTACACCGATTGGGCCTGGACATCCTTTACAGTATTCTCAATCTCACAAACTTTGATGTTAACTGTGGGCGCAGTATACTATCTTACATTTACTGGTGTTCCAGGAACCGCAACGTATTATGCGTTGATCATGACAGTGTATACTTGGATTGCCAAAGGAGCTTGGTTT---GCTCTAGGTTATCCGTATGACTTTATTGTCACGCCAGTGTGGATTCCATCAGCAATGTTGTTGAACTTGGCATATTGGGCGACAAAAAAGAACAAGCACTCTCTGATTCTATTCGGTGGTGTATTGGTAGGAATGTCGTTACCCTTGTTCAACATGGTAAATCTGATGACAGTCGCAGACCCACTGGAAACTGCATTCAAGTATCCAAGACCAACATTGTCACCCTATATGACACCGATAGAACCGCAGGTCGGGAAGTTCTATAACAGTCCGGTCGCGTTAGGTGCAGGTGCAGGTGCCGTCTTGTCTGTTACGTTTGCCGCGTTAGGCTGTAAGCTTACTACG
>NP-Delta-2.3.2.3_OTU6__JF715718
TGTACTCATTACTTATTCATAGTAGTGGTTGCAGTAAACTCAACTCTACTTACCATTAACGCAGGAGACTACATTTTCTACACCGATTGGGCCTGGACATCTTACGTAGTATTCTCAATCTCGCAAACTTTGATGTTAACAGTGGGAGCAGTATACTATCTTACATTTACTGGTGTTCCAGGAACCGCAACGTATTACGCGTTGATCATGACAGTGTATACATGGGTTGCTAAAGGAGCATGGTTT---GCTCTAGGTTATCCATATGACTTTATTGTCACACCCGTGTGGATTCCATCTGCAATATTGTTGGACTTGGCATATTGGGCGACAAAAAAGAACAAGCACTCTCTGATTCTATTCGGCGGTGTATTGGTAGGAATGTCGTTACCTTTGTTCAACATGGTAAATCTAATGACAGTCGCAGACCCACTGGAAACTGCATTCAAGTATCCAAGACCAACATTACCACCTTACATGACACCGATAGAACCGCAGGTCGGAAAGTTCTATAACAGTCCGGTCGCGCTAGGTGCTGGTGCTGGTGCTGTACTATCCGTTACGTTTGCCGCGCTAGGCTGTAAGCTTACAACG
>NP-Delta-2.3.2.3_OTU7__JQ864798
TGTACTCACTACCTATTCATAGTAGTGGTTGCAGTAAACTCAACTCTACTAACTATCAATGCTGGTGACTATATTTTCTACACTGATTGGGCCTGGACATCATTTGTAGTATTTTCAATCTCACAAACACTAATGCTTGCTGTGGGTGCGGCATACTATCTAACTTTCACAGGTGTCCCAGGAACCGCAACATACTACGCCTTAATCATGACGGTGTATACTTGGGTGGCCAAAGGTGCATGGTTT---GCACTAGGATATCCATATGACTTTATTGTGACACCAGTTTGGATTCCATCTGCAATGTTGATGGACTTGGCTTACTGGGCTACAAAAAAGAACAAGCACTCTCTGATTCTGTTTGGCGGTGTATTGGTAGGAATGTCATTACCACTGTTCAACATGGTTAATCTGATAACTGTAGCAGACCCACTAGAGACAGCATTCAAGTATCCAAGACCTACATTACCTCCCTACATGACGCCGATAGAACCGCAGGTCGGAGAGTTCTATAACAGTCCGGTCGCGTTAGGTGCTGGAGCAGGTGCTGTATTGTCTGTAACGTTTACGGCGTTAGGATGTAAACTGACTACT
>NP-Epsilon-1_OTU1__EU049826
TGTACACATTACTTGTTCATCGTAGTTGTGGCTGTTAATTCCACACTATTGACAATTAATGCTGGTGACTATATCTTCTATACTGATTGGGCATGGACTTCATTTGTGGTATTCTCAATATCGCAAACTTTGATGTTGGCTGTTGGAGCTTCGTATTATCTTACGTTTACTGGAGTTCCTGGAACTGCTACATATTATGCGTTGATTATGACTGTTTACACTTGGATAGCTAAGGGTGCATGGTTT---GCATTAGGTTATCCTTACGACTTCATTGTCACGCCTGTATGGATTCCATCTGCTATGTTGTTAGATTTAGCTTATTGGGCAACAAAGAAGAATAAACACTCGTTGATATTATTTGGCGGTGTGCTTGTAGGAATGTCGTTGCCACTATTCAATATGGTAAATTTAATTACTGTGGAAGACCCACTAGAAACCGCGTTCAAGTACCCACGACCGACATTACCTCCATATATGACTCCAATAGAACCTCAAGTAGGAAAGTTCTATAATAGTCCTGTTGCTTTAGGTGCAGGTGCTGGTGCAGTACTGGCTGTTACATTTACTGCATTGGGATGTAAATTAACAACG
>NP-Epsilon-1_OTU2__JN177522
TGTACACATTACTTGTTCATCGTAGTTGTGGCTGTTAATTCCACACTACTGACAATTAATGCTGGTGACTATATCTTCTATACTGATTGGGCATGGACTTCATTTGTGGTATTCTCAATATCGCAAACTTTGATGCTAGCTGTTGGAGCTTCATATTATCTTACATTTACTGGAGTTCCTGGAACTGCTACGTATTATGCGTTGATTATGACTGTTTACACCTGGATAGCTAAAGGCGCATGGTTC---GCATTAGGTTATCCATATGATTTCATTGTCACGCCTGTATGGATTCCATCGGCTATGTTATTAGATTTAGCTTATTGGGCAACAAAGAAAAATAAACACTCGTTGATATTATTTGGCGGTGTGCTTGTAGGAATGTCATTGCCACTGTTCAACATGGTAAATTTAATTACTGTTGAAGATCCACTAGAAACCGCGTTCAAGTACCCAAGACCAACGTTACCTCCATATATGACACCGATAGAACCTCAGGTAGGTAAATTCTATAATAGCCCTGTTGCTTTAGGTGCAGGTGCTGGTGCAGTATTGGCTGTTACATTTACTGCATTAGGATGTAAATTAACAACA
>NP-Epsilon-1_OTU3__EU049835
TGTACACATTATTTGTTCATCGTAGTTGTGGCGGTTAATTCCACACTATTGACAATTAATGCTGGTGGCTATATCTTCTATACTGATTGGGCATGGACATCATTTGTGGTATTCTCAATATCGCAAACGTTGATGCTAGCTGTTGGAGCTTCGTATTATCTTACATTTACTGGGGTTCCTGGAACTGCTACGTATTATGCGTTGATTATGACTGTTTACACTTGGATTGCTAAAGGTGCATGGTTT---GCATTAGGTTATCCGTATGATTTCATTGTCACCCCTGTATGGATTCCATCGGCTATGTTATTAGATTTAGCTTATTGGGCAACAAAGAAGAACAAACACTCGTTGATATTATTCGGCGGTGTGCTTGTAGGAATGTCATTACCTTTGTTCAATATGGTAAATTTAATTACTGTGGAAGATCCACTAGAAACCGCATTCAGATACCCCAGACCAACATTACCTCCATATATGACTCCGATAGAACCTCAAGTGGGCAAATTCTATAATAGTCCGGTTGCTTTAGGTGCAGGCGCTGGTGCAGTACTCGCTGTTACATTTACTGCATTAGGTTGTAAATTAACAACG
>NP-Epsilon-1_OTU4__JF715772
TGTACACATTACTTGTTCATTGTAGTCGTGGCGGTTAATCCCACACTATTGCCAATTAATGCTGGTGACTATATCTTCTATACTGATTGGGCATGGACTTCATTTGTGGTGTTTTCAATATCGCAAACTTTGATGTTGGCTGTTGGAGCTTCGTATTATCTTACATTTACTGGAGTTCCAGGAACTGCTACGTATTATGCGTTGATTATGACTGTTTACACTTGGATAGCTAAAGGCGCATGGTTT---GCGTTAGGTTATCCATATGATTTCATTGTCACACCTGTGTGGATTCCATCAGCTATGTTATTAGATTTAGCGTATTGGGCGACAAAGAAGAATAAACACTCGTTAATATTATTTGGCGGTGTGCTTGTAGGAATGTCATTACCTTTGTTCAACATGGTTAATTTAATTACTGTAGAAGACCCACTAGAAACCGCGTTCAAATACCCAAGACCGACGTTACCTCCATATATGACTCCGATAGAACCTCAAGTAGGTAAGTTCTATAATAGCCCCGTCGCTTTAGGCGCAGGTGCTGGAGCAGTACTCGCTGTTACATTTACTGCGTTAGGCTGTAAATTGACAACA
>NP-Epsilon-1_OTU5__GQ485752
TGTACGCACTACTTGTTCATTGTAGTTGTGGCAGTTAATTCCACATTATTGACGATTAATGCGGGTGACTATATCTTCTATACTGATTGGGCATGGACTTCATTTGTGGTATTCTCAATATCACAAACTTTGATGTTAGCTGTAGGTGCTTCTTATTACCTAACATTTACTGGAGTTCCAGGCACTGCAACGTATTATGCGTTGATTATGACAGTTTATACTTGGATAGCTAAAGGCGCATGGTTT---GCGTTAGGTTACCCGTACGATTTCATTGTCACACCAGTATGGATCCCATCAGCTATGTTATTAGATTTAGCATATTGGGCAACAAAGAAGAATAAACATTCGTTGATATTATTTGGCGGTGTGCTTGTAGGAATGTCATTACCTTTGTTCAACATGGTGAACTTAATTACTGTGGAAGACCCACTGGAAACAGCATTCAAATATCCGAGACCGACGTTACCTCCATATATGACTCCTATAGAACCTCAGGTAGGTAAATTCTATAATAGCCCAGTTGCTTTAGGCGCTGGTGCAGGAGCTGTACTGGCTGTTACATTTACAGCGTTAGGTTGTAAATTGACAACT
>NP-Epsilon-1_OTU6__JF924163
TGTACACACTATTTGTTCATTGTAGTTGTTGCAGTTAATTCTACATTGTTAACAATTAATTCAGGTGACTATATCTTCTATACTGATTGGGCATGGACATCATTTGTGGTGTTTTCAATATCACAAACATTAATGCTAGCTGTTGGCGCTTCATATTATCTAACATTTACTGGAGTCCCAGGAACAGCGACGTATTACGCGTTGATTATGACTGTTTATACATGGATAGCTAAAGGTGCATGGTTT---GCACTAGGTTACCCATACGATTTCATTGTCACGCCTGTATGGATTCCATCGGCCATGTTGTTAGATTTAGCGTATTGGGCAACAAAGAAGAATAAACACTCGCTGATATCATTTGGCGGTGTATTAGTAGGAATGTCATTACCTTTGTTCAATATGGTGAATTTGATTACTGTAGAAGATCCACTAGAAACAGCGTTCAAATATCCACGACCAACATTGCCTCCATATATGACACCCATAGAACCTCAAGTGGGTAAATTCTATAACAGCCCTGTAGCTTTAGGTGCTGGTGCAGGAGCTGTACTAGCTGTTACTTTTACAGCATTAGGTTGTAAATTGACTACG
>NP-Epsilon-1_OTU7__JN183738
TGTACGCACTATTTGTTCATTGTAGTTGTTGCAGTTAATTCTACATTGTTAACAATTAATGCAGGTGACTATATCTTCTATACTGATTGGGCATGGACTTCATTTGTGGTATTTTCAATATCGCAAACATTGATGCTAGCTGTAGGTGCATCTTATTATCTTACATTCACTGGTGTTCCAGGAACAGCTGCGTATTATGCGTTGATTATGACTGTTTATACCTGGATAGCAAAAGGCGCTTGGTTT---GCGCTTGGTTATCCATATGACTTCATTGTCACGCCTGTATGGATTCCATCAGCTATGTTATTAGATTTGGCATATTGGGCAACTAAGAAGAATAAACACTCATTGATATTATTTGGAGGAGTGTTAGTTGGAATGTCATTGCCTTTATTCAATATGGTGAATTTGATCACTGTAGAAGATCCACTAGAAACAGCATTCAAATATCCACGACCAACATTGCCTCCATATATGACCCCTATAGAGCCACAAGTAGGTAGATTTTACAATAGTCCTGTAGCTCTAGGAGCTGGAGCAGGAGCTGTATTAGCTGTCACATTTACAGCATTAGGTTGTAAATTAACAACG
>NP-Epsilon-2.1_OTU1__AB592126
TGTACTCACTACTTATTCATAGTAGTAGTCGCAGTCAATTCAACTCTGCTAACAATTAACGCAGGAGACTACATCTTCTATACTGATTGGGCCTGGACATCGTTTGTAGTATTCTCAATATCTCAAACATTGATGCTCGCTGTAGGTGCAGCATATTATCTGACCTTCACTGGAGTTCCAGGAACCGCAACGTATTATGCGCTCATTATGACAGTCTATACTTGGATTGCCAAAGGTGCATGGTTC---GCATTAGGTTACCCATACGATTTCATCGTTACACCAGTTTGGCTACCCTCAGCAATGCTGTTGGACTTGGCGTACTGGGCAACAAAGAAGAATAAGCACTCTCTGATACTGTTCGGCGGAGTCTTAGTTGGAATGTCGCTACCACTGTTCAATATGGTCAATCTGATCACAGTGGCTGACCCACTAGAGACTGCATTCAAGTATCCAAGACCAACGTTACCACCATACATGACTCCGATAGAGCCGCAGGTAGGTAAGTTCTATAACAGCCCAGTTGCACTTGGTGCAGGAGCTGGAGCAGTACTTGCATGTACTTTCACGGCTTTAGGTTGTAAACTAACAACC
>NP-Epsilon-2.1_OTU2__EU025141
TGTACTCACTACTTGTTCATAGTAGTAGTCGCAGTCAATTCAACTCTGCTTACAATTAACGCAGGAGACTACATCTTCTATACTGATTGGGCCTGGACATCGTTTGTAGTATTCTCAATATCTCAAACATTGATGCTCGCTGTAGGTGCAGCATATTATCTGACCTTCACTGGAGTTCCAGGAACCGCAACGTATTATGCCCTTATCATGACAGTCTACACTTGGATTGCCAAAGGAGCATGGTTC---GCATTAGGTTACCCATACGACTTTATTGTTACACCAGTTTGGCTACCGTCAGCAATGCTGTTGGACTTAGCATACTGGGCAACAAAGAAGAATAAGCACTCTCTGATACTATTTGGCGGAGTCTTAGTTGGAATGTCATTGCCACTATTCAACATGGTCAATTTGATCACTGTGGCAGACCCACTAGAGACTGCATTCAAGTATCCAAGACCAACGTTACCACCATACATGACTCCGATAGAGCCGCAGGTAGGTAAGTTCTATAACAGCCCAGTTGCACTTGGTGCAGGAGCTGGTGCAGTACTTGCATGTACTTTCACGGCTCTAGGTTGTAAACTAACAACC
>NP-Epsilon-2.1_OTU3__GU181582
TGTACTCACTACTTGTTCATAGTAGTAGTCGCAGTCAACTCAACTCTGCTAACAATTAACGCAGGAGACTACATCTTCTATACTGATTGGGCCTGGACATCGTTTGTAGTATTCTCAATATCTCAAACACTGATGCTCGCAGTAGGTGCAGCATATTATCTGACCTTCACTGGGGTTCCAGGAACCGCAACGTATTATGCGCTTATCATGACAGTCTATACTTGGATTGCCAAAGGTGCATGGTTC---GCATTGGGTTACCCATACGACTTTATTGTTACACCAGTTTGGTTACCGTCGGCAATGCTGATGGACTTGGCTTACTGGGCAACAAAGAAGAATAAGCACTCCTTGATACTGTTCGGCGGAGTCTTAGTCGGAATGTCATTACCACTATTCAACATGGTCAATTTGATCACAGCGGCTGACCCGCTAGAGACTGCATTCAAGTATCCAAGACCAACGTTACCACCATATATGACACCGATAGAGCCGCAGGTAGGCAAGTTCTATAACAGCCCAGTTGCACTTGGTGCGGGTGCTGGAGCAGTACTTGCGTGTACTTTCACGGCTTTAGGTTGTAAACTAACAACC
>NP-Epsilon-2.2_OTU10__DQ148759
TGTACTCACTACTTATTCATAGTAGTAGTCGCAGTCAATTCAACTTTGCTAACTATCAATGCAGGGGACTACATCTTCTATACCGATTGGGCCTGGACATCGTTTGTAGTATTTTCAATATCTCAAACACTTATGCTCACTGTAGGTGCGTGTTACTATCTCACCTTCACTGGAGTTCCAGGAACCGCAACGTACTACGCATTAATTATGACAGTCTATACATGGATTGCAAAAGGTGCATGGTTC---GCATTAGGTTACCCATATGACTTCATCGTTACACCAGTTTGGCTACCATCAGCAATGCTGTTGGACTTAGCGTACTGGGCAACAAAGAAGAATAAGCACTCTCTGATACTGTTCGGCGGAGTTTTAGTTGGAATGTCATTGCCACTATTCAACATGGTCAATTTGATCACGGTGGCTGACCCACTAGAGACTGCATTCAAGTATCCAAGACCAACGTTACCACCATACATGACCCCGATAGAGCCGCAGGTAGGTAAATTCTACAACAGCCCAGTTGCACTTGGTGCAGGTGCTGGAGCAGTTCTGTCAGTTACATTTGCAGCCTTAGGTTGTAAACTAACTACA
>NP-Epsilon-2.2_OTU1__GU363960
TGTACTCACTACTTATTCATAGTAGTAGTCGCAGTCAACTCAACTTTGCTAACAATCAACGCAGGGGACTACATCTTCTATACTGATTGGGCCTGGACATCGTTTGTAGTATTCTCAATATCACAAACTCTTATGCTCACTGTAGGTGCGTGTTACTATCTCACCTTTACTGGAGTTCCAGGAACCGCAACGTATTATGCACTAATTATGACAGTCTACACTTGGATTGCTAAAGGTGCATGGTTC---GCATTAGGTTACCCATACGACTTCATCGCTACACCAGTTTGGCTTCCGTCAGCAATGCTGTTGGATCTGGCTTACTGGGCGACAAAGAAGAATAAGCACTCCTTGATACTACTCGGCGGAGTTTTAGTCGGAATGTCATTGCCACTATTCAATATGGTCAACTTGATCACAGTGGCTGACCCGCTAGAGACTGCATTCAAGTATCCAAGACCGACGTTACCACCATACATGACACCGATAGAGCCGCAGGTGGGTAAATCCTACAACAGCCCTGTTGCACTTGGTGCCGGTGCTGGAGCAGTATTAGCCTGTACATTTGCGGCTTTAGGTTGTAAACTTACAACA
>NP-Epsilon-2.2_OTU2__FJ615371
TGTACTCACTATCTATTCATAGTAGTAGTCGCAGTCAATTCAACTCTGCTAACAATTAACGCAGGAGACTACATCTTCTATACTGATTGGGCCTGGACATCGTTTGTAGTATTCTCAATATCTCAAACACTTATGCTCACTGTAGGTGCGTGCTATTATCTCACCTTCACTGGAGTTCCAGGAACCGCAACGTATTATGCATTGATTATGACAGTCTATACTTGGATTGCTAAAGGTGCATGGTTC---GCATTAGGTTACCCATACGACTTCATCGTTACACCAGTTTGGCTTCCGTCAGCAATGCTGTTGGATCTGGCTTACTGGGCGACAAAGAAGAATAAGCACTCCTTGATACTATTTGGCGGAGTCTTAGTTGGAATGTCATTGCCACTATTCAATATGGTCAACTTGATCACAGTGGCTGACCCACTAGAGACTGCATTCAAATATCCAAGACCGACGTTACCACCATACATGACACCGATAGAGCCGCAGGTAGGTAAATTCTACAACAGCCCAGTTGCACTTGGTGCAGGTGCTGGAGCAGTATTAGCCTGTACATTTGCGGCTTTAGGTTGTAAACTTACAACA
>NP-Epsilon-2.2_OTU3__GU360812
TGTACTCACTACTTATTCATAGTAGTAGTCGCAGTCAACTCAACTTTGCTAACAATTAACGCAGGGGACTACATCTTCTATACTGATTGGGCCTGGACATCGTTTGTAGTATTCTCAATATCTCAAACATTAATGCTCACTGTAGGTGCATGTTACTATCTCACCTTCACTGGAGTTCCAGGAACCGCAACGTATTATGCGCTAATTATGACAGTCTACACTTGGATTGCCAAAGGTGCATGGTTC---GCTTTAGGTTACCCATATGACTTCATCGTTACACCAGTTTGGCTTCCGTCAGCAATGCTGTTGGATCTGGCATACTGGGCAACAAAGAAGAATAAGCACTCCTTGATATTGTTCGGCGGAGTCTTAGTTGGAATGTCGTTGCCACTATTCAATATGGTTAATTTGATCACTGTGGCTGACCCACTAGAGACTGCATTCAAGTATCCAAGACCAACGTTACCACCATACATGACCCCAATAGAACCGCAGGTAGGTAAATTCTACAACAGCCCAGTTGCACTAGGTGCAGGTGCTGGAGCAGTATTAGCCTGTACATTTGCGGCTTTAGGTTGTAAACTTGCAACA
>NP-Epsilon-2.2_OTU4__AB828780
TGTACTCACTATTTATTCATAGTAGTAGTCGCAGTCAATTCAACTCTGCTAACAATTAACGCAGGAGACTACATCTTCTATACTGATTGGGCCTGGACATCGTTTGTAGTATTCTCAATATCTCAAACACTTATGCTCACTGTAGGTGCGTGCTATTATCTCACCTTCACTGGAGTTCCAGGAACCGCAACGTATTATGCACTTATCATGACAGTCTATACTTGGATTGCAAAAGGTGCATGGTTC---GCATTAGGTTACCCATACGACTTCATAGTTACACCAGTTTGGCTACCATCAGCAATGCTGTTGGATTTGGCGTACTGGGCAACAAAGAAGAATAAGCACTCTCTGATACTGTTCGGCGGAGTCTTAGTTGGAATGTCATTACCACTATTCAACATGGTCAATTTGATCACAGTGGCTGATCCACTAGAGACTGCATTCAAGTATCCAAGACCAACGTTACCACCATATATGACCCCGATAGAACCGCAGGTAGGTAAATTCTACAACAGCCCAGTTGCACTTGGTGCAGGTGCTGGAGCAGTATTAGCCTGTACATTTGCGGCTTTAGGTTGTAAACTTACAACA
>NP-Epsilon-2.2_OTU5__GU364164
TGTACTCACTACTTATTCATAGTAGTAGTCGCAGTCAATTCAACTCTGCTAACAATTAACGCAGGAGACTACATCTTCTATACTGATTGGGCCTGGACATCGTTTGTAGTATTCTCAATATCTCAAACTTTGATGCTTGCAGTAGGTGCATCGTATTATCTGACATTTACTGGAGTACCAGGAACCGCAACGTATTATGCACTAATTATGACAGTCTACACTTGGATTGCCAAAGGTGCATGGTTC---GCATTAGGTTACCCATACGACTTCATCGTAACACCAGTTTGGCTGCCATCAGCAATGCTGTTGGATTTGGCGTACTGGGCAACAAAGAAGAATAAGCACTCTCTGATACTGTTCGGCGGAGTCTTAGTTGGAATGTCATTACCACTATTCAACATGGTCAATTTGATCACAGTGGCTGATCCACTAGAGACTGCATTCAAGTATCCAAGACCGACGTTACCACCCTATATGACCCCGATAGAACCGCAGGTAGGTAAATTCTACAACAGCCCAGTTGCACTTGGTGCAGGTGCTGGTGCAGTACTAGCTTGTACATTTGCGGCTCTAGGTTGTAAACTTACAACT
>NP-Epsilon-2.2_OTU6__FJ799203
TGTCATCACTGCTTATGCATAGTAGTAGTCGCAGTCAACTCAACATGGCTAAGAATCAACGGAGGGGACTACATCTTCTATACTGATTGGGCCTGGACATCGTTTGTAGTATTCTCAATATCACAAACTCTTATGCTCACTGTAGGTGCGTGTTACTATCTCACATTTACTGGAGTTCCAGGAACCGCAACGTATTATGCACTAATTATGACAGTCTACACTTGGATTGCAAAAGGTGCATGGTTC---GCATTAGGTTACCCATATGACTTCATCGTTACACTAGTTTGGCTACCATCAGCAATGCTGTTGGACTTAGCGTACTGGGCAACAAAGAAGAATAAGCACTCTCTGATACTGTTCGGCGGAGTCTTAGTTGGAATGTCATTGCCACTATGCAACATGGTCAATTTGATCACAGTGGCTGACCCACTAGAGACTGCATTCAAGTATCCAAGACCAACGTTACCACCATATATGACCCCGATAGAACCGCAGGTAGGTAAATTCTACAACAGCCCTGTTGCACTTGGTGCCGGTGCTGGAGCAGTATTATCCTGTACATTTGCGGCTTTATGTTGGAAACTTACAACA
>NP-Epsilon-2.2_OTU7__JX015230
TGTACTCACTACTTATTCATAGTAGTAGTCGCAGTCAACTCAACTTTGCTAACAATCAACGCAGGGGACTACATCTTCTATACTGATTGGGCCTGGACATCGTTTGTAGTATTCTCAATATCTCAAACACTTATGCTCACTGTAGGTGCGTGTTACTATCTCACCTTCACTGGAGTTCCAGGAACCGCAACGTATTATGCACTAATTATGACAGTCTACACTTGGATTGCAAAAGGTGCATGGTTC---GCATTAGGTTACCCATATGACTTCATCGTTACACCAGTTTGGCTACCATCAGCAATGCTGTTGGACTTAGCGTACTGGGCAACAAAGAAGAATAAGCACTCTCTGATACTGTTCGGCGGAGTCTTAGTTGGAATGTCATTGCCACTATTCAACATGGTCAATTTGATCACTGTGGCTGACCCACTAGAGACTGCATTCAAGTATCCAAGACCAACGTTACCACCATATATGACCCCGATAGAACCGCAGGTAGGTAAATTCTACAACAGCCCTGTTGCACTTGGTGCCGGTGCTGGAGCAGTATTAGCCTGTACATTTGCGGCTTTAGGTTGTAAACTTACAACA
>NP-Epsilon-2.2_OTU8__EU239043
TGTACTCACTACTTATTCATAGTAGTAGTCGCAGTCAACTCAACTTTGCTAACAATTAACGCAGGGGACTACATCTTCTATACTGATTGGGCCTGGACGTCGTTTGTAGTATTCTCAATATCTCAAACACTTATGCTCACTGTAGGTGCGTGTTACTATCTCACCTTCACTGGAGTTCCAGGAACCGCAACGTATTATGCACTTATCATGACAGTCTACACTTGGATTGCAAAAGGTGCATGGTTC---GCATTAGGTTACCCATATGACTTCATCGTTACACCAGTTTGGCTACCATCAGCAATGCTGTTGGATTTGGCGTACTGGGCAACAAAGAAGAATAAGCACTCTCTGATACTGTTCGGCGGAGTCTTAGTTGGAATGTCATTACCGTTATTCAACATGGTCAATTTGATCACAGTGGCTGACCCTCTAGAGACTGCATTCAAGTATCCAAGACCGACGTTACCACCATATATGACCCCAATAGAACCCCAGGTAGGTAAGTTCTATAACAGCCCAGTCGCGTTAGGTGCAGGTGCAGGTGCAGTTTTGGGATGTACATTTGCAGCACTAGGTTGTAAATTGAACACT
>NP-Epsilon-2.2_OTU9__JF802775
TGTACTCACTACTTATTCATAGTAGTAGTCGCAGTCAACTCAACTTTGCTAACAATTAACGCAGGGGACTACATCTTCTATACTGATTGGGCCTGGACATCGTTTGTAGTATTCTCAATATCTCAAACATTAATGCTCACTGTAGGTGCGTGTTACTATCTCACCTTCACTGGAGTTCCAGGAACCGCCACGTATTATGCACTAATTATGACAGTCTACACTTGGATTGCAAAAGGTGCATGGTTC---GCATTCGGTTACCCATATGACTTCATCGTTACACCAGTTTGGTTACCATCAGCAATGCTGTTGGACTTAGCGTACTGGGCAACAAAGAAGAATAAGCACTCTCTGATCCTGTTCGGCGGAGTCTTAGTTGGAATGTCACTACCACTATTCAATATGGTCAATTTGATCACAGTGGCTGACCCACTAGAGACTGCATTCAAGTATCCAAGCCCGACGTTACCACCATATATGACCCCGATCGAACCGCAGGTAGGTAAGTTTTACAACAGCCCAGTTGCACTTGGTGCAGGTGCTGGTGCAGTACTAGCTTGTACGTTTGCGGCTTTAGGTTGTAAACTTACAACA
>NP-Epsilon-2.Incertae_sedis_OTU1__FJ615357
TGTACTCACTACTTATTCATAGTAGTAGTCGCAGTCAATTCAACTCTGCTAACAATTAACGCAGGAGACTACATCTTCTATACTGATTGGGCCTGGACATCGTTTGTAGTATTCTCAATATCTCAAACTTTGATGCTTGCAGTAGGTGCATCGTATTATCTGACATTTACTGGAGTACCAGGAACCGCAACGTATTATGCGCTAATTATGACAGTCTACACTTGGATTGCCAAAGGTGCATGGTTC---GCATTAGGTTACCCATACGACTTCATCGTAACACCAGTTTGGCTTCCGTCAGCAATGCTGTTGGATCTGGCTTACTGGGCGACAAAGAAGAATAAGCACTCCTTGATACTGTTCGGCGGAGTCTTAGTTGGAATGTCATTACCACTATTCAACATGGTCAATTTGATCACAGTGGCTGACCCACTAGAGACTGCATTTAAGTATCCGAGACCAACGTTACCACCATATATGACACCGATAGAGCCGCAGGTAGGTAAATTCTACAACAGCCCAGTTGCACTTGGTGCAGGTGCTGGAGCAGTACTATCAGTTACGTTCACAGCCTTAGGTTGTAAACTAACAACG
>NP-Epsilon-2.Incertae_sedis_OTU2__GQ500492
TGTACTCACTACTTATTCATAGTAGTAGTCGCAGTCAATTCAACTCTGCTAACAATTAACGCAGGAGACTACATCTTCTATACTGATTGGGCCTGGACATCGTTTGTAGTATTCTCAATATCTCAAACATTGATGCTTGCAGTAGGTGCATCGTATTATCTGACATTTACTGGAGTTCCAGGAACCGCAACGTATTATGCGCTAATTATGACAGTCTATACTTGGATTGCTAAAGGTGCATGGTTC---GCTTTAGGTTACCCATATGACTTCATCGTTACACCAGTTTGGCTTCCGTCAGCAATGCTGTTGGATCTGGCATACTGGGCAACAAAGAAGAATAAGCACTCCTTGATACTGTTCGGCGGAGTCTTAGTTGGAATGTCGTTGCCACTATTCAATATGGTTAATTTGATTACGGTGGCAGATCCACTAGAGACTGCATTCAAGTATCCGAGACCAACGTTACCACCATATATGACACCGATAGAGCCGCAGGTAGGTAAATTCTACAACAGCCCAGTTGCACTTGGTGCAGGTGCTGGAGCAGTACTATCAGTTACGTTCACAGCCTTAGGTTGTAAACTAACAACG
>NP-Epsilon-2_OTU1__DQ148840
TGTACTCACTACTTATTCATAGTAGTAGTCGCAGTTAACTCAACTTTGCTAACAATTAACGCAGGAGACTATATCTTCTACACTGATTGGGCCTGGACATCGTTTGTAGTATTCTCAATATCTCAAACATTGATGCTCGCAGTAGGTGCGTCATATTATCTGACCTTCACTGGAGTTCCAGGAACCGCAACGTATTATGCGCTCATTATGACAGTCTACACTTGGATTGCAAAAGGTGCATGGTTC---GCATTAGGTTACCCATACGACTTCATCGTTACACCAGTTTGGCTACCGTCAGCAATGCTGTTGGACTTGGCGTACTGGGCAACAAAGAAGAATAAGCACTCTCTGATACTGTTCGGCGGAGTCTTAGTTGGAATGTCGTTACCACTGTTCAACATGGTCAATTTGATCACAGTGGCTGACCCACTAGAGACTGCATTCAAGTATCCAAGACCAACGTTACCACCATACATGACACCGATAGAGCCGCAGGTAGGTAAATTCTACAACAGCCCAGTTGCACTTGGTGCAGGTGCTGGAGCAGTTCTGTCAGTTACGTTCACAGCCTTAGGTTGTAAACTAACAACG
>NP-Epsilon-2_OTU2__EU886009
TGTACTCACTACTTATTCATAGTAGTAGTCGCAGTAAACTCTACTCTGCTTACTATCAATGCAGGAGACTACATCTTCTATACTGATTGGGCCTGGACATCGTTTGTAGTATTCTCAATATCTCAAACATTGATGCTTGCGGTAGGTGCGTCATATTATCTGACATTTACTGGAGTTCCAGGAACCGCAACGTATTATGCGCTGATTATGACAGTCTATACTTGGATTGCTAAAGGTGCATGGTTC---GCATTAGGTTACCCATACGACTTCATCGTTACACCAGTTTGGCTTCCGTCAGCAATGCTGTTGGATCTGGCTTACTGGGCGACAAAGAAGAATAAGCACTCCTTGATACTGTTCGGCGGAGTCTTAGTTGGAATGTCATTACCACTATTCAACATGGTCAATTTGATCACAGTGGCTGACCCACTAGAGACTGCATTCAAGTATCCAAGACCGACGTTACCACCATACATGACACCGATAGAACCGCAGGTAGGTAAGTTCTACAACAGCCCAGTTGCACTTGGTGCAGGTGCTGGAGCAGTGCTATCAGTGACGTTCACAGCCTTGGGTTGTAAACTCACAACG
>NP-Epsilon-2_OTU3__EU886137
TGTACTCACTACTTGTTCATAGTAGTAGTCGCAGTAAACTCCACTTTGCTTACTATCAATGCAGGAGACTACATCTTCTATACTGATTGGGCCTGGACATCGTTTGTAGTATTTTCAATATCTCAAACTCTGATGCTCGCAGTAGGTGCAGCATATTATCTGACCTTCACTGGAGTTCCAGGAACCGCAACGTATTATGCGCTGATTATGACAGTCTATACTTGGATTGCCAAAGGTGCATGGTTC---GCATTAGGTTACCCATATGACTTTATTGTCACACCGGTCTGGCTTCCGTCAGCAATGCTGATGGATCTGGCGTACTGGGCGACAAAGAAGAATAAGCACTCCTTGATACTATTCGGTGGAGTACTCGTTGGAATGTCCTTGCCACTATTCAACATGGTAAATCTGATTACCGTGGCAGACCCACTCGAGACTGCATTCAAGTATCCGAGACCGACGTTACCACCATACATGACACCGATAGAGCCGCAGGTAGGTAAATTCTACAACAGCCCAGTTGCACTTGGTGCAGGTGCTGGAGCAGTACTATCAGTGACGTTCACAGCGTTGGGTTGTAAACTCACAACG
>NP-Epsilon-2_OTU4__FJ227872
TGTACTCACTACTTATTCATAGTAGTAGTCGCAGTCAACTCAACTTTGCTAACAATTAACGCAGGGGACTACATCTTCTATACTGATTGGGCCTGGACATCGTTTGTAGTATTCTCAATATCTCAAACACTTATGCTCACTGTAGGTGCGTGTTACTATCTCACCTTCACTGGAGTTCCAGGAACCGCAACGTATTATGCACTAATTATGACAGTCTACACTTGGATTGCAAAAGGTGCATGGTTC---GCATTAGGTTACCCATATGACTTCATCGTTACACCAGTTTGGCTACCATCAGCAATGCTGTTGGACTTAGCGTATTGGGCAACAAAGAAGAATAAGCACTCTCTGATACTGTTCGGCGGAGTCTTAGTTGGAATGTCATTACCACTATTCAACATGGTCAATTTGATCACAGTGGCTGACCCACTAGAGACTGCATTCAAGTATCCAAGACCGACGTTACCACCATACATGACACCGATAGAACCGCAGGTAGGTAAATTCTACAACAGCCCAGTTGCACTTGGCGCAGGTGCTGGAGCAGTACTATCAGTGACGTTCACAGCATTAGGTTGTAAACTAACAACG
>NP-Epsilon-2_OTU5__GU360827
TGTACTCACTATTTATTCATAGTAGTGGTCGCAGTCAATTCAACTCTGCTAACAATTAACGCAGGAGACTACATCTTCTATACTGATTGGGCCTGGACATCGTTTGTAGTATTCTCAATATCTCAAACACTTATGCTCACTGTAGGTGCGTGCTATTATCTCACCTTCACTGGAGTTCCAGGAACCGCAACGTATTATGCACTTATCATGACAGTCTACACTTGGATTGCAAAAGGTGCATGGTTC---GCATTAGGTTACCCATATGACTTCATAGTTACACCAGTTTGGCTACCGTCAGCAATGCTGTTGGATTTGGCGTACTGGGCAACAAAGAAGAATAAGCACTCTCTGATACTGTTCGGCGGAGTCTTAGTTGGAATGTCATTACCACTATTCAACATGGTCAATTTGATTACAGTGGCTGACCCGCTAGAGACTGCATTCAAGTATCCAAGACCAACGTTACCACCATACATGACACCGATAGAACCGCAGGTAGGTAAATTCTACAACAGCCCAGTTGCGCTTGGTGCAGGTGCTGGAGCAGTACTATCAGTTACGTTCACAGCCCTAGGTTGTAAACTAACAACG
>NP-Epsilon-2_OTU6__KC349226
TGTACACACTACTTATTCATAGTAGTAGTTGCAGTAAACTCTACTCTGCTTACTATCAATGCAGGAGACCACATCTTCTATACTGATTGGGCCTGGACATCGTTTGTAGTATTCTCTATATCTCAAACTCTGATGCTCGCAGTTGGTGCAGCATATTATCTGACCTTTACTGGAGTTCCAGGAACCGCTACGTATTATGCGCTGATTATGACAGTCTATACTTGGATTGCTAAAGGTGCATGGTTC---GCATTAGGTTACCCATACGACTTTATTGTTACACCAGTCTGGCTTCCGTCAGCAATGTTGATGGATCTGGCGTACTGGGCAACAAAGAAGAATAAGCACTCCTTGATACTGTTCGGCGGAGTCTTAGTTGGAATGTCATTACCACTATTCAACATGGTCAATTTGATTACAGTGGCTGACCCATTAGAGACTGCATTCAAGTATCCAAGACCGACGTTACCACCATACATGACACCGATAGAGCCGCAGGTAGGTAAATTCTACAACAGCCCAGTTGCACTTGGTGCAGGTGCTGGAGCAGTACTATCAGTGACGTTCACGGCATTAGGTTGTAAACTAACAACG
>NP-Epsilon-2_OTU7__KC503186
TGTACTCACTACTTATTCATAGTAGTAGTCGCAGTCAACTCAACTTTGCTAACAATTAACGCAGGGGACTACATCTTCTATACTGATTGGGCCTGGACATCGTTTGTAGTATTCTCAATATCTCAAACATTAATGCTCACTGTAGGTGCATGTTACTATCTCACCTTCACTGGAGTTCCAGGAACCGCAACGTATTATGCGCTGATTATGACAGTCTACACTTGGATTGCCAAAGGTGCATGGTTC---GCATTAGGTTACCCATACGACTTCATCGTTACACCAGTTTGGCTTCCGTCAGCAATGCTGTTGGATCTGGCTTACTGGGCGACAAAGAAGAATAAGCACTCCTTGATACTATTCGGCGGAGTCTTAGTTGGAATGTCATTACCACTATTCAATATGGTCAATTTGATCACAGTGGCTGACCCACTAGAGACTGCATTCAAGTATCCAAGACCGACGTTACCACCATATATGACACCGATAGAACCGCAGGTAGGTAAGTTCTACAACAGCCCAGTTGCACTTGGTGCAGGTGCTGGAGCAGTACTATCAGTGACGTTCACAGCATTAGGTTGTAAACTAACAACG
>NP-Epsilon-3_OTU1__FJ615328
TGTACTCACTACTTATTCATAGTAGTAGTTGCAGTAAACTCTACTCTGCTAACAATCAATGCAGGAGATTATATCTTCTATACTGACTGGGCTTGGACATCGTTTGTAGTATTCTCAATATCTCAGACGTTGATGCTTGCAGTAGGTGCAGCATATTATCTCACATTTACTGGAGTTCCAGGTACGGCGACATATTATGCGCTAATTATGACAGTATATACTTGGATTGCAAAAGGTGCATGGTTT---GCACTTGGTTATCCATATGACTTTATTGTCACACCAGTCTGGTTGCCATCAGCAATGCTATTAGATTTGGCATACTGGGCGACGAAGAAGAATAAGCACTCGCTGATACTGTTTGGTGGAGTACTAATTGGAATGTCACTGCCATTATTCAATATGGTAAACCTGATCACTGTGGCAGATCCGCTAGAGACTGCATTCAAGTATCCGAGACCGACATTGCCTCCATACATGACACCGATAGAACCGCAGGTAGGTAAGTTCTACAATAGCCCAGTTGCGCTGGGAGCGGGAGCTGGTGCTGTGTTATCGGTAACGTTTACGGCGTTGGGTTGTAAACTCAATACG
>NP-Epsilon-3_OTU2__KC349198
TGTACACACTACTTATTCATAGTAGTAGTTGCAGTAAACTCTACTCTGCTAACAATCAATGCAGGAGACTATATCTTCTATACTGACTGGGCTTGGACATCGTTTGTAGTATTCTCAATATCTCAGACGCTGATGCTTGCAGTAGGTGCAGCATACTATCTCACATTTACTGGAGTTCCAGGTACGGCAACGTATTATGCGTTAATTATGACAGTCTATACGTGGATTGCAAAAGGTGCATGGTTT---GCACTCGGTTATCCATACGACTTTATTGTCACACCAGTCTGGTTGCCATCAGCAATGTTAATGGACTTAGCATACTGGGCGACGAAGAAGAACAAGCACTCGTTGATACTGTTTGGTGGAGTACTAGTAGGAATGTCACTACCATTATTCAATATGGTAAACCTGATCACTGTGGCAGATCCGCTTGAGACTGCATTCAAGTATCCAAGACCGACATTGCCTCCATACATGACACCGATTGAACCGCAGGTAGGTAAATTCTACAATAGCCCAGTAGCACTGGGAGCGGGTGCAGGTGCTGTACTGTCGGTAACGTTTACGGCGTTGGGTTGTAAACTCAATACG
>NP-Epsilon-3_OTU3__KF512327
TGTACTCACTACTTATTCATAGTAGTAGTTGCAGTCAACTCTACACTGCTTACAATCAATGCAGGAGACTACATCTTCTATACTGACTGGGCTTGGACATCGTTTGTAGTATTCTCAATATCTCAGACGCTGATGCTTGCAGTAGGTGCAGCATATTATCTCACATTTACTGGAGTTCCAGGTACGGCAACGTATTATGCGTTAATCATGACAGTCTATACATGGGTTGCAAAAGGTGCATGGTTT---GCACTTGGTTATCCATATGACTTCATTGTCACACCAGTCTGGTTGCCATCAGCAATGCTATTAGATCTTGCATACTGGGCGACGAAGAAGAATAAGCACTCGTTGATACTGTTTGGTGGAGTATTAATTGGAATGTCACTACCATTATTCAATATGGTAAATCTAATCACTGTGGCAGATCCGCTTGAGACTGCATTCAAGTATCCGAGACCGACATTGCCTCCATACATGACACCGATAGAACCGCAGGTAGGTAAGTTCTACAATAGCCCAGTTGCGCTGGGAGCGGGTGCAGGTGCTGTGTTATCGGTAACGTTTACGGCGTTGGGTTGTAAACTCAATACG
>NP-Epsilon-Incertae_sedis_OTU1__GU811346
TGTACTCATTACTTATTCATAGTAGTGGTTGCAGTAAATTCTACTCTGCTTACAATTAATGCAGGAGATTACATCTTCTATACCGATTGGGCCTGGACATCGTTTGTAGTATTTTCAATTTCACAAACGCTAATGCTCACAGTAGGTGCAGTATATTATCTGACCTTTACGGGTGTTCCGGGAACCGCGACGTATTATGCATTAATTATGACAGTATACACGTGGATAGCTAAAGGTGCTTGGTTT---GCACTTGGATATCCATACGACTTCATAGTGACTCCAGTTTGGCTTCCATCTGCAATGCTTTTGGATTTGGCATACTGGGCAACAAAGAGAAACAAGCACTCGCTGATACTGTTTGGTGGAGTACTAGTTGGAATGTCTTTACCATTGTTCAACATGGTAAATCTGATTACAGTGGCAGATCCGCTAGAAACTGCATTCAAATATCCAAGGCCAACGTTGCCTCCATACATGACACCGGTAGAACCCCAGGTGGGTAAGTTCTACAACAGTCCAGTAGCGCTAGGCGCAGGTGCTGGTGCGGTGCTGTCGGTAACGTTCGCAGCGTTAGGATGTAAACTAACTACG
>NP-Epsilon-Incertae_sedis_OTU2__GU811360
TGTACACACTACTTATTCATAGTAGTCGTTGCAGTAAATTCGACTCTGCTAACAATTAATGCAGGAGATTATATCTTCTATACTGACTGGGCTTGGACTTCGTTTGTAGTATTCTCAATATCACAGACGTTAATGCTTACTGTAGGTGCAGTGTATTATCTGACATTTACGGGAGTACCGGGAACGGCTACGTATTATGCGTTGATTATGACAGTCTACACATGGATAGCTAAGGGTGCATGGTTT---GCATTAGGATATCCTTACGACTTTATCGTGACCCCAGTTTGGTTGCCATCAGCAATGTTGCTTGATTTGGCATATTGGGCTACAAAGAGAAACAAGCACTCACTGATACCGTTTGGTGGAGTACTAGTTGGAATGTCATTGCCACTGTTTAACATGGTAAACCTGATTACAGTAGCAGACCCGCTAGAAACTGCATTCAAATATCCAAGACCGACGTTGCCTCCATACATGACGCCAATCGAACCGCAAGTTGGAAAGTTCTATAACAGTCCAGTTGCGTTAGGTGCAGGTGCAGGTGCAGTCCTGTCGGTAACGTTCGCAGCGTTAGGCTGTAAGCTTACCACG
>NP-Eta-1.1.1.1_OTU1__AB910280
TGTACGCACTACTTATTCATAGTAGTCGTTGCAGTCAATTCAACCCTGCTTACAATTAACGCAGGCGACTACATCTTCTACACTGATTGGGCGTGGACTTCATACGTGGTATTCTCGATATCACAATCATTGATGTTAGTAGTAGGTGCAACTTACTATCTTACATTCACTGGAGTTCCAGGGACCGCAACTTACTACGCACTTATTATGACCGTATATACGTGGGTCGCAAAGGGCGCGTGGTTT---GCATTAGGTTACCCATATGACTTCATCGTTACACCAGTTTGGTTACCATCAGCAATGTTAATTGATTTGGTATACTGGTCTACAAAGAAGAACAAACACTCACTGATTCTGTTCGGTGGTGTGTTGTGCGGAATGTCACTGCCATTGTTCAACATGGTAAATCTAATTACCGTGGCTGATCCATTGGAGACTGCATTCAAATATCCAAGACCAACTTTGCCTCCATATATGACTCCTATAGAACCCCAAGTTGGAAAGTTCTATAACAGTCCAGTTGCACTCGGTGCAGGCGCAGGTGCTGTATTATCAACCACTTTTGCCGCTCTGGGATGTAAACTAAATACG
>NP-Eta-1.1.1.1_OTU2__KC537398
TGTACGCACTACTTATTCATAGTAGTCGTTGCAGTCAACTCAACCCTGCTTACAATTAACGCAGGTGACTACATCTTCTACACTGATTGGGCATGGACTTCATATGTCGTGTTTTCAATATCACAGACATTGATGTTAGTGGTAGGCGCAACTTACTATCTCACATTCACTGGAGTTCCAGGAACCGCAACTTACTACGCACTTATTATGACCGTGTATACATGGGTCGCAAAAGGCGCGTGGTTT---GCACTAGGTTACCCATATGACTTCATTGTTACACCAGTTTGGTTACCATCAGCAATGTTAATTGACTTGGTATACTGGTCTACAAAGAAGAACAAGCATTCACTGATTCTCTTCGGTGGTGTTTTGTGTGGAATGTCATTGCCATTGTTCAACATGGTAAATCTAATTACCGTCGCTGATCCATTGGAGACTGCATTCAAATATCCAAGACCAACTTTGCCTCCATATATGACTCCTATAGAACCCCAAGTTGGAAAGTTCTATAACAGTCCGGTTGCACTCGGTGCAGGCGCAGGTGCTGTATTAGCAACTACGTTCGCTGCTCTGGGATGTAAACTAAACACG
>NP-Eta-1.1.1.1_OTU3__JN787033
TGTACGCACTACTTATTCATAGTAGTCGTTGCAGTCAACTCAACCCTGCTTACAATTAACGCAGGTGACTACATCTTCTACACTGATTGGGCATGGACTTCATATGTCGTGTTTTCAATATCACAGACATTGATGTTAGTAGTAGGAGCAACTTACTATCTTACATTCACTGGAGTTCCAGGAACAGCAACGTATTATGGGCTAATCATGACTGTGTATACATGGGTCGCGAAAGGCGCATGGTTT---GCACTAGGTTACCCATATGACTTCATTGTTACACCGGTTTGGTTACCGTCAGCGATGTTAATTGACTTGGTATACTGGGCAACAAAGAAGAACAAACACTCACTGATTCTCTTTGGTGGTGTTTTGTGTGGAATGTCATTGCCACTGTTCAACATGGTAAATCTAATTACCGTGGCTGATCCATTGGAGACTGCATTCAAATATCCAAGACCAACTTTGCCTCCATACATGACTCCGATAGAACCCCAAGTTGGAAAGTTCTATAACAGTCCAGTTGCACTCGGTGCAGGCGCAGGTGCTGTATTATCAACTACCTTTGCTGCTCTAGGATGTAAGCTGAATACA
>NP-Eta-1.1.1.2_OTU1__HM589775
TGTACGCACTACTTGTTTATAGTAGTCGTAGCAGTCAACTCAACCCTGCTTACAATCAACGCAGGAGACTACATCTTCTACACTGACTGGGCATGGACTTCGTATGTCGTGTTCTCAATATCACAGACATTGATGTTAGTGGTAGGTGCAACTTACTATCTTACATTTACCGGAGTTCCAGGAACCGCAACATACTACGCGCTGATTATGACCGTGTATACATGGATCGCAAAAGGCGCATGGTTT---GCTCTAGGTTACCCATATGACTTCATTGTTACACCAGTTTGGCTACCATCAGCAATGCTGATTGACTTGGCATACTGGGCTACAAAGAAGAACAAGCACTCACTGATCCTATTCGGTGGTGTATTGTGTGGAATGTCACTTCCATTGTTCAACATGGTAAATCTAATCACCGTGGCTGATCCATTGGAGACTGCTTTCAAATATCCAAGACCAACATTGCCTCCATACATGACTCCAATAGAACCCCAAGTGGGCAAGTTCTATAACAGTCCAGTTGCACTCGGTGCAGGCGCAGGCGCTGTATTATCAGTAACCTTTGCCGCTCTGGGATGTAAGCTGAACACA
>NP-Eta-1.1.1.2_OTU2__JN183521
TGTACGCACTACTTGTTTATAGTAGTCGTAGCAGTCAACTCAACCCTGCTAACAATCAACGCAGGAGACTACATCTTCTACACTGACTGGGCATGGACTTCATATGTCGTGTTCTCTATATCACAGACATTGATGTTGGTAGTTGGCGCTTGCTACTATCTGACATTTACTGGAGTTCCAGGAACCGCAACATACTATGCGCTGATTATGACCGTGTATACATGGATCGCAAAAGGCGCATGGTTT---GCTCTAGGTTACCCATATGACTTCATTGTTACGCCAGTTTGGCTACCGTCAGCAATGTTGCTTGACTTGGCATACTGGGCTACAAAGAAGAACAAGCACTCACTGATACTATTCGGTGGTGTATTGTGTGGAATGTCACTTCCATTGTTCAACATGGTAAATCTAATCACCGTGGCTGATCCATTGGAGACTGCTTTCAAATATCCAAGACCAACATTGCCTCCATACATGACTCCAATAGAACCCCAAGTGGGCAAGTTCTATAACAGTCCAGTTGCACTCGGTGCAGGCGCAGGTGCTGTATTAGCATGTACCTTTGCCGCTTTGGGATGTAAACTGAACACG
>NP-Eta-1.1.1.2_OTU3__JN183542
TGTACGCACTACTTATTCATAGTAGTCGTAGCAGTCAACTCAACCCTGCTAACAATCAACGCAGGAGACTACATCTTCTACACTGACTGGGCATGGACTTCATATGTCGTGTTTTCAATATCACAGACATTGATGTTGGTAGTTGGAGCATCTTACTATCTAACATTTACAGGAGTTCCAGGAACCGCAACATACTACGCGCTGATTATGACCGTGTATACATGGATCGCAAAAGGCGCATGGTTT---GCTCTAGGTTACCCATATGACTTCATTGTTACACCAGTTTGGTTACCATCAGCAATGCTGATTGACTTAGCATACTGGGCTACAAAGAAGAACAAGCACTCACTGATACTATTCGGTGGTGTGTTGTGTGGAATGTCACTTCCATTGTTCAACATGGTAAATCTAATTACCGTCGCTGATCCATTGGAGACTGCTTTCAAATATCCAAGACCAACATTGCCTCCATACATGACTCCGATAGAACCCCAAGTGGGCAAATTCTATAACAGTCCAGTTGCACTCGGTGCAGGCGCAGGTGCTGTATTAGCATGTACCTTCGCCGCTCTCGGATGTAAGCTGAATACA
>NP-Eta-1.1.1.2_OTU4__HM443629
TGTACGCACTACTTATTCATAGTAGTCGTTGCAGTCAACTCAACCCTGCTTACAATCAACGCAGGAGACTACATCTTCTACACTGACTGGGCATGGACTTCATTTGTCGTGTTCTCAATATCACAGACATTGATGTTAGTCGTAGGTGCAACTTACTATCTAACATTCACTGGAGTTCCAGGAACCGCAACGTACTACGCGCTTATTATGACCGTGTATACATGGATCGCAAAAGGCGCATGGTTC---GCACTAGGTTACCCATATGACTTCATTGTTACACCAGTTTGGTTGCCATCAGCAATGTTGCTTGATCTGGCATACTGGGCAACAAAGAAGAACAAGCACTCACTGATACTATTCGGTGGTGTACTGTGTGGAATGTCACTGCCATTGTTCAACATGGTCAATCTAATTACCGTGGCTGATCCATTGGAGACTGCATTCAAATATCCAAGACCAACTTTGCCTCCATACATGACTCCTATAGAACCCCAAGTGGGCAAATTCTATAACAGTCCAGTTGCACTCGGTGCAGGCGCAGGTGCTGTATTAGCATGTACCTTCGCCGCTCTCGGATGTAAGCTGAACACA
>NP-Eta-1.1.1.2_OTU5__HQ645846
TGTACGCACTACTTATTCATAGTAGTCGTTGCAGTCAACTCAACGCTGCTTACAATCAACGCAGGAGACTACATCTTCTACACTGACTGGGCATGGACTTCATTTGTCGTGTTCTCAATATCACAGTCATTGATGTTAGTTGTAGGTGCAATTTACTATATAACATTCACGGGAGTTCCAGGAACAGCAACGTACTACGCCATTATTATGACCGTGTATACATGGATCGCAAAAGGCGCATGGTTC---GCACTAGGTTACCCATATGACTTCATTGTTACACCAGTTTGGTTGCCATCAGCAATGTTGCTTGATCTGGCATACTGGGCAACAAAGAAGAACAAGCACTCACTGATACTCTTCGGTGGTGTACTGGGTGGAATGTCACTGCCATTGGTCAACATGGTCAATCTAATTACCGTGGCTGATCCATTGGAAACTGCATTCAAATATCCCAAACCAACTTTGCCTCCCTACATGACTCCCATACAACCCCAAGTGGGCAAATTCTATAACAATCCAATTGCACTCAGTGCAAGCGCAGGTGCTGTATTAACATGTACCTTCACCGCTCTCGGATGTAAGCTGAACACA
>NP-Eta-1.1.1.2_OTU6__JN183462
TGTACGCACTACTTATTCATAGTAGTCGTTGCAGTCAATTCAACCCTGCTTACAATCAACGCAGGAGACTACATCTTCTACACTGACTGGGCATGGACTTCTTATGTCGTGTTCTCTATATCACAGACATTGATGTTGGTAGTTGGCGCAGCTTACTATCTAACATTCACAGGAGTTCCAGGAACCGCAACATACTACGCGCTGATTATGACCGTGTATACATGGGTCGCAAAAGGCGCATGGTTT---GCACTCGGTTACCCATATGACTTCATTGTAACACCAGTTTGGTTACCATCAGCAATGCTGATTGACTTAGCATACTGGGCTACAAAGAAGAACAAACACTCACTGATACTATTCGGTGGTGTGTTGTGTGGAATGTCACTGCCATTGTTCAACATGGTCAATCTAATTACCGTGGCTGATCCATTGGAGACTGCATTCAAATATCCAAGACCAACTTTGCCTCCATACATGACTCCTATAGAACCCCAAGTGGGCAAATTCTATAACAGTCCAGTTGCACTCGGTGCAGGCGCAGGTGCTGTATTAGCATGTACCTTTGCCGCTCTAGGATGTAAACTGAACACG
>NP-Eta-1.1.1.2_OTU7__KC758327
TGTACGCACTACTTATTCATAGTAGTCGTTGCAGTCAATTCAACCCTGCTAACAATCAACGCAGGAGACTACATCTTCTACACTGACTGGGCATGGACTTCATTTGTCGTGTTCTCAATATCACAGACATTGATGTTAGTTGTAGGTGCAACTTACTATCTAACATTCACTGGAGTTCCAGGAACCGCAACATACTATGCGCTGATTATGACCGTGTATACATGGGTCGCAAAAGGTGCATGGTTT---GCTCTAGGTTACCCATATGACTTCATTGTTACACCAGTTTGGTTACCATCAGCAATGCTGATTGACCTAGCATACTGGGCTACAAAGAAGAACAAGCACTCACTGATACTATTCGGTGGTGTGCTGTGTGGAATGTCGTTACCATTGTTCAACATGGTCAATCTAATTACCGTGGCTGATCCATTGGAGACTGCTTTCAAATATCCAAGACCAACGCTAGCTCCATACATGACTCCAATAGAACCCCAAGTAGGCAAGTTCTATAACAGTCCAGTTGCACTCGGTGCAGGCGCAGGTGCTGTATTAGCATGTACCTTTGCCGCTCTCGGATGTAAGCTGAACACA
>NP-Eta-1.1.1.3_OTU1__GQ142642
ACAACGCACTATCTATTCATAGTTGTAGTTGCAGTAAACAGCACGCTATTGACAATTAATGCAGGAGACTATATCTTCTACACTGACTGGGCATGGACTTCATTTGTCGTGTTTTCAATATCACAGACATTGATGTTGGTAGTTGGCGCGTGCTACTATCTTACATTCACTGGAGTTCCAGGAACCGCAACATACTATGCGCTGATTATGACCGTGTATACATGGGTCGCAAAAGGTGCATGGTTT---GCATTAGGTTACCCATATGACTTCATTGTAACGCCAGTTTGGTTGCCATCAGCAATGTTAATTGACTTGGCATACTGGGCTACAAAGAAGAACAAACACTCACTGATATTATTCGGTGGTGTGATGTGTGGAATGTCACTGCCATTGTTCAACATGGTAAATCTAATTACCGTGGCTGATCCATTGGAGACTGCTTTCAAATATCCAAGACCAACGCTACCACCATACATGACTCCTATAGAACCCCAAGTGGGCAAATTCTATAACAGTCCAGTTGCACTCGGTGCAGGCGCAGGTGCTGTATTATCAGTAACTATGGCTGCTCTGGGATGTAAACTGAACACG
>NP-Eta-1.1.1.3_OTU2__JN179460
TGCCCTTACTACTTGTTTATAGTAGTCGTAGCAGTCAACTCAACCCTGCTTACAATTAACGCAGGAGACTACATCTTCTACACTGACTGGGCATGGACTTCATTTGTCGTGTTCTCCGTATCACAGACACTAATGTTGGTAGTTGGCGCGTGCTACTATCTCACATTTACTGGAGTTCCAGGAACCGCAACTTACTATGCGCTGATTATGACCGTGTATACATGGGTCGCAAAAGGCGCTTGGTTT---GCATTAGGTTACCCATATGACTTCATTGTAACGCCAGTTTGGTTGCCATCAGCAATGTTAATTGACTTGGCATACTGGGCTACAAAGAAGAACAAACACTCACTGATATTATTCGGTGGTGTGATGTGTGGAATGTCACTGCCATTGTTCAACATGGTAAATCTAATTACCGTGGCTGATCCATTGGAGACTGCTTTCAAATATCCAAGACCAACGCTAGCTCCATACATGACTCCTATAGAACCCCAGGTGGGCAAATTCTATAACAGTCCAGTTGCACTCGGTGCAGGCGCAGGTGCTGTATTATCAGTAACCATGGCTGCTCTAGGATGTAAACTGAACACG
>NP-Eta-1.1.1.3_OTU3__JF905757
TGTACGCACTACTTATTCATAGTAGTCGTAGCAGTCAATTCAACCCTGCTTACAATTAACGCAGGTGACTACATCTTCTACACTGACTGGGCATGGACTTCATTTGTCGTGTTCTCAATATCACAGACATTGATGTTGGTTGTTGGCGCATGCTACTACCTAACATTCACTGGAGTTCCAGGAACCGCAACATATTATGGGCTGATTATGACCGTGTATACATGGGTCGCAAAAGGCGCATGGTTT---GCACTCGGTTACCCATATGACTTCATTGTTACACCGGTTTGGTTGCCATCGGCAATGTTGCTTGATTTGGCATACTGGGCGACAAAGAAGAACAAGCACTCACTGATTCTCTTCGGTGGTGTAATGTGTGGAATGTCACTGCCATTGTTCAACATGGTTAATCTAATTACCGTGGCTGATCCGTTGGAGACTGCATTCAAATATCCAAGACCAACTTTGCCTCCATATATGACTCCAATAGAACCCCAAGTGGGTAAGTTCTATAACAGTCCAGTTGCACTCGGTGCAGGCGCAGGTGCTGTATTATCAGTAACTTTTGCTGCTCTAGGATGTAAACTAAATACC
>NP-Eta-1.1.1_OTU1__JN183540
TGTACGCACTACTTATTCATAGTAGTCGTTGCAGTCAACTCAACCCTGCTTACAATCAACGCAGGAGACTACATCTTCTACACTGACTGGGCATGGACTTCATATGTCGTGTTCTCAATATCACAGACATTGATGTTGGTAGTAGGAGCAACTTACTATCTGACATTTACAGGAGTTCCAGGAACCGCAACGTACTACGCGCTTATTATGACCGTGTATACATGGATCGCAAAAGGCGCATGGTTC---GCACTAGGTTACCCATATGACTTCATTGTTACACCAGTTTGGCTACCATCAGCAATGCTGATTGATTTGGCTTACTGGGCTACAAAGAAGAACAAGCACTCACTGATACTATTCGGTGGTGTGTTGTGTGGAATGTCACTGCCATTGTTCAACATGGTAAATCTAATCACCGTGGCTGATCCATTGGAGACTGCATTCAAATATCCAAGACCAACTTTGCCTCCATACATGACTCCAATAGAACCCCAAGTGGGCAAGTTCTATAACAGTCCAGTTGCACTCGGTGCAGGCGCAGGTGCTGTATTATCAGTAACCTTTGCTGCTCTAGGATGTAAACTGAATACG
>NP-Eta-1.1.2_OTU1__KC758356
TGTACGCACTACTTGTTCATAGTAGTCGTTGCAGTCAATTCAACCCTGCTAACAATCAATGCAGGAGACTACATCTTCTACACTGACTGGGCATGGACTTCATACGTGGTATTCTCAATATCACAATCATTGATGCTAGTAGTAGGTGCAACTTACTATCTGACATTCACTGGAGTTCCAGGAACCGCAACTTACTACGCGCTTATTATGACCGTGTATACATGGGTCGCAAAAGGCGCATGGTTT---GCTCTAGGTTACCCATACGACTTCATTGTCACGCCGGTTTGGTTACCATCCGCAATGTTGCTTGATTTAGTATATTGGGCAACAAAGAAGAACAAGCACTCACTGATTCTATTCGGTGGTGTACTGGTAGGCATGTCCTTACCGCTGTTCAACATGGTAAATCTGATTACCGTCGCTGATCCACTAGAGACTGCATTCAAATATCCAAGACCAACGCTAGCTCCATACATGACTCCAATAGAACCCCAAGTGGGCAAGTTCTATAACAGTCCAGTAGCACTCGGTGCAGGCGCAGGTGCTGTCTTATCGACCACCATGGCTGCCCTCGGATGTAAACTGAACACA
>NP-Eta-1.1.2_OTU2__KC758352
TGTACGCACTACTTGTTCATAGTAGTCGTTGCAGTCAACTCAACCCTGCTAACAATTAACGCAGGAGACTACATCTTCTACACTGACTGGGCATGGACTTCATACGTGATATTTTCAATATCACAATCATTGATGCTAGTAGTAGGTGCAACTTACTATCTGACATTTACTGGAGTTCCAGGAACCGCAACTTACTACGCGCTTATTATGACCGTGTATACATGGGTCGCAAAAGGTGCATGGTTT---GCTCTAGGTTACCCATACGACTTCATTGTCACGCCGGTTTGGTTACCATCAGCAATGTTGCTTGATCTAGTGTATTGGGCAACAAAGAAGAACAAGCACTCACTGATACTATTCGGTGGTGTATTGGTAGGAATGTCCTTACCACTGTTCAATATGGTAAATCTAATCACGGTCGCTGACCCGTTAGAGACTGCATTCAAATATCCAAGACCAACGCTAGCTCCATACATGACTCCAATAGAACCCCAAGTGGGCAAGTTCTATAACAGTCCAGTAGCACTCGGTGCAGGCGCAGGTGCTGTCTTATCGACAACAATGGCTGCCCTCGGATGTAAACTGAACACA
>NP-Eta-1.1.2_OTU3__GQ331465
TGTACGCACTACTTATTCATAGTAGTCGTTGCAGTCAACTCAACCCTGCTAACAATCAACGCAGGAGACTACATCTTCTACACTGACTGGGCATGGACTTCATATGTGATATTCTCAATATCGCAATCATTGATGCTAGTAGTAGGTGCAACTTACTATCTGACATTTACTGGAGTTCCAGGAACCGCAACTTACTACGCGCTTATTATGACCGTGTATACATGGGTCGCAAAAGGCGCTTGGTTT---GCACTCGGTTACCCATATGACTTCATTGTGACGCCGGTTTGGTTACCATCAGCAATGTTGCTTGATCTAGTGTATTGGGCAACAAAGAAGAACAAGCACTCACTGATTCTATTCGGTGGTGTATTGGTAGGCATGTCCTTACCGCTGTTCAACATGGTCAACCTGATTACGGTCGCTGACCCGTTAGAGACTGCATTCAAATATCCAAGACCAACGCTAGCTCCATACATGACTCCAATAGAACCCCAAGTAGGCAAGTTCTATAACAGTCCAGTAGCACTCGGTGCAGGCGCAGGTGCTGTCTTATCGACAACTATGGCTGCCCTCGGATGTAAACTGAACACA
>NP-Eta-1.1.2_OTU4__GQ414591
TGTACGCACTACTTATTCATAGTAGTCGTTGCAGTCAACTCAACCCTGCTCACAATTAATGCAGGAGACTACATCTTCTACACTGACTGGGCATGGACTTCATACGTGGTATTCTCAATATCACAATCGTTGATGCTGATAGTGGGTGCAACTTACTATCTGACATTTACTGGAGTTCCAGGAACCGCAACTTACTACGCGCTTATTATGACCGTGTATACATGGGTCGCAAAAGGCGCATGGTTT---GCTCTAGGTTACCCATATGACTTCATTGTCACGCCGATTTGGTTACCATCTGCAATGTTGCTTGATCTAGTATATTGGGCAACAAAGAAGAACAAACATTCACTGATCCTATTCGGTGGTGTATTGGTAGGAATGTCCTTACCGCTGTTTAACATGGTAAATCTGATCACGGTCGCTGACCCGTTAGAGACTGCATTCAAATATCCAAGACCAACGCTAGCTCCATACATGACTCCGATAGAACCCCAAGTAGGCAAGTTCTATAACAGTCCAGTAGCACTCGGTGCAGGCGCAGGTGCTGTCTTATCGACAACCTTTGCCGCTCTAGGATGTAAACTGAACACA
>NP-Eta-1.1.2_OTU5__KC758359
TGTACGCACTACTTGTTCATAGTAGTCGTTGCAGTCAACTCAACCCTGCTCACAATCAACGCAGGAGACTACATCTTCTACACTGACTGGGCATGGACTTCATACGTGGTATTCTCAATATCACAATCATTGATGCTAGTAGTAGGTGCAACTTACTATCTGACATTTACTGGAGTTCCAGGAACCGCAACATACTACGCGCTTATTATGACCGTGTATACATGGATCGCAAAAGGCGCATGGTTT---GCTCTAGGTTACCCATATGACTTCATTGTCACGCCGGTATGGTTACCATCCGCGATGTTGCTCGACTTAGTATATTGGGCAACAAAGAAGAACAAGCACTCACTGATTCTATTCGGTGGTGTGTTGGTAGGAATGTCCTTACCACTGTTCAACATGGTCAACCTAATCACTGTCGCTGACCCGTTAGAGACTGCATTCAAATATCCAAGACCAACGCTAGCTCCATACATGACTCCAATAGAACCCCAAGTGGGCAAGTTCTATAACAGTCCAGTAGCACTCGGTGCAGGCGCAGGTGCTGTCTTATCGACAACCTTTGCCGCTCTAGGATGCAAACTGAACACA
>NP-Eta-1.1.2_OTU6__KC758371
TGTACGCACTACTTATTCATAGTAGTCGTTGCAGTCAACTCAACCCTGCTAACAATCAACGCAGGAGACTACATCTTCTACACTGACTGGGCATGGACTTCTTATGTGGTATTCTCAATATCACAATCATTGATGTTGGTAGTTGGCGCGTCTTACTACCTTACATTTACAGGAGTTCCAGGAACCGCAACTTACTATGCGCTGATTATGACCGTGTATACATGGATCGCAAAAGGTGCATGGCTT---GCTCTAGGTTACCCATATGACTTCATTGTCACGCCGGTATGGTTACCATCCGCAATGTTGCTCGACTTAGTATATTGGGCAACAAAGAAGAACAAGCACTCACTGATTCTATTCGGTGGTGTATTGGTAGGCATGTCCTTACCACTGTTCAACATGGTCAACCTAATCACTGTCGCTGACCCGTTAGAGACTGCATTCAAATATCCAAGACCAACGCTAGCTCCATACATGACTCCAATAGAACCCCAAGTAGGCAAGTTCTATAACAGTCCAGTAGCACTCGGTGCAGGTGCAGGTGCTGTCTTATCGACAACCTTTGCCGCTCTAGGATGTAAACTGAACACA
>NP-Eta-1.1.2_OTU7__JQ312229
TGTACGCACTACTTATTCATAGTAGTCGTTGCAGTCAATTCAACCCTGCTAACAATCAACGCAGGAGACTACATCTTCTACACTGACTGGGCATGGACTTCCTATGTGGTATTCTCAATATCACAATCATTGATGTTGGTAGTTGGCGCAGCTTACTATCTTACATTTACGGGAGTTCCAGGAACCGCAACTTACTACGCGCTTATTATGACCGTGTATACATGGGTCGCAAAAGGCGCATGGTTT---GCTCTAGGTTACCCATACGACTTCATCGTGACACCAATTTGGTTACCATCCGCAATGTTGCTCGATCTAGCATACTGGGCAACAAAGAAGAACAAGCACTCACTGATACTATTCGGTGGTGTATTGGTAGGCATGTCCTTACCACTGTTCAACATGGTCAATCTAATCACTGTCGCTGATCCGTTAGAGACTGCATTCAAATATCCAAGACCAACGCTAGCTCCATACATGACTCCAATAGAACCCCAAGTAGGCAAGTTCTATAACAGTCCAGTAGCACTCGGTGCAGGCGCAGGTGCTGTCTTATCGACAACCTTTGCCGCTCTAGGATGCAAACTGAACACG
>NP-Eta-1.1.2_OTU8__JN179445
TGTACGCACTACTTATTCATAGTAGTCGTTGCAGTCAACTCAACCCTGCTAACAATCAACGCAGGAGACTACATCTTCTACACTGACTGGGCATGGACCTCCTACGTGGTATTCTCAATATCACAATCATTGATGTTGGTAGTCGGCGCAGCTTACTATCTTACATTTACGGGAGTTCCAGGAACCGCAACTTACTACGCGCTTATTATGACCGTGTATACATGGGTCGCAAAAGGCGCATGGTTT---GCTCTAGGTTACCCATATGACTTCATTGTTACACCAGTTTGGTTACCATCAGCAATGCTGATTGACCTAGCATACTGGGCTACAAAGAAGAACAAGCACTCGCTGATATTATTCGGTGGTGTGTTGTGTGGAATGTCACTGCCACTGTTCAACATGGTAAATCTCATTACCGTTGCTGATCCATTGGAGACTGCATTCAAATATCCAAGACCAACGCTAGCTCCCTACATGACTCCAATAGAACCCCAAGTGGGCAAGTTCTATAACAGTCCGGTGGCACTCGGTGCAGGCGCAGGTGCTGTATTATCAGTAACCATGGCTGCTCTGGGATGTAAACTGAACACA
>NP-Eta-1.1.2_OTU9__KC758318
TGTACGCACTACTTGTTTATAGTAGTCGTAGCAGTCAACTCAACCCTGCTTACAATTAACGCAGGAGACTACATCTTCTACACTGACTGGGCATGGACATCCTATGTGGTATTCTCAATATCACAATCGTTGATGTTGGTAGTTGGCGCGTCCTACTATCTTACATTTACAGGTGTTCCAGGAACCGCAACATACTATGCGCTGATTATGACCGTGTATACATGGGTCGCAAAAGGTGCATGGTTT---GCTCTAGGTTACCCATATGACTTCATTGTTACACCAGTTTGGTTACCATCAGCAATGCTGATTGACTTAGCATACTGGGCTACAAAGAAGAACAAGCACTCACTGATCTTATTCGGCGGTGTGCTGTGTGGAATGTCGTTACCATTGTTCAACATGGTCAATCTAATTACCGTGGCTGATCCATTGGAGACTGCTTTCAAATATCCAAGACCAACGCTAGCTCCATACATGACTCCAATAGAACCCCAAGTAGGCAAGTTCTATAACAGTCCAGTAGCACTCGGTGCAGGCGCAGGTGCTGTATTATCAGTAACTATGGCTGCTCTAGGATGCAAACTGAACACG
>NP-Eta-1.1_OTU1__JQ312217
TGTACGCACTACTTGTTTATAGTAGTCGTAGCAGTCAACTCAACCCTGCTTACAATTAACGCAGGTGACTACATCTTCTACACTGATTGGGCATGGACTTCCTATGTGATATTCTCAGTATCACAAACATTGATGTTGATAGTCGGCGCTGCTTACTATCTTACATTTACTGGAGTTCCAGGAACCGCAACATATTATGCGCTAATTATGACCGTATACACACGGGTCGCAAAAGGCGCGTGGTTT---GCTTTAGGTTACCCATATGACTTCATTGTTACACCAGTGTGGTTGCCATCAGCAATGCTAATTGACTTAGCTTACTGGGCAACTAAGAAGAACAAGCACTCACTGATTCTATTCGGTGGTGTATTGTGTGGAATGTCACTGCCATTGTTCAACATGGTAAATCTAATTACCGTGGCTGATCCGTTGGAGACTGCATTCAAATATCCAAGACCAACTTTGCCTCCATACATGACTCCTATAGAACCTCAGGTAGGTAAATTCTATAATAGTCCAGTTGCACTAGGTGCAGGCGCAGGTGCTGTGTTGTCAGTAACTATGGCTGCTCTCGGATGTAAACTTAATACG
>NP-Eta-1.1_OTU2__JQ403856
TGTACGCACTACTTGTTTATAGTAGTCGTTGCAGTCAACTCAACCCTGCTTACAATCAACGCAGGAGACTACATCTTCTACACTGACTGGGCATGGACTTCATATGTCGTGTTCTCTGTATCACAGACATTGATGTTGGTAGTTGGCGCAGCTTACTATCTAACATTTACAGGAGTTCCAGGAACCGCAACATACTACGCGCTTATTATGACCGTGTATACATGGGTCGCAAAAGGCGCATGGTTT---GCTCTAGGTTACCCATATGACTTCATTGTTACACCAGTTTGGTTGCCATCGGCAATGTTAATTGACTTGGCATACTGGGCAACAAAGAAGAACAAGCACTCACTGATACTATTCGGTGGTGTGTTGTGTGGAATGTCATTACCACTGTTCAACATGGTAAATCTAATTACCGTGGCTGATCCATTGGAGACTGCATTCAAATATCCAAGACCAACTTTGCCTCCATACATGACTCCAATAGAACCCCAAGTAGGCAAGTTCTATAACAGTCCAGTAGCACTCGGTGCAGGCGCAGGTGCTGTATTATCAGTAACTATGGCTGCTCTAGGATGTAAACTGAACACA
>NP-Eta-1.2.1_OTU10__EU309893
TGTACTCACTACTTGTTCATAGTAGTGGTTGCAGTAAACTCTACCCTGCTAACAATTAACGCAGGAGACTACATCTTCTACACCGATTGGGCCTGGACTTCGTTTGTAATATTCTCAATATCACAATCGTTGATGCTCGTAGTAGGCGCATGTTACTACCTGACATTCACTGGAGTCCCAGGAACAGCAACGTATTACGCGTTGATAATGACCGTCTACACATGGGTAGCAAAAGGTGCATGGTTT---GCACTCGGATATCCATATGACTTCATTGTAACACCAGTTTGGCTTCCGTCAGCAATGTTGCTTGACTTGGCGTACTGGGCGACAAAGAAGAACAAGCACTCACTGATACTATTTGGTGGTGTAATGTGTGGAATGTCATTGCCGTTGTTTAACATGGTCAACCTCATCACTGTGGCTGATCCATTAGAGACTGCATTCAAATATCCAAGACCAACGCTCGCTCCGTATATGACACCTATAGAACCCGCCGTAGGCAAGTTCTATAACAGTCCAGTCGCATTGGGTGCCGGTGCAGGTGCTGTATTATCAGTAACCATGGCCGCGCTAGGATGTAAACTGAACACG
>NP-Eta-1.2.1_OTU11__HM637854
TGTACTCACTACTTGTTCATAGTAGTGGTTGCAGTAAACTCTACCCTGCTAACAATTAACGCAGGAGACTACATCTTCTACACTGACTGGGCCTGGACTTCGTTTGTAATATTCTCAATATCACAATCGTTGATGTTGGTAGTTGGCGCATGCTACTATCTCACATTTACGGGAGTCCCAGGAACAGCAACGTATTATGCGTTGATAATGACCGTCTACACATGGGTAGCAAAAGGTGCATGGTTT---GCACTCGGATACCCATATGACTTCATTGTAACACCAGTTTGGCTACCGTCGGCAATGTTGCTTGACTTGGCGTACTGGGCGACAAAGAAGAACAAGCACTCACTGATTCTATTCGGTGGTGTGATGTGTGGAATGTCATTGCCGTTGTTTAACATGGTCAACCTCATCACTGTGGCTGATCCATTAGAGACTGCATTCAAATATCCAAGACCAACGCTCGCTCCATATATGACACCAATAGAACCTGCGGTAGGCAAGTTCTATAACAGTCCAGTCGCATTAGGTGCCGGTGCAGGTGCTGTATTATCAGTAACCATGGCCGCGCTAGGATGTAAGCTGAACACG
>NP-Eta-1.2.1_OTU12__JQ403764
TGTACTCACTACTTGTTCATAGTAGTGGTTGCAGTAAACTCTACCCTGCTAACAATTAACGCAGGAGACTACATCTTCTACACTGACTGGGCCTGGACTTCGTTTGTAATATTCTCAATATCACAATCGTTGATGTTGGTGGTAGGAGCATGTTACTATCTAACATTCACTGGAGTCCCAGGAACAGCAACGTATTATGCGTTGATAATGACCGTCTACACATGGGTAGCAAAGGGTGCATGGTTT---TCACTCGGATACCCATACGACTTCATTGTAACACCAGTTTGGCTACCGTCGGCAATGCTGCTTGACTTGGCATACTGGGCGACAAAGAAGAACAAGCACTCACTGATACTATTCGGTGGTGTGATGTGTGGAATGTCATTGCCGTTGTTTAACATGGTCAACCTCATCACTGTGGCTGATCCATTAGAGACTGCATTCAAATATCCTAGACCAACGCTCGCTCCGTATATGACACCGATAGAACCTGCGGTAGGCAAGTTCTACAATAGTCCAGTCGCATTAGGTGCAGGTGCAGGTGCTGTATTATCAGTAACCATGGCCGCATTGGGATGCAAACTGAACACG
>NP-Eta-1.2.1_OTU13__FJ755699
TGTACGCACTACTTGTTCATAGTAGTCGTCGCAGTAAACTCTACCCTGCTAACAATCAATGCAGGTGACTACATCTTCTACACCGACTGGGCCTGGACTTCGTTTGTAATATTCTCAATATCACAATCGTTGATGTTGGTGGTCGGAGCATGTTACTACCTAACATTCACGGGAGTCCCAGGAACAGCAACGTATTATGCGTTGATAATGACCGTCTACACATGGGTAGCAAAAGGTGCATGGTTT---GCACTCGGATACCCATATGACTTCATTGTAACTCCAGTTTGGCTGCCATCAGCAATGTTGCTTGATCTGGCATACTGGGCAACAAAGAAGAACAAGCACTCACTGATACTATTTGGTGGTGTGATGTGTGGAATGTCATTGCCGTTGTTCAACATGGTCAACCTCATCACTGTGGCTGATCCGTTAGAGACTGCATTCAAATATCCAAGACCAACGCTTCCGCCGTATATGACACCAATAGAACCCGCCGTAGGCAAGTTCTATAACAGTCCGGTTGCATTAGGTGCAGGTGCAGGTGCTGTATTATCAGTAACCATGGCCGCATTGGGATGCAAGCTGAACACG
>NP-Eta-1.2.1_OTU14__JF271980
TGTACGCACTACTTATTCATAGTAGTCGTTGCAGTAAACTCTACCCTGCTAACAATTAATGCAGGAGACTACATCTTCTACACTGACTGGGCCTGGACTTCGTTTGTAATATTCTCAGTATCACAAACACTCATGTTGGTGGTCGGAGCATGTTACTATCTAACATTTACCGGAGTCCCAGGAACAGCAACGTATTATGCGTTGATAATGACTGTCTACACATGGGTAGCAAAAGGTGCATGGTTT---GCACTAGGATATCCATATGACTTCATTGTAACACCAGTTTGGTTGCCGTCAGCAATGTTGCTTGATCTGGCATACTGGGCGACAAAGAAGAACAAGCACTCACTGATTCTATTTGGTGGTGTAATGTGTGGAATGTCATTGCCGTTGTTTAACATGGTCAACCTAATCACAGTGGCTGATCCATTAGAGACTGCATTCAAATATCCAAGACCAACGCTTCCGCCGTATATGACTCCAATAGAACCGGCAGTAGGCAAGTTCTATAACAGTCCAGTTGCATTAGGTGCAGGTGCCGGTGCTGTATTATCAGTAACCATGGCCGCATTGGGATGTAAACTGAACACG
>NP-Eta-1.2.1_OTU15__KF041507
TGTACTCACTACTTGTTCATAGTAGTGGTTGCAGTAAACTCTACCCTGCTAACAATTAACGCAGGAGACTACATCTTCTACACCGATTGGGCCTGGACTTCGTTTGTCGTATTTTCAATATCACAAACACTGATGTTAGTAGTCGGCGCATGCTACTACCTGACATTTACTGGAGTCCCAGGAACAGCAACGTATTATGCGTTGATAATGACTGTTTACACATGGGTAGCAAAAGGTGCATGGTTT---GCACTCGGATACCCATATGACTTCATTGTAACACCCGTTTGGCTACCGTCAGCAATGTTGCTTGACTTGGCATACTGGGCTACAAAGAAGAACAAGCACTCACTGATACTATTCGGTGGTGTGATGTGTGGAATGTCATTGCCGTTGTTTAACATGGTCAACCTCATCACTGTGGCTGATCCATTAGAGACTGCATTCAAATATCCAAGACCAACGCTTCCGCCGTATATGACTCCGATAGAGCCTGCCGTAGGCAAGTTCTATAACAGTCCAGTCGCACTAGGTGCTGGCGCGGGTGCTGTATTATCAGTAACCATGGCCGCATTGGGATGCAAACTGAACACG
>NP-Eta-1.2.1_OTU1__EU667925
TGTACGCACTACTTATTCATAGTAGTGGTTGCAGTAAACTCTACCCTGCTAACAATCAATGCAGGCGACTACATTTTCTATACTGACTGGGCTTGGACTTCGTTCACCGTGTTCTCTATATCACAAACATTGATGTTGGTGGTAGGGGCATGTTACTACCTCACATTCACAGGAGTTCCAGGAACAGCTACGTATTATGGGCTGATAATGACCGTCTACACTTGGGTAGCAAAAGGTGCATGGTTT---GCGCTCGGATACCCATATGACTTCATTGTTACACCGATTTGGTTGCCGTCAGCGATGTTGCTTGATTTGGCATATTGGGCAACAAAGAAGAACAAGCACTCACTGATTCTATTCGGTGGTGTACTGTGTGGAATGTCGTTACCACTATTCAACATGGTCAACCTGATCACTGTTGCTGACCCGCTAGAGACTGCATTCAAATATCCAAGACCAACGCTCCCGCCGTATATGACGCCAATAGAACCCGCCGTAGGCAAGTTCTATAACAGTCCAGTCGCATTAGGTGCAGGTGCAGGCGCTGTATTATCAGTAACCTTTGCCGCATTGGGATGTAAGCTGAACACG
>NP-Eta-1.2.1_OTU2__JQ403977
TGTACACACTACTTGTTCATAGTAGTGGTTGCAGTAAACTCTACCCTGCTAACAATCAATGCAGGTGACTACATCTTCTATACTGACTGGGCTTGGACTTCGTTCACTGTGTTCTCTATATCACAAACATTAATGTTGGTGGTTGGAGCATGCTACTATCTTACCTTCACTGGAGTTCCAGGAACAGCTACGTATTATGGGCTGATAATGACTGTCTACACATGGGTAGCAAAAGGTGCATGGTTT---GCACTAGGATACCCATATGACTTCATTGTTACACCAATTTGGTTGCCATCGGCAATGTTGCTTGATTTGGCATATTGGGCGTCAAAGAAGAACAAACACTCACTGATTCTATTCGGTGGTGTGCTGTGTGGAATGTCATTACCGCTATTCAACATGGTCAATCTGATCACTGTTGCTGACCCGCTAGAGACTGCATTCAAATATCCAAGACCAACGCTCCCGCCGTATATGACTCCAATAGAGCCTGCCGTAGGCAAGTTCTATAACAGTCCAGTCGCATTAGGTGCAGGTGCCGGTGCTGTATTATCAGTAACCTTTGCCGCATTGGGATGCAAACTGAACACA
>NP-Eta-1.2.1_OTU3__KC735357
TGTACACACTACCTATTCATAGTAGTGGTTGCAGTAAACTCTACCCTGCTAACAATCAACGCAGGTGACTACATCTTCTATACTGACTGGGCCTGGACTTCGTTCACAGTGTTCTCTATATCACAAACATTGATGTTGGTGGTTGGAGCATGTTACTATCTTACATTCACTGGAGTCCCAGGAACAGCTACGTATTATGGGCTGATAATGACTGTCTACACGTGGGTAGCAAAAGGTGCATGGTTT---GCACTTGGGTACCCATACGACTTCATTGTTACACCAATTTGGTTGCCATCGGCAATGTTGCTTGATTTGGCATATTGGGCAACAAAGAAGAACAAGCACTCTCTGATTCTATTCGGCGGTGTGCTATGTGGAATGTCGTTACCGCTATTCAACATGGTCAATTTGATCACTGTTGCTGACCCACTAGAGACTGCATTCAAATATCCAAGACCAACGCTTCCCCCGTATATGACTCCAATAGAACCTGCAGTAGGCAAGTTCTATAACAGTCCAGTCGCATTAGGTGCAGGTGCCGGTGCTGTATTATCAGTAACCTTTGCTGCATTGGGATGTAAGCTGAACACG
>NP-Eta-1.2.1_OTU4__KM000564
TGTACACACTACTTGTTCATAGTAGTGGTTGCAGTAAACTCTACCCTGCTAACAATCAATGCAGGTGACTACATCTTCTATACTGACTGGGCTTGGACTTCGTTCACGGTGTTCTCTATATCACAAACATTGATGTTGGTGGTTGGAGCATGCTACTATCTTACATTCACTGGAGTTCCAGGAACAGCTACGTATTATGGGCTGATAATGACCGTCTACACTTGGGTAGCAAAAGGTGCATGGTTT---GCACTCGGATACCCATACGACTTCATTGTTACACCAATTTGGTTGCCATCTGCGATGTTGCTTGATTTGGCATACTGGGCAACAAAGAAGAACAAGCACTCACTGATTCTATTTGGTGGTGTACTGTGTGGAATGTCATTACCACTGTTCAACATGGTCAATCTGATCACTGTTGCTGATCCACTAGAGACTGCATTCAAATATCCAAGACCAACGCTTCCCCCGTATATGACCCCAATAGAACCTGCAGTAGGCAAGTTCTATAACAGTCCAGTCGCATTGGGTGCAGGCGCAGGCGCTGTATTATCAGTAACCTTTGCCGCATTAGGATGTAAACTGAACACG
>NP-Eta-1.2.1_OTU5__JN179438
TGTACTCACTACTTATTCATAGTAGTGGTTGCAGTAAACTCTACCCTGCTAACAATCAACGCAGGAGACTACATCTTCTACACTGACTGGGCCTGGACTTCGTTTGTAATATTCTCAATATCACAATCGTTGATGTTGGTGGTAGGCGCATGTTACTACCTAACATTCACTGGAGTCCCAGGAACAGCAACGTATTATGGGCTGATAATGACCGTCTACACATGGGTAGCAAAAGGTGCATGGTTT---GCACTAGGATATCCATATGACTTCATTGTAACACCAATTTGGTTGCCGTCGGCAATGCTGCTTGATCTGGCATACTGGGCTACAAAGAAGAACAAGCACTCACTGATTCTATTCGGTGGTGTAATGTGTGGCATGTCATTACCACTATTCAACATGGTCAATCTGATCACTGTTGCTGACCCGCTAGAGACTGCATTCAAATATCCAAGACCAACGCTCGCTCCGTATATGACACCAATAGAACCTGCGGTAGGCAAGTTCTATAACAGTCCAGTCGCATTAGGTGCAGGTGCCGGTGCTGTATTATCAGTAACTATGGCCGCATTGGGATGTAAGCTGAACACG
>NP-Eta-1.2.1_OTU6__AB918898
TGTACTCACTACTTATTCATAGTAGTGGTTGCAGTAAACTCTACCCTGCTAACAATCAACGCAGGAGACTACATCTTCTATACTGACTGGGCCTGGACTTCGTTTGTTATATTCTCAATATCACAAACACTGATGTTGGTGGTCGGAGCATGTTACTACCTAACATTCACGGGGGTCCCAGGAACAGCAACGTATTATGGACTGATAATGACTGTCTACACATGGGTAGCAAAAGGTGCATGGTTT---GCACTCGGATATCCATACGACTTCATTGTAACGCCAATCTGGCTGCCGTCGGCAATGTTGCTTGATCTGGCATACTGGGCGACAAAGAAGAACAAGCACTCACTGATTCTATTCGGCGGTGTAATGTGCGGAATGTCATTACCATTGTTCAACATGGTCAACCTAATCACAGTGGCTGACCCGCTAGAGACTGCATTCAAATATCCAAGACCAACGCTCGCTCCATATATGACGCCTATAGAACCCGCCGTAGGCAAGTTCTATAACAGTCCAGTCGCATTAGGTGCCGGTGCAGGTGCTGTATTATCAGTAACCATGGCCGCATTGGGATGTAAGCTGAACACG
>NP-Eta-1.2.1_OTU7__KM000675
TGTACTCACTACTTATTCATAGTAGTGGTTGCAGTAAACTCTACCCTGCTAACAATCAATGCAGGCGACTACATCTTCTATACTGACTGGGCCTGGACTTCGTTTGTCATATTCTCAATATCACAATCGTTGATGTTGGTGGTCGGAGCATGTTACTACCTAACATTCACGGGAGTCCCAGGAACAGCAACGTATTATGGGCTGATAATGACCGTATACACATGGGTAGCAAAAGGTGCATGGTTT---GCACTCGGATATCCATATGACTTCATTGTAACGCCAATCTGGCTGCCATCGGCAATGTTGCTTGATCTGGCATACTGGGCGACAAAGAAGAACAAGCACTCACTGATTCTATTCGGTGGTGTAATGTGTGGAATGTCATTACCATTGTTCAACATGGTCAACCTAATCACAGTGGCTGACCCGCTAGAGACTGCATTCAAATATCCAAGACCAACGCTCGCTCCATATATGACGCCTATAGAACCTGCAGTAGGCAAGTTCTATAACAGTCCAGTCGCATTGGGTGCAGGCGCAGGCGCTGTATTATCAGTAACCTTTGCCGCATTAGGATGTAAACTGAACACG
>NP-Eta-1.2.1_OTU8__JQ403806
TGTACTCACTACTTATTCATAGTAGTGGTTGCAGTAAACTCTACCCTGCTAACAATCAACGCAGGAGACTACATCTTCTATACTGACTGGGCCTGGACTTCGTTTGTTATATTCTCAATATCACAATCGTTGATGTTGGTAGTTGGCGCATGCTACTATCTCACATTTACGGGAGTTCCAGGAACAGCGACGTATTACGGGCTGATAATGACCGTCTACACATGGGTAGCAAAAGGTGCATGGTTT---GCACTCGGATATCCATATGACTTCATTGTAACGCCAATCTGGCTGCCATCGGCAATGTTGCTCGATCTGGCATACTGGGCGACAAAGAAGAACAAGCACTCACTGATTCTATTCGGTGGCGTGATGTGTGGAATGTCATTGCCGTTGTTTAACATGGTCAACCTCATCACTGTGGCTGACCCACTAGAGACTGCATTCAAATATCCAAGACCAACGCTCGCTCCATATATGACACCAATAGAACCTGCGGTAGGCAAGTTCTATAACAGTCCAGTCGCATTGGGTGCCGGTGCAGGTGCTGTATTATCAGTAACCATGGCCGCGCTAGGATGTAAGCTGAACACG
>NP-Eta-1.2.1_OTU9__AB918892
TGTACTCACTACTTATTCATAGTAGTGGTTGCAGTAAACTCTACCCTGCTAACAATCAATGCAGGTGACTACATCTTCTACACCGATTGGGCCTGGACTTCGTTTGTCATATTCTCAATATCACAATCGTTGATGTTGGTGGTTGGAGCATGTTACTACCTAACATTCACGGGAGTCCCAGGAACAGCAACGTATTATGCGTTGATAATGACTGTCTACACATGGGTAGCAAAAGGTGCATGGTTT---GCACTCGGATATCCATATGACTTCATTGTAACACCCGTTTGGCTACCGTCAGCAATGTTGCTTGACTTGGCATACTGGGCTACAAAGAAGAACAAGCACTCGCTGATTCTATTCGGTGGTGTAATGTGTGGAATGTCATTGCCGTTGTTTAACATGGTCAACCTCATCACTGTGGCTGATCCATTAGAGACTGCATTCAAATATCCAAGACCAACGCTCGCTCCATATATGACACCTATAGAACCCGCCGTAGGCAAGTTCTATAACAGTCCAGTCGCATTAGGTGCCGGTGCAGGTGCTGTATTATCAGTAACCATGGCCGCATTGGGATGTAAGCTGAACACG
>NP-Eta-1.2.2.1_OTU1__EU197140
TGTACTCACTACTTGTTTATGGTAGTGGTTGCAGTCAACTCGACTCTACTCGTAATTAACACGGGCGACTACATCTTCTACACTGACTGGGCCTGGACGTCGTTCGTCATATTCTCAGTAACGAACACGTTAATGTTGGTAGTCGGCGCATGCTACTATCTAACATTCACAGGAGTTCCAGGAACGGCAACGTATTACGCGTTGATCATGACGGTCTACACGTGGATTGCCAAAGGTGCATGGTTC---GCACTCGGTTATCCGTATGACTTCATTGTCACACCAGTTTGGCTACCATCAGCAATGTTGCTGGACTTGGCATACTGGGCAACAAAGAAGAACAAACACTCGCTGATCCTATTCGGTGGTGTCATGGCAGGACTATCATTACCATTGTTCAATATGGTAAACTTGATGACGGTTGCAGACCCATTAGAGACTGCATTCAAATATCCAAGACCAACTTTGCCCCCATACATGACTCCAATAGAGCCTGCAGTAGGCAAGTTCTATAACAGTCCAGTTGCGCTCGGTGCGGGAGCAGGTGCTGTATTATCAGTCACCATGTGTGCCCTGGGATGTAAGCTGAACACG
>NP-Eta-1.2.2.1_OTU2__JF756012
TGTACTCACTACTTGTTCATAGTAGTGGTTGCAGTAAACTCTACCCTGCTTACAATCAGCGCAGGAGACTACATCTTCTACACTGACTGGGCCTGGACATCGTTTGTCATATTCTCAATATCGCAAACACTGATGTTGGTAGTCGGCGCATGCTACTACCTGACATTTACGGGAGTTCCAGGAACGGCAACGTATTACGCGTTGATGATGACCGTCTATACGTGGGTTGCCAAAGGTGCATGGTTC---GCACTCGGTTATCCGTATGACTTCATTGTCACACCAGTTTGGCTACCATCAGCAATGTTGCTGGACTTGGCATACTGGGCAACAAAGAAGAACAAACACTCGCTGATCCTATTCGGTGGTGTCATGGCAGGACTATCATTACCATTGTTCAATATGGTAAACTTGATGACGGTTGCAGACCCATTAGAGACTGCATTCAAATATCCGAGACCAACTTTGCCCCCATACATGACTCCAATAGAGCCTGCAGTAGGCAAGTTCTATAACAGTCCAGTTGCGCTCGGTGCGGGAGCAGGTGCTGTATTATCAGTCACCATGTGTGCCCTGGGATGTAAGCTGAACACG
>NP-Eta-1.2.2.1_OTU3__AB649217
TGTACTCACTACTTGTTCATAGTAGTGGTTGCAGTCAACTCGACGTTGCTTACAATCAATACAGGCGACTACATCTTCTACACTGACTGGGCTTGGACTTCATTTGTTGTATTTTCGATAGGAAATACATTGATGTTGGTAGTCGGCGCAGCCTACTACTTAACATTCACTGGAGTTCCAGGAACGGCAACGTATTATGCGTTGATCATGACTGTCTACACATGGGTTGCCAAGGGTGCATGGTTT---GCACTTGGTTATCCGTACGACTTCATTGTCACACCGGTGTGGCTACCATCAGCTATGTTGATGGATTTGGCATACTGGGCAACAAAGAAGAACAAGCACTCACTGATCCTATTCGGTGGTGTCATGGCAGGACTGTCATTACCATTATTCAACATGGTAAACCTGATGACTGTTGCCGACCCCTTAGAGACTGCATTCAAATATCCAAGACCAACTTTGCCCCCATATATGACTCCAATAGAGCCTGCCGTAGGCAAGTTCTATAACAGTCCAGTTGCACTCGGTGCAGGAGCAGGTGCTGTATTGTCAGTTACTATGTGCGCGCTGGGATGTAAGCTGAACACG
>NP-Eta-1.2.2.1_OTU4__DQ672640
TGTACTCACTACTTGTTCATAGTAGTGGTTGCAGTCAACTCGACCCTGCTTACAATTAACGCAGGCGACTACATCTTCTACACTGACTGGGCCTGGACTTCGTTTGTCGTATTCTCAATATCGCAAACGTTGATGTTGGTAGTCGGCGCAGCCTACTATCTCACATTCACTGGAGTTCCAGGAACGGCAACGTATTACGCGTTGATCATGACCGTCTATACGTGGGTTGCCAAAGGTGCATGGTTT---TCACTCGGTTACCCATATGACTTCATTGTCACGCCGGTCTGGCTACCATCAGCTATGTTGATGGATTTGGCATACTGGGCAACAAAGAAGAACAAGCACTCACTGATCCTATTCGGTGGTGTCATGGCAGGACTGTCATTACCATTGTTCAACATGGTAAACCTGATCACGGTTGCCGACCCATTAGAGACTGCATTCAAATATCCAAGACCAACTTTGCCACCATACATGACTCCAATAGAGCCTGCCGTAGGCAAGTTCTATAACAGTCCAGTTGCACTCGGTGCAGGAGCAGGTGCTGTATTGTCAGTTACCATGTGCGCACTGGGATGTAAGCTGAACACG
>NP-Eta-1.2.2.1_OTU5__EU553420
TGTACTCACTACTTGTTTATAGTAGTGGTTGCAGTCAATTCAACCCTGCTTACAATCAATGCAGGCGACTACATCTTCTACACTGACTGGGCCTGGACTTCGTTTGTCGTATTCTCAATATCGCAAACGCTGATGTTGGTAGTCGGTGCAGCCTACTACCTTACACTCACTGGAGTTCCAGGAACGGCAACGTATTACGCGTTGATTATGACCGTTTACACCTGGGTTGCAAAAGGTGCATGGTTT---GCATTGGGCTACCCATATGACTTCATTGTCACACCAGTCTGGCTACCATCAGCAATGTTGATGGATCTAGCGTACTGGGCAACAAAGAAGAACAAGCACTCACTGATTCTCTTCGGTGGTGTCTTGGCAGGCATGTCATTACCATTGTTTAATATGGTGAACTTGATGACAGTTGCTGACCCATTAGAGACTGCATTCAAATATCCAAGACCAACTTTGCCCCCATACATGACTCCAATAGAGCCTGCCGTAGGCAAGTTCTATAACAGTCCAGTTGCACTCGGTGCAGGAGCAGGTGCTGTATTGTCAGTCACCTTTACTGCGTTGGGTTGTAAGCTGAATACG
>NP-Eta-1.2.2.2_OTU1__EU553410
TGTACTCACTACTTGTTCATAGTAGTGGTTGCAGTCAACTCTACCCTGCTAACAATCAATGCAGGAGACTACATCTTCTACACTGACTGGGCCTGGACTTCGTTTGTAGTATTTTCAATATCGCAAACACTGATGTTGGTGGTCGGCGCATGCTACTACCTGACATTCACAGGAGTCCCAGGAACGGCAACGTATTACGCGTTGATCATGACTGTCTATACTTGGGTTGCCAAAGGTGCATGGTTT---GCACTCGGTTATCCGTATGACTTCATTGTCACACCAGTTTGGCTACCATCAGCAATGCTGCTGGATCTGGCGTACTGGGCAACAAAGAAGAACAAGCACTCGCTGATTCTATTTGGCGGTGTGATGGCAGGACTATCATTGCCACTGTTCAACATGGTCAACTTGATCACAGTTGCTGACCCATTAGAGACTGCATTCAAATATCCAAGACCAACACTGCCTCCATACATGACTCCAATCGAGCCCGCTGTAGGCAAATTCTATAACAGTCCAGTTGCACTCGGTGCAGGCGCAGGTGCTGTGCTATCAGTAACCATGGCCGCTTTGGGATGCAAGCTAAATACG
>NP-Eta-1.2.2.2_OTU2__EU414207
TGTACTCACTACCTGTTCATAGTAGTGGTTGCAGTCAACTCTACCCTGCTAACAATTAATGCAGGAGACTACATCTTCTACACTGACTGGGCCTGGACTTCGTTTGTCGTATTCTCAATATCGCAAACACTGATGTTAGTAGTCGGCGCATGCTACTATCTGACATTCACAGGAGTTCCAGGAACGGCAACGTATTACGCGTTGATCATGACTGTCTATACATGGGTTGCCAAAGGTGCATGGTTT---GCACTCGGTTATCCATACGACTTCATTGTCACACCAGTTTGGCTACCATCAGCAATGCTGCTGGATCTGGCATACTGGGCAACAAAGAAGAACAAGCACTCGCTGATACTATTCGGCGGTGTAATGGCAGGACTATCATTGCCACTGTTCAACATGGTCAACTTGATCACGGTTGCTGACCCATTAGAGACTGCATTCAAATATCCAAGACCAACACTGCCTCCATACATGACTCCGATCGAGCCCGCTGTAGGCAAATTCTATAACAGTCCAGTTGCACTCGGTGCAGGCGCAGGTGCCGTACTATCGGTAACTATGGCCGCGTTGGGATGCAAGCTAAATACG
>NP-Eta-1.2.2.2_OTU3__EU553412
TGTACTCACTACTTATTCATAGTAGTGGTTGCAGTCAACTCTACCCTGCTAACAATCAATGCAGGCGACTACATCTTCTACACTGACTGGGCCTGGACTTCGTTTGTCGTATTTTCAATATCACAAACACTGATGTTGGTAGTCGGCGCATGCTACTATCTGACATTCACAGGAGTTCCAGGAACGGCAACGTATTACGCGTTGATCATGACTGTCTATACATGGGTTGCCAAAGGTGCATGGTTT---GCACTCGGTTATCCATATGACTTCATTGTAACACCAGTGTGGCTCCCATCAGCAATGCTGTTGAATCTGGCGTACTGGGCTACAAAGAGGAACAAGCACTCGCTGATTCTATTCGGTGGTGTAATGTGCGGATTATCTCTGCCATTGTTCAACATGGTCAACTTGATCACAGTTGCTGACCCATTAGAGACTGCATTCAAATATCCAAGGCCAACTCTGCCTCCATACATGACTCCAATCGAGCCTGCTGTAGGTAAATTCTACAACAGTCCGGTTGCACTAGGTGCAGGCGCAGGTGCGGTATTAGCACCGACGATGGCTGCACTGGGTTGCAAGTTAAACACG
>NP-Eta-1.2.2.2_OTU4__JQ669393
TGTACTCACTACTTATTCATAGTAGTGGTTGCAGTCAACTCAACCCTGCTGACAATCAATGCAGGCGACTACATCTTCTACACTGACTGGGCCTGGACTTCATTTGTTGTGTTTTCAATATCACAAACACTGATGTTGGTAGTCGGCGCATGCTACTATCTCACATTCACTGGAGTACCAGGAACGGCAACGTATTACGCGTTGATCATGACAGTCTATACATGGATTGCCAAAGGTGCATGGTTT---GCACTCGGATATCCATATGACTTCATTGTCACACCAGTTTGGCTCCCATCAGCAATGCTGTTGGATCTGGCATACTGGGCTACAAAGAAGAACAAGCACTCACTGATTCTATTCGGTGGTGTAATGGCAGGACTATCTTTGCCATTGTTCAACATGGTCAACTTGATCACGGTTGCTGACCCATTAGAGACTGCATTCAAATATCCAAGACCAACTTTGCCACCATACATGACTCCAATCGAGCCCGCTGTAGGTAAATTCTATAACAGTCCGGTTGCACTCGGTGCAGGCGCAGGTGCTGTATTATCAGTCACCATGTGTGCCCTGGGATGCAAGCTAAACACA
>NP-Eta-1.2.2.Incertae_sedis.1_OTU1__JX311741
TGTACTCACTACTTATTCATAGTAGTGGTTGCAGTCAACTCAACCCTGTTAACAATTAACACGGGCGACTACATCTTCTACACTGATTGGGCCTGGACTTCATTTGTGATATTCTCAATAGGAAATACACTAATGTTAGTCGTAGGTGCATGCTATTACCTAACATTCACGGGAGTTCCAGGTACAGCAACATATTATGGGTTGATAATGACCGTTTACACATGGGTTGCCAAAGGCGCATGGTTC---TCACTAGGTTACCCATATGACTTCATTGTCACACCAGTCTGGCTACCGTCAGCAATGCTGTTGGACTTGGTGTACTGGGCAACAAAGAAGAACAAACACTCACTGATACTATTTGGTGGTGTAATGGTGGGACTATCCTTGCCGTTGTTCAACATGGTCAATTTGATCACGGTTGCTGACCCATTAGAGACTGCATTCAAATATCCAAGACCAACTTTGCCCCCATACATGACTCCAATAGAGCCTGCAGTAGGCAAGTTCTATAACAGTCCAGTTGCATTAGGTGCAGGCGCAGGTGCTGTACTTGCAGTTACCTTCGCGGCATTAGGATGTAAGCTGAACACG
>NP-Eta-1.2.2.Incertae_sedis.1_OTU2__KJ152872
TGTACTCACTACTTGTTCATAGTAGTGGTTGCAGTCAACTCGACCCTGCTTACAATTAATGCAGGCGACTACATCTTCTACACTGATTGGGCCTGGACTTCGTTTGTCATATTCTCAATATCACAGACACTGATGTTGGCAGTTGGCGCAACCTACTATCTGACATTCACAGGCGTTCCAGGAACAGCAACGTATTACGCGTTGATTATGACCGTGTACACATGGATTGCTAAAGGAGCATGGTTT---TCGCTTGGTTATCCATATGACTTCATTGTCACACCAGTCTGGCTGCCATCAGCAATGTTGCTGGACTTGGCATACTGGGCAACAAAGAAGAACAAGCACTCACTGATTCTATTCGGTGGTGTCATGGTAGGACTATCACTGCCGTTGTTCAACATGGTAAATCTAATCACGGTTGCTGACCCATTAGAGACTGCATTCAAATATCCAAGACCAACTTTGCCTCCATACATGACTCCAGTAGAACCCGCAGTAGGCAAGTTCTATAACAGTCCGGTTGCACTAGGTGCAGGCGCAGGTGCTGTATTATCAGTTACCTTTACTGCTCTGGGATGCAAGCTGAACACG
>NP-Eta-1.2.2.Incertae_sedis.2_OTU1__EU553476
TGTACTCACTACTTGTTCATAGTAGTGGTTGCAGTAAACTCTACCCTGCTTACAATCAATGCAGGAGACTACATCTTCTACACTGACTGGGCCTGGACATCGTTTGTCATATTCTCAATATCGCAAACACTGATGTTGGTAGTCGGCGCATGCTACTACCTGACATTTACGGGAGTTCCAGGAACGGCAACGTATTACGCGTTGATAATGACCGTCTATACGTGGGTTGCCAAAGGTGCGTGGTTC---GCACTCGGATACCCATACGACTTCATCGTCACACCGGTTTGGCTGCCATCAGCAATGCTGTTAGATCTGGCCTACTGGGCAACAAAGAAGAACAAGCACTCACTCATCCTGTTCGGAGGGGTCATGTGCGGACTGTCATTGCCATTGTTCAACATGGTAAACCTAATCACGGTTGCCGACCCATTAGAGACTGCATTCAAATATCCAAGACCAACTCTGCCCCCATACATGACTCCAATAGAGCCTGCCGTAGGCAAGTTCTATAACAGTCCAGTTGCACTGGGTGCCGGCGCTGGTGCCGTATTGGCTCCAACCATGGCCGCACTGGGATGCAAACTGAACACA
>NP-Eta-1.2.2.Incertae_sedis.2_OTU2__JQ768077
TGTACTCACTACTTGTTCATAGTAGTGGTTGCAGTAAACTCTACCCTGCTCACAATCAATGCAGGAGACTACATCTTCTACACTGACTGGGCCTGGACATCGTTTGTCATATTCTCAATATCGCAAACACTGATGTTGGTAGTCGGCGCATGCTACTACCTGACATTCACAGGAGTTCCAGGAACGGCAACGTATTACGCGTTGATAATGACCGTCTATACGTGGGTCGCCAAAGGTGCATGGTTT---GCACTGGGGTACCCATACGACTTCATTGTCACGCCGGTTTGGCTGCCATCAGCAATGCTGATAGATCTGGCCTACTGGGCAACAAAGAAGAACAAGCACTCACTCATCCTGTTCGGAGGAGTCATGTGCGGACTGTCCCTACCATTGTTCAACATGGTAAACCTGATCACGGTTGCTGACCCATTAGAGACTGCATTCAAATATCCAAGACCAACTTTGCCCCCATACATGACTCCAATAGAGCCTGCCGTAGGCAAGTTCTATAACAGTCCAGTTGCACTGGGTGCCGGCGCTGGTGCCGTATTATCGGTAACCATGGCTGCACTGGGATGCAAGCTGAACACG
>NP-Eta-1.2.2_OTU1__JQ312240
TGTACTCACTACTTGTTCATAGTAGTGGTTGCAGTAAACTCTACCCTGCTTACAATTAACGCAGGTGACTACATCTTCTACACTGACTGGGCCTGGACATCGTTTGTCATATTCTCAGTATCGCAAACACTGATGTTGGTAGTTGGCGCATGCTACTACCTGACATTTACGGGAGTTCCAGGAACGGCAACGTATTACGCGTTGATTATGACCGTCTACACATGGGTAGCTAAAGGTGCATGGTTT---GCACTCGGATATCCATACGACTTCATTGTAACGCCGGTTTGGCTGCCATCAGCAATGCTGTTGGATCTGGCATACTGGGCTACAAAGAGGAACAAGCACTCACTGATACTATTCGGTGGTGTCATGGTAGGACTGTCATTGCCATTGTTCAACATGGTAAACCTAATCACGGTTGCTGACCCATTAGAGACTGCATTCAAATATCCAAGACCAACTTTGCCCCCATACATGACTCCAATAGAACCTGCGGTAGGCAAGTTCTATAACAGTCCAGTCGCATTGGGCGCAGGTGCAGGTGCTGTATTATCAGTTACCATGGCCGCGCTAGGATGTAAACTGAACACG
>NP-Eta-1.2.2_OTU2__KF618632
TGTACTCACTACTTATTCATAGTAGTGGTTGCAGTAAACTCTACCCTGCTAACAATTAACGCAGGTGACTACATCTTCTACACTGACTGGGCCTGGACTTCGTTTGTAATATTTTCGGTATCACAAACACTGATGTTGGTAGTCGGCGCATGCTACTATCTGACATTTACAGGAGTTCCAGGAACGGCAACGTATTACGCGTTGATAATGACCGTCTATACATGGATTGCAAAAGGTGCATGGTTT---GCACTCGGATATCCATATGACTTCATTGTGACGCCGGTTTGGCTGCCATCAGCAATGCTGTTGGATTTGGCATACTGGGCAACAAAGAAGAACAAGCACTCACTGATCCTATTTGGCGGTGTAATGTGCGGACTGTCATTGCCATTGTTCAACATGGTAAACCCAATCACGGTTGCTGACCCATTAGAGACTGCATTCAAATATCCAAGACCAACATTGCCCCCATACATGACTCCAATAGAGCCTGCAGTAGGCAAGTTCTATAACGGCCCAGTTGCACTCGGTGCAGGAGCAGGTGCTGTATTATCAGTAACCATGGCTGCGCTAGGATGTAAGCTGAACACG
>NP-Eta-1.2.2_OTU3__KM116963
TGTACTCACTACTTGTTCATAGTAGTGGTTGCAGTAAACTCTACCCTGCTTACAATTAACGCAGGCGACTACATCTTCTACACTGACTGGGCCTGGACATCGTTTGTCATATTCTCAGTATCACAAACACTGATGTTGGTGGTTGGCGCATGCTACTACCTGACATTTACGGGAGTTCCAGGAACGGCAACGTATTACGCGTTGATCATGACCGTCTACACGTGGGTCGCTAAAGGTGCATGGTTT---GCACTCGGTTATCCATATGACTTCATTGTCACACCGGTTTGGCTGCCATCAGCAATGCTGTTGGATCTGGCGTACTGGGCAACAAAGAAGAACAAGCACTCGCTGATACTATTTGGCGGTGTAATGTGCGGACTGTCGCTACCATTGTTCAACATGGTAAACCTGATCACGGTTGCTGACCCATTAGAGACTGCATTCAAATATCCAAGACCAACTTTGCCCCCATACATGACTCCAATAGAACCCGCAGTAGGCAAGTTCTATAACAGTCCGGTTGCACTCGGCGCAGGAGCAGGTGCTGTGTTATCAGTCACCATGGCCGCGTTAGGATGCAAGCTGAACACG
>NP-Eta-1.2_OTU1__JQ403954
TGTACTCACTACTTATTCATAGTAGTGGTTGCAGTCAACTCGACCCTGCTAACAATCAATGCAGGCGACTACATCTTCTACACTGACTGGGCCTGGACATCGTTTGTCGTATTTTCAATATCGCAAACACTGATGTTGGTAGTCGGCGCAGCTTACTACCTGACATTCACAGGAGTTCCAGGAACAGCAACGTACTACGCGTTGATCATGACCGTTTACACATGGGTAGCAAAAGGTGCATGGTTT---GCACTCGGATACCCATACGACTTCATTGTCACACCAGTTTGGTTGCCATCGGCAATGTTAATTGACCTGGCATACTGGGCAACAAAGAAGAACAAGCACTCACTGATACTATTCGGTGGTGTAATGTGTGGACTGTCACTACCATTGTTCAACATGGTAAACTTGATCACGGTTGCTGACCCGTTAGAGACTGCATTCAAATATCCAAGACCAACGCTTGCTCCATACATGACTCCAATCGAGCCAGCTGTAGGTAAATTCTACAACAGTCCGGTCGCACTAGGTGCGGGCGCGGGTGCTGTACTATCAGTTACCATGGCCGCTCTGGGATGCAAACTAAATACC
>NP-Eta-2_OTU1__JQ403838
TGTACTCACTACTTATTCATAGTAGTAGTAGCAGTTAACTCGACCCTGTTGACAATCAACGCGGGCGACTACATCTTCTACACAGACTGGGCTTGGACATCGTTTGTCATATTCTCAATATCACAAACGTTGATGCTCGCAGTAGGTGCGGCATATTACCTAACCTTTACTGGAGTTCCAGGAACAGCAACATACTACGCGTTAATTATGACAGTTTACACATGGATTGCAAAAGGTGCATGGTTT---GCACTTGGATATCCATATGACTTTATCGTAACGCCTGTATGGCTACCATCAGCAATGTTGATGGATTTGGCATACTGGGCAACAAAGAAGAACAAGCACTCGCTGATTCTCTTTGGCGGAGTATTGTGTGGAATGTCATTGCCATTGTTCAACATGGTAAATCTAATCACTGTGGCAGACCCACTGGAAACTGCATTCAAGTATCCAAGACCAACACTGCCTCCATACATGACACCAATAGAACCCCAAGTAGGCAAGTTCTATAACAGTCCGGTAGCTCTTGGTGCAGGTGCTGGTGCTGTATTGTCAGTAACGTTTACGGCCCTTGGTTGTAAGCTGAACACT
>NP-Eta-2_OTU2__JX311744
TGTACTCACTACTTGTTCATAGTAGTGGTAGCAGTTAACTCGACCCTGTTGACAATCAACGCGGGCGACTACATCTTCTACACAGACTGGGCTTGGACATCGTTTGTCATATTCTCAATATCACAAACGCTGATGCTCGCAGTAGGTGCAGCATATTATCTGACATTTACAGGAGTTCCAGGAACAGCAACATACTACGCGCTAATTATGACTGTTTACACATGGATTGCAAAAGGTGCATGGTTT---GCACTCGGATATCCATATGACTTTATCGTAACGCCTGTATGGTTACCATCAGCAATGTTGATGGACTTGGCATACTGGGCAACAAAGAAGAACAAACACTCCTTGATCCTCTTTGGCGGAGTATTGTGTGGAATGTCATTGCCACTGTTCAACATGGTAAATCTGATTACCGTGGCAGACCCACTGGAAACTGCATTCAAATATCCAAGACCAACACTGCCTCCATACATGACACCAATAGAACCCCAAGTAGGCAAGTTCTATAACAGTCCTGTAGCTCTTGGTGCAGGTGCTGGTGCTGTACTGTCAGTTACGTTTACAGCCCTTGGTTGTAAGCTGACAACG
>NP-Eta-2_OTU3__JX311756
TGTACTCACTACTTGTTCATAGTAGTGGTAGCAGTTAACTCAACCCTGTTGACAATCAACGCGGGTGACTACATCTTCTACACAGACTGGGCTTGGACATCGTTTGTCATATTCTCAATATCACAAACGCTGATGCTCGCAGTAGGTGCAGCATATTATCTGACCTTTACTGGAGTTCCAGGAACAGCAACGTACTACGCGTTAATTATGACAGTTTACACATGGGTTGCAAAAGGTGCGTGGTTT---TCACTAGGATATCCATATGACTTTATTGTAACACCAGTATGGCTACCATCAGCAATGTTGATGGACTTGGCATACTGGGCAACAAAGAAGAACAAACACTCTTTGATCCTCTTTGGCGGAGTACTGTGTGGAATGTCATTGCCACTGTTCAATATGGTGAATCTAATCACTGTGGCAGACCCACTTGAAACTGCATTCAAATATCCAAGGCCAACACTGCCTCCATACATGACACCAATAGAACCCCAAGTAGGCAAGTTCTATAACAGTCCAGTAGCGCTCGGCGCAGGTGCTGGTGCTGTATTGTCAGTGACGTTTACAGCTCTTGGTTGTAAACTGACAACG
>NP-Eta-2_OTU4__JQ312231
TGTACTCACTACTTGTTCATAGTAGTAGTAGCAGTTAACTCAACCCTGTTGACAATCAACGCGGGTGACTACATCTTCTACACAGACTGGGCTTGGACATCGTTTGTCATATTCTCAATATCACAAACCTTGATGCTCGCAGTAGGTGCAGCATATTATCTGACCTTTACTGGAGTTCCAGGAACAGCAACGTACTACGCGTTAATCATGACAGTATACACATGGGTTGCAAAAGGTGCATGGTTT---GCACTGGGCTATCCATATGACTTTATTGTAACACCAGTATGGATACCATCGGCAATGCTGATGGATTTGGCATACTGGGCAACAAAGAAGAACAAGCATTCATTGATCCTCTTTGGCGGAGTACTGTGTGGCATGTCATTGCCGTTGTTTAACATGGTGAACCTAATCACTGTGGCAGACCCACTAGAAACCGCATTCAAGTATCCAAGACCAACGCTACCTCCTTACATGACGCCAATAGAACCCCAAGTAGGCAAGTTCTATAACAGTCCGGTTGCGTTAGGTGCAGGTGCTGGTGCAGTTCTGTCGGTAACATTTACGGCGTTAGGATGTAAACTAACTACG
>NP-Gamma-1.1_OTU1__DP000238
TGTACCCACTACTTGTTCATAGCAGTGGTTGCAGTGAATTCGACCCTGTTGACGATCAATGCAGGAGATTACATCTTTTACACCGACTGGGCTTGGACGTCATTCACGGTATTCTCTATATCGCAGACGCTCATGCTGGTTGTCGGTGCAACGTACTACCTGACGTTTACAGGCGTACCCGGAACCGCGACATACTATGCCCTCATCATGACGGTGTATGTATGGATAGCAAAGGGCGCATGGTTC---GCCCTTGGCTACCCGTATGACTTCATCGCGACCCCGATATGGCTTCCATCAGCAATGCTGTTGGATCTGGCATACTGGGCCACGAAGCGCAACAAGCACTCGCTGATATTGTTCGGCGGTGTCTTGGTGGGCATGTCATTACCGCTGTTCAACATGGTAAACCTGATCACAGTAGCAGATCCGCTGGAGACGGCCTTCAAGTATCCGAGGCCCACGCTGCCACCCTACATGACTCCAATAGAACCTCAAGTTGGAAAGTTCTATAACAGTCCGGTGGCGCTAGGGGCTGGGGCTGGGGCCGTCTTATCGGTGACGTTCGCGGCCTTGGGTGTCAAGCTCAATACG
>NP-Gamma-1.1_OTU2__EU049840
TGTACTCACTACCTGTTCATAGTGGTAGTTGCAGTCAACTCGACCCTGTTAACGATCAATGCAGGAGACTATATCTTCTACACCGACTGGGCCTGGACATCATACACGGTATTTTCAATATCGCAGACTTTGATGCTTGTTGTAGGTGCGACGTATTATCTGACGTTCACCGGTGTCCCAGGAACGGCTACGTACTACGCCCTAATCATGACGGTGTATACGTGGGTGGCGAAGGGCGCATGGTTT---GCGCTAGGCTATCCGTACGACTTCATCGTGACCCCTGTATGGCTGCCATCGGCAATGCTGCTGGATTTGGCATACTGGGCTACGAAGAGAAACAAGCACTCGCTGATACTGTTTGGCGGTGTGTTGGTAGGAATGTCGCTGCCGTTGTTCAACATGGTCAACCTGATAACGGTTGCAGACCCGTTGGAGACGGCATTCAAGTATCCAAGACCGACACTTCCACCATACATGACGCCGATAGAACCGCAGGTAGGCAAGTTCTACAATAGCCCAGTTGCGCTGGGTGCGGGAGCTGGTGCTGTGTTGTCAGTCACTATGGCAGCACTGGGTGTTAAGCTGAACACC
>NP-Gamma-1.1_OTU3__EU049836
TGTACTCACTACTTGTTCATAGTAGTAGTTGCAGTAAACTCAACTCTGTTGACCATTAATGCTGGAGACTATATCTTCTACACCGATTGGGCATGGACATCATACACCGTATTCTCCATATCGCAAACGTTGATGCTTGTTGTTGGCGCAACATACTATCTTACGTTTACGGGAGTTCCTGGCACTGCAACATATTATGCCCTAATCATGACTGTGTACACTTGGGTCGCTAAAGGCGCATGGTTC---GCACTTGGCTATCCATACGACTTCATTGTGACACCAGTCTGGTTACCGTCGGCAATGCTTCTTGATCTAGCATATTGGGCGACGAAGAGAAACAAACACTCGCTGATTCTGTTTGGCGGTGTGCTTGTTGGAATGTCATTACCTCTCTTCAATATGGTCAATCTACTCACAGTCGCTGATCCACTGGAAACTGCGTTCAAGTATCCAAGACCCACACTACCTCCGTACATGACTCCAATAGAACCCCAAGTGGGTAAATTCTATAACAGTCCGGTAGCGTTAGGTGCGGGAGCTGGCGCCGTATTGTCGGTCACTATGGCCGCGTTGGGCGTCAAACTCAATACG
>NP-Gamma-1.2_OTU1__DQ501025
TGTACACACTACTTATTCATAGTAGTAGTTGCAGTAAACTCGACCCTGTTAACAATTAACGCAGGAGATTACATCTTCTATACTGATTGGGCCTGGACATCATACACGGTATTCTCTATATCGCAAACTTTGATGCTCACTGTAGGTGCAACATATTACCTAACATTTACAGGCGTTCCAGGAACCGCAACGTATTACGGGTTAATTATGACAGTGTATACATGGGTAGCAAAAGGCGCATGGTTC---GCACTAGGTTATCCATATGACTTCATCGTAACACCAGTATGGTTACCATCAGCAATGCTGTTGGACTTGGCATATTGGGCTACAAAGAGAAACAAGCACTCGCTGATTCTGTTCGGAGGTGTGCTAGTTGGAATGTCATTACCGCTGTTCAACATGGTCAACTTAATCACGGTCGCAGACCCACTTGAAACGGCATTCAAGTATCCAAGACCAACATTACCACCATACATGACTCCGATAGAACCGCAAGTCGGTAAATTCTATAACAGCCCGGTAGCACTGGGTGCTGGAGCTGGTGCAGTATTGTCGGTAACGTTTGCAGCGTTGGGTGTTAAACTCAATACG
>NP-Gamma-1.2_OTU2__EU125512
TGCACGCACTACTTGTTCATAGTAGTAGTTGCAGTAAACTCGACCCTGTTAACAATTAACGCAGGAGACTACATCTTCTATACTGATTGGGCCTGGACATCATACACGGTATTCTCTATATCGCAAACTTTGATGCTCACTGTAGGTGCAACATATTATCTTACATTTACAGGCGTTCCAGGAACCGCAACGTATTATGGGTTAATTATGACAGTGTATACGTGGGTAGCAAAAGGCGCATGGTTC---GCATTAGGTTATCCATATGACTTCATTGTAACACCAGTATGGTTACCATCAGCAATGCTGTTGGATTTGGCGTATTGGGCAACAAAGAGAAACAAGCACTCGCTGATTCTGTTTGGCGGTGTGTTAGTTGGAATGTCATTACCGCTGTTCAACATGGTCAACTTGATCACGGTCGCAGACCCACTAGAAACGGCCTTCAAATATCCAAGACCAACATTACCACCATACATGACTCCAGTAGAGCCGCAAGTCGGTAAATTCTATAACAGCCCGGTAGCGCTGGGTGCGGGAGCTGGTGCAGTACTGTCGGTTACGTTTGCAGCGTTGGGTCGTAGACTCAATACG
>NP-Gamma-1.2_OTU3__EU125516
TGTACCCACTACTTGTTCATAGTAGTAGTTGCAGTAAACTCGACCCTGTTAACAATTAACGCAGGAGATTGCATCTTCTATACTGATTGGGCCTGGACATCATACACGGTATTCTCTATATCACAAACTTTGATGCTCACTGTAGGTGCAACATACTATCTTACATTTACAGGCGTTCCAGGAACAGCAACGTATTACGCGTTGATTATGACAGTGTATACATGGGTAGCAAAAGGCGCATGGTTC---GCACTCGGTTACCCATATGACTTCATCGTAACACCAGTATGGTTGCCATCAGCAATGCTGTTGGACTTAGCGTATTGGGCTACGAAGAGAAACAAGCACTCGCTGATACTGTTCGGTGGTGCGTTAGCTGGAATGTCATTACCGCTGTTCAACATGGTCAACTTAATCACGGTCGCAGACCCACTCGAAACGGCTTTCAAGTATCCGAGACCAACATTACCACCATACATGACTCCGATAGAACCGCAAGTCGGTAAATTCTATAACAGCCCGGTAGCGCTGGGTGCAGGAGCTGGTGCAGTATTGTCGGTAACGTTTGCAGCGTTGGGTGTTAAACTCAATACG
>NP-Gamma-1.Incertae_sedis_OTU1__AB373243
TGTACGCACTACTTGTTCATTGTAGTAGTTGCAGTAAACTCGACCTTGTTAACAATTAACGCAGGAGACTACATCTTCTATACTGAATGGGCCTGGACTTCGTTTACGGTATTCTCTATATCGCAAACATTGATGCTTGTAGTAGGTGCAACATATTACCTTACATTTACAGGTGTTCCAGGAACCGCAACGTATTATGCGTTGATTATGACGGTGTATACGTGGATAGCAAAAGGTGCATGGTTT---GCACTAGGATATCCATATGACTTTATTGTTACACCAGTATGGCTACCATCAGCAATGCTGTTGGACTTGGCGTATTGGGCAACAAAGCGAAACAAACACTCTCTGATATTATTCGGCGGTGTGTTAGTTGGAATGTCATTGCCACTGTTTAACATGGTTAACTTGATTACGGTCGCAGACCCACTAGAAACGGCATTCAAATATCCAAGACCAACATTGCCACCATACATGACCCCGATTGAACCGCAGGTAGGAAAGTTCTATAACAGTCCAGTTGCGCTGGGTGCAGGTGCTGGTGCAGTATTGTCAGTCACTATGGCTGCGTTGGGTGTTAAACTAAACACT
>NP-Gamma-1.Incertae_sedis_OTU2__AB373251
TGTACGCACTACTTGTTCATTGTAGTAGTTGCAGTAAACTCGACCTTGTTAACAATTAACGCAGGAGATTACATCTTCTATACTGATTGGGCCTGGACTTCGTTTACGGTATTCTCTATATCGCAAACGTTGATGCTTGTAGTAGGTGCATGTTATTATCTTACATTTACAGGTGTTCCAGGAACAGCAACGTATTACGCGTTGATTATGACGGTGTATACATGGGTAGCAAAAGGTGCATGGTTT---GCATTAGGATATCCATATGACTTCATTGTTACACCAGTATGGTTACCTTCAGCAATGCTGTTGGACTTAGCATATTGGGCAACAAAGAGAAACAAGCACTCGCTGATTTTGTTCGGTGGTGTCTTAGTTGGAATGTCATTGCCACTGTTTAACATGGTTAACTTGATTACGGTCGCAGACCCACTAGAAACGGCATTCAAATATCCACGACCAACATTGCCACCATACATGACTCCGATAGAACCGCAGGTAGGTAAATTCTATAACAGCCCGGTAGCGCTGGGTGCGGGAGCTGGTGCAGTGTTGTCAGTCACTATGGCTGCGTTGGGTGTTAAACTTAACACT
>NP-Gamma-1_OTU1__GU811265
TGTACTCATTACTTATTCATAGTAGTGGTTGCAGTAAACTCGACCCTGTTAACAATTAACGCAGGAGATTATATCTTCTATACTGATTGGGCCTGGACATCATTTACGGTATTCTCTATATCGCAAACTTTGATGCTTGTAGTAGGTGCAACATATTACCTAACATTTACAGGCGTTCCGGGAACAGCTACGTATTACGGGTTAATTATGACAGTGTATACGTGGGTAGCAAAAGGCGCATGGTTC---GCATTAGGTTATCCATATGACTTCATTGTTACACCAGTATGGTTACCTTCAGCAATGCTGTTGGACTTAGCGTATTGGGCAACAAAGCGAAACAAGCACTCGTTGATTCTATTCGGCGGTGTGTTAGTTGGAATGTCATTGCCACTGTTTAACATGGTCAATTTGATCACGGTCGCAGACCCACTAGAAACGGCATTCAAATATCCAAGACTAACATTGCCACCATACATGACACCGATTGAACCGCAAGTAGGTAAGTTCTACAACAGCCCAGTTGCGTTGGGTGCAGGTGCTGGTGCAGTATTGTCAGTCACTATGGCTGCATTGGGTGTTAAACTTAACACT
>NP-Gamma-1_OTU2__JF924049
TGTACGCACTACTTGTTCATAGTAGTTGTCGGAGTAAACTCGACCTTGTTAACAATTAACGCAGGAGATTACATCTTCTATACTGATTGGGCTTGGACTTCGTTTACGGTATTCTCTATATCGCAAACTTTGATGTTAACCGTCGGAGCATGTTATTATCTAACATTCACTGGCGTTCCGGGAACAGCCACGTATTATGGGTTAATTATGACAGTATACACATGGGTAGCAAAAGGCGCATGGTTC---GCACTTGGATATCCATATGACTTTATTGTTACTCCAGTATGGTTACCTTCAGCAATGCTGTTGGACTTAGCATATTGGGCAACAAAGAGAAACAAGCACTCGTTGATTCTATTTGGCGGTGTGTTAGTTGGAATGTCATTGCCACTGTTTAACATGGTCAACTTGATTACGGTCGCAGACCCACTAGAAACGGCATTCAAATATCCAAGACCGACATTGCCACCATACATGACCCCGATAGAACCGCAAGTAGGTAAGTTCTATAACAGTCCAGTTGCACTGGGTGCGGGTGCTGGTGCAGTATTGGCATGTACGTTTGCGGCATTAGGTTGTAAACTTAATACT
>NP-Gamma-1_OTU3__JF924242
TGTACGCACTACTTGTTCATAGTAGTCGTTGGAGTAAACTCGACCTTGTTAACAATTAACGCAGGAGATTACATCTTCTATACTGATTGGGCCTGGACTTCGTTTACGGTATTCTCTATATCGCAAACATCGATGCTTGTAGTAGGTGCAACATATTACCTTACATTTACAGGTGTTCCAGGAACAGCCACGTATTATGGGTTAATTATGACAGTGTATACGTGGGTAGCAAAAGGCGCATGGTTC---GCATTAGGTTATCCATATGACTTCATTGTTACGCCAGTATGGTTACCCTCAGCAATGCTGTTGAACTTGGCATATTGGGCAACAAAGAGAAACAAGCACTCGTTGATTCTATTCGGCGGTGTGTTAGTTGGAATGTCATTGCCACTGTTTAACATGGTCAACTTGATTACGGTCGCAGACCCACTAGAAACGGCATTCAAATATCCGAGACCGACATTGCCACCATACATGACTCTTATAGAACCGCAAGTAGGTAAGTTCTATAACAGCCCGGTAGCGCTGGGTGCGGGAGCTGGTGCAGTACTGTCAGTTACGTTTGCTGCGTTGGGTTGTAAACTTAACACT
>NP-Gamma-1_OTU4__JX537521
TGTACGCACTACTTGTTCATTGTAGTCGTTGGAGTAAACTCGACCTTGTTAACAATTAACGCAGGAGATTACATCTTCTATACTGATTGGGCCTGGACTTCGTTTACGGTATTTTCTATATCGCAAACATTGATGCTTGTAGTAGGTGCAACATATTACCTTACATTTACAGGCGTTCCGGGAACAGCCACGTATTATGGGTTAATTATGACAGTATACACGTGGGTAGCAAAAGGAGCATGGTTT---GCACTAGGTTATCCATATGACTCCATTGTCACTCCAATATGGTTACCTTCAGCAATGCTGTTGGACTTGGCATATTGGGCAACAAAGAAAAACAAGCACTCGTTGATTCTATTCGGCGGTGTGTTAGTTGGAATGTCATTGCCACTGTCTAACATGGTCAACTTGATTACGGTCGCAGACCCACTAGAAACGGCATTCAAATATCCGAGACCGACATTGCCACCATACATGACACCTATAGAACCGCAGGTAGGTAAGTTCTATAATAGCCCAGTTGCGCTGGGTGCGGGTGCTGGTGCAGTATTGTCGGTTACGTTTGCTGCGTTGGGCTGTAAGCTTAACACT
>NP-Gamma-1_OTU5__KC758384
TGTACACACTACTTATTCATAGTAGTAGTTGCAGTAAACTCGACCCTGTTAACAATTAACGCAGGAGATTACATCTTCTATACTGATTGGGCCTGGACATCATACACGGTATTCTCTATATCGCAAACTTTGATGCTTGTTGTAGGTGCAACATATTACCTTACATTTACAGGCGTTCCAGGAACCGCAACGTATTACGCGTTGATTATGACAGTGTATACGTGGGTAGCAAAAGGCGCATGGTTC---GCACTCGGTTATCCATATGACTTCATCGTTACACCAGTATGGTTACCATCAGCAATGCTGTTGGACTTAGCATATTGGGCTACGAAACGAAACAAGCACTCGCTGATACTGTTCGGTGGTGTCTTGGTTGGTATGTCATTACCGCTGTTCAACATGGTCAACTTGATAACGGTCGCAGACCCACTAGAAACGGCATTCAAATATCCAAGACCAACATTGCCACCATACATGACTCCGATAGAACCGCAAGTCGGTAAATTCTATAACAGCCCGGTAGCACTGGGTGCGGGAGCTGGTGCAGTATTGTCTGTCACTATGGCAGCGTTGGGAGTTAAACTCAACACT
>NP-Gamma-1_OTU6__KC758416
TGTACTCACTATCTATTCATAGTAGTGGTTGCAGTAAACTCGACCCTGTTAACAATTAACGCAGGAGATTATATCTTCTATACTGATTGGGCCTGGACATCATTTACGGTATTCTCAATATCGCAAACTTTGATGCTTGTTGTAGGTGCAACATATTACCTTACATTTACAGGCGTTCCAGGAACAGCAACGTATTATGCGTTGATTATGACGGTGTATACGTGGGTAGCAAAAGGCGCATGGTTC---GCATTAGGTTATCCATATGACTTCATTGTAACACCAGTATGGTTGCCATCAGCAATGCTGTTGGACTTGGCGTATTGGGCTACAAAGAGAAACAAGCACTCGCTGATACTGTTTGGCGGTGTGTTAGTTGGAATGTCATTGCCACTGTTTAACATGGTCAACTTGATCACGGTCGCAGACCCACTAGAAACGGCATTCAAATATCCAAGACCAACATTGCCACCTTACATGACTCCAATAGAGCCGCAAGTCGGTAAATTCTATAACAGCCCGGTAGCGCTGGGTGCTGGAGCAGGTGCAGTATTGTCAGTCACTATGGCTGCGTTGGGTGTTAAACTCAATACT
>NP-Gamma-1_OTU7__EU125510
TGCACGCACTACTTATTCATAGTAGTTGTTGCAGTAAACTCGACCCTGTTAACAATTAACGCAGGAGATTATATCTTCTATACTGATTGGGCCTGGACTTCGTTTACGGTATTCTCTATATCGCAAACTTTGATGCTTGTTGTAGGTGCAACATATTACCTTACATTTACAGGCGTTCCGGGAACAGCAACGTATTACGCGCTGATTATGACAGTGTATACGTGGGTAGCAAAAGGCGCATGGTTC---GCATTAGGTTATCCATATGACTTCATTGTAACGCCAGTATGGTTACCATCAGCAATGCTGTTGGACTTAGCGTATTGGGCGACAAAGAGAAACAAGCACTCGCTGATACTGTTTGGCGGTGTGTTAGTTGGAATGTCATTGCCACTGTTTAACATGGTCAACTTGATCACGGTCGCAGACCCACTAGAAACGGCATTCAAATATCCGAGACCAACATTACCACCATACATGACTCCGATAGAACCGCAGGTAGGTAAGTTCTATAACAGCCCGGTAGCACTGGGTGCGGGAGCTGGTGCAGTATTGTCTGTCACTATGGCAGCGTTGGGAGTTAAACTCAACACT
>NP-Gamma-2.1.1_OTU1__KJ526757
TGTACACACTACTTATTCATAGTAGTAGTTGCAGTAAACTCGACGCTGCTAACGATTAATGCGGGAGATTACATCTTCTATACTGACTGGGCTTGGACATCGTATACGGTATTCTCAATATCGCAGACGCTGATGCTTGTAGTGGGTGCTACATACTATCTCACGTTTACGGGCGTTCCGGGCACGGCTACGTATTATGCATTGATCATGACCGTCCATACATGGGTGGCAAAGGGGGCATGGTTT---GCCCTCGGGTACCCGTATGACTTCATTGTAACCCCGGTATGGCTACCGTCGGCAATGTTGCTTGACTTGGTATACTGGGCGACAAAGAAGAACAAGCACTCGCTGATACTGTTCGGCGGCGTGCTGGTGGGCATGTCGTTGCCACTGTTCAATATGGTAAACCTGATAACGGTGGCAGACCCGCTTGAGACGGCATTCAAGTACCCGAGACCGACACTACCGCCGTACATGACGCCGATAGAACCGCAGGTGGGCAAGTTCTACAATAGCCCCGTCGCACTAGGTGCGGGAGCCGGAGCGGTGCTGGCGTGTACATTTGCCGCGTTGGGCTGCAAGCTCAATACG
>NP-Gamma-2.1.1_OTU2__KJ526759
TGTACACACTACTTGTTCATAGTAGTGGTTGCAGTTAACTCTACGCTGCTGACGATTAATGCGGGAGATTACATCTTCTATACTGACTGGGCTTGGACATCGTATACGGTATTCTCGATATCGCAGACGCTGATGCTTGTAGTAGGTGCTACGTACTATCTCACCTTTACCGGCGTTCCGGGCACGGCCACGTATTATGCGTTGATCATGACCGTCTATACATGGGTAGCCAAGGGTGCATGGTTT---GCACTGGGATACCCATATGACTTCATTGTAACGCCTGTATGGCTTCCGTCGGCAATGTTGCTTGACTTGGTATACTGGGCTACAAAGAAGAACAAGCACTCGCTGATACTATTTGGCGGCGTGCTAGTGGGAATGTCCCTGCCGCTGTTCAATATGGTGAACCTGATAACAGTGGCAGACCCGCTTGAGACGGCATTCAAGTACCCGAGACCGACATTGCCGCCGTACATGACGCCTATAGAACCGCAGGTAGGCAAGTTCTATAACAGCCCCGTCGCCCTAGGTGCAGGAGCAGGGGCAGTGCTGGCGTGTACGTTTGCCGCGCTGGGCTGTAAGCTCAACACG
>NP-Gamma-2.1.1_OTU3__KJ526762
TGTACACACTACTTGTTCATAGTAGTAGTTGCAGTTAATTCAACACTGCTAACGATTAATGCAGGAGATTACATCTTCTATACTGACTGGGCTTGGACATCGTATACGGTATTTTCCATATCGCAGACGCTGATGCTTGTAGTAGGTGCAACATACTATCTCACCTTTACGGGCGTTCCGGGTACGGCCACGTATTATGCATTGATCATGACCGTCTATACATGGGTCGCCAAGGGTGCATGGTTT---GCACTAGGGTACCCATATGACTTCATCGTAACGCCTGTATGGCTTCCGTCGGCAATGTTGCTTGACTTGGTATACTGGGCGACAAAGAAGAACAAGCACTCGCTGATACTGTTTGGCGGCGTGCTGGTGGGAATGTCCCTGCCTCTGTTCAACATGGTGAATCTGATAACGGTAGCAGACCCACTTGAGACGGCATTCAAGTACCCAAGACCGACATTGCCGCCATACATGACGCCTATAGAACCGCAGGTAGGCAAGTTCTATAACAGCCCCGCCGCACTAGGTGCGGGAGCAGGAGCTGTGCTGGCGTGTACGTTTGCCGCGTTGGGTTGCAAGCTCAACACG
>NP-Gamma-2.1.1_OTU4__KJ526768
TGTACACACTACTTGTTCATAGTAGTAGTTGCAGTTAATTCTACGCTGCTAACGATTAATGCAGGAGATTACATCTTCTATACTGACTGGGCTTGGACATCGTATACGGTATTTTCAATATCGCAAACGTTGATGCTTGTAGTAGGTGCTACATACTATCTTACATTTACAGGTGTTCCGGGTACCGCGACGTATTACGCGTTGATCATGACCGTCTATACATGGGTCGCCAAAGGTGCATGGTTT---GCACTAGGATACCCATATGACTTCATTGTAACGCCTGTTTGGTTACCGTCGGCAATGTTGCTTGATCTGGTATACTGGGCGACAAAGAAGAACAAGCACTCGCTAATACTATTTGGTGGTGTGCTAGTGGGAATGTCATTACCGTTATTCAATATGGTAAATTTGATAACAGTGGCAGATCCGCTTGAGACGGCGTTCAAATATCCGAGACCAACATTACCACCATATATGACTCCGATAGAACCGCAGGTAGGCAAGTTCTACAATAGTCCAGTCGCCTTGGGCGCTGGTGCTGGTGCGGTGCTGGCGTGTACATTTGCGGCGTTGGGTTGTAAACTCAATACG
>NP-Gamma-2.1.2_OTU1__AB704000
AGTACACACTATTTGTTCATTATAGTGGTTGCAGTTAATTCTACATTGTTATCAATTAACGCAGGTGACTACATCTTCTACACTGACTGGGCTTGGACTTCATTTGTGGTGTTTTCAATATCACAAACGTTGATGCTTGTAGTAGGTGCATGTTATTACCTTACATTTACAGGTGTTCCAGGTACAGCGACGTACTACGCTCTAATTATGACAGTATACACATGGATAGCAAAAGGTGCATGGTTT---TCACTAGGATATCCATATGACTTTATTGTAACTCCAGTATGGTTACCTTCAGCAATGCTGTTGGACTTAGTTTACTGGGCTACAAAGAAGAACAAGCACTCCTTGATACTGTTTGGCGGCGTACTAGTAGGAATGTCATTACCGTTATTCAATATGGTAAACTTGATAACAGTAGCAGACCCGCTTGAAACGGCATTCAAATATCCGAGACCAACATTACCACCATATATGACACCGATAGAACCGCAGGTAGGTAAGTTCTATAATAGTCCAGTAGCGCTGGGTGCAGGTGCCGGTGCAGTATTGTCAGTCACTATGGCTGCGTTGGGTTGTAAACTCACTACG
>NP-Gamma-2.1.2_OTU2__AB583399
TGTACACACTATATATTCATAATAGTGATTGCAGTTAATTCAACTCTATTATCAATTAACGCAGGTGACTACATCTTCTACACTGACTGGGCTTGGACTTCATTTGTGATATTTTCAATATCACAAACGTTGATGCTTGTAGTAGGTGCATGTTATTACCTTACATTTACAGGTGTTCCAGGTACAGCGACGTACTACGCTCTAATTATGACAGTATACACATGGATAGCAAAAGGTGCATGGTTT---TCACTAGGATATCCATATGACTTTATTGTAACTCCAGTATGGTTACCATCAGCAATGCTGTTGGACTTGGTTTACTGGGCAACAAAGAAGAACAAGCACTCCTTGATACTGTTCGGCGGCGTACTAGTAGGAATGTCATTACCGTTATTCAATATGGTAAACCTGATGACAGTAGCAGACCCGCTTGAAACGGCATTCAAATATCCGAGACCAACATTACCACCATATATGACACCGATAGAACCGCAGGTTGGAAAGTTCTATAATAGTCCAGTAGCGCTGGGCGCAGGTGCTGGTGCAGCGTTGTCAGTCACTATGGCTGCGTTGGGTTGTAAACTCATTACT
>NP-Gamma-2.1.2_OTU3__AB583389
TGTACACACTACTTATTCATAATAGTAGTTGCAGTTAACTCAACTCTGTTATCAATTAATGCAGGGGACTACATCTTCTACACCGACTGGGCTTGGACTTCGTTTGTGGTATTCTCAATATCACAAACGTTGATGCTTGTAGTAGGTGCAGTTTATTACCTTACATATACAGGTGTTCCAGGTACAGCGACGTACTACGCTCTAATTATGACAGTATACACATGGATAGCAAAAGGTGCATGGTTT---TCACTAGGATATCCATATGACTTCATTGTAACTCCAGTTTGGCTTCCATCAGCAATGCTGTTGGACTTGGTATACTGGGCAACAAAGAAGAACAAGCACTCCTTGATACTGTTTGGCGGCGTACTAGTAGGAATGTCATTACCGTTGTTCAATATGATAAACCTGATAACAGTAGCAGACCCACTTGAAACGGCGTTCAAATATCCGAGACCAACATTACCACCATACATGACACCGATAGAACCGCAGGTAGGAAAGTTCTATAACAGTCCAGTAGCATTGGGTGCCGGTGCTGGTGCAGTGTTGTCTGTCACAATGGCAGCGTTGGGTTGTAAACTCACAACT
>NP-Gamma-2.1.2_OTU4__AB583394
TGTACACACTATATATTCATAATAGTGATTGCAGTTAATTCAACTCTATTATCAATTAACGCAGGTGATTACATCTTCTACACTGACTGGGCTTGGACTTCATTTGTGGTATTCTCAATATCACAAACGTTGATGCTTGTAGTAGGTGCATGTTATTACCTTACATTTACAGGTGTTCCAGGTACAGCGACGTACTACGCTCTAATTATGACAGTATACACATGGGTAGCAAAAGGTGCATGGTTT---TCACTAGGATATCCATATGACTTCATTGTAACTCCAGTTTGGCTTCCATCAGCAATGCTGTTGGACTTGGTATACTGGGCAACAAAGAAGAACAAGCACTCCTTGATACTGTTTGGCGGCGTACTAGTAGGAATGTCATTACCGTTGTTCAATATGGTAAACCTGATAACAGTAGCAGACCCGCTTGAAACGGCGTTCAAATACCCGAGACCAACATTACCACCATACATGACACCGATAGAACCGCAGGTAGGAAAGTTCTATAACAGTCCAGTAGCACTGGGTGCAGGTGCTGGTGCAGTATTGTCAGTCACAATGGCGGCATTGGGTTGTAAACTCACAACT
>NP-Gamma-2.1.2_OTU5__EU427937
TGTACACACTACTTATTCATAATAGTAGTTGCAGTTAACTCAACTCTGTTATCAATTAACGCAGGGGACTACATTTTCTATACCGACTGGGCTTGGACTTCGTTCACGATATTCTCAATATCGCAAACGTTGATGCTTGTAGTAGGTGCATGTTATTACCTAACATTTACAGGTGTTCCAGGTACAGCGACGTACTACGCTCTGATTATGACAGTATACACATGGATAGCCAAAGGTGCATGGTTT---TCACTAGGATATCCATATGACTTCATTGTAACTCCAGTTTGGCTACCATCAGCGATGCTGTTGGACTTGGTTTACTGGGCAACAAAGAAGAACAAGCACTCCTTGATACTGTTTGGTGGCGTACTAGTAGGAATGTCATTACCGTTGTTCAACATGGTAAACCTGATAACAGTAGCAGACCCGCTTGAAACGGCATTCAAATATCCGAGACCAACATTACCACCATATATGACACCGATAGAACCGCAGGTAGGAAAGTTCTATAACAGTCCAGTAGCGCTGGGTGCAGGTGCTGGTGCAGTGTTGTCAGTCACTATGGCTGCGTTGGGTGTTAAACTTAACACT
>NP-Gamma-2.1.2_OTU6__GU270258
TGTACACACTACTTGTTCATAGTAGTAGTTGCAGTTAACTCTACACTGTTAACGATTAATGCAGGAGACTACATTTTCTATACCGACTGGGCTTGGACTTCATTTACGATATTTTCAATATCGCAAACGTTGATGCTTGTAGTAGGTGCATGTTATTACCTAACATTTACAGGTGTTCCAGGTACAGCGACGTACTACGGCCTTATTATGACAGTATACACATGGGTAGCAAAAGGTGCATGGTTT---TCACTAGGATATCCATATGACTTCATTGTAACTCCAGTTTGGTTACCATCAGCAATGCTGTTGGACCTAGTTTACTGGGCAACAAAGAAGAACAAGCACTCCTTGATACTGTTTGGCGGCGTACTAGTAGGAATGTCATTACCGTTGTTCAATATGGTAAACCTGATAACAGTAGCAGACCCGCTTGAAACGGCATTCAAATATCCGAGACCAACATTACCACCATACATGACACCGATAGAACCGCAGGTAGGAAAGTTCTATAACAGTCCAGTAGCGCTGGGTGCAGGTGCCGGTGCAGTATTGTCAGTCACTATGGCTGCGTTGGGTGTTAAACTTAACACT
>NP-Gamma-2.1.2_OTU7__KJ509783
TGTACACACTACTTGTTCATAGTAGTAGTTGCAGTTAACTCTACACTGTTAACAATTAATGCAGGAGACTACATTTTCTATACCGACTGGGCTTGGACTTCATTTACGGTATTTTCAATATCGCAAACGTTGATGCTTGTAGTAGGTGCATGTTATTACCTAACGTTTACAGGTGTTCCAGGTACAGCGACGTACTACGCTCTAATTATGACAGTATACACATGGATAGCAAAAGGTGCATGGTTT---TCACTAGGATATCCATATGACTTCATTGTAACTCCAGTTTGGCTACCATCAGCAATGCTGTTGGACTTAGTTTACTGGGCAACAAAGAAGAACAAGCACTCCTTGATACTGTTTGGCGGCGTACTGGTAGGAATGTCATTACCATTATTCAACATGGTAAACCTGATAACAGTAGCAGACCCGCTTGAAACGGCGTTCAAATATCCGAGACCAACATTACCACCATACATGACACCGATAGAACCGCAGGTAGGAAAGTTCTATAACAGTCCAGTAGCGCTGGGTGCAGGTGCCGGTGCAGTATTGTCAGTCACTATGGCAGCATTGGGTTGTAAACTCAATACT
>NP-Gamma-2.1.3.1_OTU10__JN662453
TGTACACACTACTTATTCATAGTAGTGGTTGCAGTTAACTCAACACTGTTAACAATTAATGCAGGAGACTACATCTTCTACACTGACTGGGCTTGGACTTCGTTTACGGTATTTTCAATATCACAAACGTTGATGCTTATTGTAGGTGCTACATACTATCTTACATTTACAGGCGTTCCAGGCACAGCAACGTACTACGCTCTAATAATGACAGTATACACATGGATTGCAAAAGGTGCATGGTTT---GCACTCGGATATCCATATGACTTCATTGTAACTCCAGTTTGGCTACCTTCAGCAATGCTGTTGGATTTGGTTTACTGGGCGACAAAGAAGAACAAGCACTCCTTGATACTGTTTGGCGGCGTACTGGTAGGAATGTCATTACCGTTGTTTAATATGGTAAACCTGATAACAGTAGCAGACCCGCTTGAGACGGCATTCAAGTATCCAAGACCAACATTGCCACCATACATGACACCGATAGAACCGCAGGTAGGTAAGTTCTATGACAGCCCAGTTGCGCTCGGTGCAGGTGCGGGAGCAGTATTGGCATGTACATTTGCAGCTTTAGGTTGTAAATTGAACACT
>NP-Gamma-2.1.3.1_OTU1__AB592000
TGTACACACTACTTATTCATAGTAGTTGTTGCAGTTAACTCTACATTGTTAACAATCAACGCAGGAGATTACATATTCTATACTGACTGGGCTTGGACATCGTACACGGTATTTTCAATATCGCAAACTTTGATGCTTATTGTAGGAGCTACATACTATCTTACATTTACGGGCGTTCCAGGCACAGCGACGTACTACGCTCTAATTATGACAGTATACACATGGATAGCAAAAGGTGCATGGTTT---GCACTCGGATATCCGTATGACTTCATTGTAACCCCAGTCTGGTTACCATCAGCAATGCTTTTGGATCTAGTCTATTGGGCAACAAAGAAGAACAAGCACTCCTTGATACTGTTTGGCGGCGTACTGGTAGGAATGTCTTTACCATTATTCAACATGGTAAACCTGATAACAGTAGCAGACCCACTTGAAACGGCATTCAAATACCCAAGACCAACATTGCCACCATATATGACACCAATAGAACCGCAAGTAGGTAAGTTCTATAACAGTCCAGTCGCACTGGGCGCAGGTGCAGGTGCAGTATTGGCATGTACATTTGCAGCATTAGGTTGTAAATTGAACACT
>NP-Gamma-2.1.3.1_OTU2__KF362927
TGTACACACTACTTATTCATAGTAGTAGTTGCAGTTAACTCTACACTGTTAACAATTAATGCAGGAGATTACATCTTCTACACTGACTGGGCTTGGACATCGTACACGGTATTTTCAATATCGCAAACTTTGATGCTTATTGTAGGAGCTACATATTATCTTACATTTACGGGCGTTCCAGGCACAGCAACGTACTACGCTCTAATTATGACAGTATACACATGGATTGCAAAAGGTGCATGGTTT---GCACTCGGATATCCATATGACTTCATTGTAACTCCAGTTTGGTTACCATCAGCAATGCTTTTGGACTTAGTCTACTGGGCAACAAAGAAGAACAAGCACTCCTTGATACTGTTTGGCGGCGTACTAGTAGGAATGTCTTTACCATTATTCAATATGGTAAACCTCATTACAGTTGCAGACCCGCTTGAAACGGCATTCAAATATCCAAGACCAACATTGCCACCATATATGACACCAATAGAACCCCAAGTAGGTAAGTTCTATAACAGTCCAGTCGCATTGGGCGCAGGTGCAGGTGCAGTTTTGGCATGTACATTTGCAGCGTTAGGTTGTAAATTGAACACT
>NP-Gamma-2.1.3.1_OTU3__AACY095819
TGTACACACTACTTATTCATAGTAGTTGTTGCAGTTAACTCAACTCTGTTAACAATTAATGCAGGAGACTACATCTTCTACACTGACTGGGCTTGGACATCGTATACGGTATTTTCAATATCGCAAACTTTGATGCTTATTGTAGGAGCTACATATTATCTTACATTTACTGGCGTTCCAGGCACAGCAACGTACTACGCTCTAATTATGACAGTATACACATGGATAGCAAAAGGTGCATGGTTT---GCACTCGGATATCCATATGACTTCATTGTAACTCCAGTTTGGTTACCATCAGCAATGCTTTTGGATTTAGTCTACTGGGCAACAAAGAAGAACAAGCACTCCTTGATACTGTTTGGCGGCGTACTGGTAGGAATGTCTTTACCATTATTCAACATGGTAAACCTGATAACAGTAGCAGACCCGCTTGAAACGGCATTCAAATATCCAAGACCAACATTGCCACCATATATGACACCAATAGAACCGCAAGTAGGTAAGTTCTATAACAGTCCAGTTGCACTGGGCGCAGGTGCAGGTGCAGTTTTGGCATGTACATTTGCAGCACTAGGTTGTAAATTGAACACT
>NP-Gamma-2.1.3.1_OTU4__JF272692
TGTACACACTACTTATTCATAGTAGTTGTTGCAGTTAACTCAACTCTGTTAACAATTAATGCAGGAGATTATATCTTCTACACTGACTGGGCTTGGACTTCGTTTACGGTATTTTCAATATCGCAAACTTTGATGCTTATCGTAGGTGCATGTTATTATCTTACGTTTACTGGCGTTCCAGGCACAGCGACGTACTACGCTCTAATTATGACAGTATACACATGGATAGCAAAAGGTGCATGGTTT---GCACTTGGATATCCATATGACTTCATTGTAACTCCAGTTTGGTTACCATCAGCAATGCTTTTGGATTTAGTCTACTGGGCAACAAAGAAGAACAAGCACTCCTTGATACTGTTTGGCGGCGTACTGGTAGGAATGTCTTTACCATTATTCAACATGGTAAACCTGATAACAGTAGCGGACCCGCTTGAAACGGCATTCAAATATCCAAGACCAACATTGCCACCATATATGACACCAATAGAACCCCAGGTAGGTAAGTTCTATAACAGTCCAGTCGCGTTGGGCGCAGGTGCAGGTGCAGTTTTGGGATGTACATTTGCAGCATTAGGTTGTAAATTGAACACT
>NP-Gamma-2.1.3.1_OTU5__JF802777
TGTACACACTACTTATTCATAGTAGTGGTTGCAGTTAACTCAACTCTGTTAACAATTAATGCAGGAGACTACATCTTCTACACTGACTGGGCTTGGACATCGTACACGGTATTTTCAATATCGCAAACGTTGATGCTTATTGTAGGTGCTACATATTATCTCACATTTACTGGCGTTCCAGGCACAGCAACGTACTACGCTCTAATTATGACAGTATACACATGGATAGCAAAAGGTGCATGGTTT---GCACTTGGATATCCATATGACTTCATTGTAACTCCAGTTTGGTTACCATCAGCAATGCTGTTGGATTTAGCTTACTGGGCAACAAAGAAGAACAAGCACTCCTTGATACTGTTTGGCGGCGTACTGGTAGGAATGTCATTACCACTATTCAACATGGTAAACCTGATAACAGTAGCGGACCCGCTAGAAACGGCATTCAAATATCCAACACCAACATTGCCACCATATATGACACCAATAGAACCCCAGGTAGGTAAGTTCTATAACAGTCCAGTCGCTCTTGGTGCGGGTGCAGGTGCAGTATTGACATGTACATTTGCAGCCTTAGGTTGTAAATTGAACACT
>NP-Gamma-2.1.3.1_OTU6__AB592100
TGTACACACTACTTATTCATAGTAGTTGTTGCAGTTAACTCAACTTTGTTAACAATTAATGCAGGAGACTACATCTTCTACACTGACTGGGCTTGGACTTCGTACACGGTATTTTCAATATCGCAAACGTTGATGCTAATTGTAGGAGCTACATACTATCTTACATTTACAGGCGTTCCAGGCACAGCAACGTACTACGCTCTAATTATGACAGTATACACATGGATAGCAAAAGGCGCATGGTTT---GCACTTGGTTATCCGTATGACTTCATTGTAACTCCAGTTTGGCTACCTTCAGCAATGCTGTTGGACTTGGTTTACTGGGCAACAAAGAAGAACAAGCACTCCTTGATACTGTTTGGCGGCGTACTGGTAGGAATGTCATTACCATTGTTCAACATGGTAAACCTGATAACAGTAGCAGACCCACTAGAAACGGCATTCAAATATCCGAGACCAACATTGCCACCATACATGACACCGATAGAACCGCAAGTAGGTAAATTCTATAACAGCCCAGTTGCGCTAGGTGCAGGTGCAGGTGCAGTATTGGCATGTACATTTGCAGCATTAGGTTGTAAATTGAACACT
>NP-Gamma-2.1.3.1_OTU7__GU386336
TGTACACACTACTTATTCATAGTAGTAGTTGCAGTTAACTCTACATTGTTAACAATTAATGCAGGTGACTATATCTTCTACACAGACTGGGCTTGGACTTCGTACACGGTATTTTCAATATCGCAAACGTTGATGCTAATTGTAGGTGCTACATACTATCTTACATTTACAGGCGTTCCAGGCACAGCGACGTACCACGCTCTAATTATGACAGTATACACATGGATAGCAAAAGGTGCATGGTTT---GCACTTGGTTATCCGTATGACTTCATTGTAACTCCAGTTTGGCTTCCATCAGCAATGCTGTTGGACTTGGTCTACTGGGCAACAAAGAAGAACAAGCACTCCTTGATACTGTTTGGCGGCGTACTGGTAGGAATGTCAATACCATTATTCAATATGGTAAACCTGATAACAGTAGCAGACCCACTAGAAACGGCATTCAAATATCCAAGACTAACATTGCCACCATACATGACACCGATAGAACCGCAAGTAGGCAAATTCTATAACAGCCCAGTTGCGCTAGGTGCAGGTGCAGGTGCAGTATTGGCATGTACATTTGCAGCTTTAGGTTGTAAATTGAACACT
>NP-Gamma-2.1.3.1_OTU8__GQ499672
TGTACACACTACTTATTCATAGTAGTTGTTGCAGTTAACTCAACACTGTTAACAATTAATGCAGGAGACTACATCTTCTACACTGACTGGGCTTGGACTTCGTACACGGTATTTTCAATATCGCAAACGTTGATGCTTATTGTAGGTGCTACATACTATCTTACATTTACAGGCGTTCCAGGCACAGCAACGTACTACGCTCTAATTATGACAGTATACACATGGGTTGCAAAAGGTGCATGGTTT---GCACTCGGATACCCATATGACTTCATTGTAACTCCAGTTTGGCTACCTTCAGCAATGCTGTTGGACTTGGTTTACTGGGCAACAAAGAAGAACAAGCACTCCTTGATACTGTTTGGCGGCGTACTGGTAGGAATGTCATTACCATTGTTCAACATGGTAAACCTGATAACAGTAGCAGACCCACTAGAAACGGCATTCAAATATCCAAGACCAACATTGCCACCATATATGACACCAATCGAACCGCAAGTCGGCAAATTCTATAACAGCCCAGTTGCTCTCGGTGCAGGTGCAGGTGCAGTATTGGCATGTACATTTGCAGCTTTAGGTTGTAAATTGAATACT
>NP-Gamma-2.1.3.1_OTU9__JF802776
TGTACACACTACTTGTTCATAGTAGTGGTTGCAGTTAACTCAACTCTGTTAACAATTAATGCAGGAGACTACATCTTCTACACTGACTGGGCTTGGACATCGTACACGGTATTTTCAATATCGCAGACGTTGATGCTTATTGTAGGTGCTACATACTATCTTACATTTACGGGCGTTCCAGGCACAGCAACGTATTACGCTCTAATTATGACAGTATACACATGGATAGCAAAAGGTGCATGGTTT---GCACTCGGATACCCATATGACTTCATTGTAACTCCAGTTTGGCTACCCTCAGCGATGCTGTTGGACTTGGCTTACTGGGCAACAAAGAAGAACAAGCACTCCTTGATACTGTTTGGCGGCGTACTGGTAGGAATGTCATTACCATTGTTCAACATGGTAAACCTGATAACAGTAGCAGACCCACTAGAAACGGCATTCAAATATCCAAGACCGACATTGCCACCCTACATGACACCGATAGAACCGCAGGTAGGCAAGTTCTATAACAGCCCAGTTGCTCTCGGTGCGGGTGCAGGTGCGGTGTTGGCGTGTACGTTTGCAGCCCTGGGTTGTAAATTGAACACT
>NP-Gamma-2.1.3.2.1_OTU1__KC293197
TGTACACACTACTTATTCATAGTAGTTGTTGCAGTTAACTCAACTTTGTTGACAATCAACGCAGGAGACTATATCTTCTACACTGATTGGGCCTGGACATCATACACGGTATTTTCAATATCGCAAACATTGATGCTCATTGTAGGTGCAACATATTACCTTACATTTACAGGAGTTCCAGGAACAGCAACGTACTACGCTCTGATTATGACAGTATACACATGGATTGCCAAAGCAGCATGGTTT---GCATTAGGTTATCCATATGACTTCATTGTAACACCAGTATGGTTGCCATCAGCAATGCTGTTGGACTTAGTATATTGGGCTACAAAGAAGAACAAGCACTCCTTGATACTGTTCGGAGGTGTATTAGTAGGAATGTCATTACCATTATTCAATATGGTAAATCTCATTACCGTTGCAGACCCACTAGAGACGGCATTCAAGTATCCAAGACCAACATTGCCACCATACATGACACCTATAGAACCCCAAGTAGGTAAGTTCTATAACAGCCCAGTTGCTTTAGGTGCCGGTGCAGGTGCAGTATTGGGATGTACATTTGCAGCATTAGGATGCAAATTGAACACT
>NP-Gamma-2.1.3.2.1_OTU2__KC293208
TGTACACACTACTTATTCATAGTAGTTGTTGCAGTTAACTCAACTTTGTTGACAACCAACGCAGGAGACTATATCTTCTACACTGATTGGGCCTGGACATCATACACGGTATTTTCAATATCGCAAACATTGATGCTCATTGTAGGTGCAACATATTACCTTACATTTACAGGCGTTCCAGGCACAGCAACGTACTACGCTCTGATTATGACAGTTTACACATGGATTGCAAAGGCAGCCTGGTTC---TCACTAGGTTATCCATATGACTTCATTGTAACACCAGTTTGGTTACCATCAGCAATGCTGTTGGACTTAGTCTACTGGGCAACAAAGAAGAACAAGCACTCCTTGATACTGTTCGGCGGTGTACTGGTAGGAATGTCATTACCATTATTCAACATGGTAAACCTGATAACAGTAGCAGACCCACTTGAAACGGCATTCAAATATCCAAGACCAACATTGCCACCATACATGACACCGATAGAACCCCAAGTTGGTAAGTTCTATAACAGCCCAGTCGCTCTCGGTGCAGGTGCAGGTGCAGTTTTGGGATGTACATTTGCAGCATTAGGTTGTAAATTGAATACA
>NP-Gamma-2.1.3.2.1_OTU3__GQ499687
TGTACACACTACTTGTTCATAGTAGTGGTTGCAGTTAACTCTACACTGTTAACAATTAATGCAGGAGACTACATCTTCTACACTGACTGGGCTTGGACTTCGTACACGGTATTCTCAATATCGCAAACGTTGATGCTTATTGTAGGTGCAACATATTACCTAACATTTACAGGCGTTCCAGGCACAGCAACGTACTACGCTCTGATTATGACAGTTTACACATGGATTGCAAAGGCAGCCTGGTTC---TCACTAGGTTATCCATATGACTTCATTGTAACACCAGTTTGGTTACCATCAGCAATGCTGTTGGACTTAGTCTACTGGGCAACAAAGAAGAACAAGCACTCCTTGATACTGTTCGGCGGTGTACTGGTAGGAATGTCATTACCATTGTTCAACATGGTAAACCTGATAACAGTAGCAGACCCACTAGAAACGGCATTCAAGTATCCAAGACCAACATTGCCACCATACATGACACCGATAGAACCCCAAGTAGGTAAGTTCTATAACAGCCCAGTCGCTCTCGGTGCAGGTGCAGGTGCAGTTTTGGGATGTACATTTGCAGCGTTAGGTTGTAAATTGAATACA
>NP-Gamma-2.1.3.2.2.1_OTU1__KF512361
TGTATCCACTACTTATTCATAGTAGTAGTTGCAGTTAACTCAACACTGTTAACAATTAACGCAGGTGACTACATTTTCTATACTGACTGGGCTTGGACTTCGTACACGGTATTTTCAATATCGCAAACGTTGATGCTTATCGTAGGTGCTACATACTATCTTACGTTTACAGGCGTTCCAGGCACAGCAACGTATTATGGCCTCATTATGACAGTATATACTTGGGTAGCCAAAGCCGCATGGTTT---TCACTCGGTTATCCGTATGACTTCATTGTAACTCCAGTTTGGCTACCATCAGCAATGCTGTTGGACTTAGTATACTGGGCGACAAAGAAGAACAAACACTCTTTGATACTGTTTGGAGGCGTACTTGTAGGAATGTCATTACCGTTGTTCAATATGATCAACTTGATAACAGTAGCAGACCCACTTGAAACGGCATTCAAATATCCTAGACCAACATTGCCACCATACATGACACCGATAGAACCGCAGGTAGGAAAGTTCTATAACAGTCCAGTTGCGCTCGGTGCAGGTGCAGGTGCAGTCTTAGGATGTACGTTCGCAGCATTAGGTTGTAAACTTAATACT
>NP-Gamma-2.1.3.2.2.1_OTU2__EU651215
TGTACCCACTACTTATTCATAGTAGTAGTTGCAGTTAACTCAACACTGTTAACAATTAACGCAGGTGACTACATCTTCTACACTGACTGGGCTTGGACTTCGTACACGGTATTTTCAATATCTCAAACGTTGATGCTCATCGTAGGTGCTACATACTATCTTACGTTTACAGGCGTTCCAGGCACAGCAACATATTACGGCCTCATTATGACAGTATATACTTGGGTAGCAAAAGCCGCATGGTTT---TCACTCGGCTATCCGTATGACTTCATTGTAACTCCAGTTTGGCTACCATCAGCAATGCTGTTGGACTTAGTATACTGGGCAACAAAGAAGAACAAACACTCTTTGATACTGTTTGGAGGTGTACTAGTAGGAATGTCATTACCATTATTCAACATGGTAAACCTGATAACAGTAGCAGACCCACTTGAAACGGCATTCAAGTATCCAAGACCAACATTGCCACCATACATGACACCGATAGAACCGCAAGTAGGAAAGTTCTATAACAGTCCAGTTGCACTCGGTGCCGGTGCAGGAGCAGTCTTGGGATGTACGTTCGCAGCATTAGGTTGTAAACTTAATACT
>NP-Gamma-2.1.3.2.2.1_OTU3__GU988769
TGTACACACTACTTGTTCATAGTAGTAGTTGCAGTTAACTCAACACTGTTAACAATTAACGCAGGTGACTACATCTTCTACACTGACTGGGCTTGGACTTCGTACACGGTATTTTCAATATCTCAAACGTTGATGCTTATCGTAGGTGCTACATACTACCTTACGTTTACAGGCGTTCCGGGCACAGCAACATATTACGGCCTCATTATGACAGTATATACTTGGGTAGCCAAAGCCGCATGGTTT---TCACTCGGATATCCGTATGACTTCATTGTAACTCCAGTTTGGCTACCATCAGCAATGCTGTTGGACTTAGTTTACTGGGCAACAAAGAAAAACAAGCACAGCTTGATACTGTTTGGAGGTGTACTAGTAGGAATGTCTTTACCATTGTTCAACATGGTAAACCTGATAACAGTTGCAGACCCACTAGAAACGGCATTCAAATATCCAAGACCAACATTGCCACCATATATGACACCAATCGAACCGCAAGTAGGTAAGTTCTATAACAGCCCAGTTGCCTTAGGTGCTGGTGCAGGTTCTGTATTGGGAGTAACGTTTGCAGCGCTTGGTTGTAAGCTAAATACC
>NP-Gamma-2.1.3.2.2.1_OTU4__GU988820
TGTACCCACTACTTATTCATAGTAGTAGTTGCAGTTAACTCAACACTGTTAACAATTAACGCAGGTGACTACATCTTCTACACTGACTGGGCTTGGACTTCGTACACGGTATTTTCAATATCTCAAACGTTGATGCTTATCGTAGGTGCTACATACTACCTTACGTTTACAGGCGTTCCAGGCACAGCAACATATTACGGCCTCATTATGACAGTATATACTTGGGTAGCCAAAGCCGCATGGTTT---TCACTCGGATATCCGTATGACTTCATTGTAACTCCAGTTTGGTTACCATCAGCAATGCTGTTGGATTTAGTTTACTGGGCAACAAAGAAGAACAAACACTCTTTGATACTGTTTGGAGGTGTACTAGTAGGAATGTCTTTACCATTATTCAACATGGTAAACCTGATAACAGTAGCAGACCCACTAGAAACGGCATTCAAATATCCAAGACCAACATTGCCACCATACATGACACCAATCGAACCGCAAGTAGGTAAGTTCTATAACAGCCCAGTTGCTCTTGGTGCAGGTGCAGGTGCAGTATTGGGATGTACATTTGCAGCATTAGGTTGTAAATTGAACACT
>NP-Gamma-2.1.3.2.2.1_OTU5__DQ148771
TGTACCCACTACTTATTCATAGTAGTAGTTGCAGTTAACTCAACACTGTTAACAATTAACGCAGGAGACTACATCTTCTACACTGACTGGGCTTGGACTTCGTACACGGTATTTTCAATATCGCAAACGTTGATGCTTATCGTAGGTGCAACATATTACCTAACGTTTACAGGCGTTCCAGGCACAGCAACTTACTATGCCCTAATTATGACAGTATATACTTGGGTAGCCAAAGCCGCATGGTTT---TCACTTGGTTATCCGTATGACTTCATTGTAACTCCAGTTTGGCTACCATCAGCAATGCTGTTGGACTTAGTTTACTGGGCAACAAAGAAGAACAAACACTCTTTGATACTGTTTGGAGGCGTACTTGTAGGAATGTCTTTACCATTATTCAATATGGTAAACCTGATAACAGTAGCAGACCCACTTGAAACGGCATTCAAATATCCAAGACCAACATTGCCACCATACATGACACCGATAGAACCGCAAGTAGGAAAGTTCTATAACAGTCCAGTTGCGCTCGGTGCAGGTGCAGGTGCAGTATTAGGATGTACATTTGCAGCATTAGGTTGTAAATTGAACACT
>NP-Gamma-2.1.3.2.2.1_OTU6__EU864300
TGTACCCACTACTTATTCATGGTAGTAGTTGCAGTTAACTCAACACTGTTAACAATTAATGCAGGAGACTACATCTTCTACACTGACTGGGCTTGGACTTCGTTCACGGTATTTTCAATATCACAAACGTTGATGCTTATCGTAGGTGCAACATATTACCTAACGTTCACAGGCGTTCCAGGCACAGCAACATATTATGGCCTTATTATGACAGTATACACATGGGTAGCCAAAGCCGCATGGTTT---TCACTTGGATATCCGTATGACTTCATTGTAACTCCAGTCTGGCTGCCATCAGCAATGCTTTTGGACTTGGTTTACTGGGCGACAAAGAAGAACAAACACTCGTTGATACTGTTTGGAGGCGTACTTGCAGGAATGTCTTTACCATTATTCAATATGGTAAACCTGATAACAGTAGCAGACCCACTTGAAACGGCATTCAAATATCCAAGACCAACATTGCCACCATATATGACACCGATAGAACCGCAAGTAGGAAAGTTCTATAACAGTCCAGTTGCACTCGGTGCCGGTGCAAGTGCAGTATTGGGATGTACATTTGCAGCATTAGGTTGTAAATTGAACACT
>NP-Gamma-2.1.3.2.2.1_OTU7__JF715754
TGTACCCACTACTTATTCATAGTAGTAGTTGCAGTTAACTCAACACTGTTAACAATTAACGCAGGAGACTACATCTTCTACACTGACTGGGCTTGGACTTCGTACACGGTATTCTCTATATCGCAAACGTTGATGCTTATCGTAGGTGCAACATATTACCTAACGTTTACAGGCGTTCCAGGCACAGCAACTTACTATGCCTTGATTATGACAGTATACACATGGATTGCCAAAGCCGCATGGTTT---TCACTCGGTTATCCGTATGACTTCATTGTAACCCCAGTTTGGCTACCATCAGCAATGCTGTTGGATTTAGTGTATTGGGCAACAAAGAAGAACAAACACTCTTTGATACTGTTTGGAGGCGTACTTGTAGGAATGTCGTTACCATTGTTCAACATGGTAAACCTGATAACAGTAGCAGACCCGCTTGAAACGGCATTCAAATATCCAAGACCAACATTGCCACCATACATGACACCAATTGAACCGCAAGTAGGAAAATTCTATAACAGTCCAGTTGCGCTAGGTGCAGGTGCAGGTGCAGTATTGGGATGTACATTTGCAGCATTGGGTTGTAAATTGAACACA
>NP-Gamma-2.1.3.2.2.2_OTU10__KJ509751
TGTACCCACTACTTATTCATAGTAGTAGTTGCAGTTAACTCAACACTGTTAACAATTAACGCAGGTGACTACATCTTCTACACTGACTGGGCTTGGACTTCGTTTACGGTATTCTCAATATCTCAAACGTTGATGCTTATTGTAGGTGCATGTTATTACCTTACATTTACTGGCGTTCCAGGCACAGCAACGTACTACGCCCTAATTATGACAGTATACACATGGGTAGCAAAAGCCGCATGGTTT---TCGCTAGGATATCCATATGACTTCATTGTAACTCCAGTTTGGTTGCCATCAGCAATGCTGTTGGACTTAGTTTACTGGGCAACAAAGAAGAACAAACACTCGTTGATACTGTTTGGAGGAGTACTGGTAGGAATGTCATTACCGTTGTTCAACATGGTAAACCTGATAACAGTAGCAGACCCGCTTGAAACGGCATTCAAATATCCAAGACCAACATTGCCACCATACATGACACCGATTGAACCGCAGGTAGGAAAGTTCTATAACAGTCCAGTTGCGCTCGGTGCAGGTGCAGGTGCAGTATTGGGATGTACATTTGCAGCATTAGGTTGCAAACTAAACACT
>NP-Gamma-2.1.3.2.2.2_OTU11__KJ509755
TGTACACACTACTTATTCATAGTAGTAGTTGCAGTTAACTCAACACTGTTAACAATTAATGCAGGTGACTACATTTTCTATACTGATTGGGCTTGGACATCGTACACGGTATTTTCAATATCGCAAACTTTGATGCTTCTCGTAGGTGCATGCTATTATCTTACGTTTACAGGAGTTCCAGGCACAGCAACATATTACGCTCTGATCATGACAGTATACACATGGGTAGCAAAAGCCGCATGGTTT---TCACTCGGCTATCCGTATGATTTCATTGTAACTCCAGTTTGGTTACCATCAGCAATGCTGTTGGACTTAGTATACTGGGCAACAAAGAAGAACAAACACTCTTTGATACTGTTCGGAGGCGTACTGGTAGGAATGTCTTTACCATTATTCAATATGGTAAACCTGATGTTAGTAGCAGACCCACTAGAAACGGCGTTCAAATATCCGAGACCAACATTACCACCATACATGACACCGATAGAACCGCAGGTAGGAAAGTTCTATAACAGTCCAGTTGCGTTAGGTGCAGGTGCAGGTGCAGTATTGGGATGTACATTTGCAGCATTAGGTTGTAAATTAAACACT
>NP-Gamma-2.1.3.2.2.2_OTU12__KJ509744
TGTACACACTACTTATTCATAGTAGTAGTTGCAGTTAACTCAACACTGTTAACAATTAATGCAGGTGATTACGTTTTCTATACTGACTGGGCTTGGACTTCGTACACGGTATTTTCAATATCGCAAACGTTAATGCTTCTCGTAGGTGCATGTTACTATCTTACGTTTACAGGCGTTCCAGGCACAGCAACATACTACGCTCTGATCATGACAGTATACACATGGGTAGCAAAAGGTGCATGGTTT---TCACTCGGATATCCATATGATTTCATTGTTACACCAGTTTGGTTACCATCAGCAATGCTGTTGGACTTAGTATACTGGGCAACAAAGAAGAACAAACATTCTTTGATACTGTTCGGAGGAGTACTGGTAGGAATGTCTTTACCATTATTCAATATGGTAAACCTGATAACAGTAGCGGACCCACTTGAAACGGCATTCAAGTATCCAAGACCAACATTGCCACCATACATGACACCGATTGAACCGCAGGTGGGAAAGTTCTATAACAGTCCAGTTGCGTTAGGTGCAGGTGCAGGTGCAGTATTGGGATGTACATTTGCAGCATTAGGTTGTAAACTGAACACT
>NP-Gamma-2.1.3.2.2.2_OTU1__KJ509757
TGTACACACTACTTGTTCATAGTAGTAGTTGCAGTTAACTCTACACTGTTAACGATTAACGCAGGAGATTACATTTTCTATACCGACTGGGCTCGGACTTCGTTTACGATATTTTCAATATCTCAAACGTTGATGCTTGTAGTAGGTGCATGTTATTACCTAACATTTACAGGTGTTCCAGGCACAGCAACGTACTACGCTCTAATTATGACAGTATACACATGGGTAGCAAAAGCCGCATGGTTT---TCACTCGGTTATCCATATGACTTCATTGTAACACCAGTTTGGCTTCCATCAGCAATGCTGTTGGACTTGGTCTACTGGGCAACAAAGAAGAACAAACACTCTTTGATACTGTTTGGAGGAGTACTGGTAGGAATGTCATTGCCATTATTCAACATGGTAAACCTGATAACAGTCGCAGACCCGCTTGAAACGGCATTCAAATATCCAAGACCAACATTGCCACCATACATGACACCGATTGAACCGCAGGTAGGGAAGTTCTATAACAGTCCTGTTGCGCTAGGTGCAGGTGCGGGTGCAGTATTGGGATGTACATTTGCAGCATTAGGTTGCAAACTCAACACT
>NP-Gamma-2.1.3.2.2.2_OTU2__KJ509753
TGTACACACTACTTGTTCATAGTAGTAGTTGCAGTTAACTCTACACTGTTAACAATTAACGCAGGAGACTACATCTTCTACACTGACTGGGCTTGGACTTCGTTTACGATATTTTCATTATCGCAAACGTTGATGCTTATTGTAGGTGCATGTTATTACCTTACATTTACAGGCGTTCCGGGCACGGCAACATATTACGGCCTTATTATGACAGTATACACATGGGTAGCCAAAGCCGCATGGTTT---TCACTCGGATATCCATATGACTTCATTGTAACTCCAGTTTGGCTGCCATCAGCAATGCTGTTGGACTTAGTTTACTGGGCAACAAAGAAGAACAAACACTCTTTGATACTGTTTGGAGGAGTACTGGTAGGAATGTCATTGCCATTATTCAACATGGTAAACCTGATAACAGTCGCAGACCCGCTTGAAACGGCATTCAAATATCCAAGACCAACATTGCCACCATACATGACACCGATTGAACCGCAGGTAGGGAAGTTCTATAACAGTCCTGTTGCGCTAGGTGCAGGTGCGGGTGCAGTATTGGGATGTACATTTGCAGCATTAGGTTGCAAACTCAACACT
>NP-Gamma-2.1.3.2.2.2_OTU3__KJ509742
TGTACACACTACTTGTTCATAGTAGTAGTTGCAGTTAACTCTACACTGTTAACAATTAACGCAGGAGACTACATCTTCTACACTGACTGGGCTTGGACTTCGTTTACGGTATTTTCAATATCACAAACGTTGATGCTTATTGTAGGTGCATGTTATTATCTTACATTTACGGGCGTTCTAGGCACGGCGACATATTACGGCCTTATTATGACAGTATACACATGGGTAGCAAAAGCCGCATGGTTT---TCACTCGGATACCCATATGACTTCATTGTGACTCCAGTTTGGTTACCATCAGCGATGCTGTTGGACTTAGTTTACTGGGCAACAAAGAAGAACAAACACTCTTTGATACTGTTTGGAGGCGTACTAGTAGGAATGTCTTTACCATTATTCAATATGGTAAACCTGATAACAGTAGCAGACCCGCTTGAAACGGCATTCAAGTATCCAAGACCAACATTGCCACCATACATGACACCGATAGAACCGCAGGTAGGTAAGTTCTATAACAGCCCAGTTGCGCTCGGTGCAGGTGCAAGTGCAGTATTGGGATGTACATTTGCAGCATTAGGTTGCAAGCTAAATACT
>NP-Gamma-2.1.3.2.2.2_OTU4__KJ509747
TGTACCCACTACTTATTCATAGTAGTAGTTGCAGTTAACTCAACACTGTTAACAATTAACGCAGGTGACTACATCTTCTACACTGACTGGGCTTGGACTTCGTTTACGGTATTCTCAATATCTCAAACGTTGATGCTTATTGTAGGTGCATGTTATTACCTGACATTTACGGGCGTTCCGGGCACAGCAACATATTACGGCCTTATTATGACAGTATACACATGGGTAGCAAAAGCCGCATGGTTT---TCACTAGGATATCCATATGACTTCATTGTAACTCTAGTTTGGTTGCCATCAGCAATGCTGTTGGACTTAGTTTACTGGGCAACAAAGAAGAACAAACACTCTTTGATACTGTTTGGAGGAGTACTGGTAGGAATGTCATTGCCATTATTCAACATGGTAAACCTGATAACAGTAGCAGACCCGCTTGAAACGGCATTCAAGTATCCAAGACCAACATTGCCACCATACATGACACCGATAGAACCGCAGGTAGGCAAGTTCTATAACAGCCCAGTTGCGCTCGGTGCAGGTGCAAGTGCAGTGTTGGGATGTACATTTGCAGCATTAGGTTGTAAACTCAACACT
>NP-Gamma-2.1.3.2.2.2_OTU5__KJ509748
TGTACCCACTACTTATTCATAGTAGTAGTTGCAGTTAACTCAACACTGTTAACAATTAACGCAGGTGACTACATCTTCTACACTGATTGGGCTTGGACTTCGTTTACGGTATTCTCAATATCACAAACGTTGATGCTTATTGTAGGTGCGTGTTATTACCTAACATTTACCGGCGTTCCAGGCACAGCAACATATTACGGCCTTATTATGACAGTATACACATGGGTAGCAAAAGCCGCATGGTTT---TCACTAGGATATCCATATGACTTCATTGTAACTCCAGTTTGGTTGCCATCAGCAATGCTGTTGGACTTAGTTTACTGGGCGACAAAGAAGAACAAACACTCTTTGATACTGTTTGGGGGCGTACTTGTAGGAATGTCATTACCGTTATTCAACATGGTAAACCTGATAACAGTAGCAGACCCGCTTGAAACGGCATTCAAATATCCAAGACCAACATTGCCACCATACATGACACCGATTGAACCGCAGGTAGGAAAGTTCTATAACAGTCCAGTTGCGCTCGGTGCAGGTGCAGGTGCAGTATTGGGATGTACATTTGCAGCATTAGGTTGCAAACTCAACACT
>NP-Gamma-2.1.3.2.2.2_OTU6__KJ509754
TGTACCCACTACTTGTTCATAGTAGTAGTTGCAGTTAACTCAACACTGTTAACAATTAACGCAGGTGACTACATCTTCTACACTGACTGGGCTTGGGCTTCGTTTACGGTATTCTCAATATCTCAAACGTTGATGCTTATTGTGGGTGCATGTTATTACCTAACATTTACAGGCGTTCCAGGCACAGCGACGTACTACGCTCTAATTATGACAGTATACACATGGGTAGCAAAAGCCGCATGGTTT---TCACTAGGATATCCATATGACTTCATTGTAACTCCAGTTTGGTTACCATCAGCAATGCTGTTGGACTTAGTTTACTGGGCAACAAAGAAGAACAAACACTCTTTGATACTGTTCGGAGGCGTACTTGTAGGAATGTCATTACCGTTGTTCAACATGGTAAACCTGATAACAGTAGCAGACCCGCTTGAAACGGCATTCAAATATCCAAGACCAACATTGCCACCATACATGACACCGATAGAACCGCAGGTAGGAAAGTTCTATAACAGTCCAGTTGCGCTCGGTGCAGGTGCAAGTGCAGTGTTAGGATGTACAATGGCAGCATTAGGTTGCAAGCTAAACACT
>NP-Gamma-2.1.3.2.2.2_OTU7__KJ509760
TGTACCCACTACTTATTCATAGTAGTAGTTGCAGTTAACTCAACACTGTTAACAATTAACGCAGGTGACTACATCTTCTACACTGACTGGGCTTGGACTTCGTTTACGGTACTCTCAATATCTCAAACGTTGATGCTTATTGTAGGTGCATGTTATTATCTAACATTCACAGGCGTTCCAGGCACAGCGACGTACTACGCTCTAATTATGACAGTATACACATGGGTAGCAAAAGCCGCATGGTTT---TCACTAGGATATCCATATGACTTCATTGTAACTCCAGTTTGGTTGCCATCAGCAATGCCGTTGGACTTAGTTTACTGGGCGACAAAGAAGAACAGACACTCCTTGATACTGTTTGGAGGCGTACTTGTAGGAATGTCATTACCGTTGTTCAATATGATCAACTTGATAACAGTAGCAGACCCGCTTGAAACGGCATTCAAATATCCAAGACCAACATTGCCACCATACATGACACCGATAGAACCGCGGGTAGGAAAGTTCTATAACAGTCCAGTTGCGCTCGGCGCAGGTGCAAGTGCAGTATTGGGATGTACATTTGCAGCATTAGGTTGCAAACTGAACACT
>NP-Gamma-2.1.3.2.2.2_OTU8__JF715773
TGTACCCACTACTTATTCATAGTAGTAGTTGCAGTTAACTCAACACTGTTAACAATTAACGCAGGTGACTACATCTTCTACACTGACTGGGCATGGACTTCGTTTACGGTATTCTCAATATCTCAAACGTTGATGCTTCTCGTAGGTGCTACGTATTATCTAACATTTACAGGAGTTCCAGGTACAGCAACGTACTACGCTCTAATTATGACAGTATACACATGGGTAGCCAAAGCCGCATGGTTT---TCACTCGGATATCCATATGACTTCATTGTAACACCAGTTTGGTTGCCATCAGCAATGCTGTTGGACTTAGTCTACTGGGCAACAAAGAAGAACAAACACTCTTTGATACTGTTTGGAGGTGTACTAGTAGGAATGTCATTACCATTGTTCAACATGGTAAACCTGATAACAGTAGCAGACCCGCTTGAAACGGCATTCAAGTATCCAAGACCAACATTGCCACCATACATGACACCGATTGAACCGCAGGTAGGAAAGTTCTATAACAGTCCGGTTGCGCTAGGTGCAGGTGCAGGTGCAGTATTGGGATGTACATTTGCAGCGTTAGGTTGCAAACTCAACACT
>NP-Gamma-2.1.3.2.2.2_OTU9__KJ509741
TGTACCCACTACTTATTCATAGTAGTAGTTGCAGTTAACTCAACACTGTTAACAATTAACGCAGGTGACTACATCTTCTACACTGACTGGGCTTGGACTTCGTTCACGGTATTTTCAATATCGCAAACGTTGATGCTTATAGTAGGCGCATGTTATTACCTTACGTTTACAGGCGTTCCAGGCACAGCGACGTACTACGCTCTTATAATGACAGTATACACATGGGTAGCTAAAGCCGCATGGTTT---TCATTAGGATATCCATATGACTTCATTGTAACTCCAGTTTGGTTGCCATCAGCAATGCTGTTGGACTTAGTTTACTGGGCGACAAAGAAGAACAGACACTCGTTAATACTGTTCGGAGGTGTACTGGTAGGAATGTCATTACCATTATTCAATATGGTAAACCTGATAACAGTAGCAGACCCGCTTGAAACGGCATTCAAATATCCGAGACCAACATTGCCACCATACATGACACCGATAGAACCGCAGGTAGGAAAGTTCTATAACAGTCCAGTAGCGCTGGGTGCAGGTGCAGGTGCAGTATTGGGATGTACATTTGCAGCATTAGGTTGTAAACTCAACACT
>NP-Gamma-2.1.3.2.3.1_OTU1__KJ509749
TGTACACACTACTTGTTCATAGTAGTAGTTGCAGTTAACTCTACACTGTTAACGATTAACGCAGGAGATTACATTTTCTATACCGACTGGGCTTGGACTTCGTTTACGGTATTTTCAATATCTCAAACGTTGATGCTTATTGTAGGTGCATGTTATTACTTGACATTTACTGGCGTTCCAGGCACAGCGACGTACTACGGTCTAATTATGACAGTATATACATGGGTAGCAAAAGCCGCATGGTTT---TCGCTAGGATATCCATATGACTTCATTGTAACTCCAGTTTGGCTTCCATCAGCAATGCTGTTGGACTTGGTCTATTGGGCGACAAAGAAGAACAAGCACTCCTTGATACTGTTTGGCGGCGTACTGGTAGGAATGTCATTACCATTGTTTAACATGGTAAACCTGATAACAGTAGCAGACCCACTAGAAACGGCATTCAAATATCCGAGACCAACATTGCCACCATATATGACACCGATAGAACCCCAAGTTGGTAAGTTCTATAACAGCCCAGTCGCGCTGGGTGCAGGTGCAAGTGCAGTGTTGGGATGTACGTTTGCAGCACTAGGTTGTAAACTCAACACT
>NP-Gamma-2.1.3.2.3.1_OTU2__AB373240
TGTACACACTACTTATTCATAGTAGTTGTTGCAGTTAACTCAACTCTGTTAACAATTAATGCAGGAGACTACATCTTCTACACTGACTGGGCTTGGACTTCGTACACGGTATTTTCAATATCGCAAACGTTGATGCTAATTGTAGGTGCATGTTATTACTTGACATTTACTGGCGTTCCAGGCACAGCAACGTACTACGCTCTAATTATGACAGTATACACATGGATAGCAAAGGCCGCATGGTTT---TCGTTAGGATATCCATATGACTTCATTGTGACTCCAGTTTGGTTACCATCAGCAATGCTGTTGGACTTGGTCTACTGGGCAACAAAGAAGAACAAGCACTCCTTGATACTGTTTGGCGGCGTACTGGTAGGAATGTCTTTACCATTGTTCAACATGGTAAACCTGATAACAGTAGCAGACCCACTAGAAACGGCATTCAAATATCCGAGACCAACATTGCCACCATACATGACACCGATAGAACCCCAGGTTGGTAAGTTCTATAATAGCCCAGTAGCGCTCGGTGCAGGTGCAAGCGCAGTATTGGGATGTACGTTTGCAGCATTAGGTTGTAAACTCAATACT
>NP-Gamma-2.1.3.2.3.1_OTU3__AB828950
TGTACACACTACTTATTCATAGTAGTTGTTGGCGTTAACTCTACTTTGTTAACCATTAATGCAGGAGATTACATCTTCTACACTGACTGGGCTTGGACTTCGTACACGGTATTTTCAATATCGCAAACGTTGATGCTAATTGTAGGTGCTACGTATTACCTAACATTTACAGGCGTTCCAGGCACAGCGACGTACTACGCTCTAATTATGACAGTATACACATGGGTAGCAAAAGCCGCATGGTTT---TCGCTAGGATATCCATATGACTTCATTGTAACTCCAGTTTGGCTTCCATCAGCAATGCTGTTGGACTTGGTCTACTGGGCGACAAAGAAGAACAAGCACTCCTTGATACTGTTTGGCGGCGTACTGGTAGGAATGTCTTTACCATTATTCAACATGGTAAACCTGATAACAGTAGCAGACCCACTAGAAACGGCATTCAAATATCCAAGACCAACATTGCCACCATATATGACACCGATAGAGCCCCAGGTTGGTAAGTTCTATAACAGCCCCGTAGCACTCGGAGCCGGTGCAAGTGCAGTATTGGGATGTACATTTGCAGCATTAGGTTGTAAACTAAACACT
>NP-Gamma-2.1.3.2.3.1_OTU4__GU811338
TGTACACACTACTTATTCATAGTAGTTGTTGCAGTTAACTCAACTCTGTTAACAATTAATGCAGGAGACTACATCTTCTACACTGACTGGGCTTGGACTTCGTACACGGTATTTTCAATATCGCAAACGTTGATGCTAATTGTAGGTGCTACATATTACCTAACATTTACTGGCGTTCCAGGCACAGCAACGTACTACGCTCTAATTATGACAGTATACACATGGATAGCAAAAGGCGCATGGTTT---TCGCTAGGATATCCATATGACTTCATTGTAACTCCAGTTTGGCTTCCGTCAGCAATGCTGTTGGACTTGGTATACTGGGCAACAAAGAAGAACAAGCACTCCTTGATACTGTTTGGCGGCGTACTGGTAGGAATGTCTTTACCATTATTCAACATGGTAAACCTGATAACAGTAGCAGACCCACTAGAAACGGCATTCAAATATCCAAGACCAACATTGCCACCATATATGACACCGATAGAACCCCAAGTTGGTAAGTTCTATAACAGCCCCGTAGCACTCGGAGCTGGTGCAAGTGCAGTATTGGGATGTACGTTTGCAGCATTAGGTTGTAAACTAAACACT
>NP-Gamma-2.1.3.2.3.1_OTU5__AB373358
TGTACACACTACTTATTCATAGTAGTGGTTGCAGTTAACTCAACACTGTTAACAATTAATGCAGGAGATTACATCTTCTACACTGACTGGGCTTGGACTTCGTACACGGTATTCTCAATATCGCAAACGTTGATGCTAATTGTAGGTGCTACATATTACCTAACATTTACTGGCGTTCCAGGCACAGCAACGTACTACGCTCTAATTATGACAGTATACACATGGATAGCGAAAGGCGCATGGTTT---TCGTTAGGATATCCATATGACTTCATTGTGACTCCAGTTTGGCTTCCTTCAGCAATGCTGTTGGACTTGGTCTACTGGGCAACAAAGAAGAACAAGCACTCCTTGATACTGTTCGGCGGCGTACTGGTAGGAATGTCATTACCATTATTCAACATGGTAAACCTGATAACAGTAGCAGACCCACTAGAAACGGCATTCAAATATCCAAGACCAACATTGCCACCATACATGACACCGATAGAACCCCAAGTTGGTAAGTTCTATAACAGCCCAGTAGCGCTCGGTGCAGGTGCAGGTGCAGTATTGGCATGTACGTTTGCAGCATTAGGTTGTAAACTCAACACT
>NP-Gamma-2.1.3.2.3.1_OTU6__GU811277
TGTACACACTACTTATTCATAGTAGTAGTTGCAGTTAACTCAACTCTGTTAACAATTAATGCAGGAGACTACATCTTCTACACTGACTGGGCTTGGACTTCGTACACGGTATTTTCAATATCGCAAACGTTGATGCTAATTGTAGGTGCTACGTATTACCTAACATTTACTGGCGTTCCAGGCACAGCAACGTACTACGCTCTAATTATGACAGTATACACATGGATAGCAAAAGGCGCATGGTTT---TCGCTAGGATATCCATATGACTTCATTGTAACTCCAGTTTGGCTTCCATCAGCAATGCTGTTGGACTTGGTCTATTGGGCAACAAAGAAGAACAAGCACTCCTTGATACTGTTTGGCGGCGTACTAGTAGGAATGTCATTACCGTTGTTCAATATGGTAAACCTGATAACAGTAGCAGACCCACTAGAAACGGCATTCAAATATCCAAGACCCACATTGCCACCATACATGACGCCGATAGAACCTCAAGTTGGCAAGTTCTATAACAGCCCAGTAGCGTTAGGTGCAGGTGCAGGTGCAGTATTGGCATGTACGTTTGCAGCATTAGGTTGTAAACTCAACACT
>NP-Gamma-2.1.3.2.3.1_OTU7__JF715911
TGTACACACTACTTATTCATAGTAGTGGTTGCAGTTAACTCAACTCTGTTAACAATTAATGCAGGAGACTACATCTTCTACACTGACTGGGCTTGGACTTCGTACACGGTATTCTCAATATCGCAAACGTTGATGCTAATTGTAGGTGCTACATATTACCTAACATTTACTGGCGTTCCAGGCACAGCAACGTACTACGCTCTAATTATGACAGTATACACATGGATCGCAAAAGGCGCATGGTTT---TCCCTTGGATACCCATACGACTTCATTGTAACTCCAGTTTGGCTTCCATCAGCAATGCTGTTGGACTTGGTCTACTGGGCAACAAAGAAGAACAAGCACTCCTTGATACTGTTTGGCGGTGTACTGGTAGGGATGTCATTACCGTTATTCAACATGGTAAACCTGATAACAGTAGCAGACCCACTAGAAACGGCATTCAAATATCCAAGACCAACATTGCCACCATATATGACACCAATCGAACCGCAAGTAGGTAAATTCTATAACAGCCCAGTTGCTCTCGGTGCAGGTGCAGGTGCAGTATTGGCATGTACGTTTGCGGCATTAGGTTGTAAACTTAACACT
>NP-Gamma-2.1.3.2.3.1_OTU8__JN375946
TGTACTCACTACTTGTTCATAGTAGTGGTTGCAGTTAACTCTACACTGTTAACAATTAATGCAGGAGACTACATCTTCTACACTGACTGGGCTTGGACTTCGTACACGGTATTCTCAATATCGCAAACGTTGATGCTTATTGTAGGTGCTACATATTACCTAACATTTACGGGCGTTCCAGGCACAGCAACGTACTACGGTCTAATTATGACAGTATACACATGGGTAGCAAAAGCCGCATGGTTT---TCGCTAGGATACCCATATGACTTCATTGTAACTCCAGTTTGGCTTCCATCAGCAATGCTGTTGGACTTGGTCTATTGGGCAACAAAGAAGAACAAGCACTCCTTGATACTGTTTGGCGGCGTACTGGTAGGAATGTCATTACCATTATTCAACATGGTAAACCTGATAACGGTAGCAGACCCACTAGAAACGGCATTCAAATATCCAAGACCAACATTGCCACCATACATGACACCGATAGAACCCCAGGTTGGTAAGTTCTATAACAGCCCAGTAGCGCTCGGTGCAGGTGCAGGTGCAGTATTGGCATGTACGTTTGCAGCATTAGGTTGTAAACTCAACACT
>NP-Gamma-2.1.3.2.3.2_OTU1__EU925261
TGTACACACTACTTATGCATAGTAGTAGTTGCAGTTAACTCAACACTGTTAACAATTAATGCAGGAGATTACATCTTCTACACTGACTGGGCTTGGACTTCGTACACGGTATTTTCAATATCGCAAACGTTGATGCTTATTGTAGGTGCAACATATTACCTAACATTTACAGGCGTTCCAGGCACAGCAACGTACTACGCTCTAATTATGACAGTATACACATGGATAGCAAAAGGCGCATGGTTT---TCGCTAGGATATCCATATGACTTCATCGTTACTCCGGTTTGGCTACCATCAGCAATGCTGTTGGACTTAGTATACTGGGCAACAAAGAAGAACAAGCACTCCTTGATACTGTTTGGCGGCGTACTGGTAGGAATGTCATTACCATTATTCAATATGGTTAACCTGATAACAGTAGCAGACCCACTAGAAACGGCATTCAAATATCCAAGACCAACATTGCCACCATACATGACACCAATAGAACCTCAAGTTGGAAAGTTCTATAACAGCCCAGTGGCTTTAGGTGCAGGTGCGGGTGCAGTATTGGCATGTACTTTTGCAGCGTTAGGTTGTAAACTGAACACT
>NP-Gamma-2.1.3.2.3.2_OTU2__GQ499473
TGTACACACTACTTATTCATAGTAGTTGTTGCAGTTAACTCTACACTGTTAACAATTAATGCAGGAGACTACATCTTCTACACTGACTGGGCTTGGACTTCGTACACGGTATTTTCAATATCGCAAACGTTGATGCTAATTGTAGGTGCTACATATTACCTAACATTTACTGGCGTTCCAGGCACAGCAACGTACTACGCTCTAATTATGACAGTATACACATGGATAGCAAAAGCCGCATGGTTT---TCGCTAGGATATCCATATGACTTCATTGTAGTACCAGTTTGGTTACCATCAGCAATGCTGTTGGACTTAGTCTACTGGGCAACAAAGAAGAACAAGCACTCCTTGATACTGTTCGGCGGCGTACTGGTAGGAATGTCATTACCATTATTCAATATGGTGAACCTGATAACAGTAGCAGACCCACTAGAAACGGCATTCAAATATCCAAGACCAACATTGCCACCATACATGACACCGATAGAACCCCAAGTTGGTAAGTTCTATAACAGCCCAGTGGCTTTAGGTGCAGGTGCAGGTGCAGTATTGGCATGTACGTTTGCAGCGTTAGGTTGTAAACTGAACACT
>NP-Gamma-2.1.3.2.3.2_OTU3__GQ499747
TGTACACACTACTTATTCATAGTAGTTGTTGCAGTTAACTCTACACTGTTAACAATTAATGCAGGAGACTACATCTTCTACACTGACTGGGCTTGGACTTCGTACACGGTATTTTCAATATCGCAAACGTTGATGCTTATTGTGGGTGCTACATATTACCTAACATTTACAGGCGTTCCAGGCACAGCAACGTACTACGCTCTAATTATGACAGTATACACATGGATAGCAAAAGCCGCATGGTTT---TCACTAGGATATCCATATGACTTTATTGTAACACCAGTCTGGTTACCATCAGCAATGCTGTTGGACTTAGTTTACTGGGCGACAAAAAAGAACAAGCACTCCTTGATACTGTTTGGCGGCGTACTGGTAGGAATGTCATTACCATTGTTCAATATGGTAAACCTGATAACAGTAGCAGACCCACTAGAAACGGCATTCAAATATCCAAGACCAACATTGCCACCATACATGACACCAATAGAACCCCAAGTTGGTAAGTTCTATAACAGCCCAGTGGCTTTAGGTGCAGGTGCAGGTGCAGTATTGGCATGTACGTTTGCAGCATTAGGTTGTAAACTCAACACT
>NP-Gamma-2.1.3.2.3.Incertae_sedis.1_OTU1__EU650948
TGTACACACTACTTATTCATAGTAGTTGTTGCAGTTAACTCAACACTGTTAACAATTAATGCAGGAGACTACATCTTCTACACTGACTGGGCTTGGACTTCGTACACGGTATTTTCAATATCGCAAACGTTGATGCTAATTGTAGGTGCAACATATTACCTAACATTTACAGGCGTTCCAGGCACAGCAACGTACTACGCTCTAATTATGACAGTATACACATGGATAGCAAAAGCCGCATGGTTT---TCACTAGGATATCCATATGACTTCATTGTAACTCCAATTTGGCTACCATCAGCAATGCTGTTGGACTTGGTCTATTGGGCAACAAAGAAGAACAAGCACTCCTTGATACTGTTTGGCGGCGTACTGGTAGGAATGTCATTACCATTGTTCAACATGGTAAACCTGATAACAGTAGCAGACCCACTAGAAACGGCATTCAAATACCCAAGACCAACATTGCCACCATACATGACACCAATAGAACCCCAAGTAGGTAAATACTATAACAGTCCAGTAGCACTGGGCGCAGGTGCAGGTGCAGTTTTGTCGGTTACCTTTACAGCATTAGGTTGTAAACTAAACACT
>NP-Gamma-2.1.3.2.3.Incertae_sedis.1_OTU2__EU651053
TGTACACACTACTTATTCATAGTAGTTGTTGCAGTTAACTCAACACTGTTAACAATTAATGCAGGAGACTACATCTTCTACACTGACTGGGCTTGGACTTCGTACACGGTATTTTCAATATCGCAAACGTTGATGCTAATTGTAGGTGCAACATATTACCTAACATTTACAGGCGTTCCAGGCACAGCAACGTACTACGCTCTAATTATGACAGTATACACATGGGTAGCAAAAGCCGCATGGTTT---TCGCTAGGATACCCATATGACTTCATTGTAACTCCAATTTGGCTACCATCAGCAATGCTGTTGGACTTGGTCTATTGGGCAACAAAGAAGAACAAGCACTCCTTGATACTGTTTGGCGGCGTACTGGTAGGAATGTCATTACCATTGTTCAACATGGTATACCTGATAACAGTAGCAGACCCACTAGAAACGGCATTCAAATATCCAAGACCAACATTGCCACCATATATGACACCAATCGAACCGCAAGTCGGCAAATTCTATAACAGTCCTGTTGCTTTAGGTGCTGGTGCTGGTTCGGTATTGGGAGTAACGTTTACAGCCCTTGGTTGTAAACTAAACACC
>NP-Gamma-2.1.3.2.3.Incertae_sedis.2_OTU1__AB645445
TGTACACACTACTTATTCATAGTAGTTGTTGCAGTTAACTCTACTTTGTTAACAATTAATGCAGGAGATTACATCTTCTACACTGACTGGGCTTGGACTTCGTACACGGTATTTTCAATATCGCAAACGTTGATGCTAATTGTAGGTGCTACATATTATCTTACATTTACAGGCGTTCCAGGCACAGCAACGTACTACGCTCTAATTATGACAGTATACACATGGATAGCAAAAGGCGCATGGTTT---TCGTTAGGATATCCATATGACTTCATTGTAACTCCAGTTTGGCTACCTTCAGCAATGCTGTTGGACTTAGTTTACTGGGCGACAAAGAAGAACAAGCATAGCTTGATACTGTTTGGCGGCGTACTAGTAGGAATGTCATTACCATTGTTCAACATGGTAAACCTGATAATAGTAGCAGACCCACTAGAAACGGCATTCAAATATCCAAGGCCAACATTGCCACCATACATGACACCGATAGAGCCGCAAGTAGGCAAATTCTATAACAGCCCAGTTGCACTCGGTGCAGGTGCAGGTGCGGTATTGGCATGTACGTTTGCAGCATTAGGTTGTAAACTCAACACT
>NP-Gamma-2.1.3.2.3.Incertae_sedis.2_OTU2__GQ499537
TGTACACACTACTTATTCATAGTAGTAGTTGCAGTTAACTCAACACTGTTAACAATTAATGCAGGAGACTACATCTTCTACACTGACTGGGCTTGGACTTCGTACACGGTATTTTCAATATCGCAAACGTTGATGCTTATTGTAGGTGCTACATACTATCTTACATTTACAGGCGTTCCAGGCACAGCAACGTACTACGCTCTAATTATGACAGTATATACATGGATAGCAAAAGCCGCATGGTTT---TCGTTAGGATATCCATATGACTTCATTGTCACTCCCATTTGGCTACCATCAGCAATGCTGTTGGATTTGGTTTATTGGGCAACAAAGAAGAACAAGCACAGCTTGATACTGTTTGGCGGGGTACTAGTAGGAATGTCATTACCATTATTCAATATGGTAAACCTGATAACGGTAGCAGACCCACTAGAAACGGCATTCAAATATCCAAGACCAACATTGCCACCATACATGACACCGATAGAACCGCAAGTAGGCAAATTCTATAACAGCCCAGTTGCTCTCGGTGCAGGTGCAGGTGCAGTATTGGCATGTACGTTTGCAGCTTTAGGTTGTAAACTCAACACT
>NP-Gamma-2.1.3.2.3_OTU1__GQ499440
TGTACACACTACTTATTCATAGTAGTTGTTGCAGTTAACTCTACACTGTTAACAATTAATGCAGGAGACTACATCTTCTACACTGACTGGGCTTGGACTTCGTACACGGTATTTTCAATATCGCAAACGTTGATGCTAATTGTGGGTGCTACATATTACCTAACATTTACAGGCGTTCCAGGCACAGCGACGTACTACGCTCTAATTATGACAGTATACACATGGATAGCAAAAGCCGCATGGTTT---TCGCTAGGATATCCATATGACTTCATTGTAACTCCAGTCTGGTTACCATCAGCAATGCTGTTGGACTTAGTCTACTGGGCAACAAAGAAGAACAAGCACTCCTTGATACTGTTTGGCGGCGTACTGGTAGGAATGTCATTACCATTATTCAACATGGTAAACCTGATAACAGTAGCAGACCCACTAGAAACGGCATTCAAATATCCAAGACCAACATTGCCACCATACATGACTCCGATAGAACCGCAAGTAGGCAAATTCTATAACAGCCCAGTTGCTCTCGGTGCAGGTGCAGGTGCAGTATTGGCATGTACGTTTGCAGCATTAGGTTGTAAACTAAACACT
>NP-Gamma-2.1.3.2.Incertae_sedis_OTU1__JN183790
TGTACGCACTACTTATTTATAGTAGTAGTTGCAGTTAACTCTACACTGTTAACAATTAATGCAGGTGACTATATCTTCTACACTGACTGGGCTTGGACTTCGTACACGGTATTTTCAATATCACAAACGTTGATGCTCATAGTAGGTGCCACATATTATTTGGCATTTACTGGCGTTCCAGGCACGGCAACGTACTACGCTCTTACTATGACAGTATACACATGGATAGCAAAAGCCGCATGGTTT---TCGTTAGGATATCCATATGACTTCATTGTAACTCCAGTTTGGTTACCATCAGCAATGCTGTTGGATCTAGTCTACTGGGCAACAAAGAAGAATAAACACTCGTTAATACTGTTTGGAGGTGTACTGGTAGGAATGTCTTTACCATTGTTCAACATGGTAAACCTGATAACGGTAGCAGACCCACTTGAAACGGCATTCAAATATCCAAGACCAACATTGCCACCATATATGACACCTATAGAACCGCAAGTAGGTAAGTTCTATAACAGTCCTGTTGCACTCGGTGCAGGTGCAGGTGCAGTATTGGGATGTACGTTTGCAGCGTTAGGTTGTAAGCTAAATACT
>NP-Gamma-2.1.3.2.Incertae_sedis_OTU2__KF438319
TGTACCCACTACTTATTCATAGTAGTAGTTGGCGTTAACTCTACACTGTTAACAATTAATGCAGGAGACTACATCTTCTACACTGACTGGGCTTGGACTTCGTACACGGTATTTTCAATATCGCAAACGTTGATGCTTATAGTAGGTGCCACGTATTATCTGACATTTACAGGCGTTCCAGGCACAGCGACGTACTACGCTCTTATTATGACAGTATACACATGGGTAGCAAAAGCCGCATGGTTT---TCGTTAGGATATCCATATGACTTCATTGTAACTCCAGTTTGGCTACCATCAGCAATGCTGTTGGATCTAGTTTACTGGGCGACAAAGAAGAACAAGCACTCCTTGATACTGTTTGGCGGCGTACTGGTAGGAATGTCTTTACCATTGTTCAATATGGTAAACCTGATAACAGTAGCAGACCCACTTGAAACGGCATTCAAATATCCAAGACCAACATTGCCACCATACATGACACCGATAGAACCGCAAGTAGGTAAATTCTATAACAGTCCTGTTGCTCTCGGTGCAGGTGCAGGTGCAGTATTGGGATGTACATTTGCAGCATTAGGTTGCAAACTAAATACT
>NP-Gamma-2.1.3.2_OTU10__GU811607
TGTACACACTACTTGTTCATAGTAGTAGTTGCAGTTAACTCAACACTGTCAACAATTAATGCAGGAGACTACATCTTCTACACTGACTGGGCTTGGACTTCGTACACGGTATTCTCAATATCGCAAACGTTGATGCTCTTAGTAGGTGCAACATATTATCTTACATTTACTGGCGTTCCAGGCACAGCAACGTACTACGCTCTAATTATGACAGTATACACATGGATAGCAAAAGCCGCATGGTTT---TCACTCGGTTATCCATATGACTTCATTGTAACTCCAGTTTGGTTGCCATCAGCAATGCTGTTGGACTTAGTTTACTGGGCAACAAAGAAGAACAAGCACTCCTTGATACTGTTTGGCGGCGTACTGGTAGGAATGTCATTACCATTGTTCAACATGGTAAACCTGATAACAGTAGCAGACCCGCTTGAAACGGCATTCAAGTATCCAAGACCAACATTGCCACCATACATGACACCGATAGAACCGCAGGTAGGTAAGTTCTATAACAGCCCAGTTGCTCTCGGTGCAGGTGCAGGTGCAGTATTGGGATGTACATTTGCAGCGTTAGGTTGTAAACTTAATACT
>NP-Gamma-2.1.3.2_OTU11__GU988789
TGTACACACTACTTATTCATAGTAGTGGTTGCAGTTAACTCTACATTGTTAACAATTAATGCAGGAGACTATATCTTCTACACTGACTGGGCTTGGACTTCGTACACGGTATTTTCAATATCGCAAACGTTGATGCTTATCGTAGGTGCAACATATTACCTAACGTTTACAGGCGTTCCAGGCACAGCTACGTACTACGGTCTGATTATGACAGTATACACATGGGTAGCGAAAGCAGCATGGTTT---TCACTAGGATACCCATATGACTTCATTGTAACTCCAGTTTGGCTACCATCAGCAATGCTGTTGGACTTGGTTTACTGGGCAACAAAGAAGAACAAGCACTCCTTGATACTGTTCGGCGGCGTAATTGTAGGAATGTCATTACCATTGTTCAACATGGTAAACCTGATGACAGTAGCAGACCCACTTGAAACGGCATTCAAATATCCAAGACCAACATTGCCACCATACATGACACCGATAGAACCGCAAGTAGGCAAGTTCTATAACAGCCCAGTTGCTCTCGGTGCAGGTGCAGGTGCAGTATTGGGATGTACATTTGCAGCATTAGGTTGTAAATTGAATACT
>NP-Gamma-2.1.3.2_OTU12__GU988821
TGTACCCGCTACTTATTCATAGTAGTAGTTGCAGTTAACTCAACACTGTTAACAATTAACGCAGGTGACTACATCTTCTACGCTGACTGGGCTTGGACTTCATACACGGTATTCTCAATATCGCAAACGTTAATGCTTATTGTAGGTGCAACATACTACCTTACATTTACGGGTGTTCCAGGCACAGCAACGTACTACGGTCTGATTATGACAGTATACACATGGGTAGCAAAAGCCGCATGGTTT---TCGTTAGGTTATCCATATGACTTCATTGTAACTCCAATTTGGCTACCATCAGCAATGCTGTTGGACTTGGTTTATTGGGCAACAAAGAAGAACAAGCACTCCTTGATACTGTTCGGCGGTGTACTAGTAGGAATGTCACTACCACTGTTCAACATGGTAAACCTGATAACAGTCGCAGACCCACTAGAAACGGCATTCAAATATCCAAGACCAACATTGCCACCATATATGACACCAATCGAACCGCAAGTAGGTAAGTTCTATAACAGCCCAGTTGCTCTCGGTGCAGGTGCAGGTGCAGTATTGGCATGTACTTTTGCAGCCTTAGGTTGTAAACTGAACACT
>NP-Gamma-2.1.3.2_OTU13__JF715887
TGTACACACTACTTATTCATAGTAGTAGTTGCAGTTAACTCAACACTGTTAACAATTAATGCAGGAGACTACATCTTCTACACTGACTGGGCCTGGACTTCGTACACGGTATTCTCAATATCGCAAACGTTGATGCTTATTGTAGGTGCTACATATTATCTTACATTTACGGGCGTTCCAGGCACAGCAACGTACTACGCTCTAATTATGACAGTATACACATGGGTAGCCAAAGCCGCATGGTTT---TCACTCGGATACCCATATGACTTCATTGTAACTCCAGTTTGGTTGCCATCAGCAATGCTGTTGGACTTAGTTTACTGGGCAACAAAGAAGAACAAGCACTCCTTGATACTGTTCGGAGGCGTACTGGTAGGAATGTCTTTGCCGTTGTTCAACATGGTAAACCTGATAACAGTAGCAGACCCACTTGAAACGGCATTCAAGTATCCAAGACCAACATTGCCACCATACATGACACCGATAGAACCGCAAGTAGGTAAGTTCTATAACAGCCCAGTTGCTCTCGGTGCAGGTGCAGGTGCAGTATTGGCATGTACATTTGCAGCATTAGGTTGTAAACTGAATACT
>NP-Gamma-2.1.3.2_OTU14__JF715892
TGTACACACTACTTATTCATAGTAGTAGTTGCAGTTAACTCTACACTGTTAACAATTAATGCAGGTGACTACATCTTCTACACTGACTGGGCTTGGACCTCGTACACGGTATTCTCAATATCGCAAACGTTGATGCTTATAGTAGGTGCAACATATTACCTAACATTTACAGGCGTTCCAGGCACAGCAACGTACTACGCTCTTATTATGACAGTATACACATGGATAGCAAAAGGTGCATGGTTT---TCCCTTGGATATCCATATGACTTCATTGTGACTCCAGTTTGGTTACCATCAGCAATGCTGTTGGATTTAGTCTACTGGGCAACAAAGAAGAACAAACACTCTTTGATACTGTTTGGAGGTGTACTCGTAGGAATGTCTTTACCATTGTTCAACATGGTAAACCTGATAACAGTAGCAGACCCACTTGAAACGGCATTCAAGTACCCAAGACCAACATTGCCACCATACATGACACCAATCGAACCGCAGGTAGGAAAGTTCTATAACAGTCCAGTTGCTCTCGGTGCAGGTGCAGGTGCAGTATTGGGATGTACGTTTGCAGCATTAGGTTGTAAGCTAAATACT
>NP-Gamma-2.1.3.2_OTU15__JF715912
TGTACCCACTACTTATTCATAGTAGTAGTTGCAGTTAACTCAACACTGTTAACAATTAACGCAGGTGACTACGTCTTCTACACTGACTGGGCTTGGACTTCGTTTACGGTATTCTCAATATCTCAAACGTTGATGCTCATTGTAGGTGCAACATATTATCTGACATTTACAGGGGTTCCAGGTACAGCAACGTACTACGCTCTAATTATGACAGTATACACATGGGTAGCTAAAGCCGCATGGTTT---TCGCTAGGATATCCATATGACTTCATTGTAACACCAGTTTGGTTGCCATCAGCAATGCTGTTGGACTTAGTTTACTGGGCAACAAAGAAGAACAAACACTCTTTGATACTGTTTGGCGGCGTACTGGTAGGAATGTCATTACCATTATTCAATATGGTAAACCTGATAACAGTCGCAGACCCACTAGAAACGGCATTCAAATATCCAAGACCAACATTGCCACCATATATGACACCAATCGAACCGCAAGTCGGCAAATTCTATAACAGCCCAGTTGCTCTTGGTGCAGGTGCAGGTGCAGTATTGGCATGTACGTTTGCAGCCTTAGGTTGTAAATTGAACACT
>NP-Gamma-2.1.3.2_OTU16__KJ807530
TGTACCCACTACTTATTCATAGTAGTAGTTGCAGTTAACTCAACACTGTTAACAATTAACGCAGGAGACTACATCTTCTACACTGACTGGGCTTGGACTTCATTTACGGTATTTTCAATATCGCAAACGTTGATGCTTATTGTAGGTGCAACATACTACCTAACATTTACGGGTGTTCCAGGCACAGCAACGTACTACGGTCTAATTATGACAGTATACACATGGGTAGCAAAAGCCGCATGGTTT---TCGTTAGGATACCCATATGACTTCATTGTAACTCCAATTTGGCTGCCATCAGCAATGCTGTTGGACTTGGTTTATTGGGCAACAAAGAAGAACAAGCACTCCTTGATACTGTTCGGCGGCGTACTAGTAGGAATGTCAATACCGTTATTCAACATGGTAAACCTGATAACAGTAGCAGACCCGCTTGAAACGGCATTCAAGTATCCAAGACCAACATTGCCACCTTACATGACACCGATAGAACCGCAGGTAGGTAAGTTCTATAACAGCCCAGTTGCTCTCGGTGCAGGTGCAGGTGCAGTATTGTCGGTAACATTTACAGCATTAGGTTGTAAACTAAATACT
>NP-Gamma-2.1.3.2_OTU1__AB373287
TGTACACACTACTTATTCATAGTAGTAGTTGCAGTTAACTCTACACTGTTAACAATTAATGCAGGAGACTACATCTTCTACACTGACTGGGCTTGGACTTCGTACACGGTATTCTCAATATCGCAAACGTTGATGCTTATAGTAGGTGCAACATATTATCTAACATTTACAGGCGTTCCAGGCACAGCAACGTACTACGCTCTAATTATGACAGTATACACATGGATAGCTAAAGCCGCATGGTTT---TCACTCGGATATCCATATGACTTCATTGTAACTCCAGTTTGGTTGCCATCAGCAATGCTGTTGGACTTAGTCTACTGGGCAACAAAGAAGAACAAACACTCGTTAATACTGTTTGGAGGCGTACTGGTAGGAATGTCTTTACCATTGTTCAACATGGTAAACCTGATAACAGTCGCAGACCCACTTGAAACGGCATTTAAATATCCAAGACCAACATTGCCACCATACATGACACCGATAGAACCGCAAGTAGGCAAATTCTATAACAGCCCAGTTGCGCTAGGTGCAGGTGCAGGTGCAGTATTGGGATGTACATTTGCGGCATTAGGTTGCAAACTAAACACT
>NP-Gamma-2.1.3.2_OTU2__EU650806
TGTACACACTACTTATTCATAGTAGTAGTTGCAGTTAACTCAACACTGTTAACAATTAATGCAGGAGACTACATCTTCTACACTGACTGGGCTTGGACTTCGTACACGGTATTTTCAATATCGCAAACGTTGATGCTTATTGTAGGTGCTACATATTACCTAACATTTACAGGCGTTCCAGGCACAGCAACGTACTACGCTCTAATTATGACAGTATACACATGGGTAGCAAAAGCCGCATGGTTT---TCGCTAGGATACCCATATGACTTCATTGTAACTCCAGTTTGGCTACCATCAGCAATGCTGTTGGACTTAGTTTACTGGGCAACAAAGAAGAACAAGCACTCCTTGATACTGTTTGGCGGCGTACTAGTAGGAATGTCATTACCATTGTTCAACATGGTAAACCTGATAACAGTAGCAGACCCACTAGAAACGGCATTCAAATATCCAAGACCAACATTGCCACCATATATGACACCAATCGAACCGCAAGTAGGCAAATTCTATAACAGCCCAGTTGCACTCGGTGCAGGTGCAGGTGCAGTATTGGCATGTACATTTGCAGCTTTAGGTTGTAAATTGAACACT
>NP-Gamma-2.1.3.2_OTU3__EU651043
TGTACTCACTACTTGTTCATAGTAGTGGTTGCAGTTAACTCTACATTGTTAACAATTAACGCAGGAGACTACATCTTCTACACTGACTGGGCTTGGACTTCGTACACGGTATTTTCAATATCGCAAACGTTGATGCTTATTGTAGGTGCAACATACTACCTTACATTTACGGGCGTTCCAGGCACAGCAACGTACTACGGTCTAATTATGACAGTATACACATGGGTAGCAAAAGCCGCATGGTTT---TCGTTAGGATACCCATATGACTTCATTGTAACTCCAGTTTGGCTTCCATCAGCAATGCTGTTGGACTTGGTTTACTGGGCGACAAAGAAGAACAAGCACTCCTTGATACTGTTTGGCGGTGTACTGGTAGGAATGTCATTACCATTATTCAATATGGTAAACCTGATTACAGTAGCAGACCCACTAGAAACGGCATTCAAATATCCAAGACCAACATTGCCACCATATATGACACCAATCGAACCGCAAGTAGGCAAGTTCTATAACAGCCCAGTTGCTCTCGGTGCAGGTGCAGGTGCAGTATTGGCATGTACGTTTGCAGCATTAGGTTGTAAACTTAACACT
>NP-Gamma-2.1.3.2_OTU4__FJ227787
TGTACACACTACTTGTTCATAGTAGTAGTTGCAGTTAACTCTACACTGTTAACAATTAATGCAGGAGACTACATCTTCTACACTGACTGGGCTTGGACTTCGTACACGGTATTCTCAATATCGCAAACGTTGATGCTTATTGTAGGTGCAACATATTACCTAACATTTACAGGCGTTCCAGGCACAGCAACGTACTACGCTCTTATTATGACAGTATACACATGGGCGGCAAAAGCCGCATGGTTT---TCACTCGGATACCCATATGACTTCATTGTAACTCCAGTTTGGCTACCTTCAGCGATGCTGTTGGATTTGGTTTACTGGGCAACAAAGAAGAACAAACACTCTTTGATACTGTTCGGAGGAGTACTGGTAGGAATGTCTTTGCCATTGTTCAACATGGTGAACCTGATAACAGTAGCAGACCCACTTGAAACGGCATTCAAGTATCCAAGACCAACATTGCCACCATACATGACACCAATCGAACCGCAAGTAGGTAAGTTCTATAACAGCCCAGTTGCTCTCGGTGCAGGTGCAGGTGCAGTATTGGGATGTACGTTTGCAGCGTTAGGTTGTAAGCTGAATACT
>NP-Gamma-2.1.3.2_OTU5__FJ227809
TGTACACACTACTTATTCATAGTAGTGGTTGCAGTTAACTCAACACTGTTAACAATTAACGCAGGAGACTACATCTTCTACACTGACTGGGCTTGGACTTCGTACACGGTATTTTCAATATCGCAAACGTTGATGCTTATTGTAGGTGCAACATATTACCTAACATTTACAGGCGTTCCAGGCACAGCAACGTACTATGCTCTAATAATGACAGTATACACATGGATAGCAAAAGCCGCATGGTTT---TCGCTAGGATATCCATATGACTTCATTGTGACTCCAGTTTGGCTGCCATCAGCAATGCTGTTGGACTTGGTTTACTGGGCAACAAAGAAGAACAAGCACTCCTTGATACTGTTTGGCGGTGTACTAGTAGGAATGTCATTACCATTATTCAATATGGTAAACCTGATAACAGTTGCAGACCCACTAGAAACGGCATTCAAATATCCAAGACCAACATTGCCACCATACATGACACCGATAGAACCGCAAGTAGGTAAGTTCTACAACAGCCCAGTTGCTCTCGGTGCCGGTGCAGGTGCGGTATTGGCATGTACATTTGCAGCATTAGGTTGCAAACTGAACACT
>NP-Gamma-2.1.3.2_OTU6__FJ227869
TGTACCCACTACTTATTCATAGTAGTAGTTGCAGTTAACTCAACACTGTTAACAATTAACGCAGGAGACTACATCTTCTACACTGACTGGGCTTGGACTTCGTACACGGTATTTTCAATATCGCAAACGTTGATGCTTATTGTAGGTGCAACATATTATCTTACATTTACAGGCGTTCCAGGCACAGCAACGTACTACGGTCTGATAATGACAGTATATACATGGGTAGCAAAAGCCGCATGGTTT---TCGCTAGGATATCCATATGACTTCATTGTGACTCCAGTTTGGCTACCATCAGCAATGCTGTTGGACTTGGTTTACTGGGCAACAAAGAAGAACAAGCACTCCTTGATACTGTTCGGCGGCGTACTAGTAGGAATGTCATTACCATTATTCAACATGGTAAACCTGATAACAGTTGCAGACCCACTAGAGACGGCATTCAAATATCCAAGACCAACATTGCCACCATACATGACACCGATAGAACCGCAAGTAGGCAAGTTCTATAACAGCCCAGTTGCTCTCGGTGCAGGTGCGGGTGCAGTATTGGCATGTACATTTGCAGCACTAGGTTGCAAACTGAACACT
>NP-Gamma-2.1.3.2_OTU7__FJ656580
TGTACACACTACTTGTTCATAGTAGTGGTTGCAGTTAACTCTACACTGTTAACAATTAACGCAGGAGACTACATCTTCTACACTGACTGGGCTTGGACTTCGTACACGGTATTCTCAATATCGCAAACGTTGATGCTTATTGTAGGTGCAACATATTACCTTACATTTACTGGCGTTCCAGGCACAGCAACGTACTACGCTCTAATTATGACAGTATACACATGGGTAGCAAAAGCCGCATGGTTT---TCACTCGGTTACCCATATGACTTCATTGTAACTCCAGTTTGGCTACCATCAGCAATGCTGTTGGACTTAGTTTACTGGGCAACAAAGAAGAACAAGCACTCCTTGATACTGTTTGGCGGTGTACTGGTAGGAATGTCATTACCATTGTTCAACATGGTAAACCTGATAACAGTCGCAGACCCACTTGAAACGGCATTCAAATATCCAAGACCAACATTGCCACCATATATGACACCAATCGAACCGCAAGTCGGCAAGTTCTATAACAGCCCAGTTGCTCTCGGTGCAGGTGCAGGTGCAGTATTGGGATGTACATTTGCAGCATTAGGTTGTAAATTGAACACT
>NP-Gamma-2.1.3.2_OTU8__GQ499725
TGTACCCACTACTTATTCATAGTAGTAGTTGCAGTTAACTCAACACTGTTAACAATTAACGCAGGAGACTACATCTTCTACACTGACTGGGCTTGGACTTCGTACACGGTATTTTCAATATCGCAAACGTTGATGCTTATTGTAGGTGCAACATATTATCTTACATTTACAGGCGTTCCAGGCACAGCAACGTACTACGGTCTGATAATGACAGTATACACATGGATAGCAAAGGCCGCATGGTTT---TCGCTAGGGTATCCATATGACTTCATTGTAGTTCCAGTTTGGTTGCCATCAGCAATGCTGTTGGACTTAGTTTACTGGGCAACGAAGAAGAACAAGCACTCCTTGATACTGTTCGGCGGTGTACTAGTAGGAATGTCATTACCATTATTCAATATGGTAAACCTGATAACAGTAGCAGACCCACTAGAAACGGCATTCAAATATCCAAGACCAACATTGCCACCATACATGACTCCGATAGAACCGCAAGTAGGCAAATTCTATAACAGCCCAGTTGCTCTCGGTGCAGGTGCGGGTGCAGTATTGGCATGTACGTTTGCAGCATTAGGTTGTAAACTGAATACT
>NP-Gamma-2.1.3.2_OTU9__GQ499801
TGTACACACTACTTATTCATAGTAGTAGTTGCAGTTAACTCAACACTGTTAACAATTAATGCAGGAGACTACATCTTCTACACTGACTGGGCTTGGACATCGTATACGGTATTCTCAATATCGCAAACGTTGATGCTTCTTGTAGGTGCATGTTATTATCTAACATTTACAGGCGTTCCAGGCACAGCAACGTACTACGCTCTAATTATGACAGTATACACATGGATAGCAAAAGCCGCATGGTTT---TCACTCGGCTATCCATATGACTTCATTGTAGTTCCAGTTTGGTTACCATCAGCGATGCTGTTGGACTTAGTATACTGGGCAACAAAGAAGAACAAGCACTCCTTGATACTGTTTGGCGGCGTACTGGTAGGAATGTCATTACCATTATTCAATATGGTAAACCTGATAACAGTAGCAGACCCACTAGAAACGGCATTCAAATATCCAAGACCAACATTGCCACCATATATGACACCAATCGAACCGCAAGTAGGTAAATTCTATAACAGCCCAGTTGCTCTCGGTGCAGGTGCAGGTGCAGTATTGGGATGTACAATGGCAGCATTAGGTGTCAAACTAAACACT
>NP-Gamma-2.1.3_OTU1__JQ359001
TGTACACACTACTTATTCATAGTAGTAGTTGGTGTTAACTCTACACTGTTAACAATTAACGCAGGTGACTACATCTTCTACACTGACTGGGCTTGGACTTCGTACACGGTATTTTCAATATCGCAAACGTTGATGCTTATTGTAGGTGCAACATATTACCTAACATTTACGGGCGTTCCAGGCACAGCGACGTACTACGCTTTAATAATGACAGTATACACATGGGTAGCAAAAGGTGCATGGTTT---GCACTTGGATACCCATATGACTTCATTGTGACTCCAGTTTGGCTACCATCAGCAATGCTGTTGGATTTGGTCTATTGGGCAGCAAAGAAGAACAAGCACTCCTTGATACTGTTTGGCGGCGTACTGGTAGGAATGTCATTACCATTGTTCAACATGGTAAACCTGATAACAGTAGCAGACCCACTAGAGACGGCATTCAAATATCCAAGACCAACATTGCCACCATACATGACACCGATAGAACCGCAAGTAGGCAAATTCTATAACAGCCCAGTTGCCCTCGGTGCAGGTGCAGGTGCAGTATTGGCATGTACATTTGCAGCATTAGGTTGTAAATTGAACACT
>NP-Gamma-2.1.3_OTU2__GU811274
TGTACCCACTACTTGTTCATAGTAGTAGTTGCAGTTAACTCTACACTGTTAACAATTAACGCAGGAGATTACATCTTCTATACTGACTGGGCCTGGACTTCGTTTACGGTATTCTCTATATCGCAAACATTGATGCTTGTAGTAGGTGCAACATATTACCTAACATTTACAGGCGTTCCAGGCACAGCGACGTACTACGCTCTAATTATGACAGTATACACATGGATAGCAAAAGGTGCATGGTTT---GCACTCGGATATCCATATGACTTCATTGTGACTCCAGTTTGGCTACCTTCAGCAATGCTGTTGGACTTGGTTTACTGGGCAACAAAGAAGAACAAGCACTCCTTGATACTGTTTGGCGGCGTACTGGTAGGAATGTCATTACCATTGTTTAACATGGTAAACCTGATAACAGTAGCAGACCCACTAGAAACGGCATTCAAATATCCAAGACCAACATTGCCACCATATATGACACCAATTGAACCGCAAGTCGGCAAATTCTATAACAGCCCAGTTGCTCTTGGTGCAGGTGCAGGTGCAGTATTGGCATGTACGTTTGCAGCTTTAGGTTGTAAATTAAACACT
>NP-Gamma-2.1.3_OTU3__JN177520
TGTACACACTACTTGTTCATAGTAGTAGTTGCAGTTAACTCAACACTGTTAACAATTAATGCAGGAGACTATATCTTCTACACTGACTGGGCTTGGACTTCGTACACGGTATTCTCTATATCGCAAACGTTGATGCTTGTAGTAGGTGCAACATATTACCTAACATTTACAGGCGTTCCAGGTACAGCGACGTACTACGCTCTAATTATGACAGTATACACGTGGGTAGCAAAAGGTGCATGGTTT---GCACTTGGATATCCATATGACTTCATTGTAACTCCAGTTTGGCTGCCATCAGCAATGCTGTTGGATTTGGTTTACTGGGCAACAAAGAAGAACAAGCACTCCTTGATACTGTTTGGCGGAGTACTGGTAGGAATGTCATTACCTTTGTTCAATATGGTAAACCTGATAACTGTAGCAGACCCACTTGAAACGGCATTCAAATATCCAAGACCAACATTGCCACCATACATGACGCCGATAGAACCGCAGGTAGGCAAGTTCTATAACAGCCCAGTTGCTCTAGGCGCAGGTGCAGGTGCAGTTTTGGCATGTACGTTTGCAGCATTAGGTTGTAAATTGAATACA
>NP-Gamma-2.1.3_OTU4__JX305913
TGTACCCACTACTTGTTCATAGTAGTGGTTGCAGTTAACTCAACATTGTTAACAATTAACGCAGGTGACTACATCTTCTACACTGACTGGGCTTGGACATCGTTTACGGTATTCTCTATATCGCAAACTTTGATGCTTGTAGTAGGTGCAACATATTACCTAACATTTACAGGTGTTCCAGGTACAGCAACGTACTACGCTCTTATTATGACAGTATACACGTGGATTGCAAAAGGTGCATGGTTT---GCATTCGGATATCCATATGACTTCATTGTAACACCAGTTTGGCTCCCATCAGCAATGCTGTTGGACTTGGTTTACTGGGCAACAAAGAAGAACAAGCACTCCTTGATACTGTTTGGCGGTGTACTGGTAGGAATGTCATTACCATTGTTCAACATGGTAAACCTGATAACAGTAGCAGACCCACTTGAGACGGCATTCAAGTATCCAAGACCAACATTGCCACCATACATGACACCGATAGAACCGCAAGTAGGTAAGTTCTATAACAGCCCAGTTGCGCTCGGTGCAGGTGCAGGAGCAGTATTGGCATGTACATTTGCAGCATTAGGTTGTAAATTGAATACA
>NP-Gamma-2.1.Incertae_sedis_OTU1__JX537690
TGTACACACTACTTGTTCATAGTAGTAGTTGCAGTTAACTCTACACTGTTAACAATTAATGCAGGAGACTACATCTTCTACACCGACTGGGCTTGGACTTCGTACACGGTATTCTCAATATCGCAAACGTTGATGCTTGTAGTAGGTGCAACATATTACCTTACATTTACAGGTGTTCCAGGTACAGCAACGTACTACGGCCTTATTATGACAGTATACACATGGGTAGCTAAAGCAGCATGGTTC---TCGCTTGGATATCCATATGACTTCATTGTAACTCCAGTTTGGTTACCATCAGCAATGCTTTTGGACTTAGTTTACTGGGCAACAAAGAAGAACAAGCACTCCTTGATACTGTTCGGCGGTGTACTAGTAGGAATGTCAATACCATTGTTCAACATGGTAAACCTGATAACAGTTGCAGACCCACTTGAGACGGCATTCAAGTATCCAAGACCAACATTGCCACCATACATGACACCGATAGAACCGCAGGTAGGTAAGTTCTATAACAGCCCAGTTGCTCTCGGTGCAGGTGCAGGTGCAGTATTGGCGGTAACGTTTGCGGCGTTAGGTTGTAAACTAAACACT
>NP-Gamma-2.1.Incertae_sedis_OTU2__KC735589
TGTACACACTACTTGTTCATAGTAGTAGTTGCAGTTAACTCTACACTGTTAACAATTAATGCAGGAGATTACATCTTCTACACCGACTGGGCTTGGACTTCGTTCACGGTATTCTCAATATCGCAAACGTTGATGCTTGTAGTAGGTGCAACATATTACCTTACATTTACAGGTGTTCCAGGTACAGCAACGTACTATGCTCTGATTATGACAGTATACACGTGGATAGCAAAAGCCGCATGGTTC---TCACTTGGATATCCATATGACTTCATTGTAACTCCAGTTTGGTTGCCATCAGCAATGCTGTTGGACTTAGTTTACTGGGCAACAAAGAAGAACAAGCACTCCTTGATACTGTTCGGCGGCGTACTAGTAGGAATGTCAATACCATTGTTCAACATGGTAAACCTGATAACAGTAGCAGACCCACTTGAAACGGCATTCAAGTATCCAAGACCAACATTGCCACCATACATGACACCGATAGAACCGCAGGTTGGTAAGTTCTATAACAGCCCAGTTGCTCTCGGTGCAGGCGCAGGTGCAGTATTGGCATGTACATTTGCAGCGTTAGGTTGTAAACTAAACACT
>NP-Gamma-2.1_OTU1__EU049837
TGTACGCACTACTTGTTCATAGTAGTGGTTGCAGTTAACTCTACACTGTTAACGATTAATGCAGGAGACTACATCTTCTACACCGACTGGGCTTGGACTTCGTACACGATATTCTCTATATCGCAGACGTTGATGCTTGTCGTAGGTGCTACATACTACCTTACGTTCACAGGCGTTCCAGGTACAGCGACGTACTACGCCCTGATTATGACGGTATACACGTGGATTGCCAAAGGCGCATGGTTC---GCACTGGGCTATCCGTATGACTTCATTGTGACCCCTGTCTGGTTGCCATCAGCAATGCTGTTGGACCTGGTCTACTGGGCTACAAAGAAGAACAAACACTCGTTGATACTGTTCGGTGGCGTACTGGTAGGAATGTCGTTACCATTGTTCAACTTGGTAAACCTGATAACAGTAGCAGACCCACTAGAGACGGCCTTCAAATATCCGAGGCCAACACTACCACCATACATGACGCCGATAGAACCGCAGGTAGGAAAGTTCTATAACAGTCCGGTCGCGTTAGGTGCGGGAGCTGGAGCTGTATTGTCGGTGACGTTCACGGCGTTGGGCTGTAAGCTCAATACT
>NP-Gamma-2.1_OTU2__HQ455773
TGTACACACTACTTATTCATAGTAGTAGTTGCAGTTAACTCAACACTGTTAACAATTAATGCAGGAGACTACATCTTCTACACTGACTGGGCTTGGACTTCGTACACGGTATTCTCAATATCGCAAACGTTGATGCTTGTAGTAGGTGCAACATATTACCTAACATTTACAGGTGTTCCAGGTACAGCAACGTACTACGCTCTAATTATGACAGTATACACGTGGGTAGCAAAAGGTGCATGGTTT---GCACTCGGATATCCATATGACTTCATTGTAACTCCAGTTTGGTTACCATCAGCAATGCTGTTGGACTTAGTCTACTGGGCAACAAAGAAGAACAAGCACTCCTTGATACTGTTTGGCGGCGTACTGGTAGGAATGTCTTTACCATTGTTCAACATGGTAAACCTGATAACAGTAGCAGACCCACTTGAAACGGCATTCAAATATCCAAGACCAACATTGCCACCATACATGACACCGATAGAACCCCAAGTTGGTAAGTTCTATAACAGCCCAGTGGCTCTAGGTGCAGGTGCAGGTGCAGTATTGGCATGTACGTTTGCAGCATTAGGTTGTAAACTAAACACT
>NP-Gamma-2.1_OTU3__JF430562
TGTACACACTACTTGTTCATAGTAGTTGTTGCAGTAAATTCTACACTGTTAACAATTAATGCAGGTGACTACATTTTCTACACCGACTGGGCTTGGACTTCGTTTACGGTATTTTCTATCTCGCAAACTTTGATGCTTTGCGTAGGTGCAGCATATTACCTCACATTTACGGGCGTTCCAGGAACAGCAACATATTACGCCCTAATCATGACAGTATACACATGGATTGCTAAAGGTGCATGGTTT---GCACTAGGATATCCATATGACTTCATTGTGACTCCAGTCTGGCTTCCATCGGCGATGCTTATGGATTTGGCCTATTGGGCTACAAAGAAGAACAAACATTCGTTAATACTGTTTGGCGGAGTACTGGTAGGAATGTCATTACCATTGTTCAATATGGTAAATCTGATAACAGTAGCAGATCCACTCGAAACGGCATTCAAATATCCGAGACCAACATTACCACCATACATGACACCTGTAGAACCGCAGGTTGGCAAGTTCTATAATAGTCCAGTAGCATTGGGCGCAGGTGCAGGTGCAGTATTGTCGGTTACGTTTACAGCTCTAGGTTGTAAACTAAATACT
>NP-Gamma-2.1_OTU4__JF715882
TGTACTCACTACTTGTTCATAGTAGTAGTTGCAGTTAACTCAACACTGTTAACAATTAATGCAGGAGACTATATCTTCTACACTGACTGGGCCTGGACTTCGTACACGGTATTCTCAATATCGCAGACGTTGATGCTTGTAGTAGGTGCAACATATTACCTAACGTTTACAGGTGTTCCAGGTACAGCGACGTACTACGCTCTGATTATGACAGTATACACATGGGTAGCTAAAGGTGCATGGTTT---GCACTCGGATACCCATATGACTTCATTGTAACCCCAGTTTGGTTGCCATCAGCAATGCTGTTGGATCTAGTTTACTGGGCAACAAAGAAGAACAAGCACTCCTTGATACTGTTCGGCGGCGTACTGGTAGGAATGTCATTACCATTGTTCAACATGGTAAACCTGATAACAGTTGCAGACCCACTTGAAACGGCATTCAAATATCCAAGACCAACATTGCCACCATACATGACACCGATAGAACCGCAAGTAGGCAAGTTCTATAACAGCCCAGTTGCTCTCGGTGCAGGTGCAGGTGCAGTTTTGGCGTGTACATTTGCAGCACTAGGTTGTAAATTAAACACA
>NP-Gamma-2.1_OTU5__JF715913
TGTACTCACTACTTGTTCATAGTAGTAGTTGCAGTTAACTCAACACTGTTAACAATTAACGCAGGAGACTACATCTTCTACACTGACTGGGCTTGGACTTCGTACACGGTATTCTCAATATCGCAAACGTTGATGCTTGTAGTAGGTGCAACATATTATCTTACATTTACAGGCGTTCCAGGTACAGCAACGTACTACGCTCTAATTATGACAGTATACACGTGGATAGCTAAAGGCGCATGGTTC---GCACTTGGATATCCATATGACTTCATCGTAACACCTGTATGGCTGCCATCAGCAATGCTGTTGGATTTAGTCTACTGGGCAACAAAGAAGAACAAGCACTCCTTGATACTGTTTGGCGGCGTACTAGTAGGAATGTCATTACCGTTGTTCAACATGGTAAACCTGATAACAGTTGCAGACCCACTAGAAACGGCATTCAAATATCCAAGGCCAACATTGCCCCCATACATGACACCGATAGAACCGCAGGTAGGCAAGTTCTATAACAGCCCAGTTGCTCTCGGTGCAGGTGCAGGTGCAGTATTGTCAGTAACGTTTGCAGCGCTAGGTTGTAAACTGAACACT
>NP-Gamma-2.1_OTU6__JN177532
TGTACGCACTACTTGTTCATAGTAGTAGTTGCAGTTAATTCAACACTGTTGACAATTAATGCAGGAGACTATATCTTCTATACTGACTGGGCTTGGACTTCGTACACGGTATTCTCAATATCGCAAACGTTGATGCTTATTGTAGGTGCAACATACTACCTAACATTCACAGGCGTTCCAGGCACAGCGACGTACTACGCTCTGATTATGACAGTATACACATGGATAGCTAAAGGCGCATGGTTT---GCACTTGGATATCCATATGACTTCATTGTAACTCCGATATGGTTACCATCAGCAATGCTGTTGGATCTTGTTTATTGGGCGACAAAGAAGAACAAGCACTCCTTGATACTGTTTGGCGGCGTACTAGTAGGAATGTCATTACCGTTGTTCAACATGGTAAACCTGATAACAGTGGCAGACCCACTTGAAACGGCATTCAAATATCCGAGACCGACACTGCCACCATACATGACACCGATAGAACCGCAGGTAGGCAAGTTCTATAACAGCCCAGTTGCTCTCGGTGCAGGTGCAGGCGCAGTATTGGCATGTACGTTTGCAGCTCTTGGTTGTAAACTAAACACT
>NP-Gamma-2.1_OTU7__JN183740
TGTACACACTACTTGTTCATAGTAGTAGTTGCAGTTAACTCAACACTGTTAACAATTAATGCAGGAGATTACATCTTCTACACTGACTGGGCTTGGACTTCGTACACGGTATTCTCAATATCGCAAACGTTGATGCTTGTAGTAGGTGCAACATATTACCTAACATTTACAGGTGTTCCAGGTACAGCAACGTACTACGCTCTGATTATGACAGTATACACATGGGTTGCAAAAGGTGCATGGTTT---GCACTTGGATATCCATATGACTTCATTGTGACTCCAGTTTGGTTACCATCAGCGATGCTTTTGGATTTAGTTTACTGGGCAACAAAGAAGAACAAGCACTCCTTGATACTGTTCGGCGGCGTACTGGTAGGAATGTCATTACCATTATTCAATATGGTAAACCTGATAACAGTTGCAGACCCACTTGAAACGGCATTCAAATATCCAAGACCAACATTGCCACCATACATGACACCGATAGAACCGCAGGTAGGTAAGTTCTATAACAGCCCAGTTGCGCTCGGTGCAGGTGCAGGTGCAGTATTGGCATGTACGTTTGCAGCGTTAGGTTGTAAGCTAAATACT
>NP-Gamma-2.1_OTU8__KJ509723
TGTACCCACTACTTGTTCATAGTAGTAGTTGCAGTTAACTCTACACTGTTAACGATTAACGCAGGTGACTACATCTTCTACACTGACTGGGCTTGGACATCGTTTACGGTATTCTCAATATCACAAACGTTGATGCTTGTCGTAGGTGCAACATATTACCTAACGTTTACAGGTGTTCCAGGTACAGCAACGTATTACGGCCTTATTATGACAGTATACACATGGGTAGCTAAAGCCGCATGGTTT---TCACTCGGATATCCATATGACTTCATTGTAACTCCAGTTTGGTTGCCATCAGCAATGCTGTTGGACTTAGTCTACTGGGCAACAAAGAAGAACAAACACTCTTTGATACTGTTTGGAGGCGTACTAGTAGGAATGTCCTTACCGCTGTTCAACATGATAAATCTGATGACAGTAGCAGACCCACTTGAAACGGCATTCAAATATCCAAGACCAACATTACCACCATACACGACACCGATAGAACCGCAAGTTGGAAAGTTCTATAACAGTCCAGTAGCGCTGGGTGCAGGTGCTGGTGCGGTATTGTCGGTAACGTTTACGGCATTGGGTTGTAAACTGAATACT
>NP-Gamma-2.2.1.1_OTU1__GQ331394
TCTACGCACTACTTATTCATAGTAGTAGTGGCAGTAAACTCAACCCTGTTGACAATTAATGCAGGTGACTACATCTTCTACACAGACTGGGCTTGGACATCATATGTGGTATTCTCAATTTCACAGACTACGATGCTTTTAGTAGGTGCATGTTATTATATATCATTTACCGGTGTTCCAGGAACGGCAACGTACTACGCATCAATCATGACAGTGTATACGTGGATAGCAAAAGGAGCATGGTTC---TCCCTAGGTTATCCATATGACTTCATTGTTGTACCAGTTTGGTTACCTTCCGCAATGTTGCTGGATTTGGCATACTGGGCTACAAAGAAGAACAAGCACTCACCGATCTTCTTTGGCGGAGTTTTAGTAGGAATGTCATTACCGATGTTCAACATGGTAAACTTGTTGACAGTAGCAGATCCCTTAGAAACTGCATTCAAGTTCCAGAGACCAACATTCCCACCATACATGACTCCAATCGAGCCGCAAGTAGGTAAATTCTACAACAGTCCAGTCGCTTTAGGTGCTTTGCATGGTGCAGTATTAACAGTACCAATTACGGCGCTAGGTTGTAAGCTTAACACA
>NP-Gamma-2.2.1.1_OTU2__GQ331600
TCTACACACTACTTATTCATAGTAGTAGTGGCAGTAAACTCAACTCTGTTGACAATTAATGCAGGTGACTACATCTTCTACACTGACTGGGCTTGGACATCATATGCGGTATTCTCAATTTCACAGTCTACGATGCTTGTAGTAGGTGCATGTTATTATATAACATTTACCGGTGTTCCAGGAACGGCAACGTATTACGCATCAATTATGACAGTGTATACGTGGATAGCAAAAGGAGCATGGTTC---TCCCTAGGTTATCCATATGACTTCATTGTAGTACCAGTTTGGATACCATCCGCAATGTTGCTGGATTTGGTATATTGGGCTACAAGGAGGAACAAGCACTCAGCGATCTTGTTTGGCGGAGTTCTAGTAGGAATGTCATTACCAATGTTCAACATGGTAAACTTGATGACAGTAGCAGATCCATTAGAAACTGCATTCAAGTATCAGAGACCAACATTACCACCATACATGACTCCAATCGAGCCGCAAGTAGGTAGATTCTACAACAGTCCAGTCGCTTTAGGTGCTGGTGCTGGTGCAGTATTGGCAGTCACGTTAGCGGCGTTAGGTTGTAAGCTAAACACA
>NP-Gamma-2.2.1.1_OTU3__GQ331528
TGTACACACTACTTATTCATAGTAGTCGTGGCAGTAAACTCAACCCTGTTGACAATTAACGCAGGTGACTACATCTTCTACACTGACTGGGCTTGGACATCATATACGGTCTTCTCAATTTCACAGACTTTGATGCTTTCCGTAGGTGCATGTTATTATCTAACATTTACCGGTGTTCCAGGAACGGCAACGTACTACGCATTGATCATGACAGTGTATACGTGGATAGCAAAAGGAGCATGGTTC---TCCCTAGGTTATCCATATGACTTCATTGTTGTACCAGTTTGGTTACCATCCGCAATGTTGCTGGATTTGGTATATTGGGCTACAAAGAAGAACAAGCACTCACTGATCTTGTTTGGCGGAGTACTAGTAGGAATGTCATTACCGCTGTTCAACATGGTAAACTTGATGACAGTAGCAGATCCATTAGAAACTGCATTCAAGTATCCGAGACCAACATTACCACCATACATGACTCCAATCGAGCCGCAAGTAGGTAAATTCTACAACAGTCCAGTCGCTTTAGGTGCTGGTGCTGGTGCAGTATTGGCAGTCACGTTTACGGCGTTAGGTTGTAAGCTTAACACG
>NP-Gamma-2.2.1.1_OTU4__GQ331560
TGTACACACTACTATTCCATAGTAGTCGTTGCAGTAACTTCAACCCTGTTGACAATTAACGCAGGTGACTACATCTTCTACACTGACTGGGCTTGGACATCATACACGGTCTTCTCATTATCGCAGACTTTGATGCTTTCCGTAGTGCAATGTTATTATCTAACATTTACCGGTGTTCCAGGTACAGCAACGTACTACGCATTGATCATGACAGTGTATACATGGATAGCAAAAGGAGCATGGTTC---TCACTTGGATATCCATATGACTTCATTGTAGTACCAGTTTGGTTACCATCAGCAATGTTGCTGGATTTGGTATATTGGGCCACAAAGAAGAACAAGCACTCCCTGATCCTGTTTGGCGGAGTACTAGTAGGAATGTCATTACCATTGTTCAACATGGTAAACCTGATGACAGTAGCAGATCCATTAGAAACGGCCTTCAAATATCCAAGACCAACATTACCACCATACATGGCTCCAATCGAACCGCAAGTAGGAAAGTTCTACAACAGTCCAGTCGCTTTAGGTGCAGGTGCCGGTGCAGTATTGGCAGTCACGTTCACAGCATCAGGTTGCAAGCTAAACACG
>NP-Gamma-2.2.1.1_OTU5__JF743004
TGTACACACTACTTATTCATAGTAGTCGTGGCAGTAAACTCAACCCTGTTGACAATTAACGCAGGTGACTACATCTTCTATACTGACTGGGCTTGGACATCATACACGGTATTCTCAATCTCTCAGACTTTGATGCTTACCGTAGGTGCATGTTATTACCTAACATTTACAGGTGTTCCAGGAACAGCAACGTACTACGCATTGATCATGACAGTGTATACATGGATAGCAAAAGGAGCATGGTTC---TCCCTAGGTTATCCATATGACTTCATTGTTGTACCAGTTTGGTTACCATCCGCAATGTTGCTGGATTTGGTATATTGGGCTACAAAGAAGAACAAGCACTCATTGATCTTGTTTGGCGGAGTACTCGTAGGAATGTCATTGCCACTATTCAACATGGTAAACTTGATGACAGTAGCAGATCCATTAGAAACTGCATTCAAGTATCCAAGACCAACATTACCACCATATATGACTCCAATCGAGCCACAAGTAGGTAAATTCTACAACAGTCCAGTCGCTTTAGGTGCTGGTGCTGGTGCCGTATTGTCAGTCACGTTCGCAGCGTTAGGTTGTAAACTTAACACG
>NP-Gamma-2.2.1.2_OTU1__JQ312244
TGTACACACTACTTATTCATTGTAGTCGTGGCCGTAAACTCAACCCTGTTGACAATTAATGCAGGTGACTACATCTTCTATACTGACTGGGCCTGGACATCATATGTGGTATTCTCTATATCACAAACCTTGATGCTCACCGTAGGTGCAACATATTATTTGACATTTACAGGAGTTCCAGGAACAGCAACGTACTACGGACTGATCATGACTGTGTATACATGGGTAGCAAAAGGTGCATGGTTT---GCACTTGGATATCCATATGACTTCATTGTAACTCCAATTTGGTTGCCATCAGCAATGCTTTTGGATCTAGTCTATTGGGCTACAAAGAAGAACAAGCACTCATTGATTCTATTCGGTGGCGTACTAGTAGGAATGTCATTACCACTGTTCAACATGGTAAACTTGATCACAGTTGCAGATCCATTAGAGACTGCATTCAAGTATCCAAGACCAACATTAGCTCCATATATGGCACCAATCGAACCTCAAGTAGGTAAATTCTACAACAGTCCAGTTGCCCTAGGCTCTGGTGCTGGTGCGGTTCTGGCGGTTACGTTTGCTGCATTAGGCTGCAAGCTTAATACT
>NP-Gamma-2.2.1.2_OTU2__JQ014653
TGTACACACTACTTATTCATTGTAGTCGTGGCCGTAAACTCAACCCTGTTGACAATTAACGCAGGTGACTACATCTTCTACACAGACTGGGCCTGGACATCATATGTGGTATTCTCTATATCACAAACATTGATGCTCACCGTAGGTGCAACATATTATTTGACATTTACAGGAGTTCCAGGAACAGCAACGTACTACGGATTAATCATGACCGTGTATACATGGGTAGCAAAAGGTGCATGGTTT---GCACTAGGATATCCATATGACTTCATTGTTACACCAATCTGGTTACCATCAGCAATGCTGTTGGACTTAGTCTATTGGGCTACAAAGAAGAACAAGCACTCATTGATTCTATTCGGTGGAGTACTAGTAGGAATGTCATTACCACTGTTCAACATGGTAAACTTGATTACAGTAGCAGATCCATTAGAGACTGCATTCAAGTATCCAAGACCAACATTACCTCCATACATGGTGCCAATCGAACCTCAAGTAGGTAAATTCTACAACAGTCCAGTTGCATTGGGCGCTGGTGCTGGTGCGGTATTGGCAGTCACGTTCGCGGCATTAGGCTGTAAGCTTAATACT
>NP-Gamma-2.2.1.2_OTU3__EU860282
TGTACACACTACTTATTCATTGTAGTTGTGGCAGTAAACTCAACCCTGTTGACAATTAATGCAGGTGACTACATCTTCTACACAGACTGGGCCTGGACATCTTATGTGGTATTCTCTATATCACAAACGTTGATGCTCACAGTAGGTGCGACATATTATCTGACATTTACAGGAGTTCCAGGAACAGCAACGTACTACGGACTGATCATGACGGTGTATACATGGGTAGCAAAAGGTGCATGGTTT---GCACTAGGATATCCATATGACTTCATTGTAACTCCAGTTTGGCTACCATCAGCAATGCTGTTGGACTTGGTCTACTGGGCAACAAAGAAGAACAAGCACTCATTGATCTTATTCGGTGGAGTACTAGTAGGAATGTCATTACCACTGTTCAACATGGTAAACTTGATTACAGTAGCAGATCCATTAGAAACTGCATTCAAGTATCCAAGACCAACATTACCTCCATACATGGTGCCAATCGAACCACAAGTAGGTAAATTCTACAACAGTCCAGTTGCATTAGGTGCTGGTGCTGGTGCTGTATTGGCAACTACGTTTGCGGCGTTAGGCTGTAAGCTTAATACG
>NP-Gamma-2.2.1.2_OTU4__GQ331527
TGTACACACTACTTATTCATTGTAGTTGTGGCAGTAAACTCAACCCTGTTGACAATTAATGCAGGTGACTACATCTTCTACACAGACTGGGCCTGGACATCTTATGTGGTATTTTCTATATCACAAACGTTGATGCTCTCAGTAGGTGCAACATATTATTTGACATTTACAGGAGTTCCAGGAACAGCAACGTACTACGGACTGATCATGACAGTGTATACTTGGGTAGCAAAAGGTGCATGGTTT---TCACTAGGATACCCATATGACTTCATTGTGACTCCAGTTTGGCTACCTTCAGCAATGCTGTTGGACTTGGTCTATTGGGCAACAAAGAAGAACAAACACTCATTGATTCTGTTCGGTGGAGTACTAGTAGGAATGTCATTGCCACTGTTCAACATGGTAAACTTGATTACAGTAGCAGATCCATTAGAAACTGCATTCAAGTATCCAAGACCAACATTACCACCATATATGACGCCAATTGAACCGCAAGTAGGTAAATTCTACAACAGTCCGGTCGCATTAGGATCTGGTGCTGGTGCGGTATTGGCCGTTACGTTCACAGCGTTAGGCTGTAAGCTTAATACT
>NP-Gamma-2.2.1.2_OTU5__JQ345875
TGTACACACTACTTATTCATTGTAGTTGTGGCAGTAAACTCAACCCTGTTGACAATTAATGCAGGTGACTACATCTTCTACACAGACTGGGCCTGGACATCTTATGTGGTATTCTCTATATCACAAACGTTGATGCTCACGGTAGGTGCAACATATTACTTGACATTTACAGGAGTTCCAGGAACAGCAACGTACTACGCATTGATCATGACAGTGTATACGTGGATAGCAAAAGGTGCATGGTTT---GCACTCGGATATCCATATGACTTCATCGTTACACCGGTTTGGCTACCATCAGCAATGCTGTTGGACTTGGTCTATTGGGCAACAAAGAAGAACAAGCACTCATTGATCCTATTTGGTGGAGTACTAGTAGGAATGTCATTACCACTATTCAACATGGTAAACTTGATTACAGTAGCAGATCCATTAGAAACTGCATTCAAGTATCCAAGACCAACACTACCTCCATATATGACACCCATCGAGCCGCAAGTAGGTAAATTCTACAACAGTCCAGTTGCATTGGGAGCTGGTGCTGGTGCAGTATTAGCAACTACATTTGCAGCATTAGGCTGTAAGCTTAATACT
>NP-Gamma-2.2.1.Incertae_sedis_OTU1__DQ501061
TGTACGCACTACTTATTCATAGTAGTAGTTGCAGTTAACTCTACACTGCTAACAATTAACGCAGGTGACTACATCTTCTACACTGACTGGGCCTGGACTTCGTTCACTGTATTCTCAATTTCACAAACGTTGATGCTTACAGTAGGTGCGGTGTATTACCTAACATTTACAGGTGTTCCAGGAACAGCAACGTATTACGGCCTTATAATGACAGTATACACATGGGTAGAAAAAGGCGCATGGTTT---GCACTCGGATATCCATATGACTTCATTGTTACTCCAACTTGGTTACCATCAGCAATGTTGCTTGATTTGGCCTATTGGGCAACAAAGAGAAACAAGCACTCTCTGATACTGTTTGGCGGTGTACTGGTAGGAATGTCATTACCACTATTCAATATGGTAAACCTGATAACAGTAGCAGACCCACTAGAAACGGCATTCAAGTATCCAAGACCAACATTGCCACCATACATGACTCCGATAGAACCTCAAGTAGGTAAATTCTATAACAGCCCGGTAGCGCTGGGTGCAGGAGCTGGTGCAGTATTGTCGGTAACGTTTGCAGCATTAGGTTGTAAATTAACAACT
>NP-Gamma-2.2.1.Incertae_sedis_OTU2__DQ148575
TGTACACACTACTTATTCATAGTAGTAGTTGCAGTTAACTCAACACTGTTAACAATTAACGCAGGAGACTACATCTTCTACACTGACTGGGCCTGGACTTCATACACTGTATTCTCAATTTCACAAACATTGATGCTTACAGTAGGTGCAACATATTACCTAACATTTACAGGTGTTCCAGGAACAGCAACGTACTACGGCCTTATAATGACAGTATACACATGGGTTGCAAAAGGTGCATGGTTT---GCACTCGGATATCCATATGACTTCATTGTTACTCCAATTTGGTTACCATCAGCAATGTTGCTTGATTTGGCCTATTGGGCAACAAAGAGAAACAAGCACTCTCTGATACTGTTCGGCGGTGTACTGGTAGGAATGTCATTACCACTATTCAACATGGTAAACCTGATGACAGTAGCAGACCCACTAGAAACGGCATTCAAGTATCCAAGACCAACATTGCCACCATACATGACTCCAATAGAGCCTCAAGTAGGTAAATTCTATAACAGCCCGGTAGCACTGGGTGCGGGAGCTGGTGCAGTATTGTCTGTAACGTTTGCAGCACTAGGTTGTAAACTGACGACT
>NP-Gamma-2.2.1_OTU1__JQ750576
TGTACTCACTACCTCTTCTTAGTGGTAGTTGCAGTTAACTCTACTTTGTTGACTATCAATGCAGGTGACTACATATTCTACACTGACTGGGCATGGACTTCGTACACGGTATTTTCAATATCGCAAACGTTGATGCTCACAGTAGGTGCAACATACTATCTAACCTTCACAGGTGTACCAGGAACCGCAACCTACTATGGCTTAATCATGACAGTCTATACATGGGTAGCAAAAGGTGCATGGTTT---GCACTTGGATATCCATACGACTTTATCGTTACACCAATATGGTTGCCATCTGCAATGCTACTAGACTTAGCATATTGGGCAACAAAGAAGAACAAGCACTCATTGATACTGTTCGGCGGCGTACTAGTTGGTATGTCTTTGCCACTGCTCAACATGGTAAACCTGATGACAGTAGCAGATCCACTAGAGACTGCATTCAAGTATCCAAGACCAACACTGCCTCCATACATGGTTCCAATTGAACCACAAGTAGGTAAATTCTACAACAGCCCAGTTGCCCTAGGTGCTGGTGCAGGTGCTGTATTAGCAGTTACATTTGCAGCGCTAGGTTGTAAACTGAATACG
>NP-Gamma-2.2.2.1_OTU1__KC735190
TGTACACACTACTTATTCATAGTAGTAGTTGCAGTTAACTCAACACTGTTAACGATTAATGCAGGTGACTACATTTTCTATACTGACTGGGCTTGGACATCGTTTACGGTATTCTCAATATCTCAAACGTTGATGCTTGTTGTAGGTGCTACATATTACCTAACATTTACAGGAGTTCCAGGAACAGCGACGTACTACGGTCTTATCATGACAGTGTATACATGGGTAGCAAAAGGTGCATGGTTT---GCACTCGGATACCCATATGACTTCATTGTAACACCAATATGGCTACCATCAGCAATGCTGTTGGACTTAGTTTATTGGGCCACAAAGAAGAACAAACATTCACTGATATTGATGGGAGGAGTACTTGTAGGAATGTCACTACCATTGTTCAACATGATAAATCTGATAACAGTGGCAGACCCACTAGAAACGGCCTTCAAATATCCAAGGCCAACATTGCCACCATACATGACACCTATAGAGCCTCAAGTAGGTAAATTCTATAACAGTCCAGTAGCCTTAGGCGCAGGAGCAGGTGCAGTATTGGGAACAACATTTGCAGCTCTTGGATGTAAGCTAAACACT
>NP-Gamma-2.2.2.1_OTU2__DQ278570
TGTACACACTACTTATTCATAGTAGTAGTTGCAGTTAACTCAACACTGTTAACAATTAATGCAGGTGACTACATTTTCTATACTGACTGGGCTTGGACATCGTTTACGGTATTCTCAATATCTCAAACGTTGATGCTTGTTGTAGGTGCTACATACTACCTAACATTTACAGGCGTTCCAGGAACAGCAACGTACTACGGCCTTATCATGACAGTTTACACATGGGTAGCAAAAGGTGCATGGTTT---GCACTCGGATATCCATATGACTTCATTGTAACACCAATATGGTTACCATCAGCAATGCTGTTGGACTTAGTGTATTGGGCCACAAAGAAGAACAAACATTCATTGATATTAATGGGCGGAGTACTCGTAGGAATGTCACTACCATTGTTCAACATGATTAACCTCATAACAGTGGCAGACCCACTAGAAACGGCCTTCAAATATCCAAGGCCAACATTGCCACCATACATGACACCAATAGAACCTCAAGTAGGTAAATTCTATAATAGCCCAGTTGCCTTAGGCGCAGGAGCAGGTGCAGTATTGGGAACAACATTTGCAGCTCTTGGATGTAAGCTAAACACT
>NP-Gamma-2.2.2.1_OTU3__KJ778506
TGTACTCACTACTTATTCATCGTAGTGGTTGCAGTTAACTCAACACTGTTAACAATTAATGCAGGTGACTACATTTTCTATACTGACTGGGCTTGGACATCGTTTACGGTATTTTCAATATCTCAAACGTTGATGCTCGTTGTAGGTGCGGTTTATTACCTTACATTTACAGGAGTTCCAGGAACAGCAACGTATTACGGCCTTATCATGACAGTGTATACTTGGGTAGCAAAAGGTGCATGGTTT---GCACTTGGATATCCATATGACTTCATTGTAACACCAGTATGGTTACCATCATCAATGTTATTGGACTTGGTGTATTGGGCTACAAAGAAGAACAAACACTCGTTGATATTAATGGGCGGAGTACTCGTAGGAATGTCACTACCATTGTTCAATATGATTAACCTCATAACAGTGGCAGACCCACTAGAAACGGCCTTCAAATATCCAAGACCAACATTACCACCATATATGACACCTATAGAACCGCAGGTAGGTAAGTTCTATAACAGTCCAGTCGCCTTAGGCGCAGGAGCAGGTGCTGTATTGGGAGTAACGTTTACGGCGCTAGGATGTAAGCTAAACACT
>NP-Gamma-2.2.2.1_OTU4__JX537517
TGTACTCACTACTTATTCATAGTAGTAGTTGCAGTCAACTCCACACTGTTGACAATTAATGCAGGTGACTACATTTTCTATACTGACTGGGCTTGGACATCGTTTACGGTATTCTCTATATCTCAAACGTTGATGCTTGTTGTTGGTGCATCATATTACCTAACATTTACAGGCGTTCCAGGAACAGCTACATACTACGGCCTCATCATGACAGTTTACACATGGGTAGCAAAAGGTGCATGGTTT---GCACTAGGATATCCATATGACTTCATTGTAACTCCAATATGGTTGCCATCAGCAATGCTGCTTGACTTAGTATATTGGGCGACAAAGAAGAACAAACACTCATTGATATTGATGGGCGGAGTATTGGTAGGAATGTCAATACCATTGTTTAACATGGTAAACCTGATAACAGTGGCAGACCCACTAGAAACGGCCTTCAAATATCCAAGACCAACATTACCACCATACATGACACCGATAGAACCGCAGGTAGGTAAGTTCTATAACAGTCCAGTAGCCCTTGGTGCTGGTGCAGGTGCAGTATTAGGTACGACATTTGCAGCGCTTGGATGTAAGCTAAACACT
>NP-Gamma-2.2.2.1_OTU5__EU651096
TGTACTCACTACTTATTCATAGTAGTAGTTGCAGTTAACTCAACACTGTTAACAATTAACGCAGGTGACTACATTTTCTATACTGACTGGGCTTGGACATCGTTTACGGTATTCTCTATATCTCAAACGTTGATGCTTGTTGTAGGTGCAACATACTACCTAACATTTACAGGCGTTCCAGGAACAGCAACATACTACGGCCTCATCATGACAGTTTACACATGGGTAGCAAAAGGTGCATGGTTT---GCACTCGGATATCCATATGACTTCATTGTCACACCAATATGGTTACCATCAGCAATGTTGATTGACCTTGTATATTGGGCTACAAAGAAGAACAAACACTCACTGATTCTGATGGGCGGAGTATTGGTAGGAATGTCATTACCATTGTTCAACATGATAAACCTGATAACAGTGGCAGACCCACTAGAAACGGCCTTCAAATATCCAAGACCAACATTACCACCATACATGACACCTATAGAACCGCAAGTAGGTAAGTTCTATAACAGTCCAGTTGCCCTAGGTGCTGGTGCAGGTTCTGTATTGGGAGTAACGTTTGCAGCGCTTGGTTGTAAGCTAAATACC
>NP-Gamma-2.2.2.1_OTU6__EU651126
TGTACTCACTACTTATTCATAGTAGTAGTTGCAGTTAACTCAACACTGTTAACAATTAACGCAGGTGACCACATTTTCTATACTGACTGGGCTTGGACATCGTTCACGGTATTTTCAATATCTCAAACGTTGATGCTTGTAGTAGGTGCGACATATCACCTAACATTTACAGGCGTTCCAGGAACAGCAACGTACTACGGCCTCATTATGACAGTATATACTTGGGTAGCAAAAGGTGCATGGTTT---GCACTGGGATACCCATATGACTTCATTGTCACACCAATATGGTTACCATCAGCGATGCTGATTGACCTTGTATATTGGGCTACAAAGAAGAACAAGCACTCACTGATTCTAATGGGCGGAGTACTAGTAGGAATGTCATTACCATTGTTCAACATGATAAACCTGATAACAGTGGCAGACCCACTAGAAACGGCCTTCAAATATCCAAGACCAACATTACTACCATACATGACACCGATAGAACCACAAGTAGGTAAGTTCTATAACAGTCCAGTTGCCTTAGGTGCTGGTGCGGGTGCAGTATTGGGAGTAACGTTTGCGGCACTGGGTTGTAAGCTAAACACC
>NP-Gamma-2.2.2.1_OTU7__FJ227845
TGTACTCACTACTTATTCATAGTAGTAGTTGCAGTTAACTCAACACTGTTAACAATTAATGCAGGTGACTACATTTTCTATACTGACTGGGCTTGGACTTCGTTTACGGTATTCTCTATATCTCAAACGTTGATGCTTGTAGTAGGTGCATGCTATTACCTAACATTTACAGGCGTTCCAGGAACAGCAACGTACTACGGACTCATCATGACAGTTTACACATGGGTAGCAAAAGGTGCATGGTTT---GCACTTGGATATCCATACGACTTCATTGTAACACCAATATGGTTACCATCAGCAATGCTGCTTGATTTGGTATATTGGGCAACAAAGAAGAACAAACACTCGTTAATCCTGATGGGCGGAGTACTAGTAGGAATGTCGTTACCATTGTTCAACATGATAAATCTGATAACAGTGGCAGACCCACTAGAAACGGCCTTCAAATATCCAAGACCAACATTACCACCATACATGACACCGATTGAACCGCAGGTAGGAAAGTTCTATAACAGTCCTGTTGCGCTAGGTGCTGGAGCTGGTGCGGTATTGGGAGTTACGTTTACAGCACTTGGTTGTAAACTGAACACT
>NP-Gamma-2.2.2.1_OTU8__JX537681
TGTACTCACTACTTATTCATAGTAGTAGTTGCAGTTAACTCAACACTGTTAACAATTAACACAGGTGATTACATTTTCTATACTGACTGGGCTTGGACATCGTTTACGGTATTCTCTATATCTCAAACGTTGATGCTTGTAGTAGGTGCAACATATTACCTAACGTTTACAGGCGTTCCAGGAACAGCAACGTACTACGGACTCATCATGACAGTTTACACATGGGTAGCAAAAGGTGCATGGTTT---GCACTCGGATATCCATATGACTTCATTGTCACACCAATATGGTTACCATCAGCAATGTTGCTTGACTTAGCATATTGGGCCACAAAGAAGAATAAACACTCGTTAATTCTGATGGGCGGAGTACTGGTAGGAATGTCATTACCATTGTTCAACATGATAAATCTGATAACAGTGGCAGACCCACTAGAAACGGCCTTCAAATATCCAAGACCAACATTACCACCATACATGACACCGATTGAACCGCAGGTAGGAAAGTTCTATAACAGTCCTGTTGCGCTAGGTGCTGGTGCTGGTTCGGTACTGGGAGTAACGTTTGCAGCACTTGGTTGTAAACTGAACACT
>NP-Gamma-2.2.2.2.1_OTU1__GQ499763
TGTACTCACTACTTATTCATAGTAGTAGTTGCAGTTAACTCAACACTGTTAACAATTAACGCAGGTGACTACATTTTCTATACTGACTGGGCTTGGACATCGTTTACGGTATTTTCCATATCTCAAACGTTAATGCTTGTAGTAGGTGCAGTCTATTACCTAACATTTACAGGTGTTCCAGGCACAGCTACGTATTACGCTCTTATCATGACAGTATACACATGGGTAGCAAAAGGTGCATGGTTT---GCACTTGGATATCCATACGACTTTATCGTGACACCAGTTTGGTTGCCATCGGCAATGTTGCTAGATCTGGCATATTGGGCCACGAAAAAGAACAAACATTCGTTGATACTGTTTGGAGGAGTGTTGGTTGGAATGTCCTTACCGATGTTCAACATGATAAACCTGATAACAGTTGCAGACCCACTAGAAACGGCCTTCAAATATCCAAGACCCACATTACCACCATACATGACGCCGATAGAACCGCAGGTAGGAAAGTTCTATAACAGTCCTGTAGCCTTAGGTGCTGGTGCTGGTTCAGTACTGGGAGTTACGTTTACGGCACTTGGTTGTAAGCTAAACACC
>NP-Gamma-2.2.2.2.1_OTU2__JF715746
TGTACTCACTACTTATTCATAGTAGTAGTTGCAGTTAACTCAACACTGTTAACAATTAACGCAGGTGACTACATTTTCTATACTGACTGGGCTTGGACTTCGTTTACGGTATTCTCTATATCTCAAACGTTAATGCTTGTTGTAGGTGCAGTATATTACCTAACATTTACAGGTGTTCCAGGCACAGCTACGTATTACGCTCTAATCATGACAGTATACACATGGGTAGCAAAAGGTGCATGGTTT---GCACTAGGATATCCATATGACTTCATTGTAACTCCAGTTTGGTTGCCATCGGCAATGCTGCTGGATCTGGCATATTGGGCCACAAAGAAGAACAAACATTCGTTGATACTGTTTGGAGGAGTGTTGGTTGGAATGTCTTTACCGATGTTCAACATGATAAACCTGATAACAGTGGCAGACCCACTAGAAACGGCCTTCAAATATCCGAGACCCACATTACCACCATACATGACACCGATAGAACCGCAGGTAGGAAAGTTCTATAACAGTCCTGTTGCGTTAGGTGCTGGTGCTGGTTCAGTATTAGGAGTTACGTTTACGGCCCTTGGTTGTAAACTAAACACC
>NP-Gamma-2.2.2.2.1_OTU3__KJ509750
TGTACGCACTACTTATTCATAGTAGTAGTTGCAGTTAACTCAACACTGTTAACAATTAACGCAGGAGACTACATTTTCTATACTGACTGGGCTTGGACTTCGTTTACGGTATTCTCTATATCTCAAACGTTGATGCTTGTAGTAGGTGCAGTCTATTACCTAACATTTACAGGTGTTCCAGGAACAGCTACGTATTATGCTCTAATCATGACAGTATACACATGGGTAGCAAAAGGTGCATGGTTT---GCACTTGGGTATCCATATGACTTCATTGTCACACCAGTATGGTTGCCATCAGCAATGTTGCTTGATCTGGCATATTGGGCTACAAAGAAGAACAAGCACTCGTTGATACTGTTTGGAGGAGTATTGGTAGGAATGTCATTACCAATGTTCAATATGATAAACCTGATAACAGTGGCAGACCCACTAGAAACGGCCTTCAAATATCCAAGACCAACATTACCACCATACATGACACCGATAGAACCGCAGGTAGGAAAGTTCTATAACAGTCCTGTAGCATTAGGTGCTGGTGCTGGTTCGGTATTAGGAGTAACCTTTACAGCTCTTGGTTGTAAACTAAACACC
>NP-Gamma-2.2.2.2.2_OTU1__KJ509737
TGTACTCACTACTTATTCATAGTAGTAGTTGCAGTTAACTCAACACTGTTAACAATTAATGCAGGAGACTACATTTTCTATACTGACTGGGCTTGGACATCGTTTACGGTATTTTCAATATCTCAAACGTTGATGCTTGTTGTAGGTGCATGTTATTACCTAACATTTACAGGTGTTCCAGGAACAGCAACGTACTACGGCCTTATAATGACAGTATACACATGGGTAGCGAAAGGTGCATGGTTT---GCACTCGGATATCCATATGACTTCATTGTCACACCAGTATGGTTACCATCAGCAATGTTGCTTGATTTGGCATATTGGGCTACAAAGAAGAACAAACATTCGTTGATACTGTTTGGCGGAGTACTTGTAGGAATGTCGTTACCGATGTTTAACATGATAAACCTGATAACAGTGGCAGACCCACTAGAAACGGCCTTCAAATATCCAAGACCAACATTACCACCATACATGACGCCGATAGAACCGCAGGTAGGAAAGTTCTATAACAGTCCAGTTGCGCTCGGTGCAGGTGCAAGTGCAGTATTGGGATGTACGTTTGCAGCATTAGGTTGTAAACTTAATACT
>NP-Gamma-2.2.2.2.2_OTU2__LK055991
TGTACTCACTACTTATTCATAGTAGTAGTTGCAGTTAACTCAACACTGTTAACAATTAATGCAGGAGACTACATTTTCTATACTGATTGGGCTTGGACATCGTTTACGGTATTTTCAATATCTCAAACGTTGATGCTTGTAGTAGGTGCATGTTATTACCTAACATTTACAGGTGTTCCAGGAACAGCAACGTATTACGCCCTTATCATGACAGTTTATACATGGGTAGCAAAAGGTGCATGGTTT---TCCTTAGGATATCCATATGACTTCATTGTCACACCAGTATGGTTACCATCAGCAATGTTGCTTGATTTGGCATACTGGGCCACAAAGAAGAATAAACATTCGTTGATACTGTTTGGCGGAGTACTGGTAGGAATGTCGTTACCGATGTTTAATATGATAAACCTGATAACAGTTGCAGACCCACTAGAAACGGCCTTCAAATATCCAAGACCAACATTACCACCATACATGACGCCAATAGAACCGCAGGTAGGAAAGTTCTATAACAGTCCTGTTGCTTTAGGTGCTGGTGCTGGTGCAGTTTTGGGAGTTACGTTTACGGCGCTTGGTTGTAAGCTAAACACC
>NP-Gamma-2.2.2.2.2_OTU3__JX537555
TGTACTCACTACTTATTCATAGTAGTAGTTGCAGTTAACTCAACACTGTTAACAATTAATGCAGGAGACTACATTTTCTATACTGACTGGGCTTGGACATCGTTTACGGTATTTTCAATATCTCAAACGTTGATGCTTGTAGTAGGTGCTTGTTATTACCTAACATTTACAGGTGTTCCAGGAACAGCAACGTACTACGGCCTTATTATGACAGTATACACATGGGTAGCAAAAGGTGCATGGTTT---GCACTAGGATATCCATATGACTTCATTGTCACACCAATATGGTTACCATCAGCAATGTTGCTTGATTTGGCATATTGGGCTACAAAGAAGAACAAACACTCGTTGATACTGTTTGGCGGAGTACTGGTAGGAATGTCGTTACCGATGTTTAACATGATAAACCTGATAACTGTGGCAGACCCACTAGAAACGGCCTTCAAATATCCAAGACCAACATTACCACCATACATGACACCGATAGAACCGCAGGTAGGAAAGTTCTATAACAGTCCTGTTGCTTTAGGTGCTGGTGCTGGTGCGGTATTGGGAGTAACGTTTACAGCACTTGGTTGTAAACTAAACACC
>NP-Gamma-2.2.2.2.2_OTU4__EU650938
TGTACTCACTACTTATTCATAGTAGTAGTTGCAGTTAACTCAACACTGTTAACAATTAATGCAGGAGACTACATTTTCTATACTGACTGGGCTTGGACATCGTTTACGGTATTCTCTATATCTCAAACGTTGATGCTTGTAGTAGGTGCAGTTTATTACCTAACTTTTACAGGTGTTCCAGGTACAGCAACGTACTACGGCCTCATAATGACAGTATACACATGGGTAGCAAAAGGTGCATGGTTT---GCACTAGGATATCCATATGACTTCATTGTCACACCAATATGGTTACCATCAGCTATGTTACTTGACTTAGCATATTGGGCAACAAAGAAGAACAAACACTCGTTGATACTGTTTGGCGGAGTACTGGTAGGAATGTCGTTACCAATGTTTAACATGATAAACCTGATAACAGTGGCAGACCCACTAGAAACGGCCTTCAAATATCCAAGACCAACATTACCACCATACATGACTCCAATAGAACCGCAGGTAGGAAAGTTCTATAACAGTCCTGTTGCTTTAGGTGCTGGTGCTGGTTCGGTATTGGGAGTAACGTTTACAGCCCTTGGTTGTAAACTAAACACC
>NP-Gamma-2.2.2.2.2_OTU5__GU811279
TGTACTCACTACTTATTCATAGTAGTAGTTGCAGTTAACTCAACACTGTTAACAATTAACGCAGGAGACTACATTTTCTATACTGACTGGGCTTGGACATCGTTTACGGTATTTTCAATATCTCAAACGTTGATGCTTGTAGTAGGTGCAGTATATTATCTGACATTTACAGGTGTTCCAGGAACAGCGACGTATTACGCCCTCATAATGACAGTATACACATGGATAGCAAAAGGTGCATGGTTT---GCACTTGGATATCCATATGACTTCATTGTAACACCAGTATGGTTACCATCAGCAATGTTACTTGATTTGGCCTATTGGGCTACAAAGAAGAACAAACATTCGTTGATACTGTTTGGCGGAGTACTTGTAGGAATGTCGTTACCGATGTTTAACATGATAAATCTCATAACAGTGGCAGACCCACTAGAAACGGCCTTCAAATATCCAAGACCAACATTACCACCATACATGACGCCGATAGAACCGCAGGTAGGGAAGTTCTATAACAGTCCTGTTGCCTTAGGTGCTGGTGCTGGTTCCGTATTGGGAGTAACGTTTACGGCCCTTGGTTGTAAACTAAACACC
>NP-Gamma-2.2.2.2.2_OTU6__KC112505
TGTACTCACTACTTATTCATAGTAGTAGTTGGAGTTAACTCAACACTGTTAACGATCAATGCAGGAGACTACATTTTCTATACCGACTGGGCTTGGACTTCGTTTACGGTATTTTCTATATCTCAAACGTTGATGCTTGTAGTAGGTGCAGTGTATTACCTGACATTTACAGGTGTTCCAGGAACAGCGACGTACTACGGCCTTATAATGACAGTATACACATGGGTAGCAAAAGGTGCATGGTTT---GCACTTGGATATCCATATGACTTCATTGTCACACCAATATGGTTACCATCAGCAATGTTGCTGGATTTGGCATATTGGGCAACAAAGAAGAACAAACACTCGTTGATACTGTTTGGCGGAGTACTTGTAGGAATGTCGTTACCGATGTTTAACATGATAAATCTGATTACAGTGGCAGACCCACTAGAAACGGCCTTCAAATATCCAAGACCAACATTACCACCATACATGACGCCGATAGAACCGCAAGTAGGAAAGTTCTATAACAGTCCTGTTGCTTTAGGTGCTGGTGCTGGTTCGGTATTGGGAGTAACATTTACAGCCCTTGGTTGTAAACTAAACACC
>NP-Gamma-2.2.2.2.2_OTU7__LK055949
TGTACTCACTACTTATTCATAGTAGTAGTTGCAGTTAACTCAACACTGTTAACAATTAACGCAGGAGACTACATTTTCTATACTGACTGGGCTTGGACATCGTTTACGGTATTTTCAATATCTCAAACGTTGATGCTTGTAGTAGGTGCAGTATATTACCTAACATTTACAGGTGTTCCAGGAACAGCAACGTACTACGGCCTTATTATGACAGTATACACATGGGTAGCAAAAGGTGCATGGTTT---GCACTCGGATATCCATATGACTTCATTGTCACACCAATATGGTTACCATCAGCAATGTTACTTGATTTAGCGTATTGGGCTACAAAGAAGAACAAACACTCGTTGATACTGTTTGGCGGAGTACTCGTAGGAATGTCGTTACCGATGTTTAACATGATAAACCTGATAACAGTGGCAGACCCACTAGAAACGGCCTTCAAATATCCAAGACCAACATTACCACCATACATGACGCCGATAGAACCGCAGGTAGGAAAGTTCTATAACAGTCCTGTTGCCTTAGGTGCTGGTGCTGGTTCGGTATTGGGAGTAACGTTTACGGCACTTGGTTGTAAACTAAACACC
>NP-Gamma-2.2.2.2_OTU1__EU650913
TGTACTCACTACTTATTCATAGTAGTAGTTGCAGTTAACTCAACACTGTTAACAATTAACGCAGGAGATTACATTTTCTATACTGACTGGGCTTGGACATCGTTTACGGTATTCTCTATATCTCAAACGTTGATGCTTGTAGTAGGTGCAACATATTACCTAACTTTTACAGGTGTTCCAGGTACAGCAACGTACTACGGCCTTATAATGACAGTATACACATGGGTAGCAAAAGGTGCATGGTTT---GCACTCGGATATCCATATGACTTCATTGTCACACCAATATGGTTACCATCAGCAATGCTGTTGGACTTAGCATATTGGGCCACAAAGAAGAACAAACACTCGTTGATACTGTTTGGCGGAGTACTGGTAGGAATGTCATTACCCATGTTCAACATGATAAACCTGATAACAGTGGCAGACCCACTAGAAACGGCCTTCAAATATCCAAGACCAACATTACCACCATACATGACACCGATAGAACCGCAGGTAGGAAAGTTCTATAACAGTCCTGTTGCACTCGGTGCTGGTGCTGGTTCGGTATTAGGAGTTACGTTTACAGCACTTGGTTGTAAACTAAACACC
>NP-Gamma-2.2.2.Incertae_sedis_OTU1__KJ509789
TGTACACACTACTTATTCATAGTAGTAGTTGCAGTAAATTCAACACTGTTAACAATTAACGCAGGTGACTACATTTTCTATACTGACTGGGCTTGGGCATCGTTTGTGGTATTTTCCATATCCCAAACGTTGATGCTTTCGGTAGGTGCAGTATATTATCTGACATTTACAGGCGTTCCAGGAACAGCGACGTATTACGGCCTTATTATGACAGTATACACATGGATAGCAAAAGGTGCATGGTTT---GCACTTGGATACCCATATGACTTTATTGTTACACCAGTATGGCTACCATCAGCAATGCTGCTTGATTTGGCATACTGGGCAACAAAGAAAAACAAACACTCATTGATACTGTTTGGCGGAGTACTTGTAGGAATGTCATTACCATTGTTCAACATGATAAATCTAATAACAGTGGCAGACCCACTTGAAACGGCCTTCAAATATCCGAGACCGACATTACCACCATACATGACGCCTATAGAGCCGCAGGTAGGTAAGTTCTATAACAGTCCAGTCGCCCTAGGTGCGGGAGCTGGTGCAGTATTGGGCGTAACGTTTACGGCACTAGGTTGTAAACTAAATACT
>NP-Gamma-2.2.2.Incertae_sedis_OTU2__KJ509790
TGTACTCACTACTTATTCATAGTAGTAGTTGCAGTAAACTCAACCCTGTTAACAATTAACGCAGGTGACTACATTTTCTATACTGACTGGGCTTGGACATCGTTTGTGGTATTTTCCATATCTCAAACGTTGATGCTTTCAGTAGGTGCAGTATATTATCTGACATTTACAGGAGTTCCAGGAACAGCAGCGTACTACGGCCTTATTATGACAGTATACACATGGGTAGCTAAAGGTGCATGGTTT---TCACTAGGATATCCATATGACTTCATTGTCACACCAGTATGGCTTCCATCAGCAATGTTGCTTGATTTGGCATATTGGGCTACAAAGAAGAACAAGCACTCTTTGATACTGTTTGGCGGAGTATTGGTAGGAATGTCATTGCCATTATTCAACATGGTAAACCTGATAACCGTGGCAGACCCACTAGAAACGGCCTTCAAATATCCGAGACCGACACTACCACCATACATGACGCCGATAGAGCCGCAGGTAGGTAAGTTCTATAACAGTCCTGTAGCACTAGGTGCGGGAGCTGGTGCAGTATTGGGAGTAACGTTTACGGCACTAGGTTGTAAACTAAATACT
>NP-Gamma-2.2.2_OTU1__GU988844
TGTACTCACTACTTATTCATAGTAGTAGTTGCAGTTAACTCAACACTGTTAACAATTAACGCAGGTGACTACATTTTCTACACTGACTGGGCTTGGACTTCGTACACGGTATTCTCAATATCTCAAACGTTGATGCTTGTTGTAGGTGCAACATACTACCTAACATTTACAGGTGTTCCAGGCACAGCAACGTATTACGGCCTGATTATGACAGTTTACACATGGGTGGCAAAAGGTGCATGGTTT---GCACTTGGTTACCCATATGACTTCATTGTAACTCCAATTTGGTTACCATCAGCAATGTTGCTTGACTTGGTCTATTGGGCTACAAAGAAGAACAAACACTCCTTGATTCTGTTCGGCGGAGTACTTGTAGGAATGTCATTACCATTGTTCAACATGATAAATCTGATAACAGTGGCAGACCCACTAGAAACGGCATTCAAATATCCAAGACCAACATTGCCACCATACATGACACCGATCGAACCGCAAGTAGGTAAGTTCTATAACAGTCCAGTAGCTCTCGGTGCTGGTGCAGGTGCTGTATTGGGATGTACATTTGCAGCCCTAGGTTGTAAGCTGAATACT
>NP-Gamma-2.2.3_OTU1__HM589795
TGTACACACTACTTGTTTATAGTAGTAGTTGCAGTTAACTCTACACTGTTAACAATTAATGCAGGTGACTACATCTTCTACACTGACTGGGCTTGGACTTCGTACACGGTATTCTCTATATCGCAGACGTTGATGCTTGTAGTAGGTGCAACATATTACCTTACATTTACAGGCGTTCCAGGTACAGCAACGTACTACGCTCTTATCATGACAGTATATACATGGGTAGCAAAGGGTGCATGGTTT---GCACTAGGTTATCCATATGACTTCATTGTGACCCCAGTTTGGTTACCATCAGCAATGTTGCTTGATCTAGCCTATTGGGCGACAAAGAAGAACAAGCACTCATTGATACTGTTTGGCGGAGTACTAGTAGGAATGTCATTACCATTGTTCAACATGGTAAACCTGATAACAGTCGCAGATCCACTAGAGACAGCCTTCAAATATCCAAGACCAACATTACCACCATATATGACACCGATAGAACCCCAAGTAGGAAAGTTCTATAACAGTCCAGTTGCACTGGGCGCTGGTGCTGGTGCAGTGTTGTCAGTTACGTTTGCAGCATTAGGTTGTAAGCTTAACACT
>NP-Gamma-2.2.3_OTU2__EU860262
TGTACACACTACTTATTCATAGTAGTAGTTGCAGTTAACTCTACACTGTTAACAATTAACGCAGGTGACTACATCTTCTACACTGACTGGGCTTGGACTTCGTACACGGTATTCTCAATATCGCAAACGTTGATGCTTGTAGTAGGTGCAACATATTACCTTACATTTACAGGTGTTCCAGGTACAGCAACGTACTACGGCCTTATTATGACAGTATATACATGGGTGGCAAAGGGCGCATGGTTT---GCACTCGGTTATCCATACGACTTCATTGTAACCCCAGTTTGGTTGCCATCAGCAATGTTGCTTGATCTAGCTTATTGGGCTACAAAGAAGAACAAGCACTCATTGATACTGTTTGGCGGAGTACTAGTAGGAATGTCATTACCATTATTCAACATGGTAAACCTGATAACAGTTGCAGATCCACTAGAAACAGCCTTCAAATATCCAAGACCAACATTACCACCATATATGACGCCTATAGAACCCCAAGTAGGAAAGTTCTATAACAGTCCAGTTGCACTTGGTGCAGGTGCTGGTGCAGTGTTGTCAGTAACGTTTGCAGCGCTAGGTTGTAAGCTGAATACT
>NP-Gamma-2.2.3_OTU3__FJ227832
TGTACACACTACTTGTTCATAGTAGTAGTTGCAGTTAACTCTACACTGTTAACAATTAATGCAGGTGACTACATCTTCTACACTGACTGGGCTTGGACTTCGTACACGGTATTCTCAATATCGCAAACGTTGATGCTTGTAGTAGGTGCAACATATTACCTTACATTTACAGGTGTTCCAGGTACAGCAACGTACTACGGCCTTATTATGACAGTATACACATGGGTAGCAAAAGGTGCATGGTTT---GCACTAGGTTATCCATATGACTTCATTGTAACCCCAGTTTGGCTGCCATCAGCAATGCTGCTTGATCTGGCTTATTGGGCAACAAAGAAGAACAAGCACTCATTGATACTGTTTGGCGGAGTACTAGTAGGAATGTCATTACCATTGTTCAACATGGTAAACCTGATAACAGTAGCAGACCCACTAGAAACGGCCTTCAAATATCCAAGACCAACATTACCACCATACATGACACCAATAGAACCCCAGGTAGGTAAGTTCTATAACAGTCCAGTCGCACTGGGTGCTGGTGCTGGTGCAGTGTTGTCAGTAACGTTTGCAGCGTTAGGTTGTAAACTAAACACT
>NP-Gamma-2.2.4.1_OTU10__DQ148616
TGTACACACTACTTGTTCATAGTAGTAGTTGCAGTAAACTCTACACTGTTAACAATTAACACAGGTGACTACATCTTCTACACTGACTGGGCTTGGACATCATACACAGTATTTTCAATCGGAAATACTTTGATGTTAGTAGTAGGTGCAACCTATTATCTTACATTTACAGGTGTTCCAGGAACAGCAACGTATTACGGCCTTATTATGACAGTATATACTTGGGTAGCAAAGGGTGCATGGTTT---GCACTTGGATATCCATACGACTTCATTGTAACTCCAATTTGGTTGCCATCGGCAATGTTGCTTGATTTGGCGTATTGGGCTACAAAGAAGAATAAGCACTCTCTGATACTGTTTGGCGGTGTACTTGTAGGAATGTCTCTACCATTATTCAACATGGTAAACCTGATGACAGTAGCAGACCCACTAGAAACGGCATTCAAATATCCGAGACCAACATTACCACCATACATGGTACCAATAGAACCCCAAGTAGGTAAGTTCTATAACAGCCCGGTAGCACTTGGTGCAGGTGCTGGTGCAGTATTGGCAGTAACGTTTGCAGCTTTGGGTTGTAAACTCAATACT
>NP-Gamma-2.2.4.1_OTU11__JF924560
TGTACACACTACTTGTTCATAGTAGTAGTTGCAGTTAACTCTACACTGTTAACAATTAACACAGGTGACTACATCTTTTACACTGACTGGGCTTGGACATCATACACAGTATTTTCAATTGGAAATACTTTGATGATAGTAGTAGGTGCAACCTATTATCTTACATTTACAGGTGTTCCAGGAACAGCAACGTATTACGGCCTTATTATGACAGTATACACGTGGGTAGCAAAAGGTGCATGGTTT---GCACTTGGATATCCATATGACTTCATTGTAACACCCATTTGGGCGCCATCGGCAATGTTGCTTGATTTGGCTTATTGGGCTACAAAGAAGAACAAGCACTCCTTGATACTGTTTGGCGGTGTATTAGTTGGAATGTCTTTACCACTGTTCAACATGGTAAACTTGATGTTAGTAGCAGACCCACTAGAAACGGCATTCAAATATCCGAGACCAACATTGCCACCATACATGGTACCAATAGAACCCCAGGTAGGTAAGTTCTATAACAGCCCGGTAGCGCTTGGTGCAGGTGCTGGTGCAGTATTGGCAGTAACGTTTGCAGCTTTGGGTTGTAAACTCAATACT
>NP-Gamma-2.2.4.1_OTU1__JN190815
TGTACACACTACTTGTTCATAGTAGTAGTTGCAGTCAACTCAACACTGTTAACAATTAACGCAGGTGACTACATCTTCTACACTGACTGGGCCTGGACTTCGTTCACGGTATTTTCAATATCGCAAACCTTGATGCTTGTAGTAGGTGCAACCTATTACCTGACATTTACAGGTGTTCCAGGAACAGCTACGTACTATGCCTTGATTATGACAGTATACACGTGGGTAGCAAAAGGTGCATGGTTT---GCACTTGGATATCCATATGACTTCATTGTAACTCCAGTTTGGTTACCATCAGCTATGTTGCTTGATCTGGCTTATTGGGCTACAAAGAAGAACAAACATGGTTTGATACTGTTTGGCGGTGTACTGGTAGGAATGTCATTACCATTATTCAATATGGTAAACCTGATAACAGTCGCAGACCCACTAGAAACAGCATTCAAATATCCAAGACCAACGTTACCACCATACATGGTACCAATAGAACCACAGGTAGGTAAGTTCTATAACAGCCCAGTAGCATTAGGTGCTGGAGCAGGCTCAGTATTGTCGGTAACGTTTGCAGCATTGGGTTGTAAACTCAATACT
>NP-Gamma-2.2.4.1_OTU2__EU197137
TGTACACACTACTTGTTCATAGTAGTAGTTGCAGTCAACTCAACACTGTTAACAATTAACGCAGGTGACTACATCTTCTACACTGACTGGGCCTGGACTTCGTTCACGGTATTTTCAATATCGCAAACCTTGATGCTTGTAGTAGGTGCAACCTATTACCTGACATTTACAGGTGTTCCAGGAACAGCTACGTACTATGCCTTGATTATGACAGTATACACGTGGGTAGCAAAAGGTGCATGGTTT---GCACTTGGATATCCATATGACTTCATTGTAACTCCAGTTTGGTTACCATCAGCTATGTTGCTTGATCTGGCTTATTGGGCTACAAAGAAGAACAAACATGGTTTGATACTGTTTGGCGGTGTACTGGTAGGAATGTCATTACCATTATTCAATATGGTAAACCTGATAACAGTCGCAGACCCACTAGAAACGGCATTCAAATATCCAAGACCAACATTGCCACCATACATGACACCAATAGAACCCCAAGTAGGCAAGTTCTATAACAGCCCTGTAGCATTAGGTGCTGGAGCTGGTGCAGTATTGTCGGTAACGTTTGCAGCATTGGGTTGTAAACTCAATACT
>NP-Gamma-2.2.4.1_OTU3__GQ863134
TGTACACACTACTTATTCATAGTAGTGGTTGCAGTTAACTCAACACTGTTAACAATCAATGCAGGTGACTACATCTTCTACACTGACTGGGCTTGGACTTCATTTACGGTATTTTCAATATCGCAAACCTTGATGCTTGTAGTAGGTGCAACCTATTATCTAACATTTACAGGAGTTCCAGGAACAGCAACGTACTACGCCCTGATTATGACAGTATACACGTGGGTGGCAAAAGGTGCATGGTTT---GCACTAGGTTATCCATATGACTTCATTGTTACTCCAGTTTGGTTACCATCAGCAATGTTGCTTGATCTGGCCTATTGGGCTACAAAGAAGAATAAACACTCGTTGATACTGTTTGGTGGAGTACTGGTAGGAATGTCTTTACCATTGTTCAACATGGTAGACCTGATAACAGTCGCAGACCCACTAGAAACGGCATTCAAATATCCAAGACCAACATTGCCACCATACATGACACCAATAGAACCGCAAGTAGGCAAGTTCTATAACAGCCCAGTAGCACTTGGTGCCGGAGCGGGTGCAGTATTGTCGGTAACGTTTGCAGCGTTAGGTTGTAAACTGAATACT
>NP-Gamma-2.2.4.1_OTU4__JF924252
TGTACTCACTACTTATTCATAGTAGTGGTTGCAGTCAATTCGACTCTGTTAACAATTAACGCAGGTGACTACATCTTCTACACAGATTGGGCCTGGACTTCATACACGGTATTCTCAATATCGCAAACGTTGATGCTTGTAGTAGGAGCTACTTACTATCTTACATTTACAGGCGTTCCAGGAACAGCTACGTACTATGCTCTGATAATGACAGTGTATACGTGGGTCGCTAAAGGCGCATGGTTC---GCATTAGGTTACCCATATGACTTCATTGTAACGCCAGTTGGGTTGCCATCAGCAATGTTGCTTGATCTGGCGTACTGGGCTACAAAGAAGAATAAGCACTCGCTGATCTTATTCGGAGGTGTACTGGTAGGAATGTCATTACCATTGTTCAACATGGTAAACCTGATTACGGTCGCAGACCCACTTGAAACTGCTTTCAAGTATCCAAGACCAACATTACCACCATACATGACACCTATAGAACCTCAGGTAGGTAAATTCTACAATAGCCCAGTAGCACTTGGTGCTGGAGCGGGTGCTGTGTTGTCGGTCACGTTTGCAGCGTTAGGTTGTAAACTGAATACT
>NP-Gamma-2.2.4.1_OTU5__FJ227155
TGTACACACTACTTGTTCATAGTAGTAGTTGCAGCTAACTCAACACTGTTAACAATTAATGCAGGTGACTACATCTTCTACACTGACTGGGCCTGGACTTCATACACGGTATTTTCAATATCGCAAACCTTGATGCTTGTAGTAGGTGCAACCTATTATCTAACATTTACAGGTGTTCCAGGAACAGCTACGTATTACGGCCTAATAATGACAGTATATACGTGGGTAGCAAAAGGTGCATGGTTT---GCACTAGGATACCCATATGACTTCATTGTAACTCCAATTTGGTTACCATCAGCTATGTTGCTTGATTTGGCTTATTGGGCTACAAAGAAGAACAAGCATAGCTTGATACTGTTTGGCGGTGTACTGGTAGGAATGTCATTACCATTGTTCAATATGGTAAACCTGATAACAGTCGCAGACCCACTAGAAACGGCATTCAAATATCCAAGACCAACGTTGCCACCATACATGACACCTATAGAACCTCAAGTAGGCAAGTTCTATAACAGCCCTGTAGCACTTGGTGCTGGAGCTGGCGCAGTATTGTCGGTAACGTTTGCAGCATTGGGTTGTAAACTCAATACT
>NP-Gamma-2.2.4.1_OTU6__FJ601551
TGTACACACTACTTGTTCATAGTAGTAGTTGCAGTTAACTCAACACTGTTAACAATTAACGCAGGTGACTACATCTTCTACACTGACTGGGCCTGGACTTCATACACGGTATTTTCAATATCGCAAACCTTGATGCTTGTAGTAGGTGCAACCTATTACCTAACATTTACAGGTGTTCCAGGAACAGCAACGTACTATGCCTTGATTATGACAGTATATACTTGGGTAGCAAAAGGTGCATGGTTT---GCACTTGGATATCCATATGACTTCATTGTAACTCCAGCTTGGTTACCATCAGCAATGTTGCTTGATTTGGCTTATTGGGCTACAAAGAAGAATAAACACAGCTTGATACTGTTTGGCGGTGTACTTGTAGGAATGTCATTACCATTATTCAATATGGTAAACCTGATTACAGTCGCAGACCCACTAGAAACGGCGTTCAAATATCCAAGACCGACATTGCCACCATACATGACACCTATAGAACCACAGGTAGGCAAATTCTATAACAGCCCAGTAGCACTTGGTGCTGGAGCAGGTGCGGTATTGTCGGTAACGTTTGCAGCATTAGGTTGTAAACTCAATACT
>NP-Gamma-2.2.4.1_OTU7__HM589837
TGTACACACTACTTGTTCATAGTAGTAGTTGCAGTTAACTCAACATTGTTAACAATTAACGCAGGTGACTACATCTTCTACACTGACTGGGCCTGGACATCATACACGGTATTCTCAATATCACAAACCTTGATGTTAGTAGTAGGTGCTACTTACTATCTTACATTTACAGGAGTTCCAGGTACAGCAACGTATTACGCGCTTATAATGACGGTATACACGTGGGTAGCAAAAGGTGCATGGTTT---GCACTAGGATATCCATATGACTTCATTGTAACTCCAGTTTGGTTACCATCAGCAATGCTGTTGGACTTGGCTTATTGGGCTACAAAGAAGAACAAGCACAGCTTGATACTGTTTGGCGGTGTACTAGTAGGAATGTCATTACCACTGTTCAACATGGTAAACCTGATTACAGTCGCAGACCCACTAGAAACGGCATTCAAATATCCGAGACCAACATTGCCACCATACATGACACCGATTGAACCGCAGGTAGGTAAATTCTACAACAGTCCGGTTGCACTTGGTGCAGGAGCTGGTAGTGTCTTGTCCGTAACGTTCGCAGCGTTGGGTTGTAAACTTAACACT
>NP-Gamma-2.2.4.1_OTU8__FJ601588
TGTACACACTACTTGTTCATAGTAGTAGTTGCAGTTAACTCAACACTGTTAACAATTAACGCAGGTGACTACATCTTCTACACTGACTGGGCCTGGACTTCATACACGGTATTTTCAATATCGCAAACCTTGATGCTTGTAGTAGGCGCAACCTATTATCTAACATTTACAGGTGTTCCAGGAACAGCAACGTATTACGGCCTAATTATGACAGTATATACTTGGGTAGCAAAAGGTGCATGGTTT---GCACTTGGATATCCATACGACTTCATTGTAACTCCAATTTGGTTACCATCAGCAATGTTGCTTGATTTGGCTTATTGGGCTACAAAGAAGAATAAGCACAGCTTGATACTGTTTGGCGGTGTACTAGTAGGAATGTCGCTACCATTGTTTAATATGGTAAACCTGATGACAGTCGCAGACCCACTAGAAACAGCATTCAAATATCCAAGACCAACATTACCACCATACATGGTACCTATAGAACCACAGGTAGGTAAGTTCTATAACAGCCCAGTAGCACTTGGTGCTGGAGCAGGTTCAGTATTGTCGGTAACGTTTGCAGCATTGGGTTGTAAACTCAATACT
>NP-Gamma-2.2.4.1_OTU9__JX524536
TGTACACACTACTTGTTCATAGTAGTAGTTGCAGTTAACTCAACACTGTTAACAATTAACGCAGGTGACTACATCTTCTACACTGACTGGGCCTGGACTTCATACACGGTATTTTCAATATCGCAAACCTTAATGCTTGTAGTAGGTGCAACCTATTATCTAACATTTACAGGTGTTCCAGGAACAGCAACGTATTACGGCCTAATTATGACGGTATATACTTGGGTAGCAAAAGGTGCATGGTTT---GCACTTGGATACCCATACGACTTCATTGTAACTCCAATCTGGTTACCATCAGCAATGTTGCTTGATTTGGCATATTGGGCTACAAAGAAGAACAAGCATAGCTTGATACTGTTTGGCGGTGTACTTGTAGGAATGTCATTACCATTATTCAATATGGTAAACCTGATGACAGTAGCAGATCCACTAGAAACGGCATTCAAATATCCAAGACCAACGTTGCCACCATATATGGTACCTATAGAGCCTCAAGTAGGTAAGTTCTATAACAGCCCCGTAGCACTAGGTGCGGGTGCAGGTGCAGTACTGGCAGTAACGTTTGCAGCATTGGGTTGTAAACTCAATACT
>NP-Gamma-2.2.4.2_OTU1__FJ227786
TGTACCCACTACTTATTCATAGTAGTAGTCGGAGTTAACTCAACACTGTTAACAATTAACGCAGGTGACTACATCTTCTACACTGACTGGGCTTGGACTTCGTACACGGTATTTTCAATATCGCAATCGTTGATGCTTGTAGTAGGTGCAACATGCTATCTTACGTTTACAGGCGTTCCAGGCACGGCAACGTATTACGGCCTTATAATGACAGTATATACATGGGTAGCAAAAGGTGCATGGTTT---GCACTTGGATATCCATACGACTTCATCGTAACCCCAATTTGGATACCATCAGCAATGTTGCTTGATTTGGTTTATTGGGCTACAAAGAAGAACAAGCACTCCTTGATACTGTTTGGCGGTGTACTGGTAGGAATGTCATTACCGTTGTTCAACATGGTAAACCTGATGACAGTGGCAGACCCACTAGAAACGGCCTTCAAATATCCAAGACCAACATTACCACCATACATGGTACCGATAGAACCCCAAGTAGGTAAGTTCTATAACAGTCCAGTTGCCCTAGGTGCTGGTGCTGGTGCAGTGTTGGCGGTAACGTTTGCGGCGCTAGGTTGTAAACTCAACACT
>NP-Gamma-2.2.4.2_OTU2__JF924274
TGTACTCACTACTTATTCATAGTAGTAGTCGGAGTTAACTCAACACTGTTAACAATTAACGCAGGTGACTACATCTTCTACACTGACTGGGCTTGGACTTCGTACACGGTATTCTCAATATCGCAATCGTTGATGCTTGTAGTAGGTGCAACATACTATCTTACGTTTACAGGCGTTCCAGGTACAGCATCGTATTACGGCCTCATAATGACAGTATATACGTGGGTAGCAAAAGGTGCATGGTTT---GCACTTGGATACCCATACGACTTCATCGTAACCCCAATTTGGATACCATCAGCAATGTTGCTTGATTTGGTACATTGGGCTACAAAGAAGAACAAGCACTCCTTGATACTGTTTGGCGGTGTACTAGTAGGAATGTCATTACCATTATTCAACATGGTAAACCTGATGACAGTAGCAGACCCACTAGAAACGGCCTTCAAATACCCAAGACCGACATTACCACCGTACATGGTACCAATAGAACCCCAAGTAGGTAAGTTCTATAACAGTCCAGTTGCGCTTGGTGCTGGTGCTGGTGCAGTATTGGCGGTAACGTTTGCAGCGCTAGGTTGTAAACTTAACACT
>NP-Gamma-2.2.4.2_OTU3__JF430502
TGTACCCACTACTTGTTTATAGTAGTAGTCGGAGTTAACTCAACACTGTTAACAATTAGCGCAGGTGACTACATCTTCTACACTGACTGGGCTTGGACTTCGTACACGGTATTCTCAATATCGCAATCGTTGATGCTTGTAGTAGGTGCAACATACTATCTTACGTTTACAGGCGTTCCAGGTACAGCAACGTATTACGGCCTCATAATGACAGTATATACATGGGTAGCAAAAGGTGCATGGTTT---GCACTCGGATATCCATACGACTTCATCGTAACCCCAATTTGGTTGCCATCAGCAATGCTGCTTGATTTGGTATATTGGGCTACAAAGAAGAACAAACACTCATTGATACTGTTTGGCGGTGTACTAGTAGGAATGTCATTACCATTGTTCAACATGGTAAACCTGATGACAGTGGCAGACCCACTAGAAACGGCCTTCAAATATCCAAGACCGACATTACCACCATACATGGTACCGATAGAACCCCAAGTAGGTAAGTTCTATAACAGTCCAGTCGCACTGGGTGCTGGTGCTGGTGCAGTATTGGCAGTAACGTTTGCAGCGCTAGGTTGTAAACTCAACACT
>NP-Gamma-2.2.4.2_OTU4__JF430566
TGTACCCACTACTTGTTCATAGTAGTAGTCGGAGTTAACTCAACACTGTTAACAATTAACGCAGGTGACTACATCTTCTACACTGACTGGGCTTGGACTTCGTACACGGTATTCTCAATATCGCAATCGTTGATGCTTGTAGTAGGTGCAACATACTATCTTACGTTTACAGGCGTTCCGGGCACAGCAACGTATTACGGCCTCATAATGACAGTATATACATGGGTGGCAAAAGGTGCATGGTTT---GCACTTGGATATCCATACGACTTCATTGTAACCCCAATTTGGTTGCCATCAGCAATGTTGCTTGATTTGGTTTATTGGGCTACAAAGAAGAACAAACACTCGTTGATACTGTTTGGCGGTGTACTAGTAGGAATGTCATTACCATTGTTCAATATGGTAAACCTGATGACAGTAGCAGACCCACTAGAGACGGCCTTCAAATATCCAAGACCGACATTACCTCCATACATGACACCAATAGAACCTCAAGTAGGTAAGTTCTATAACAGTCCAGTTGCACTGGGTGCTGGTGCTGGTGCAGTATTGTCAGTAACGTTTGCAGCGTTAGGTTGTAAACTTAACACT
>NP-Gamma-2.2.4.2_OTU5__KJ778452
TGTACCCACTACTTATTCATAGTAGTAGTCGGAGTTAACTCAACACTGTTAACAATTAACGCAGGTGACTACGTCTTCTACACTGACTGGGCTTGGACTTCGTACACGGTATTCTCAATATCGCAATCGTTGATGCTTGTAGTAGGTGCAACATACTATCTTACGTTTACAGGCGTTCCAGGTACAGCAACGTATTACGGCCTCATAATGACAGTATATACATGGGTAGCCAAAGGTGCATGGTTT---GCACTAGGATATCCATATGACTTCATTGTAACCCCAATTTGGTTACCATCAGCAATGTTGCTTGATTTGGTCTATTGGGCTACAAAGAAGAACAAGCACTCCTTGATACTGTTTGGCGGTGTACTAGTAGGAATGTCATTACCATTATTCAACATGGTAAACCTGATGACAGTGGCAGACCCACTAGAAACGGCCTTCAAATATCCAAGACCGACACTACCACCATACATGACGCCGATAGAACCCCAAGTAGGAAAGTTCTATAACAGTCCAGTAGCACTTGGTGCTGGTGCTGGTGCAGTATTGTCAGTAACATTTGCAGCCTTAGGTTGTAAACTCAACACT
>NP-Gamma-2.2.5.1_OTU10__EU650968
TATACTCACTACTTGTTCATAGTAGTAGTTGCAGCTAACTCTACACTGTTAACAATTAATGCAGGAGACTACATTTTCTATACTGACTGGGCTTGGACTTCGTTCACGGTATTTTCAATATCGCAAACGTTGATGCTTGCAGTAGGTGCAACATATTACCTAACGTTTACAGGCGTTCCAGGGACAGCGACGTATTACGCCCTAATTATGACAGTATACACATGGATAGCAAAAGGTGCATGGTTT---GCTCTAGGTTATCCATATGACTTCATTGTAACACCAGTTTGGTTGCCATCAGCAATGTTGCTTGATTTGGCTTATTGGGCTACAAAGAAGAACAAACATTCATTGATACTGTTTGGCGGTGTACTTGTAGGAATGTCTTTACCATTATTCAATATGGTAAACCTGATTACAGTGGCAGACCCACTAGAAACGGCATTCAAATACCCAAGACCGACATTACCACCATACATGACACCAATAGAACCTCAAGTAGGTAAGTTCTATAACAGTCCAGTAGCACTGGGTGCAGGTGCAGGTGCAGTTTTGTCTGTAACATTTACGGCATTGGGTTGTAAACTGAATACT
>NP-Gamma-2.2.5.1_OTU1__JX305919
TGTACTCACTCATTGTTCATAGTAGTAGTTGCAGTTAACTCTACACTGTTAACAATTAATGCAGGAGACTACATTTTCTATACTGACTGGGCTTGGACATCGTTTACGGTATTTTCAATATCGCAAACTTTGATGCTTTGCGTAGGTGCAACATATTACCTAACGTCTACAGGCGTTCCAGGAACAGCGACGTATTACGCCCTAATTATGAGAGTATACACATGGATAGCAAAAGGTGCATGGTTT---GCTCTAGGTTATCCATATGACTTCATTGTAACACCAGTTTGGTTGCCATCAGCAATGTTGCTTGATTTGGCATATTGGGCTACAAAGAAGAATAAACATTCATTGATACTGTTTGGCGGTGTACTTGTAGGAATGTCTTTACCATTATTCAACATGGTAAACCTGATAACAGTAGCATACCCACTAGAAACGGCATTCAAATATCCAAGACCAACATTACCACCATACATGACACCTATAGAACCTCAAGTAGGTAAATTCTATAACAGCCCAGTAGCACTGGGAGCAGGTGCTGGTGCAGTGTTGTCTGTAACTATGGCTGAGTTGGGATGTAAATTAACAACG
>NP-Gamma-2.2.5.1_OTU2__JQ260604
TGTACTCACTACTTGTTCATAGTAGTAGTTGCAGTTAACTCTACACTGTTAACAATTAATGCAGGAGACTACATTTTCTATACTGACTGGGCTTGGACATCGTTTACGGTATTTTCAATATCGCAAACTTTGATGCTTTGCGTAGGTGCAACATATTACCTAACGTTTACAGGCGTTCCAGGAACAGCGACGTATTACGCCCTAATTACGACAGTATACACATGGATAGCAAAAGGTGCATGGTTT---GCTTTAGGTTATCCATATGACTTCATTGTAACACCAGTTTGGTTGCCATCAGCAATGTTGCTTGATTTGGCTTATTGGGCTACAAAGAAGAACAAACATTCGTTGATACTGTTTGGCGGTGTACTTGTAGGAATGTCTTTACCATTATTCAATATGGTAAACCTGATAACAGTAGCAGACCCACTAGAAACGGCATTCAAATATCCAAGACCAACATTGCCACCATACATGACACCAATAGAGCCTCAAGTAGGCAAATTCTATAACAGCCCAGTAGCACTGGGTGCAGGTGCAGGTGCAGTATTATCAGTAACCATGGCCGCATTGGAATGCAAACTGAACACG
>NP-Gamma-2.2.5.1_OTU3__AFPU000001
TGTACTCACTACTTGTTCATAGTAGTAGTTGCAGTTAACTCTACACTGTTAACAATTAATGCAGGAGACTACATTTTCTATACTGACTGGGCTTGGACATCGTTTACGGTATTTTCAATATCGCAAACTTTGATGCTTTGCGTAGGTGCAACATATTACCTAACGTTTACAGGCGTTCCAGGAACAGCGACGTATTACGCCCTAATTATGACAGTATACACATGGATAGCAAAAGGTGCATGGTTT---GCTCTAGGTTATCCATATGACTTCATTGTAACACCAGTTTGGTTGCCATCAGCAATGTTGCTTGATTTGGCATATTGGGCTACAAAGAAGAACAAACATTCATTGATACTGTTTGGCGGTGTACTTGTAGGAATGTCTTTACCATTATTCAACATGGTAAACCTGATAACAGTAGCAGACCCACTAGAAACGGCATTCAAATATCCAAGACCAACATTGCCACCATACATGACACCAATAGAGCCTCAAGTAGGTAAATTCTATAACAGTCCAGTAGCACTGGGTGCAGGTGCTGGTGCAGTATTGTCAGTTACGTTTACAGCATTAGGTTGTAAGCTAAACACT
>NP-Gamma-2.2.5.1_OTU4__JX488411
TGTACTCACTACTCGTTCATAGTAGTAGTTGCAGTTAACTCAACACTGTTAACAATTAATGCAGGCGACTACATTTTCTATACTGACTGGGCTTGGACTTCGTTCACGGTATTTTCAATATCGCAAACTTTGATGCTTTGCGTAGGTGCAACATATTACCTAACATTTACAGGTGTTCCAGGAACAGCGACGTATTACGGCCTAATTATGACAGTATACACATGGGTAGCAAAAGGCGCATGGTTT---TCTCTAGGTTATCCATATGACTTCATTGTAACACCAATTTGGTTACCATCAGCAATGTTGCTTGATTTGGCCTATTGGGCGACAAAGAGGAACAAACATTCCTTGATACTGTTTGGCGGAGTACTTGTAGGAATGTCTTTACCATTATTCAACATGGTAAACCTGATAACAGTAGCAGACCCACTAGAAACGGCATTCAAATACCCAAGACCAACATTGCCACCATACATGACACCGATAGAGCCTCAAGTAGGTAAATTCTATAACAGTCCAGTAGCACTGGGTGCAGGTGCGGGTGCAGTTTTGTCAGTTACATTTACAGCATTAGGTTGTAAGCTAAACACT
>NP-Gamma-2.2.5.1_OTU5__JX488424
TGTACTCACTACTTGTTCATAGTAGTAGTTGCAGTTAACTCTACACTGTTAACAATTAATGCAGGAGACTACATTTTCTATACTGACTGGGCTTGGACATCATTTACGGTATTTTCAATATCGCAAACTTTGATGCTTTGTGTAGGTGCAACATATTACCTAACATTCACTGGTGTTCCAGGAACAGCAACGTATTACGCCCTCATTATGACAGTATACACATGGATAGCAAAAGGTGCATGGTTT---GCATTAGGTTATCCATATGACTTCATTGTAACACCAGTTTGGTTACCATCAGCAATGTTGCTTGATTTAGCCTATTGGGCGACAAAGAAGAACAAACATTCGTTGATACTGTTTGGCGGAGTACTGGTAGGAATGTCTTTACCGTTATTCAACATGGTAAACCTGATAACAGTAGCAGACCCACTAGAAACGGCATTCAAATGTCCAAGACCAACATTGCCACCATACATGACACCGATAGAGCCTCAAGTAGGTAAATTCTATAATAGTCCAGTAGCACTGGGTGCTGGTGCGGGTGCAGTCTTGTCAGTTACGTTTACAGCGCTAGGTTGTAAATTGAATACT
>NP-Gamma-2.2.5.1_OTU6__JN375970
TGTACTCACTACTTATTCATAGTGGTAGTTGCAGTTAACTCTACACTGTTAACAATTAATGCAGGAGACTACATTTTCTATACTGACTGGGCTTGGACATCATTTACGGTATTTTCAATATCGCAAACTTTGATGCTTTGCGTAGGTGCAACATACTACCTAACATTTACAGGTGTTCCAGGAACAGCGACGTATTACGCCCTAATCATGACAGTATACACATGGGTAGCAAAAGGTGCATGGTTT---GCCCTAGGTTATCCATATGACTTCATTGTAACACCAGTCTGGTTGCCATCAGCAATGTTGCTTGATTTGGCCTATTGGGCCACAAAGAAGAACAAGCACTCCTTGATACTGTTTGGCGGTGTACTGGTAGGAGTGTCTTTACCATTATTCAATATGGTAAACCTGATAACAGTCGCAGACCCACTAGAAACGGCATTCAAATACCCAAGACCAACATTACCACCATACATGACACCAATAGAACCTCAAGTAGGTAAATTCTATAACAGTCCAGTAGCACTGGGTGCAGGTGCAGGTGCAGTTTTGTCGGTTACGTTTACAGCATTAGGTTGTAAGCTAAACACT
>NP-Gamma-2.2.5.1_OTU7__CM001158
TGTACTCACTACTTATTCATAGTAGTAGTTGCAGTTAACTCTACACTGTTAACAATTAATGCAGGAGACTACATTTTCTATACTGACTGGGCTTGGACATCCTTTGTGGTATTTTCAATATCACAAACATTGATGCTCGCGGTAGGTGCAACATACTACCTGACATTTACAGGTGTTCCAGGAACAGCGACGTATTACGCCCTAATTATGACAGTATACACATGGATAGCAAAAGGTGCATGGTTT---GCACTAGGATATCCATATGACTTCATTGTAACACCAGTTTGGTTACCATCAGCAATGTTGCTTGATTTAGCCTATTGGGCCACAAAGAAGAACAAGCACTCCTTGATACTGTTTGGCGGCGTACTAGTAGGAATGTCTTTACCATTATTCAACATGGTAAACCTGATAACAGTAGCAGACCCACTAGAAACGGCATTCAAATACCCAAGACCAACATTACCACCATACATGACACCAATAGAACCTCAAGTAGGTAAATTCTATAACAGTCCAGTAGCACTGGGTGCAGGTGCAGGTGCAGTATTGTCGGTTACATTTACAGCATTAGGTTGTAAATTAAACACT
>NP-Gamma-2.2.5.1_OTU8__EU651165
TGTACCCACTACTTATTCATAGTAGTAGTTGCGGTTAACTCGACTTTGTTAACAATTAATGCAGGAGACTATATCTTCTACACTGACTGGGCCTGGACATCGTTTGTAATATTCTCAATATCTCAAACGTTAATGCTTGTAGTAGGTGCATCATATTACCTAACGTTTACAGGCGTTCCAGGAACAGCGACGTATTACGCCCTAATTATGACAGTATACACATGGATAGCAAAAGGTGCATGGTTT---GCACTAGGATATCCATATGACTTCATTGTAACACCAGTTTGGTTACCATCAGCAATGTTGCTTGATTTAGCCTATTGGGCCACAAAGAAGAACAAGCACTCCTTGATACTGTTTGGCGGCGTACTAGTAGGAATGTCTTTACCATTATTCAACATGGTAAACCTGATAACAGTAGCAGACCCACTAGAAACGGCATTCAAATACCCAAGACCGACATTACCACCATACATGACACCAATAGAACCTCAAGTAGGTAAATTCTATAACAGTCCAGTAGCACTGGGTGCAGGTGCAGGTGCAGTATTGGCGGTTACATTTACAGCATTAGGTTGTAAATTAAACACT
>NP-Gamma-2.2.5.1_OTU9__DQ148655
TGTACTCACTACTTATTCATAGTAGTAGTTGCAGTTAACTCAACACTGTTAACAATTAATGCAGGAGACTACATTTTCTATACTGACTGGGCTTGGACTTCGTTTACGGTATTTTCAATATCGCAAACGTTGATGCTTTGTGTAGGTGCAACGTATTACCTAACATTTACAGGTGTTCCAGGAACAGCAACGTATTACGCCCTAATTATGACAGTATATACATGGATAGCAAAAGGTGCATGGTTT---GCACTAGGTTATCCATACGACTTCATTGTAACACCAGTTTGGTTACCATCAGCAATGTTGCTTGATTTAGCCTATTGGGCAACAAAGAAGAACAAGCACTCCTTGATACTGTTTGGCGGAGTACTAGTAGGAATGTCTTTACCATTATTCAATATGGTAAACCTGATTACAGTGGCAGACCCACTAGAAACGGCATTCAAATACCCAAGACCGACATTACCACCATACATGACACCAATAGAGCCTCAAGTAGGTAAATTCTATAACAGTCCAGTAGCTCTGGGTGCAGGTGCAGGTGCAGTTTTGTCGGTAACATTTACAGCGTTAGGTTGTAAACTGAACACT
>NP-Gamma-2.2.5.2_OTU1__EU590645
ACGACACACTACTTGTTCATAGTAGTAGTTGCTGTAAATAGCACCTTACTTACCATCAATGCGGGAGACTATATTTTCTATACTGACTGGGCTTGGACTTCGTTTACGGTATTTTCAATATCGCAAACGTTGATGCTTGCAGTAGGTGCAACATATTACCTGACATTTACAGGTGTTCCAGGAACAGCAACGTACTACGGCCTAATTATGACAGTATACACATGGGTAGCAAAAGGCGCATGGTTT---GCACTAGGTTATCCATATGACTTCATTGTAACACCAATTTGGTTACCATCAGCAATGTTGCTTGATCTAGCTTATTGGGCTACAAAGAGGAACAAGCACTCCTTGATACTGTTTGGCGGAGTACTGGTAGGAATGTCTTTACCATTATTCAACATGGTAAACCTGATAACAGTAGCAGACCCACTAGAAACGGCATTCAAATATCCAAGACCAACATTGCCACCATACATGACACCAATAGAGCCTCAAGTAGGTAAATTCTATAACAGTCCAGTAGCACTGGGTGCAGGTGCGGGTGCAGTCTTGTCTGTTACATTTACAGCCCTAGGTTGTAAACTGAACACT
>NP-Gamma-2.2.5.2_OTU2__KF618762
TGTACTCACTACTTGTTCATAGTAGTGGTTGCAGTAAACTCTACCCTGCTAACAATTAATGCAGGAGACTACATTCTCTATACTGACTGGGCTTGGACTTCGTTTACGGTATTTTCAATATCGCAAACGTTGATGCTTGCAGTAGGTGCAACATATTACCTGACATTTACAGGTGTTCCAGGAACAGCGACGTATTACGCTCTAATTATGACAGTATACACATGGATAGCAAAAGGCGCATGGTTT---GCACTTGGTTATCCATATGACTTCATTGTAACACCAATTTGGTTACCATCAGCAATGTTGCTTGATCTAGCTTATTGGGCTACAAAGAGGAACAAGCACTCCTTGATACTGTTTGGCGGAGTACTGGTAGGAATGTCTTTACCATTATTCAACATGGTAAACCTGATAACAGTAGCAGACCCACTAGAAACGGCATTCAAATATCCAAGACCAACATTGCCACCATACATGACACCAATAGAGCCTCAAGTAGGTAAATTCTATAACAGTCCAGTAGCACTGGGTGCAGGTGCGGGTGCAGTCTTGTCTGTTACATTTACAGCCCTCGGTTGTAAACTGAACACT
>NP-Gamma-2.2.5.2_OTU3__JX305902
TGTACTCACTACTTATTCATAATAGTAGTTGCAGTTAACTCAACACTGTTAACAATTAATGCAGGAGACTACATTTTCTATACTGACTGGGCTTGGACTTCGTTCACGGTGTTTTCAATATCGCAAACGTTGATGCTTGCAGTAGGTGCAACATATTACCTGACATTTACAGGGGTTCCAGGAACAGCAACGTACTACGGCCTAATTATGACAGTATACACATGGGTAGCACAAGGCGCATGGTTT---GCACTAGGTTATCCATATGCCTTCATTGTAACACCAATTTGGTTACCATCAGCAATGTTGCTTGATCTAGCCTATTGGGCCACAAAGAAGAACAAGCACTCCTTGATACTGTTTGGCGGAGTACTGGTAGGAATGTCTTTACCATTATTCAACATGGTAAACCTGATAACAGTAGCAGACCCACTAGAAACGGCATTCAACTATCCAAGACCAACATTGCCACCATACATGACACCAATAGAGCCTCACTTAGGTAAATTCTATAACAGTCCAGTAGCTCTCGGTGCAGGTGCAGGTGCAGTCTTGTCAGTTACATTTACAGCCTTAGGTTGTAAGCTGAACACT
>NP-Gamma-2.2.5.2_OTU4__KF618761
TGTACTCACTACTTATTCATAGTAGTGGTTGCTGTTAACTCAACACTGTTAACAATTAATGCAGGAGACTACATTTTCTATACTGACTGGGCTTGGACTTCCTTTACGGTGTTTTCAATATCGCAAACGTTGATGCTTGCTGTGGGTGCAACATATTACCTGATCTTTACAGGTGTTCCTGGAACAGCCACATACTACGGCCTAATTATGACAGTATACACATGGGTAGCAAAAGGCGCATGGTTT---GCACTGGGTTATCCATATGACTTCATTGTGACACCAATTTGGTTACCATCAGCAATGTTGATTGATCTAACCTATTGGGCCACAAAAAGGAACAAGCACTCCTTGATACTGTTTGGCGGAATACTGGTAGGAATGTCTTTACCATTATTCAACATGGTAAACCTGATGACCGTAACGGATCCACTAGAAACGGCATTCAAATATCCTAGACCAACATTGCCACCATACATGACACCAATCGAGCCTCAAGTAGGTAAATTCTATAACAGTCCTGTAGCACTGGGTGCAGGTGCGGGTGCAGTCTTGTCCGTTACATATACATGCCTAGGTTGTAAACTGAACACT
>NP-Gamma-2.2.5.2_OTU5__KJ152880
TGTACTCACTACTTATTCATGGTAGTAGTTGCAGTTAACTCAACACTGTTAACAATTAATGCAGGAGACTACATTTTCTATACTGACTGGGCCTGGACTTCGTTCACGGTATTTTCAATATCGCAAACGTTGATGCTTTGCGTAGGTGCAACATATTACCTGACATTTACAGGTGTTCCAGGAACAGCAACGTACTACGGCCTAATTATGACAGTATACACATGGGTAGCAAAAGGCGCATGGTTT---TCACTAGGTTATCCATATGACTTCATTGTAACACCAGTTTGGTTACCATCAGCAATGTTGCTTGATCTGGCCTATTGGGCCACAAAGAAGAACAAGCACTCCTTGATACTGTTTGGCGGAGTACTGGTAGGAATGTCTTTACCATTATTCAACATGGTAAACCTGATGTTAGTAGCAGACCCACTAGAAACGGCATTCAAATATCCAAGACCAACATTGCCACCATACATGACACCAATAGAGCCTCAAGTAGGTAAATTCTATAACAGTCCAGTAGCACTGGGTGCAGGTGCGGGTGCAGTCTTGGCGGTTACATTTACAGCCTTAGGTTGTAAACTGAACACT
>NP-Gamma-2.2.5.Incertae_sedis.1_OTU1__DQ148653
TGTACTCACTACTTATTCATAGTAGTAGTTGCAGTTAACTCAACACTGTTAACAATTAATGCAGGTGACTACATTTTCTATACTGACTGGGCTTGGACTTCGTTTACGGTATTTTCAATATCGCAAACATTGATGCTTGCAGTAGGTGCAACATACTACCTGACATTTACAGGTGTTCCAGGAACAGCAACGTACTACGGCCTAATTATGACAGTATACACATGGGTAGCAAAAGGTGCATGGTTT---GCACTAGGTTACCCATATGACTTCATTGTAACACCAATTTGGTTACCATCAGCAATGTTGCTTGATTTAGCCTATTGGGCCACAAAGAAGAACAAGCACTCCTTGATACTGTTTGGCGGTGTACTAGTAGGAATGTCTTTACCATTATTCAATATGGTAAACCTGATAACAGTCGCAGACCCACTAGAAACGGCATTCAAATACCCAAGACCAACATTACCACCATACATGACACCAATAGAACCTCAAGTAGGTAAGTTCTATAACAGTCCAGTAGCGCTGGGTGCAGGTGCAGGTGCAGTTTTGTCGGTTACGTTTACAGCACTAGGTTGTAAACTAAATACT
>NP-Gamma-2.2.5.Incertae_sedis.1_OTU2__KC157988
TGTACTCACTACTTATTCATAGTAGTAGTTGCAGTTAACTCAACACTGTTAACAATTAATGCAGGAGACTACATTTTCTATACTGACTGGGCTTGGACTTCGTTTACGGTATTTTCAATATCGCAAACATTGATGCTTGCAGTAGGTGCAACATACTACCTGACATTTACAGGTGTTCCAGGAACAGCGACGTACTACGGCCTAATTATGACAGTATACACATGGGTAGCAAAAGGTGCATGGTTT---TCACTAGGTTATCCATATGACTTCATTGTAACACCAATTTGGTTACCATCAGCAATGTTGCTTGATCTAGCCTATTGGGCCACAAAGAAGAACAAACACTCGTTGATACTGTTTGGCGGTGTACTGGTAGGAATGTCTTTACCATTATTCAATATGGTAAACCTGATAACAGTCGCAGACCCACTAGAAACGGCGTTCAAATACCCAAGACCAACATTACCACCATATATGACACCGATAGAACCTCAAGTAGGTAAATTCTATAACAGTCCAGTCGCGCTGGGCGCAGGTGCAGGTGCGGTATTGTCGGTAACGTTTACGGCGCTAGGTTGTAAACTGAACACT
>NP-Gamma-2.2.5.Incertae_sedis.2_OTU1__JX305920
TGTACTCACTACTTATTCATAGTAGTAGTTGCAGTTAACTCAACACTGTTAACAATTAATGCAGGAGACTACATTTTCTATACTGACTGGGCTTGGACTTCGTTCACGGTATTTTCAATATCGCAAACGTTGATACTTGCAGTAGGTGCAACATATTACCTGACATTAACAGGTGTTCCAGGAACAGCAACGTACTACGGCCTAATTATGACAGTATACACATGGGTAGCAAATGGCGCATGGTTT---GCACAAGTTCATCCATATGACTTCATTGTAACACCAAATTGGTTACCATCAGCAATGCTGTTTGATTTAGCCTATTGGGCAACAAAGAGGAACAAGCAGTCCTTGATACTGTTCGGGGGAGTATTGGTAGGAATGTCTTTACCATTATTCAACATGATAAACCTGATAACAGTAGCAGACCCACTAGAAACGGCATTCAAATATGCAAGACCAACATTGCCACCATACATGACACCAATAGAACCTCAAGTAGGTAAGTTCTATAACAGTCCAGTAGCAGTGGGTGCAGGTGCGGGTGCAGTTTTGTCAGTTACATTTACAGCCTTAGGTTGTAAACTAAACACT
>NP-Gamma-2.2.5.Incertae_sedis.2_OTU2__EU650974
TGTACTCACTACTTATTCATAGTAGTAGTTGCAGTTAACTCAACACTGTTAACAATTAATGCAGGAGACTACATTTTCTATACTGACTGGGCTTGGACTTCGTTCACGGTATTTTCAATATCGCAAACTTTGATGCTTTGCGTAGGTGCAACATATTACCTAACGTTTACAGGCGTTCCAGGAACAGCGACGTATTACGCCCTAATTATGACAGTATACACATGGGTAGCAAAAGGCGCATGGTTT---GCACTAGGTTATCCATATGACTTCATTGTAACACCAATTTGGTTACCATCAGCAATGCTGCTTGATTTAGCCTATTGGGCAACAAAGAGGAACAAGCACTCCTTGATACTGTTCGGCGGAGTATTGGTAGGAATGTCTTTACCATTATTCAACATGGTAAACCTGATAACAGTAGCAGACCCACTAGAAACGGCATTCAAATATCCAAGACCAACATTGCCACCATACATGACACCAATAGAACCTCAAGTAGGTAAGTTCTATAACAGTCCAGTAGCACTGGGTGCAGGTGCGGGTGCAGTTTTGTCAGTTACATTTACAGCCTTAGGTTGTAAACTAAACACT
>NP-Gamma-2.2.5.Incertae_sedis.3_OTU1__GQ499453
TGTACACACTACTTATTCATAGTAGTAGTTGCAGTTAACTCTACACTGTTAACAATTAATGCAGGTGACTACATTTTCTATACTGACTGGGCTTGGACGTCGTTCACGGTGTTTTCAACATCACAAACATTGATGCTTTGTGTAGGTGCAACATATTACCTAACGTTTACGGGCGTTCCAGGAACAGCAACGTACTACGCTCTAATTATGACAGTATACACATGGATTGCAAAAGGTGCATGGTTT---GCACTTGGATATCCATATGACTTCATTGTAACACCAATTTGGTTACCATCGGCAATGTTGCTTGATCTAGCCTATTGGGCCACGAAGAAGAACAAGCACTCCTTGATACTGTTTGGCGGAGTACTAGTAGGAATGTCATTACCAATGTTTAACATGGTAAACCTGATAACAGTAGCAGACCCACTAGAAACGGCCTTCAAATATCCAAGACCGACATTGCCACCATACATGACACCAATAGAGCCTCAAGTAGGTAAATTCTATAACAGTCCTGTAGCACTTGGTGCAGGTGCTGGTGCAGTTTTGTCCGTTACATTTACGGCATTAGGCTGTAAACTAAACACT
>NP-Gamma-2.2.5.Incertae_sedis.3_OTU2__GQ499694
TGTACACACTACTTGTTCATAGTAGTAGTAGCAGTTAACTCTACACTGTTAACAATTAATGCAGGTGACTACATTTTCTATACTGACTGGGCTTGGACTTCGTTCACGGTATTTTCAATATCACAAACATTGATGCTTTGTGTAGGTGCAACATATTACCTAACGTTTACGGGTGTTCCAGGAACAGCAACGTACTACGGCCTAATTATGACAGTATACACATGGGTAGCAAAAGGCGCATGGTTT---GCACTTGGATATCCATATGACTTCATTGTAACTCCAATTTGGTTACCATCAGCAATGTTGCTTGATCTAGCTTATTGGGCCACAAAGAAGAACAAGCACTCCTTGATACTGTTTGGCGGAGTACTGGTAGGAATGTCATTACCATTATTCAATATGGTAAACCTGATAACGGTAGCAGACCCACTAGAAACGGCCTTCAAATATCCAAGACCGACATTACCACCATATATGACACCTATAGAACCTCAGGTAGGTAAATTCTATAACAGTCCAGTTGCACTTGGTGCAGGTGCTGGTGCAGTGTTGTCAGTTACGTTTACAGCACTAGGTTGTAAGCTAAATACT
>NP-Gamma-2.2.5.Incertae_sedis.4_OTU1__GQ331490
TGTACACACTACTTATTCATAGTAGTAGTTGCAGTTAACTCAACACTGTTAACAATTAATGCAGGTGACTACATCTTCTACACTGACTGGGCTTGGACTTCGTTCACGGTATTTTCAATATCGCAAACGTTGATGCTTGCAGTAGGTGCAACATATTACCTAACTTTCACAGGCGTTCCAGGTACAGCAACGTACTACGGCCTTATTATGACAGTATACACATGGGTAGCCAAGGGTGCATGGTTT---TCACTTGGATATCCATACGACTTCATTGTAACTCCAGTATGGTTACCATCAGCAATGCTGCTTGATCTCGCATATTGGGCGACAAAGAAGAACAAACACTCGTTGATACTGTTTGGCGGAGTACTAGTAGGAATGTCATTACCATTATTCAATATGGTAAACCTGATAACAGTAGCAGACCCACTCGAAACGGCCTTCAAATATCCAAGACCAACATTACCACCATACATGACACCAATAGAACCCCAGGTAGGTAAGTTCTATAACAGCCCAGTAGCACTTGGTGCCGGTGCCGGTGCAGTTTTGTCGGTAACGTTTACGGCGTTAGGTTGTAAGCTTAACACG
>NP-Gamma-2.2.5.Incertae_sedis.4_OTU2__GQ331563
TGTACACACTACTTATTCATAGTAGTGGTTGCAGTTAACTCAACACTGTTAACAATCAACGCAGGAGACTACATCTTCTACACTGACTGGGCTTGGACTTCGTTCACGGTATTCTCTATATCGCAAACGTTGATGCTTGCAGTAGGTGCAACATATTACCTAACTTTCACAGGCGTTCCAGGTACAGCAACGTACTACGGCCTCATTATGACGGTATACACATGGGTAGCAAAGGGTGCATGGTTT---TCACTCGGATATCCATACGACTTCATTGTAACTCCAATATGGTTACCATCAGCAATGTTGCTTGATTTAGCTTATTGGGCCACAAAGAAGAACAAACATTCGTTGATACTGTTTGGCGGAGTACTAGTAGGAATGTCGTTACCACTGTTCAACATGGTAAACCTGATAACAGTGGCAGACCCACTAGAAACGGCCTTCAAATATCCAAGACCAACATTACCACCATACATGACACCAATAGAACCTCAAGTAGGAAAATTCTATAACAGTCCAGTAGCACTGGGTGCCGGAGCTGGTGCGGTATTGTCGGTTACGTTTACAGCACTAGGTTGTAAGCTGAACACT
>NP-Gamma-2.2.5_OTU10__FJ227851
TGTACACACTACCTATTCATTGTAGTAGTAGCTGTGAACTCAACACTGTTGACAATTAACGCAGGTGACTACATCTTCTATACTGACTGGGCTTGGACTTCGTACACGGTATTTTCAATATCGCAATCGTTGATGCTTGTAGTAGGTGCAACATATTACCTAACTTTTACAGGTGTTCCAGGTACAGCAACGTACTACGGCCTTATAATGACGGTATACACATGGGTGGCAAAAGGTGCATGGTTT---GCACTTGGATATCCATATGACTTCATTGTAACACCAATTTGGCTGCCATCAGCAATGCTGCTTGATTTGGTCTATTGGGCTACAAAGAAGAACAAGCACTCATTGATACTGTTTGGCGGAGTACTAGTAGGAATGTCATTACCATTATTCAACATGGTAAACCTGATGACAGTAGCAGACCCACTTGAAACGGCCTTCAAATATCCAAGACCAACATTACCACCATACATGACACCAATAGAACCACAAGTAGGTAAGTTCTATAATAGTCCAGTAGCGCTGGGTGCAGGTGCAGGTGCAGTCTTGTCGGTTACGTTTGCAGCATTAGGTTGTAAACTAAACACT
>NP-Gamma-2.2.5_OTU11__GQ331564
TGTACACACTACTTATTCATAGTAGTAGTTGCAGTTAACTCAACACTGTTAACAATTAATGCAGGAGACTACATCTTCTACACTGACTGGGCTTGGACTTCGTACACGGTATTCTCAATATCGCAAACGTTGATGCTTGTAGTAGGTGCAACATATTACCTAACTTTCACAGGTGTTCCAGGTACAGCAACGTACTACGGCCTTATTATGACAGTATACACATGGGTAGCAAAAGGTGCATGGTTT---GCACTCGGATATCCATATGACTTCATTGTAACACCAATCTGGTTACCATCAGCAATGTTGCTTGATCTAGCCTATTGGGCCACAAAGAAGAACAAGCACTCCTTGATACTGTTTGGCGGAGTACTAGTAGGAATGTCTTTACCATTGTTCAACATGGTAAACCTGATAACAGTTGCAGACCCACTAGAAACGGCCTTCAAATATCCAAGACCAACATTACCACCATACATGACACCAATAGAACCTCAAGTAGGAAAGTTCTATAACAGTCCAGTCGCTTTGGGCGCAGGTGCCGGTGCAGTTTTGTCGGTTACGTTTACAGCATTAGGTTGCAAACTAAATACT
>NP-Gamma-2.2.5_OTU12__EU651197
TGTACACACTACTTATTCATAGTAGTAGTTGCAGTTAACTCAACACTGTTAACAATTAATGCAGGTGACTACATCTTCTACACTGACTGGGCTTGGACTTCGTACACGGTATTCTCAATATCGCAAACGTTGATGCTTGTGGTAGGTGCAACATATTACCTTACATTTACAGGCGTTCCAGGTACAGCAACGTACTACGGCCTTATTATGACAGTATACACATGGGTAGCAAAAGGTGCATGGTTC---GCACTTGGATATCCATATGACTTCATTGTAACACCAATTTGGTTACCGTCAGCAATGCTGCTTGATCTAGCCTATTGGGCGACAAAGAAGAACAAGCACTCCTTGATACTGTTTGGCGGAGTACTAGTAGGAATGTCATTACCATTATTCAATATGGTAAACCTGATAACAGTAGCAGACCCACTAGAAACGGCCTTCAAATATCCAAGACCAACATTACCACCATATATGACACCAATAGAACCGCAAGTAGGCAAGTTCTATAACAGTCCAGTCGCACTGGGTGCAGGTGCAGGTGCAGTATTAGCGGTAACGTTTGCAGCATTAGGTTGTAAACTTAACACT
>NP-Gamma-2.2.5_OTU1__EU309881
TGTACTCACTACTTATTCATAGTAGTAGTTGCAGTTAACTCAACACTGTTAACAATTAATGCAGGTGACTACATTTTCTATACTGACTGGGCTTGGACTTCGTTCACGGTATTTTCAATATCGCAAACGTTGATGCTTTGTGTAGGTGCAACATATTACCTAACATTTACAGGCGTTCCAGGAACAGCAACGTACTACGGCCTAATTATGACAGTATACACATGGGTAGCAAAAGGCGCATGGTTT---GCACTAGGTTATCCATATGACTTCATTGTAACACCCATTTGGTTACCCTCAGCGATGCTGTTGGATTTAGCCTATTGGGCAACAAAGAAGAACAAACACTCGTTGATACTGTTTGGCGGAGTACTGGTAGGAATGTCTTTACCATTATTCAATATGGTAAACCTGATAACAGTAGCGGACCCACTAGAAACGGCATTCAAATACCCAAGACCAACATTGCCACCATACATGACACCAATAGAACCTCAAGTAGGTAAATTCTATAACAGTCCAGTAGCACTGGGTGCAGGTGCAGGTGCAGTTTTGTCGGTTACATTTACAGCATTAGGTTGTAAACTAAACACT
>NP-Gamma-2.2.5_OTU2__HQ168103
TGTACTCACTACTTGTTCATAGTAGTAGTTGCAGTTAACTCAACACTGTTAACAATTAACGCAGGAGACTACATTTTCTATACTGACTGGGCTTGGACTTCGTTCACGGTATTTTCAATATCGCAAACGTTGATGCTTGCAGTAGGTGCAACATATTACCTGACATTTACAGGTGTTCCAGGAACAGCGACGTATTACGCCCTAATTATGACAGTATACACATGGATAGCAAAAGGCGCATGGTTT---GCACTTGGTTATCCATATGACTTCATTGTAACACCAATTTGGTTACCATCAGCAATGTTGCTTGATTTGGCCTATTGGGCGACAAAGAAGAACAAGCACTCCTTGATACTGTTTGGCGGTGTACTGGTAGGAATGTCTTTACCACTATTCAACATGGTAAACCTGATAACAGTAGCAGACCCACTAGAAACGGCATTCAAATATCCAAGACCAACATTGCCACCATACATGACACCAATAGAACCTCAAGTAGGTAAATTCTATAACAGTCCAGTAGCACTGGGTGCTGGTGCAGGTGCAGTCTTGTCGTGTACATTTACAGCACTGGGTTGTAAACTAAACACT
>NP-Gamma-2.2.5_OTU3__JN179492
TGTACTCACTACTTATTCATAGTAGTAGTTGCAGTTAACTCTACACTGTTAACAATTAATGCAGGAGACTACATTTTCTATACTGACTGGGCTTGGACTTCCTTCTCGGTATTTTCAATATCCCAAACGTTGATGCTTGGAGTAGGTGCAACATATTACCTGACATTTACAGGTGTTCCAGGAACAGCAACGTACTACGGCCTAATTATGACAGTATACACATGGGTAGCAAAAGGCGCATGGTTT---GCACTTGGTTATCCATATGACTTCATTGTAACACCAATTTGGTTACCATCAGCAATGTTGCTTGATTTATCCTATTGGGCAACAAAGAAGAACAAACATTCGTTGATACTGTTTGGCGGAGTACTTGTAGGAATGTCTTTACCATTGTTCAACATGGTAAACCTGATAACAGTAGCAGACCCACTAGAAACGGCCTTCAAATACCCAAGACCAACTTTACCACCATACATGACACCGATAGAACCTCAAGTAGGTAAATTCTATAACAGTCCGGTAGCACTGGGTGCTGGTGCTGGTGCAGTATTGTCGGTTACGTTTACAGCATTAGGTTGTAAACTAAACACT
>NP-Gamma-2.2.5_OTU4__JQ404240
TGTACTCACTACTTATTCATAGTAGTAGTTGCAGTTAACTCAACACTGTTAACAATTAATGCAGGAGACTACATTTTCTATACTGACTGGGCTTGGACTTCGTTCACGGTATTTTCAATATCGCAAACGTTGATGCTTGCAGTAGGTGCAACATATTACCTGACATTTACAGGTGTTCCAGGAACAGCAACGTACTACGGCCTAATTATGACAGTATACACATGGGTAGCAAAAGGCGCATGGTTT---GCACTAGGTTATCCATATGACTTCATTGTAACACCAATTTGGTTACCATCAGCAATGCTGCTTGATTTAGCCTATTGGGCAACAAAGAGGAACAAGCACTCCTTGATACTGTTTGGCGGAGTACTGGTAGGAATGTCTTTACCATTATTCAACATGGTAAACCTGATAACAGTAGCAGACCCACTAGAAACGGCATTCAAATACCCAAGACCAACATTGCCACCATACATGACACCAATAGAGCCTCAAGTAGGTAAATTCTATAACAGTCCAGTAGCACTGGGTGCAGGTGCGGGTGCAGTTTTGTCAGTTACATTTACAGCACTAGGTTGTAAACTAAACACT
>NP-Gamma-2.2.5_OTU5__JX305901
TGTACTCACTACTTATTCATAGTAGTAGTTGCAGTTAACTCAACACTGTTAACAATTAATGCAGGAGATTACATTCTCTATACTGACTGGGCTTGGACTTCGTTCACGGTATCTTCAATGTCGCAAACGTTCATGCTTGTAGTAGGTGCAACATATTACCTGACACTTACAGGTGTTCCAGGAACAGCAACGTACTACGGCTTAATTATGACAGTATACACATGGGTAGCTAAGGGAGCATGGTAT---GCACTAGGTTATCCCTATGACTTCATTGTAACACCAATTTGGTTACCATCAGCAATGTTGCTTGATTTAGCCTATTGGGCAACAAAGAGGAACAAGCACTCCTTGATACTGATTGGCGGAGTACTAGTAGGAATGTCTTTACCATTATTCAAGATGGTAAACCTGATAACAGTAGCAGACCCACTAGAAACGGCATTCAAATACCGAAGACCAACATTGCCACCATACATGATACCAATAGAACCTCAAGTAGGTAATTTCTATAACAGTCCAGTAGCACTGGGTGCAGGTACGGGTGCAGTGTTGTCGGTTACATTTACAGCCTTAGGTTGTAAACTAAACAAG
>NP-Gamma-2.2.5_OTU6__KF803148
TGTACTCACTACTTATTCATAGTAGTAGTTGCAGTTAACTTAACATTGTTAACAATTAATGCAGGAGATTACATTTTTTATACTGAATGGGCTTGGAATTTGTTCACGGTATTTTCAATATTGCAAACGTTGATGCTTGCAGTAGGTGCAACATATTACCTAACATTTACAGGTGTTCCAGGAACAGTAAAGTATTACGCCCTAATTATGACAGTATACACATGGATAGCAAAAGGTGCATGGTTT---GCACTTGGTTATCCATATGACTTCATTGTGACACCAATTTGGTTACCATCAGCAATGTTGCTTGATTTGGCCTATTGGGGTACAAAGAGGAACAAGCACTCCTTGATACTGTTTGGCGGAGTACTGGTAGGAATGTCTTTACCATTATTCAACATGGTAAACCTGATAACAGTAGCAGATTCACTAGAAACGGCATTCAAATACCCAAGACCAACATTGCCACCATACATGACACCAATAGAATCTCAAGTAGGTAAATTCTATAACAGTCCAGTAGCACTGGGTGCAGGTGCGGGTGCAGTTTTGTCAGTTATATTTACAGCATTAGGTTGTAAACTAAACACT
>NP-Gamma-2.2.5_OTU7__KF856996
ACTACACACTATCTATTCATAGTTGTAGTTGCTGTAAATAGTACATTATTGACAATCAACGCAGGAGACTACATTTTCTATACTGACTGGGCTTGGACTTCGTTTACGGTATTTTCAATATCGCAAACATTGATGCTTGCAGTAGGTGCAACATATTACCTGACATTTACAGGTGTTCCAGGAACAGCGACGTATTACGCCCTAATTATGACAGTATACACATGGATAGCAAAAGGCGCATGGTTT---GCACTTGGTTATCCATATGACTTCATTGTAACACCAATTTGGTTACCATCAGCAATGTTGCTTGATTTGGCCTATTGGGCTACAAAGAGAAACAGGCACTCCTTGATACTGTTTGGCGGAGTACTAGTAGGAATGTCTTTACCATTATTCAACATGGTAAACCTGATAACAGTAGCAGACCCACTAGAAACGGCATTCAAATACCCAAGACCTACATTGCCACCATACATGACACCAATAGAGCCTCAAGTAGGTAAATTCTATAACAGTCCAGTAGCACTGGGTGCAGGTGCGGGTGCAGTTTTGTCAGTTACATTTACAGCATTAGGTTGTAAACTAAACGCT
>NP-Gamma-2.2.5_OTU8__EU925362
TGTACCCACTACTTATTCATAGTAGTAGTTGCGGTTAACTCTACACTGTTAACAATTAATGCAGGTGACTACATTTTCTATACTGACTGGGCTTGGACATCGTTTACGGTATTTTCAATATCGCAAACGTTGATGCTCGCGGTAGGTGCTACATATTACCTAACGTTTACCGGCGTTCCAGGAACAGCAACGTACTACGGCCTTATTATGACAGTATATACGTGGATTGCAAAAGGTGCATGGTTT---GCACTTGGATATCCATACGACTTCATTGTAACACCAATTTGGTTACCATCAGCGATGTTGCTTGATCTTGCCTATTGGGCCACAAAGAAGAACAAACACTCACTGATACTGTTTGGCGGAGTACTAGTAGGAATGTCATTACCACTATCCAATATGGTAAATCTGATAACAGTCGCAGACCCACTAGAAACGGCCTTCAAATATCCGAGACCAACATTACCACCATACATGACACCGATAGAGCCTCAGGTAGGTAAATTCTATAACAGTCCAGTGGCTTTAGGTGCAGGTGCAGGTGCAGTCTTGTCGGTAACGTTTACGGCATTAGGTTGTAAACTGAATACT
>NP-Gamma-2.2.5_OTU9__EU925345
TGTACACACTACTTGTTCATAGTAGTAGTTGCAGTTAACTCAACACTGTTAACAATTAATGCAGGTGACTACATCTTCTACACTGACTGGGCTTGGACTTCGTACACGGTATTCTCAATATCGCAAACGTTGATGCTTGTCGTAGGTGCAACATATTACCTAACGTTTACAGGTGTTCCAGGTACAGCAACGTACTACGGCCTTATTATGACAGTATACACATGGGTAGCAAAGGGTGCATGGTTT---TCACTTGGATATCCATATGACTTCATTGTAACCCCAGTTTGGTTACCATCAGCAATGCTGCTTGATCTTGCCTATTGGGCAACAAAGAAGAACAAGCATTCATTGATACTGTTTGGCGGAGTACCAGTAGGAATGTCATTACCATTATTCAACATGGTAAACCTGATAACAGTAGCAGACCCACTTGAAACGGCCTTCAAATATCCAAGACCAACATTACCACCATACATGACACCAATAGAGCCTCAGGTAGGTAAATTCTATAACAGTCCAGTCGCACTGGGTGCAGGTGCTGGTGCAGTTTTGTCGGTAACGTTTACAGCATTGGGTTGTAAACTAAACACT
>NP-Gamma-2.2.Incertae_sedis.1_OTU1__JN190773
TGTACCCACTACTTGTTCATAGTAGTAGTTGCAGTTAACTCAACACTGTTAACAATTAATGCAGGTGACTACATCTTCTACATTGACTGGGCCTGGACTTCATTCACGGTATTTTCAATATCGCATACGTTGATGCTTGTAGTAGGTGCAACATATTATCTAACATTTACAGGTGTTCCAGGTACAGCTACGTACTATGCCTTGATTATGACAGTATACACGTGGGTAGCAAAAGGTGCATGGTTT---GCACTTGGATATCCATATGACTTCATTGTAACTCCAGTTTGGTTACCATCAGCTATGTTGCTTGATCTGGCTTATTGGGCTACAAAGAAGAACAAACATGGTTTGATACTGTTTGGCGGTGTACTGGTAGGAATGTCATTACCATTATTCAACATGGTAAACCTGATTACAGTAGCAGACCCACTAGAAACGGCCTTCAAATATCCAAGACCGACGTTACCACCATACATGGTACCTATAGAACCGCAGGTAGGTAAATTCTATAACAGTCCAGTTGCATTGGGTGCAGGTGCAGGCTCAGTATTGGCAGTTACATTTGCAGCATTAGGTTGTAAACTAAACACT
>NP-Gamma-2.2.Incertae_sedis.1_OTU2__JN190774
TGTACCCACTACTTGTTCATAGTAGTAGTTGCAGTTAACTCAACACTGTTAACAATTAATGCAGGTGACTACATCTTCTACATTGACTGGGCCTGGACTTCATTCACGGTATTTTCAATATCGCATACGTTGATGCTTGTAGTAGGTGCAACATATTATCTAACATTTACAGGTGTTCCAGGTACAGCAACGTATTACGGCCTAATTATGACAGTATATACATGGGTAGCAAAAGGTGCATGGTTT---GCACTAGGATACCCATACGACTTCATTGTAACCCCAGTTTGGTTACCATCAGCAATGTTGCTTGATTTGGCCTATTGGGCAACAAAGAAGAATAAGCACTCCTTGATACTGTTTGGCGGAGTACTAGTAGGAATGTCTCTACCATTGTTCAACATGGTAAACCTGATTACAGTAGCAGACCCACTAGAAACGGCCTTCAAATATCCAAGACCGACGTTACCACCATACATGGTACCTATAGAACCGCAGGTAGGTAAATTCTATAACAGTCCAGTTGCATTGGGTGCAGGTGCAGGCTCAGTATTGGCAGTTACATTTGCAGCATTAGGTTGTAAACTAAACACT
>NP-Gamma-2.2.Incertae_sedis.2_OTU1__DQ148578
TGTACCCACTACTTGTTCATAGTAGTAGTTGCAGTTAACTCAACACTGTTAACAATTAATGCAGGTGACTACATCTTCTACACTGACTGGGCTTGGACTTCGTACACGGTATTCTCAATATCGCAAACGTTGATGCTTGTAGTAGGTGCAACATATTACCTAACATTTACAGGTGTTCCAGGTACAGCAACGTACTACGGCCTTATTATGACAGTATACACATGGGTTGCAAAAAGTGCATGGTTT---GCACTTGGATATCCATACGACTTCATTGTAACCCCAATTTGGTTACCATCAGCAATGTTGCTTGATCTAGCTTATTGGGCAACAAAGAAGAACAAGCACTCTTTGATACTGTTTGGCGGAGTACTAGTAGGAATGTCATTACCATTATTCAACATGGTAAACCTGATAACAGTAGCAGACCCACTAGAAACGGCCTTCAAATATCCAAGACCTACATTACCACCATACATGACACCGATAGAACCGCAGGTAGGAAAGTTCTATAACAGTCCAGTTGCACTGGGTGCTGGTGCGGGTTCAGTATTGGGAGTAACGTTTGCAGCGCTAGGTTGTAAACTCAACACT
>NP-Gamma-2.2.Incertae_sedis.2_OTU2__DQ148796
TGTACACACTACTTGTTCATAGTAGTAGTTGCAGTTAACTCAACACTGTTAACAATTAATGCAGGTGACTACATCTTCTACACTGACTGGGCTTGGACTTCGTTCACGGTATTCTCAATATCGCAAACGTTGATGCTTGTAGTAGGTGCAACATATTACCTAACATTTACAGGTGTTCCAGGTACAGCAACGTACTACGGCCTTATTATGACAGTATATACGTGGGTTGCAAAAGGTGCATGGTTT---GCACTTGGATATCCATACGACTTCATTGTAACACCAATTTGGTTACCATCAGCAATGTTGCTTGATTTAGCCTATTGGGCAACAAAGAAGAACAAGCACTCACTGATACTGATGGGCGGAGTACTAGTAGGAATGTCATTACCATTATTCAACATGGTAAACCTGATGACAGTAGCAGACCCACTAGAAACGGCATTCAAATATCCAAGACCAACACTACCACCATACATGACACCAATAGAACCGCAGGTAGGAAAGTTCTATAACAGTCCAGTAGCACTGGGTGCAGGTGCGGGTTCAGTGTCGGCTGTTACGTTTGCAGCTTTAGGTTGTAAGCTCAACACA
>NP-Gamma-2.2_OTU1__FJ227796
TGTACGCACTACTTGTTCATAGTAGTAGTTGCAGTTAACTCAACACGGTTAACAATTAACGCAGGTGACTACATCTTCTACACTGACTGGGCTTGGACATCGTACACGGTATTCTCAATATCGCAAACGTTGATGCTTGTAGTAGGTGCAACATATTACCTTACATTTACAGGTGTTCCAGGTACAGCAACGTACTACGGCCTTATTATGACAGTATACACATGGGTGGCAAAAGGTGCATGGTTT---GCACTTGGATATCCATACGACTTCATTGTAACCCCAATCTGGTTACCATCAGCAATGTTGCTTGATTTGGCCTATTGGGCAACAAAGAAGAATAAGCACTCTCTGATACTGTTTGGCGGAGTACTAGTAGGAATGTCATTACCATTGTTCAATATGGTAAACCTGATAACAGTCGCAGACCCACTAGAAACGGCCTTCAAATACCCAAGACCGACATTACCACCATACATGACGCCTATAGAACCCCAGGTAGGTAAGTTCTATAACAGCCCAGTAGCGCTAGGTGCTGGTGCTGGAGCAGTGCTGGCGGTAACGTTTGCAGCGTTAGGTTGTAAGCTTAACACT
>NP-Gamma-2.2_OTU2__FJ227839
TGTACACACTACTTGTTCATAGTAGTAGTTGCAGTTAACTCAACACTGTTAACAATTAATGCAGGTGACTACATCTTCTACACTGACTGGGCATGGACTTCGTTCACGGTATTCTCAATATCGCAAACGTTGATGCTTGTAGTAGGTGCAACATATTACCTTACATTTACAGGTGTTCCAGGTACAGCAACGTACTACGGCCTTATTATGACAGTATACACATGGGTTGCAAAAGGTGCATGGTTT---GCACTCGGATATCCATATGACTTCATTGTAACTCCAATTTGGTTACCATCAGCAATGTTGCTTGATTTGGCCTATTGGGCGACAAAGAAGAACAAGCACTCCTTGATACTGTTTGGCGGAGTACTAGTAGGAATGTCATTACCATTATTCAACATGGTAAACCTGATAACAGTAGCAGACCCACTAGAAACGGCCTTCAAATATCCAAGACCAACATTGCCACCATATATGACTCCAATAGAACCTCAAGTAGGTAAGTTCTATAACAGTCCAGTAGCCTTAGGTGCTGGTGCTGGTTCAGTATTGGCGGTAACGTTTGCAGCGCTAGGTTGTAAGCTTAATACT
>NP-Gamma-2.2_OTU3__DQ148614
TGTTCACACTACTTGTTCATAGTAGTAGTTGCAGTTAACTCAACACTGTTAACAATTAATGCAGGAGACTACATCTTCTACACTGACTGGGCTTGGACTTCGTTTACGGTATTCTCTATATCACAAACGTTGATGCTTGTAGTAGGTGCAACATATTACCTAACATTTACAGGTGTTCCAGGTACAGCAACGTATTACGGCCTTATCATGACAGTATACACATGGGTAGCAAAAGGTGCATGGTTT---GCACTTGGATATCCATATGACTTCATTGTTACACCAATTTGGTTACCATCAGCAATGTTGCTTGATCTAGCATATTGGGCTACAAAGAAGAACAAGCACTCCTTGATACTGTTTGGCGGTGTACTGGTAGGAATGTCATTACCATTGTTCAACATGGTAAACCTGATAACAGTCGCAGACCCACTAGAAACGGCATTCAAATATCCAAGACCAACATTACCACCATACATGACACCAATAGAACCGCAGGTGGGCAAGTTCTATAACAGTCCAGTTGCACTGGGTGCTGGTGCGGGTGCAGTTTTGTCGGTTACGTTTGCAGCGTTAGGTTGTAAGCTAAACACT
>NP-Gamma-3_OTU1__JF924780
TGTACACACTACTTGTTCATAGTAGTCGTGGCAGTTAATTCTACACTGTTAACAATTAACGCAGGAGATTACATCTTCTATACTGACTGGGCTTGGACTTCGTTTACGGTATTCTCTATATCGCAAACTTTGATGCTTGTAGTAGGTGCATGTTATTACCTAACATTTACAGGTGTTCCAGGTACAGCAACATACTACGGCCTAACTATGACAGTATACACATGGGTAGCAAAAGGCGCATGGTTT---TCACTTGGATATCCATATGACTTTATTGTTACTCCAGTATGGTCACCATCGGCAATGCTGTTGGACTTAGCATATTGGGCAACAAAGAGAAACAAGCACTCTCTGATACTATTTGGCGGAGTACTGGTAGGAATGTCTTTACCATTGTTCAACATGGTGAACCTGATAACAGTAGCAGACCCACTAGAGACGGCATTCAAATATCCGAGACCAACATTGCCCCCATACATGACCCCGATAGAACCACAAGTAGGCAAGTTCTATAACAGCCCAGTTGCGTTGGGTGCAGGTGCAGGTGCAGTATTAGCGCCAACTATGGCAGCATTAGGTGTCAAACTCAATACT
>NP-Gamma-3_OTU2__JF924264
TGTACGCACTACTTGTTCATAGTAGTCGTAGCTGTAAACTCTACACTGTTAACAATTAACGCAGGAGATTACATCTTCTATACTGACTGGGCCTGGACTTCGTTTACGGTATTTTCTATATCGCAAACTTTGATGCTTGCAGTAGGTGCATGTTATTACCTAACATTTACAGGTGTTCCAGGTACAGCAACGTACTACGGCCTAATTATGACAGTATACACATGGGTAGCAAAAGGAGCATGGTTT---GCACTTGGATATCCATATGACTTTATTGTTACTCCAGTATGGTTACCTTCAGCAATGCTGTTGGACTTGGCATATTGGGCAACAAAGAGAAACAAACACTCTCTGATACTGTTTGGCGGAGTACTGGTAGGAATGTCTTTACCGTTGTTCAACATGGTAAACCTGATAACAGTAGCAGACCCACTAGAAACGGCATTCAAATATCCAAGGCCGACATTGCCACCATACATGACTCCGATAGAACCGCAGGTAGGTAAGTTCTATAATAGCCCGGTAGCGCTGGGTGCGGGAGCTGGTGCGGTATTGTCAGTCACTATGGCTGCGTTGGGTGTTAAACTTAACACG
>NP-Gamma-3_OTU3__GU270242
TGTACGCATTACTTGTTCATAGTAGTCGTGGCAGTAAACTCTACACTGCTAACAATTAACGCAGGAGATTACATCTTCTACACTGACTGGGCCTGGACTTCGTTTACGGTATTCTCTATATCGCAAACTTTGATGCTTGTAGTAGGTGCATGTTATTACCTTACATTTACAGGTGTTCCAGGTACGGCGACGTATTACGCCCTAATTATGACAGTATACACATGGATAGCAAAAGGCGCATGGTTT---GCACTTGGATATCCATATGACTTTATTGTTACTCCAGTATGGTTACCATCGGCAATGCTGTTGGACTTGGCATATTGGGCAACAAAGAGAAATAAGCACTCTCTGATACTGTTTGGCGGAGTACTGGTAGGAATGTCTTTACCGTTATTCAACATGGTAAACCTGATAACAATAGCTGACCCACTTGAGACGGCATTCAAATATCCGAGACCGACATTACCACCATACATGACACCGATAGAACCGCAGGTAGGCAAATTCTATAACAGCCCAGTTGCGTTGGGTGCAGGTGCTGGTGCAGTATTGTCAGTCACTATGGCTGCGTTGGGGTGTAAACTTAACACT
>NP-Gamma_OTU1__GU811281
TGTACACACTACTTGTCCATAGTAGTCGTGGCAGTTAACTCTACATTGTTAACAATTAACGCAGGAGATTACATCTTCTATACTGACTGGGCCTGGACTTCGTTTACGGTATTCTCTATATCGCAAACATTGATGCTTGTAGTAGGTGCAACATATTACCTAACATTTACAGGTGTTCCAGGTACAGCGACGTACTACGCTCTAATTATGACAGTATACACATGGGTAGCAAAAGGAGCATGGTTT---GCACTTGGATATCCATATGACTTTATTGTTACTCCAGTATGGTTACCATCAGCAATGCTGTTGGACTTGGCGTATTGGGCAACAAAGAGAAACAAACATTCTCTGATACTGTTTGGCGGAGTACTGGTAGGAATGTCTTTACCATTGTTCAACATGGTAAACCTGATAACAGTAGCAGACCCACTTGAGACGGCATTCAAATATCCAAGACCAACATTGCCACCATACATGACACCGATAGAACCGCAAGTAGGCAAATTCTATAACAGTCCGGTTGCGCTTGGTGCAGGTGCTGGTTCAGTCTTGGCAGTTACGTTTACGGCACTGGGTGCTAAACTCAATACG
>NP-Gamma_OTU2__JF924040
TGTACACACTACTTGTTCATAGTAGTGGTGGCAGTTAACTCTACACTGTTAACAATTAACGCAGGAGATTACATTTTCTATACAGACTGGGCTTGGACTTCATTTACGGTATTTTCCATATCGCAAACTTTGATGCTTGTAGTAGGTGCAACCTATTACCTAACATTTACAGGTGTTCCAGGAACAGCGACGTACTATGGCCTAATTATGACAGTATACACATGGGTAGCAAAAGGAGCATGGTTT---GCACTTGGATATCCATATGACTTTATTGTTACACCGGTATGGTTACCATCGGCAATGCTATTGGATTTAGCATACTGGGCAACAAAGAGAAACAAACATTCTCTGATACTGTTTGGCGGAGTACTGGTAGGAATGTCTTTACCACTATTCAACATGGTAAACCTGATTACCGTAGCGGACCCACTAGAAACGGCATTCAAATATCCGAGACCAACATCACCACCATACATGACACCGATAGAACCGCAGGTAGGAAAGTTCTATAACAGTCCGGTAGCACTTGGTGCAGGAGCTGGTGCAGTATTGTCAGTTACCTTTGCTGCGTTGGGTTGTAAGCTTAACACT
>NP-Theta-1.1_OTU1__EU885596
TGTACTCACTACTTATTCATTGTAGTAGTTGCAGTTAACTCGACCCTGTTGACAATTAATGCAGGAGACTATATTTTCTACACAGACTGGGCCTGGACATCGTTTGTAGTATTTTCAATATCACAAACACTTATGCTTACCGTAGGTGCTGTGTATTATCTTACGTTTACAGGAGTACCAGGAACCGCAACATACTATGCTTTGATAATGACGGTGTATACCTGGGTGTCAAAAGGTGCATGGTTT---TCACTAGGATATCCATATGACTTTATTGTTACACCAGTTTGGTTACCATCAGCAATGTTATTGGACTTAGCCTATTGGGCTACAAAGAAAAATAAGCATTCATTGATACTGATGGGAGGTGTGCTAGTAGGAATGTCTTTGCCATTATTCAATATGGTAAACTTGATGTTAGCGGCAGACCCGCTAGAAACGGCTTTCAAATATCCAAGACCTACACTTCCGCCATATATGACACCTATAGAACCGCAGGTAGGAAAGTTCTATAACAGTCCGGTGGCGCTGGGTGCTGGAGCGGGAGCTGTACTGTCAGTCACGTTTGCAGCGTTAGGATGTAAGCTGACTACG
>NP-Theta-1.1_OTU2__EU885617
TGTACTCACTACTTATTCATTGTAGTAGTAGCAGTAAACTCTACCCTGTTGACAATTAATGCAGGAGACTATATTTTCTACACAGACTGGGCCTGGACATCATTTGTAGTATTTTCAATATCACAAACACTTATGCTTACTGTAGGTGCTGTATACTATCTTACGTTTACAGGAGTACCAGGAACCGCAACATACTATGCTTTGATAATGACGGTGTATACCTGGGTGTCTAAAGGTGCATGGTTT---TCGCTAGGATATCCATATGACTTTATTGTCACACCAGTTTGGTTACCATCCGCAATGTTATTGGACTTGGCCTATTGGGCTACAAAGAAAAACAAGCATTCATTGATACTGATGGGAGGTGTGCTAGTAGGAATGTCTCTACCATTATTCAATATGGTAAACTTGATGTTAGTAGCAGACCCACTAGAAACGGCTTTCAAATATCCGAGACCTACACTTCCACCATATATGACGCCGATAGAACCGCAGGTAGGAAAGTTCTATAACAGTCCGGTGGCGTTGGGTGCTGGAGCGGGAGCTGTACTGTCCGTTACGTTTGCAGCGTTAGGATGTAAGCTGACAACG
>NP-Theta-1.1_OTU3__JN934411
TGTACTCACTACTTATTCATTGTAGTAGTAGCTGTTAATTCTACCCTGTTGACAATTAATGCAGGAGACTATATTTTCTACACAGACTGGGCCTGGACATCGTTTGTAGTATTTTCAATTTCACAAACGCTTATGCTTACTGTAGGTGCTGTATACTATCTAACGTTTACAGGAGTTCCAGGTACCGCAACTTACTATGCTTTGATAATGACAGTGTATACCTGGGTTTCTAAAGGCGCGTGGTTT---TCACTAGGATATCCATATGACTTTATCGTCACCCCAGTTTGGTTACCATCCGCAATGTTATTGGATTTGGCCTATTGGGCTACAAAGAAAAATAAGCATTCATTGATACTGATGGGCGGTGTGTTAGTAGGAATGTCTTTACCATTATTCAATATGGTAAACTTGATGTCAGTAGCAGACCCACTAGAAACGGCCTTCAAATATCCAAGACCTACACTTCCACCATACATGACACCTATAGAACCGCAGGTAGGAAAGTTCTATAACAGTCCAGTGGCGTTAGGTGCGGGAGCGGGAGCTGTCTTGTCAGTCACGTTTGCAGCGTTAGGATGTAAGCTGACTACG
>NP-Theta-1.1_OTU4__LK392648
TGTACTCACTACTTATTCATTATAGTAGTAGCAGTTAATTCGACCCTGTTGACGATTAACGCAGGAGACTATATTTTCTACACAGACTGGGCCTGGACATCGTTTGTAGTATTTTCAATATCACAAACACTTATGCTTACTGTAGGTGCTGTATACTATCTTACGTTTACAGGAGTACCAGGAACCGCAACTTACTATGCTTTGATAATGACGGTGTATACCTGGGTGTCTAAAGGTGCATGGTTT---TCATTAGGATATCCATATGACTTTATTGTAACACCAGTTTGGTTACCATCCGCAATGTTATTGGACTTAGCCTATTGGGCTACCAAGAAAAACAAGCATTCATTGATACTGATGGGCGGTGTGTTAGTAGGAATGTCTTTACCATTATTCAATATGGTAAACTTGATGTTAGTAGCAGACCCACTAGAAACGGCTTTCAAATATCCGAGGCCGACACTTCCACCATATATGACACCTATAGAGCCGCAGGTAGGAAAGTTCTATAACAGTCCAGTGGCGTTGGGGGCGGGAGCGGGAGCTGTCTTGTCAGTCACGTTTGCAGCGTTAGGATGTAAGCTGACTACG
>NP-Theta-1.2_OTU1__JF924786
TGTACTCACTACTTATTCATTGTAGTAGTAGCAGTTAACTCGACCCTGTTGACAATTAATGCAGGAGACTATATTTTCTACATAGACTGGGCCTGGACATCGTTCGTAGTATTTTCAATATCACAAACACTTATGCTTACTGTAGGTGCTGTATACTATCTTACGTTTACAGGAGTACCAGGTACCGCAACTTACTATGGTTTGATAATGACAGTCTATACATGGGTAGCCAAAGGTGCATGGTTT---TCACTCGGATATCCATATGACTTTATCGTCACACCAGTTTGGTTACCATCATGCATGTTATTGGACTTGGCCTATTGGGCTACAAAGAAAAACAAGCATTCATTGATACTGATGGGCGGTGTGCTAGTAGGAATGTCTTTGCCATTATTCAATATGGTAAACTTGATGTTAGTAGCAGACCCACTAGAAACGGCTTTCAAATATCCAAGACCTACACTTCCACCATACATGACACCTATAGAACCGCAGGTAGGAAAGTTCTATAACAGTCCAGTGGCGTTAGGTGCTGGTGCGGGAGCAGTCTTGTCAGTCACGTTTGCAGCGTTAGGATGTAAGCTGACTACG
>NP-Theta-1.2_OTU2__JN934405
TGTACTCACTACTTATTCATTGTAGTAGTAGCAGTAAACTCTACCCTGTTGACAATTAATGCAGGAGACTATATTTTCTACACAGACTGGGCTTGGACATCATTTGTAGTATTTTCAATATCACAAACACTTATGCTTACTGTAGGTGCTGTATACTATTTTACGTTTACAGGAGTACCTGGAACCGCAACTTACTATGGTTTGATAATGACCGTGTATACCTGGGTGTCTAAAGGTGCATGGTTT---TCACTAGGATATCCATATGATTTTATCGTCACACCAGTTTGGTTACCATCATGCATGTTATTGGACTTGGCCTATTGGGCTACAAAGAAAAACAAGCATTCATTGATACTGATGGGAGGTGTGCTAGTAGGAATGCCTTTGCCATTATTCAATATGGTAAACTTGATGTTAGTGGCAGACCCGCTAGAAACGGCTTTCAAATATCCAAGACCTACACTTCCACCATACATGACACCTATAGAACCGCAGGTAGGAAAGTTCTATAACAGTCCAGTGGCGTTAGGTGCTGGAGCGGGAGCTGTCTTATCGGTCACGTTTGCAGCGTTAGGATGTAAGCTGACTACG
>NP-Theta-1.2_OTU3__JX537656
TGTACTCACTACTTATTCATTATAGTAGTAGCAGTCAATTCGACCCTGTTGACAATTAATGCAGGAGACTATATTTTCTACACAGATTGGGCCTGGACATCGTTTGTAGTATTTTCAATATCACAAACACTTATGCTAACTGTAGGTGCTGTATACTATCTTACGTTTACAGGAGTACCAGGAACCGCAACATACTATGGTTTGATAATGACAGTCTATACGTGGGTAGCAAAAGGAGCATGGTTT---TCACTTGGGTATCCATATGACTTTATTGTCACACCAGTTTGGTTACCATCATGCATGTTATTGGACTTGGCCTATTGGGCTACAAAGAAAAACAAGCATTCATTGATACTGATGGGCGGTGTACTAGTAGGAATGTCTTTGCCATTATTCAACATGGTAAACTTGATGTTAGTAGCAGACCCACTAGAAACGGCTTTCAAATATCCGAGACCAACACTACCACCATACATGACACCTATAGAACCGCAGGTAGGAAAGTTCTATAACAGTCCAGTGGCGTTAGGTGCTGGAGCGGGAGCTGTACTGTCAGTCACGTTTGCAGCATTAGGATGTAAGCTGACTACG
>NP-Theta-1.2_OTU4__JX537677
TGTACTCACTACTTATTCATTGTAGTAGTTGCAGTAAACTCGACCCTGTTGACAATTAATGCAGGAGACTATATTTTCTACACAGATTGGGCCTGGACATCATTTGTAGTATTTTCAATATCACAAACACTTATGCTAACTGTAGGCGCTGTATACTATCTTACGTTTACAGGAGTACCCGGAACCGCAACTTACTATGGTTTGATAATGACAGTCTATACGAGGGTAGCCAAAGGAGCATGGTTT---TCACTAGGATATCCATATGACTTTATTGTTACACCAGTTTGGTTACCATCATGCATGTTATTGGATTTGGCCTATTGGGCTACAAAGAAAAACAAGCATTCATTGATACTGATGGGAGGTGTGCTAGTAGGAATGTCTCTACCATTATTCAACATGGTAAACTTGATGTTAGTAGCAGACCCACTAGAAACGGCTTTCAAATATCCAAGACCAACACTTCCACCATACATGACACCTATAGAGCCGCAGGTAGGAAAGTTCTATAACAGTCCAGTGGCGTTAGGTGCTGGAGCGGGAGCTGTCTTGTCAGTCACGTTTGCAGCGTTAGGATGTAAACTGACTACG
>NP-Theta-1.Incertae_sedis_OTU1__JN662457
TGTACTCACTACTTATTCATTGTAGTAGTTGCAGTAAATTCTACCCTGTTGACAATTAATGCAGGAGACTATATTTTCTACACAGACTGGGCATGGACATCATTTGTAGTATTTTCAATATCACAAACACTAATGCTTACCGTTGGTGCTGTATACTATCTTACGTTTACAGGAGTACCAGGTACTGCAACGTATTATGCTCTCGTAATGACTGTCTATACGTGGGTAGCAAAAGGTGCATGGTTT---TCACTTGGATATCCATATGACTTTATTGTTACACCAGTTTGGTTACCATCTGCAATGTTGTCGGATTTGGCCTATTGGGCTACAAAGAAAAACAAGCACTCATTGATATTGATGGGCGGTGTGTTAGTAGGAATGTCTTTACCATTATTCAATATGGTAAACTTGATGTTAGTAGCAGACCCACTAGAAACGGCTTTCAAATATCCGAGACCAACACTACCACCATATATGACACCTATAGAACCGCAGGTAGGAAAGTTCTATAACAGTCCAGTGGCGTTGGGGGCTGGAGCGGGAGCTGTACTGTCAGTCACGTTTGCAGCGTTAGGATGTAAGCTGACTACG
>NP-Theta-1.Incertae_sedis_OTU2__JX537594
TGTACTCACTACTTATTCATTGTAGTAGTAGCAGTTAATTCGACCCTGTTGACAATTAATGCAGGAGACTATATTTTCTACACAGACTGGGCATGGACATCGTTTGTAGTATTTTCAATATCACAAACTCTTATGCTTACAGTAGGTGCTGTGTACTATCTTACGTTTACAGGAGTACCAGGTACCGCAACGTACTATGGTTTGATAATGACCGTCTATACGTGGGTAGCTAAAGGTGCATGGTTT---TCACTTGGATATCCATATGACTTTATTGTCACACCAGTTTGGTTACCATCAGCAATGTTGTTGGATTTGGCCTATTGGGCTACAAAGAAAAACAAGCACTCATTGATATTGATGGGCGGTGTGTTAGTAGGAATGTCTTTACCATTATTCAATATGGTCAACTTGATGTTAGTAGCAGACCCACTAGAAACGGCTTTCAAATATCCGAGACCAACACTACCACCATATATGACACCTATAGAACCGCAGGTAGGAAAGTTCTATAACAGTCCAGTGGCGTTAGGTGCTGGAGCGGGAGCTGTACTGTCAGTCACGTTTGCAGCGTTAGGTTGTAAGCTAACTACG
>NP-Theta-1_OTU1__JX537725
TGTACTCACTACTTATTCATTGTAGTAGTCGCAGTTAACTCAACTCTGTTAACAATTAACGCAGGAGACTATATCTTCTACACAGACTGGGCCTGGACATCGTATGTAGTATTTTCAATATCACAAACACTTATGCTTACTGTAGGTGCTGTATACTATCTTACGTTTACAGGAGTACCCGGAACCGCAACTTACTATGGTTTGATAATGACGGTATACACATGGGTAGCAAAAGGCGCATGGTTT---GCACTAGGCTATCCATATGATTTCATTGTTACACCAATTTGGTTACCATCTGCAATGTTATTGGATTTGGCCTATTGGGCTACCAAGAAAAACAAGCATTCATTGATACTGATGGGCGGTGTGTTAGTAGGAATGTCATTACCATTATTCAATATGGTAAACTTGATGTTAGTAGCAGACCCACTAGAAACGGCTTTCAAATATCCGAGACCAACACTTCCACCATACATGACACCGATAGAACCGCAGGTAGGAAAGTTCTATAACAGTCCGGTGGCGTTAGGTGCTGGTGCGGGAGCAGTCTTATCGGTTACGTTTGCGGCGTTAGGATGTAAACTGACTACG
>NP-Theta-2.1.1_OTU1__JF924717
TGTACTCACTATTTATTTATCATCGTAGTTGCAGTTAATTCGACACTTTTAACAATTAATGCAGGTGACTATATTTTCTATACTGATTGGGCTTGGACTTCATTTGTAGTATTTTCCATATCGCAAACATTGATGCTCACAGTAGGTGCAGTATATTATCTGACATTTACTGGTGTCCCAGGAACAGCAACGTACTACGCATTAATAATGACAGTCTATACCTGGGTTGCGAAAGGTGCATGGTTT---GCCCTTGGATACCCATATGACTTTATTGTCACTCCAGTATGGTTGCCATCAGCAATGTTGCTTGATCTGGCATATTGGGCAACAAAGAGAAATAAGCACTCACTAATTCTGTTTGGCGGAGTGTTGGTAGGTATGTCATTACCATTGTTTAATATGGTAAATCTGATCACAGTTGCAGACCCACTAGAAACGGCATTCAAATATCCACGGCCAACATTGCCACCATATATGACTCCTATAGAACCGCAGGTCGGGAAGTTCTATAATAGCCCAGTCGCGTTGGGTGCGGGAGCTGGTGCAGTTTTGTCTGTAACGTTTGCAGCACTAGGATGTAAACTGACCACG
>NP-Theta-2.1.1_OTU2__JF924195
TGTACCCACTATTTATTTATCGTCGTAGTTGCAGTTAATCCGACACTATTAACAATTAATGCAGGGGACTATATTTTCTACACTGATTGGGCTTGGACTTCGTTTGTAGTATTTTCCATATCACAAACATTGATGCTCACCGTAGGTGCAGTGTATTATCTGACATTTACTGGTGTCCCAGGAACAGCAACGTACTATGCATTAATTATGACAGTATACACATGGGTTGCGAAAGGCGCATGGTTT---GCCCTTGGATATCCATATGACTTTATTGTCACTCCAGTATGGTTGCCATCAGCAATGTTGCTTGATCTGGCATATTGGGCAACAAAGAGAAACAAGCACTCACTAATTCTGTTTGGCGGAGTATTGGTAGGTATGTCATTACCATTGTTTAATATGGTAAATCTGATTACAGTTGCAGACCCACTAGAAACGGCATTCAAATATCCACGGCCAACATTGCCGCCATATATGACACCAATAGAACCCCAGGTCGGGAAGTTCCATAATAGCCCAGTTGCACTGGGTGCGGGTGCTGGTGCAGTTTTGTCTGTAACGTTTGCAGCGCTAGGATGTAAACTTACCACG
>NP-Theta-2.1.1_OTU3__JF924014
TGTACTCATTACTTATTCATAGTAGTGGTAGCAGTCAATTCTACACTCTTAACAATTAATGCAGGTGACTATATTTTCTATACTGATTGGGCTTGGACTTCGTATGTAGTATTTTCCATATCACAAACATTGATGCTTACAGTAGGTGCAGTGTATTATCTGACATTTACTGGCGTCCCGGGTACCGCAACGTACTATGCATTAATAATGACAGTATATACATGGGTTGCAAAAGGTGCATGGTTT---GCCCTAGGATATCCATATGACTTTATCGTCACACCAGTATGGTTGCCATCAGCAATGTTACTTGATTTGGCATATTGGGCTACAAAGAGAAACAAGCACTCGCTAATACTGTTTGGCGGAGTATTGGTTGGAATGTCATTACCATTGTTTAACATGGTTAATCTGTTGACAGTTGCAGACCCACTAGAAACGGCATTCAAATATCCGCGACCAACATTGCCCCCATATATGACGCCAATAGAACCGCAGGTCGGCAAGTTCTATAATAGCCCAGTTGCATTGGGTGCGGGAGCTGGCGCAGTTTTGTCTGTAACGTTTGCAGCGCTAGGATGTAAACTGACAACG
>NP-Theta-2.1.1_OTU4__JF924595
TGTACACACTATTTATTTATCGTCGTAGTTGCAGTTAATTCTACACTCTTAACAATCAATGCAGGTGACTATATTTTCTATACTGATTGGGCTTGGACTTCGTTTGTAGTATTTTCCATATCACAAACCTTGATGCTTACAGTAGGTGCAGTGTATTATCTGACATTTACAGGCGTCCCAGGAACCGCAACGTACTATGCATTAATAATGACAGTATATACATGGGTTGCAAAAGGCGCATGGTTT---GCCCTAGGATATCCATATGACTTTATCGTTACACCAGTATGGTTGCCATCAGCAATGTTGCTTGATCTGGCATATTGGGCTACAAAGAGAAACAAGCACTCGCTAATTCTGTTTGGCGGAGTATTGGTAGGTATGTCGTTACCACTGTTTAACATGGTAAATCTGTTGACAGTTGCAGACCCACTAGAAACGGCATTCAAATATCCGCGGCCAACATTGCCACCATATATGACACCCATAGAACCGCAGGTCGGCAAGTTCTATAATAGCCCAGTTGCACTGGGTGCGGGAGCTGGCGCAGTTTTGTCTGTAACGTTTGCAGCGCTAGGATGTAAACTGACAACG
>NP-Theta-2.1.2_OTU1__JQ886279
TGTACTCACTACTTGTTCATTATAGTAGTTGCGGTAAACGGAACTTTGCTTACAATTAATGCAGGTGACTATATTTTCTACACGGACTGGGCTTGGACTTCATTTGTAATATTTTCCATATCACAAACATTGATGCTTACGGTAGGAGCAGTGTATTATCTGACATTTACTGGCGTTCCGGGAACAGCAACGTACTACGCATTAATCATTACAGTGCATACATGGGTTGCAAAAGGTGCATGGTTT---TCACTCGGATATCCATATGACTTTATCGTTACACCAGTATGGTTGCCATCAGCAATGTTGCTTGATCTGGCATATTGGGCTACAAAGAGAAACAAGCACTCACTAATTCTGTTTGGCGGAGTATTGGTAGGTATGTCGTTACCATTGTTTAACATGGTAAATCTGTTATTAGTTGCAGACCCACTAGAAACGGCATTCAAATACCCACGACCAACATTGCCGCCATATATGACACCCATAGAACCGCAGGTTGGAAAATTCTATAATAGTCCTGTAGCGCTTGGTGCTGGTACTGGTGCTGTATTGGCAGTAACGTTTACGGCATTGGGGGCTAAACTCAATACG
>NP-Theta-2.1.2_OTU2__KF178164
AGTACTCACTACTTGTTCATTATAGTAGTTGCGGTAAACGGAACTCTGCTTACAATTAATGCTGGTGACTATATTTTCTACACGGACTGGGCTTGGACTTCATTTGTAATATTTTCCATATCACAAACATTGATGCTTACGGTAGGAGCAGTATATTATCTGACATTTACTGGCGTTCCAGGAACAGCAACGTACTATGCATTAATCATTACTGTGTATACATGGGTTGCAAAAGGTGCATGGTTT---TCACTTGGATATCCATATGACTTTATCGTTACACCAGTATGGTTGCCATCAGCAATGTTGCTTGATCTGGCATATTGGGCTACGAAGAGAAACAAGCACTCGCTAATTCTGTTTGGCGGAGTATTGGTAGGTATGTCGTTACCATTGTTTAACATGGTAAATCTGTTATTAGTTGCAGACCCATTAGAAACTGCATTCAAATATCCACGACCAACATTGCCGCCACATATGACCCCCATAGAACCGCAGGTTGGAAAATTCTATAATAGTCCAGTTGCGCTGGGTGCGGGAGCTGGTGCAGTATTGTCCGTTACGATGGCAGCGCTAGGATGCAAGCTAACAACG
>NP-Theta-2.1.2_OTU3__AB827250
AGTACTCACTACTTGTTCATTATAGTAGTTGCGGTAAACGGAACTCTGCTTACAATTAATGCAGGTGACTATATTTTCTACACGGACTGGGCTTGGACTTCGTTTGTAGTATTTTCCATATCACAAACATTGATGCTTACGGTAGGCGCAGTGTATTATCTGACATTTACTGGCGTTCCAGGAACAGCAACGTATTATGCATTAATCATTACAGTGTATACATGGGTTGCAAAAGGTGCATGGTTT---GCACTCGGATATCCATATGACTTTATCGTTGTACCAATATGGTTACCATCAGCAATGTTGCTTGATCTGGCATATTGGGCTACAAAGAGAAACAAGCACTCACTAATTCTGTTTGGCGGAGTATTGGTAGGTCTGTCGTTACCATTGTTTAACATGGTAAATCTGTTAACAATTGCAGACCCGCTAGAAACGGCATTCAAATATCCACGGCCAACATTGCCACCATATATGACGCCAATAGAACCGCAAGTTGGAAAATTCTATAATAGCCCGGTTGCGCTGGGTGCTGGTGCTGGTGCAGTATTGGCCGTTACGATGGCAGCGCTAGGATGTAAGCTAACAACG
>NP-Theta-2.1.2_OTU4__JF924641
TGTACCCATTACTTGTTCATTATAGTAGTTGCAGTAAACGGAACTCTGCTTACAATTAATGCAGGTGACTATATTTTCTACACGGACTGGGCTTGGACTTCGTTTGTAGTATTTTCCATATCCCAAACATTGATGCTTACGGTAGGAGCAGTATATTATCTGACATTTACTGGCGTTCCGGGAACAGCAACGTACTATGCATTAATCATTACTGTGTATACATGGGTTGCAAAAGGTGCATGGTTT---TCACTCGGATATCCATATGACTTTATCGTTACACCAATATGGTTACCATCAGCAATGTTGCTTGATTTGGCATATTGGGCTACAAAGAGAAACAAGCACTCACTAATTCTGTTTGGCGGAGTATTGGTAGGTCTATCGTTACCATTGTTTAACATGGTAAACCTGATAACAATTGCAGACCCACTAGAAACGGCATTCAAATATCCACGGCCAACATTGCCACCATATATGACGCCGATAGAACCGCAGGTTGGAAAATTCTATAATAGCCCAGTTGCGCTGGGTGCGGGAGCTGGTGCAGTATTATCCGTTACGATGGCAGCGCTAGGATGTAAGCTAACCACG
>NP-Theta-2.1.2_OTU5__JF924650
TGTACTCACTACTTATTCATTGTAGTAGTTGCGGTAAACGGAACTCTGCTTACAATTAATGCAGGTGACTATATTTTCTACACGGACTGGGCTTGGACTTCGTTTGTAATATTTTCCATATCACAAACATTGATGCTTACGGTAGGAGCAGTGTATTATCTGACATTTACTGGCGTTCCAGGAACAGCAACGTACTATGCATTAATCATTACTGTGTATACATGGGTTGCAAAAGGTGCATGGTTT---TCACTCGGATATCCATATGACTTTATCGTTACACCAGTATGGTTGCCATCAGCAATGTTACTTGATCTGGCATATTGGGCTACAAAGAGAAACAAGCACTCACTAATTCTGTTTGGCGGAGTATTGGTAGGTATGTCGCTACCATTGTTTAACATGGTAAATCTGTTAACAGTTGCAGACCCACTAGAAACAGCATTCAAATATCCACGACCAACATTGCCGCCATATATGACACCCATAGAACCGCAGGTTGGAAAATTCTATAATAGCCCGGTTGCGCTGGGTGCGGGTGCTGGTGCAGTATTGTCCGTTACGATGGCAGCGCTAGGATGTAAGCTAACGACG
>NP-Theta-2.1_OTU1__JF924628
TGTACGCACTACTTATTCATTATTGTAGTTGCGGTAAACTCAACTCTGCTAACAATTAACGCAGGTGACTATATTTTCTACACTGACTGGGCTTGGACATCATTTGTAGTATTCTCTATATCACAAACATTGATGCTCACAGTAGGTGCAGTTTATTATCTGACATTTACTGGCGTTCCAGGTACAGCAACGTATTATGCACTAATAATGACAGTGTATACATGGGTTGCTAAAGGTGCATGGTTT---TCACTAGGATATCCATATGACTTTATCGTAACACCAGTATGGTTACCATCTGCGATGTTACTAGATTTGGCATATTGGGCAACAAAGAGAAATAAGCACTCTCTGATATTGTTCGGTGGAGTATTGGTAGGAATGTCATTACCGTTATTCAACATGGTAAACCTGATAACTATAGCAGACCCACTTGAAACGGCATTCAAATATCCAAGACCTACATTGCCACCATACATGACGCCGGTAGAACCGCAGGTTGGAAAATTCTACAACAGCCCGGTTGCGCTTGGTGCGGGTGCTGGTGCAGTGTTATCTGTAACGTTTGCGGCGCTAGGATGTAAGCTGACTACG
>NP-Theta-2.2.1_OTU1__JF924607
TGTACGCACTACCTATTCATTATAGTAGTTGCGGTCAACGGAACTTTGCTTACAATTAATGCAGGTGACTATATTTTCTATACTGATTGGGCCTGGACATCGTTTGTAATATTCTCGATATCACAAACGTTGATGCTTGTTGTCGGAGCAGTATATTATCTGACATTTACAGGTGTTCCGGGTACAGCTACGTATTACGGACTGATAATTACTGTATATACGTGGGTTGCAAAGGGTGCATGGTTT---GCACTAGGATATCCATATGACTTTATTGTAACTCCAGTGTGGTTACCATCTTGCATGTTACTAGACTTGGCATATTGGGCAACAAAACGAAACAAGCACTCGCTGATTCTGTTTGGCGGAGTGTTGGTAGGTATGTCCTTACCGTTGTTCAACATGGTAAATCTGATAACTGTAGCAGACCCACTAGAAACGGCATTCAAATATCCAAGGCCGACATTGCCACCATACATGACACCAATAGAACCGCAAGTTGGAAAGTTCTATAACAGTCCAGTTGCGCTGGGTGCAGGTGCTGGTGCAGTTCTGTCTGTCACTATGGCTGCGTTAGGATGTAAACTTACTACG
>NP-Theta-2.2.1_OTU2__KF178108
GCTACGCACTACCTATTCATTGTAGTAGTTGCGGTCAACGGAACTTTGCTTACAATTAATGCTGGTGACTATATTTTCTATACTGATTGGGCCTGGACATCATTTGTAGTATTCTCGATATCACAAACATTGATGCTAGTTGTTGGAGCTTGTTATTATCTGACATTTACAGGTGTTCCGGGTACAGCTACGTATTACGGACTGATAATTACTGTATATACGTGGGTTGCAAAGGGTGCATGGTTT---GCACTAGGATATCCATATGACTTTATTGTAACTCCAGTTTGGTTACCGTCTTGCATGTTACTAGACTTGGCATATTGGGCAACAAAACGAAACAAGCACTCGCTGGTTCTGTTTGGCGGAGTACTGGTAGGTATGTCCTTACCGTTGTTCAACATGGTAAATCTGGTAACTGTAGCAGACCCGCTAGAAACTGCATTCAAATATCCAAGGCCGACATTGCCACCATACGTGACACCAATAGAACCGCAAGTTGGAAAGTTCTATAACAGTCCAGTTGCGCTGGGTGCGGGTGCTGGTGCAGTATTGTCCATTCCGATGGCAGCGCTAGGATGTAAACTTACTACG
>NP-Theta-2.2.1_OTU3__KF178207
TGTACGCACTACCTATTCATTGTAGTAGTTGCGGTCAACGGAACTTTGCTTACAATTAATGCAGGTGACTATATTTTCTATACTGATTGGGCCTGGACATCGTTTGTAGTATTCTCGATATCACAAACGTTGATGCTTACAGTAGGCGCAGTTTATTATCTGACATTTACAGGTGTTCCGGGTACAGCTACGTATTACGGACTGATAATTACTGTATATACATGGGTTGCAAAGGGTGCATGGTTT---GCACTAGGATATCCATATGACTTTATTGTAACTCCAGTATGGTTACCGTCTTGCATGTTACTAGACTTGGCATATTGGGCAACAAAACGAAACAAGCACTCGCTGATTTTGTTTGGTGGAGTACTGGTAGGTATGTCCTTACCGTTGTTCAACATGGTAAATCTGATAACTGTAGCAGACCCGCTAGAAACTGCATTCAAATATCCGAGGCCGACATTGCCACCATACATGACACCAATAGAACCGCAAGTTGGAAAGTTCTATAACAGTCCAGTTGCGCTGGGTGCAGGTGCCGGTGCAGTTTTGTCTGTCACTATGGCTGCGTTAGGATGTAAACTTACTACG
>NP-Theta-2.2.2.1_OTU10__KF178050
TCTACTCACTACTTGTTCATTATAGTAGTTGCGGTAAACGGAACTTTGCTTACAATTAATGCAGGTGACTATATTTTCTACACTGACTGGGCTTGGACATCCTTTGTAGTATTCTCAATATCACAAACGTTGATGCTAGTTGTCGGAGCTTGTTATTATCTAACATTCACAGGCGTTCCAGGAACAGCTACTTACTATGCATTAATCATTACTGTGTATACATGGGTTGCAAAAGGTGCATGGTTT---GCACTAGGATATCCATATGACTTTATCGTTGTACCAATATGGTTACCATCAGCGATGCTGTTGGACTTGGCGTACTGGGCAACAAAACGAAACAAGCACTCGTTAATACTGTTCGGTGGAGTATTGGTAGGAATGTCATTGCCATTGTTCAACATGGTAAACCTGATAACAATAGCAGACCCACTAGAAACGGCATTCAAATATCCAAGACCTACATTACCACCATACATGACACCGATAGAACCGCAGGTCGGAAAATTCTATAACAGCCCGGTTGCGCTGGGTGCAGGTGCTGGTGCAGTATTATCCATTCCGATGGCAGCGTTAGGATGTAAACTAACAACG
>NP-Theta-2.2.2.1_OTU1__KF178153
TGTACCCACTATTTGTTCATTATAGTAGTAGCGGTATACGGAACTCTGCTTACAATTAATGCAGGTGACTACATTTTCTACACTGATTGGGCCTGGACTTCGTTTGTAATATTCTCTATATCTCAAACGTTAATGCTTACTGTAGGAGCTTGTTATTATCTAACATTCACTGGCGTTCCAGGAACAGCTACTTACTATGGATTAATCATTACTGTGTATACATGGGTTGCAAAAGGTGCATGGTTC---GGATTAGGATACCCCTATGACTTTATCGTTACACCTGTTTGGATACCATCCTGCATGTTGTTGGATTTGGCATATAGGGCAACGAAGAGAAACAAACACTCTCTGATATTGTTCGGTGGAGTGTTGGTAGGTATGTCATTACCATTGTTCAATATGGTAAACCTGATCACTATAGCAGACCCGCTTGAAACGGCATTCAAATATCCGAGACCTACATTGCCTCCGTACATGACCCCGATAGAACCGCAGGTCGGAAAGTTCTATAACAGCCCAGTTGCGCTGGGTGCGGGTGCTGGTGCAGTGTTGTCCGTTACGATGGCAGCGTTAGGATGTAAACTGACTACG
>NP-Theta-2.2.2.1_OTU2__KF178231
TGTACCCACTACTTGTTCATAGTAGTAGTTGCGGTAAACGGAACCCTGCTTACAATTAATGCAGGTGACTACATTTTCTACACTGACTGGGCTTGGACATCCTTTGTAATATTCTCAATATCACAAACGTTGATGCTTACAGTAGGTGCAGTTTATTATCTGACATTTACCGGCGTTCCAGGAACAGCTACTTACTATGGATTAATCATTACTGTGTATACATGGGTTGCAAAAGGTGCATGGTTC---GGATTAGGATATCCCTATGACTTTATCGTTACACCTGTTTGGATACCATCCTGCATGTTGTTGGATTTGGCATATTGGGCAACGAAGAGAAACAAACACTCTCTGATATTGTTCGGTGGAGTGTTGGTAGGTATGTCATTACCATTGTTCAATATGGTAAACCTGATCACTATAGCAGACCCACTTGAAACGGCATTCAAATATCCAAGACCTACATTGCCTCCGTACATGACCCCGATAGAACCGCAGGTCGGAAAGTTCTATAACAGCCCAGTTGCGCTGGGTGCGGGTGCTGGTGCAGTATTGTCCGTTACGATGGCAGCGTTAGGATGTAAACTGACTACG
>NP-Theta-2.2.2.1_OTU3__AB936823
TGTACTCACTACTTGTTCATTATAGTAGTTGCGGTAAACGGAACTCTGCTTACAATTAATGCAGGTGACTACATTTTCTACACTGACTGGGCTTGGACATCCTTTGTAATATTCTCAATATCACAAACGTTGATGCTTACAGTAGGTGCAGTTTATTATCTGACATTTACCGGCGTTCCAGGAACAGCTACTTACTATGGATTAATAATTACTGTGTATACATGGGTTGCAAAAGGTGCATGGTTT---TCACTCGGATATCCCTATGACTTTATCGTTACACCAGTATGGTTACCATCCTGCATGTTGTTGGATTTGGCGTACTGGGCGACGAAGAGAAATAAGCACTCTCTGATATTGTTCGGTGGAGTTTTAGTAGGAATGTCATTGCCATTATTCAACATGGTAAACCTAATGCTAGTGGCAGACCCACTAGAAACGGCATTCAAATATCCAAGACCTACATTGCCTCCGTACATGACACCGATAGAACCGCAGGTCGGAAAATTCTATAACAGCCCAGTTGCGCTGGGTGCGGGAGCTGGTGCAGTATTGTCCGTTACGATGGCAGCGTTAGGATGTAAACTGACTACG
>NP-Theta-2.2.2.1_OTU4__KF178078
TGTACCCACTACTTGTTCATAATAGTAGTTGCGGTAAACGGTACTCTGCTTACAATTAATGCAGGTGACTACATTTTCTACACTGACTGGGCTTGGACATCCTTTGTAATATTCTCAATATCACAAACATTGATGCTTACAGTAGGTGCAGTTTATTATCTGACATTTACCGGTGTTCCAGGTACAGCTACTTACTATGGATTAATCATTACTGTGTATACATGGGTTGCAAAAGGTGCATGGTTC---GGACTAGGTTATCCCTATGACTTTATCGTTACACCAGTTTGGATACCATCCTGCATGTTGTTGGATTTGGCATATTGGGCAACGAAGAGAAATAAGCACTCTCTGATACTGTTCGGTGGAGTTTTAGTAGGAATGTCATTACCATTGTTCAACATGGTAAACCTGATCACTATAGCAGACCCACTTGAAACGGCATTCAAATATCCAAGACCTACATTGCCTCCATACATGACACCGATAGAACCGCAGGTCGGAAAATTCTATAACAGCCCAGTTGCGCTGGGTGCGGGAGCTGGTGCAGTATTGTCCGTTACGATGGCAGCGCTAGGATGTAAACTGACTACG
>NP-Theta-2.2.2.1_OTU5__KF178128
TGTACCCACTACTTGTTCATAGTAGTAGTTGCGGTAAACGGAACTCTGCTTACAATTAATGCGGGTGACTACATTTTCTACACTGACTGGGCTTGGACATCCTTTGTAATATTCTCAATATCACAAACATTGATGCTTACAGTAGGTGCAGTTTATTATCTGACATTTACCGGTGTTCCAGGTACAGCTACTTACTATGGGTTAATAATTACTGTATACACATGGGTTGCAAAAGGTGCATGGTTT---TCACTCGGATATCCCTATGACTTTATCGTTACACCTATTTGGATACCATCCTGCATGTTGTTGGATTTGGCATATTGGGCAACGAAGAGAAATAAGCACTCTCTGATATTGTTCGGTGGAGTTTTAGTAGGAATGTCATTACCATTGTTCAATATGGTAAACCTGATCACTATAGCAGATCCACTAGAAACGGCATTCAAATATCCAAGACCTACATTGCCTCCATACATGACCCCGATAGAACCGCAGGTCGGAAAATTCTATAACAGCCCGGTTGCGCTGGGTGCTGGTGCTGGTGCAGTATTGTCCGTTACGATGGCAGCGTTAGGATGTAAACTGACTACG
>NP-Theta-2.2.2.1_OTU6__KF178188
TGTACCCACTACTTGTTCATTGTGGTAGTTGCGGTAAACGGAACTTTGCTTACAATTAATGCAGGTGACTATATTTTCTACACTGACTGGGCTTGGACATCCTTTGTAATATTCTCAATATCACAAACGTTGATGCTTACTGTAGGTGCAGTTTATTATCTGACATTTACGGGCGTTCCAGGTACAGCTACTTACTATGGATTAATCATTACTGTGTATACATGGGTTGCAAAAGGTGCATGGTTC---GGACTAGGATATCCCTATGACTTTATCGTTACACCAGTTTGGATACCATCCTGCATGTTGTTGGATTTGGCATATTGGGCAACGAAGAGAAATAAGCACTCTCTGATATTGTTTGGTGGAGTTTTAGTAGGAATGTCATTACCATTGTTCAACATGGTAAACCTGATCACTATAGCAGACCCACTAGAAACGGCATTCAAATATCCAAGACCTACATTGCCTCCGTACATGACCCCGATAGAACCGCAGGTCGGAAAATTCTATAACAGCCCAGTTGCGCTGGGTGCGGGTGCTGGTGCAGTATTGTCCGTTACGATGGCAGCGTTAGGATGTAAACTGACTACG
>NP-Theta-2.2.2.1_OTU7__KF178200
TGTACCCACTACTTGTTCATTGTAGTAGTTGCGGTAAACGGTACTCTGCTTACAATTAATGCAGGTGACTATATTTTCTACACTGACTGGGCTTGGACATCATTTGTAGTGTTCTCAATATCACAAACGTTGATGCTCACTGTGGGTGCAGTTTATTATCTGACATTTACCGGTGTTCCAGGAACAGCTACTTACTATGGATTAATCATCACTGTGTATACATGGGTTGCAAAAGGTGCATGGTTT---GCACTAGGATATCCCTATGACTTTATCGTTACACCAGTTTGGTTACCATCCTGCATGTTGTTGGATTTGGCGTACTGGGCAACGAAGAGAAACAAACACTCTCTGATATTGTTCGGTGGAGTTTTAGTAGGAATGTCATTACCATTGTTCAATATGGTAAATCTGATCGCTATAGCAGATCCACTTGAAACGGCATTCAAATATCCAAGACCTACATTACCTCCATGCATGACCCCGATAGAACCGCAGGTCGGAAAATTCTATAACAGCCCAGTTGCGCTGGGTGCGGGTGCTGGTGCAGTATTGTCCGTTACGATGGCAGCGTTAGGATGTAAACTGACTACG
>NP-Theta-2.2.2.1_OTU8__KF178084
TCCACCCACTACTTGTTCATTATAGTAGTTGCGGTAAACGGAACTTTGCTTACAATTAATGCAGGTGACTATATTTTCTACACTGACTGGGCTTGGACATCCTTTGTAGTATTCTCAATATCACAAACGTTGATGCTAGTTGTTGGAGCTTGTTATTATCTGACATTTACCGGTGTTCCAGGAACAGCTACTTACTATGCATTAATCATTACTGTGTATACATGGGTTGCAAAAGGTGCATGGTTT---GCACTAGGATATCCCTATGACTTTATCGTTGTACCCGTTTGGTTACCATCAGCAATGCTGTTGGATTTGGCGTACTGGGCAACGAAGAGAAATAAGCACTCGCTGATACTGTTCGGTGGAGTTTTAGTAGGAATGTCATTGCCATTGTTCAACATGGTAAATCTGATCACTATAGCAGATCCACTAGAAACGGCATTCAAATATCCAAGACCTACATTGCCGCCATACATGACACCGATAGAACCGCAGGTCGGAAAATTCTATAACAGCCCAGTTGCGCTGGGTGCGGGTGCTGGTGCAGTATTGTCCATTCCGATGGCAGCGCTAGGATGTAAACTAACAACG
>NP-Theta-2.2.2.1_OTU9__KF178070
TCTACCCACTACTTGTTCATTATAGTAGTTGCGGTAAACGGAACTTTGCTTACAATTAATGCAGGTGACTATATTTTCTACACTGACTGGGCTTGGACATCCTTTGTAGTATTCTCAATATCACAAACGTTGATGCTAGTTGTCGGAGCTTGTTATTATCTAACATTCACAGGTGTTCCAGGAACAGCTACTTACTACGCATTAATCATTACTGTGTATACATGGGTTGCAAAAGGTGCATGGTTT---GCACTAGGATATCCATATGACTTTATTGCTGTACCAATATGGTTACCATCAGCGATGCTGTTGGATTTGGCGTACTGGGCAACGAAGAGAAACAAGCACTCGTTAATACTGTTTGGTGGAGTATTGGTAGGAATGTCATTGCCATTGTTCAACATGGTAAACCTGATCACTATAGCAGACCCGCTAGAAACGGCATTCAAATATCCTAGACCTACATTGCCACCATACATGACACCGATAGAACCGCAGGTCGGAAAATTCTATAACAGCCCTGTTGCGCTGGGTGCGGGTGCTGGTGCAGTATTATCCATTCCGATGGCAGCGCTAGGATGTAAACTAACAACG
>NP-Theta-2.2.2.2_OTU1__JF924809
TGTACCCACTACTTGTTCATTATTGTGGTTGCGGTAAATGGGACTCTGCTTACAATTAATGCAGGCGATTATATTTTCTATACTGATTGGGCATGGACATCCTTTGTTATATTCTCCATATCACAAACGTTGATGCTAGTTGTCGGAGCTGTTTATTATCTAACATTCACTGGCGTTCCTGGAACGGCCACTTATTATGCGTTAATTATTACTGTGTATACCTGGGTTGCAAAAGGTGCATGGTTT---TCACTTGGATATCCATATGACTTTATCGTAACACCAGTATGGTTACCGTCAGCAATGCTGTTGGACTTAGCTTACTGGGCAACAAAACGAAATAAGCATTCGTTAATTCTGTTTGGTGGAGTATTGGTAGGAATGTCATTGCCATTGTTCAATATGGTAAACTTGATCACAGTTGCAGATCCACTTGAAACGGCGTTCAAATATCCAAGACCTACATTGCCACCATATATGACACCTGTAGAACCGCAGGTCGGTAAGTTCTATAACAGTCCGGTTGCGCTTGGTGCAGGTGCTGGTGCAGTTTTGTCCGTTACGATGGCAGCGTTAGGATGTAAGCTTACTACA
>NP-Theta-2.2.2.2_OTU2__JF924629
TGTACCCATTACTTATTCATTATAGTAGTTGCGGTAAACGGGACATTGCTTACAATTAATGCAGGTGACTATATTTTCTATACTGATTGGGCTTGGACATCGTTTGTAGTATTCTCTATTTCACAAACGTTGATGTTAGTTGTCGGAGCTGTTTATTATCTAACATTTACAGGCGTTCCTGGAACAGCTACTTACTACGGATTAATCATTACTGTGTATACCTGGGTTGCAAAAGGTGCATGGTTT---TCACTTGGATATCCATATGACTTTATCGTTACCCCAATATGGTTGCCATCAGCAATGCTGTTGGACTTGGCATATTGGGCAACAAAACGAAACAAGCACTCGTTAATACTGTTTGGTGGAGTATTGGTAGGAATGTCATTGCCATTGTTTAATATGGTAAACTTGATCACAGTTGCAGATCCACTTGAAACGGCATTCAAATACCCTAGACCTACATTGCCACCATATATGACGCCTATAGAACCGCAGGTCGGGAAGTTCTATAACAGTCCGGTCGCGCTTGGTGCAGGTGCTGGTGCAGTATTGTCCGTTACGATGGCAGCGTTAGGATGTAAGCTGACTACG
>NP-Theta-2.2.2.2_OTU3__JF924670
TGTACCCACTACTTGTTCATTATAGTAGTTGCGGTAAACGGGACTCTGCTTACAATTAATGCAGGTGACTATATTTTCTACACTGATTGGGCCTGGACATCCTTTGTAGTATTCCCTATATCACAAACGTTGATGCTCGTTGTCGGAGCTGTTTATTATCTAACATTTACAGGCGTTCCAGGAACAGCTACTTACTATGCGTTAATTATTACTGTGTATACCTGGGTAGCAAAAGGTGCATGGTTT---TCACTTGGTTATCCTTATGACTTTATCGTTACACCAATATGGTTACCATCAGCAATGCTGTTGGACTTGGCGTACTGGGCAACAAAACGAAACAAGCACTCGTTAATACTGTTTGGAGGAGTATTGGTAGGTATGTCATTGCCATTGTTCAATATGGTAAACTTAATCACAATTGCAGACCCACTAGAAACGGCATTCAAATATCCAAGACCTACATTGCCACCATATATGACACCCATAGAACCGCAGGTTGGAAAATTCTATAATAGCCCGGTTGCGTTGGGTGCGGGTGCTGGTGCAGTATTGTCCGTTACGATGGCAGCGCTAGGATGTAAGCTAACAACG
>NP-Theta-2.2_OTU1__AB827257
TGTACCCACTATTTGTTCATTATAGTAGTTGCGGTAAACGGAACTCTGCTTACAATTAATGCAGGTGACTACATTTTCTACACTGATTGGGCCTGGACTTCGTTTGTAATATTCTCTATATCTCAAACGTTAATGCTTACTGTAGGAGCTTGTTATTATCTAACATTCACTGGCGTTCCAGGAACAGCTACGTATTATGCATTAATCATTACTGTGTATACCTGGGTTGCAAAAGGTGCATGGTTT---GCACTCGGATATCCATATGACTTTATCGTTACTCCAATATGGTTACCATCAGCAATGCTGTTGGACTTGGCGTACTGGGCAACAAAACGAAACAAGCACTCGTTGATACTGTTTGGCGGAGTACTGGTAGGAATGTCATTGCCATTATTCAACATGGTAAACCTGATAACAATAGCAGACCCACTAGAAACGGCATTCAAATATCCAAGACCAACATTGCCGCCATACATGACACCGATAGAACCGCAGGTCGGAAAGTTCTATAACAGTCCGGTCGCGCTTGGTGCAGGTGCTGGAGCAGTATTGTCCGTTACGATGGCAGCGTTAGGATGTAAACTAACAACG
>NP-Theta-2.3_OTU10__KJ778396
TGTACGCACTACTTGTTCATTGTAGTAGTTGCGGTAAACTCAACACTGTTAACAATTAACGCAGGTGACTACATTTTCTACACTGATTGGGCCTGGACATCATTTACGGTATTCTCTATATCGCAAACTTTGATGTTAACTGTCGGAGCTTGTTATTATCTAACATTCACTGGCGTTCCAGGAACAGCAACGTACTATGGCCTAATAATGACAGTATACACATGGGTTGCAAAAGGTGCATGGTTT---GCACTCGGATATCCATATGACTTCATTGTAACACCAATTTGGTTACCATCAGCGATGCTGTTGGACTTGGCTTATTGGGCAACGAAGCGGAATAAGCACTCGTTGATACTGTTTGGCGGAGTACTGGTAGGAATGTCATTACCGTTGTTCAACATGGTAAACCTGATAACAGTAGCAGACCCACTAGAAACGGCATTCAAATATCCAAGACCAACATTGCCACCATACATGACACCGATAGAACCGCAGGTCGGAAAGTTCTATAACAGTCCGGTCGCGCTTGGTGCAGGTGCTGGTGCAGTATTGTCCGTTACGTTTGCAGCGTTAGGATGTAAACTAACAACG
>NP-Theta-2.3_OTU11__DQ148805
TGTACCCACTACTTATTCATAGTTGTAGTTGCGGTAAACTCAACACTGTTAACAATTAATGCAGGTGACTACATTTTCTACACTGATTGGGCCTGGACATCATTTACGGTATTCTCTATATCGCAAACTTTGATGTTAACTGTCGGAGCTTGTTATTATCTAACATTCACTGGCGTACCAGGAACAGCGACGTACTATGCTCTGATTATGACAGTATACACGTGGATTGCAAAAGGTGCATGGTTT---ACACTCGGATATCCATATGACTTCATTGTAACACCAGTATGGTTGCCATCAGCAATGCTGTTGGACTTGGCGTATTGGGCGACAAAGAAGAATAAACACTCGTTGATACTGTTTGGCGGAGTATTGGTAGGAATGTCATTGCCATTGTTCAACATGGTAAATCTGATAACAGTAGCAGACCCACTAGAAACGGCATTCAAATATCCAAGGCCAACATTGCCACCATACATGACACCGATAGAGCCGCAGGTCGGAAAATTCTATAACAGTCCGGTCGCGCTTGGTGCAGGTGCTGGTGCAGTTTTGTCCGTTACGTTTGCAGCGTTAGGATGTAAACTAACAACG
>NP-Theta-2.3_OTU1__JF924061
TGTACGCACTACTTATTCATTGTAGTAGTTGCAGTAAACTCAACTCTGTTAACAATTAACGCAGGTGACTACATTTTCTACACTGATTGGGCCTGGACATCATTTACGGTATTTTCTATATCGCAGACCTTGATGTTAACTGTCGGAGCATGTTATTATCTAACATTCACTGGCGTTCCAGGAACAGCTACGTATTATGCCCTGATTATGACAGTATATACTTGGATTGCAAAAGGTGCATGGTTT---GCACTAGGATATCCATATGACTTTATCGTCACACCAGTATGGTTACCATCGGCAATGCTGTTGGACTTGGCGTACTGGGCAACGAAGAGAAATAAGCACTCGCTGATACTGTTTGGCGGAGTACTGGTAGGAATGTCGTTACCGTTGTTCAACATGGTAAATCTGATAACGGTCGCAGACCCACTAGAAACGGCCTTCAAATATCCAAGACCGACATTACCTCCATACATGACACCGATAGAACCGCAGGTAGGAAAGTTCTATAACAGTCCTGTTGCGTTAGGTGCTGGAGCTGGAGCAGTATTGTCAGTTACGTTTGCAGCGTTAGGATGTAAGCTAACGACA
>NP-Theta-2.3_OTU2__JF924048
TGTACGCACTACTTATTCATTGTAGTAGTTGCAGTAAACTCAACACTGTTAACAATTAACGCAGGTGACTACATTTTCTACACTGATTGGGCCTGGACATCATTTACGGTATTTTCTATATCGCAAACTTTGATGTTAACTGTCGGAGCATGTTATTATCTAACATTCACTGGCGTTCCAGGAACAGCTACGTATTATGCCCTGATTATGACAGTATACACATGGGTTGCAAAAGGTGCATGGTTT---GCACTAGGATATCCATATGACTTTATCGTCACACCGGTATGGTTACCATCGGCAATGCTGTTGGACTTAGCGTACTGGGCAACGAAGAGAAATAAGCACTCGCTGATACTGTTTGGCGGAGTACTGGTAGGAATGTCATTACCGTTGTTCAACATGGTAAATCTGATAACAGTTGCAGACCCACTAGAAACGGCATTCAAATATCCAAGACCAACATTACCACCATACATGACACCGATAGAGCCGCAGGTCGGGAAGTTCTATAACAGCCCCGTCGCGCTAGGTGCAGGTGCTGGTGCAGTATTGTCCGTCACGTTTGCAGCGTTAGGATGTAAACTAACAACG
>NP-Theta-2.3_OTU3__JX537646
TGTACGCACTACTTATTCATAGTAGTAGTTGCGGTTAACTCAACTCTGTTAACAATTAACGCAGGTGACTACATTTTCTACACTGATTGGGCCTGGACATCATTTGTGGTATTTTCTATATCGCAAACCTTGATGTTAACTGTCGGAGCATGTTATTATCTAACATTCACTGGCGTTCCAGGAACAGCTACGTATTATGCCCTGATTATGACAGTATATACTTGGGTTGCTAAAGGAGCATGGTTT---TCACTAGGATATCCATATGACTTTATCGTTACACCCGTATGGTTACCATCAGCAATGCTGTTGGACTTGGCGTACTGGGCAACGAAGAGAAATAAGCACTCGCTGATACTGTTTGGCGGAGTACTGGTAGGAATGTCATTACCGTTATTCAATATGGTAAACCTGATAACAATAGCAGACCCACTAGAAACGGCATTCAAATATCCAAGACCAACATTACCACCATACATGACACCGATAGAGCCGCAGGTCGGAAAGTTCTATAACAGTCCGGTCGCGCTTGGCGCAGGTGCTGGTGCAGTATTGTCCGTCACGTTTGCAGCGTTAGGTTGTAAACTAACTACG
>NP-Theta-2.3_OTU4__JF924043
TGTACGCACTACTTATTCATTGTAGTAGTTGCGGTAAACTCAACACTGTTAACAATTAATGCAGGTGACTACATTTTCTACACTGATTGGGCCTGGACATCATTTACGGTATTCTCTATATCGCAAACTTTGATGTTAACTGTCGGAGCTTGTTATTATCTAACATTCACTGGCGTACCAGGAACAGCTACGTACTATGGCCTAATAATGACAGTATACACATGGGTTGCAAAGGGTGCATGGTTT---TCACTCGGATATCCTTATGACTTCATTGTAACACCAGTTTGGTTACCATCAGCGATGCTGTTGGATTTGGCATACTGGGCAACGAAGAGGAATAAGCACTCGTTGATACTGTTTGGCGGAGTACTGGTAGGAATGTCATTACCGTTATTCAACATGGTAAACCTGATGTTAGTAGCAGACCCACTAGAAACGGCATTCAAATATCCAAGACCAACATTACCACCATACATGACGCCGATAGAGCCGCAGGTCGGGAAGTTCTATAACAGTCCCGTAGCGCTTGGTGCAGGTGCTGGTGCAGTATTGTCTGTCACGTTTGCAGCGTTAGGATGTAAACTAACAACG
>NP-Theta-2.3_OTU5__JF924585
TGTACGCACTACTTATTCATTGTAGTAGTTGCGGTAAACTCAACACTGTTAACAATTAACGCAGGTGACTACATTTTCTATACTGATTGGGCCTGGACATCATTTACGGTATTTTCTATATCGCAAACTTTGATGTTAACTGTCGGAGCTTGTTATTATCTAACATTCACTGGCGTTCCAGGAACAGCTACGTACTATGGCCTGATAATGACAGTATACACATGGGTTGCAAAAGGCGCATGGTTT---TCACTAGGATATCCATATGACTTTATTGTTACACCAGTATGGTTACCATCAGCGATGCTGTTGGACTTGGCGTACTGGGCAACGAAGCGGAATAAGCACTCGCTGATACTGTTTGGCGGAGTACTGGTAGGAATGTCATTACCGTTATTCAACATGGTAAACCTGATAACAGTCGCAGACCCACTAGAAACGGCATTCAAATATCCAAGACCAACATTACCACCATACATGACACCGATAGAGCCGCAGGTCGGGAAGTTCTATAACAGTCCCGTAGCGCTTGGTGCAGGTGCTGGTGCAGTATTGTCTGTCACGTTTGCAGCGTTAGGATGTAAACTAACAACG
>NP-Theta-2.3_OTU6__JF924745
TGTACGCACTACTTATTCATTGTAGTAGTTGCGGTAAACTCAACACTGTTAACAATTAACGCAGGTGACTACATTTTCTATACTGATTGGGCCTGGACATCATTTACGGTATTTTCTATATCGCAAACTTTGATGTTAACTGTCGGAGCTTGTTATTATCTAACATTCACTGGCGTTCCAGGAACAGCTACGTACTATGGCCTGATAATGACAGTATACACATGGGTTGCAAAAGGCGCATGGTTT---TCACTAGGATATCCATATGACTTTATTGTTACACCAGTTTGGTTACCATCGGCGATGCTGTTGGATTTGGCGTACTGGGCAACGAAGAGAAATAAGCACTCGTTGATACTGTTTGGCGGAGTACTGGTAGGAATGTCATTACCGTTATTCAATATGGTAAACCTGATAACAGTAGCAGACCCACTAGAAACGGCATTCAAATATCCAAGACCCACATTACCACCATACATGACACCGATAGAACCGCAGGTAGGAAAGTTCTATAACAGTCCTGTCGCGCTTGGTGCAGGTGCTGGTGCAGTGTTGTCCGTTACGATGGCCGCGTTAGGATGTAAACTGACTACG
>NP-Theta-2.3_OTU7__JF924801
TGTACCCACTACTTATTCATTATAGTAGTTGCGGTAAACTCAACACTGTTAACAATTAACGCAGGTGACTACATTTTCTATACTGATTGGGCCTGGACATCATTTACGGTATTTTCTATATCGCAAACTTTGATGTTAACTGTCGGAGCATGTTATTATCTAACATTCACTGGCGTTCCAGGAACAGCTACGTACTATGGCCTGATAATGACAGTATATACATGGGTTGCAAAAGGCGCATGGTTT---TCACTAGGATATCCATATGACTTTATTGTTACACCAATATGGTTGCCATCAGCGATGCTGTTGGACTTGGCATACTGGGCAACGAAGAGAAATAAGCACTCGTTGATACTGTTTGGCGGAGTACTGGTAGGAATGTCATTACCGTTATTCAATATGGTAAACCTGATGTTAGTAGCAGACCCACTAGAAACGGCATTCAAATATCCAAGACCAACATTACCACCATACATGACACCGATAGAGCCGCAGGTCGGGAAGTTCTATAACAGTCCGGTAGCTCTTGGCGCAGGTGCTGGTGCAGTATTGTCTGTCACGTTTGCAGCGTTAGGATGTAAACTAACAACG
>NP-Theta-2.3_OTU8__JF924176
TGTACGCACTACTTATTCATTGTAGTAGTTGCGGTTAACTCAACACTGTTAACAATTAACGCAGGAGACTACATTTTCTACACTGATTGGGCCTGGACATCATTTACGGTATTCTCTATATCGCAAACATTGATGCTCACTGTCGGAGCTTGTTATTATCTAACATTCACTGGCGTTCCAGGAACAGCTACGTACTATGGCCTGATAATGACAGTATACACATGGGTTGCAAAAGGTGCATGGTTT---GCACTTGGATATCCATATGACTTCATTGTAACACCAATATGGTTACCATCAGCGATGCTGTTGGACTTGGCGTATTGGGCAACGAAGCGGAATAAGCACTCGTTGATACTGTTTGGCGGAGTACTGGTAGGAATGTCATTACCGTTGTTCAACATGGTAAACCTGATAACAGTAGCAGACCCACTTGAAACGGCATTCAAATATCCGAGACCAACATTACCACCATACATGACACCGATAGAGCCGCAGGTCGGGAAGTTCTATAACAGTCCCGTCGCGCTAGGTGCAGGTGCTGGTGCAGTATTGTCTGTCACGTTTGCAGCGTTAGGATGTAAACTAACAACG
>NP-Theta-2.3_OTU9__JF924217
TGTACCCACTACTTATTCATAGTAGTAGTTGCGGTAAACTCAACTCTGTTAACAATTAACGCAGGTGACTACATTTTCTATACTGACTGGGCCTGGACATCATTTACGGTATTCTCTATATCGCAAACTTTGATGTTAACTGTCGGAGCTTGTTATTATCTAACATTCACCGGAGTGCCAGGAACAGCTACGTACTATGGCCTGATAATGACAGTATACACATGGGTTGCAAAAGGTGCATGGTTT---GCACTTGGATATCCATACGACTTCATTGTTACACCAATATGGTTACCATCAGCAATGCTGTTGGACTTGGCGTATTGGGCAACGAAGCGGAATAAGCACTCGTTGATACTGTTTGGCGGAGTACTGGTAGGAATGTCATTACCGTTGTTCAACATGGTAAACCTGATAACAGTAGCAGACCCACTAGAAACGGCATTCAAATATCCAAGACCAACATTGCCACCATACATGACACCGATAGAGCCGCAGGTCGGAAAGTTCTATAACAGTCCGGTCGCGCTTGGTGCAGGTGCTGGTGCAGTATTGTCCGTTACGTTTGCAGCGTTAGGATGTAAACTAACAACG
>NP-Theta-2.Incertae_sedis_OTU1__GU811301
TGTACCCACTACTTATTCATTGTAGTAGTTGCGGTAAACTCAGCGCTGTTAACAATTAACGCAGGTGACTACATTTTCTACACTGATTGGGCCTGGACATCGTTTGTAGTATTCTCTATATCACAAACATTGATGTTAACTGTCGGAGCTTGTTATTATCTAACATTCACTGGCGTACCAGGAACAGCTACGTATTATGCCTTGATTATGACAGTATACACGTGGATTGCAAAGGGTGCATGGTTT---GCACTAGGATATCCATATGACTTCATTGTAACACCAGTTTGGTTACCATCAGCAATGCTGTTGGATTTGGCTTATTGGGCTACAAAGAGAAACAAGCACTCGTTGATACTGTTTGGCGGAGTACTAGTAGGAATGTCATTGCCATTGTTCAACATGGTAAACCTGATAACAGTAGCAGACCCACTAGAAACGGCATTCAAATATCCAAGACCAACATTGCCACCATACATGACACCAATAGAACCGCAGGTCGGAAAATTCTATAACAGTCCGGTCGCGCTAGGTGCAGGTGCTGGTGCAGTTTTGTCCGTAACGTTTGCAGCGTTAGGTTGTAAGCTAACAACT
>NP-Theta-2.Incertae_sedis_OTU2__KF803133
TGTACCCACTACTTATTCATAGTAGTAGTTGCGGTAAACTCAACACTGTTAACAATTAACGCAGGTGACTACATTTTCTACACTGATTGGGCCTGGACATCGTTTGTAGTATTCTCTATATCACAAACATTGATGTTAACTGTCGGAGCTTGTTACTATCTAACATTCACCGGCGTTCCAGGAACAGCTACGTACTATGCCTTGATTATGACAGTATACACATGGGTTGCAAAAGGTGCACGGTTT---GCACTAGGATATCCATATGACTTTATTGTAACCCCAGTTTGGTTACCATCAGCAATGCTGTTGGATTTAGCTTATTGGGCTACAAAGAGAAACAAACACTCGCTGATACTGTTTGGCGGAGTATTGGTAGGAATGTCATTGCCATTGTTCAACATGATAAACCTGATAACAGTAGCAGGCCCACTAGAAACGGCATTCAAATATCCAAGACCAACATTGCCACCATACATGACACCGATAGAACCGCAGGTCGGAAAGTTCTATAACAGTCCGGTCGCACTAGGTGCAGGTGCTGGTGCAGTATTGTCCGTTACGTTTGCAGCGTTAGGATGTAAACTAACAACG
>NP-Theta-3_OTU1__GQ485735
TGTACCCATTACTTGTTCATAGTAGTGGTTGCAGTTAACTCAACCCTGTTAACAATTAACGCAGGAGACTACATCTTCTACACAGACTGGGCCTGGACATCATACACGGTATTTTCAATATCGCAAACTTTGATGCTTACTGTTGGTGCAGTATATTATCTGACATTTACAGGAGTTCCAGGAACAGCTACGTACTACGGCTTAATTATGACGGTATACACGTGGGTAGCAAAAGGTGCATGGTTT---GCACTCGGATATCCATATGACTTTATTGTTACACCAATATGGTTACCATCAGCAATGCTTTTGGACTTGGCATATTGGGCAACAAAGAGAAACAAGCACTCGTTGATACTGTTTGGCGGAGTACTGGTAGGAATGTCTTTGCCATTGTTCAACATGGTTAACTTGATCACAGTAGCAGACCCACTAGAAACGGCATTCAAATATCCAAGACCAACACTGCCACCATACATGACACCGATAGAACCGCAAGTAGGAAAGTTCTATAACAGTCCAGTGGCGCTTGGTGCAGGTGCTGGTGCAGTGCTATCTGTAACGTTTGCAGCGTTAGGTTGTAAGCTTACCACG
>NP-Theta-3_OTU2__GU811441
TGTACCCATTACTTGTTCATAGTAGTGGTTGCAGTTAACTCAACCTTGTTAACAATTAACGCAGGAGACTACATCTTCTACACAGATTGGGCCTGGACATCATTTACGGTATTCTCTATATCGCAAACTTTGATGCTTACTGTTGGTGCAGTATATTATCTGACATTTACAGGAGTTCCAGGAACAGCTACGTACTATGGCTTAATTATGACAGTATACACATGGGTAGCAAAAGGTGCATGGTTT---GCACTCGGATATCCATATGACTTCATTGTTACACCAATATGGTTACCATCAGCAATGCTTTTGGATTTGGCATATTGGGCAACAAAGAGAAACAAGCACTCTTTGATACTGTTTGGCGGAGTACTGGTAGGAATGTCTTTGCCATTGTTCAACATGGTAAACTTGATCACAGTCGCAGACCCACTTGAAACGGCATTCAAATATCCAAGACCAACATTGCCACCATACATGACACCTATAGAACCGCAAGTAGGCAAATTCTATAACAGCCCAGTTGCGCTGGGTGCAGGTGCTGGTGCAGTACTGTCTGTAACGTTTGCAGCATTAGGTTGTAAGCTAACAACT
>NP-Theta-3_OTU3__JN183476
TGTACCCATTACTTGTTCATAGTAGTGGTTGCAGTTAACTCAACCTTGTTAACAATTAACGCAGGAGACTACATCTTCTACACAGACTGGGCCTGGACATCATACACGGTATTCTCTATATCGCAAACTTTGATGCTCACTGTTGGTGCAGTATATTATCTGACATTTACAGGAGCTCCAGGAACAGCAACATACTACGCATTAATTATGACAGTATACACGTGGGTAGCAAAAGGTGCATGGTTC---GCACTCGGATATCCATATGACTTCATTGTTACACCAGTATGGTTACCATCAGCAATGCTTTTGGATCTGGCATATTGGGCGACAAAGCGAAACAAGCACTCGTTGATACTGTTTGGCGGAGTACTGGTAGGAATGTCTTTACCGTTGTTCAACATGGTAAACTTGATCACAGTCGCAGACCCACTTGAAACGGCATTCAAATATCCAAGACCAACATTGCCACCATACATGACACCGATAGAACCGCAAGTAGGCAAATTCTATAACAGCCCAGTTGCGTTGGGTGCAGGTGCTGGTGCAGTGCTGTCTGTAACGTTTGCAGCATTAGGTTGTAAGCTTACCACG
>NP-Theta-4.1.1_OTU1__KF954320
TGCACCCATTATCTGTTTATTGTGGTGGTGGCGGTGAACAGCACCCTGCTGACCATTAACAGCGGCGATTATATTTTTTATACCGATTGGGCGTGGACCAGCTTTGTGGTGTTTAGCATTGCGAACACCCTGATGACCGTGGTGGGCGCGGTGTATTATATTACCTTTACCGGCGTGCCGGGCACCGGCGCGTATTATGGCCTGATTATGCAGGTGTATACCTGGGTGGCGAAAGTGGCGTGGTTT---GCGCTGGGCTATCCGGTGGATTTTATTGTGCATCCGATGTGGATTCCGAGCTGCATGCTGCTGGATCTGGCGTATTGGGCGACCAAAAAAAACAAACATAGCCTGATTTTTTTTGGCGGCGTGCTGGTGGGCATGAGCATGCCGCTGTTTAACATGGTGCAGCTGATGCTGATTGCGGATCCGCTGGAAACCGCGTTTAAATATCCGCGCCCGACCCTGCCGCCGTATATGACCCCGATTGAACCGCAGGTGGGCAAATTTTATAACAGCCCGGTGGCGCTGGGCGCGGGCGCGGGCAGCGTGCTGAGCGTGACCTTTGCGGCGCTGGGCTGCAAACTGAACACC
>NP-Theta-4.1.1_OTU2__KF954403
TGCACCCATTATCTGTTTATTGTGGTGGTGGCGGTGAACAGCACCCTGCTGACCATTAACGCGGGCGATTATATTTTTTATACCGATTGGGCGTGGACCAGCTATACCGTGTTTAGCATTAGCCAGACCCTGATGCTGATTGTGGGCGCGACCTATTATCTGACCTTTACCGGCGTGCCGGGCACCGCGACCTATTATGGCCTGATTATGACCGTGTATACCTGGGTGGCGAAAGCGGCGTGGTTT---AGCCTGGGCTATCCGTATGATTTTATTGTGACCCCGGTGTGGCTGCCGAGCGCGATGCTGCTGGATCTGGTGTATTGGGCGACCAAAAAAAACAAACATAGCCTGATTCTGTTTGGCGGCGTGCTGGTGGGCATGAGCCTGCCGCTGTTTAACATGGTGAACCTGATTACCGTGGCGGATCCGCTGGAAACCGCGTTTAAATATCCGCGCCCGACCCTGCCGCCGTATATGACCCCGATTGAACCGCAGGTGGGCAAATTTTATAACAGCCCGGTGGCGCTGGGCGCGGGCGCGGGCGCGGTGCTGGGCTGCACCTTTGCGGCGCTGGGCTGCAAACTGAACACC
>NP-Theta-4.1.1_OTU3__KF954379
TGCACCCATTATCTGTTTATTGTGGTGGTGGCGGTGAACAGCACCCTGCTGACCATTAACGCGGGCGATTATATTTTTTATACCGATTGGGCGTGGACCAGCTTTGTGGTGTTTAGCATTAGCCAGACCCTGATGCTGGCGGTGGGCGCGGCGTATTATCTGACCTTTACCGGCGTGCCGGGCACCGCGACCTATTATGCGCTGATTATGACCGTGTATACCTGGATTGCGAAAGGCGCGTGGTTT---GCGCTGGGCTATCCGTATGATTTTATTGTGACCCCGGTGTGGCTGCCGAGCGCGATGCTGATGGATCTGGCGTATTGGGCGACCAAAAAAAACAAACATAGCCTGATTCTGTTTGGCGGCGTGCTGGTGGGCATGAGCCTGCCGCTGTTTAACATGGTGAACCTGATTACCGTGGCGGATCCGCTGGAAACCGCGTTTAAATATCCGCGCCCGACCCTGCCGCCGTATATGACCCCGATTGAACCGCAGGTGGGCAAATTTTATAACAGCCCGGTGGCGCTGGGCGCGGGCGCGGGCGCGGTGCTGAGCGTGACCTTTACCGCGCTGGGCTGCAAACTGACCACC
>NP-Theta-4.1.Incertae_sedis_OTU1__JF715904
TGTACGCACTACCTCTTCATCGTGGTAGTTGCTGTCAACTCTACACTGCTATCGATCAACGCAGGAGATTATATCTTCTACACAGATTGGGCATGGACATCATTTGTGGTATTCTCTATATCACAAACGCTCATGCTTGTAGTTGGTGCGGCTTATTATCTGACATTCACTGGAGTGCCAGGTACTGCGACGTACTACGCCCTGATAATGACAGTCTACACTTGGATCGCAAAGGGAGCTTGGTTT---GCACTAGGTTACCCATACGACTTCATTGTAACACCTGTCTGGCTCCCATCAGCAATGCTGATGGACCTAGCTTATTGGGCAACAAAGAAGAATAAACACTCGTTGATTCTGTTTGGTGGTGTTCTAGCTGGCATGTCGTTACCACTGTTTAACATGGTTAACTTGATAACGGTCGCCGATCCGCTAGAAACTGCCTTCAAGTACCCGAGACCAACACTGCCTCCGTACATGACACCAATAGAACCGCAAGTGGGTAAATTCTACAATAGCCCAGTTGCATTAGGTGCTGGTGCCGGAGCTGTGCTGTCCGTGACGATGTGCGCGTTGGGCTGTAAGCTCAATACG
>NP-Theta-4.1.Incertae_sedis_OTU2__HQ877763
TGCACGCACTACCTCTTCATAGTGGTAGTTGCCGTCAACTCCACACTGCTGACTATCAATGCGGGAGACTACATCTTCTACACTGATTGGGCGTGGACGTCGTTCGTGGTATTCTCGATATCGCAGACGCTCATGCTCGTCGTCGGCGCGGCCTACTACCTGACATTCACCGGAGTGCCGGGGACCGCGACGTACTATGCGCTGATAATGACAGTCTACACGTGGATAGCAAAGGGGGCATGGTTT---GCCCTGGGCTACCCCTACGACTTCATCGTCACGCCGGTCTGGCTTCCTTCGGCAATGCTGATGGACCTGGCCTACTGGGCGACAAAGAAGAACAAGCACTCGCTGATACTGTTTGGTGGTGTGTTGGCAGGAATGTCGTTGCCGCTGTTCAACATGGTGAACCTGATAACAGTGGCCGACCCGCTGGAGACCGCGTTCAAGTACCCGCGACCCACGCTTCCCCCCTACATGACGCCAATAGAACCGCAGGTGGGCAAGTTCTACAATAGCCCCGTCGCCCTGGGCGCCGGGGCAGGGGCAGTGCTGTCCGTGACTATGTGCGCGTTGGGCTGCAAGCTCAACACG
>NP-Theta-4.1_OTU1__GQ485788
TGCACTCACTACCTGTTCATAGTAGTAGTTGCGGTAAACTCTACACTGTTGACGATCAACGCGGGAGACTACATCTTCTACACCGACTGGGCATGGACGTCGTTTGTAATATTCTCAATATCGCAGACGCTGATGCTCGCAGTAGGCGCTGCCTATTACCTCACATTCACTGGCGTACCCGGAACAGCTACATACTATGCGCTGATAATGACGGTATACACATGGATAGCAAAAGGAGCATGGTTC---GCTCTCGGTTATCCGTACGACTTTATCGTCACTCCGGTCTGGCTGCCATCCGCAATGCTGATGGATCTGGCATACTGGGCAACAAAGAGAAACGAACACTCGCTGATACTGTTTGGTGGCGTACTAGTAGGGATGTCGTTGCCGCTGTTCAACATGGTAAACCTGTTGACCGTTGCAGATCCGCTAGAGACAGCCTTCAAGTATCCGAGGCCAACACTGCCCCCGTATATGACACCGATAGAACCGCAGGTCGGGAAGTTTTACAATAGCCCAGTAGCGTTGGGCGCGGGTGCGGGTGCTGTGTTATCGGTTACGTTTACTGCGTTGGGTTGCAAGCTAACTACG
>NP-Theta-4.1_OTU2__FJ230207
TGTACACACTACTTGTTCATAATAGTAGTTGCAGTAAACTCTACTCTGTTGACGATTAACGCAGGTGACTACATCTTCTACACTGACTGGGCATGGACTTCGTTTGTAATATTCTCTATATCGCAGACGTTGATGCTCGCTGTTGGTGCTACATACTACCTCACATTCACAGGCGTTCCAGGAACAGCTACGTACTACGCTCTGATAATGACGGTATACACGTGGATCGCAAAGGGTGCATGGTTT---GCACTGGGTTATCCATACGACTTTATCGTCACTCCAGTTTGGCTGCCATCGGCAATGCTGTTGGATTTGGCTTACTGGGCTACGAAGAGAAACAAACACTCGCTGATCCTGTTTGGCGGGGTACTGGTAGGAATGTCATTGCCCCTGTTCAACATGGTAAACCTACTGACAGTTGCAGACCCACTAGAAACGGCGTTCAAATACCCGAGGCCAACACTGCCTCCGTACATGACCCCGATAGAACCCCAGGTGGGTAAGTTCTATAACAGCCCAGTAGCGTTGGGCGCGGGAGCTGGCGCAGTGTTGTCGGTGACGTTTACGGCGTTGGGTTGTAAGCTAACTACG
>NP-Theta-4.2_OTU1__GU216237
TGTACACACTACTTGTTCATAGTGGTAGTTGCTGTTAACTCCACATTGCTTACAATCAACGCTGGCGATTATATCTTCTACACCGACTGGGCGTGGACGTCCTACGTAATCTTCTCTATATCGCAAACGTTGATGCTGGTAGTAGGTGCAACGTACTATTTGACATTTACCGGAGTGCCGGGAACCGCGACGTATTACTGCCTGATAATGGCAGTGTATACGTGGGTTGCCAAAGGTGCCTGGTTC---GCTTTGGGGTACCCCTACGACTTCATAGTGACGCCGGTCTGGTTGCCATCAGGAATGTTACTTGACTTGGTATACTGGGCAACCAAGAAGAACAAGCACAGTCTGATATTATTCGGAGGTGTGCTGGTGGGAATGTCACTTCCCCTGTTCAACATGGTCAACTTGATTACCGTAGCGGATCCGCTTGAAACTGCGTTCAAGTATCCAAGACCCACATTACCTCCATACATGACGCCAATAGAACCCCAAGTAGGCAAGTTCTATAACAGCCCGGTCGCGCTTGGTGCAGGTGCAGGAGCAGTGTTATCTGTGACAATGGCTGCACTGGGCTGTAAACTGAATACA
>NP-Theta-4.2_OTU2__EU049833
TGTACCCACTACTTGTTCATAGTGGTCGTTGCGGTAAACTCTACACTGCTGACTATCAACGCCGGAGACTACATCTTCTACACCGATTGGGCATGGACATCCTACGTGATATTCTCAATATCGCAGACGCTGATGCTAGTAGTAGGTGCAACGTACTATTTGACATTTACCGGAGTGCCGGGGACCGCGACGTATTACTGCCTGATAATGACAGTGTATACGTGGGTTGCCAAGGGTGCCTGGTTC---GCTTTGGGGTACCCCTACGACTTCATAGTAACGCCGGTCTGGTTGCCGTCAGGAATGTTACTTGACTTGGTATACTGGGCAACCAAGAAGAACAAGCACAGTCTGATATTATTCGGAGGTGTGCTGGTGGGAATGTCACTTCCCCTGTTCAACATGGTCAACTTGATTACCGTAGCGGATCCGCTTGAAACAGCGTTCAAGTATCCAAGACCCACATTACCTTCATACATGACGCCAATAGAACCCCAAGTAGGCAAGTTCTATAACAGCCCGGTCGCGCTTGGTGCAGGTGCAGGAGCAGTGTTATCTGTGACAAAGGCTGCACTGGGCTGTAAACTGAATACA
>NP-Theta-4.2_OTU3__GU216236
TGTACCCACTACTTGTTCATAGTGGTCGTTGCGGTGAACTCTACACTGCTGACTATCAACGCTGGAGACTACATCTTCTACACCGATTGGGCATGGACGTCCTACGTGATATTCTCAATATCGCAGACGCTGATGCTTGTAGTAGGTGCAACGTACTACTTGACATTTACAGGGGTGCCAGGGACAGCTACGTACTACTGTCTTATCATGACGGTGTATACGTGGGTGGCCAAGGGCGCTTGGTTC---GCACTGGGATACCCCTACGACTTCATAGTGACGCCGGTCTGGTTGCCGTCAGGAATGTTACTTGACTTGGTATACTGGGCCACCAAGAAGAACAAGCACAGTCTGATATTATTCGGAGGTGTGCTGGTGGGAATGTCACTTCCCCTGTTCAACATGGTCAACTTGATTACCGTAGCGGATCCGCTTGAAACTGCGTTCAAGTATCCAAGACCCACATTACCTCCATACATGACGCCAATAGAACCCCAAGTAGGCAAGTTCTATAACAGCCCGGTCGCGCTTGGTGCAGGTGCAGGAGCAGTGTTATCTGTGACAATGGCTGCACTGGGCTGTAAACTGAATACA
>NP-Theta-4.2_OTU4__GQ485687
TGTACCCACTACTTGTTTATAGTGGTCGTCGCGGTTAACTCTACCCTACTGACTATCAACGCCGGTGACTACATCTTTTACACCGACTGGGCATGGACATCCTATGTGATATTCTCAATATCGCAGACACTGATGCTCGTAGTAGGTGCAACGTACTACTTGACATTCACCGGGGTGCCGGGAACAGCCACGTACTACTGTCTCATAATGACGGTGTACACGTGGGTGGCCAAGGGCGCCTGGTTC---GCACTGGGATACCCCTACGACTTCATTGTGACGCCGGTCTGGCTACCGTCGGGCATGTTGCTTGACTTGGTATACTGGGCCACCAAGAAGAACAAACACAGTCTGATACTGTTCGGAGGTGTGCTGGTGGGAATGTCCCTACCGCTGTTCAACATGGTGAACCTTATCACGGTGGCGGATCCGCTGGAAACGGCGTTCAAGTATCCGAGACCGACGCTACCGCCATACATGACGCCCATAGAACCGCAAGTAGGCAAGTTCTACAATAGCCCAGTGGCACTAGGTGCAGGAGCAGGCGCAGTCCTGTCTGTGACCATGGCTGCACTGGGCTGCAAGCTGAATACG
>NP-Theta-4.2_OTU5__KC148566
TGTACCCACTACTTGTTCATAGTGGTCGTTGCGGTGAACTCTACACTGCTGACTATCAACGCTGGAGACTACATCTTCTACACCGATTGGGCATGGACGTCCTACGTGATATTCTCAATATCGCAGACGCTGATGCTTGTAGTAGGTGCAACGTACTACTTGACATTTACAGGGGTGCCAGGGACAGCTACGTACTACTGTCTTATAATGACGGTGTATACGTGGGTGGCCAAGGGCGCTTGGTTC---GCACTGGGATACCCCTACGACTTCATAGTGACGCCGGTCTGGTTGCCGTCAGGAATGTTACTTGACTTGGTATACTGGGCCACCAAGAAGAACAAGCACAGTCTGATACTGTTCGGAGGTGTGCTGGTGGGAATGTCCCTGCCGCTGTTCAACATGGTAAACTTGATCACAGTGGCGGATCCGCTTGAGACGGCGTTCAAGTATCCGAGACCGACGCTGCCGCCATACATGACGCCCATAGAACCGCAAGTAGGCAAGTTCTACAACAGCCCAGTAGCGCTAGGTGCAGGAGCAGGAGCAGTGCTGTCTGTAACCATGGCTGCACTGGGCTGCAAGCTGAATACG
>NP-Theta-4.2_OTU6__EU049828
TGTACCCACTACTTGTTCATAGTGGTAGTCGCAGTCAACTCCACACTGCTGACGATCAACGCAGGAGACTACATCTTCTACACCGATTGGGCATGGACATCATACGTGATATTCTCCATATCGCAAACACTGATGCTCGTAGTAGGTGCAACGTACTACTTGACATTTACAGGGGTACCAGGAACAGCTACGTATTACTGTCTGATAATGACCGTGTATACGTGGGTAGCCAAAGGCGCATGGTTT---GCGCTTGGATATCCCTACGACTTCATAGTGACGCCAGTCTGGTTGCCGTCAGGAATGTTACTTGACTTGGTATACTGGGCCACCAAAAAGAACAAGCACAGTCTGATACTGTTCGGAGGTGTGCTGGTGGGAATGTCCCTGCCGTTGTTCAATATGGTGAACTTGATCACAGTGGCGGACCCGCTTGAAACAGCATTCAAGTATCCAAGACCGACGTTGCCACCATACATGACCCCAATAGAACCACAGGTAGGCAAGTTCTACAACAGCCCGGTCGCGCTCGGTGCAGGAGCTGGTGCAGTATTGTCTGTAACCATGGCTGCGCTGGGCTGTAAGCTGAATACG
>NP-Theta-4.2_OTU7__EU049838
TGTACCCACTACTTGTTCATAGTGGTAGTTGCAGTCAACTCCACTCTTCTGACTATCAACGCAGGAGACTACATCTTCTACACCGATTGGGCTTGGACGTCATACGTGATATTCTCAATATCGCAGACGCTTATGCTCGTAGTAGGTGCAACGTATTACTTGACATTTACAGGGGTACCAGGAACAGCCACGTACTACTGTCTGATAATGACGGTGTATACGTGGGTGGCCAAGGGCGCATGGTTT---GCGCTTGGATATCCATACGACTTCATAGTGACACCAGTCTGGTTGCCGTCAGGAATGTTACTTGACTTGGTATACTGGGCCACCAAGAAGAACAAACACAGTCTGATACTGTTCGGAGGTGTGTTGGTAGGCATGTCCTTGCCGTTGTTCAACATGGTGAACTTGATCACAGTGGCAGACCCGCTTGAAACGGCGTTCAAGTATCCAAGACCGACATTGCCGCCATACATGACGCCAATAGAACCGCAGGTTGGCAAGTTCTACAACAGCCCGGTAGCGCTCGGCGCAGGAGCAGGTGCAGTACTATCTGTAACCATGGTCGCGTTGGGCTGCAAACTGAATACG
>NP-Theta-4.2_OTU8__GQ485791
TGTACCCACTACTTGTTCATAGTGGTAGTTGCAGTAAATTCTACACTGCTTACAATCAATGCAGGAGACTATATCTTCTATACTGATTGGGCATGGACATCATACGTGGTATTCTCAATATCGCAGACACTGATGCTTGTAGTTGGTGCAACGTACTACTTGACATTTACAGGGGTACCTGGAACAGCCACTTACTACTGTCTGATAATGACGGTATATACGTGGGTAGCCAAGGGCGCATGGTTC---GCACTGGGGTACCCATACGACTTCATAGTGACACCAGTCTGGTTACCGTCAGGAATGCTTCTTGACTTGGTATATTGGGCCACCAAAAAGAACAAGCACAGTCTGATATTGTTCGGAGGTGTGTTGGTGGGAATGTCCCTACCGTTGTTCAGCATGGTGAATTTGATCACAGTGGCGGACCCGCTTGAAACAGCGTTCAAGTATCCAAGGCCGACGTTACCACCGTACATGACACCGATAGAGCCTCAGGTAGGCAAGTTCTATAATAGCCCGGTAGCGCTAGGTGCAGGAGCAGGTGCAGTATTATCTGTAACCATGGCTGCACTGGGCTGTAAGCTAAATACG
>NP-Theta-4.2_OTU9__EU197139
TGTACCCACTACTTGTTCATAGTAGTGGTAGCAGTGAACTCGACCCTGTTATCAATCAATGCAGGTGACTACATCTTCTACTCAGACTGGGCCTGGACATCATTTGTAGTATTCTCCATATCACAGACGTTGATGTTGGTAGTAGGAGCAACATACTACTTGACATTTACAGGTGTTCCAGGTACAGCTACGTACTACGGCCTAATAATGACAGTATACACGTGGGTGGCCAAAGGTGCATGGTTT---GCACTGGGTTATCCATACGACTTCATCGTAGTGCCAGTATGGTTGCCATCAGCAATGCTGTTGGACTTGGCATATTGGGCTACAAAGAAGAACAAGCACTCGCTGATACTGCTTGGCGGAGTACTGGTAGGAATGTCACTGCCATTGTTCAACATGGTGAATCTGATGACAATCGCAGACCCGCTAGAGACTGCGTTCAAGTATCCAAGACCTACGCTACCTCCATACATGACACCGATTGAACCACAGGTAGGTAAGTTCTACAATAGCCCAGTAGCATTGGGTGCCGGAGCTGGTGCTGTCTTATCAGTAACCTTTGCGGCGCTTGGATGTAAGCTGACTACG
>NP-Theta-4_OTU1__JF715674
TGTACTCACTACTTGTTCATAGTAGTAGTTGCAGTAAACTCTACTCTGCTGACAATCAACGCAGGTGACTACATCTTCTACACTGACTGGGCCTGGACGTCATACACCGTATTCTCAATCTCGCAGACACTTATGCTCGCAGTAGGCGCAGCATATTATCTGACATTTACGGGCGTGCCAGGAACAGCAACGTACTATGCCTTGATTATGACAGTATACACATGGATAGCAAAAGGTGCATGGTTT---GCACTCGGATATCCATACGACTTCATTGTTACACCAGTTTGGCTGCCATCAGCAATGTTGATGGACTTGGCCTATTGGGCAACAAAGAGAAACAAGCACTCTCTGATACTGTTTGGCGGAGTACTGGTAGGGATGTCATTGCCATTGTTCAACATGGTAAACCTGATTACAGTCGCAGACCCACTCGAAACGGCATTCAAGTATCCAAGGCCGACACTGCCACCATACATGACTCCGATAGAACCCCAGGTTGGGAAGTTCTATAACAGCCCAGTAGCGCTGGGTGCGGGAGCCGGTGCAGTATTGTCTGTCACGTTTACGGCGTTAGGCTGTAAGCTGACGACT
>NP-Theta-Incertae_sedis_OTU1__HM345609
TGTACCCACTACTTATTCATAGTAGTAGTTGCGGTTAACTCGACTTTGTTAACAATTAATGCAGGAGACTATATCTTCTACACTGACTGGGCCTGGACATCGTTTGTAGTATTCTCAATATCTCAAACGTTAATGCTTGTAGTAGGTGCAGCATATTACCTAACATTTACAGGCGTTCCCGGAACAGCAACGTATTATGCGTTGATTATGACAGTATACACGTGGATTGCAAAAGGTGCATGGTTT---GCACTCGGATATCCATACGACTTCATTGTTACACCAGTATGGCTCCCATCAGCAATGTTGATGGACTTGGCTTATTGGGCAACAAAGAGAAACAAACACTCACTGATACTGTTCGGCGGTGTACTAGTAGGAATGTCTCTACCATTGTTCAACATGGTCAACTTGATTACGGTAGCTGACCCACTAGAAACGGCCTTCAAATATCCAAGACCAACATTACCACCATACATGACACCTATAGAACCTCAAGTAGGTAAATTCTATAACAGCCCAGTAGCACTGGGAGCAGGTGCTGGTGCAGTGTTGTCTGTAACTATGGCTGCGTTGGGATGTAAATTAACAACG
>NP-Theta-Incertae_sedis_OTU2__JQ864809
TGTACCCACTACTTATTCATAGTAGTAGTTGCGGTAAACTCGACTTTGTTAACAATTAACGCAGGAGACTACATCTTCTATACTGACTGGGCCTGGACTTCGTTTGTAGTATTCTCAATATCTCAAACATTGATGCTCGTTGTAGGTGCAGCATATTATCTGACCTTCACTGGTGTCCCAGGAACAGCAACGTATTATGCGTTAATCATGACAGTATACACATGGGTTGCAAAGGGAGCATGGTTT---GCTCTAGGATATCCATATGACTTCATTGTTACTCCAGTATGGTTACCATCAGCAATGTTGATGGACTTGGCATATTGGGCTACCAAGAGAAACAAGCACTCACTGATACTGTTCGGCGGTGTACTAGTAGGAATGTCACTACCACTGTTTAACATGGTTAATCTAATTACGGTCGCAGACCCACTAGAAACGGCCTTCAAATATCCAAGACCAACATTACCACCATACATGACACCAATAGAACCCCAGGTCGGTAAGTTCTATAACAGCCCAGTAGCGCTGGGAGCAGGTGCGGGTGCAGTGTTGTCTGTAACGATGGCTGCGTTGGGATGTAAACTCACAACG
>NP-Theta_OTU1__JX537659
TGTACCCATTACTTGTTCATAATAGTGGTTGCTGTCAACTCAACTCTGTTGACAATTAACGCAGGTGACTACATTTTCTATACAGATTGGGCATGGACGTCCTTTGTAGTATTTTCTATATCCCAAACATTGATGCTTACTGTTGGTGCTTGTTATTACCTAACATTTACGGGAGTTCCAGGCACAGCGACTTACTATGGTCTAATAATGACAGTTTACACATGGGTTGCTAAAGGTGCATGGTTT---TCACTTGGATATCCATATGACTTTATTGTTACACCAGTATGGTTACCATCAGCAATGCTTTTGGACTTGGCATATTGGGCAACAAAGAGAAACAAGCACTCTTTGATACTGTTTGGCGGAGTACTGGTAGGAATGTCATTGCCATTGTTTAACATGGTAAACTTGATCACAGTTGCAGATCCACTTGAAACGGCATTCAAATACCCAAGACCTACATTGCCACCATATATGACACCTATCGAACCGCAGGTCGGGAAGTTCTATAACAGCCCAGTTGCGCTGGGTGCAGGTGCTGGTGCAGTTTTGTCTGTAACGTTTGCAGCTCTTGGATGTAAGCTGACTACG
>NP-Zeta-1_OTU1__DQ148702
TGTACTCACTACTTGTTTATCGTAGTGGTTGCAGTTAACTCAACTTTGTTAACAATTAACGCAGGAGACTATATTTTCTACACAGACTGGGCTTGGACATCATATGTAGTATTTTCAATATCACAAACTTTGATGCTTGTGGTAGGTGCATGCTACTATCTGACATTTACAGGTGTTCCGGGAACAGCAACATATTACGCATTAATTATGACAGTGTATACTTGGATAGCCAAAGGAGCATGGTTC---TCACTAGGATATCCATATGACTTCATTGTCACTCCAGTTTGGTTGCCATCAGCAATGTTGCTTGATTTGGCATACTGGGCTACAAAGAAGAATAAGCATTCGTTGATATTCTTTGGAGGCGTATTGTGTGGAATGTCTTTACCATTGTTCAACATGGTGAATCTCCTAACAGTAGCAGACCCATTAGAAACGGCCTTCAAATATCCAAGACCTACACTTCCACCATACATGACTCCAATAGAGCCGCAAGTCGGTAAATTCTATAACAGTCCTGTTGCATTAGGTGCGGGTGCTGGTGCAGTACTAGCATGTACATTTGCAGCCCTTGGTTGTAAACTGAACACA
>NP-Zeta-1_OTU2__JX537757
TGTACTCACTACTTGTTTATCGTAGTGGTTGCAGTTAACTCAACTTTGTTAACAATTAACGCAGGAGACTATATTTTCTACACAGACTGGGCTTGGACATCATATGTAGTATTTTCAATATCACAAACTTTGATGCTTGTGGTAGGTGCAGTATACTATCTTACATTTACAGGTGTTCCGGGTACAGCTACGTATTACGCATTGATTATGACGGTGTATACTTGGATAGCAAAAGGAGCTTGGTTC---TCACTTGGATATCCATACGACTTCATTGTCACTCCAATATGGTTGCCATCAGCAATGTTGCTAGATTTGGCATACTGGGCTACAAAGAAGAATAAGCACTCGTTGATATTCTTCGGAGGCGTATTGTGTGGAATGTCTTTACCATTATTCAATATGGTAAATCTCCTAACAATAGCAGACCCATTAGAAACGGCATTCAAATATCCACGACCTACACTTCCACCATACATGACTCCAATAGAGCCGCAAGTCGGTAAATTCTATAACAGTCCTGTTGCATTAGGTGCGGGTGCTGGTGCGGTATTAGCGTGTACATTTGCAGCCCTTGGTTGTAAACTGAATACG
>NP-Zeta-1_OTU3__JF924616
TGTACTCACTATTTGTTTATCATAGTGGTTGCAGTTAACTCAACGCTGTTAACAATTAACGCAGGAGACTATATTTTCTACACAGACTGGGCTTGGACATCATTTGTAGTATTTTCAATATCACAAACTTTGATGCTTGTGGTAGGTGCATGCTACTATCTAACATTTACAGGTGTTCCAGGTACAGCAACGTATTACGCATTGATTATGACGGTGTATACATGGATAGCCAAAGGTGCATGGTTT---TCACTTGGATATCCATACGACTTCATTGTTACTCCGGTTTGGTTGCCATCAGCAATGTTGCTAGATTTGGCATACTGGGCTACAAAGAAGAATAAGCACTCGTTGATATTCTTCGGCGGCGTTTTGTGTGGAATGTCTTTACCATTATTCAACATGGTGAATCTCCTAACAATAGCAGACCCCTTAGAAACGGCATTCAAATATCCACGACCTACACTGCCACCATACATGACTCCAATAGAACCGCAAGTCGGTAAATTCTATAACAGTCCTGTTGCATTGGGTGCGGGTGCTGGTGCGGTACTAGCGTGTACATTTGCAGCGCTTGGTTGTAAACTGAATACG
>NP-Zeta-1_OTU4__JN934422
TGTACTCACTATTTGTTTATTGTAGTGGTTGCAGTTAACTCAACTCTGTTAACAATTAACGCAGGAGACTATATTTTCTACACAGACTGGGCTTGGACATCATTTGTTGTATTTTCAATATCACAAACTTTGATGCTTGTGGTAGGTGCATGTTATTACTTAACATTCACCGGTGTTCCAGGAACAGCTACGTATTACGCATTGATTATGACGGTTTATACATGGATAGCCAAAGGTGCATGGTTT---TCACTAGGATATCCATATGACTTCATTGTCACTCCAATATGGTTGCCATCAGCAATGTTGCTAGATTTGGCATACTGGGCTACAAAGAAGAATAAGCACTCGTTGATATTCTTCGGTGGCGTATTGTGTGGAATGTCTTTACCATTATTCAATATGGTAAATCTCTTAACAATAGCAGACCCATTAGAAACGGCATTCAAATATCCACGACCTACACTTCCACCATACATGACTCCTATAGAGCCGCAAGTCGGTAAATTCTATAACAGTCCTGTTGCATTGGGTGCGGGTGCTGGTGCGGTACTAGCGTGTACATTTGCAGCGCTTGGTTGTAAACTGAATACG
>NP-Zeta-1_OTU5__JF924612
TGTACTCATTACTTATTCATAGTAGTGGTTGCAGTTAACTCAACTCTGTTAACAATTAACGCAGGAGACTATATTTTCTACACAGACTGGGCTTGGACATCATTTGTAGTATTTTCAATATCACAAACTTTGATGCTTGTGGTAGGTGCATGTTATTACCTGACATTTACAGGTGTTCCAGGAACAGCTACATATTACGCATTGATTATGACGGTGTATACGTGGATAGCCAAAGGTGCATGGTTT---TCACTTGGATATCCATACGACTTCATTGTCACTCCAGTGTGGTTGCCATCAGCAATGTTGCTTGATTTGGCATACTGGGCTACAAAGAAGAATAAGCATTCGCTGATATTCTTTGGAGGCGTATTGTGTGGAATGTCTTTACCATTGTTCAACATGGTAAATCTCTTAACAATAGCAGACCCATTAGAAACGGCATTCAAATATCCAAGACCTACACTTCCACCATACATGACTCCTATAGAGCCGCAAGTTGGTAAATTCTATAACAGTCCTGTTGCATTGGGTGCAGGTGCTGGTGCAGTACTAGCGTGTACATTTGCAGCGCTTGGTTGTAAACTGAACACG
>NP-Zeta-2_OTU1__JF715715
TGTACCCACTATTTGTTTATCGTAGTGGTTGCAGTCAATTCGACTCTGCTTACAATCAATGCAGGGGACTACATCTTCTACACAGACTGGGCTTGGACATCGTTTGTGGTATTTTCAATATCTCAAACTCTTATGCTCTCCGTTGGAGCTGCATATTATCTAACCTTCACGGGTGTTCCAGGAACAGCAACGTACTACGCATTAATCATGACGGTATACACATGGATTGCAAAAGGTGCATGGTTT---GCACTTGGCTATCCATACGACTTCATCGTAACACCGGTATGGCTACCATCTGCAATGCTGATGGATCTAGTATATTGGGCTACAAAAAAGAACAAACACAGCCTTATACTGTTTGGCGGAGTACTAGTAGGAATGTCTTTACCATTGTTCAACATGGTAAATCTCATCACGGTCGCAGACCCACTTGAAACGGCCCTCAAATATCCAAGGCCAACACTACCACCATACATGACACCGATTGAACCGCAAGTAGGCAAGTTCTACAATAGTCCGGTCGCTCTTGGTGCAGGCGCTGGTGCTGTCTTGGCATGTACGTTTATGGCATTGGGTTGTAAACTCAATACG
>NP-Zeta-2_OTU2__JF715755
TGTACCCACTACTTGTTTATTGTAGTGGTTGCAGTTAATTCGACCCTGCTCACAATCAACGCAGGAGACTACATCTTCTACACAGACTGGGCTTGGACATCTTTTGTAGTGTTCTCTATATCACAAACACTAATGCTCTCGGTAGGTGCAGCATATTACCTAACGTTTACGGGTGTTCCAGGAACAGCAACGTACTATGCTTTGATAATGACAGTGTATACGTGGATAGCAAAAGGTGCATGGTTT---GCACTCGGTTATCCATATGACTTTATTGTCACCCCCGTTTGGTTACCATCAGCGATGTTGATGGATCTGACGTATTGGGCTACAAAAAAGAACAAGCATAGCTTGATACTGTTTGGCGGAGTACTAGTAGGAATGTCTTTACCATTGTTCAACATGGTAAATCTAATTACGGTAGCAGACCCACTTGAAACGGCCTTCAAATATCCACGGCCTACATTGCCACCATACATGACACCGATTGAACCCCAAGTTGGGAAGTTCTATAATAGTCCGGTAGCCCTTGGCGCCGGAGCTGGTGCTGTACTGGCATGTACGTTTATGGCGTTGGGATGTAAGCTCAACACA
>NP-Zeta-2_OTU3__JF715784
TGTACCCACTATCTATTCATAGTAGTGGTTGCAGTTAATTCGACCCTGTTAACAATTAACGCAGGGGACTACATCTTCTACACAGATTGGGCCTGGACATCGTTTGTGGTATTTTCAATATCGCAAACACTTATGCTATCGATTGGCGCTGCATATTATCTAACCTTTACAGGTGTTCCAGGAACAGCAACGTACTACGCGTTAATCATGACGGTATACACATGGATTGCAAAAGGTGCATGGTTT---GCACTTGGATATCCATACGACTTCATTGTTACTCCGGTATGGCTACCATCGGCGATGTTGATGGATTTGGTGTACTGGGCTACAAAAAAGAACAAGCACAGCTTGATACTGTTTGGCGGCGTACTAGCAGGAATGTCTTTACCATTATTCAATATGGTAAACCTGATTACGGTTGCAGACCCGCTTGAAACGGCCTTCAAATATCCGAGACCAACACTACCACCATACATGACACCAATTGAACCGCAGGTAGGAAAGTTCTACAACAGTCCTGTTGCGTTGGGTGCCGGTGCCGGTGCAGTTTTGGCTTGTACGTTTATGGCGTTGGGTTGTAAACTCAATACG
>NP-Zeta-2_OTU4__JF715908
TGTACTCACTACTTGTTCATAGTAGTGGTTGCAGTTAATTCGACCCTGTTAACAATCAACGCAGGAGACTACATCTTCTACACAGACTGGGCCTGGACATCGTTTGTAGTATTTTCAATATCGCAAACGCTTATGCTCTCCGTTGGTGCAGCATATTACCTAACCTTTACAGGTGTTCCAGGAACAGCAACGTACTACGCATTAATTATGACGGTATACACGTGGATTGCAAAAGGTGCATGGTTT---GCACTTGGATATCCATATGACTTCATTGTTACTCCGGTATGGCTACCATCAGCAATGTTGATGGATTTGGTGTATTGGGCTACAAAGAAGAACAAGCACAGCTTGATACTGTTTGGCGGTGTACTAGTAGGAATGTCTCTACCATTGTTCAACATGGTAAACCTGATTACGGTCGCAGACCCACTTGAAACGGCCTTCAAATATCCGAGACCAACATTACCACCATACATGACACCAATTGAACCGCAAGTCGGAAAGTTCTATAACAGTCCGGTTGCCTTGGGTGCCGGTGCTGGTGCTGTTTTGGCATGTACTTTCATGGCATTGGGTTGTAAACTCAATACT
>NP-Zeta-2_OTU5__JF715822
TGTACTCACTACTTATTCATAGTAGTGGTTGCAGTTAATTCAACTCTGTTGACAATTAACGCAGGAGACTACATCTTCTACACTGACTGGGCCTGGACATCGTTTGTAGTATTTTCAATATCGCAAACGCTTATGCTCTCCGTTGGTGCAGCATATTACCTAACATTTACAGGTGTTCCAGGAACAGCGACGTACTACGCATTAATTATGACAGTATACACGTGGATCGCAAAAGGTGCATGGTTT---GCACTCGGATATCCATACGACTTCATTGTTACTCCAGTTTGGCTACCATCAGCAATGTTGATGGACTTGGCTTATTGGGCTACAAAGAAGAACAAGCATAGCTTGATACTGTTTGGCGGCGTACTTGTAGGAATGTCTTTACCATTGTTCAACATGGTAAACCTGATTACGGTCGCAGACCCACTAGAAACGGCTTTCAAGTATCCAAGGCCGACACTACCACCATACATGACACCGATTGAACCGCAAGTAGGAAAGTTCTATAACAGTCCTGTTGCGCTGGGTGCCGGTGCTGGTGCTGTTTTGGCATGTACTTTCATGGCGCTGGGTTGTAAACTCAACACA
>NP-Zeta-2_OTU6__JN177518
TGTACACACTACCTATTCATAGTAGTGGTTGCAGTTAATTCAACCCTGTTAACCATTAACGCAGGTGACTACATCTTCTACACCGACTGGGCCTGGACATCGTTTGTAATATTCTCAATATCACAAACGCTTATGCTTGCAGTAGGTGCAGCATATTACCTGACTTTTACAGGTGTTCCAGGAACAGCGACGTACTACGCATTAATCATGACAGTGTATACGTGGATTGCCAAAGGTGCATGGTTT---GCATTGGGTTATCCGTACGACTTCATTGTGACGCCGGTTTGGCTACCATCTGCAATGCTGATGGATCTGGCTTATTGGGCTACAAAGAAGAACAAGCATAGCTTGATACTGTTTGGCGGAGTATTAGTAGGAATGTCACTGCCTCTATTCAACATGGTGAATCTAATCACAGTCGCAGACCCGCTTGAAACGGCCTTCAAATATCCAAGACCGACATTGCCACCATACATGACACCCATTGAACCGCAAGTAGGCAAGTTCTACAACAGTCCGGTTGCGCTGGGTGCCGGTGCCGGTGCAGTTTTGGCATGTACTTTCACGGCGTTGGGTTGTAAACTCAATACT
>NP-Zeta-2_OTU7__KJ526753
TGTACTCACTACCTATTCATAGTAGTGGTTGCAGTTAACTTGACCGTGTTAACAATTAACGCAGGAGACTACATCTTCTACACAGACTGGGCCTGGACATCGTTTGTAGTATTCTCAATATCACAAACGTTGATGCTCGCAGTAGGTGCAGCATACTATCTAACCTTTACAGGTGTTCCAGGAACAGCAACGTACTACGCATTAATTATGACGGTATACACATGGATTGCAAAAGGTGCATGGTTT---GCACTCGGATATCCATATGACTTCATTGTCACTCCAGTTTGGTTACCATCAGCAATGTTGATGGACTTGGCCTATTGGGCTACAAAGAAGAACAAGCACAGCTTGATACTGTTTGGCGGTGTACTGGTAGGAATGTCTTTACCATTATTCAACATGGTAAACCTGATTACGGTCGCAGACCCACTAGAAACGGCCTTCAAGTATCCAAGACCAACATTACCACCATACATGACACCAATTGAGCCGCAAGTCGGAAAGTTCTATAACAGTCCGGTTGCTCTAGGTGCAGGTGCTGGTGCAGTTTTGGCATGTACTTTCATGGCGTTGGGTTGTAAACTCAATACG
>NP-Zeta-Incertae_sedis.1_OTU1__JF924720
TGTACTCACTATTTGTTTATAGTAGTAGTCGCAGTTAACTCAACACTGTTAACAATTAACGCAGGTGACTATATTTTCTACACGGATTGGGCCTGGACTTCGTTTGTAGTATTCTCTATATCACAAACGTTGATGCTTGGAGTAGGTGCAGCGTATTACCTGACATTTACAGGAGTCCCAGGAACAGCAACTTATTACGCATTAATCATTACTGTGTATACTTGGGTAGCAAAGGGCGCATGGTTT---GCACTCGGATATCCATATGACTTTATTGTAACTCCAGTATGGTTACCATCAGCAATGCTGATTGACTTGGCGTATTGGGCTACAAAGAAGAATAAGCACTCATTGATATTCTTCGGCGGAGTATTGTGTGGAATGTCATTACCACTGTTCAACATGGTAAACCTGATTACAGTGGCAGACCCACTTGAAACGGCATTTAAATATCCAAGACCAACTTTGCCCCCATATATGACACCAGTAGAGCCTCAGGTTGGTAAATTCTACAACAGCCCAGTAGCGCTGGGTGCGGGTGCGGGTGCAGTGTTGTCGTGTACGTTTATGGCGTTGGGCTGTAAGCTCAATACG
>NP-Zeta-Incertae_sedis.1_OTU2__JX537592
TGTACTCACTATTTGTTTATAGTAGTAGTCGCAGTTAACTCAACACTGTTAACAATTAGCGCAGGTGACTATATTTTCTACACAGATTGGGCCTGGACTTCGTTTGTAGTATTCTCTATATCACAAACGTTGATGCTTGGAGTAGGAGCATCATATTACCTGACATTTACAGGAGTCCCAGGAACAGCAACTTATTACGCATTAATCATGACCGTGTATACATGGATAGCAAAAGGAGCTTGGTTT---TCGCTAGGTTATCCTTATGATTTCATTGTAACACCAGTATGGTTACCATCAGCAATGCTGATTGACTTGGCGTATTGGGCTACAAAGAGGAATAAGCACTCTCTGATACTGTTTGGCGGAGTATTGTGTGGAATGTCATTACCACTGTTCAACATGGTAAACCTGATTACAGTGGCAGACCCACTTGAAACGGCATTTAAATATCCAAGACCAACTTTGCCCCCATATATGACACCAGTAGAGCCTCAGGTTGGTAAATTCTACAACAGCCCAGTAGCGCTGGGTGCGGGTGCGGGTGCAGTGTTGTCGTGTACGTTTATGGCGTTGGGCTGTAAGCTCAATACG
>NP-Zeta-Incertae_sedis.2_OTU1__JF924292
TGTACTCATTACCTGTTCATGGTAGTGGTTGCAGTTAACTCTACACTTCTGACAATTAATGCTGGAGATTATATCTTCTACACTGATTGGGCCTGGACATCGTTTGTAATATTCTCATTATCGCAAACGTTAATGCTTGCTGTAGGTGCAGCATATTATCTGACATTTACAGGAGTTCCGGGAACAGCTACTTACTACGGCTTGATTATGACAGTATATACATGGGTTGCTAAAGGTGCATGGTTT---GCATTAGGTTATCCATACGACTTCATTGTTGTACCAGTTTGGTTACCATCAGCGATGTTAATCGATTTGGCCTATTGGGCAACGAAGAAGAATAAACATTCGTTGATACTGTTTGGCGGAGTATTGTGTGGAATGTCATTGCCATTATTCAATATGGTTAATCTCATTACAGTGGCAGATCCACTGGAAACTGCATTCAAATATCCAAGACCGACATTGCCACCATACATGACTCCTATAGAACCGCAGGTCGGAAAGTTCTATAATAGTCCCGTAGCCCTAGGAGCAGGCGCAGGCGCAGTCCTGGGTTGTACCTTCATGGCATTAGGATGTAAGCTCACCACG
>NP-Zeta-Incertae_sedis.2_OTU2__JF924714
TGTACTCACTATCTATTCATAGTAGTGGTTGCAGTTAACTCAACACTTCTGACAATTAATGCTGGAGATTATATCTTCTACACAGATTGGGCCTGGACTTCGTTTGTAGTATTCTCAATTTCGCAAACGTTGATGCTTGGAGTAGGTGCATCTTATTATCTGACATTTACTGGAGTTCCAGGAACAGCTACGTATTATGCCTTGATTATGACAGTTTATACTTGGATTGCTAAAGGTGCATGGTTT---GCATTAGGTTATCCATATGACTTCATCGTTGTTCCAGTTTGGTTGCCCTCGGCAATGCTTATAGATTTGGCATATTGGGCAACGAAAAAGAATAAACACTCGCTTATACTGTTTGGCGGCGTATTGTGTGGAATGTCGTTACCATTATTTAATATGGTAAATCTGTTGACAGTGGCAGACCCACTTGAAACCGCATTCAAATATCCAAGACCCACATTACCACCATATATGACGCCAATAGAACCGCAGGTCGGAAAGTTCTACAATAGTCCGGTTGCGCTTGGTGCTGGTACTGGTGCTGTGTTGTCGGTCACTATGACTGCGTTGGGAGCTAAACTCAACACG
>NP-Zeta_OTU1__JX537498
TGTACTCACTACTTGTTCATAGTAGTAGTCGCAGTTAACTCTACATTGTTAACTATCAACGCAGGAGACTACATTTTCTACACAGATTGGGCTTGGACATCATTTGTGGTATTTTCAATATCTCAAACATTGATGCTCGCAGTAGGTGCAGCATATTATCTGACATTTACGGGAGTTCCAGGTACAGCAACATACTACGGATTAATCATGACAGTATACACATGGGTTGCAAAAGGTGCATGGTTT---GCACTAGGATATCCATATGACTTTATTGTTACACCGGTATGGTTACCATCAGCAATGCTGATTGACTTAGCATATTGGGCAACAAAAAAGAACAAGCACTCATTGATACTGTTTGGCGGAGTATTGTGTGGAATGTCGTTACCATTATTCAATATGGTAAACCTGATTACGGTCGCAGACCCACTAGAAACGGCATTCAAATATCCAAGACCAACATTGCCACCATACATGACCCCGATAGAACCGCAAGTAGGAAAGTTCTATAACAGTCCAGTTGCGTTGGGTGCAGGTGCTGGTGCAGTATTGGCATGTACGTTTATGGCATTAGGTTGCAAACTTAATACT
>NP-Zeta_OTU2__LK056081
TGTACTCACTACTTGTTCATAATAGTAGTTGCAGTTAACTCTACATTGTTAGTTATTAACGCAGGAGACTACATTTTCTACACAGATTGGGCTTGGACATCGTTTGTAGTATTTTCTATATCTCAAACATTGATGCTTTGTGTAGGTGCAGCATATTACCTTACATTTACAGGTGTTCCAGGAACAGCAACGTACTACGCATTAATCATGACAGTATACACATGGATTGCAAAAGGTGCATGGTTT---GCACTAGGATATCCATATGACTTTATTGTTACACCAGTATGGTTACCATCAGCAATGCTTTTGGACTTGGCATATTGGGCAACAAAGAAAAACAAACACTCGATGATACTGTTTGGCGGAGTACTGGTAGGAATGTCTTTACCATTATTCAATATGGTAAACCTGATTACGGTCGCAGATCCACTGGAAACGGCATTCAAATATCCGAGACCAACATTACCACCATACATGACCCCAATAGAACCGCAGGTCGGAAAGTTCTATAACAGTCCGGTTGCGCTGGGTGCAGGTGCTGGTGCAGTGCTGGCGTGTACGTTTACGGCATTAGGTTGTAAACTTAATACT
>NS-Alpha-1_OTU1__HQ215926
ACAACGCACTATCTTTTCATTGTCGTTGTTGCCGTCAACAGTACCTTGCTGACCATCAATGCAGGAGATTACATCTTCTACACTGACTGGGCATGGACCTCATTCGTCGTATTCTCAATCGGTCAGTCCACGATGCTTGCAGTGGGAGCAATATACTACATGCTCTTTACTGGAGTTCCTGGAACTGCAACATACTATGCAACCATTATGACCATCTATACTTGGGTGGCAAAGGGAGCATGGTTT---GCGCTGGGATACCCGTATGACTTCGTTGTCACTCCAGTCTGGATTCCATCAGCAATGCTGTTAGACCTCACGTACTGGGCAACAAGGCGAAACAAGCACGCAGCCATTATTATAGGCGGAACCCTAGTTGGACTTTCATTCCCGTTGTTCAACATGGTCAATCTGCTACTCGTTCGAGATCCTCTCGAAGTCGCCTTCAAGTATCCAAGGCCGACGCTACCAGCATACATGACCCCGATTGAGCCCCAGGTGGGTAAATTCTACAATAGTCCTGTTGCCTTAGGGTCAGGTGCAGGAGCAGTGCTGACAGTGCCTATAGCTGCGTTAGGTGCGAAGCTTAACACG
>NS-Alpha-1_OTU2__JQ014639
ACAACGCACTATCTCTTCATTGTCGTTGTTGCCGTCAACAGCACCTTGCTAACCATCAATGCAGGAGATTACATCTTCTACACTGACTGGGCATGGACCTCCTTCGTGGTATTCTCGATCAGTCAATCCACGATGCTTGCGGTTGGAGCCATATACTATATGCTCTTTACCGGAGTTCCTGGAACTGCAACATACTATGCGACCATTATGACCATCTACACATGGGTGGCTAAGGGCGCATGGTTT---GCGTTGGGATACCCATACGACTTCGTGGTCGTACCGGTATGGATTCCATCAGCAATGCTGTTAGACCTGACGTACTGGGCAACTAGACGAAACAAGCACGCAGCCATTATCATCGGCGGAACCCTCGTTGGACTATCTTTCCCGCTGTTCAACATGGTAAACCTGCTGCTCATTCGAGACCCGCTTGAGGTCGCGTTCAAGTATCCAAGGCCGACGTTACCTGAATACATGACACCGATTGAGCCCCAGGTAGGAAAGTTTTACAATAGTCCTGTTGCCTTAGGGTCAGGCGCAGGAGCAGTGCTAACAGTACCGATAGCTGCGTTAGGCGCGAAGCTCAACACG
>NS-Alpha-1_OTU3__KC773913
ACAACGCACTATCTTTTCATTGTCGTTGTTGCCGTCAACAGCACATTGCTGACCATCAATGCAGGAGATTACATCTTCTACACTGACTGGGCATGGACCTCATTCGTGGTATTCTCAATCAGTCAGTCCACGATGCTCGCGGTAGGAGCTATATACTACATGCTCTTTACTGGAGTTCCTGGAACTGCAACGTACTATGCAACCATTATGACCATCTACACATGGGTGGCAAAGGGAGCATGGTTC---GCATTGGGATACCCATACGACTTCGTGGTCACGCCAGTTTGGATACCTTCGGCAATGCTGTTAGACCTCACGTATTGGGCAACACGGCGCAACAAGCACGCAGCCATTATCATAGGCGGAACACTAGTTGGACTATCGTTCCCGCTGTTCAACATGGTGAACCTGCTGCTCGTTCGAGATCCACTCCAAGTAGCATTCCAGTACCCAAGGCCGACGTTACCGGCATACATGACTCCGATCGAGCCCCAGGTAGGAAAGTTCTACAATAGTCCTGTAGCCTTAGGGTCAGGCGCAGGAGCAGTGCTAACAGTGCCGATAGCTGCGTTAGGCGCAAAGCTTAACACG
>NS-Alpha-1_OTU4__JF520976
ACAACGCACTATCTTTTCATTGTCGTTGTTGCCGTCAACAGCACATTGCTGACCATCAATGCAGGAGATTACATCTTCTACACTGACTGGGAATGGACCTCATTCGTGGTATTCTCGATCGGTCAATCCACGATGCTTGCGGTTGGAGCAATATACTATATGCTCTTCACCGGAGTACCGGGGACTGCCACATACTATGCAACCATCATGACCATCTACACATGGGTGGCAAAAGGTGCATGGTTC---GCACTAGGATACCCGTATGACTTCGTGGTCGTTCCAGTCTGGATTCCTTCGGCAATGCTGTTAGACTTGACCTACTGGGCAACGCGGCGAAACAAACATGCAGCCATTATAATAGGCGGAACACTAGTCGGAATGTCCTTCCCGCTGTTCAATATGGTGAACTTACTGCTCGTTAGAGACCCTCTAGAAATCGCCTTCAAGTATCCAAGGCCTACTCTACCTGCGTACATGACTCCAATTGAGCCCCAGGTAGGAAAGTTCTACAATAGTCCTGTTGCCTTAGGGGCGGGTGCAGGAGCAGTGCTAACAGTGCCTATAGCTGCGTTAGGTGCAAAGCTCAACACG
>NS-Alpha-1_OTU5__JF520973
ACAACGCACTACCTTTTCATTGTCGTTGTTGCCGTCAACAGCACACTGCTAACCATCAATGCAGGAGATTACATCTTCTACACTGACTGGGCATGGACCTCATTCGTGGTATTCTCGATCGGGCAGTCCACGATGCTTGCGGTTGGAGCAATATACTACATGCTCTTCACCGGAGTTCCGGGAACTGCCACATACTATGCAACCATCATGACCATCTATACTTGGGTGGCAAAGGGTGCATGGTTC---GCTCTGGGATATCCGTATGACTTCGTGGTCGTGCCAGTCTGGATACCATCAGCAATGCTGTTAGACCTGACGTATTGGGCAACAAGACGAAACAAACATGCAGCCATTATCATCGGCGGAACCCTCGTTGGACTCTCCTTCCCGTTGTTCAACATGGTAAACCTGCTGCTCATCAGAGATCCACTTGAAATAGCATTCAAGTATCCTCGGCCTACGCTACCCGCGTACATGACTCCGATTGAGCCCCAGGTAGGTAAGTTCTACAATAGTCCTGTAGCCCTAGGGTCGGGTGCAGGAGCAGTGCTGACAGTTCCGATAGCTGGTCTTGGTGCGAAGCTTAACACG
>NS-Alpha-1_OTU6__JF520980
ACAACGCACTATCTGTTCATTGTCGTTGTTGCCGTCAACAGCACACTGCTAACCATCAATGCAGGAGATTACATCTTCTACACTGACTGGGCATGGACCTCCTTCGTGGTATTCTCGATCGGGCAGTCCACGATGCTTGCGGTAGGAGCGATCTACTACATGCTCTTTACCGGAGTGCCGGGAACTGCTACATACTATGCAACCATCATGACCATCTACACATGGGTGGCAAAGGGTGCATGGTTC---GCTCTAGGATACCCGTATGACTTCGTAGTCGTACCCGTATGGATTCCATCAGCAATGCTGTTAGACTTGACGTACTGGGCAACGAGACGGAACAAACACGCAGCCATTATCATCGGCGGAACCCTGGTTGGACTTTCCTTCCCGTTGTTCAACATGGTAAACCTGCTGCTCATCAGAGATCCACTTGAAGTCGCATTCAAGTATCCAAGGCCTACGCTACCCGCGTACATGACTCCGATTGAGCCCCAGGTAGGAAAGTTCTACAATAGTCCTGTTGCCCTAGGGTCGGGTGCAGGAGCAGTGCTGACCGTTCCGATAGCTGCGCTAGGCGCGAAGCTCAACACG
>NS-Alpha-1_OTU7__JN179951
ACAATGTACTATCTGTTCATTGTCGTTGTTGCCGTCAACAGCACACTGCTGACCATCAATGCAGGAGATTACATCTTCTACACTGACTGGGCATGGACATCCTTCGTGGTATTCTCCATCGGTCAGTCCACGATGCTTGCGGTAGGAGCGATATACTATATGCTCTTCACCGGAGTGCCGGGGACTGCTACATACTATGCAACCATCATGACCATCTACACATGGGTGGCAAAGGGTGCATGGTTC---GCGCTGGGATACCCGTATGACTTCGTAGTCGTACCTGTCTGGATTCCATCTGCGATGCTGTTAGACCTGACGTACTGGGCAACTAGACGGAACAAACATGCAGCCATTATCATCGGCGGAACCCTCGTTGGACTTTCCTTCCCGTTGTTCAACATGGTAAACCTGCTGCTCATCAGAGATCCACTTGAAATCGCATTCAAGTATCCAAGGCCTACGCTACCGGCGTACATGACTCCGATCGAGCCCCAGGTAGGAAAGTTCTACAATAGTCCTGTTGCCCTAGGGTCGGGTGCAGGAGCAGTGCTGACAGTACCGATAGCTGCGCTAGGCGCAAAGCTCAACACG
>NS-Alpha-2_OTU1__JF520968
ACAACCCACTACCTGTTCATAGTGGTCGTTGCTGTCAACAGCACTCTACTAACCATCAATGCAGGCGATTACATATTCTACACAGACTGGGCATGGACCTCCTTCGTAGTGTTTTCGATTTCACAATCGACTATGCTGGCGGTAGGAGCTATCTACTATATGCTTTTCACAGGAGTTCCGGGTACAGCTACTTACTACGCAACAATCATGACCATATACACATGGGTTGCAAAAGGCGCATGGTAT---GCGCTTGGCTATCCAATGGACTTCATCACGGTGCCCATTTGGATTCCTTCGGCAATGTTGTTAGACTTGACATACTGGGCTACGAGACGCAACAAACACGCGGCGATTATCATTGGAGGCTCACTGATAGGAATGTCCTTCCCGCTGTTCAACATGGTTAACTTGTTAGCCATACACGACCCGCTGGACACGGCATTCAAATATCCAAGGCCTACGTTGCCCGCGTATATGACACCAATCGAACCCCAGGTAGGAAAGTTCTACAACAGTCCTGTTGCCCTTGGCTCGGGTGCAGGAGCAGTGCTTACGGTCCCGATAGCTGCGTTGGGTGCCAAGCTTAACACG
>NS-Alpha-2_OTU2__JN179944
ACACCGCTTTATCTGTTCATAGTGGTCGTTGCTGTCAACAGCACTCTACTAACCATCAATGCAGGCGATTACATCTTCTATACAGACTGGGCATGGACCTCCTTCGTAGTGTTCTCGATTTCGCAATCGACTATGCTTGCGGTTGGAGCTATATACTACATGCTATTCACAGGAGTTCCGGGTACAGCGACATATTACGCCACCATCATGACCATATATACATGGGTCGCAAAGGGCGCTTGGTAT---GCACTAGGCTATCCGATGGACTTCATCACAGTACCGATTTGGATTCCGTCTGCAATGTTGTTGGACCTTACTTACTGGGCCACGAGACGTAACAAACACGCTGCGATCATCATCGGCGGTTCTCCTGTAGGGATGTCCTTCCCGTTGTTCAACATGGTCAACCTATTTGCAATCCATGACCCGCTAGATACAGCCTTCAAGTATCCTCGGCCTACTCTGCCCGCATACATGACACCGATTGAACCCCAGGTAGGAAAGTTCTACAACAGTCCTGTAGCCCTTGGCTCGGGTGCAGGTGCAGTGCTGACGGTACCGATAGCCGCGTTGGGTGCGAAGCTTAACACG
>NS-Alpha-2_OTU3__JN179945
ACAACCCACTACCTGTTCATAGTGGTCGTTGCTGTCAACAGCACTCTACTCACCATCAATGCAGGCGATTACATCTTCTACACAGACTGGGCATGGACCTCCTTCGTGGTGTTTTCGATTTCGCAATCGACTATGCTAGCGGTAGGAGCCATTTACTACATGCTGTTCACAGGAGTTCCAGGTACAGCCACGTACTACGCAACTATCATGACCATATACACATGGGTTGCAAAGGGCGCATGGTAT---GCACTTGGCTATCCGATGGACTTCATTACAGTACCTATCTGGATTCCATCCGCGATGCTGTTGGACTTGACTTACTGGGCTACAAGACGCAACAAACATGCAGCAATTATCATTGGCGGTACCCTAATCGGAATGTCCTTCCCGCTGTTCAACATGGTTAATCTGCTGGCCATAAATGACCCTCTAGACACCGCCTTCAAGTATCCTCGGCCTACATTGCCAGCATACATGACACCAATCGAACCTCAGGTAGGAAAGTTCTACAACAGTCCTGTTGCCCTTGGTTCGGGTGCAGGAGCAGTGCTGACGGTTCCCATAGCCGCGTTGGGTGCCAAGCTTAACACG
>NS-Alpha-2_OTU4__JX885389
ACAACGCACTACCTGTTCATAGTGGTCGTTGCTGTCAACAGCACGCTGCTAACCATCAATGCAGGCGATTACATCTTCTATACAGACTGGGCATGGACCTCCTTCGTAGTGTTCTCGATTTCTCAATCGACTATGCTAGCAGTTGGAGCAATCTATTACATGTTGTTCACAGGTGTTCCTGGGACAGCTACCTATTACGCCACAATCATGACCATATATACATGGGTCGCAAAGGGCGCTTGGTAT---GCGCTAGGCTATCCGATGGACTTCATCACCGTACCAATCTGGATACCGTCGGCGATGCTGTTAGACTTGACATACTGGGCTACGAGACGGAACAAACATGCCGCTATCATTATTGGCGGTTCACTGATAGGAATGTCCTTCCCGTTGTTCAACATGGTCAACCTGCTTGCCATACATGACCCACTCGACACAGCATTCAAGTATCCTCGACCTACACTGCCCGCATACATGACACCCATCGAACCTCAGGTAGGAAAGTTCTACAACAGTCCTGTTGCCCTTGGCTCGGGTGCAGGTGCAGTGCTTACTGTTCCGATAGCCGCATTAGGTGCCAAACTTAACACG
>NS-Alpha-2_OTU5__HM131573
ACAACGCACTATCTGTTCATAGTGGTCGTTGCTGTCAACAGCACGCTGCTAACCATCAATGCAGGCGATTACATCTTCTACACGGACTGGGCATGGACCTCCTTCGTGGTGTTTTCGGTTTCACAATCGACAATGCTTGCGGTAGGAGCAATCTATTACATGCTTTTCACGGGAGTTCCGGGCACAGCCACATACTACGCAACCATCATGACCATATACACATGGGTAGCAAAGGGTGCCTGGTAT---GCGCTAGGCTATCCGATGGACTTCATAACGGTACCCATCTGGATTCCATCTGCAATGCTGTTGGACCTGACTTACTGGGCCACAAGAAGGAACAAGCACGCTGCTATTATCATAGGTGGAACGCTGGTAGGAATGTCCCTCCCGCTGTTCAACATGGTGAACCTCCTATTGATACACGATCCGCTGGATACGGCATTCAAGTATCCAAGACCTACACTACCTGCATACATGACGCCGATCGAACCGCAGGTAGGGAAGTTCTACAACAGTCCTGTTGCCCTTGGTTCGGGTGCAGGAGCAGTGCTGACAGTTCCGATAGCCGCGTTGGGTGCGAAGCTTAACACA
>NS-Alpha-3.1.1.1_OTU1__EU671813
ACAACGCACTACCTTTTCATAGTGGTGGTTGCTGTCAACAGCACGCTGCTAACTATCAACGCAGGGGACTATATCTTCTACACAGACTGGGCGTGGACATCATTTGTCGTATTTTCGATCTCTCAATCTACAATGCTCGCAGTGGGAGCGATATACTACATGCTGTTCACAGGAGTTCCAGGAACTGCCACATATTACGCCACAATTATGACCATCTACACGTGGGTCGCCAAGGGTGCATGGTTC---GCATTAGGTTATCCCTATGACTTCATCACGGTACCTATATGGATACCATCGGCGATGCTTTTGGACCTAACATATTGGGCTACGAGAAGGAACAAACACGCTGCTATAATCATAGGAGGAACACTGGTTGGCCTGTCAATTCCATTGTTCAACATGGTTAACCTGCTGCTCATTAGGGATCCACTTGAAGTAGCATTCAAGTATCCAAGGCCTACGCTGCCGGCATATATGACCCCTATCGAACCTCAGGTAGGTAAGTTCTACAACAGTCCTGTCGCTTTGGGTTCAGGCGCAGGAGCAGTGCTGACGGTTCCGATAGCTGCGTTAGGTGCAAAGCTCAACACG
>NS-Alpha-3.1.1.1_OTU2__HQ317670
[truncated: 347,187 more chars]
