# Supplementary material for: Unifying the global phylogeny and environmental distribution of ammonia-oxidising archaea based on amoA genes
Source: Nat Commun. 2018 Apr 17;9:1517. doi: 10.1038/s41467-018-03861-1 (PMC5904100; doi:10.1038/s41467-018-03861-1)
Supplement: Supplementary file 6 — Supplementary Data 3 [file 41467_2018_3861_MOESM6_ESM.zip › AamoA.db_an96.roguesout_epa/AamoA.db_tree.all.branches.newick]

((((((((((((((((((((((((((((((NP-Gamma-2.2.5.2_OTU1__EU590645:0.033414,NP-Gamma-2.2.5.2_OTU2__KF618762:0.018899):0.014261,NP-Gamma-2.2.5.2_OTU4__KF618761:0.063042):0.005665,(NP-Gamma-2.2.5.2_OTU3__JX305902:0.024845,NP-Gamma-2.2.5.2_OTU5__KJ152880:0.026617):0.001672):0.009991,(NP-Gamma-2.2.5.Incertae_sedis.2_OTU2__EU650974:0.020848,NP-Gamma-2.2.5.Incertae_sedis.2_OTU1__JX305920:0.027499):0.007204):0.001935,NP-Gamma-2.2.5_OTU5__JX305901:0.051376):0.001988,NP-Gamma-2.2.5_OTU4__JQ404240:0.005827):3.0E-6,((NP-Gamma-2.2.5_OTU6__KF803148:0.036972,NP-Gamma-2.2.5_OTU7__KF856996:0.052763):0.001901,NP-Gamma-2.2.5_OTU2__HQ168103:0.031377):0.011989):0.007679,(NP-Gamma-2.2.5_OTU1__EU309881:0.028051,NP-Gamma-2.2.5_OTU3__JN179492:0.037764):0.005717):0.008282,(((((((NP-Gamma-2.2.5.1_OTU2__JQ260604:0.024201,NP-Gamma-2.2.5.1_OTU1__JX305919:0.038859):0.022629,NP-Gamma-2.2.5.1_OTU3__AFPU000001:2.0E-6):0.016411,(NP-Gamma-2.2.5.1_OTU4__JX488411:0.027002,NP-Gamma-2.2.5.1_OTU5__JX488424:0.048515):0.0063):0.018331,NP-Gamma-2.2.5.1_OTU6__JN375970:0.021993):0.017805,(NP-Gamma-2.2.5.1_OTU7__CM001158:0.012045,NP-Gamma-2.2.5.1_OTU8__EU651165:0.042534):0.015459):0.003334,(NP-Gamma-2.2.5.1_OTU9__DQ148655:0.025897,NP-Gamma-2.2.5.1_OTU10__EU650968:0.046615):0.012625):0.012327,(NP-Gamma-2.2.5.Incertae_sedis.1_OTU1__DQ148653:0.007808,NP-Gamma-2.2.5.Incertae_sedis.1_OTU2__KC157988:0.03563):0.013483):0.004379):0.022415,((NP-Gamma-2.2.5.Incertae_sedis.3_OTU1__GQ499453:0.043161,NP-Gamma-2.2.5.Incertae_sedis.3_OTU2__GQ499694:0.034802):0.019145,NP-Gamma-2.2.5_OTU8__EU925362:0.085582):0.003065):0.01208,(NP-Gamma-2.2.5.Incertae_sedis.4_OTU1__GQ331490:0.039807,NP-Gamma-2.2.5.Incertae_sedis.4_OTU2__GQ331563:0.047453):0.025778):0.004942,NP-Gamma-2.2.5_OTU10__FJ227851:0.060228):0.003348,NP-Gamma-2.2.5_OTU11__GQ331564:0.029273):0.005699,NP-Gamma-2.2.5_OTU9__EU925345:0.034297):0.00912,NP-Gamma-2.2.5_OTU12__EU651197:0.026072):0.013689,((((((((((NP-Gamma-2.2.2.2.2_OTU1__KJ509737:0.043948,NP-Gamma-2.2.2.2.2_OTU2__LK055991:0.040955):0.007319,NP-Gamma-2.2.2.2.2_OTU3__JX537555:0.005936):0.007708,(NP-Gamma-2.2.2.2.2_OTU4__EU650938:0.023121,NP-Gamma-2.2.2.2.2_OTU6__KC112505:0.031219):0.00702):0.005782,(NP-Gamma-2.2.2.2.2_OTU5__GU811279:0.039356,NP-Gamma-2.2.2.2.2_OTU7__LK055949:0.003299):0.010392):0.012786,((NP-Gamma-2.2.2.2.1_OTU1__GQ499763:0.037981,NP-Gamma-2.2.2.2.1_OTU2__JF715746:0.018088):0.038534,NP-Gamma-2.2.2.2.1_OTU3__KJ509750:0.018078):0.030917):0.005624,NP-Gamma-2.2.2.2_OTU1__EU650913:0.029883):0.014179,(NP-Gamma-2.2.2.Incertae_sedis_OTU1__KJ509789:0.055051,NP-Gamma-2.2.2.Incertae_sedis_OTU2__KJ509790:0.034837):0.053056):0.003731,(((((NP-Gamma-2.2.2.1_OTU2__DQ278570:0.010427,NP-Gamma-2.2.2.1_OTU1__KC735190:0.035701):0.026095,NP-Gamma-2.2.2.1_OTU3__KJ778506:0.068362):0.031589,NP-Gamma-2.2.2.1_OTU4__JX537517:0.050115):0.013151,(NP-Gamma-2.2.2.1_OTU5__EU651096:0.016095,NP-Gamma-2.2.2.1_OTU6__EU651126:0.051891):0.013269):0.01633,(NP-Gamma-2.2.2.1_OTU7__FJ227845:0.03665,NP-Gamma-2.2.2.1_OTU8__JX537681:0.016871):0.018194):0.016219):0.032674,NP-Gamma-2.2.2_OTU1__GU988844:0.072629):0.025931,((((((NP-Gamma-2.2.1.2_OTU3__EU860282:0.027064,NP-Gamma-2.2.1.2_OTU5__JQ345875:0.046026):0.005845,NP-Gamma-2.2.1.2_OTU4__GQ331527:0.044417):0.007288,(NP-Gamma-2.2.1.2_OTU2__JQ014653:0.017514,NP-Gamma-2.2.1.2_OTU1__JQ312244:0.054578):0.028715):0.051064,((((NP-Gamma-2.2.1.1_OTU1__GQ331394:0.057863,NP-Gamma-2.2.1.1_OTU2__GQ331600:0.030746):0.036179,NP-Gamma-2.2.1.1_OTU3__GQ331528:2.0E-6):0.013291,NP-Gamma-2.2.1.1_OTU4__GQ331560:0.085027):0.013469,NP-Gamma-2.2.1.1_OTU5__JF743004:0.024294):0.072971):0.046275,NP-Gamma-2.2.1_OTU1__JQ750576:0.157579):0.03473,(NP-Gamma-2.2.1.Incertae_sedis_OTU2__DQ148575:0.01804,NP-Gamma-2.2.1.Incertae_sedis_OTU1__DQ501061:0.041235):0.055661):0.026454):0.00103):0.006792,(((((((((((NP-Gamma-2.2.4.1_OTU2__EU197137:0.007318,NP-Gamma-2.2.4.1_OTU1__JN190815:0.01664):0.029908,NP-Gamma-2.2.4.1_OTU6__FJ601551:0.021777):0.009858,(NP-Gamma-2.2.4.1_OTU3__GQ863134:0.034378,NP-Gamma-2.2.4.1_OTU4__JF924252:0.134684):0.03266):0.005824,NP-Gamma-2.2.4.1_OTU7__HM589837:0.106428):0.006501,NP-Gamma-2.2.4.1_OTU5__FJ227155:0.026356):0.016022,NP-Gamma-2.2.4.1_OTU8__FJ601588:0.016792):0.0099,NP-Gamma-2.2.4.1_OTU9__JX524536:0.036864):0.020188,(NP-Gamma-2.2.4.1_OTU10__DQ148616:0.022024,NP-Gamma-2.2.4.1_OTU11__JF924560:0.037242):0.043999):0.036147,(((NP-Gamma-2.2.4.2_OTU1__FJ227786:0.026138,NP-Gamma-2.2.4.2_OTU2__JF924274:0.026092):0.006721,NP-Gamma-2.2.4.2_OTU3__JF430502:0.01827):0.009372,(NP-Gamma-2.2.4.2_OTU4__JF430566:0.025154,NP-Gamma-2.2.4.2_OTU5__KJ778452:0.029867):0.002501):0.027578):0.015892,NP-Gamma-2.2_OTU1__FJ227796:0.050476):0.004888,((NP-Gamma-2.2.3_OTU2__EU860262:0.032435,NP-Gamma-2.2.3_OTU1__HM589795:0.035841):0.023092,NP-Gamma-2.2.3_OTU3__FJ227832:0.006442):0.019738):0.005239):0.002336,(((NP-Gamma-2.2.Incertae_sedis.2_OTU1__DQ148578:0.020109,NP-Gamma-2.2.Incertae_sedis.2_OTU2__DQ148796:0.041136):0.009424,NP-Gamma-2.2_OTU2__FJ227839:0.038145):0.006056,(NP-Gamma-2.2.Incertae_sedis.1_OTU1__JN190773:0.040088,NP-Gamma-2.2.Incertae_sedis.1_OTU2__JN190774:0.01649):0.050425):0.002512):0.016489,NP-Gamma-2.2_OTU3__DQ148614:0.0374):0.021019,((((((((((((((((((((NP-Gamma-2.1.3.2.2.2_OTU2__KJ509753:0.008336,NP-Gamma-2.1.3.2.2.2_OTU1__KJ509757:0.044042):0.021155,NP-Gamma-2.1.3.2.2.2_OTU3__KJ509742:0.040715):0.015782,NP-Gamma-2.1.3.2.2.2_OTU5__KJ509748:0.017114):8.3E-5,NP-Gamma-2.1.3.2.2.2_OTU4__KJ509747:0.024816):0.010045,(((NP-Gamma-2.1.3.2.2.2_OTU6__KJ509754:0.020366,NP-Gamma-2.1.3.2.2.2_OTU7__KJ509760:0.028691):0.00659,NP-Gamma-2.1.3.2.2.2_OTU10__KJ509751:0.013348):0.003969,NP-Gamma-2.1.3.2.2.2_OTU8__JF715773:0.0445):0.002757):0.010238,NP-Gamma-2.1.3.2.2.2_OTU9__KJ509741:0.038339):0.015754,(NP-Gamma-2.1.3.2.2.2_OTU12__KJ509744:0.030266,NP-Gamma-2.1.3.2.2.2_OTU11__KJ509755:0.036439):0.033085):0.010966,((((NP-Gamma-2.1.3.2.2.1_OTU2__EU651215:0.013831,NP-Gamma-2.1.3.2.2.1_OTU1__KF512361:0.038286):0.02003,(NP-Gamma-2.1.3.2.2.1_OTU3__GU988769:0.061851,NP-Gamma-2.1.3.2.2.1_OTU4__GU988820:0.004084):0.016589):0.019978,NP-Gamma-2.1.3.2.2.1_OTU6__EU864300:0.038455):0.00731,(NP-Gamma-2.1.3.2.2.1_OTU5__DQ148771:0.008771,NP-Gamma-2.1.3.2.2.1_OTU7__JF715754:0.041178):0.004428):0.018925):0.01813,(((NP-Gamma-2.1.3.2_OTU4__FJ227787:0.032087,NP-Gamma-2.1.3.2_OTU14__JF715892:0.030153):0.011718,(NP-Gamma-2.1.3.2.Incertae_sedis_OTU1__JN183790:0.049984,NP-Gamma-2.1.3.2.Incertae_sedis_OTU2__KF438319:0.027478):0.020692):0.007441,NP-Gamma-2.1.3.2_OTU1__AB373287:0.030523):0.006163):0.003162,NP-Gamma-2.1.3.2_OTU13__JF715887:0.027049):0.004231,((((NP-Gamma-2.1.3.2.1_OTU1__KC293197:0.080415,NP-Gamma-2.1.3.2.1_OTU2__KC293208:0.006674):0.036956,NP-Gamma-2.1.3.2.1_OTU3__GQ499687:0.004098):0.041397,NP-Gamma-2.1.3.2_OTU10__GU811607:0.023021):0.006536,NP-Gamma-2.1.3.2_OTU9__GQ499801:0.052115):0.003693):0.008679,(NP-Gamma-2.1.3.2_OTU7__FJ656580:0.024849,NP-Gamma-2.1.3.2_OTU11__GU988789:0.033976):0.00551):0.006644,(((((((((NP-Gamma-2.1.3.2.3.1_OTU2__AB373240:0.01993,NP-Gamma-2.1.3.2.3.1_OTU1__KJ509749:0.057145):0.016551,(NP-Gamma-2.1.3.2.3.1_OTU3__AB828950:0.030332,NP-Gamma-2.1.3.2.3.1_OTU4__GU811338:0.006244):0.013458):0.006495,(((NP-Gamma-2.1.3.2.3.1_OTU6__GU811277:0.026537,NP-Gamma-2.1.3.2.3.1_OTU7__JF715911:0.036679):0.00341,NP-Gamma-2.1.3.2.3.1_OTU5__AB373358:0.012088):0.002068,NP-Gamma-2.1.3.2.3.1_OTU8__JN375946:0.022393):0.003682):0.00722,((NP-Gamma-2.1.3.2.3.2_OTU2__GQ499473:0.012872,NP-Gamma-2.1.3.2.3.2_OTU3__GQ499747:0.021332):0.005987,NP-Gamma-2.1.3.2.3.2_OTU1__EU925261:0.035686):0.011299):0.009904,(NP-Gamma-2.1.3.2.3.Incertae_sedis.2_OTU1__AB645445:0.03098,NP-Gamma-2.1.3.2.3.Incertae_sedis.2_OTU2__GQ499537:0.027828):0.013985):0.001632,NP-Gamma-2.1.3.2.3_OTU1__GQ499440:0.013814):0.002841,(NP-Gamma-2.1.3.2.3.Incertae_sedis.1_OTU1__EU650948:0.026396,NP-Gamma-2.1.3.2.3.Incertae_sedis.1_OTU2__EU651053:0.039438):0.018149):0.012344,((((NP-Gamma-2.1.3.2_OTU12__GU988821:0.034478,NP-Gamma-2.1.3.2_OTU16__KJ807530:0.046309):0.009182,NP-Gamma-2.1.3.2_OTU3__EU651043:0.033646):0.008923,(NP-Gamma-2.1.3.2_OTU6__FJ227869:0.013461,NP-Gamma-2.1.3.2_OTU8__GQ499725:0.029701):0.007504):0.008152,NP-Gamma-2.1.3.2_OTU5__FJ227809:0.026747):0.007011):0.003617,(NP-Gamma-2.1.3.2_OTU2__EU650806:0.008612,NP-Gamma-2.1.3.2_OTU15__JF715912:0.056196):0.01023):0.00453):0.006351,((((((((NP-Gamma-2.1.3.1_OTU1__AB592000:0.031281,NP-Gamma-2.1.3.1_OTU2__KF362927:0.022058):0.008506,NP-Gamma-2.1.3.1_OTU3__AACY095819:0.005891):0.004379,NP-Gamma-2.1.3.1_OTU4__JF272692:0.034513):0.026669,NP-Gamma-2.1.3.1_OTU5__JF802777:0.017049):0.028936,NP-Gamma-2.1.3.1_OTU9__JF802776:0.035596):0.006923,NP-Gamma-2.1.3.1_OTU10__JN662453:0.03931):0.005371,(NP-Gamma-2.1.3.1_OTU6__AB592100:0.01339,NP-Gamma-2.1.3.1_OTU7__GU386336:0.027607):0.015355):0.002245,NP-Gamma-2.1.3.1_OTU8__GQ499672:0.017106):0.012381):3.0E-6,NP-Gamma-2.1.3_OTU1__JQ359001:0.037936):0.01513,((NP-Gamma-2.1.3_OTU2__GU811274:0.039998,NP-Gamma-2.1.3_OTU4__JX305913:0.045075):0.010817,NP-Gamma-2.1.3_OTU3__JN177520:0.034837):0.002394):0.011207,NP-Gamma-2.1_OTU2__HQ455773:0.01711):0.006228,((((NP-Gamma-2.1_OTU5__JF715913:0.046662,NP-Gamma-2.1_OTU6__JN177532:0.053149):0.011854,NP-Gamma-2.1_OTU4__JF715882:0.034714):0.008908,NP-Gamma-2.1_OTU7__JN183740:0.021654):0.002489,(NP-Gamma-2.1.Incertae_sedis_OTU1__JX537690:0.030257,NP-Gamma-2.1.Incertae_sedis_OTU2__KC735589:0.02043):0.020641):0.005132):0.009077,(((NP-Gamma-2.1.1_OTU2__KJ526759:0.038071,NP-Gamma-2.1.1_OTU3__KJ526762:0.042883):0.021795,NP-Gamma-2.1.1_OTU1__KJ526757:0.062534):0.078708,NP-Gamma-2.1.1_OTU4__KJ526768:0.061657):0.157949):0.015711,((((((NP-Gamma-2.1.2_OTU3__AB583389:0.030787,NP-Gamma-2.1.2_OTU4__AB583394:0.019443):0.015989,(NP-Gamma-2.1.2_OTU2__AB583399:0.021114,NP-Gamma-2.1.2_OTU1__AB704000:0.031189):0.015429):0.0298,NP-Gamma-2.1.2_OTU5__EU427937:0.021743):0.020957,NP-Gamma-2.1.2_OTU6__GU270258:0.019992):0.010578,NP-Gamma-2.1.2_OTU7__KJ509783:0.011683):0.04331,((NP-Gamma-2.1_OTU1__EU049837:0.128339,NP-Gamma-2.1_OTU3__JF430562:0.123658):0.013434,NP-Gamma-2.1_OTU8__KJ509723:0.071155):0.019959):0.012688):0.013918):0.01227,((((((((((NP-Gamma-1.1_OTU1__DP000238:0.239335,NP-Gamma-1.1_OTU2__EU049840:0.128863):0.055762,NP-Gamma-1.1_OTU3__EU049836:0.190598):0.052253,((NP-Gamma-1.2_OTU1__DQ501025:0.016705,NP-Gamma-1.2_OTU2__EU125512:0.047286):0.009702,NP-Gamma-1.2_OTU3__EU125516:0.036102):0.022693):0.007358,NP-Gamma-1_OTU5__KC758384:0.027233):0.026272,NP-Gamma-1_OTU6__KC758416:0.034057):0.012962,NP-Gamma-1_OTU7__EU125510:0.027139):0.015781,(NP-Gamma-1.Incertae_sedis_OTU1__AB373243:0.049521,NP-Gamma-1.Incertae_sedis_OTU2__AB373251:0.030556):0.023988):0.017146,NP-Gamma-1_OTU1__GU811265:0.03876):0.030325,((NP-Gamma-1_OTU3__JF924242:0.028514,NP-Gamma-1_OTU4__JX537521:0.032184):0.006153,NP-Gamma-1_OTU2__JF924049:0.077627):0.011481):0.088822,(((NP-Gamma-3_OTU2__JF924264:0.041089,NP-Gamma-3_OTU1__JF924780:0.067988):0.006135,NP-Gamma-3_OTU3__GU270242:0.046162):0.02229,(NP-Gamma_OTU1__GU811281:0.052411,NP-Gamma_OTU2__JF924040:0.071415):0.00862):0.014396):0.027858):0.028869,(((((((((((((((((((((((((NP-Alpha-2.2.2.1.2.2_OTU1__EU490367:0.02859,NP-Alpha-2.2.2.1.2.2_OTU3__EU886054:0.030787):0.007855,NP-Alpha-2.2.2.1.2.2_OTU2__EU886039:0.021551):0.00789,NP-Alpha-2.2.2.1.2.2_OTU4__GQ500502:0.019403):0.005919,NP-Alpha-2.2.2.1.2.2_OTU5__KC349249:0.012369):0.019705,NP-Alpha-2.2.2.1.2.2_OTU6__GU360832:0.071049):0.026002,((NP-Alpha-2.2.2.1.2.2_OTU7__EU340498:0.02466,NP-Alpha-2.2.2.1.2.2_OTU8__KF512364:0.038132):0.038738,NP-Alpha-2.2.2.1.2.2_OTU9__FJ615369:0.007968):0.007341):0.023081,NP-Alpha-2.2.2.1.2.2_OTU10__KF970688:0.02033):0.013909,NP-Alpha-2.2.2.1.2.2_OTU11__KC596396:0.022144):0.012131,(((((((NP-Alpha-2.2.2.1.2.1_OTU3__JN375915:0.046003,NP-Alpha-2.2.2.1.2.1_OTU4__KJ549584:0.028868):0.011408,NP-Alpha-2.2.2.1.2.1_OTU8__KC857523:0.065022):0.002297,NP-Alpha-2.2.2.1.2.1_OTU6__JF719182:0.004455):0.004004,NP-Alpha-2.2.2.1.2.1_OTU5__FJ799226:0.050781):2.0E-6,NP-Alpha-2.2.2.1.2.1_OTU7__KC349268:0.040823):0.009661,(NP-Alpha-2.2.2.1.2.1_OTU2__AB591998:0.01455,NP-Alpha-2.2.2.1.2.1_OTU1__FJ615376:0.02893):0.009458):0.007582,NP-Alpha-2.2.2.1.2_OTU5__EU810220:0.036019):0.009641):0.006394,(NP-Alpha-2.2.2.1.2_OTU6__EU886088:0.035609,NP-Alpha-2.2.2.1.2_OTU8__JF719146:0.021829):0.018753):0.010902,NP-Alpha-2.2.2.1.2_OTU2__AB703989:0.043091):0.008156,((((NP-Alpha-2.2.2.1.2.3_OTU2__EU886109:0.028082,NP-Alpha-2.2.2.1.2.3_OTU3__EU886125:0.01728):0.010863,NP-Alpha-2.2.2.1.2.3_OTU1__AB703998:0.052864):0.020876,NP-Alpha-2.2.2.1.2.3_OTU4__EU810221:0.02727):0.026175,NP-Alpha-2.2.2.1.2_OTU1__AB592040:0.017509):0.002276):0.009159,((NP-Alpha-2.2.2.1.2.Incertae_sedis_OTU1__KC857521:0.042988,NP-Alpha-2.2.2.1.2.Incertae_sedis_OTU2__KC857541:0.027735):0.013217,NP-Alpha-2.2.2.1.2_OTU4__EU810214:0.022915):0.002373):0.006066,((NP-Alpha-2.2.2.1.2.4_OTU2__FJ888610:0.036035,NP-Alpha-2.2.2.1.2.4_OTU3__KF970687:0.005018):0.010193,NP-Alpha-2.2.2.1.2.4_OTU1__EU886183:0.025663):0.010233):0.007823,(NP-Alpha-2.2.2.1.2_OTU3__AB703990:0.037198,NP-Alpha-2.2.2.1.2_OTU7__GQ500237:0.022384):0.009423):0.002598,NP-Alpha-2.2.2.1.2_OTU9__JF719185:0.0168):0.029608,((((((((NP-Alpha-2.2.2.1.1.3.3_OTU2__GU360767:0.030911,NP-Alpha-2.2.2.1.1.3.3_OTU3__JQ396294:0.032609):0.010889,NP-Alpha-2.2.2.1.1.3.3_OTU1__AB592180:0.003821):0.013304,(NP-Alpha-2.2.2.1.1.3.3_OTU4__FJ615319:0.030457,NP-Alpha-2.2.2.1.1.3.3_OTU5__GU364124:0.017242):0.009756):0.010094,NP-Alpha-2.2.2.1.1.3_OTU1__GU364101:0.020046):0.009858,(((NP-Alpha-2.2.2.1.1.3.1_OTU1__AB305370:0.014368,NP-Alpha-2.2.2.1.1.3.1_OTU2__KC857542:0.047815):0.01893,NP-Alpha-2.2.2.1.1.3.1_OTU3__KF901071:0.058825):0.017351,NP-Alpha-2.2.2.1.1.3_OTU2__KC857537:0.027679):0.003995):0.00529,(((NP-Alpha-2.2.2.1.1.3.2_OTU2__DQ148748:0.020912,NP-Alpha-2.2.2.1.1.3.2_OTU1__GQ500423:0.037705):0.010089,NP-Alpha-2.2.2.1.1.3.2_OTU5__KC857535:0.024057):0.007013,((NP-Alpha-2.2.2.1.1.3.2_OTU3__GQ250723:0.025635,NP-Alpha-2.2.2.1.1.3.2_OTU6__KF512375:0.020943):0.011775,NP-Alpha-2.2.2.1.1.3.2_OTU4__GU181783:0.032458):0.006128):0.007595):0.029938,(((NP-Alpha-2.2.2.1.1.2_OTU1__FJ799225:0.049261,NP-Alpha-2.2.2.1.1.2_OTU2__JF719178:0.014455):0.014464,NP-Alpha-2.2.2.1.1.2_OTU3__EU886033:0.025052):0.082747,NP-Alpha-2.2.2.1.1_OTU1__DQ148761:0.107842):0.015533):0.018648,((((NP-Alpha-2.2.2.1.1.1_OTU1__JF796147:0.030079,NP-Alpha-2.2.2.1.1.1_OTU2__KC596395:0.027315):0.012791,NP-Alpha-2.2.2.1.1.1_OTU3__FJ615389:0.028262):0.004305,NP-Alpha-2.2.2.1.1.1_OTU4__GQ250790:2.0E-6):0.040738,NP-Alpha-2.2.2.1.1.1_OTU5__GU360764:0.054725):0.099019):0.045278):0.233347,NP-Alpha-2.2.2_OTU1__HM589852:0.124538):0.056731,(NP-Alpha-2.2.2.Incertae_sedis_OTU1__JF924000:0.060493,NP-Alpha-2.2.2.Incertae_sedis_OTU2__JF924798:0.056947):0.12674):0.046925,((NP-Alpha-2.2.1_OTU1__JF924032:0.042748,NP-Alpha-2.2.1_OTU2__JF924038:0.018674):0.01434,NP-Alpha-2.2.1_OTU3__JX537593:0.035095):0.105582):0.028011,(((((((NP-Alpha-2.2.4_OTU1__DQ148612:0.028277,NP-Alpha-2.2.4_OTU5__FJ601548:0.061305):0.00976,NP-Alpha-2.2.4_OTU6__FJ601556:0.026235):0.00804,((NP-Alpha-2.2.4_OTU2__EU025142:0.023224,NP-Alpha-2.2.4_OTU7__JF924532:0.017617):0.008718,NP-Alpha-2.2.4_OTU3__EU025146:0.021565):0.009853):0.006428,NP-Alpha-2.2.4_OTU4__FJ227782:0.036504):0.005503,NP-Alpha-2.2.4_OTU8__JN190758:0.029305):0.009847,NP-Alpha-2.2.4_OTU9__JQ345747:3.0E-6):0.033439,NP-Alpha-2.2.4_OTU10__KC735478:0.074029):0.044487):0.021807,((((NP-Alpha-2.2.3.2_OTU1__DQ148623:0.039505,NP-Alpha-2.2.3.2_OTU3__JF924673:0.026603):0.001485,NP-Alpha-2.2.3.2_OTU2__DQ501070:0.027463):0.005901,NP-Alpha-2.2.3.2_OTU4__KC735266:0.025658):0.035618,((NP-Alpha-2.2.3.1_OTU1__JF924216:0.014433,NP-Alpha-2.2.3.1_OTU3__KC735591:0.052568):0.034792,NP-Alpha-2.2.3.1_OTU2__JX537520:0.047111):0.03368):0.046157):0.035862,((((((NP-Alpha-2.1_OTU1__GQ863199:0.078995,NP-Alpha-2.1_OTU2__JF924187:0.171509):0.03695,NP-Alpha-2.1_OTU4__JF924543:0.034083):0.005863,NP-Alpha-2.1_OTU3__JF924139:0.054776):0.007865,(NP-Alpha-2.1_OTU5__JF924084:0.008276,NP-Alpha-2.1_OTU6__JF924277:0.042965):0.012273):0.023047,NP-Alpha-2.1_OTU7__JF924135:0.023163):0.006099,NP-Alpha-2.1_OTU8__JF924537:0.029705):0.131634):0.020683,(((((((NP-Alpha-1_OTU4__GU988841:0.043204,NP-Alpha-1_OTU5__JF924554:0.039628):0.007939,NP-Alpha-1_OTU3__GQ863202:0.03376):0.004361,(NP-Alpha-1_OTU1__DQ501002:0.026208,NP-Alpha-1_OTU2__JF924550:0.014837):0.011856):0.001035,NP-Alpha-1_OTU6__KF438628:0.014):0.009519,((NP-Alpha-1_OTU7__EU025140:0.028723,NP-Alpha-1_OTU8__JX537706:0.025098):0.022237,NP-Alpha-1_OTU9__JF924067:0.02328):0.010596):0.002537,NP-Alpha-1_OTU10__JF924226:0.021677):0.009785,(NP-Alpha-1_OTU11__DQ501167:0.026578,NP-Alpha-1_OTU12__JF924262:0.03131):0.002982):0.130319):0.104527,((((((NP-Beta_OTU2__DQ148535:0.018102,NP-Beta_OTU5__JQ864794:0.050796):0.008902,NP-Beta_OTU1__DQ148527:0.027686):0.01926,NP-Beta_OTU3__DQ148539:0.030748):0.014518,((NP-Beta_OTU4__DQ148548:0.032907,NP-Beta_OTU7__KC735586:0.024554):0.009525,NP-Beta_OTU6__JQ864806:0.049239):0.014243):0.037043,NP-Beta_OTU8__KF438251:0.117827):0.04161,(NP-Beta_OTU9__JF924696:0.041461,NP-Beta_OTU10__JQ345836:0.032304):0.061716):0.092076):0.012144):0.025428,(((((((((NP-Zeta-1_OTU1__DQ148702:0.040738,NP-Zeta-1_OTU2__JX537757:0.021387):0.018608,NP-Zeta-1_OTU3__JF924616:0.027325):0.012361,NP-Zeta-1_OTU4__JN934422:0.023459):0.019451,NP-Zeta-1_OTU5__JF924612:0.019508):0.164767,(NP-Zeta-Incertae_sedis.1_OTU1__JF924720:0.024831,NP-Zeta-Incertae_sedis.1_OTU2__JX537592:0.030833):0.099823):0.008492,(NP-Zeta-Incertae_sedis.2_OTU1__JF924292:0.114024,NP-Zeta-Incertae_sedis.2_OTU2__JF924714:0.144604):0.083686):0.016229,NP-Zeta_OTU1__JX537498:0.07381):0.017653,((((((NP-Zeta-2_OTU1__JF715715:0.081956,NP-Zeta-2_OTU2__JF715755:0.129054):0.039507,NP-Zeta-2_OTU3__JF715784:0.069297):0.015939,NP-Zeta-2_OTU4__JF715908:0.012937):0.022735,NP-Zeta-2_OTU5__JF715822:0.045802):0.015551,NP-Zeta-2_OTU6__JN177518:0.11842):0.021293,NP-Zeta-2_OTU7__KJ526753:0.026172):0.06737):0.005342,NP-Zeta_OTU2__LK056081:0.078786):0.03534):0.009036,((((((((((((((((NP-Theta-2.2.2.1_OTU1__KF178153:0.054828,NP-Theta-2.2.2.1_OTU2__KF178231:2.0E-6):0.024034,NP-Theta-2.2.2.1_OTU4__KF178078:0.018502):0.002339,NP-Theta-2.2.2.1_OTU6__KF178188:0.015265):0.00537,NP-Theta-2.2.2.1_OTU5__KF178128:0.030057):0.009947,NP-Theta-2.2.2.1_OTU3__AB936823:0.040785):0.009781,NP-Theta-2.2.2.1_OTU7__KF178200:0.028382):0.065975,NP-Theta-2.2.2.1_OTU8__KF178084:0.005982):0.036142,NP-Theta-2.2.2.1_OTU9__KF178070:0.01298):0.020499,NP-Theta-2.2.2.1_OTU10__KF178050:0.004139):0.029657,((NP-Theta-2.2.2.2_OTU2__JF924629:0.045752,NP-Theta-2.2.2.2_OTU1__JF924809:0.063513):0.019417,NP-Theta-2.2.2.2_OTU3__JF924670:0.036252):0.028996):0.023675,NP-Theta-2.2_OTU1__AB827257:0.033912):0.015429,((NP-Theta-2.2.1_OTU1__JF924607:0.020483,NP-Theta-2.2.1_OTU3__KF178207:0.02076):0.016903,NP-Theta-2.2.1_OTU2__KF178108:0.033572):0.132413):0.039147,(((((((((((NP-Theta-2.3_OTU2__JF924048:0.00614,NP-Theta-2.3_OTU1__JF924061:0.056226):0.01866,NP-Theta-2.3_OTU3__JX537646:0.036731):0.018144,NP-Theta-2.3_OTU6__JF924745:0.032425):0.004524,NP-Theta-2.3_OTU7__JF924801:0.027614):0.005426,NP-Theta-2.3_OTU5__JF924585:0.004267):0.012117,NP-Theta-2.3_OTU4__JF924043:0.026754):0.01093,NP-Theta-2.3_OTU8__JF924176:0.018059):0.009976,NP-Theta-2.3_OTU10__KJ778396:0.012449):0.005088,NP-Theta-2.3_OTU9__JF924217:0.018854):0.014705,NP-Theta-2.3_OTU11__DQ148805:0.036896):0.027216,(NP-Theta-2.Incertae_sedis_OTU1__GU811301:0.03316,NP-Theta-2.Incertae_sedis_OTU2__KF803133:0.025639):0.00763):0.013459):0.043782,(((((NP-Theta-2.1.2_OTU1__JQ886279:0.065137,NP-Theta-2.1.2_OTU2__KF178164:0.026194):0.008409,NP-Theta-2.1.2_OTU5__JF924650:0.012508):0.007582,(NP-Theta-2.1.2_OTU3__AB827250:0.024132,NP-Theta-2.1.2_OTU4__JF924641:0.030169):0.011824):0.050359,(((NP-Theta-2.1.1_OTU2__JF924195:0.030263,NP-Theta-2.1.1_OTU1__JF924717:0.037527):0.039598,NP-Theta-2.1.1_OTU4__JF924595:0.017038):0.012824,NP-Theta-2.1.1_OTU3__JF924014:0.036889):0.056099):0.045094,NP-Theta-2.1_OTU1__JF924628:0.092691):0.035422):0.02792,((((((NP-Theta-1.2_OTU1__JF924786:0.014723,NP-Theta-1.2_OTU2__JN934405:0.039435):0.00465,(NP-Theta-1.2_OTU3__JX537656:0.026728,NP-Theta-1.2_OTU4__JX537677:0.028076):0.009365):0.014019,(NP-Theta-1.Incertae_sedis_OTU1__JN662457:0.042215,NP-Theta-1.Incertae_sedis_OTU2__JX537594:0.012071):0.031911):3.62E-4,((NP-Theta-1.1_OTU1__EU885596:0.032886,NP-Theta-1.1_OTU2__EU885617:0.021444):0.013644,(NP-Theta-1.1_OTU3__JN934411:0.040934,NP-Theta-1.1_OTU4__LK392648:0.024593):0.004423):0.016039):0.040046,NP-Theta-1_OTU1__JX537725:0.03149):0.15199,(((NP-Theta-3_OTU1__GQ485735:0.035539,NP-Theta-3_OTU3__JN183476:0.03052):0.012724,NP-Theta-3_OTU2__GU811441:0.013351):0.040927,NP-Theta_OTU1__JX537659:0.113913):0.018863):0.016721):0.011064,((((((((NP-Theta-4.2_OTU2__EU049833:0.012394,NP-Theta-4.2_OTU1__GU216237:0.049894):0.042052,NP-Theta-4.2_OTU3__GU216236:8.57E-4):0.057432,(NP-Theta-4.2_OTU4__GQ485687:0.09284,NP-Theta-4.2_OTU5__KC148566:0.002406):0.011979):0.049357,(NP-Theta-4.2_OTU6__EU049828:0.042207,NP-Theta-4.2_OTU7__EU049838:0.054178):0.012667):0.013264,NP-Theta-4.2_OTU8__GQ485791:0.080958):0.191035,NP-Theta-4.2_OTU9__EU197139:0.114387):0.068267,((((((NP-Theta-4.1.1_OTU1__KF954320:0.121726,NP-Theta-4.1.1_OTU2__KF954403:0.035426):0.022065,NP-Theta-4.1.1_OTU3__KF954379:2.0E-6):0.505821,(NP-Theta-4.1.Incertae_sedis_OTU2__HQ877763:0.10506,NP-Theta-4.1.Incertae_sedis_OTU1__JF715904:0.168388):0.157281):0.030909,NP-Theta-4.1_OTU1__GQ485788:0.078416):0.077266,NP-Theta-4.1_OTU2__FJ230207:0.080436):0.081971,NP-Theta-4_OTU1__JF715674:0.080904):0.028514):0.039391,(NP-Theta-Incertae_sedis_OTU1__HM345609:0.063242,NP-Theta-Incertae_sedis_OTU2__JQ864809:0.059782):0.073391):0.003293):0.014286):0.022437,(((((((((((NP-Eta-1.2.2.1_OTU3__AB649217:0.067737,NP-Eta-1.2.2.1_OTU4__DQ672640:0.018245):0.009114,NP-Eta-1.2.2.1_OTU5__EU553420:0.082048):0.024802,(NP-Eta-1.2.2.1_OTU1__EU197140:0.049489,NP-Eta-1.2.2.1_OTU2__JF756012:0.01889):0.028489):0.020879,(NP-Eta-1.2.2.Incertae_sedis.1_OTU1__JX311741:0.125794,NP-Eta-1.2.2.Incertae_sedis.1_OTU2__KJ152872:0.057901):0.03207):0.008895,((NP-Eta-1.2.2.2_OTU2__EU414207:0.02109,NP-Eta-1.2.2.2_OTU1__EU553410:0.02455):0.020667,(NP-Eta-1.2.2.2_OTU3__EU553412:0.05398,NP-Eta-1.2.2.2_OTU4__JQ669393:0.040617):0.016958):0.030303):0.017888,(((NP-Eta-1.2.2_OTU1__JQ312240:0.043249,NP-Eta-1.2.2_OTU3__KM116963:0.037157):0.015394,NP-Eta-1.2.2_OTU2__KF618632:0.044445):0.017405,(NP-Eta-1.2.2.Incertae_sedis.2_OTU1__EU553476:0.032684,NP-Eta-1.2.2.Incertae_sedis.2_OTU2__JQ768077:0.021857):0.045384):0.014661):0.032946,((((((((((((NP-Eta-1.2.1_OTU1__EU667925:0.041444,NP-Eta-1.2.1_OTU4__KM000564:0.030909):0.014385,NP-Eta-1.2.1_OTU2__JQ403977:0.030865):0.007513,NP-Eta-1.2.1_OTU3__KC735357:0.030859):0.06634,NP-Eta-1.2.1_OTU5__JN179438:0.015298):0.029062,(NP-Eta-1.2.1_OTU6__AB918898:0.025636,NP-Eta-1.2.1_OTU7__KM000675:0.025195):0.010985):0.032596,NP-Eta-1.2.1_OTU8__JQ403806:0.012966):0.034238,NP-Eta-1.2.1_OTU11__HM637854:2.0E-6):0.022334,NP-Eta-1.2.1_OTU10__EU309893:0.02697):0.012672,NP-Eta-1.2.1_OTU9__AB918892:0.032686):0.007413,NP-Eta-1.2.1_OTU12__JQ403764:0.028592):0.008828,(NP-Eta-1.2.1_OTU13__FJ755699:0.023924,NP-Eta-1.2.1_OTU14__JF271980:0.050265):0.017689):0.030036,NP-Eta-1.2.1_OTU15__KF041507:0.02428):0.063673):0.017693,NP-Eta-1.2_OTU1__JQ403954:0.083037):0.042531,((((((((NP-Eta-1.1.1.2_OTU4__HM443629:3.0E-6,NP-Eta-1.1.1.2_OTU5__HQ645846:0.050644):0.02937,NP-Eta-1.1.1.2_OTU7__KC758327:0.030741):0.015977,((NP-Eta-1.1.1.2_OTU1__HM589775:0.027716,NP-Eta-1.1.1.2_OTU2__JN183521:0.029926):0.014447,NP-Eta-1.1.1.2_OTU3__JN183542:0.018133):0.014603):0.009685,NP-Eta-1.1.1.2_OTU6__JN183462:0.020718):0.01224,(((NP-Eta-1.1.1.1_OTU1__AB910280:0.054106,NP-Eta-1.1.1.1_OTU2__KC537398:0.019112):0.017201,NP-Eta-1.1.1.1_OTU3__JN787033:0.044494):0.038367,((NP-Eta-1.1.1.3_OTU1__GQ142642:0.049818,NP-Eta-1.1.1.3_OTU2__JN179460:0.034368):0.035223,NP-Eta-1.1.1.3_OTU3__JF905757:0.05148):0.015401):0.006852):0.00305,NP-Eta-1.1.1_OTU1__JN183540:0.023371):0.016746,NP-Eta-1.1_OTU2__JQ403856:0.025068):0.006426,(((((((((NP-Eta-1.1.2_OTU3__GQ331465:0.024787,NP-Eta-1.1.2_OTU2__KC758352:0.019069):0.007332,NP-Eta-1.1.2_OTU1__KC758356:0.02398):0.014533,NP-Eta-1.1.2_OTU4__GQ414591:0.031262):0.017862,NP-Eta-1.1.2_OTU5__KC758359:0.013384):0.021695,NP-Eta-1.1.2_OTU6__KC758371:0.020505):0.025142,NP-Eta-1.1.2_OTU7__JQ312229:0.01384):0.059133,NP-Eta-1.1.2_OTU8__JN179445:0.029049):0.014917,NP-Eta-1.1.2_OTU9__KC758318:0.044714):0.01353,NP-Eta-1.1_OTU1__JQ312217:0.09395):0.007836):0.062843):0.097486,(((NP-Eta-2_OTU1__JQ403838:0.03576,NP-Eta-2_OTU2__JX311744:0.027891):0.029629,NP-Eta-2_OTU3__JX311756:0.022094):0.029212,NP-Eta-2_OTU4__JQ312231:0.062357):0.051553):0.035606,((((((((((((((NP-Epsilon-2.2_OTU4__AB828780:0.011294,NP-Epsilon-2.2_OTU5__GU364164:0.049571):0.01304,NP-Epsilon-2.2_OTU8__EU239043:0.062172):2.0E-6,((NP-Epsilon-2.2_OTU2__FJ615371:0.024433,NP-Epsilon-2.2_OTU1__GU363960:0.027106):0.015406,NP-Epsilon-2.2_OTU3__GU360812:0.028317):0.019124):0.003945,(NP-Epsilon-2.2_OTU6__FJ799203:0.034815,NP-Epsilon-2.2_OTU7__JX015230:0.001743):0.008334):0.002747,NP-Epsilon-2.2_OTU9__JF802775:0.031935):0.016488,NP-Epsilon-2.2_OTU10__DQ148759:0.038412):0.009703,(NP-Epsilon-2_OTU4__FJ227872:0.004204,NP-Epsilon-2_OTU7__KC503186:0.040782):0.005668):0.011123,NP-Epsilon-2_OTU5__GU360827:0.023433):0.021346,NP-Epsilon-2_OTU1__DQ148840:0.017206):0.003677,((NP-Epsilon-2.1_OTU1__AB592126:0.019246,NP-Epsilon-2.1_OTU2__EU025141:0.031959):0.007508,NP-Epsilon-2.1_OTU3__GU181582:0.04005):0.029917):0.012843,(((NP-Epsilon-2_OTU3__EU886137:0.053404,NP-Epsilon-2_OTU6__KC349226:0.022784):0.023791,NP-Epsilon-2_OTU2__EU886009:0.014619):0.023379,(NP-Epsilon-2.Incertae_sedis_OTU1__FJ615357:0.01354,NP-Epsilon-2.Incertae_sedis_OTU2__GQ500492:0.023681):0.008748):0.007733):0.072336,(((((NP-Epsilon-1_OTU1__EU049826:0.04454,NP-Epsilon-1_OTU2__JN177522:0.024733):0.01463,NP-Epsilon-1_OTU3__EU049835:0.048492):0.020655,NP-Epsilon-1_OTU4__JF715772:0.040583):0.050496,NP-Epsilon-1_OTU5__GQ485752:0.046708):0.037709,(NP-Epsilon-1_OTU6__JF924163:0.057987,NP-Epsilon-1_OTU7__JN183738:0.09209):0.02563):0.20775):0.031948,((NP-Epsilon-3_OTU1__FJ615328:0.02491,NP-Epsilon-3_OTU3__KF512327:0.026011):0.01466,NP-Epsilon-3_OTU2__KC349198:0.031758):0.094462):0.022761,(NP-Epsilon-Incertae_sedis_OTU1__GU811346:0.089674,NP-Epsilon-Incertae_sedis_OTU2__GU811360:0.112765):0.047788):0.036303):0.006139):0.020864,(((((((((((((((((((NP-Delta-2.3.1.1_OTU1__EU885650:0.033745,NP-Delta-2.3.1.1_OTU3__JF924645:0.020395):0.015877,NP-Delta-2.3.1.1_OTU2__GQ250752:0.025002):0.017769,NP-Delta-2.3.1.1_OTU5__JX537606:0.034255):0.004443,NP-Delta-2.3.1.1_OTU4__JF923970:0.013036):0.042439,NP-Delta-2.3.1.1_OTU6__JF924571:0.026544):0.013046,NP-Delta-2.3.1.1_OTU7__JX537596:0.037757):0.023284,NP-Delta-2.3.1.1_OTU10__JF924771:0.010426):0.004116,NP-Delta-2.3.1.1_OTU8__JF924746:0.036166):0.003092,NP-Delta-2.3.1.1_OTU9__JF924747:0.10663):0.009102,NP-Delta-2.3.1.1_OTU14__EU885671:0.038274):0.006466,(((NP-Delta-2.3.1.1_OTU11__JF924013:0.022535,NP-Delta-2.3.1.1_OTU12__JF924153:0.028192):0.009563,NP-Delta-2.3.1.1_OTU16__JF715697:0.025942):0.00883,(NP-Delta-2.3.1.1_OTU13__EU885644:0.022458,NP-Delta-2.3.1.1_OTU17__JF924018:0.032805):0.012563):0.006603):0.00825,(NP-Delta-2.3.1.1_OTU15__GU270222:0.019184,NP-Delta-2.3.1.1_OTU18__JX537560:0.039871):0.008998):0.016525,((NP-Delta-2.3.1.1_OTU19__DQ148802:0.029596,NP-Delta-2.3.1.1_OTU20__EU125519:0.023234):0.005236,NP-Delta-2.3.1.1_OTU21__EU885593:0.05837):0.004328):0.038281,((NP-Delta-2.3.1.2_OTU1__DQ148547:0.029398,NP-Delta-2.3.1.2_OTU2__DQ501146:0.025518):0.011199,NP-Delta-2.3.1.2_OTU3__JN934415:0.024443):0.032071):0.039303,NP-Delta-2.3.1_OTU1__JQ864783:0.153073):0.030874,(((((NP-Delta-2.3.2.1_OTU2__KF438297:0.010332,NP-Delta-2.3.2.1_OTU1__KF438599:0.14032):0.023736,NP-Delta-2.3.2.1_OTU3__JF715733:0.020559):0.022091,NP-Delta-2.3.2.1_OTU4__JX537534:0.009962):0.118856,((NP-Delta-2.3.2.2_OTU3__DQ501018:0.018135,NP-Delta-2.3.2.2_OTU2__JF935612:0.029122):0.008023,NP-Delta-2.3.2.2_OTU1__JQ358988:0.031518):0.091245):0.019334,(((((NP-Delta-2.3.2.3_OTU3__GU270273:0.022044,NP-Delta-2.3.2.3_OTU4__JF924050:0.02055):0.011647,NP-Delta-2.3.2.3_OTU5__JX537591:0.055739):0.001677,(NP-Delta-2.3.2.3_OTU1__EU025186:0.029898,NP-Delta-2.3.2.3_OTU2__JX537531:0.024122):0.01198):0.013198,NP-Delta-2.3.2.3_OTU6__JF715718:0.034658):0.065135,NP-Delta-2.3.2.3_OTU7__JQ864798:0.131629):0.04445):0.022303):0.016682,(((((NP-Delta-2.2.1_OTU2__HQ888920:2.0E-6,NP-Delta-2.2.1_OTU1__JX537611:0.053695):0.026734,NP-Delta-2.2.1_OTU3__JF924119:0.030283):0.035602,(NP-Delta-2.2.1_OTU4__EU885603:0.040718,NP-Delta-2.2.1_OTU5__KF178061:0.031251):0.063107):0.035956,((NP-Delta-2.2.2_OTU1__EU885612:0.027164,NP-Delta-2.2.2_OTU2__EU885624:0.010562):0.069036,(NP-Delta-2.2.2_OTU3__EU885641:0.01788,NP-Delta-2.2.2_OTU4__JF924027:0.030819):0.024076):0.036518):0.0125,(NP-Delta-2.2.Incertae_sedis_OTU2__DQ501069:0.023826,NP-Delta-2.2.Incertae_sedis_OTU1__JF924031:0.026948):0.054261):0.020934):0.00899,((((((NP-Delta-2.1.1_OTU4__JF715723:0.028596,NP-Delta-2.1.1_OTU5__JF924230:0.032751):0.007449,NP-Delta-2.1.1_OTU6__JF935498:0.016186):0.004306,(NP-Delta-2.1.1_OTU2__JF924250:0.013875,NP-Delta-2.1.1_OTU1__JQ864787:0.037519):0.022272):0.006809,((NP-Delta-2.1.1_OTU8__JQ345774:0.020631,NP-Delta-2.1.1_OTU9__LK055990:0.030908):0.001939,NP-Delta-2.1.1_OTU7__JN934399:0.043435):0.00293):0.008676,NP-Delta-2.1.1_OTU3__AACY747844:0.034451):0.069798,(((((NP-Delta-2.1.2_OTU2__GQ499470:0.01858,NP-Delta-2.1.2_OTU1__JX283909:0.024428):0.014242,NP-Delta-2.1.2_OTU3__GQ499459:0.015873):0.020535,(NP-Delta-2.1.2_OTU4__EU099948:0.038834,NP-Delta-2.1.2_OTU5__GU208184:0.027292):0.014103):0.029568,NP-Delta-2.1.2_OTU6__JF924241:0.07859):0.023315,(NP-Delta-2.1.2_OTU7__FJ227777:0.039097,NP-Delta-2.1.2_OTU8__JQ319445:0.025425):0.033544):0.017246):0.033811):0.020318,(((((((((((((((NP-Delta-1.1.2_OTU3__EU885652:0.030171,NP-Delta-1.1.2_OTU2__KF438253:0.037091):0.016183,NP-Delta-1.1.2_OTU1__LK055986:0.040985):0.023514,(NP-Delta-1.1.2_OTU4__AB583410:0.026744,NP-Delta-1.1.2_OTU5__KF498409:0.040877):0.001515):0.01484,NP-Delta-1.1.2_OTU6__JX537748:0.046486):0.01037,((((NP-Delta-1.1.1_OTU3__AB827247:0.069041,NP-Delta-1.1.1_OTU5__KF178057:0.019568):0.00142,(NP-Delta-1.1.1_OTU1__KF498376:0.046559,NP-Delta-1.1.1_OTU2__LK055997:0.015688):0.014565):0.008305,NP-Delta-1.1.1_OTU4__JF924002:0.030653):0.011198,NP-Delta-1.1_OTU1__JF924754:0.013748):0.003294):0.022272,NP-Delta-1.1_OTU2__JQ750582:0.044239):0.015844,NP-Delta-1_OTU1__GQ266609:0.015932):0.00817,(NP-Delta-1.Incertae_sedis.1_OTU1__HQ888875:0.033392,NP-Delta-1.Incertae_sedis.1_OTU2__JF924025:0.012597):0.008596):0.004985,(((((((NP-Delta-1.2_OTU2__GQ250745:0.022314,NP-Delta-1.2_OTU1__JN190644:0.025208):0.015223,NP-Delta-1.2_OTU8__LK055937:0.009389):0.003402,(NP-Delta-1.2_OTU3__JF924583:0.024586,NP-Delta-1.2_OTU4__JF924586:0.016209):0.011973):0.00479,NP-Delta-1.2_OTU7__JF715683:0.017357):0.003862,(NP-Delta-1.2_OTU5__JF924743:0.029696,NP-Delta-1.2_OTU6__JN934416:0.027149):0.013765):0.008469,NP-Delta-1.2_OTU14__DQ148813:0.036075):0.005448,(((NP-Delta-1.2_OTU11__EU925354:0.022805,NP-Delta-1.2_OTU12__KF438585:0.024452):0.005944,NP-Delta-1.2_OTU13__DQ148530:0.028411):0.004248,(NP-Delta-1.2_OTU9__EU099945:0.021265,NP-Delta-1.2_OTU10__JX305914:0.029781):0.009618):0.003215):0.006841):0.0124,(((((NP-Delta-1_OTU2__DQ148773:0.025586,NP-Delta-1_OTU5__JF924270:0.044676):0.007834,NP-Delta-1_OTU4__FJ227153:0.020839):0.008926,NP-Delta-1_OTU6__JF924281:0.028582):0.005911,(NP-Delta-1_OTU3__DQ148810:0.029842,NP-Delta-1_OTU7__JQ886278:0.023579):0.004474):0.0034,(NP-Delta-1.Incertae_sedis.2_OTU1__AB373341:0.030429,NP-Delta-1.Incertae_sedis.2_OTU2__JX283754:0.014913):0.007361):0.00568):0.012157,NP-Delta-1_OTU9__GU811313:0.021355):0.003038,NP-Delta-1_OTU8__FJ601561:0.049738):0.021157,(NP-Delta-1_OTU10__JF924131:0.033011,NP-Delta-1_OTU11__JN190788:0.018367):0.010667):0.011626,NP-Delta-1_OTU13__JF924029:0.017056):0.005017,NP-Delta-1_OTU12__EU025180:0.0266):0.06027):0.036243):0.047291,((NT_NP-Incertae_sedis-1_OTU1__EU885582:0.058946,NT_NP-Incertae_sedis-1_OTU2__JX537619:0.051569):0.086094,(NT_NP-Incertae_sedis-2_OTU1__EU885618:0.026444,NT_NP-Incertae_sedis-2_OTU2__FJ888623:0.017243):0.064709):0.041153):0.02471,((((((((((((((((((((((((((((((((((((NT-Alpha-1.1.1.1.3.2.2_OTU1__HQ340356:0.020297,NT-Alpha-1.1.1.1.3.2.2_OTU2__KM117042:0.031212):0.017772,NT-Alpha-1.1.1.1.3.2.2_OTU4__KJ542830:0.023729):0.008674,NT-Alpha-1.1.1.1.3.2.2_OTU3__JF743000:0.035442):0.010107,(NT-Alpha-1.1.1.1.3.2.Incertae_sedis_OTU1__FJ517347:0.003936,NT-Alpha-1.1.1.1.3.2.Incertae_sedis_OTU2__JN179805:0.058368):0.013155):0.005347,((NT-Alpha-1.1.1.1.3.2.1_OTU1__EU309873:0.009471,NT-Alpha-1.1.1.1.3.2.1_OTU2__FN773464:0.04145):0.031964,NT-Alpha-1.1.1.1.3.2.1_OTU3__JN179602:0.023723):0.019259):0.007877,(((NT-Alpha-1.1.1.1.3.1_OTU1__GQ142536:0.019355,NT-Alpha-1.1.1.1.3.1_OTU2__GQ142649:0.037222):0.08691,NT-Alpha-1.1.1.1.3.1_OTU3__JN787021:0.021586):0.020089,NT-Alpha-1.1.1.1.3.1_OTU4__JN179914:0.017851):0.01646):0.008277,(((((((NT-Alpha-1.1.1.1.3.3_OTU1__HE598576:0.041644,NT-Alpha-1.1.1.1.3.3_OTU3__JQ365759:0.010224):0.018192,NT-Alpha-1.1.1.1.3.3_OTU2__JN179866:0.019359):0.017843,NT-Alpha-1.1.1.1.3.3_OTU7__JN179865:0.016147):0.006702,(NT-Alpha-1.1.1.1.3.3_OTU4__EU667812:0.036207,NT-Alpha-1.1.1.1.3.3_OTU5__JN179910:0.011391):0.026644):0.014177,NT-Alpha-1.1.1.1.3.3_OTU6__JN179852:0.035049):0.017769,NT-Alpha-1.1.1.1.3.3_OTU9__KJ863874:0.011574):0.004173,NT-Alpha-1.1.1.1.3.3_OTU8__KF003872:0.049003):0.009366):0.007684,NT-Alpha-1.1.1.1.3_OTU1__KJ864127:0.019184):0.008261,(((((NT-Alpha-1.1.1.1.2_OTU1__JQ312227:0.025718,NT-Alpha-1.1.1.1.2_OTU2__JX427548:0.024367):0.016781,NT-Alpha-1.1.1.1.2_OTU3__DQ148778:0.057236):0.013316,(NT-Alpha-1.1.1.1.2_OTU4__JN179700:0.01178,NT-Alpha-1.1.1.1.2_OTU5__KJ081259:0.039873):0.008034):0.019271,NT-Alpha-1.1.1.1.2_OTU6__KJ542832:0.028271):0.00761,((((NT-Alpha-1.1.1.1.1_OTU2__DQ148780:0.01012,NT-Alpha-1.1.1.1.1_OTU1__KJ864188:0.046524):0.036858,NT-Alpha-1.1.1.1.1_OTU3__JQ365758:0.026453):0.020457,NT-Alpha-1.1.1.1.1_OTU4__FJ227726:0.014529):0.016797,NT-Alpha-1.1.1.1.1_OTU5__JN179773:0.023721):0.008635):0.003315):0.003848,(NT-Alpha-1.1.1.1_OTU1__FJ227756:0.038432,NT-Alpha-1.1.1.1_OTU2__JN179633:0.02227):0.012942):0.021432,NT-Alpha-1.1.1.1_OTU4__KC293216:0.010289):0.008859,NT-Alpha-1.1.1.1_OTU3__JN179872:0.022315):0.025796,(NT-Alpha-1.1.1.1.Incertae_sedis_OTU1__JN179741:8.2E-4,NT-Alpha-1.1.1.1.Incertae_sedis_OTU2__JN179760:0.036001):0.008846):0.021067,((NT-Alpha-1.1.1.2_OTU2__FJ227731:0.018185,NT-Alpha-1.1.1.2_OTU1__JN179736:0.027191):0.020298,NT-Alpha-1.1.1.2_OTU3__AB625919:0.004036):0.008013):0.004677,NT-Alpha-1.1.1_OTU2__KJ864304:0.055141):0.025771,NT-Alpha-1.1.1_OTU1__KJ863955:0.006867):0.046918,NT-Alpha-1.1.1_OTU3__KJ863823:0.005104):0.027008,NT-Alpha-1.1.1_OTU4__HQ215919:0.014814):0.021449,NT-Alpha-1.1_OTU1__JQ320522:0.063939):0.011709,((((((((NT-Alpha-1.1.3_OTU8__FN869059:0.044595,NT-Alpha-1.1.3_OTU11__JN179529:0.033955):0.001809,(NT-Alpha-1.1.3_OTU9__HM131597:0.042763,NT-Alpha-1.1.3_OTU12__JQ312246:0.026235):0.006059):0.003484,((NT-Alpha-1.1.3_OTU1__JN179537:0.009609,NT-Alpha-1.1.3_OTU2__JX885402:0.042614):0.015828,NT-Alpha-1.1.3_OTU3__JN179559:0.023842):0.019546):0.004316,((NT-Alpha-1.1.3_OTU4__JF520876:0.021722,NT-Alpha-1.1.3_OTU5__JN671950:0.033934):0.016404,(NT-Alpha-1.1.3_OTU6__JN179527:0.016701,NT-Alpha-1.1.3_OTU7__JQ365800:0.032915):0.044815):0.003829):0.006344,NT-Alpha-1.1.3_OTU10__JN179528:0.023435):0.013979,NT-Alpha-1.1.3_OTU13__JN671945:0.043244):0.010887,NT-Alpha-1.1_OTU2__KM117133:0.081269):0.010213,(((((((NT-Alpha-1.1.2.2_OTU1__HQ896041:0.02075,NT-Alpha-1.1.2.2_OTU2__HQ896052:0.032882):0.068727,NT-Alpha-1.1.2.2_OTU3__JQ082878:2.0E-6):0.029994,NT-Alpha-1.1.2.2_OTU4__HQ896058:0.03401):0.013315,NT-Alpha-1.1.2.2_OTU5__JF681783:0.002604):0.060699,NT-Alpha-1.1.2.2_OTU6__JN179533:0.016977):0.021545,((NT-Alpha-1.1.2.1_OTU1__AB427054:0.037929,NT-Alpha-1.1.2.1_OTU2__JQ886283:0.042461):0.022649,NT-Alpha-1.1.2.1_OTU3__FJ517360:0.019963):0.040561):0.046564,(NT-Alpha-1.1.2.Incertae_sedis_OTU1__FJ227711:0.038041,NT-Alpha-1.1.2.Incertae_sedis_OTU2__HQ215923:0.016476):0.043086):0.02244):0.012594):0.008083,(((NT-Alpha-1.2.1_OTU1__HM131566:0.040705,NT-Alpha-1.2.1_OTU3__JF520896:0.044417):0.011033,(NT-Alpha-1.2.1_OTU2__HM131590:0.027264,NT-Alpha-1.2.1_OTU4__JN179519:0.020299):0.010565):0.018732,((NT-Alpha-1.2.2_OTU2__FN869062:0.024783,NT-Alpha-1.2.2_OTU1__JQ312221:0.02839):0.014232,NT-Alpha-1.2.2_OTU3__JN179506:0.045656):0.012935):0.008238):0.011452,NT-Alpha-1_OTU1__JF520877:0.04259):0.011966,NT-Alpha-1_OTU2__JN179514:0.039188):0.150024,NT-Alpha_OTU1__JF520914:0.017107):0.014324,((NT-Alpha_OTU2__EU852678:0.028067,NT-Alpha_OTU3__HE598573:0.023824):0.009766,NT-Alpha_OTU6__JN418173:0.034205):0.009185):0.00271,(NT-Alpha-Incertae_sedis_OTU1__JQ082876:0.035036,NT-Alpha-Incertae_sedis_OTU2__KJ433494:0.002752):0.013141):0.012338,NT-Alpha_OTU7__JN418180:0.030165):0.008498,NT-Alpha_OTU5__JN179508:0.028999):0.006322,NT-Alpha_OTU8__KM117093:0.040478):0.003447,NT-Alpha_OTU4__HM131587:0.035134):0.010581,NT-Alpha_OTU9__HE598612:0.051593):0.004684,NT-Alpha_OTU10__FN773415:0.03348):0.007769,NT-Alpha_OTU11__JN179507:0.023801):0.095356,NT-Alpha_OTU12__EU852682:0.092356):0.055946,(((((((((NT-Gamma_OTU3__EU099963:0.024901,NT-Gamma_OTU4__FN773440:0.027339):0.009821,NT-Gamma_OTU5__FN773445:0.020596):0.007509,((NT-Gamma_OTU1__HM637851:0.072454,NT-Gamma_OTU2__JX311808:0.026675):0.014927,NT-Gamma_OTU6__KC537388:0.024209):0.009232):0.01023,NT-Gamma_OTU9__KJ152899:0.039106):0.005735,NT-Gamma_OTU7__KF898528:0.046083):0.006654,NT-Gamma_OTU8__KJ152845:0.017385):0.010817,NT-Gamma_OTU10__JQ320505:0.02392):0.010351,NT-Gamma_OTU11__KF053730:0.028319):0.028941,NT-Incertae_sedis_OTU1__JQ319461:0.043219):0.0085):0.019558,((((((NT-Beta_OTU1__JQ345848:0.029009,NT-Beta_OTU2__KF898559:0.044216):0.013034,NT-Beta_OTU3__HQ888892:0.068463):0.064199,(NT-Beta_OTU4__JQ320512:0.029434,NT-Beta_OTU5__KJ864008:0.039916):0.00851):0.004656,NT-Beta_OTU6__FN773450:0.036423):0.046628,(NT-Beta_OTU7__EU137861:0.036623,NT-Beta_OTU8__KC108800:0.033968):0.036135):0.012615,NT-Beta_OTU9__KM116976:0.054336):0.028605):0.092417):0.229612,(((((((((((((((((((((((((((((((((((((NS-Alpha-3.2.3.1.4.1_OTU1__EU590224:0.042622,NS-Alpha-3.2.3.1.4.1_OTU3__KF668760:0.016081):0.006942,NS-Alpha-3.2.3.1.4.1_OTU2__KF668683:0.029488):0.048675,NS-Alpha-3.2.3.1.4.1_OTU4__JF520904:0.081508):0.014268,NS-Alpha-3.2.3.1.4_OTU1__JQ319447:0.037675):0.004383,((NS-Alpha-3.2.3.1.4.2_OTU1__KF668731:0.038368,NS-Alpha-3.2.3.1.4.2_OTU2__KF668755:0.017355):0.010768,NS-Alpha-3.2.3.1.4.2_OTU3__HQ202428:0.00837):0.005679):0.001726,NS-Alpha-3.2.3.1.4_OTU2__KF668684:0.040264):0.004683,NS-Alpha-3.2.3.1.4_OTU3__KF754141:0.032342):0.009596,(((NS-Alpha-3.2.3.1.3_OTU1__FJ940174:2.0E-6,NS-Alpha-3.2.3.1.3_OTU2__KF041570:0.07501):0.010453,NS-Alpha-3.2.3.1.3_OTU3__KF668718:0.033277):0.0094,NS-Alpha-3.2.3.1_OTU2__GQ231450:0.02202):0.003261):0.003954,NS-Alpha-3.2.3.1_OTU3__JQ319435:0.03516):0.00197,NS-Alpha-3.2.3.1_OTU1__DQ534856:0.024424):0.005664,(((((NS-Alpha-3.2.3.1.7_OTU3__EU137864:0.028484,NS-Alpha-3.2.3.1.7_OTU4__EU885566:0.035243):0.008789,(NS-Alpha-3.2.3.1.7_OTU1__FN423456:0.032502,NS-Alpha-3.2.3.1.7_OTU2__HQ538544:0.015281):0.013294):0.006963,(NS-Alpha-3.2.3.1.7_OTU5__HQ202385:0.019245,NS-Alpha-3.2.3.1.7_OTU6__JF748348:0.035994):0.008431):0.003802,NS-Alpha-3.2.3.1.7_OTU7__DQ148875:0.024022):0.01023,((NS-Alpha-3.2.3.1.Incertae_sedis_OTU1__EF207211:0.041339,NS-Alpha-3.2.3.1.Incertae_sedis_OTU2__JX465201:0.035836):0.020429,NS-Alpha-3.2.3.1_OTU5__KF053694:0.027036):0.006861):2.0E-6):0.003972,((((((((((((NS-Alpha-3.2.3.1.1_OTU3__JN179941:0.054679,NS-Alpha-3.2.3.1.1_OTU4__JN787014:0.021711):0.016065,NS-Alpha-3.2.3.1.1_OTU5__KC537402:0.019761):0.015318,NS-Alpha-3.2.3.1.1_OTU2__JF520915:0.042686):0.01228,NS-Alpha-3.2.3.1.1_OTU1__JF430534:0.028096):0.083594,NS-Alpha-3.2.3.1.1_OTU7__JF439033:0.024933):0.00238,NS-Alpha-3.2.3.1.1_OTU6__AB918811:0.018135):0.00716,NS-Alpha-3.2.3.1.1_OTU10__JN787000:0.081104):0.004723,NS-Alpha-3.2.3.1.1_OTU9__JN179940:0.044713):0.006368,NS-Alpha-3.2.3.1.1_OTU8__EU099957:0.041459):0.014395,((((NS-Alpha-3.2.3.1.2_OTU4__JF748324:0.038256,NS-Alpha-3.2.3.1.2_OTU5__KF803168:0.033156):0.00578,NS-Alpha-3.2.3.1.2_OTU2__EU885681:0.032172):0.006492,NS-Alpha-3.2.3.1.2_OTU1__DQ148869:0.026962):0.001885,NS-Alpha-3.2.3.1.2_OTU3__EU885684:0.03206):0.013038):0.005115,NS-Alpha-3.2.3.1_OTU4__JX140475:0.036269):0.00293,((((NS-Alpha-3.2.3.1.5_OTU2__HQ202369:0.011127,NS-Alpha-3.2.3.1.5_OTU3__JQ320510:0.043959):0.003777,NS-Alpha-3.2.3.1.5_OTU4__KF857089:0.029099):0.011358,NS-Alpha-3.2.3.1.5_OTU1__EU885698:0.039775):0.006313,NS-Alpha-3.2.3.1_OTU6__KF668721:0.061766):0.00217):0.001918):0.005993,((((NS-Alpha-3.2.3.1.6.1_OTU2__KF179395:0.088297,NS-Alpha-3.2.3.1.6.1_OTU3__KF668757:0.022775):0.00517,NS-Alpha-3.2.3.1.6.1_OTU1__EU590163:0.032967):0.023426,((NS-Alpha-3.2.3.1.6.3_OTU1__GQ226058:0.0323,NS-Alpha-3.2.3.1.6.3_OTU2__JQ768089:0.006776):0.012049,NS-Alpha-3.2.3.1.6.3_OTU3__JQ345800:0.049627):0.00769):0.003672,(((NS-Alpha-3.2.3.1.6.2_OTU1__AB465037:0.068764,NS-Alpha-3.2.3.1.6.2_OTU2__DQ501004:0.047955):0.015742,NS-Alpha-3.2.3.1.6.2_OTU3__KF857040:0.018515):0.016398,NS-Alpha-3.2.3.1.6_OTU1__KC735430:0.020341):0.00144):0.010018):0.010437,NS-Alpha-3.2.3.1_OTU8__KF018519:0.022087):0.012327,NS-Alpha-3.2.3.1_OTU7__GQ226125:0.040234):0.014483,(((((NS-Alpha-3.2.3.2_OTU1__DQ672639:0.009117,NS-Alpha-3.2.3.2_OTU3__KF970660:0.079524):0.006462,NS-Alpha-3.2.3.2_OTU2__GQ226120:0.033805):0.00979,NS-Alpha-3.2.3.2_OTU7__EU553430:0.032353):0.008053,NS-Alpha-3.2.3.2_OTU6__DQ672661:0.015228):0.002901,(NS-Alpha-3.2.3.2_OTU4__GQ226128:0.01016,NS-Alpha-3.2.3.2_OTU5__JQ768068:0.033083):0.00769):0.011989):0.003552,((NS-Alpha-3.2.3.3_OTU1__GU988801:0.030801,NS-Alpha-3.2.3.3_OTU2__JQ319463:0.033776):3.0E-6,NS-Alpha-3.2.3.3_OTU3__JQ768091:0.023809):0.013786):0.013743,NS-Alpha-3.2.3_OTU1__HQ401411:0.022853):0.008834,NS-Alpha-3.2.3_OTU2__KF053704:0.032568):0.006493,(NS-Alpha-3.2.3_OTU3__DQ672687:0.017977,NS-Alpha-3.2.3_OTU4__JX427187:0.043155):0.002767):0.005802,((NS-Alpha-3.2.3.Incertae_sedis.1_OTU1__DQ501046:0.026962,NS-Alpha-3.2.3.Incertae_sedis.1_OTU2__EU885660:0.024936):0.029074,NS-Alpha-3.2.3_OTU5__EU885709:0.034872):0.004736):0.009805,(NS-Alpha-3.2.3.Incertae_sedis.2_OTU1__JQ403665:0.029229,NS-Alpha-3.2.3.Incertae_sedis.2_OTU2__KF668750:0.028562):0.00936):0.012227,NS-Alpha-3.2.3_OTU6__KF053736:0.011676):0.013486,NS-Alpha-3.2.3_OTU7__KF668795:0.053514):0.017695,NS-Alpha-3.2.3_OTU8__JX879927:0.032587):0.042708,NS-Alpha-3.2_OTU1__DQ500981:0.054312):0.011407,((((((NS-Alpha-3.2.2_OTU1__EU885680:0.034954,NS-Alpha-3.2.2_OTU2__FJ601575:0.053858):0.028915,NS-Alpha-3.2.2_OTU3__JX509648:0.014017):0.023446,NS-Alpha-3.2.2_OTU6__JX509650:0.041654):0.023543,(NS-Alpha-3.2.2_OTU4__FJ601579:0.049266,NS-Alpha-3.2.2_OTU5__KF853588:0.033751):0.029821):0.049879,NS-Alpha-3.2.2_OTU7__KF877801:0.066167):0.05277,((NS-Alpha-3.2.4_OTU3__CP002408:0.025417,NS-Alpha-3.2.4_OTU4__JQ735263:0.047337):0.010121,(NS-Alpha-3.2.4_OTU1__KC537401:0.035819,NS-Alpha-3.2.4_OTU2__KF018518:0.020816):0.017558):0.019201):0.010204):0.012482,((((((((((((((((NS-Alpha-3.2.1.1.1.1.2_OTU1__AB649219:0.050059,NS-Alpha-3.2.1.1.1.1.2_OTU2__KF606923:0.025253):0.012273,NS-Alpha-3.2.1.1.1.1.2_OTU4__JX488431:0.025843):0.006828,NS-Alpha-3.2.1.1.1.1.2_OTU3__HQ538557:0.023689):0.010636,NS-Alpha-3.2.1.1.1.1.2_OTU6__JF756021:0.035834):0.01082,NS-Alpha-3.2.1.1.1.1.2_OTU5__GQ226104:0.049156):0.013317,((NS-Alpha-3.2.1.1.1.1.Incertae_sedis.2_OTU1__GQ863102:0.03444,NS-Alpha-3.2.1.1.1.1.Incertae_sedis.2_OTU2__HM589849:0.004174):0.009948,NS-Alpha-3.2.1.1.1.1_OTU1__KJ864183:0.038955):0.003018):0.004208,((((NS-Alpha-3.2.1.1.1.1.1.2_OTU1__EU315719:0.044751,NS-Alpha-3.2.1.1.1.1.1.2_OTU2__LK055904:0.031788):0.068244,NS-Alpha-3.2.1.1.1.1.1.2_OTU3__EU590225:0.042632):0.005318,(NS-Alpha-3.2.1.1.1.1.1.2_OTU4__GQ481042:0.036842,NS-Alpha-3.2.1.1.1.1.1.2_OTU5__JN179929:0.045107):0.014009):0.014821,((NS-Alpha-3.2.1.1.1.1.1.1_OTU3__FR773159:0.002855,NS-Alpha-3.2.1.1.1.1.1.1_OTU4__JQ404017:0.053952):0.018843,(NS-Alpha-3.2.1.1.1.1.1.1_OTU1__JF935464:0.037587,NS-Alpha-3.2.1.1.1.1.1.1_OTU2__JQ638802:0.019822):0.018723):0.028584):0.019633):0.001709,(((NS-Alpha-3.2.1.1.1.1.3_OTU2__KF053727:0.028802,NS-Alpha-3.2.1.1.1.1.3_OTU3__KF668700:0.033706):0.004878,NS-Alpha-3.2.1.1.1.1.3_OTU1__KC157986:0.022591):0.009377,NS-Alpha-3.2.1.1.1.1.3_OTU4__KF606921:0.041651):0.008917):0.024747,(NS-Alpha-3.2.1.1.1.1.Incertae_sedis.1_OTU1__HQ202413:0.035524,NS-Alpha-3.2.1.1.1.1.Incertae_sedis.1_OTU2__KF041530:0.012524):0.070663):0.019415,(((((NS-Alpha-3.2.1.1.1.2_OTU1__KC801463:0.029715,NS-Alpha-3.2.1.1.1.2_OTU2__KF053684:0.018114):0.015333,NS-Alpha-3.2.1.1.1.2_OTU3__KF018489:0.030332):0.010488,NS-Alpha-3.2.1.1.1.2_OTU5__KF803043:0.029262):0.007373,NS-Alpha-3.2.1.1.1.2_OTU4__JQ319451:0.045281):0.027774,NS-Alpha-3.2.1.1.1.2_OTU6__KF898785:0.027677):0.012405):0.003054,NS-Alpha-3.2.1.1.1_OTU1__EF207217:0.053173):0.013816,(((NS-Alpha-3.2.1.1.2_OTU1__AB625946:0.015372,NS-Alpha-3.2.1.1.2_OTU2__KJ433501:0.047816):0.013433,NS-Alpha-3.2.1.1.2_OTU3__EU590212:0.029263):0.004666,NS-Alpha-3.2.1.1.2_OTU4__GQ142840:0.18287):0.01197):0.011508,NS-Alpha-3.2.1.1_OTU1__JQ768062:0.030499):0.031419,(NS-Alpha-3.2.1.1_OTU2__JQ403855:0.030875,NS-Alpha-3.2.1.1_OTU3__KC967726:0.025469):0.010553):0.040197,NS-Alpha-3.2.1.1_OTU4__KM030724:0.077688):0.056787,((NS-Alpha-3.2.1.2_OTU1__FJ951677:0.029539,NS-Alpha-3.2.1.2_OTU2__JQ320511:0.011577):0.077328,NS-Alpha-3.2.1.2_OTU3__GQ226073:0.080897):0.044737):0.058699):0.021274,(NS-Alpha-3.2_OTU2__KJ859315:0.05948,NS-Alpha-3.2_OTU3__KJ859352:0.127245):0.020306):0.031996,((((((((NS-Alpha-3.1.1.3_OTU1__DQ501094:0.059305,NS-Alpha-3.1.1.3_OTU3__JX678958:0.053288):0.006213,NS-Alpha-3.1.1.3_OTU2__JQ638715:0.005518):0.018189,NS-Alpha-3.1.1.3_OTU4__DQ501044:0.016889):0.022581,((NS-Alpha-3.1.1.3_OTU5__JN688223:0.026889,NS-Alpha-3.1.1.3_OTU6__KJ433515:0.02581):0.041569,NS-Alpha-3.1.1.3_OTU7__KJ699416:0.043396):0.007312):0.010709,((NS-Alpha-3.1.1.Incertae_sedis_OTU1__HQ875188:0.029737,NS-Alpha-3.1.1.Incertae_sedis_OTU2__JX488403:0.028048):0.011944,NS-Alpha-3.1.1_OTU5__KJ438400:0.026013):0.004714):0.008302,((((((NS-Alpha-3.1.1.1_OTU1__EU671813:0.019884,NS-Alpha-3.1.1.1_OTU2__HQ317670:0.020907):0.012017,NS-Alpha-3.1.1.1_OTU3__AB353465:0.036135):0.017293,((NS-Alpha-3.1.1.2_OTU1__EU671247:0.020696,NS-Alpha-3.1.1.2_OTU2__EU672146:0.031217):0.014654,NS-Alpha-3.1.1.2_OTU3__GU208164:0.025973):0.015781):0.017721,NS-Alpha-3.1.1_OTU4__JX678960:0.05973):0.006686,NS-Alpha-3.1.1_OTU1__EU672114:0.022654):0.005228,NS-Alpha-3.1.1_OTU3__JX678946:0.024718):0.005649):0.008796,NS-Alpha-3.1.1_OTU2__GQ863087:0.064609):0.01291,((NS-Alpha-3.1.2_OTU1__JN179952:0.101978,NS-Alpha-3.1.2_OTU2__KC137506:0.037287):0.062742,NS-Alpha-3.1.2_OTU3__JQ638738:0.044171):0.013182):0.104116):0.010534,(((NS-Alpha-3.3.1_OTU2__KF053742:0.056844,NS-Alpha-3.3.1_OTU3__KF179421:0.030978):0.018347,NS-Alpha-3.3.1_OTU1__FJ853254:0.017915):0.067508,((NS-Alpha-3.3.2_OTU1__JX305890:0.031675,NS-Alpha-3.3.2_OTU2__KF898834:0.013732):0.052067,NS-Alpha-3.3.2_OTU3__KC773888:0.063351):0.032726):0.027851):0.038502,((((((NS-Alpha-1_OTU1__HQ215926:0.060428,NS-Alpha-1_OTU3__KC773913:0.062211):0.028711,NS-Alpha-1_OTU2__JQ014639:0.06295):0.035182,NS-Alpha-1_OTU4__JF520976:0.087442):0.023002,NS-Alpha-1_OTU5__JF520973:0.044337):0.013184,(NS-Alpha-1_OTU6__JF520980:0.021535,NS-Alpha-1_OTU7__JN179951:0.035459):0.007958):0.11234,(((NS-Alpha-2_OTU1__JF520968:0.077268,NS-Alpha-2_OTU3__JN179945:0.066345):0.020546,(NS-Alpha-2_OTU2__JN179944:0.088383,NS-Alpha-2_OTU4__JX885389:0.079173):0.039921):0.062053,NS-Alpha-2_OTU5__HM131573:0.058757):0.115298):0.027743):0.144214,(((((((((((((((((((NS-Gamma-2.3.2.2_OTU8__EU770872:0.032772,NS-Gamma-2.3.2.2_OTU9__JF935600:0.035711):0.018892,(NS-Gamma-2.3.2.2_OTU10__JX885370:0.042481,NS-Gamma-2.3.2.2_OTU11__JX885454:0.009302):0.023943):0.001458,(NS-Gamma-2.3.2.2_OTU6__AB622259:0.043513,NS-Gamma-2.3.2.2_OTU7__HQ233248:0.011713):0.017792):0.002097,NS-Gamma-2.3.2.2_OTU12__KJ863842:0.0153):0.006745,((((NS-Gamma-2.3.2.2_OTU1__JF520853:0.017411,NS-Gamma-2.3.2.2_OTU2__JX885427:0.029729):0.005593,NS-Gamma-2.3.2.2_OTU3__JX885429:0.029788):0.008789,NS-Gamma-2.3.2.2_OTU5__GQ266661:0.034848):0.003379,NS-Gamma-2.3.2.2_OTU4__EU885570:0.050833):0.044563):0.046038,((((NS-Gamma-2.3.2.1_OTU2__FN869066:0.020864,NS-Gamma-2.3.2.1_OTU1__JF430539:0.044229):0.044747,NS-Gamma-2.3.2.1_OTU3__AB545961:0.031468):0.006303,NS-Gamma-2.3.2.1_OTU5__JF935461:0.037674):0.00959,NS-Gamma-2.3.2.1_OTU4__EU553413:0.121962):0.067404):0.008442,NS-Gamma-2.3.2_OTU1__HQ340417:0.011814):0.018604,(NS-Gamma-2.3.2.Incertae_sedis_OTU1__JF520885:0.032161,NS-Gamma-2.3.2.Incertae_sedis_OTU2__JF520965:0.031491):0.004502):2.0E-6,((NS-Gamma-2.3.2.3_OTU1__EU667863:0.050234,NS-Gamma-2.3.2.3_OTU2__JN180027:0.017982):0.021069,NS-Gamma-2.3.2.3_OTU3__HQ340364:0.009394):0.008594):0.005054,NS-Gamma-2.3.2_OTU5__KM116901:0.047345):0.029763,NS-Gamma-2.3.2_OTU3__KC010605:0.026614):0.013749,(NS-Gamma-2.3.2_OTU2__JX023521:0.007421,NS-Gamma-2.3.2_OTU4__KF975951:0.035978):0.010209):0.062889,((((NS-Gamma-2.3.1_OTU1__JN180069:0.048863,NS-Gamma-2.3.1_OTU3__KJ496832:0.034542):0.01149,NS-Gamma-2.3.1_OTU2__KC469632:0.025506):0.010474,NS-Gamma-2.3.1_OTU4__KJ081267:0.064045):0.021622,NS-Gamma-2.3.1_OTU5__KJ496887:0.03194):0.161164):0.07368,((NS-Gamma-2.3.Incertae_sedis_OTU1__GQ142606:0.039534,NS-Gamma-2.3.Incertae_sedis_OTU2__KC469623:0.016356):0.167059,NS-Gamma-2.3_OTU2__KC962894:0.070917):0.022803):0.019953,NS-Gamma-2.3_OTU1__HM113517:0.163667):0.026686,(((((((((((((NS-Gamma-2.2.1_OTU5__JX427156:0.031918,NS-Gamma-2.2.1_OTU6__JX427362:0.019283):0.003776,NS-Gamma-2.2.1_OTU4__EU885711:0.029872):0.006394,((NS-Gamma-2.2.1.2_OTU2__JX416645:0.029143,NS-Gamma-2.2.1.2_OTU3__JX570746:0.028474):0.003424,NS-Gamma-2.2.1.2_OTU1__JX416592:0.049917):0.019918):0.006541,((NS-Gamma-2.2.1.3_OTU1__GQ863098:0.027075,NS-Gamma-2.2.1.3_OTU2__JX416596:0.025071):0.012014,NS-Gamma-2.2.1.3_OTU3__JX427399:0.034687):0.012878):0.005019,(NS-Gamma-2.2.1.Incertae_sedis.1_OTU1__DQ500964:0.023143,NS-Gamma-2.2.1.Incertae_sedis.1_OTU2__JX427126:0.033035):0.035554):0.00503,NS-Gamma-2.2.1_OTU8__KF709701:0.053901):0.004334,NS-Gamma-2.2.1_OTU7__KC773897:0.040022):0.007857,((NS-Gamma-2.2.1.1_OTU1__GU270277:0.011321,NS-Gamma-2.2.1.1_OTU2__JQ638747:0.043995):0.009448,(NS-Gamma-2.2.1.1_OTU3__JX427183:0.033266,NS-Gamma-2.2.1.1_OTU4__KC469627:0.019954):0.003008):0.023248):0.029917,(NS-Gamma-2.2.1_OTU2__JQ944698:0.03565,NS-Gamma-2.2.1_OTU3__KJ496307:0.012182):0.005454):0.006459,(NS-Gamma-2.2.1.Incertae_sedis.2_OTU1__DQ501058:0.033699,NS-Gamma-2.2.1.Incertae_sedis.2_OTU2__JX416598:0.038435):0.008711):0.00705,NS-Gamma-2.2.1_OTU1__DQ312283:0.024025):0.080621,(((NS-Gamma-2.2.3_OTU3__DQ534701:0.010228,NS-Gamma-2.2.3_OTU4__JF935454:0.046941):0.013771,(NS-Gamma-2.2.3_OTU2__JN190852:0.00396,NS-Gamma-2.2.3_OTU1__KJ433500:0.052873):0.033189):0.036694,NS-Gamma-2.2.3_OTU5__JN180057:0.019161):0.052549):0.017938,(((NS-Gamma-2.2.2_OTU4__GQ142739:0.004,NS-Gamma-2.2.2_OTU5__KF709783:0.039637):0.025703,NS-Gamma-2.2.2_OTU6__EU315722:0.030199):0.011336,((NS-Gamma-2.2.2_OTU1__EU885573:0.031923,NS-Gamma-2.2.2_OTU2__EU885638:0.030123):0.012657,NS-Gamma-2.2.2_OTU3__EU885642:0.031592):0.024026):0.057972):0.056986):0.016682,((((((((NS-Gamma-2.1.2.1_OTU1__EU651083:0.031458,NS-Gamma-2.1.2.1_OTU2__EU651249:0.020215):0.010631,NS-Gamma-2.1.2.1_OTU5__JQ345860:0.033851):0.002577,(NS-Gamma-2.1.2.1_OTU3__GQ863091:0.017024,NS-Gamma-2.1.2.1_OTU4__JQ638722:0.04177):0.029812):0.008986,(NS-Gamma-2.1.2.1_OTU7__EU651229:0.029414,NS-Gamma-2.1.2.1_OTU6__KC773909:0.031686):0.01172):0.034204,NS-Gamma-2.1.2_OTU1__EU885633:0.074391):0.011365,((((NS-Gamma-2.1.2.2_OTU3__HQ007740:0.003612,NS-Gamma-2.1.2.2_OTU4__KJ438455:0.03993):0.011216,NS-Gamma-2.1.2.2_OTU5__GU811287:0.034321):0.011863,(NS-Gamma-2.1.2.2_OTU1__EU671173:0.052096,NS-Gamma-2.1.2.2_OTU2__HM346001:0.015425):0.01323):0.023682,NS-Gamma-2.1.2.2_OTU6__EU672087:0.041482):0.02171):0.013586,((((NS-Gamma-2.1.1_OTU1__EU672273:0.055209,NS-Gamma-2.1.1_OTU2__JQ638724:0.014921):0.01203,NS-Gamma-2.1.1_OTU3__HQ678190:0.034589):0.019099,NS-Gamma-2.1.1_OTU4__EU671637:0.030308):0.028521,(NS-Gamma-2.1.1_OTU5__EU672062:0.047445,NS-Gamma-2.1.1_OTU6__KJ859235:0.033455):0.005546):0.038231):0.019985,NS-Gamma-2.1_OTU1__JX010789:0.054406):0.152472):0.031533,((((((NS-Gamma-1.1_OTU4__KC444773:0.034966,NS-Gamma-1.1_OTU5__KF874467:0.03514):0.00473,NS-Gamma-1.1_OTU6__KJ699412:0.04499):0.001952,NS-Gamma-1.1_OTU3__HM803694:0.042673):0.00263,NS-Gamma-1.1_OTU2__EU671633:0.01577):0.007112,NS-Gamma-1.1_OTU1__AB645427:0.03067):0.079679,((((NS-Gamma-1.2_OTU1__EU671146:0.018321,NS-Gamma-1.2_OTU3__KC137409:0.031243):0.003444,NS-Gamma-1.2_OTU2__JX023512:0.027147):0.012645,NS-Gamma-1.2_OTU4__EU590455:0.02966):0.015453,(NS-Gamma-1.Incertae_sedis_OTU1__EU651089:0.038741,NS-Gamma-1.Incertae_sedis_OTU2__EU671160:0.026184):0.013754):0.014775):0.128904):0.031685,((((((((((((NS-Beta-1.1_OTU1__DQ148816:0.029095,NS-Beta-1.1_OTU2__GQ863164:0.019475):0.011506,(NS-Beta-1.1_OTU3__HM754656:0.042378,NS-Beta-1.1_OTU4__KJ778392:0.035884):0.003956):0.038807,((NS-Beta-1.3_OTU1__EU885554:0.043197,NS-Beta-1.3_OTU4__EU885679:0.028188):0.003115,(NS-Beta-1.3_OTU2__EU885575:0.022931,NS-Beta-1.3_OTU3__EU885634:0.065372):0.006577):0.005143):0.002017,(((NS-Beta-1.2_OTU1__KF668746:0.041757,NS-Beta-1.2_OTU2__KF668774:3.0E-6):0.018109,NS-Beta-1.2_OTU3__DQ148902:0.027802):0.022385,(NS-Beta-1_OTU1__EU925286:0.02361,NS-Beta-1_OTU2__HQ538558:0.084004):0.006251):0.005812):0.003996,(NS-Beta-1_OTU4__JQ277487:0.031414,NS-Beta-1_OTU6__KF618679:0.012303):0.003411):3.0E-6,((NS-Beta-1_OTU3__HQ202403:0.024638,NS-Beta-1_OTU5__KC967697:0.024625):0.005772,NS-Beta-1_OTU7__KJ864239:0.030811):0.001858):0.009106,NS-Beta-1_OTU8__KJ496982:0.015452):0.016191,NS-Beta-1_OTU9__AB353494:0.015892):0.014692,NS-Beta-1_OTU10__EU671395:0.026049):0.041294,((NS-Beta-1.Incertae_sedis_OTU1__DQ500996:0.055305,NS-Beta-1.Incertae_sedis_OTU2__GU931374:0.027494):0.032391,NS-Beta-1_OTU12__FJ853253:0.021871):0.03467):0.047718,((NS-Beta-1_OTU11__FJ601571:0.035906,NS-Beta-1_OTU14__JF430559:0.027884):0.02339,NS-Beta-1_OTU13__GQ863165:0.030441):0.04561):0.185233,((((((((((NS-Beta-2.2_OTU1__AB458229:0.029613,NS-Beta-2.2_OTU2__KM116912:0.016066):0.020026,NS-Beta-2.2_OTU5__KC735407:0.033068):0.002322,(NS-Beta-2.2_OTU3__DQ312287:0.044668,NS-Beta-2.2_OTU4__DQ312291:0.001767):0.022717):0.005131,NS-Beta-2.2_OTU6__KF709810:0.018783):0.011956,NS-Beta-2_OTU2__FM867834:0.034587):0.005339,(NS-Beta-2.Incertae_sedis_OTU1__AB458226:0.055134,NS-Beta-2.Incertae_sedis_OTU2__AB458227:0.009239):0.031754):0.005812,NS-Beta-2_OTU1__AB645413:0.01881):0.003618,(((NS-Beta-2.1_OTU2__AB918819:0.020771,NS-Beta-2.1_OTU1__FJ601605:0.049873):0.018655,NS-Beta-2.1_OTU3__GQ481090:0.033901):0.051568,NS-Beta-2_OTU3__JN190828:0.02696):0.01517):0.057812,NS-Beta-2_OTU5__KJ158485:0.076323):0.023477,NS-Beta-2_OTU4__KF003948:0.028561):0.135775):0.060605):0.022621):0.048134,(((((((((((((((((NS-Delta-1.1.2.1_OTU1__EU590521:0.018857,NS-Delta-1.1.2.1_OTU3__KJ729461:0.030166):0.003525,NS-Delta-1.1.2.1_OTU2__EU590637:0.039997):0.006364,(NS-Delta-1.1.2.1_OTU8__HQ538545:0.100001,NS-Delta-1.1.2.1_OTU9__KF668799:0.071536):0.013195):0.001849,NS-Delta-1.1.2.1_OTU14__HQ888802:0.053094):0.003241,((NS-Delta-1.1.2.1_OTU10__JF748338:0.02455,NS-Delta-1.1.2.1_OTU11__KF668716:0.031092):0.012046,NS-Delta-1.1.2.1_OTU13__EU671286:0.005839):2.0E-6):0.002474,(NS-Delta-1.1.2.1_OTU6__HM803692:0.042274,NS-Delta-1.1.2.1_OTU7__KJ729441:0.030165):0.012613):0.003436,((NS-Delta-1.1.2.1_OTU4__AB918914:0.01649,NS-Delta-1.1.2.1_OTU5__JQ864851:0.022314):0.013685,NS-Delta-1.1.2.1_OTU12__AB688020:0.031501):0.002454):0.005489,(((NS-Delta-1.1.2.2_OTU2__HM055560:0.008533,NS-Delta-1.1.2.2_OTU1__HM346033:0.030332):0.010395,NS-Delta-1.1.2.2_OTU3__JF748369:0.035239):0.002316,(NS-Delta-1.1.2.2_OTU4__KF667008:0.019756,NS-Delta-1.1.2.2_OTU5__KF975978:0.03108):0.001831):0.012253):0.012507,NS-Delta-1.1.2_OTU2__KC735507:0.013362):0.002801,NS-Delta-1.1.2_OTU1__JF924855:0.041254):0.012729,(NS-Delta-1.1.2_OTU3__FJ951688:0.022698,NS-Delta-1.1.2_OTU4__GQ266652:0.02938):0.009471):0.024194,(((NS-Delta-1.1.3_OTU1__HQ007857:0.040133,NS-Delta-1.1.3_OTU2__JF735056:0.01774):0.029856,NS-Delta-1.1.3_OTU3__AB353463:0.034226):0.016495,((NS-Delta-1.1.1_OTU1__GQ863119:0.055469,NS-Delta-1.1.1_OTU2__KC158006:0.01578):0.022033,NS-Delta-1.1.1_OTU3__HM754688:0.01102):0.028336):0.011725):0.01688,((((((((((((NS-Delta-1.2.1_OTU2__HQ007756:0.005244,NS-Delta-1.2.1_OTU1__HQ007886:0.053374):0.015136,NS-Delta-1.2.1_OTU4__HQ007666:0.025316):0.004779,NS-Delta-1.2.1_OTU3__EU590277:0.037425):0.002067,NS-Delta-1.2.1_OTU5__HQ221890:0.023224):0.008436,NS-Delta-1.2.1_OTU6__EU590133:0.014328):0.002952,NS-Delta-1.2.1_OTU7__EU590279:0.043366):0.008453,((NS-Delta-1.2.2_OTU2__EU671170:0.021786,NS-Delta-1.2.2_OTU1__KF004245:0.060798):0.015629,NS-Delta-1.2.2_OTU3__HM346180:0.017106):0.011345):0.014423,(((NS-Delta-1.Incertae_sedis.4_OTU1__EU885563:0.031968,NS-Delta-1.Incertae_sedis.4_OTU2__GQ863176:0.019701):0.015048,NS-Delta-1_OTU2__EU885577:0.036359):0.007176,(NS-Delta-1_OTU3__HM346030:0.025264,NS-Delta-1_OTU6__HM346166:0.036176):0.005947):2.0E-6):0.003277,(NS-Delta-1_OTU5__HM346065:0.045504,NS-Delta-1_OTU8__JQ345903:0.018075):0.009049):0.00467,NS-Delta-1_OTU7__HM754752:0.019204):0.008547,NS-Delta-1_OTU4__HM346048:0.024423):0.002953,(NS-Delta-1.Incertae_sedis.3_OTU1__EU590135:0.025969,NS-Delta-1.Incertae_sedis.3_OTU2__EU672033:0.013029):0.019203):0.005411):0.00539,(((NS-Delta-1.Incertae_sedis.2_OTU1__EU885561:0.021259,NS-Delta-1.Incertae_sedis.2_OTU2__EU885632:0.024732):0.023332,(NS-Delta-1.Incertae_sedis.1_OTU1__GQ481040:0.027049,NS-Delta-1.Incertae_sedis.1_OTU2__KJ497054:0.020844):0.019502):0.005316,NS-Delta-1_OTU1__EU885557:0.023303):0.004449):0.018917,(NS-Delta-1_OTU9__JN180076:0.037406,NS-Delta-1_OTU10__KM117076:0.015943):0.007597):0.071246,NS-Delta-1_OTU11__KJ158577:0.075619):0.096609,((((((((NS-Delta-2.2.1_OTU2__EU672149:2.0E-6,NS-Delta-2.2.1_OTU1__GQ906644:0.055166):0.01758,NS-Delta-2.2.1_OTU3__JX537649:0.051746):0.015001,NS-Delta-2.2.1_OTU4__EU671116:0.019694):0.024474,NS-Delta-2.2.1_OTU5__JF748326:0.01796):0.066024,NS-Delta-2.2_OTU1__KM116929:0.044615):0.01578,((NS-Delta-2.2.2_OTU1__GQ911230:0.00551,NS-Delta-2.2.2_OTU2__KJ496888:0.04431):0.036504,NS-Delta-2.2.2_OTU3__GQ911252:0.033417):0.025441):0.021799,((((((NS-Delta-2.1_OTU1__AB353479:0.046176,NS-Delta-2.1_OTU2__KF004224:1.94E-4):0.021927,NS-Delta-2.1_OTU4__KF574113:0.028174):0.00533,NS-Delta-2.1_OTU3__GQ499553:0.020867):0.011521,NS-Delta-2.1_OTU5__KC559234:0.017722):0.010758,NS-Delta-2.1_OTU6__JX426303:0.024198):0.020323,NS-Delta-2.1_OTU7__AB353484:0.051838):0.051937):0.028698,NS-Delta-2_OTU1__EU885653:0.11206):0.077687):0.038517):0.02899,(NS-Incertae_sedis-1_OTU1__GQ331413:0.040802,NS-Incertae_sedis-1_OTU2__GU225881:0.034127):0.144878):0.016159,(((((((NS-Epsilon-2.2_OTU1__KF179388:0.045642,NS-Epsilon-2.2_OTU3__KJ699397:0.008432):0.005629,NS-Epsilon-2.2_OTU2__KF179397:0.043956):0.015273,NS-Epsilon-2.2_OTU8__JX570739:0.020958):0.01415,(NS-Epsilon-2.2_OTU6__HQ316986:0.03003,NS-Epsilon-2.2_OTU7__KJ081253:0.02297):0.049139):0.008865,(NS-Epsilon-2.2_OTU4__EU650954:0.055929,NS-Epsilon-2.2_OTU5__KC756646:0.026046):0.026589):0.030628,((((NS-Epsilon-2.1_OTU1__FJ227759:0.039657,NS-Epsilon-2.1_OTU2__JF430554:0.028538):0.037277,NS-Epsilon-2.1_OTU4__KF179393:0.017294):0.008499,NS-Epsilon-2.1_OTU3__DQ278502:0.032193):0.021992,NS-Epsilon-2.1_OTU5__HQ202397:0.054582):0.06203):0.055947,(((NS-Epsilon-1_OTU2__AB828929:0.03056,NS-Epsilon-1_OTU1__JN190707:0.03968):0.016289,(NS-Epsilon-1_OTU3__FJ601584:0.034759,NS-Epsilon-1_OTU5__JN183774:0.013213):0.00867):0.010253,NS-Epsilon-1_OTU4__JN183739:0.035613):0.084711):0.065395):0.076376,((((((((NS-Zeta-1.2_OTU3__EU651245:0.044426,NS-Zeta-1.2_OTU4__JQ406891:0.021954):0.032707,(NS-Zeta-1.2_OTU1__JQ082881:0.08148,NS-Zeta-1.2_OTU2__KF853589:0.053508):0.032147):0.028821,(NS-Zeta-1.2_OTU5__JF905634:0.075576,NS-Zeta-1.2_OTU7__JF935733:0.042066):0.029269):0.017487,NS-Zeta-1.2_OTU8__EU925258:0.094644):0.044976,((NS-Zeta-1.1_OTU1__GQ142304:0.024807,NS-Zeta-1.1_OTU3__KJ660896:0.028784):0.007423,NS-Zeta-1.1_OTU2__KC801686:0.03318):0.05619):0.028075,((NS-Zeta-Incertae_sedis.1_OTU1__KF574128:0.055164,NS-Zeta-Incertae_sedis.1_OTU2__KF606908:0.034628):0.040992,NS-Zeta_OTU4__KF179420:0.037125):0.035329):0.020585,((((((NS-Zeta-2_OTU1__AB542169:0.033592,NS-Zeta-2_OTU2__JX643991:0.035222):0.01144,NS-Zeta-2_OTU3__KF179403:0.025597):0.028707,((NS-Zeta-2_OTU4__JQ345901:0.037601,NS-Zeta-2_OTU5__KF179444:0.063556):0.010183,NS-Zeta-2_OTU6__JN183537:0.028541):0.007836):0.030248,(NS-Zeta-2_OTU7__KC758445:0.026674,NS-Zeta-2_OTU8__KF667015:0.022031):0.06591):0.030428,((NS-Zeta_OTU2__JX426485:0.01089,NS-Zeta_OTU3__KF179412:0.033707):0.009891,NS-Zeta_OTU5__KM110745:0.03508):0.021781):0.034435,NS-Zeta_OTU1__FJ227156:0.090179):0.031232):0.054303,(NS-Zeta-Incertae_sedis.2_OTU1__DQ304880:0.055539,NS-Zeta-Incertae_sedis.2_OTU2__EU860279:0.030883):0.08866):0.118869):0.061123):0.085699,(((NC-Alpha_OTU1__AB649214:0.038035,NC-Alpha_OTU2__NcavSCU2:0.020226):0.1441,NC-Alpha_OTU3__EU239983:0.088265):0.138293,NC_OTU1__JX311792:0.368901):0.085699);
