# Supplementary material for: Unifying the global phylogeny and environmental distribution of ammonia-oxidising archaea based on amoA genes
Source: Nat Commun. 2018 Apr 17;9:1517. doi: 10.1038/s41467-018-03861-1 (PMC5904100; doi:10.1038/s41467-018-03861-1)
Supplement: Supplementary file 6 — Supplementary Data 3 [file 41467_2018_3861_MOESM6_ESM.zip › AamoA.db_nr_lcaclassifier.megan_v0.7/amoa.fasta]

>AACY070790
TGTACTCACTACTTATTCATAGTAGTAGTCGCAGTCAACTCAACTTTGCTAACAATCAACGCAGGGGACTACATCTTCTATACTGATTGGGCCTGGACATCGTTTGTAGTATTTTCAATATCTCAAACACTTATGCTCACTGTAGGTGCGTGTTACTATCTCACCTTCACTGGAGTTCCAGGAACCGCAACGTACTATGCATTAATCATGACAGTCTACACATGGATTGCAAAAGGTGCATGGTTCGCATTAGGTTACCCATATGACTTCATCGTTACACCAGTTTGGCTACCATCAGCAATGCTGTTGGACTTAGCGTACTGGGCAACAAAGAAGAATAAGCACTCTCTGATACTGTTCGGCGGAGTTTTAGTTGGAATGTCATTGCCACTATTCAACATGGTCAATTTGATCACTGTGGCTGACCCACTAGAGACTGCATTCAAGTATCCAAGACCAACGTTACCACCATATATGACCCCGATAGAACCGCAGGTAGGTAAATTCTACAACAGCCCTGTTGCACTTGGTGCCGGTGCTGGAGCAGTATTAGCCTGTACATTTGCGGCTTTAGGTTGTAAACTTACAACT
>AACY095819
TGTACACACTACTTATTCATAGTAGTTGTTGCAGTTAACTCAACTCTGTTAACAATTAATGCAGGAGACTACATCTTCTACACTGACTGGGCTTGGACATCGTATACGGTATTTTCAATATCGCAAACTTTGATGCTTATTGTAGGAGCTACATATTATCTTACATTTACTGGCGTTCCAGGCACAGCAACGTACTACGCTCTAATTATGACAGTATACACATGGATAGCAAAAGGTGCATGGTTTGCACTCGGATATCCATATGACTTCATTGTAACTCCAGTTTGGTTACCATCAGCAATGCTTTTGGATTTAGTCTACTGGGCAACAAAGAAGAACAAGCACTCCTTGATACTGTTTGGCGGCGTACTGGTAGGAATGTCTTTACCATTATTCAACATGGTAAACCTGATAACAGTAGCAGACCCGCTTGAAACGGCATTCAAATATCCAAGACCAACATTGCCACCATATATGACACCAATAGAACCGCAAGTAGGTAAGTTCTATAACAGTCCAGTTGCACTGGGCGCAGGTGCAGGTGCAGTTTTGGCATGTACATTTGCAGCACTAGGTTGTAAATTGAACACT
>AACY282491
TGTACACACTACTTATTCATAGTAGTAGTTGCAGTTAACTCTACACTGTTAACAATTAATGCAGGAGATTACATCTTCTACACTGACTGGGCTTGGACATCGTACACGGTATTTTCAATATCGCAAACTTTGATGCTTATTGTAGGAGCTACATATTATCTTACATTTACGGGCGTTCCAGGCACAGCAACGTACTACGCTCTAATTATGACAGTATACACATGGATTGCAAAAGGTGCATGGTTTGCACTCGGATATCCATATGACTTCATTGTAACTCCAGTTTGGTTACCATCAGCAATGCTTTTGGACTTAGTCTACTGGGCAACAAAGAAGAACAAGCACTCCTTGATACTGTTTGGCGGCGTACTAGTAGGAATGTCTTTACCATTATTCAATATGGTAAACCTCATTACAGTTGCAGACCCGCTTGAAACGGCATTCAAATATCCAAGACCAACATTGCCACCATATATGACACCAATAGAACCCCAAGTAGGTAAGTTCTATAACAGCCCAGTTGCATTGGGCGCAGGTGCAGGTGCAGTTTTGGCATGTACATTTGCAGCGTTAGGTTGTAAATTGAACACT
>AACY417858
TGTACTCACTACTTGTTCATAGTAGTAGTCGCAGTCAATTCAACTCTGCTAACAATTAACGCAGGAGACTACATCTTCTATACTGATTGGGCCTGGACATCGTTTGTAGTATTCTCAATATCTCAAACATTGATGCTTGCAGTAGGTGCATCGTATTATCTGACATTTACTGGAGTTCCAGGAACCGCAACGTATTATGCGCTAATTATGACAGTCTATACTTGGATTGCTAAAGGTGCATGGTTCGCATTAGGTTACCCATATGACTTCATCGTTACACCAGTTTGGCTTCCGTCAGCAATGCTGCTGGATCTGGCATACTGGGCAACAAAGAAGAATAAGCACTCCTTGATACTGTTCGGCGGAGTCTTAGTTGGAATGTCGTTGCCACTATTCAATATGGTTAATTTGATTACGGTGGCAGATCCACTAGAGACTGCATTCAAGTATCCGAGACCAACGTTACCACCATACATGACACCGATAGAGCCGCAGGTAGGTAAATTCTACAACAGCCCAGTTGCACTAGGTGCGGGTGCTGGAGCAGTACTATCAGTTACGTTCACAGCCTTAGGTTGTAAACTAACAACG
>AACY747844
TGTACTCATTACTTGTTCATAGTAGTGGTAGCAGTCAATTCTACGCTTTTGACAATTAATGCAGGAGACTATATCTTCTACACTGATTGGGCTTGGACATCATTTGTAGTATTCTCCATCTCACAAACTTTGATGTTAACTGTTGGAGCAGTTTACTACCTTACATTTACAGGTGTTCCAGGTACAGCGACGTACTACGCCTTAATTATGACAGTGTACACATGGGTAGCTAAAGGTGCATGGTTTGCACTGGGATATCCATATGACTTCATTGTTACACCAGTATGGATTCCATCAGCAATGTTGTTGGATCTGGCGTATTGGGCAACAAAGAAGAACAAGCACTCGTTGATATTGTTTGGAGGTGTAATGGTCGGAATGTCGTTACCGTTATTCAACATGGTTAATTTGATTACGGTAGCAGATCCGCTAGAGACTGCATTCAAGTATCCAAGACCAACGTTACCACCATATATGACACCGATAGAACCGCAGGTAGGAAAGTTCTATAACAGCCCAGTTGCGCTTGGCGCAGGTGCTGGAGCAGTTTTGTCGGTAACGTTTGCGGCGTTAGGTTGTAAGCTAACTACG
>AB305359
TGTACTCACTACTTATTCATAGTAGTAGTCGCAGTCAATTCAACTCTGCTTACAATTAATGCAGGTGACTATATCTTCTACACAGATTGGGCTTGGACATCCTTTGTAGTATTTTCCATCTCACAAACTTTGATGCTTTGTGTTGGTGCAACATATTACCTAACATTTACAGGAGTTCCAGGTACCGCATCATACTACGCGTTAATCATGACAGTGTATACGTGGATAGCAAAAGGTGCATGGTTTTCACTCGGATATCCATATGACTTCATTGTAACACCAGTGTGGATTCCATCAGCGATGCTGCTGGACTTGGCATATTGGGCGACAAAGAGGAACAAGCACTCTCTGATACTGTTTGGCGGAGTATTGTGTGGAATGTCGTTACCATTATTCAACATGGTAAACCTGATAACCGTAGCAGATCCATTGGAGACTGCATTCAAGTATCCAAGACCTACGTTGCCACCATACATGACACCGATAGAACCGCAGGTAGGAAAGTTCTATAATAGTCCAGTTGCGCTTGGCGCAGGAGCTGGAGCTGTGCTGTCGGTAACGTTTACGGCGTTGGGATGTAAACTGACTACG
>AB305360
TGTACTCACTACTTATTCATAGTAGTAGTTGCAGTTAACTCAACACTGTTAACAATTAATGCAGGAGACTACATTTTCTATACTGACTGGGCTTGGACATCGTTTACGGTATTTTCAATATCTCAAACGTTGATGCTTGTAGTGGGTGCTTGTTATTACCTAACATTTACAGGTGTTCCAGGAACAGCAACGTACTACGGCCTTATTATGACAGTATACACATGGGTAGCAAAAGGTGCATGGTTTGCACTAGGATATCCATATGACTTCATTGTCACACCAATATGGTTACCATCAGCAATGTTGCTTGATTTGGCATATTGGGCTACAAAGAAGAACAAACACTCGTTGATACTGTTTGGCGGAGTACTGGTAGGAATGTCGTTACCAATGTTTAACATGATAAACCTGATAACTGTAGCAGACCCACTAGAAACGGCCTTCAAATATCCAAGACCAACATTACCACCATACATGACACCGATAGAACCGCAGGTAGGAAAGTTCTATAACAGTCCTGTTGCTTTAGGTGCTGGTGCTGGTGCGGTATTGGGAGTAACGTTTACAGCACTTGGTTGTAAACTAAACACC
>AB305361
TGTACTCACTATTTATTCATAGTTGTAGTTGCAGTCAACTCAACTTTGTTAACAATTAACTCGGGAGACTATATCTTCTACACTGATTGGGCTTGGACATCGTTTGTCGTATTCTCAATTGCCAACACTTTGATGACTATTGTTGGTGCTGTGTATTATCTTACATTTACAGGCGTACCTGGTACTGCAACGTACTATGGTCTGATTATGCAAGTCTATACTTGGGTTGCAAAAGTTGCATGGTTTGCACTTGGTTATCCAGTAGATTTCATCGTTCATCCAATGTGGATTCCATCGTGTATGCTGTTGGACTTGGCATATTGGGCGACAAAGAAGAATAAGCACTCGCTGATATTCTTTGGCGGAGTTTTAGTTGGAATGTCAATGCCACTGTTCAACATGGTACAGTTGATGTTGATAGCGGATCCGCTAGAAACTGCATTCAAGTATCCAAGACCAACATTGCCTCCATACATGACGCCGATAGAACCGCAGGTAGGTAAGTTCTACAATAGCCCAGTAGCTTTGGGAGCGGGAGCTGGATCGGTACTAGCATGTACATTTGCGGCATTAGGTTGTAAGCTTAACACA
>AB305362
TGTACGCATTATCTATTCATAGTTGTAGTTGCAGTTAATTCTACACTGTTAACCATCAATTCTGGAGACTATATCTTCTATACAGATTGGGCATGGACTTCCTTTGTAGTTTTCTCCATTGCCAATGCTCTCATGACAGTCGTCGGAGCAGTTTATTATATTACATTTACAGGCGTACCTGGAACGGGCGCATATTATGGTTTAATTATGCAAGTCTATACTTGGGTCGCTAAAGTGGCATGGTATGCACTTGGCTATCCTGCAGATTTCATCGTTCATCCAATGTGGATTCCATCATGCATGTTGTTGGATTTGGCATATTGGGCCACGAAGAAAAATAAGCATTCGCTGATATTCTTTGGAGGAGTTTTGGTCGGTATGTCAATGCCGCTGTTCAATATGGTACAGCTGATGTTGATCGCCGATCCGCTAGAAACTGCATTCAAGTACCCAAGACCAACATTACCACCATATATGACGCCTATAGAACCGCAGGTCGGTAAGTTCTACAATAGCCCGGTAGCACTGGGAGCGGGAGCTGGATCTGTACTGTCGGTGACATTTGCAGCATTGGGTTGTAAGTTGAATACA
>AB305363
TGTACTCACTATTTATTTATCATCGTAGTTGCAGTTAATTCGACTCTCTTAACAATTAATGCTGGTGACTATATTTTCTATACTGATTGGGCTTGGACTTCGTTTGTAGTATTTTCCATATCACAAACATTGATGCTCACAGTAGGTGCAGTGTATTATCTGACATTTACTGGTGTCCCAGGAACAGCGACGTACTACGCATTAATAATGACAGTCTATACATGGGTTGCAAAAGGTGCATGGTTTGCCCTTGGATACCCATATGACTTTATTGTCACTCCAGTATGGTTGCCATCAGCAATGTTGCTTGATCTGGCATATTGGGCAACAAAGAGAAACAAACACTCACTAATTCTGTTTGGTGGAGTGTTGGTAGGTATGTCATTACCATTGTTTAATATGGTAAATCTGATCACAGTTGCAGACCCACTAGAAACGGCATTCAAATATCCACGGCCAACATTGCCACCATATATGACTCCCATAGAACCGCAGGTCGGGAAGTTCTATAATAGCCCAGTCGCGTTGGGTGCGGGAGCTGGTGCAGTTTTGTCTGTAACGTTTGCAGCGCTAGGATGTAAACTGACTACG
>AB305364
TGTACTCACTACTTATTCATAGTAGTAGTCGCAGTAAACTCTACTCTGCTTACTATCAATGCAGGAGACTACATCTTCTATACTGATTGGGCCTGGACATCGTTTGTAGTATTCTCAATATCTCAAACATTGATGCTTGCAGTAGGTGCATCGTATTACCTTACATTTACTGGAGTTCCAGGAACCGCAACATATTATGCACTGATTATGACAGTCTACACTTGGATTGCCAAAGGTGCATGGTTCGCATTAGGTTACCCATACGACTTCATCGTTACACCAGTTTGGCTTCCGTCAGCAATGCTGTTGGATCTGGCTTACTGGGCGACAAAGAAGAATAAGCGCTCCTTGATACTATTCGGCGGAGTCTTAGTTGGAATGTCATTACCACTATTCAACATGGTCAATTTGATCACAGTGGCTGACCCACTAGAGACTGCATTCAAGTATCCAAGACCGACGTTACCACCATATATGACACCGATAGAACCGCAGGTAGGTAAGTTCTACAACAGCCCAGTTGCACTTGGTGCAGGTGCTGGAGCAGTACTATCAGTGACGTTCACAGCGTTGGGTTGTAAACTCACAACG
>AB305366
TGTACGCACTACTTATTCATAGTAGTAGTTGCAGTTAACTCCACTTTACTAACAATCAACTCAGGAGACTATATCTTCTATACAGACTGGGCTTGGACATCATTTGTAGTATTTTCCATAGCTAATACCCTGATGACAGTGGTAGGTGCTGTTTACTATATCACATTTACAGGTGTTCCTGGCACAGGCGCATATTATGGCCTGATTATGCAAGTCTATACTTGGGTTGCTAAAGTTGCATGGTTTGCACTTGGCTATCCTGTGGATTTCATTGTTCATCCAATGTGGATTCCATCTTGTATGCTATTGGACTTGGCGTATTGGGCTACAAAGAAGAATAAGCACTCGCTGATATTCTTTGGTGGAGTTTTAGTCGGAATGTCAATGCCGTTGTTCAACATGGTACAATTGATGTTGATTGCGGATCCGCTAGAAACTGCATTCAAGTATCCAAGACCAACATTGCCTCCATACATGACGCCGATAGAACCGCAGGTAGGTAAGTTCTATAATAGCCCAGTAGCTCTGGGAGCAGGAGCTGGATCTGTCCTGTCGGTGACGTTTGCAGCATTGGGTTGTAAGCTTAATACC
>AB305367
TGTACCCACTACTTATTCATAGTAGTAGTTGCAGTCAACTCCACTTTGTTAACAATTAACTCAGGAGACTATATCTTCTATACAGACTGGGCTTGGACATCATTTGTAGTATTTTCCATAGCTAATACCCTAATGACAGTGGTAGGTGCTGTTTACTATATCACGTTTACAGGTGTTCCTGGCACAGGCGCATATTATGGTCTGATTATGCAAGTCTATACTTGGGTCGCTAAAGTTGCATGGTTTGCACTTGGCTATCCTGTGGATTTCATCGTTCATCCAATGTGGATTCCATCTTGTATGCTATTGGATTTGGCATATTGGGCCACGAAGAAGAATAAGCACTCGCTGATATTCTTTGGTGGAGTTTTAGTCGGAATGTCAATGCCGCTATTCAACATGGTTCAATTGATGTTGATTGCGGATCCGCTAGAAACTGCATTCAAGTATCCGAGACCAACATTGCCTCCATACATGACGCCAATAGAACCGCAGGTCGGTAAGTTCTATAATAGCCCGGTAGCGCTGGGAGCGGGAGCTGGGTCTGTTCTGTCGGTGACGTTTGCAGCATTGGGTTGCAAGCTTAATACT
>AB305368
TGTACTCACTACTTATTCATAGTTGTAGTTGCAGTCAATTCCACTTTGTTAACAATTAACTCTGGAGATTATATCTTCTATACAGATTGGGCCTGGACATCATTTGTAGTATTCTCAATTGCTAATACTCTGATGACTGTTGTTGGTGCTGTGTATTATCTTACATTTACTGGCGTACCTGGTACGGCAACGTATTATGGTCTGATTATGCAAGTCTATACATGGGTTGCAAAAGTTGCGTGGTTTGCACTTGGCTATCCAGTAGATTTCATCGTTCATCCAATGTGGATTCCATCTTGTATGTTATTGGACTTGGCGTATTGGGCGACAAAGAAGAATAAACACTCGCTGATATTCTTTGGTGGAGTTTTAGTCGGAATGTCAATGCCACTGTTCAATATGGTACAGTTGATGTTAATTGCGGATCCATTAGAAACTGCATTCAAGTATCCAAGACCAACATTGCCTCCCTATATGACGCCTATAGAACCGCAGGTCGGTAAGTTCTACAATAGCCCAGTAGCTCTGGGAGCAGGAGCGGGAGCTGTACTAGCATGTACATTTGCAGCATTAGGTTGTAAGCTTAACACA
>AB305369
TGTACGCACTACTTATTCATAGTAGTAGTTGCAGTTAACTCCACTTTACTAACAATTAACTCAGGAGACTATATCTTCTATACAGACTGGGCTTGGACATCATTTGTAGTATTTTCCATAGCTAATACCCTGATGACAGTGGTAGGTGCTGTTTACTATATCACGTTTACAGGTGTTCCTGGCACAGGCGCATATTATGGCCTAATTATGCAAGTCTATACTTGGGTCGCTAAAGTTGCATGGTTTGCACTTGGCTATCCTGTGGATTTCATTGTTCATCCAATGTGGATTCCATCTTGTATGCTATTGGACTTGGCGTATTGGGCTACAAAGAAGAATAAGCACTCGCTGATATTCTTTGGTGGAGTTTTAGTCGGAATGTCAATGCCGTTGTTCAACATGGTACAATTGATGTTGATTGCGGATCCGCTCGAAACTGCATTCAAGTATCCAAGACCAACATTGCCTCCATACATGACGCCGATAGAACCGCAGGTAGGTAAGTTCTATAATAGCCCAGTAGCTCTGGGAGCAGGAGCGGGATCTGTCCTGTCGGTGACGTTTGCAGCATTGGGTTGTAAGCTTAATACC
>AB305370
TGCACTCATTACTTATTCATAGTAGTAGTTGCAGTCAACTCCACTTTGTTAACAATTAACTCGGGAGACTATATCTTCTATACAGACTGGGCTTGGACATCATTTGTGGTATTTTCCATAGCTAATACTCTAATGACGGTAGTTGGAGCTGTTTACTATACCACATTTACAGGTGTTCCGGGCACAGGCGCATATTATGGCTTGATTATGCAAGTCTATACTTGGGTTGCCAAAGTTGCATGGTTTGCACTTGGTTATCCGGTGGATTTCATCGTTCATCCTATGTGGATTCCATCTTGTATGCTATTGGACTTGGCATATTGGGCTACAAAGAAGAATAAGCACTCGCTGATATTCTTTGGCGGAGTTTTAGTCGGAATGTCAATGCCGCTGTTCAACATGGTACAACTAATGTTAATTGCGGATCCGCTAGAAACTGCATTCAAGTATCCAAGACCAACATTGCCTCCATACATGACGCCAATAGAACCGCAGGTAGGTAAGTTCTACAATAGCCCAGTAGCTCTGGGAGCGGGAGCTGGATCTGTGCTGTCGGTGACGTTTGCAGCATTGGGTTGTAAGCTCAATACG
>AB305371
TGTACTCATTACTTATTCATAGTAGTAGTTGCAGTAAACTCTACTTTACTAGTTATTAACGCGGGAGATTATATCTTCTATACTGATTGGGCCTGGACTTCATTTGTAGTATTTTCCATCGCTAACACTCTCATGGTTACTGTTGGTGCTGTGTATTATCTCACTTTTACAGGTGTACCTGGTACTGCAACGTATTATGGTCTGATTATGCAAGTCTATACATGGGTTGCAAAAGTTGCGTGGTTTGCACTTGGTTATCCAGTGGACTTTATTGTTCATCCAATGTGGATTCCATCTTGTATGCTTTTGGACTTGGCGTATTGGGCGACAAAGAAAAATAAACATTCACTAATATTCTTTGGTGGAGTTTCAGTTGGAATGTCAATGCCACTGTTCAATATGGTACAGTTGATGTTGATTGCGGATCCACTAGAAACTGCATTCAAGTATCCAAGACCAACATTGCCTCCCTACATGACGCCTATAGAACCGCAGGTCGGTAAGTTCTACAATAGCCCAGTAGCTTTGGGAGCGGGAGCTGGATCGGTACTAGCATGTACATTTGCAGCGTTAGGTTGTAAGCTTAATACG
>AB305372
TGTACTCATTATTTATTTATAGTTGTAGTTGCAGTCAACTCCACTTTATTAGTAATTAACTCGGGCGACTATATCTTCTATACTGATTGGGCCTGGACATCATTTGTGGTATTTTCCATTGCTAACACTCTGATGGTTGTTGTTGGTGCTGTTTATTATCTCACATTCACTGGTGTACCTGGTACTGCATCATATTATGGTCTGATTATGCAAGTCTATACATGGGTTTCAAAAGTTGCATGGTTTGCACTTGGCTATCCAGTGGATTTCATCGTTCATCCAATGTGGATTCCATCTTGTATGCTGTTGGACTTGGCGTATTGGGCAACGAAGAAGAATAAACACTCGCTGATATTCTTTGGTGGAGTTTTAGTTGGAATGTCAATGCCACTGTTCAATATGGTACAGTTGATGTTAATTGCGGATCCACTAGAAACTGCATTCAAGTATCCAAGACCAACATTGCCTCCCTACATGACGCCTATAGAACCGCAGGTCGGTAAGTTCTACAATAGCCCAGTAGCTCTGGGAGCGGGAGCTGGAGCTGTACTAGCGTGTACATTTGCAGCATTAGGCTGTAAGCTTAATACG
>AB353450
ACTACACACTATCTATTCATAGTTGTAGTTGCTGTAAATAGTACCTTATTGACAATCAACGCAGGAGATTACATCTTCTACACTGATTGGGCGTGGACATCATTCGTAGTGTTCTCAATATCCCAATCAACCATGCTTGTAGTTGGTGCAATCTATTACATGCTATTCACCGGAGTACCAGGGACTGCAACATATTATGCAACAATCATGACTATCTATACATGGGTAGCCAAAGGAGCTTGGTTTGCACTAGGATATCCATATGACTTCATAGTAACACCCGTGTGGATACCTTCAGCAATGCTGCTAGATTTGACATATTGGGCAACAAGAAGGAATAAACACGCTGCCATTATTATTGGCGGGACGCTGGTTGGTCTTTCATTGCCAATATTCAATATGATCAATCTGTTGTTAGTCAGAGATCCACTGGAGATGGCATTCAAGTATCCTCGTCCAACATTGCCTCCGTATATGACGCCAATTGAGCCTCAGGTCGGAAAGTTCTACAATAGTCCCGTGGCGCTAGGATCGGGAGCTGGAGCTGTGCTAAGTGTTCCGATAGCTGCACTGGGTGCGAAACTCAATACT
>AB353451
ACTACACACTATCTATTCATAGTTGTAGTTGCTGTAAATAGTACCTTATTGACAATCAACGCAGGAGATTACATCTTCTACACTGATTGGGCGTGGACATCATTCGTAGTGTTCTCAATATCCCAATCAACCATGCTTGTAGTTGGTGCAATCTATTACATGCTATTCACCGGAGTACCAGGGACTGCAACATATTATGCAACAATCATGACTATCTATACATGGGTAGCCAAAGGAGCTTGGTTTGCACTAGGATATCCATATGACTTCATAGTAACACCCGTGTGGATACCTTCAGCAATGCTGCTAGATTTGACATATTGGGCAACAAGAAGGAATAAACACGCTGCCATTATTATTGGCGGAACGCTGGTTGGTCTTTCATTGCCAATATTCAATATGATCAATCTGTTGTTAGTCAGAGATCCACTGGAGATGGCATTCAAGTATCCTCGTCCAACATTGCCTCCGTATACGACGCCAATTGAGCCTCAGGTCGGAAAGTTCTACAATAGTCCCGTGGCGCTAGGATCGGGAGCTGGAGCTGTGCTGAGTGTTCCGATAGCTGCACTGGGTGCGAAACTCAATACT
>AB353452
ACAACACACTACTTATTCATAGTAGTAGTTGCTGTTAACAGCACATTACTTACTATCAATGCAGGAGACTACATTTTCTACAGTGATTGGGCTTGGACATCGTTCGTAGTATTCTCGATATCACAATCAACTATGCTTGTGGTAGGTGCGATATACTATATGTTGTTCACAGGTGTTCCGGGAACAGCTACGTATTATGCGACAATCATGACAATTTACACTTGGGTGGCAAAAGGTGCATGGTTCGCGTTGGGATATCCTTACGACTTCGTTGTAACACCAGTTTGGATACCTTCGGCAATGCTCTTGGATCTCACGTATTGGGCCACAAGAAGAAATAAGCACGCAGCGATAATAATTGGCGGAACATTGGTCGGACTTTCATTGCCAATATTCAACATGATCAATCTGTTGTTAGTGAGAGATCCATTGGAGATGGCATTCAAGTATCCGCGGCCTACATTGCCTCCGTATATGACGCCCATAGAGCCTCAGGTCGGAAAGTTCTACAACAGTCCCGTAGCATTAGGATCAGGTGCAGGAGCAGTACTTAGTGTACCGATTGCTGCATTGGGAGCAAAGCTCAACACG
>AB353453
ACTACACACTATCTATTCATAGTTGTAGTTGCTGTAAATAGTACCTTATTGACAATCAACGCAGGAGACTACATCTTCTATACTGATTGGGCGTGGACCTCATTCGTAGTATTCTCAATAGCCCAATCAACTATGCTTGTAGTCGGTGCAATCTATTACATGCTATTCACCGGTGTACCAGGAACTGCAACATATTACGCAACAATCATGACTATCTATACATGGGTAGCCAAAGGAGCTTGGTTTGCGCTAGGATACCCAATGGACTTCATCACCGTACCTGTTTGGATACCTTCAGCTATGCTGTTAGATTTGACATATTGGGCAACAAGAGGGAATAAACATGCTGCCATTATAATTGGCGGAACATTGGTTGGACTTTCACTGCCAATATTTAATATGATCAATCTACTGCTGGTCAGAGATCCTCTAGAAATGGCATTCAAATATCCTCGTCCGACATTACCTCCATACATGACACCAATCGAGCCTCAGGTCGGAAAGTTCTACAATAGTCCCGTAGCGCTAGGATCGGGAGCTGGAGCTGTACTAAGTGTTCCAATAGCCGCACTAGGTGCTAAACTTAATACC
>AB353455
ACTACACACTATCTATTCATAGTTGTAGTTGCTGTAAATAGTACCTTATTGACAATCAACGCAGGTGATTACATCTTCTACACTGATTGGGCGTGGACATCATTCGTAGTGTTCTCAATATCCCAATCAACCATGCTTGTAGTTGGTGCAATCTATTACATGCTATTCACCGGAGTACCAGGGACTGCAACATATTATGCAACAATCATGACTATCTATACATGGGTAGCCAAAGGGGCGTGGTTTGCACTAGGATATCCATATGACTTCATCGCCGTACCTGTTTGGATACCTTCAGCAATGCTGCTAGATTTGACATATTGGGCAACAAGAAGGAATAAACACGCTGCCATTATTATTGGCGGAACGCTGGTTGGTCTTTCATTGCCAATATTCAATATGATCAATCTGTTGTTAGTCAGAGATCCACTGGAGATGGCATTCAAGTATCCTCGTCCAACATTGCCTCCGTATATGACGCCAATTGAGCCTCAGGTCGGAAAGTTCTACAATAGTCCCGTGGCGCTAGGATCGGGAGCTGGAGCTGTGCTAAGTGTTCCGATAGCTGCACTGGGTGCGAAACTCAATACT
>AB353457
ACAACGCACTATCTGTTCATAGTAGAAGTTGCTGTGAATAGCACTCTGCTGACAATTAATGCAGGAGACTACATCTTCTACACTGACTGGGCTTGGACGTCGTTTGTAGTATTTTCGATATCACAATCGACAATGCTTGCAGTAGGAGCAATTTACTACATGCTCTTTACAGGAGTTCCAGGTACAGCGACATATTACGCAACCATTATGACAATTTATACATGGGTTGCAAAAGGAGCTTGGTTTGCATTAGGATACCCGTATGACTTCATCGCAGTACCAGTATGGATACCTTCAGCAATGTTGTTAGACCTTACATATTGGGCCACGAGGCGCAATAAGCACGCCGCTATACTTATCGGCGGAACTTTGATCGGTCTCTCAATCCCACTCTTCAACATGATAAACTTACTGCTGGTAAGAGATCCCCTGGAAGTAGCATTCAAGTATCCTCGACCGACATTGCCACCTTACATGACGCCTATAGAACCTCAGGTCGGTAAGTTCTACAACAGTCCCGTAGCCTTGGGAGCTGGCGCTGGGGCAGTGCTAACTGTGCCTATTGCAGCGTTAGGTGCGAAACTAAACACG
>AB353458
ACTACACACTATCTATTCATAGTTGTAGTTGCTGTAAATAGTACCTTATTGACAGTCAACGCAGGAGACTACATCTTCTACACTGATTGGGCGTGGACATCATTCGTAGTGTTCTCAATATCCCAATCAACCATGCTTGTAGTTGGTGCAATCTATTGCATGCTATTCACTGGAGTACCAGGGACTGCAACATATTATGCAACAATCATGACTATCTATACGTGGGTAGCCAAAGGAGCTTGGTTTGCACTAGGATATCCATATGACTTCATAGTAACACCCGTGTGGATACCTTCAGCAATGCTGCTAGATTTGACTTATTGGGCAACAAGAAGGAATAAACACGCTGCCATTATTATTGGCGGAACGCTGGTTGGTCTTTCATTGCCAATATTCAATATGATCAATCTGCTGCTAGTCAGAGATCCACTGGAGATGGCATTCAAGTATCCTCGTCCAACATTGCCTCCGTATATGACGCCCATTGAGCCTCAGGTCGGAAAGTTCTACAATAGTCCCGTGGCGCTAGGATCGAGAGCTGGAGCTGTGCTAAGTGTTCCGATAGCTGCACTGGGTGCGAAACTCAATACT
>AB353459
ACTACACACTATCTATTCATAGTTGTAGTTGCTGTAAATAGTACATTATTGACGATCAATGCAGGAGACTACATATTCTATACTGATTGGGCGTGGACCTCATTCGTAGTATTCTCAATAGCCCAATCAACTATGCTTGTAGTTGGTGCAATCTATTACATGCTATTCACCGGTGTACCAGGAACTGCAACATATTACGCAACAATCATGACTATCTATACATGGGTAGCCAAAGGAGCTTGGCTTGCGCTAGGATATCCAATGGACTTCATCACCGTACCTGTTTGGATACCTTCAGCTATGCTGTTAGATTTGACATATTGGGCAACAAGAAGGAATAAACATGCTGCCATTATAATTGGCGGAACATTGGTTGGACTTTCACTGCCAATACTTAATATGATCAATCTACTGCTGGTCAGAGATCCTCTAGAAATGGCATTCAAATATCCTCGTCCGACATTGCCTCCATACATGACACCAATCGAGCCTCAGGTCGGAAAGTTCTACAATAGTCCCGTAGCGCTAGGATCGGGAGCTGGAGCTGTACTAAGTGTTCCAATAGCCGCACTAGGTGCTAAACTTAATACC
>AB353460
ACAACACACTATCTGTTCATAGTTGTAGTTGCCGTAAATAGTACTCTGCTGACTATTAACGCAGGAGACTACATCTTCTATACTGACTGGGCTTGGACTTCATTTGTCGTATTTTCGATTTCACAATCGACTATGCTTGCGGTAGGAGCTATATATTATATGCTCTTTACAGGAGTTCCAGGAACCGCTACATACTATGCAACCATTATGACAATCTACACATGGGTTGCAAAGGGTGCATGGTTTGCATTGGGGTACCCATACGATTTCGTTGCGACACCAGTATGGATACCATCAGCAATGTTGTTAGACCTTACGTATTGGGCCACTAGACGCAACAAGCATGCTGCCATAATTATTGGTGGAACGTTGATCGGTCTATCGCTCCCAATGTTCAACATGATAAATCTATTGCTGATAAGGGATCCTCTAGAGGTCGCATTCAAGTATCCAAGGCCTACGCTTCCTCCCTACATGACCCCTATCGAGCCTCAGGTCGGTAAATTCTACAACAGTCCTGTAGCGTTAGGTTCAGGTGCAGGCGCAGTGCTAACTGTTCCTATGGCAGCGCTAGGCGCAAAGCTGAACACT
>AB353461
ACTACACACTATCTATTCATAGTTGTAGTTGCTGTAAATAGTACCTTATTGACAATCAACGCAGGAGACTACATCTTCTACACTGATTGGGCGTGGACATCATTCGTAGTGTTCTCAATATCCCAATCAACCATGCTTGTAGTTGGTGCAATCTATTACATGCTATTCACTGGAGTACCAGGGACTGCAACATATTATGCAACAATCATGACTATCTATACATGGGTAGCCAAAGGAGCTTGGTTTGCGCTAGGATATCCAATGGACTTCATCACCGTACCTGTTTGGATACCTTCAGCTATGCTGTTAGATTTGACATATTGGGCAACAAGAAGGAATAAACATGCTGCCATTATAATTGGCGGAACATTGGTTGGTCTTTCATTGCCAATATTCAATATGATCAATCTGTTGTTAGTCAGAGATCCACTGGAGATGGCATTCAAGTATCCTCGTCCAACATTGCCTCCGTATATGACGCCAATTGAGCCTCAGGTCGGAAAGTTCTACAATAGTCCCGTGGCGCTAGGATCGGGAGCTGGAGCTGTGCTAAGTGTTCCGATAGCTGCACTGGGTGCGAAACTCAATACT
>AB353463
ACTACACACTATCTATTCATAGTTGTAGTTGCTGTAAATAGTACATTATTGACAATCAATGCAGGAGACTACATCTTCTATACTGATTGGGCGTGGACCTCATTCGTAGTGTTCTCAATATCCCAATCAACTATGCTTGTAGTTGGTGCAATCTATTACATGCTATTCACCGGAGTACCAGGAACTGCAACATATTACGCAACAATCATGACTATCTATACATGGGTAGCCAAAGGAGCTTGGTTTGCACTAGGATATCCATTGGACTTCATCACCACACTTGTGTGGATACCTTCAGCTATGCTGCTAGATTTGACATATTGGGCAACAAGAAGGAATAAACATGCTGCCATTATAATTGGCGGAACATTGGTTGGACTTTCACTGCCAATATTTAATATGATCAATCTACTGTTAGTCAGAGATCCTCTGGAAATGGCATTCAAATATCCTCGTCCAACATTGCCTCCATACATGACACCAATCGAGCCTCAGGTCGGAAAGTTCTACAATAGTCCCGTGGCGCTAGGATCGGGAGCTGGAGCTGCACTAAGTGTTCCGATAGCTGCACTGGGTGCGAAACTCAATACT
>AB353464
ACTACACACTATCTATTCATAGTTGTAGTTGCTGTAAATAGTACTCTGCTGACTATTAACGCAGGAGACTACATCTTCTATACTGACTGGGCTTGGACTTCATTTGTCGTATTTTCAATTTCACAATCAACTATGCTTGCGGTAGGAGCTATATATTATATGCTCTTTACAGGAGTTCCAGGAACCGCTACATACTATGCAACCATTATGACAATCTACACATGGGTTGCAAAGGGTGCATGGTTTGCATTGGGGTACCCATACTATTTCGTTACGACACCCGTATGGATACCATCAGCAATGTTGTTAGACCTTACGTATTGGGCCACTAGACACAACAAGCATGCTGCCATATTTATTGGTGGAACGTTGATTGGTCTATCGCTCCCAATGTTCAACATGATAAATCTATTGCTGGTAAGGGATCCTCTAGAGGTTGCATTCAAGTATCCAAGGCCTACCCTTCCTCCCTACATGACCCCTATCGAGCCTCAGGTCGGTAAATTCTACAACAATCCACTAGCGTTAGGTTCAGGTGCAGGCGCATTGCTAACTGTTCCTATAGCAGCGCTAGGAGCAAAGATGAACACA
>AB353465
ACAACGCACTATTTGTTCATAGTGGTGGTTGCTGTCAACAGCACGCTGCTAACGATCAACGCAGGGGACTACATCTTCTACACAGACTGGGCGTGGACATCGTTTGTCGTATTTTCGATCTCTCAATCTACAATGCTTGCCGTGGGAGCGATATACTACATGCTGTTCACAGGAGTTCCAGGAACTGCCACATATTACGCCACAATCATGACCATCTACACTTGGGTCGCCAAGGGTGCATGGTTCGCATTAGGCTATCCCTACGACTTCATTACGGTACCTATATGGATACCATCGGCGATGCTGTTAGACCTAACATACTGGGCTACAAGAAGGAACAAACACGCTGCTATAATCATAGGAGGAACACTGGTGGGCCTTTCAATACCTCTGTTCAACATGGTAAACTTGCTGCTCATAAGGGATCCACTTGAAATAGCATTCAAGTATCCAAGGCCTACGCTGCCAGCATATATGACCCCTATCGAACCTCAGGTCGGCAAGTTCTACAACAGTCCTGTCGCTTTGGGTTCAGGGGCAGGAGCAGTGCTGACGGTTCCGATAGCTGCGTTAGGTGCAAAGCTCAACACG
>AB353467
ACAACACACTACTTGTTCATAGTGGTAGTAGCTGTGAATAGCACGCTGCTAACCATCAACGCAGGGGACTATATCTTCTACACAGACTGGATGTGGTCATCATTTGTTGTATTTTCGATCTCGCAATCTACAATGCTCGCAGTGGGGGCGATATACTACATGTTGTTCACAGGAGTTCCAGGAACTGCCACATATTACGCCACAATCATGACAATCTACACATGGGTCGCCAAGGGTGCATGGTTTGCATTGGGCTATCCATATGACTTCATCACGGTGCCAATATGGATACCATCGGCAATGCTTTTGGACCTAACATACTGGGCTACAAGAAGGAACAAACACGCTGCCATAATCATAGGCGGAACGCTCGTTGGCCTATCCTTACCGCTGTTCAACATGGTCAACTTGCTGCTTATACGAGATCCACTGGAGGTGGCATTCAAGTACCCTAGACCCACGCTGCCAGCATATATGACCCCCATAGAGCCTCAGGTCGGGAAATTCTACAACAGTCCTGTAGCTTTGGGTGCGGGTGCAAGCGCTGTGCTGACGGTTCCGATAGCTGCGTTAGGTGCGAAGCTCAACACG
>AB353468
ACTACACACTATCTATTCATAGTTGTAGTTGCTGTAAGTAGTACATTATTGACAATCAACGCAGGAGACTACATCTTCTACACTGATTGGGCGTGGACATCATTCGTAGTGTTCTCAATATCCCAATCAACCATGCTTGTAGTTGGTGCAATCTATTACATGCTATTCACCGGAGTACCAGGGACTGCAACATATTATGCAACAATCATGACTATCTATACATGGGTAGCCAAAGGAGCTTGGTTTGCACTAGGATATCCATATGACTTCATCGTAACACCCGTCTGGATACCTTCAGCAATGCTGCTAGATTTGACATATTGGGCAACAAGAAGGAATAAGCACGCTGCCATTATTATTGGCGGAACACTGGTTGGGCTTTCATTGCCAATATTCAATATGATCAATCTGTTGTTAGTCAGAGATCCTCTGGAGATGGCATTCAAGTATCCTCGGCCAACATTGCCTCCATATATGACGCCAATTGAGCCCCAGGTCGGAAAGTTCTACAATAGTCCCGTGGCGCTAGGATCGGGAGCTGGAGCTGTGCTAAGTGTTCCGATAGCTGCACTGGGTGCGAAACTCAATACT
>AB353470
ACTACACACTATCTATTCATAGTTGTAGTTGCTGTAAATAGTACATTATTGACAATCAACGCAGGAGACTACATCTTCTACACTGATTGGGCGTGGACATCATTCGTAGTGTTCTCAATATCCCAATCAACCATGCTTGTAGTTGGTGCAATCTATTACATGCTATTCACCGGAGTACCAGGGACTGCAACATATTATGCAACAATCATGACTATTTATACATGGGTAGCCAAAGGAGCTTGGTTTGCACTAGGATATCCATATGACTTCATCGTAACACCAGTCTGGATACCTTCAGCAATGCTGCTAGATTTGACATATTGGGCAACAAGAAGGAATAAACACGCCGCCATTATTATTGGCGGAACACTGGTTGGTCTTTCATTGCCAATATCCAATATGATCAATCTGTTGTTAGTCAGAGATCCACTGGAGATGGCATTCAAGTATCCTCGTCCAACATTGCCTCCGTATATGACGCCAATTGAGCCTCAGGTCGGAAAGTTCTATAATAGTCCCGTGGCGCTAGGATCGGGAGCTGGAGCTGTGCTAAGTGTTCCGATAGCTGCACTGGGTGCGAAACTCAATACT
>AB353472
ACTACACACTATCTATTCATAGTTGTAGTTGCTGTAAATAGTACCTTATTGACAATCAACGCAGGAGACTACATCTTCTACACTGACTGGGCTTGGACGTCGTTTGTAGTATTTTCGATATCACAATCGACAATGCTTGCAGTAGGAGCAATTTACTACATGCTCTTTACAGGAGTTCCAGGTACAGCGACATATTACGCAACCATTATGACAATTTATACATGGGTTGCAAAAGGAGCTTGGTTTGCATTAGGATACCCGTATGACTTCATCGCAGTACCAGTATGGATACCTTCAGCAATGTTGTTAGACCTTACATATTGGGCCACGAGGCGCAATAAGCACGCCGCTATACTTATCGGCGGAACTTTGATCGGTCTCTCAATCCCACTCTTCAACATGATAAACTTACTGCTGGTAAGAGATCCCCTGGAAGTAGCATTCAAGTATCCTCGACCGACATTGCCACCTTACATGACGCCTATAGAACCTCAGGTCGGTAAGTTCTACAACAGTCCCGTAGCCTTGGGAGCTGGCGCTGGGGCAGTGCTAACTGTGCCTATTGCAGCGTTAGGTGCGAAACTAAACACG
>AB353473
ACTACACACTATCTATTCATAGTTGTAGTTGCTGTAAATAGTACATTATTGACGATCAATGCAGGAGACTACATATTCTATACTGATTGGGCGTGGACCTCATTCGTAGTATTCTCAATAGCCCAATCAACTATGCTTGTAGTTGGTGCAATCTATTACATGCTATTCACCGGTGTACCAGGAACTGCAACATATTACGCAACAATCATGACTATCTATACATGGGTAGCCAAAGGAGCTTGGTTTGCGCTAGGATATCCAATGGACTTCATCACCGTACCTGTTTGGATACCTTCAGCTATGCTGTTAGATTTGACATATTGGGCAACAAGAAGGAATAAACATGCTGCCATTATAATTGGCGGAACATTGGTTGGACTTTCACTGCCAATATTTAATATGATCAATCTACTGCTGGTCAGAGATCCTCTAGAAATGGCATTCAAATATCCTCGTCCGACATTGCCTCCATACATGACACCAATCGAGCCTCAGGTCGGAAAGTTCTACAATAGTCCCGTAGCGCTAGGATCGGGAGCTGGAGCTGTACTAAGTGTTCCAATAGCCGCACTAGGTGCTAAACTTAATACC
>AB353474
ACAACACACTACTTATTCATAGTAGTAGTTGCTGTTAACAGCACCTTACTTACTATCAATGCAGGAGACTACATTTTCTACAGTGATTGGGCTTGGACATCATTCGTAGTATTCTCGATATCACAATCAACTATGCTTGTGGTAGGTGCGATATACTATATGTTGTTCACAGGTGTTCCGGGAACGGCTACGTATTATGCGACAATCATGACAATTTACACTTGGGTGGCAAAAGGTGCATGGTTCGCGTTGGGATATCCTTACGACTTCGTTGTAACACCAGTTTGGATACCTTCGGCAATGCTCTTGGATCTCACGTATTGGGCCACAAGAAGAAATAAGCACGCAGCGATAATAATAGGCGGAACATTGGTCGGACTTTCATTGCCAATATTCAACATGATCAATCTGTTGTTAGTGAGAGATCCATTGGAGATGGCATTCAAGTATCCGCGGCCTACATTGCCTCCGTATATGACGCCCATAGAGCCTCAGGTCGGAAAGTTCTACAACAGTCCCGTAGCATTAGGATCAGGTGCAGGAGCAGTACTTAGTGTACCGATTGCTGCATTGGGAGCAAAGCTCAACACG
>AB353475
ACAACGCACTATCTGTTCATAGTAGTAGTTGCTGTGAATAGCACTCTGCTGACAATTAATGCAGGAGACTACATCTTCTACACTGACTGGGCTTGGACGTCGTTTGTAGTATTTTCGATATCACAATCGACAATGCTTGCAGTAGGAGCAATTTACTACATGCTCTTTACAGGAGTTCCAGGTACAGCGACATATTACGCAACCATTATGACAATTTATACATGGGTTGCAAAAGGAGCTTGGTTTGCATTAGGATACCCGTATGACTTCATCGCAGTACCAGTATGGATACCTTCAGCAATGTTGTTAGACCTTACATATTGGGCCACGAGGCGCAATAAGCACGCCGCTATACTTATCGGCGGAACTTTGATCGGTCTCTCAATCCCACTCTTCAACATGATAAACTTACTGCTGGTAAGAGATCCCCTGGAAGTAGCATTCAAGTATCCTCGACCGACATTGCCACCTTACATGACGCCTATAGAACCTCAGGTCGGTAAGTTCTACAACAGTCCCGTAGCCTTGGGAGCTGGCGCTGGGGCAGTGCTAACTGTGCCTATTGCAGCGTTAGGTGCGAAACTAAACACG
>AB353476
ACTACACACTATCTATTCATAGTTGTAGTTGCTGTAAATAGTACATTACTGACGATCAATGCAGGAGACTACATATTCTATACTGATTGGGCGTGGACCTCATTCGTAGTATTCTCAATAGCCCAATCAACTATGCTTGTAGTTGGTGCAATCTATTACATGCTATTCACCGGTGTACCAGGAACTGCAACATATTACGCAACAATCATGACTATCTATACATGGGTAGCCAAAGGAGCTTGGCTTGCGCTAGGATATCCAATGGACTTCATCACCGTACCTGTTTGGATACCTTCAGCTATGCTGTTAGATTTGACATATTGGGCAACAAGAAGGAATAAACATGCTGCCATTATAATTGGCGGAACATTGGTTGGACTTTCACTGCCAATATTTAATATGATCAATCTACTGCTGGTCAGAGATCCTCTAGAGATGGCATTCAAATATCCTCGTCCGACATTGCCTCCATACATGACACCAATCGAGCCCCAGGTCGGAAAGTTCTACAATAGTCCCGTAGCGCTAGGATCGGGAGCTGGAGCTGTACTAAGTGTTCCAATAGCCGCACTAGGTGCTAAACTTAATACC
>AB353477
ACTACACACTATCTATTCATAGTTGTAGTTGCTGTAAATAGTACCTTATTGACAATCAATGCAGGAGATTACATCTTCTACACTGATTGGGCGTGGACATCATTCGTAGTGTTCTCAATATCCCAATCAACCATGCTTGTAGTTGGTGCAATCTATTACATGCTATTCACCGGAGTACCAGGGACTGCAACATATTATGCAACAATCATGACTATCTATACATGGGTAGCCAAAGGAGCTTGGTTTGCACTAGGATATCCATATGACTTCATAGTAACACCCGTGTGGATACCTTCAGCAATGCTGCTAGATTTGACATATTGGGCAACAAGAAGGAATAAACACGCTGCCATTATTATTGGCGGAACGCTGGTTGGTCTTTCATTGCCAATATTCAATATGATCAATCTATTGTTAGTCAGAGATCCACTGGAGATGGCATTCAAGTATCCTCGTCCAACATTGCCTCCGTATATGACGCCAATTGAGCCTCAGGTCGGAAAGTTCTACAATAGTCCCGTGGCGCTAGGATCGGGAGCTGGAGCTGTACTAAGTGTTCCGATAGCTGCACTGGGTGCGAAACTCAATACT
>AB353478
ACTACACACTATCTATTCATAGTTGTAGTTGCTGTAAATAGTACCTTATTGACAATCAACGCAGGAGACTACATCTTCTACACTGATTGGGCGTGGACATCATTCGTAGTGTTCTCAATATCCCAATCAACCATGCTTGTAGTTGGTGCAATCTATTACATGCTATTCACCGGAGTACCAGGGACTGCAACATATTATGCAACAATCATGACTATCTATACATGGGTAGCCAAAGGAGCTTGGTTTGCACTAGGATATCCATATGACTTCATCGTAACACCCGTCTGGATACCTTCAGCAATGCTGCTAGATTTGACATATTGGGCAACAAGAAGGAATAAACACGCTGCCATTATTATTGGCGGGACACTAGTTGGTCTTTCATTGCCAATATTCAATATGATCAATCTGTTGTTAATCAGAGATCCACTGGAGATGGCATTCAAGTATCCTCGTCCAACATTGCCTCCGTATATGACGCCAATTGAGCCTCAGGTCGGAAAGTTCTACAATAGTCCCGTGGCGCTAGGATCGGGAGCTGGAGCTGTGCTAAGTGTTCCGATAGCTGCACTGGGTGCGAAACTCAATACT
>AB353479
ACAACCCACTATCTGTTCATTGTTGTAATTGCAGTCAATAGCACACTGCTGACAATTAATTCAGGAGACTACCTTTTCTACAGTGATTGGGCTTGGACATCATTCGTAGTATTCTCAATATCACAATCAACTATGCTTGTGGTAGGTGCGATATACTATATGTTGTTCACAGGTGTTCCGGGAACAGCTACGTATTATGCGACAATCATGACAATTTACACTTGGGTGGCAAAAGGTGCATGGTTCGCGTTGGGATATCCTTACGACTTCGTGGTAACACCAGTTTGGATACCTTCGGCAATGCTCTTGGATCTCACGTATTGGGCCACAAGAAGAAATAAGCACGCAGCGATAATAATAGGCGGAACATTGGTCGGACTTTCATTGCCAATATTCAACATGATCAATCTGTTGTTAGTGAGAGATCCATTGGAGATGGCATTCAAGTATCCGCGGCCTACATTGCCTCCGTATATGACGCCCATAGAGCCTCAGGTCGGAAAGTTCTACAACAGTCCCGTAGCATTAGGATCAGGTGCAGGAGCAGTACTTAGTGTACCGATTGCTGCATTGGGAGCAAAGCTCAACACG
>AB353480
ACTACACACTATCTATTCATAGTTGTAGTTGCTGTAGATAGTACATTACTGACGATCAATGCAGGAGACTACATATTCTATACTGATTGGGCGTGGACCTCATTCGTAGTATTTTCAATAGCCCAATCAACTATGCTTGTAGTTGGTGCAATCTATTACATGCTATTCACCGGTGTACCAGGAACTGCAACATATTACGTAACAATCATGACTATCTATACATGGGTAGCCAAAGGAGCTTGGTTTGCGCTAGGATATCCAATGGACTTCATCACCGTACCTGTTTGGATACCTTCAGCTATGCTGTTAGATTTGACATATTGGGCAACAAGAAGGAATAAACATGCTGCCATTATAATTGGCGGAACATTGGTTGGACTTTCACTGCCAATATTTAATATGATCAATCTACTGCTGGTCAGAGATCCCCTAGAAATGGCATTCAAATATCCTCGTCCGACATTGCCTCCATACATGACACCAATCGAGCCCCAGGTCGGAAAGTTCTACAATAGTCCCGTAGCGCTAGGATCGGGAGCTGGAGCTGTACTAAGTGTTCCAATAGCAGCACTAGGTGCTAAACTTAATACC
>AB353481
ACAGCGCACTATCTGTTCATAGCAGTAGTTGCTGTGAATAGCACTCTGCTGACAATTAATGCAGGAGACTACATCTTCTACACTGACTGGGCTTGGACGTCGTTTGTAGTATTTTCGATATCACAATCGACAATGCTTGCAGTAGGAGCAATTTACTTCATGCCCTTTACAGGAGTTCCAGGTACAGCGACATATTACGCAACCATTATGACAATTTATACATGGGTTGCAAAAGGAGCTTGGTTTGCATTAGGATACCCGTATGACTTCATCGCAGTACCAGTATGGATACCTTCAGCAATGTTGTTAGACCTTACATATTGGGCCACGAGGCGCAATAAGCACGCCGCTATACTTATCGGCGGAACTTTGATCGGTCTCTCAATCCCACTCTTCAACATGATAAACTTACTGCTGGTAAGAGATCCCCTGGAAGTAGCATTCAAGTATCCTCGACCGACATTGCCACCTTACATGACGCCTATAGAACCTCAGGTCGGTAAGTTCTACAACAGTCCCGTAGCCTTGGGAGCTGGCGCTGGGGCAGTGCTAACTGTGCCTATTGCAGCGTTAGGTGCGAAACTAAACACG
>AB353482
ACTACACACTATCTATTCATAGTTGTAGTTGCTGTAAATAGTACCTTATTGACAATCAACGCAGGAGACTACATCTTCTACACTGATTGGGCGTGGACATCATTCGTAGTGTTCTCAATATCCCAATCAACCATGCTTGTAGTTGGTGCAATCTATTACATGCTATTCACCGGAGTACCAGGGACTGCAACATATTATGCAACAATCATGACTATCTATACATGGGTAGCCAAAGGAGCTTGGTTTGCTCTAGGATATCCATATGACTTCATAGTAACACCCGTCTGGATACCTTCAGCAATGCTGCTAGATTTGACATATTGGGCAACAAGAAGGAATAAACACGCTGCTATTATTATTGGCGGAACGCTGGTTGGTCTTTCATTGCCAATATTCAATATGATCAATCTGTTGTTAGTCAGAGATCCACTGGAGATGGCATTCAAGTATCCTCGTCCAACATTGCCTCCGTATATGACGCCAATTGAGCCTCAGGTCGGTAAGTTCTACAATAGTCCCGTGGCGCTAGGATCGGGAGCTGGAGCTGTGCTAGGTGTTCCGATAGCTGCACTGGGTGCGAAACTCAATACT
>AB353483
ACAACACACTACTTATTCATAGTAGTAGTTGCTGTTGACAGCACCTTACTTACTATCAATGCAGGAGACTACATTTTCTACAGTGATTGGGCTTGGACATCATTCGTAGTATTCTCGATATCACAATCAACTATGCTTGTGGTAGGTGCGATATGCTATATGTTGCTCACAGGTGTTCCGGGAACAGCTACGTATTATGCGACAATCATGACAATTTACACTTGGGTGGCAAAAGGTGCATGGTTCGCGTTGGGATATCCTTACGACTTCGTTGTAACACCAGTTTGGATACCTTCGGCAATGCTCTTAGATCTCACGTATTGGGCCACAAGAAGAAATAAGCACGCAGCGATAATAATTGGCGGAACATTGGTCGGACTTTCATTGCCAATATTCAACATGATCAATCTGTTGTTAGTGAGAGATCCATTGGAGATGGCATTCAAGTATCCGCGGCCTACATTGCCTCCGTATATGACGCCCATAGAGCCTCAGGTCGGAAAGTTCTACAACAGTCCCGTAGCTTTAGGTTCAGGTGCAGGAGCAGTACTTAGTGTACCAATTGCTGCATTAGGAGCAAAGCTCAACACG
>AB353484
GCTACACACTACTTATTCATAGTAGTAGTTGCTGTTAACAGCACATTACTTACTATCAATGCAGGAGACTACATTTTCTACAGTGACTGGGCATGGACATCATTCGTAGTATTTTCCATATCACAATCAACTATGCTTGTGGTAGGTGCGATATACTATATGTTGTTCACAGGGGTTCCGGGAACTGCTACGTATTACGCGACAATAATGACAATTTATACTTGGGTGGCAAAAGGTGCATGGTTTGCATTGGGATATCCGTATGATTTCGTCGTAACACCCGTTTGGATACCTTCAGCTATGCTCTTGGATCTTACGTATTGGGCCACTAGGAGGAATAAGCACGCGGCAATAATAATTGGTGGAACATTGGTCGGACTTTCACTGCCAATGTTCAATATGATTAATCTGCTGTTGGTGAGAGATCCATTGGAGATGGCATTCAAGTATCCGCGGCCTACGTTGCCTCCTTATATGACGCCCATCGAGCCCCAGGTAGGTAAGTTCTACAATAGTCCCGTAGCGTTAGGTTCAGGTGCAGGAGCAGTACTTAGCGTACCAATAGCGGCATTAGGAGCAAAACTCAACACA
>AB353485
ACTACACACTATTTATTCATAGTTGTAGTTGCTGTAAATAGTACATTATTGACAATCAACGCAGGAGACTACATATTCTATACCGATTGGGCGTGGACGTCATTCGTCGTATTCTCAATCTCACAATCAACAATGCTCGTAGTAGGCGCAATCTATTACATGCTATTCACCGGAGTACCAGGGACTGCAACATATTATGCAACGATCATGACTATCTATACATGGGTAGCTAAAGGTGCATGGTTTGCATTAGGATATCCATATGACTTTATCGTGACACCTGTTTGGATACCTTCAGCAATGTTGTTAGATTTGACATATTGGGCAACAAGAAGGAATAAACATGCTGCCATTATAATTGGCGGAACATTGGTTGGACTTTCACTGCCAGTATTCAATATGATCAATCTGCTGCTAGTAAGAGATCCTCTGGAGATGGCATTCAAGTATCCTCGACCTACATTGCCTCCATATATGACTCCAATTGAGCCTCAGGTCGGTAAGTTCTACAATAGTCCCGTCGCGCTAGGATCGGGAGCTGGGGCCGTGCTAAGTGTTCCAATAGCTGCACTAGGTGCAAAACTCAATACA
>AB353486
ACTACACACTATCTATTCATAGTTGTAGTTGCTGTAAATAGTACATTATTGACGATCAATGCAGGAGACTACATATTCTATACTGATTGGGCGTGGACCTCATTCGTAGTATTCTCAATAGCCCAATCAACTATGCTTGTAGTTGGTGCAATCTATTACATGCTATTCACCGGTGTACCAGGAACTGCAACATATTACGCAACAATCATGACTATCTATACATGGGTAGCCAAAGGAGCTTGGTTTGCGCTAGGATATCCAATGGACTTCATCACCGTACCTGTTTGGATACCTTCAGCTATGCTGTTAGATTTGACATATTGGGCAACAAGAAGGAATAAACATGCTGCCATTATAATTGGCGGAACATTGGTTGGACTTTCACTGCCAATATTTAATATGATCAATCTACTGCTGGTCAGAGATCCCCTAGAAATGGCATTCAAATATCCTCGTCCGACATTGCCTCCATACATGACACCAATCGAGCCTCAGGTCGGAAAGTTCTACAATAGTCCCGTAGCGCTAGGATCGGAAGCTGGAGCTGTACTAAGTGTTCCAGTAGCTGCACTAGGTGCTAAACTTAATACC
>AB353487
ACTACACACTATCTATTCATAGTTGTAGTTGCTGTAAATAGTACCTTATTGACAATCAATGCAGGAGACTACATCTTCTACACTGATTGGGCGTGGACATCATTCGTAGTGTTCTCAATATCCCAACCAACCATGCTTGTAGTTGGTGCAATCTATTACATGCTATTCACCGGAGTACCTGGGACTGCAACATATTATGCAACAATCATGACTATCTATACATGGGTAGCCAAAGGAGCTTGGTTTGCACTAGGATATCCATATGACTTCATAGCAGTACCCGTGTGGATACCTTCAGCAATGCTGCTAGATTTGACATATTGGGCAACAAGAAGGAATAAACACGCTGCCATTATTATTGGCGGAACGCTGGTTGGTCTTTCATTGCCAATATTCAATATGATCAATCTGTTGTTAGTCAGAGATCCACTGGAGATGGCATTCAAGTATCCTCGTCCAACATTGCCTCCGTATATGACGCCAATTGAGCCTCAGGTCGGAAAGTTCTACAATAGTCCCGTGGCGCTAGGATCGGGAGCTGGAGCTGTACTAAGTGTTCCGATAGCTGCACTGGGTGCGAAACTCAATACT
>AB353488
ACAACACACTATCTGTTCATAGTTGTAGTTGCCGTAAATAGTACTCTGCTGACTATTAACGCAGGAGACTACATCTTCTATACTGACTGGGCTTGGACTTCATTTGTCGTATTTTCGATTTCACAATCGACTATGCTTGCGGTAGGAGCTATATATTATATGCTCTTTACAGGAGTTCCAGGAACCGCTACATACTATGCAACCATTATGACAATCTACACATGGGTTGCAAAGGGTGCATGGTTTGCATTGGGGTACCCATACGATTTCGTTACGACACCAGTATGGATACCATCAGCAATGTTGTTAGACCTTACGTATTGGGCCACTAGACGCAACAAGCATGCTGCCATAATTATTGGTGGAACGTTGATCGGTCTATCGCTCCCAATGTTCAACATGATAAATCTATTGCTGATAAGGGATCCTCTAGAGGTCGCATTCAAGTATCCAAGGCCTACGCTTCCTCCCTACATGACCCCTATCGAGCCTCAGGTCGGTAAATTCTACAACAGTCCTGTAGCGTTAGGTTCAGGTGCAGGCGCAGTGCTAACTGTTCCTATAGCAGCGCTAGGCGCAAAGCTGAACACA
>AB353489
ACAACCCACTATCTGTTCATTGTTGTAGTTGCTGTCAATAGCACGCTACTGACAATTAATGCAGGAGACTATATCTTCTACACCGACTGGGCTTGGACATCCTTTGTAATATTTTCGATTTCACAATCGACTATGCTTGCAGTAGGAGCTGTCTATTACTTGCTCTTTACAGGAGTTCCAGGAACAGCCACGTATTACGCAACCATAATGACTATCTATACATGGGTTGCAAAGGGTGCGTGGTTTGCATTAGGATACCCATATGACTTCGTAGCAGTACCAGTATGGATACCTTCAGCCATGTTGTTGGACCTTACGTATTGGGCTACGCGGCGCAATAAGCATATGCTAATACTCGTCGGCGGTACCTTGGTTGGTCTATCACTTCCGTTATTCAACATGGTCAACCTGCTGCTAGTGCGAGATCCGTTGGAAGTCGCATTCAAGTATCCTAGACCCACATTGCCGCCTTATATGACGCCAATTGAGCCTCAGGTCGGAAAGTTCTACAACAGTCCCGTAGCCTTGGGAGCAGGCGCTTCAGCAGTGCTAACTGTGCCTATAGCAGCATTGGGTGCTAAACTGAACACG
>AB353491
ACAACACACTACTTATTCATAGTAGTAGTTGCTGTTAACAGCACCTTACTTACTATCAATGCAGGAGACTACATTTTCTACAGTGATTGGGCTTGGACATCATTCGTAGTATTCTCGATATCACAATCAACTATGCTTGTGGTAGGTGCGATATACTATATGTTGTTCACAGGTGTTCCGGGAACAGCTACGTATTATGCGACAATCATGACAATTTACACTTGGGTGGCAAAAGGTGCATGGTTCGCGTTGGGATATCCTTACGACTTCGTTGTAACACCAGTTTGGATACCTTCGGCAATGCTCTTGGATCTCACGTATTGGGCCACAAGAAGAAATAAGCACGCAGCGATAATAATAGGCGGAACATTGGTCGGACTTTCATTGCCAATATTCAACATGATCAATCTGTTGTTAGTGAGAGATCCATTGGAGATGGCATTCAAGTATCCGCGGCCTACATTGCCTCCGTATATGACGCCCATAGAGCCTCAGGTCGGAAAGTTCTACAACAGTCCCGTAGCATTAGGATCAGGTGCAGGAGCAGTACTTAGTGTACCGATTGCTGCATTGGGAGCAAAGCTCAACACG
>AB353492
ACTACACACTATCAATTCTTACTTGTAGTTGCTGTAAATAGTACCTTATTGACAATCAACGCAGGAGACTACATCTTCTACACTGATTGGGCGTGGACATCATTCGTAGTGTTCTCAATATCCCAATCAACCATGCTTGTAGTTGGTGCAATCTATTACATGCTATTCACCGGAGTACCAGGGACTGCAACATATTATGCAACAATCATGACTATCTATACATGGGTAGCCAAAGGAGCTTGGTTTGCACTAGGATATCCATATGACTTCATCGTAACACCCGTCTGGATACCTTCAGCAATGCTGCTAGATTTGACATATTGGGCAACAAGAAGGAATAAACACGCTGCCATTATTATTGGCGGGACACTAGTTGGTCTTTCATTGCCAATATTCAATATGATCAATCTGTTGTTAATCAGAGATCCACTGGAGATGGCATTCAAGTATCCTCGTCCAACATTGCCTCCGTATATGACGCCAATTGAGCCTCAGGTCGGAAAGTTCTACAATAGTCCCGTGGCGCTAGGATCGGGAGCTGGAGCTGTGCTAAGTGTTCCGATAGCTGCACTGGGTGCGAAACTCAATACT
>AB353494
ACAACGCATTATCTGTTCATAGTTGTCGTAGCTGTTAACAGCACGCTGCTGACTATTAATGCTGGAGACTACATATTCTACACTGATTGGGCGTGGACTTCATTCGTCGTGTTCTCTATATCGCAATCAACGATGCTCGTTGTGGGTGCCATCTATTACATGTTGTTTACGGGAGTGCCGGGGACAGCAACCTACTATGCCACTATAATGACAATTTATACATGGGTTGCGAAAGGAGCTTGGTTTGCTCTTGGATATCCATACGACTTCATTACGGTACCGGTGTGGATTCCATCTGCAATGTTGCTGGACCTGTCGTACTGGGCAACAAGAAGGAACAAACACGCAGCGATACTGATAGGAGGAACATTGGTTGGACTTTCACTGCCACTGTTTAACATGATCAACCTATTGACCATACGCGATCCACTGGAAATGGCATTCAAGTATCCTAGACCAACACTACCTCCATACATGACCCCAATCGAACCGCAAGTCGGTAAATTCTATAATAGTCCAGTAGCCTTAGGAGCTGGCGCGGGAGCCGTGCTATCTGTGCCAATCGCAGCTTTGGGTGCAAAACTCAATACA
>AB353495
ACTACACACTATCTATTCATAGTTGTAGTTGCTGTAAATAGTACATTATTGACGATCAATGCAGGAGACTACATATTCTATACTGATTGGGCGTGGACCTCATTCGTAGTCTTCTCAATAGCCCAATCAACTATGCTTGTAGTTGGTGCAATCTATTACATGCTATTCACCGGTGTACCAGGAACTGCAACATATTACGCAACAATCATGACTATCTATACATGGGTAGCCAAAGGAGCTTGGTTTGCGCTAGGATATCCAATGGACTTCATCACCGTACCTGTTTGGATACCTTCAGCTATGCTGTTAGATTTGACATATTGGGCAACAAGAAGGAATAAACATGCTGCCATTATAATTGGCGGAACATTGGTTGGACTTTCACTGCCAATATTTAATATGATCAATCTACTGCTGGTCAGAGATCCTCTAGAAATGGCATTCAAATATCCTCGTCCGACATTGCCTCCATACATGACACCAATCGAGCCTCAGGTCGGAAAGTTCTACAATAGTCCCGTAGCGCTAGGATCGGGAGCTGGAGCTGTACTAAGTGTTCCAATAGCCGCACTAGGTGCTAAACTCAATACC
>AB353497
ACTACACACTATCTATTCATAGTTGTAGTTGCTGTAAATAGTACATTACTGACGATCAATGCAGGAGACTACATATTCTATACTGATTGGGCGTGGACCTCATTCGTAGTATTCTCAATAGCCCAATCAACTATGCTTGTAGTTGGTGCAATCTATTACATGCTATTCACCGGTGTACCAGGAACTGCAACATATTACGCAACAATCATGACTATCTATACATGGGTAGCCAAAGGAGCTTGGTTTGCGCTAGGATATCCAATGGACTTCATCACCGTACCTGTTTGGATACCTTCAGCTATGCTGTTAGATTTGACATATTGGGCAACAAGAAGGAATAAACATGCTGCCATTATAATTGGCGGAACATTGGTTGGACTTTCACTGCCAATATTTAATATGATCAATCTACTGCTGGTCAGAGATCCTCTAGAGATGGCATTCAAATATCCTCGTCCGACATTGCCTCCATACATGACACCAATCGAGCCCCAGGTCGGAAAGTTCTACAATAGTCCCGTAGCGCTAGGATCGGGAGCTGGAGCTGTACTAAGTGTTCCAATAGCCGCACTAGGTGCTAAACTTAATACC
>AB353498
ACTACACACTATCTATTCATAGTTGTAGTTGCTGTAAATAGTACCTTATTGACAATCAATGCAGGAGATTACATCTTCTACACTGATTGGGCGTGGACATCATTCGTAGTGTTCTCAATATCCCAATCAACCATGCTTGTAGTTGGTGCAATCTATTACATGCTATTCACTGGAGTACCAGGGACTGCAACATATTATGCAACAATCATGACTATCTATACATGGGTAGCCAAAGGAGCTTGGTTTGCACTAGGATATCCATATGACTTCATAGTAACACCCGTGTGGATACCTTCAGCAATGCTGCTAGATTTGACATATTGGGCAACAAGAAGGAATAAACACGCTGCCATTATTATTGGCGGAACGCTGGTTGGTCTTTCATTGCCAATATTCAATATGATCAATCTGTTGTTAGTCAGAGATCCACTGGAGATGGCATTCAAGTATCCTCGTCCAACATTGCCTCCGTATATGACGCCAATTGAGCCTCAGGTCGGAAAGTTCTACAATAGTCCCGTGGCGCTAGGATCGGGAGCTGGAGCTGTACTAAGTGTTCCGATAGCTGCACTGGGTGCGAAACTCAATACT
>AB353499
ACAACACACTACTTATTCATAGTAGTAGTTGCTGTTAACAGCACCTTACTTACTATCAATGCAGGAGACTACATTTTCTACAGTGATTGGGCTTGGACATCATTCGTAGTATTCTCGATATCACAATCAACTATGCTTGTGGTAGGTGCGATATACTATATGTTGTTCACAGGTGTTCCGGGAACAGCTACGTATTATGCGACAATCATGACAATTTACACTTGGGTGGCAAAAGGTGCATGGTTCGCGTTGGGATATCCTTACGACTTCGTTGTAACACCAGTTTGGATACCTTCGGCAATGCTCTTGGATCTCACGTATTGGGCCACAAGAAGAAATAAGCACGCAGCGATAATAATTGGCGGAACATTGGTCGGACTTTCATTGCCAATATTCAACATGATCAATCTGTTGTTAGTGAGAGATCCATTGGAGATGGCATTCAAGTATCCGCGGCCTACATTGCCTCCGTATATGACGCCCATAGAGCCTCAGGTCGGAAAGTTCTACAACAGTCCCGTAGCATTAGGATCAGGTGCAGGAGCAGTACTTAGTGTACCGATTGCTGCATTGGGAGCAAAGCTCAACACG
>AB353500
ACTACACACTATCTATTCATAGTTGTAGTTGCTGTAAATAGTACATTATTGACAATCAACGCAGGAGACTACATCTTCTACACTGATTGGGCGTGGACATCATTCGTAGTGTTCTCAATATCCCAATCAACCATGCTTGTAGTTGGTGCAATCTATTACATGCTATTCACCGGAGTACCAGGGACTGCAACATATTATGCAACAATCATGACTATCTATACATGGGTAGCCAAAGGAGCTTGGTTTGCACTAGGATATCCATATGACTTCATCGTAACACCCGTCTGGATACCTTCAGCAATGCTGCTAGATTTGACATATTGGGCAACAAGAAGGAATAAACACGCTGCCATTATTATTGGCGGAACACTGGTTGGTCTTTCATTGCCAATATTCAATATGATCAATCTGTTGCTAGTCAGAGATCCACTGGAGGTGGCATTCAAGTATCCTCGTCCAACATTGCCTCCGTATATGACGCCAATTGAGCCTCAGGTCGGAAAGTTCTACAATAGTCCCGTGGCGCTAGGATCGGGAGCTGGAGCTGTGCTAAGTGTTCCGATAGCTGCACTGGGTGCGAAACTCAATACT
>AB353501
ACAACACACTATCTGTTCATAGTTGTAGTTGCCGTAAATAGTACTCTGCTGACTATTAACGCAGGAGACTACATCTTCTATACTGACTGGGCTTGGACTTCATTTGTCGTATTTTCGATTTCACAATCGACTATGCTTGCGGTAGGAGCTATATATTATATGCTCTTTACAGGAGTTCCAGGAACCGCTACATACTATGCAACCATTATGACAATCTACACATGGGTTGCAAAGGGTGCATGGTTTGCATTGGGGTACCCATACGATTTCGTTACGACACCAGTATGGATACCATCAGCAATGTTGTTAGACCTTACGTATTGGGCCACTAGACGCAACAAGCATGCTGCCATAATTATTGGTGGAACGTTGATCGGTCTATCGCTCCCAATGTTCAACATGATAAATCTATTGCTGATAAGGGATCCTCTAGAGGTCGCATTCAAGTATCCAAGGCCTACCCTTCCTCCCTACATGACCCCTATCGAGCCTCAGGTCGGTAAATTCTACAACAGTCCTGTAGCGTTAGGTTCAGGTGCAGGCGCAGTGCTAACTGTTCCTATAGCAGCGCTAGGAGCAAAGCTGAACACA
>AB373235
TGTACACACTACTTATTCATAGTAGTCGTAGCAGTTAACTCAACACTGTTAACAATTAATGCAGGAGACTACATCTTCTACACTGACTGGGCTTGGACTTCGTACACGGTATTCTCAATATCGCAAACGTTGATGCTTATAGTAGGTGCAACATATTATCTTACATTTACAGGCGTTCCAGGCACAGCAACATACTACGCTCTGATTATGACAGTATACACATGGATTGCCAAAGCCGCATGGTTTTCACTCGGTTATCCATATGACTTCATTGTAACTCCAGTTTGGCTACCATCAGCAATGCTGTTGGACTTAGTTTACTGGGCAACAAAGAAGAACAAGCACTCCTTGATACTGTTTGGCGGCGTACTGGTAGGAATGTCTTTACCATTGTTCAACATGGTAAACCTGATAACAGTAGCAGACCCACTTGAAACGGCATTCAAGTATCCAAGACCCACATTGCCACCATACATGACACCGATAGAACCGCAGGTAGGTAAGTTCTATAACAGCCCAGTTGCTCTCGGTGCAGGTGCAGGTGCAGTATTGGGATGTACGTTTGCAGCATTAGGTTGTAAACTTAATACT
>AB373236
TGTACACACTACTTGTTCATAGTAGTGGTTGCAGTTAACTCCACACTGTTAACAATTAATGCAGGAGACTACATCTTCTACACTGACTGGGCCTGGACTTCGTACACGGTATTCTCAATATCGCAAACGTTGATGCTCATAGTAGGTGCAACATATTATCTTACATTTACTGGCGTTCCAGGCACAGCAACGTACTACGCTCTAATTATGACAGTATACACGTGGATAGCAAAAGCCGCATGGTTTTCACTTGGTTATCCATATGACTTCATTGTAACACCGGTTTGGTTGCCATCAGCAATGCTGTTGGACTTAGTTTACTGGGCAACAAAGAAGAACAAGCACTCCTTGATACTGTTTGGCGGCGTACTGGTAGGAATGTCATTACCATTGTTCAACATGGTAAACCTGATAACAGTAGCAGACCCGCTTGAAACGGCATTCAAGTATCCAAGACCAACATTGCCACCATACATGACACCGATAGAACCGCAAGTAGGCAAGTTCTATAACAGCCCAGTTGCTCTCGGTGCAGGTGCAGGTGCAGTATTGGGTTGTACATTTGCAGCATTAGGTTGTAAACTTAATACT
>AB373238
TGTACACACTACTTGTTCATAGTAGTAGTTGCAGTTAACTCTACACTGTTAACAATTAATGCAGGAGACTACATCTTCTACACTGACTGGGCTTGGACTTCGTACACGGTATTCTCAATATCGCAAACGTTGATGCTCTTAGTAGGTGCAACATATTATCTTACATTTACTGGCGTTCCAGGCACAGCAACGTACTACGCTCTAATTATGACAGTATACACATGGATAGCAAAAGCCGCATGGTTTTCACTCGGCTATCCATATGACTTCATTGTAACTCCAGTTTGGTTGCCATCAGCAATGCTGTTGGACTTAGTTTACTGGGCGACAAAGAAGAACAAGCACTCCTTGATACTGTTTGGCGGCGTACTGGTAGGAATGTCATTACCGTTATTCAACATGGTAAACCTGATAACAGTAGCAGACCCGCTTGAAACGGCATTCAAGTATCCAAGACCAACATTGCCACCATACATGACACCGATAGAACCGCAAGTAGGTAAGTTCTATAACAGCCCAGTTGCTCTCGGTGCAGGTGCAGGTGCAGTATTGGGATGTACATTTGCAGCGTTAGGTTGTAAACTTAATACT
>AB373239
TGTACACACTACTTATTCATAGTAGTAGTTGCAGTTAACTCTACACTGTTAACAATTAATGCAGGAGACTACATCTTCTACACTGACTGGGCTTGGACTTCGTACACGGTATTCTCAATATCGCAAACGTTGATGCTTTTAGTAGGTGCAACATATTATCTAACATTTACAGGCGTTCCAGGCACAGCAACGTACTACGCTCTAATTATGACGGTATACACGTGGATAGCTAAAGCCGCATGGTTTTCACTCGGATATCCATATGACTTCATTGTAACTCCAGTTTGGTTGCCATCAGCAATGCTGTTGGACTTAGTCTACTGGGCAACAAAGAAGAACAAACACTCGTTAATACTGTTTGGAGGCGTACTGGTAGGAATGTCTTTACCATTGTTCAATATGGTAAACCTGATAACAGTCGCAGACCCACTTGAAACGGCATTCAAATATCCAAGACCAACATTGCCACCATACATGACACCTATAGAACCGCAAGTAGGCAAGTTCTATAACAGCCCAGTTGCTCTAGGTGCAGGTGCAGGTGCAGTATTGGGATGTACATTTGCAGCATTAGGTTGCAAACTAAACACT
>AB373240
TGTACACACTACTTATTCATAGTAGTTGTTGCAGTTAACTCAACTCTGTTAACAATTAATGCAGGAGACTACATCTTCTACACTGACTGGGCTTGGACTTCGTACACGGTATTTTCAATATCGCAAACGTTGATGCTAATTGTAGGTGCATGTTATTACTTGACATTTACTGGCGTTCCAGGCACAGCAACGTACTACGCTCTAATTATGACAGTATACACATGGATAGCAAAGGCCGCATGGTTTTCGTTAGGATATCCATATGACTTCATTGTGACTCCAGTTTGGTTACCATCAGCAATGCTGTTGGACTTGGTCTACTGGGCAACAAAGAAGAACAAGCACTCCTTGATACTGTTTGGCGGCGTACTGGTAGGAATGTCTTTACCATTGTTCAACATGGTAAACCTGATAACAGTAGCAGACCCACTAGAAACGGCATTCAAATATCCGAGACCAACATTGCCACCATACATGACACCGATAGAACCCCAGGTTGGTAAGTTCTATAATAGCCCAGTAGCGCTCGGTGCAGGTGCAAGCGCAGTATTGGGATGTACGTTTGCAGCATTAGGTTGTAAACTCAATACT
>AB373241
TGTACACACTACTTATTCATAGTAGTTGTTGCAGTTAACTCAACTCTGTTAACAATTAATGCAGGAGACTACATCTTCTACACTGACTGGGCTTGGACTTCGTACACGGTATTTTCAATATCGCAAACGTTGATGCTAATTGTAGGTGCATGTTATTACTTGACATTTACTGGCGTTCCAGGCACAGCAACGTACTACGCTCTAATTATGACAGTATACACATGGATAGCAAAGGCCGCATGGTTTTCGTTAGGATATCCATATGACTTCATTGTGACTCCAGTTTGGTTACCATCAGCAATGCTGTTGGACTTGGTCTACTGGGCAACAAAGAAGAACAAGCACTCCTTGATACTGTTTGGCGGCGTACTGGTAGGAATGTCTTTACCATTGTTCAACACGGTAAACCTGATAACAGTAGCAGACCCACTAGAAACGGCATTCAAATATCCGAGACCAACATTGCCACCATACATGACACCGATAGAACCCCAGGTTGGTAAGTTCTATAATAGCCCAGTAGCGCTCGGTGCAGGTGCAAGCGCAGTATTGGGATGTACGTTTGCAGCATTAGGTTGTAAACTCAATACT
>AB373242
TGTACACACTACTTGTTCATAGTAGTGGTTGCAGTTAACTCCACACTGTTAACAATTAATGCAGGAGACTACATCTTCTACACTGACTGGGCTTGGACTTCGTACACGGTATTCTCAATATCGCAAACGTTGATGCTCATAGTAGGTGCAACATATTATCTTACATTTACTGGCGTTCCAGGCACAGCAACGTACTACGCTCTAATTATGACAGTATACACATGGATAGCAAAAGCCGCATGGTTTTCACTTGGTTATCCATATGACTTCATTGTAACACCAGTTTGGTTGCCATCAGCAATGCTGTTGGACTTAGTTTACTGGGCAACAAAGAAGAACAAGCACTCCTTGATACTGTTTGGCGGCGTACTGGTAGGAATGTCATTACCATTGTTCAACATGGTAAACCTGATAACAGTAGCAGACCCGCTTGAAACGGCATTCAAGTATCCAAGACCAACATTGCCACCATACATGACACCGATAGAACCGCAAGTAGGCAAGTTCTATAACAGCCCAGTTGCTCTCGGTGCAGGTGCAGGTGCAGTATTGGGTTGTACATTTGCAGCATTAGGTTGTAAACTTAATACT
>AB373243
TGTACGCACTACTTGTTCATTGTAGTAGTTGCAGTAAACTCGACCTTGTTAACAATTAACGCAGGAGACTACATCTTCTATACTGAATGGGCCTGGACTTCGTTTACGGTATTCTCTATATCGCAAACATTGATGCTTGTAGTAGGTGCAACATATTACCTTACATTTACAGGTGTTCCAGGAACCGCAACGTATTATGCGTTGATTATGACGGTGTATACGTGGATAGCAAAAGGTGCATGGTTTGCACTAGGATATCCATATGACTTTATTGTTACACCAGTATGGCTACCATCAGCAATGCTGTTGGACTTGGCGTATTGGGCAACAAAGCGAAACAAACACTCTCTGATATTATTCGGCGGTGTGTTAGTTGGAATGTCATTGCCACTGTTTAACATGGTTAACTTGATTACGGTCGCAGACCCACTAGAAACGGCATTCAAATATCCAAGACCAACATTGCCACCATACATGACCCCGATTGAACCGCAGGTAGGAAAGTTCTATAACAGTCCAGTTGCGCTGGGTGCAGGTGCTGGTGCAGTATTGTCAGTCACTATGGCTGCGTTGGGTGTTAAACTAAACACT
>AB373244
TGTACGCACTACTTGTTCATTGTAGTAGTTGCAGTAAACTCGACCTTGTTAACAATTAACGCAGGAGATTACATCTTCTATACTGATTGGGCCTGGACTTCGTTTACGGTATTCTCTATATCGCAAACGTTGATGCTTGTAGTAGGTGCATGTTATTATCTTACATTTACAGGTGTTCCAGGAACAGCAACGTATTACGCGTTGATTATGACGGTGTATACATGGGTAGCAAAAGGTGCATGGTTTGCATTAGGATATCCATATGACTTCATTGTTACACCAGTATGGTTACCTTCAGCAATGCTGTTGGACTTAGCATATTGGGCAACAAAGAGAAACAAGCACTCGCTGATTTTGTTCGGTGGTGTCTTAGTTGGAATGTCATTGCCACTGTTTAACATGGTTAACTTGATTACGGTCGCAGACCCACTAGAAACGGCATTCAAATGTCCACGACCAACATTGCCACCATACATGACTCCGATAGAACCGCAGGTAGGTAAATTCTATAACAGCCCGGTAGCGCTGGGTGCGGGAGCTGGTGCAGTGTTGTCAGTCACTATGGCTGCGTTGAGTGTTAAACTTAACACT
>AB373245
TGTACACACTACTTATTCATAGTAGTTGTTGCAGTTAACTCAACTCTGTTAACAATTAATGCAGGAGACTACATCTTCTACACTGACTGGGCTTGGACTTCGTACACGGTATTTTCAATATCGCAAACGTTGATGCTAATTGTAGGTGCATGTTATTACTTGACATTTACTGGCGTTCCAGGCACAGCAACGTACTACGCTCTAATTATGACAGTATACACATGGATAGCAAAGGCCGCATGGTTTTCGTTAGGATATCCATATGACTTCATTGTGACTCCAGTTTGGTTACCATCAGCAATGCTGTTGGACTTGGTCTACTGGGCAACAAAGAAGAACAAGCACTCCTTGATACTGTTTGGCGGCGTACTGGTAGGAATGTCTTTACCATTGTTCAACATGGTAAACCTGATAACAGTAGCAGACCCACTAGAAACGGCATTCAAATATCCGAGACCAACATTGCCACCATACATGACACCGACAGAACCCCAGGTTGGTAAGTTCTATAATAGCCCAGTAGCGCTCGGTGCAGGTGCAAGCGCAATATTGGGATGTACGTTTGCAGCATTAGGTTGTAAACTCAATACT
>AB373246
TGTACACACTACTTATTCATAGTAGTTGTTGCAGTTAACTCAACTCTGTTAACAATTAATGCAGGAGACTACATCTTCTACACTGACTGGGCTTGGACTTCGTACACGGTATTTTCAATATCGCAAACGTTGATGCTAATTGTAGGTGCATGTTATTACTTGACATTTACTGGCGTTCCAGGCACAGCACCGTACTACGCTCTAATTATGACAGTATACACATGGATAGCAAAGGCCGCATGGTTTTCGTTAGGATATCCATATGACTTCATTGTGACTCCAGTTTGGTTACCATCAGCAATGCTGTTGGACTTGGTCTACTGGGCAACAAAGAAGAACAAGCACTCCTTGATACTGTTTGGCGGCGTACTGGTAGGAATGTCTTTACCATTGTTCAACATGGTAAACCTGATAACAGTAGCAGACCCACTAGAAACGGCATTCAAATATCCGAGACCAACATTGCCACCATACATGACACCGACAGAACCCCAGGTTGGTAAGTTCTATAATAGCCCAGTAGCGCTCGGTGCAGGTGCAAGCGCAGTATTGGGATGTACGTTTGCAGCATTAGGTCGTAAACTCAATACT
>AB373247
TGTACACACTACTTGTTCATAGTAGTGGTTGCAGTTAACTCCACACTGTTAACAATTAATGCAGGAGACTACATCTTCTACACTGACTGGGCTTGGACTTCGTACACGGTATTCTCAATATCGCAAACGTTGATGCTCATAGTAGGTGCAACATATTATCTTACATTTACTGGCGTTCCAGGCACAGCAACGTACTACGCTCTAATTATGACAGTATACACATGGATAGCAAAAGCCGCGTGGTTTTCACTTGGTTATCCATATGACTTCATTGTAACACCAGTTTGGTTGCCATCAGCAATGCTGTTGGACTTAGTTTACTGGGCAACAAAGAAGAACAAGCACTCCTTGATACTGTTTGGCGGCGTACTGGTAGGAATGTCATTACCATTGTTCAACATGGTAAACCTGATAACAGTAGCAGACCCGCTTGAAACGGCATTCAAGTATCCAAGACCAACATTGCCACCATACATGACACCGATAGAACCGCAAGTAGGCAAGTTCTATAACAGCCCAGTTGCTCTCGGTGCAGGTGCAGGTGCAGTATTGGGTTGTACATTTGCAGCATTAGGTTGTAAACTTAATACT
>AB373250
TGTACACACTACTTATTCATAGTAGTTGTTGCAGTTAACTCAACTCTGTTAACAATTAATGCAGGAGACTACATCTTCTACACTGACTGGGCTTGGACTTCGTACACGGTATTTTCAATATCGCAAACGTTGATGCTAATTGTAGGTGCATGTTATTACTTGACATTTACTGGCGTTCCAGGCACAGCAACGTACTACGCTCTAATTATGACAGTATACACATGGATAGCAAAGGCCGCATGGTTTTCGTTAGGATATCCATATGACTTCATTGTGACTCCAGTTTGGTTACCATCAGCAATGCTGTTGGACTTGGTCTACTGGGCAACAAAGAAGAACAAGCACTCCTTGATACTGTTTGGCGGCGTACTGGTAGGTATGTCTTTACCATTGTTCAACATGGTAAACCTGATAACAGTAGCAGACCCACTAGAAACGGCATTCAAATATCCGAGACCAACATTGCCACCATACATGACACCGATAGAACCCCAGGTTGGTAAGTTCTATAATAGCCCAGTAGCGCTCGGTGCAGGTGCAAGCGCAGTATTGGGATGTACGTTTGCAGCATTAGGTTGTAAACTCAATACT
>AB373251
TGTACGCACTACTTGTTCATTGTAGTAGTTGCAGTAAACTCGACCTTGTTAACAATTAACGCAGGAGATTACATCTTCTATACTGATTGGGCCTGGACTTCGTTTACGGTATTCTCTATATCGCAAACGTTGATGCTTGTAGTAGGTGCATGTTATTATCTTACATTTACAGGTGTTCCAGGAACAGCAACGTATTACGCGTTGATTATGACGGTGTATACATGGGTAGCAAAAGGTGCATGGTTTGCATTAGGATATCCATATGACTTCATTGTTACACCAGTATGGTTACCTTCAGCAATGCTGTTGGACTTAGCATATTGGGCAACAAAGAGAAACAAGCACTCGCTGATTTTGTTCGGTGGTGTCTTAGTTGGAATGTCATTGCCACTGTTTAACATGGTTAACTTGATTACGGTCGCAGACCCACTAGAAACGGCATTCAAATATCCACGACCAACATTGCCACCATACATGACTCCGATAGAACCGCAGGTAGGTAAATTCTATAACAGCCCGGTAGCGCTGGGTGCGGGAGCTGGTGCAGTGTTGTCAGTCACTATGGCTGCGTTGGGTGTTAAACTTAACACT
>AB373252
TGTACTCACTACTTATTCATAGTAGTAGTTGCAGTTAACTCAACACTGTTAACAATTAACGCAGGAGACTACATTTTCTATACTGACTGGGCTTGGACATCGTTTACGGTATTTTCAATATCTCAAACGTTGATGCTTGTAGTAGGTGCAGTATATTACCTAACATTTACAGGTGTTCCAGGAACAGCGACGTATTACGCCCTTATTATGACAGTATACACATGGGTAGCAAAAGGTGCATGGTTTGCACTCGGATATCCATATGACTTCATTGTCACACCAATATGGTTACCATCAGCAATGTTGCTTGATCTAGCGTATTGGGCTACAAAGAAGAACAAACACTCGTTGATACTGTTTGGCGGAGTATTAGTAGGAATGTCGTTACCGATGTTTAACATGATAAACCTGATAACAGTGGCAGACCCACTAGAAACGGCCTTCAAATATCCAAGACCAACATTACCACCATACATGACGCCGATAGAACCGCAGGTAGGAAAGTTCTATAACAGTCCTGTTGCCTTAGGTGCTGGTGCTGGTTCTGTACTGGGAGTAACGTTTACGGCACTTGGTTGTAAACTAAACACC
>AB373254
TGTACACACTACTTATTCATAGTAGTAGTTGCAGTTAACTCAACACTGTTAACAATTAATGCAGGAGACTACATCTTCTACACTGACTGGGCTTGGACTTCGTACACGGTATTCTCAATATCGCAAACGTTGATGCTTATTGTAGGTGCAACATATTACCTAACATTTACAGGCGTTCCAGGCACAGCAACGTACTACGCTCTAATTATGACAGTATACACATGGATAGCAAAAGGTGCATGGTTTGCACTCGGATATCCATATGACTTCATTGTAACTCCAGTTTGGTTGCCATCAGCAATGCTGTTGGACTTAGTTTACTGGGCAACAAAGAAGAACAAGCACTCCTTGATACTGTTCGGCGGCGTACTAGTAGGAATGTCATTACCATTGTTCAACATGGTAAACCTGATAACAGTTGCAGACCCACTAGAAACGGCATTCAAGTATCCAAGACCAACATTGCCACCATATATGACACCAATCGAACCGCAAGTAGGTAAGTTCTATAACAGCCCAGTTGCTCTCGGTGCAGGTGCAGGTGCAGTATTGGCATGTACATTTGCAGCCTTAGGTTGTAAACTGAACACT
>AB373257
TGTACACACTACTTGTTCATAGTAGTGGTTGCAGTTAACTCTACACTGTTAACAATTAATGCAGGAGACTACATCTTCTACACTGACTGGGCTTGGACTTCGTACACGGTATTCTCAATACCGCAAACGTTGATGCTCTTAGTAGGTGCAACATATTATCTTACATTTACTGGCGTTCCAGGCACAGCAACGTACTACGCTCTAATTATGACAGTATACACATGGATAGCTAAAGCCGCATGGTTTTCACTAGGTTATCCATATGACTTCATTGTAACTCCAGTTTGGCTGCCATCAGCAATGCTGTTGGATTTGGTTTACTGGGCAACAAAGAAGAACAAGCACTCCTTGATACTGTTTGGCGGTGTACTGGTAGGAATGTCATTACCGTTGTTTAACATGGTAAACCTGATAACAGTAGCAGACCCACTTGAAACGGCATTCAAATATCCAAGACCAACATTGCCACCATACATGACACCGATAGAACCGCAGGTAGGTAAGTTCTATAACAGCCCAGTTGCGCTCGGTGCAGGTGCAGGTGCAGTATTGGGATGTACATTTGCAGCATTAGGTTGTAAACTTAATACT
>AB373262
TGTACACACTACTTATTCATAGTAGTCGTAGCAGTTAACTCAACACTGTTAACAATTAATGCAGGAGACTACATCTTCTACACTGACTGGGCTTGGACTTCGTACACGGTATTCTCAATATCGCAAACGTTGATGCTTATAGTAGGTGCAACATATTATCTTACATTTACAGGCGTTCCAGGCACAGCAACGTACTACGCTCTGATTATGACAGTATACACATGGATTGCCAAAGCCGCATGGTTTTCACTCGGTTATCCATATGACTTCATTGTAACTCCAGTTTGGCTACCATCAGCAATGCTGTTGGACTTAGTTTACTGGGCAACAAAGAAGAACAAGCACTCCTTGATACTGTTTGGCGGCGTACTGGTAGGAATGTCTTTACCATTGTTCAACATGGTAAACCTGATAACAGTAGCAGACCCACTTGAAACGGCATTCAAGTATCCAAGACCCACATTGCCACCATACATGACACCGATAGAACCGCAGGTAGGTAAGTTCTATAACAGCCCAGTTGCTCTCGGTGCAGGTGCAGGTGCAGTATTGGGATGTACGTTTGCAGCATTAGGTTGTAAACTTAATACT
>AB373265
TGTACACACTACTTATTCATAGTAGTAGTTGCAGTTAACTCAACACTGTTAACAATTAATGCAGGAGATTACATCTTCTACACTGACTGGGCTTGGACTTCGTACACGGTATTCTCAATATCGCAAACGTTGATGCTAATTGTAGGTGCTACATATTACCTAACATTTACTGGCGTTCCAGGCACAGCAACGTACTACGCTCTAATTATGACAGTATACACATGGATCGCGAAAGGCGCATGGTTTTCGTTAGGATATCCATATGACTTCATTGTAACTCCAGTTTGGCTTCCATCAGCAATGCTTTTGGATTTGGTATACTGGGCAACAAAGAAGAACAAGCACTCCTTGATACTGTTCGGCGGCGTACTGGTAGGAATGTCATTGCCATTGTTCAACATGGTAAACCTGATAACAGTAGCAGACCCACTAGAAACGGCATTCAAATATCCAAGACCAACATTGCCACCATACATGACACCGATAGAACCCCAAGTAGGTAAGTTCTATAACAGCCCAGTCGCGCTCGGTGCAGGTGCAGGTGCAGTATTGGCATGTACATTTGCAGCATTAGGTTGTAAACTGAACACT
>AB373266
TGCACACACTACTTATTCATAGTAGTTGTTGCAGTTAACTCAACTCTGTTAACAATTAATGCAGGAGACTACATCTTCTACACTGACTGGGCTTGGACTTCGTACACGGTATTTTCAATATCGCAAACGTTGATGCTAATTGTAGGTGCATGTTATTACTTGACATTTACTGGCGTTCCAGGCACAGCAACGTACTACGCTCTAATTATGACAGTATACACATGGATAGCAAAGGCCGCATGGTTTTCGTTAGGATATCCATATGACTTCATTGTGACTCCAGTTTGGTTACCATCAGCAATGCTGTTGGACTTGGTCTACTGGGCAACAAAGAAGAACAAGCACTCCTTGATACTGTTTGGCGGCGTACTGGTAGGAATGTCTTTACCATTGTTCAACATGGTAAACCTGATAACAGTAGCAGACCCACTAGAAACGGCATTCAAATATCCGAGACCAACATTGCCACCATACATGACACCGATAGAACCCCAGGTTGGTAAGTTCTATAATAGCCCAGTAGCGCTCGGTGCAGGTGCAAGCGCAGTATTGGGATGTACGTTTGCAGCATTAGGTTGTAAACTCAATACT
>AB373267
TGTACACACTACTTATTCATAGTAGTAGTTGCAGTTAACTCAACACTGTTAACGATTAATGCAGGAGACTACATCTTCTACACTGACTGGGCTTGGACTTCGTACACGGTATTCTCAATATCGCAAACGTTGATGCTTATAGTAGGTGCAACATATTATCTTACATTTACTGGCGTTCCAGGCACAGCAACGTACTACGCTCTAATTATGACAGTATACACATGGATTGCCAAAGCCGCATGGTTTTCACTTGGTTATCCTTATGACTTCATTGTTACTCCAGTTTGGCTCCCATCAGCAATGCTGTTGGACTTGGTTTACTGGGCAACAAAGAAGAACAAGCACTCCTTGATACTGTTTGGCGGCGTACTGGTAGGAATGTCTTTACCATTGTTCAATATGGTAAACCTCATAACAGTAGCAGACCCACTTGAAACGGCATTCAAGTATCCAAGACCAACATTGCCCCCATACATGACACCGATAGAACCGCAGGTAGGTAAGTTCTATAACAGCCCAGTTGCGCTCGGTGCAGGTGCAGGTGCAGTATTGGGATGTACGTTTGCAGCATTAGGTTGTAAACTTAATACT
>AB373268
TGTACACACTACTTATTCATAGTAGTTGTTGCAGTTAACTCAACTCTGTTAACAATTAATGCAGGAGACTACATCTTCTACACTGACTGGGCTTGGACTTCGTACACGGTATTTTCAATATCGCAAACGTTGATGCTAGTTGTAGGTGCATGTTATTACTTGACATTTACTGGCGTTCCAGGCACAGCAACGTACTACGCTCTAATTATGACAGTATACACATGGATAGCAAAGGCCGCATGGTTTTCGTTAGGATATCCATATGACTTCATTGTGACTCCAGTTTGGTTACCATCAGCAATGCTGTTGGACTTGGTCTACTGGGCAACAAAGAAGAACAAGCACTCCTTGATACTGTTTGGCGGCGTACTGGTAGGAATGTCTTTACCATTGTTCAACATGGTAAACCTGATAACAGTAGCAGACCCACTAGAAACGGCATTCAAATATCCGAGACCAACATTGCCACCATACATGACACCGATAGAACCCCAGGTTGGTAAGTTCTATAATAGCCCAGTAGCGCTCGGTGCAGGTGCAAGCGCAGTATTGGGATGTACGTTTGCAGCATTAGGTTGTAAACTCAATACT
>AB373269
TGTACACACTACTTATTCATAGTAGTAGTTGCAGTTAACTCAACACTGTTAACAATTAATGCAGGAGATTACATCTTCTACACTGACTGGGCTTGGACTTCGTACACGGTATTCTCAATATCGCAAACGTTGATGCTTATTGTAGGTGCAACATATTACCTAACATTTACAGGCGTTCCAGGCACAGCAACGTACTACGCTCTGATTATGACAGTATACACATGGATAGCAAAAGGTGCATGGTTTGCACTCGGATATCCATATGACTTCATTGTAACTCCAGTTTGGTTGCCATCAGCAATGCTGTTGGACTTAGTTTACTGGGCAACAAAGAAGAACAAGCACTCCTTGATACTGTTCGGCGGCGTACTAGTAGGAATGTCATTACCATTATTCAATATGGTAAACCTGATAACAGTTGCAGACCCACTAGAAACGGCATTCAAATATCCAAGACCAACATTGCCACCATATATGACACCAATCGAACCGCAAGTAGGCAAGTTCTATAACAGCCCAGTTGCTCTCGGTGCAGGTGCAGGTGCAGTATTGGCATGTACATTTGCAGCCTTAGGTTGTAAACTGAACACT
>AB373270
TGTACACACTACTTATTCATAGTAGTGGTTGCAGTTAACTCAACACTGTTAACAATTAATGCAGGAGATTACATCTTCTACACTGACTGGGCTTGGACTTCGTACACGGTATTCTCAATATCGCAAACGTTGATGCTAATTGTAGGTGCTACATATTACCTAACATTTACTGGCGTTCCAGGCACAGCAACGTACTACGCTCTAATTATGACAGTATACACATGGATTGCGAAAGGCGCATGGTTTTCGTTAGGATATCCATATGACTTCATTGTGACTCCAGTTTGGCTTCCATCAGCAATGCTGTTGGACTTGGTCTATTGGGCAACAAAGAAGAACAAGCACTCCTTGATACTGTTCGGCGGCGTACTAGTAGGAATGTCATTACCATTATTCAATATGGTGAACCTGATAACAGTAGCAGACCCACTAGAAACGGCATTCAAATATCCAAGACCAACATTGCCACCATACATGACACCGATAGAACCTCAAGTAGGTAAGTTCTATAACAGCCCAGTAGCGCTCGGTGCAGGTGCAGGTGCAGTATTGGCATGTACGTTTGCAGCATTAGGTTGTAAACTCAACACT
>AB373272
TGTACACACTACTTGTTCATAGTAGTGGTTGCAGTTAACTCAACACTGTTAACAATTAATGCAGGAGATTACATCTTCTACACTGACTGGGCTTGGACTTCGTACACGGTATTCTCAATATCGCAAACGTTGATGCTAATTGTAGGTGCTACATATTACCTAACATTTACTGGCGTTCCAGGCACAGCAACGTACTACGCTCTAATTATGACAGTATACACATGGATAGCGAAAGGCGCATGGTTTTCGTTAGGATATCCATATGACTTCATTGTAACTCCAGTTTGGCTTCCATCAGCAATGCTTTTGGATCTGGTCTACTGGGCGACAAAGAAGAACAAGCACTCCTTGATACTGTTCGGCGGCGTACTGGTAGGAATGTCATTGCCATTGTTCAACATGGTGAACCTGATAACAGTAGCAGACCCACTAGAAACGGCATTCAAATATCCAAGACCAACATTGCCACCATACATGACACCGATAGAACCCCAAGTAGGTAAGTTCTATAACAGCCCAGTAGCGCTCGGTGCAGGTGCAGGTGCAGTGTTGGCATGTACGTTTGCAGCATTAGGTTGCAAATTGAACACT
>AB373279
TGTACACACTACTTATTCATAGTAGTGGTTGCAGTTAACTCAACTCTGTTAACAATTAATGCAGGAGACTACATCTTCTACACTGACTGGGCTTGGACTTCGTACACGGTATTCTCAATATCGCAAACGTTGATGCTAATTGTAGGTGCTACATATTACCTAACATTTACTGGCGTTCCAGGCACAGCAACGTACTACGCTCTAATTATGACAGTATACACATGGATCGCAAAAGGCGCATGGTTTTCCCTTGGATACCCATACGACTTCATTGTAACTCCAGTTTGGCTTCCATCAGCAATGCTGTTGGACTTGGTCTACTGGGCAACAAAGAAGAACAAGCATTCCTTGATACTGTTTGGCGGTGTACTGGTAGGGATGTCATTACCGTTGTTCAACATGGTAAACCTGATAACAGTAGCAGACCCACTAGAAACGGCATTCAAATATCCAAGACCAACATTGCCACCATATATGACACCAATCGAACCGCAAGTAGGTAAATTCTATAACAGCCCAGTTGCTCTCGGTGCAAGTGCAGGTGCAGTATTGGCATGTACGTTTGCGGCATTAGGTTGTAAACTTAACACT
>AB373280
TGTACACACTACTTATTCATAGTAGTAGTTGCAGTTAACTCAACACTGTTAACAATTAATGCAGGAGATTACATCTTCTACACTGACTGGGCTTGGACTTCGTACACGGTATTCTCAATATCGCAAACGTTGATGCTAATTGTAGGTGCTACATATTACCTAACATTTACTGGCGTTCCAGGCACAGCAACGTACTACGCTCTAATTATGACAGTATACACATGGATAGCGAAAGGCGCATGGTTTTCGTTAGGATATCCATATGACTTCATTGTAACTCCAGTTTGGCTTCCATCAGCAATGCTGTTGGACTTGGTATACTGGGCAACAAAGAAGAACAAGCACTCCTTGATACTGTTCGGCGGCGTACTGGTAGGAATGTCATTGCCATTGTTCAACATGGTAAACCTGATAACAGTAGCAGACCCACTAGAAACGGCATTCAAATATCCAAGACCAACATTGCCACCATACATGACACCGATAGAACCCCAGGTTGGTAAGTTCTATAACAGCCCAGTAGCGCTCGGTGCAGGTGCAGGTGCAGTATTGGCATGTACGTTTGCAGCATTAGGTTGTAAACTTAACACT
>AB373282
TGTACTCACTACTTATTCATAGTAGTAGTTGCAGTTAACTCAACACTGTTAACAATTAACGCAGGAGACTACATTTTCTATACTGACTGGGCTTGGACATCGTTTACGGTATTTTCAATATCTCAAACGTTGATGCTTGTAGTAGGTGCAGTATATTACCTAACATTTACAGGTGTTCCAGGAACAGCGACGTATTACGCCCTTATTATGACAGTATACACATGGGTAGCAAAAGGTGCATGGTTTGCACTCGGATATCCATATGACTTCATTGTCACACCAATATGGTTACCATCAGCAATGTTGCTTGATCTAGCGTATTGGGCTACAAAGAAGAACAAACACTCGTTGATACTGTTTGGCGGAGTATTAGAAGGAATGTCGTTACCGATGTTTAACATGATAAACCTGATAACAGTGGCAGACCCACTAGAAACGGCCTTCAAATATCCAAGACCAACATTACCACCATACATGACGCCGATAGAACCGCAGGTAGGAAAGTTCTATAACAGTCCTGTTGCCTTAGGTGCTGGTGCTGGTTCTGTACTGGGAGTAACGTTTACGGCACTTGGTTGTAAACTAAACACC
>AB373284
TGTACACACTACTTATTCATAGTAGTAGTTGCAGTTAACTCAACACTGTTAACAATTAATGCAGGAGACTACATCTTCTACACTGACTGGGCTTGGACTTCGTACACGGTATTCTCAATATCGCAAACGTTGATGCTAATTGTAGGTGCTACATACTATCTTACATTTACAGGCGTTCCAGGCACAGCAACGTACTACGCTCTAATTATGACGGTATACACATGGGTAGCAAAAGGCGCATGGTTTGCACTTGGATATCCATATGACTTCATTGTAACTCCAGTTTGGCTACCTTCAGCAATGCTGTTGGACTTAGTTTACTGGGCAACAAAGAAGAACAAGCACAGCTTGATACTGTTCGGCGGCGTACTAGTAGGAATGTCATTACCATTGTTCAACATGGTAAACCTGATAACAGTAGCAGACCCACTAGAAACGGCATTCAAATATCCAAGACCAACATTGCCACCATATATGACACCAATCGAACCGCAAGTAGGTAAATTCTATAACAGCCCAGTTGCTCTCGGTGCAGGTGCAGGTGCAGTATTGGCATGTACATTTGCAGCTTTAGGTTGTAAATTGAACACT
>AB373286
TGTACACACTACTTGTTCATAGTAGTGGTTGCAGTTAACTCTACACTGTTAACAATTAATGCAGGAGACTACATCTTCTACACTGACTGGGCTTGGACTTCGTACACGGTATTCTCAATATCGCAAACGTTGATGCTCATAGTAGGTGCAACATATTATCTTACATTTACTGGCGTTCCAGGCACAGCAACGTACTACGCTCTAATTATGACAGTATACACATGGATAGCAAAAGGCGCATGGTTTTCGCTAGGATATCCATATGACTTCATTGTAACTCCAGTTTGGCTACCATCAGCAATGCTGTTGGACTTAGTTTACTGGGCAACAAAGAAGAACAAGCACACCTTGATACTGTTTGGCGGCGTACTGGTAGGAATGTCATTACCATTGTTCAATATGGTAAACCTGATAACAGTAGCAGACCCGCTTGAAACGGCATTCAAGTATCCAAGACCAACATTGCCACCATACATGACACCGATAGAACCGCAAGTAGGTAAGTTCTATAACAGCCCAGTTGCTCTCGGTGCAGGTGCAGGTGCAGTATTGGGATGTACATTTGCAGCGTTAGGTTGTAAACTTAATACT
>AB373287
TGTACACACTACTTATTCATAGTAGTAGTTGCAGTTAACTCTACACTGTTAACAATTAATGCAGGAGACTACATCTTCTACACTGACTGGGCTTGGACTTCGTACACGGTATTCTCAATATCGCAAACGTTGATGCTTATAGTAGGTGCAACATATTATCTAACATTTACAGGCGTTCCAGGCACAGCAACGTACTACGCTCTAATTATGACAGTATACACATGGATAGCTAAAGCCGCATGGTTTTCACTCGGATATCCATATGACTTCATTGTAACTCCAGTTTGGTTGCCATCAGCAATGCTGTTGGACTTAGTCTACTGGGCAACAAAGAAGAACAAACACTCGTTAATACTGTTTGGAGGCGTACTGGTAGGAATGTCTTTACCATTGTTCAACATGGTAAACCTGATAACAGTCGCAGACCCACTTGAAACGGCATTTAAATATCCAAGACCAACATTGCCACCATACATGACACCGATAGAACCGCAAGTAGGCAAATTCTATAACAGCCCAGTTGCGCTAGGTGCAGGTGCAGGTGCAGTATTGGGATGTACATTTGCGGCATTAGGTTGCAAACTAAACACT
>AB373289
TGTACACACTACTTATTCATAGTAGTGGTTGCAGTTAACTCAACACTGTTAACAATTAATGCAGGAGATTACATCTTCTACACTGACTGGGCTTGGACTTCGTACACGGTATTCTCAATATCGCAAACGTTGATGCTAATTGTAGGTGCTACATATTACCTAACATTCACTGGCGTTCCAGGCACAGCAACGTACTACGCTCTAATTATGACAGTATACACATGGATAGCGAAAGGCGCATGGTTTTCGTTAGGATATCCATATGACTTCATTGTGACTCCAGTTTGGCTTCCTTCAGCAATGCTGTTGGACTTGGTCTACTGGGCAACAAAGAAGAACAAGCACTCCTTGATACTGTTCGGCGGCGTACTGGTAGGAATGTCATTACCATTATTCAACATGGTGAACCTGATAACAGTAGCAGACCCACTAGAAACGGCATTCAAATATCCAAGACCAACATTGCCACCATACATGACACCGATAGAACCCCAAGTTGGTAAGTTCTATAACAGCCCAGTAGCGCTCGGTGCAGGTGCAGGTGCAGTATTGGCATGTACGTTTGCAGCACTAGGTTGTAAACTCAACACT
>AB373290
TGTACACACTACTTATTCATAGTAGTAGTTGCAGTTAACTCAACTCTGTTAACAATTAATGCAGGAGACTACATCTTCTACACTGACTGGGCTTGGACTTCGTACACGGTATTTTCAATATCGCAAACGTTGATGCTAATTGTAGGTGCTACATATTACCTAACATTTACTGGCGTTCCAGGCACAGCAACGTACTACGCTCTAATTATGACAGTATACACATGGATCGCAAAAGGCGCATGGTTTTCCCTTGGATACCCATACGACTTCATTGTAACTCCAGTTTGGCTTCCATCAGCGATGCTGTTGGACTTGGTCTACTGGGCAACAAAGAAGAATAAACACTCCTTGATACTGTTTGGCGGCGTACTGGTAGGGATGTCATTACCGTTATTCAACATGGTAAACCTGATAACAGTAGCAGACCCACTAGAAACGGCATTCAAATATCCAAGACCAACATTGCCACCATATATGACACCAATCGAACCGCAAGTAGGCAAGTTCTATAACAGCCCAGTTGCTCTCGGTGCAGGTGCAGGTGCAGTATTGGCATGTACGTTTGCAGCATTAGGTTGTAAACTTAACACT
>AB373294
TGTACACACTACTTATTCATAGTAGTGGTTGCAGTTAACTCAACACTGTTAACAATTAATGCAGGAGATTACATCTTCTACACTGACTGGGCTTGGACTTCGTACACGGTATTCTCAATATCGCAAACGTTGATGCTAATTGTAGGTGCTACATATTACCTAACATTCACTGGCGTTCCAGGCACAGCAACGTACTACGCTCTAATTATGACAGTATACACATGGATAGCAAAAGGCGCATGGTTTTCGTTAGGATATCCATATGACTTCATTGTGACTCCAGTTTGGCTTCCTTCAGCAATGCTGTTGGACTTGGTCTACTGGGCAACAAAGAAGAACAAGCACTCCTTGATACTGTTCGGCGGCGTACTGGTAGGAATGTCATTACCATTATTCAACATGGTGAACCTGATAACAGTAGCAGACCCACTAGAAACGGCATTCAAATATCCAAGACCAACATTGCCACCATACATGACACCGATAGAACCCCAAGTTGGTAAGTTCTATAACAGCCCAGTAGCGCTCGGTGCAGGTGCAGGTGCAGTATTGGCATGTACGTTTGCAGCATTAGGTTGTAAACTTAACACT
>AB373295
TGTACACACTACTTATTCATAGTAGTGGTTGCAGTTAACTCAACACTGTTAACAATTAATGCAGGAGATTACATCTTCTACACTGATTGGGCTTGGACTTCGTACACGGTATTCTCAATATCGCAAACGTTGATGCTAATTGTAGGTGCTACATATTACCTAACATTCACTGGCGTTCCAGGCACAGCAACGTACTACGCTCTAATTATGACAGTATACACATGGATAGCGAAAGGCGCATGGTTTTCGTTAGGATATCCATATGACTTCATTGTGACTCCAGTTTGGCTTCCTTCAGCAATGCTGTTGGACTTGGTCTACTGGGCAACAAAGAAGAACAAGCACTCCTTGATACTGTTCGGCGGCGTACTGGTAGGAATGTCATTACCATTATTCAACATGGTGAACCTGATAACAGTAGCAGACCCACTAGAAACGGCATTCAAATATCCAAGACCAACATTGCCACCATACATGACACCGATAGAACCCCAAGTTGGTAAGTTCTATAACAGCCCAGTAGCGCTCGGTGCAGGTGCAGGTGCAGTATTGGCATGTACGTTTGCAGCACTAGGTTGTAAACTCAACACT
>AB373298
TGTACACACTACTTATTCATAGTAGTGGTTGCAGTTAACTCAACACTGTTAACAATTAATGCAGGAGATTACATCTTCTACACTGACTGGGCTTGGACTTCGTACACGGTATTCTCAATATCGCAAACGTTGATGCTAATTGTAGGTGCTACATATTACCTAACATTCACTGGCGTTCCAGGCACAGCAACGTACTACGCTCTAATTATGACAGTATACACATGGATAGCAAAAGGCGCATGGTTTTCGTTAGGATATCCATATGACTTCATTGTGACTCCAGTTTGGCTTCCTTCAGCAATGCTGTTGGACTTGGTCTACTGGGCAACAAAGAAGAACAAGCACTCCTTGATACTGTTCGGCGGCGTACTGGTAGGAATGTCATTACCATTATTCAACATGGTGAACCTGATAACAGTAGCAGACCCACTAGAAACGGCATTCAAATATCCAAGACCAACATTGCCACCATACATGACACCGATAGAACCCCAAGTTGGTAAGTTCTATAACAGCCCAGTAGCGCTCGGTGCAGGTGCAGGTGCAGTATTGGCATGTACGTTTGCAGCACTAGGTTGTAAACTCAACACT
>AB373302
TGTACACACTACTTATTCATAGTAGTTGTTGCAGTTAACTCAACTCTGTTAACAATTAATGCAGGAGACTACATCTTCTACACTGACTGGGCTTGGACTTCGTATACGGTATTTTCAATATCGCAAACGTTGATGCTTATTGTAGGTGCATGTTATTACCTAACATTTACAGGCGTTCCAGGCACAGCAACGTACTACGCTCTAATTATGACAGTATACACATGGATAGCAAAAGGTGCATGGTTTGCACTCGGATATCCGTATGACTTCATTGTAACTCCAGTTTGGCTACCTTCAGCAATGCTGTTGGACTTGGTTTACTGGGCAACAAAGAAGAACAAGCACTCCTTGATACTGTTTGGCGGCGTACTGGTAGGAATGTCATTACCATTATTCAACATGGTGAACCTGATAACAGTAGCAGACCCACTAGAAACGGCATTCAAATATCCAAGACCAACATTGCCACCATACATGACACCGATAGAACCCCAAGTTGGTAAGTTCTATAACAGCCCAGTAGCGCTCGGTGCAGGTGCAGGTGCAGTATTGGCATGTACGTTTGCAGCTTTAGGTTGTAAATTGAACACT
>AB373303
TGTACACACTACTTATTCATAGTAGTGGTTGCAGTTAACTCAACACTGTTAACAATTAATGCAGGAGATTACATCTTCTACACTGACTGGGCTTGGACTTCGTACACGGTATTCTCAATATCGCAAACGTTGATGCTAATTGTAGGTGCTACATATTACCTAACATTCACTGGCGTTCCAGGCACAGCAACGTACTACGCTCTAATTATGGCAGTATACACATGGATAGCGAAAGGCGCATGGTTTTCGTTAGGATATCCATATGACTTCATTGTGACTCCAGTTTGGCTTCCTTCAGCAATGCTGTTGGACTTGGTCTACTGGGCAACAAAGAAGAACAAGCACTCCTTGATACTGTTCGGCGGCGTACTGGTAGGAATGTCATTACCATTATTCAACATGGTGAACCTGATAACAGTAGCAGACCCACTAGAAACGGCATTCAAATATCCAAGACCAACATTGCCACCATACATGACACCGATAGAACCCCAAGTTGGTAAGTTCTATAACAGCCCAGTAGCGCTTGGTGCAGGTGCAGGTGCAGTATTGGCATGTACGTTTGCAGCACTAGGTTGTAAACTCAACACT
>AB373305
TGTACACACTACTTATTCATAGTAGTGGTTGCAGTTAACTCAACACTGTTAACAATTAATGCAGGAGATTACATCTTCTACACTGACTGGGCTTGGACTTCGTACACGGTGTTCTCAATATCGCAAACGTTGATGCTAATTGTAGGTGCTACATATTACCTAACATTCACTGGCGTTCCAGGCACAGCAACGTACTACGCTCTAATTATGACAGTATACACATGGATAGCGAAAGGCGCATGGTTTTCGTTAGGATATCCATATGACTTCATTGTGACTCCAGTTTGGCTTCCTTCAGCAATGCTGTTGGACTTGGTCTACTGGGCAACAAAGAAGAACAAGCACTCCTTGATACTGTTCGGCGGCGTACTGGTAGGAATGTCATTACCATTATTCAACATGGTGAACCTGATAACAGTAGCAGACCCACTAGAAACGGCATTCAAATATCCAAGACCAACATTGCCACCATACATGACACCGATAGAACCCCAAGTTGGTAAGTTCTATAACAGCCCAGTAGCGCTCGGTGCAGGTGCAGGTGCAGTATTGGCATGTACGTTTGCAGCACTAGGTTGTAAACTCAACACT
>AB373306
TGTACACACTACTTATTCATAGTAGTTGTTGCAGTTAACTCAACTCTGTTAACAATTAATGCAGGAGACTACATCTTCTACACTGACTGGGCTTGGACTTCGTATACGGTATTTTCAATATCGCAAACGTTGATGCTTATTGTAGGTGCATGTTATTACCTAACATTTACAGGCGTTCCAGGCACAGCAACGTACTACGCTCTAATTATGACAGTATACACATGGATAGCAAAAGGTGCATGGTTTGCACTCGGATATCCGTATGACTTCATTGTAACTCCAGTTTGGCTACCTTCAGCAATGCTGTTGGACTTGGTTTACTGGGCAACAAAGAAGAACAAGCACTCCTTGATACTGTTTGGCGGCGTACTGGTAGGAATGTCATTACCATTGTTCAACATGGTAAACCTGATAACGGTAGCAGACCCACTAGAAACGGCATTCAAATATCCAAGACCAACATTGCCACCATATATGACACCAATCGAACCGCAAGTCGGCAAATTCTATAACAGCCCAGTTGCTCTCGGTGCAGGTGCAGGTGCAGTATTGGCATGTACGTTTGCAGCTTTAGGTTGTAAATTGAACACT
>AB373307
TGTACACACTACTTATTCATAGTAGTAGTTGCAGTTAACTCAACACTGTTAACAATTAATGCAGGAGATTACATCTTCTACACTGACTGGGCTTGGACTTCGTACACGGTATTCTCAATATCGCAAACGTTGATGCTAATTGTAGGTGCTACATACTACCTAACATTTACTGGCGTTCCAGGCACAGCAACGTACTACGCTCTAATTATGACAGTATACACATGGATTGCAAAAGGCGCATGGTTTTCGTTAGGATATCCATACGACTTCATTGTCACTCCAGTTTGGCTCCCATCAGCAATGCTGTTGGACTTGGTCTACTGGGCAACAAAGAAGAACAAGCACTCCTTGATACTGTTTGGCGGCGTACTGGTAGGAATGTCATTACCATTGTTCAACATGGTAAACCTGATAACAGTAGCAGACCCACTAGAAACGGCATTCAAATATCCAAGACCAACATTGCCACCATACATGACACCAATAGAACCCCAAGTCGGTAAGTTCTATAACAGCCCAGTAGCGCTTGGTGCAGGTGCAGGTGCAGTATTGGCATGTACATTTGCAGCATTAGGTTGTAAATTGAACACT
>AB373309
TGTACACACTACTTATTCATAGTAGTGGTTGCAGTTAACTCAACACTGTTAACAATTAATGCAGGAGATTACATCTTCTACACTGACTGGGCTTGGACTTTGTACACGGTATTCTCAATATCGCAAACGTTGATGCTAATTGTAGGTGCTACATATTACCTAACATTCACTGGCGTTCCAGGCACAGCAACGTACTACGCTCTAATTATGACAGTATACACATGGATAGCGAAAGGCGCATGGTTTTCGTTAGGATATCCATATGACTTCATTGTGACTCCAGTTTGGCTTCCTTCAGCAATGCTGTTGGACTTGGTCTACTGGGCAACAAAGAAGAACAAGCACTCCTTGATACTGTTCGGCGGCGTACTGGTAGGAATGTCATTACCATTATTCAACATGGTGAACCTGATAACAGTAGCAGACCCACTAGAAACGGCATTCAAATATCCAAGACCAACATTGCCACCATACATGACACCGATAGAACCCCAAGTTGGTAAGTTCTATAACAGCCCAGTAGCGCTCGGTGCAGGTGCAGGTGCAGTATTGGCATGTACGTTTGCAGCACTAGGTTGTAAACTCAACACT
>AB373311
TGTACACACTACTTATTCATAGTAGTGGTTGCAGTTAACTCAACACTGTTAACAATTAATGCAGGAGATTACATCTTCTACACTGACTGGGCTTGGACTTCGTACACGGTATTTTCAATATCGCAAACGTTGATGCTAATTGTAGGTGCTACATATTACCTAACATTTACTGGCGTTCCAGGCACAGCAACGTACTACGCTCTAATTATGACAGTATACACATGGATTGCAAAAGGCGCATGGTTTTCGTTAGGATACCCATATGACTTCATTGTAACTCCAGTTTGGCTACCATCAGCAATGCTGTTGGACTTGGTCTACTGGGCAACAAAGAAGAACAAGCACTCCTTGATACTGTTCGGCGGCGTACTGGTAGGGATGTCATTACCATTATTCAACATGGTAAACCTGATAACAGTAGCAGACCCACTAGAAACGGCATTCAAATATCCAAGACCAACATTGCCACCATACATGACACCGATAGAACCCCAAGTTGGTAAGTTCTATAACAGCCCAGTAGCGCTCGGTGCAGGTGCAGGTGCAGTATTGGCATGTACGTTTGCAGCACTAGGTTGTAAACTCAATACT
>AB373312
TGTACACACTACATATTCATAGTAGTGGTTGCAGTTAACTCAACACTGTTAACAATTAATGCAGGAGATTACATCTTCTACACTGACTGGGCTTGGACTTCGTACACGGTATTCTCAATATCGCAAACGTTGATGCTAATTGTAGGTGCTACATATTACCTAACATTCACTGGCGTTCCAGGCACAGCAACGTACTACGCTCTAATTATGACAGTATACACATGGATAGCGAAAGGCGCATGGTTTTCGTTAGGATATCCATATGACTTCATTGTGACTCCAGTTTGGCTTCCTTCAGCAATGCTGTTGGACTTGGTCTACTGGGCAACAAAGAAGAACAAGCACTCCTTGATACTGTTCGGCGGCGTACTGGTAGGAATGTCATTACCATTATTCAACATGGTGAACCTGATAACAGTAGCAGACCCACTAGAAACGGCATTCAAATATCCAAGACCAACATTGCCACCATACATGACACCGATAGAACCCCAAGTTGGTAAGTTCTATAACAGCCCAGTAGCGCTCGGTGCAGGTGCAGGTGCAGTATTGGCATGTACGTTTGCAGCACTAGGTTGTAAACTCAACACT
>AB373321
TGTACACACTACTTATTCATAGTAGTTGTTGCAGTTAACTCAACTCTGTTAACAATTAATGCAGGAGACTACATCTTCTACACTGACTGGGCTTGGACTTCGTATACGGTATTTTCAATATCGCAAACGTTGATGCTTATTGTAGGTGCATGTTATTACCTAACATTTACAGGCGTTCCAGGCACAGCAACGTACTACGCTCTAATTATGACAGTATACACATGGATAGCAAAAGGTGCATGGTTTGCACTCGGATATCCGTATGACTTCATTGTAACTCCAGTTTGGCTACCTTCAGCAATGCTGTTGGACTTGTTTTACTGGGCAACAAAGAAGAACAAGCACTCCTTGATACTGTTTGGCGGCGTACTGGTAGGAATGTCATTACCATTGTTCAACATGGTAAACCTGATAACGGTAGCAGACCCACTAGAAACGGCATTCAAATATCCAAGACCAACATTGCCACCATATATGACACCAATCGAACCGCAAGTCGGCAAATTCTATAACAGCCCAGTTGCTCTCGGTGCAGGTGCAGGTGCAGTATTGGCATGTACGTTTGCAGCTTTAGGTTGTAAATTGAACACT
>AB373325
TGTACACACTACTTATTCATAGTAGTGGTTGCAGTTAACTCAACACTGTTAACAATTAATGCAGGAGATTACATCTTCTACACTGACTGGGCTTGGACTTCGTACACGGTATTCTCAATATCGCAAACGTTGATGCTAATTGTAGGTGCTACATATTACCTAACATTTACTGGCGTTCCAGGCACAGCAACGTACTACGCTCTAATTATGACAGTATACACATGGATAGCGAAAGGCGCATGGTTTTCGTTAGGGTATCCATATGACTTCATTGTGACTCCAGTTTGGCTTCCATCAGCAATGCTGTTGGACTTGGTCTATTGGGCAACAAAGAAGAACAAGCACTCCTTGATACTGTTTGGCGGCGTACTGGTAGGAATGTCATTACCATTATTCAACATGGTGAACCTGATAACAGTAGCAGACCCACTAGAAACGGCATTCAAATATCCAAGACCAACATTGCCACCATACATGACACCGATAGAACCCCAAGTTGGTAAGTTCTATAACAGCCCAGTGGCTCTCGGTGCAGGTGCAGGTGCAGTATTGGCATGTACGTTTGCAGCACTAGGTTGTAAACTTAACACT
>AB373331
TGTACACACTACTTATTCATAGTAGTGGTTGCAGTTAACTCACCACTGTTAACAATTAATGCAGGAGATTACATCTTCTACACTGACTGGGCTTGGACTTCGTACACGGTATTCTCAATATCGCAAACGTTGATGCTAATTGTAGGTGCTACATATTACCTAACATTCACTGGCGTTCCAGGCACAGCAACGTACTACGCTCTAATTATGACAGTATACACATGGATAGCGAAAGGCGCATGGTTTTCGTTAGGATATCCATATGACTTCATTGTGACTCCAGTTTGGCTTCCTTCAGCAATGCTGTTGGACTTGGTCTACTGGGCAACAAAGAAGAACAAGCACTCCTTGATACTGTTCGGCGGCGTACTGGTAGGAATGTCATTACCATTATTCAACATGGTGAACCTGATAACAGTAGCAGACCCACTAGAAACGGCATTCAAATATCCAAGACCAACATTGCCACCATACATGACACCGATAGAACCCCAAGTTGGTAAGTTCTATAACAGCCCAGTAGCGCTCGGTGCAGGTGCAGGTGCAGTATTGGCATGTACGTTTGCAGCACTAGGTTGTAAACTCAACACT
>AB373335
TGTACACACTACTTATTCATAGTAGTGGTTGCAGTTAACTCAACACTGTTAACAATTAATGCAGGAGATTACATCTTCTACACTGACTGGGCTTGGACTTCGTACACGGTGTTCTCAATATCGCAAACGTTGATGCTAATTGTAGGTGCTACATATTACCTAACATTCACTGGCGTTCCAGGCACAGCAACGTACTACGCTCTAATTATGACAGTATACACATGGATAGCGAAAGGCGCATGGTTTTCGTTAGGATATCCATACGACTTCATTGTGACTCCAGTTTGGCTTCCTTCAGCAATGCTGTTGGACTTGGTCTACTGGGCAACAAAGAAGAACAAGCACTCCTTGATACTGTTCGGCGGCGTACTGGTAGGAATGTCATTACCATTATTCAACATGGTGAACCTGATAACAGTAGCAGACCCACTAGAAACGGCATTCAAATATCCAAGACCAACATTGCCACCATACATGACACCGATAGAACCCCAAGTTGGTAAGTTCTATAACAGCCCAGTAGCGCTCCGTGCAGGTGCAGGTGCAGTATTGGCATGTACGTTTGCAGCACTAGGTTGTAAACTCAACACT
>AB373339
TGTACACACTACATATTCATAGTAGTGGTTGCAGTTAACTCAACACTGTTAACAATTAATGCAGGAGATTACATCTTCTACACTGACTGGGCTTGGACTTCGTACACGGTATTCTCAATATCGCAAACGTTGATGCTAATTGTAGGTGCTACATATTACCTAACATTCACTGGCGTTCCAGGCACAGCAACGTACTACGCTCTAATTATGACAGTATACACATGGATAGCGAAAGGCGCATGGTTTTCGTTAGGATATCCATATGACTTCATTGTGACTCCAGTTTGGCTTCCTTCAGCAATGCTGTTGGACTTGGTCTACTGGGCAACAAAGAAGAACAAGCACTCCTTGATACTGTTCGGCGGCGTACTGGTAGGAATGTCATTACCATTATTCAACATGGTGAACCTGATAACAGTAGCAGACCCACTAGAAACGGCATTCAAATATCCAAGACCAACATTGCCACCATACATGACACCGATAGAACCCCAAGTTGGTAAGTTCTATAACAGCCCAGTAGCGCTCGGTGCAGGTGCAGGTGCAGTATTGGCATGTACGTTTGCAGCACTAGGTTGTAAACTTAACACT
>AB373340
TGTACACACTACTTATTCATAGTAGTGGTTGCAGTTAACTCAACTCTGTTAACAATTAATGCAGGAGACTACATCTTCTACACTGACTGGGCTTGGACTTCGTACACGGTATTTTCAATATCGCAAACGTTGATGCTAATTGTAGGTGCTACATATTACCTAACATTTACTGGCGTTCCAGGCACAGCAACGTACTACGCTCTAATTATGACAGTATACACATGGATCGCAAAAGGCGCATGGTTTTCCCTTGGATACCCATACGACTTCATTGTAACTCCAGTTTGGCTTCCATCAGCGATGCTGTTGGACTTGGTCTACTGGGCAACAAAGAAGAATAAACACTCCTTGATACTGTTTGGCGGCGTACTGGTAGGGATGTCATTACCGTTATTCAACATGGTAAACCTGATAACAGTAGCAGACCCACTAGAAACGGCATTCAAATATCCAAGACCAACATTGCCACCATATATGACACCAATCGAACCGCAAGTAGGCAAGTTCTATAACAGCCCAGTTGCTCTCGGTGCAGGTGCAGGTGCAGTATTGGCATGTACATTTGCAGCTTTAGGTTGTAAATTGAACACT
>AB373341
TGTACTCACTACTTATTCATAGTAGTAGTCGCAGTCAATTCAACTCTGCTTACAATTAATGCAGGTGACTATATCTTCTACACCGATTGGGCTTGGACATCCTTTGTAGTATTTTCCATCTCACAAACTTTGATGCTTTGTGTTGGTGCAACATATTACCTAACATTTACAGGAGTTCCAGGTACCGCGACGTATTACGCGTTGATCATGACAGTGTATACATGGATAGCAAAAGGTGCATGGTTTGCACTTGGATATCCATATGACTTCATTGTTACACCAGTATGGATTCCATCAGCGATGCTGTTGGACTTGGCGTATTGGGCGACAAAGAGGAACAAGCACTCTCTGATTCTGTTCGGCGGCGTACTGTGTGGAATGTCGTTACCATTGTTTAACATGGTAAACCTGATTACAGTAGCGGATCCATTGGAGACTGCATTCAAGTATCCAAGACCTACGTTGCCACCATACATGACACCGATAGAACCGCAGGTAGGAAAGTTCTATAATAGCCCAGTTGCGCTTGGCGCAGGTGCTGGAGCTGTGTTGTCTGTAACGTTTACGGCGTTGGGATGTAAACTAACTACG
>AB373342
TGTACTCACTACTTATTCATAGTAGTAGTCGCAGTCAATTCAACTCTGCTTACAATTAATGCAGGTGACTATATCTTCTACACCGATTGGGCTTGGACATCCTTTGTAGTATTTTCCATCTCACAAACTTTGATGCTTTGTGTTGGTGCAACATATTACCTAACATTTACAGGAGTTCCAGGTACCGCGACGTATTACGCGTTGATCATGACAGTGTATACATGGATAGCAAAAGGTGCATGGTTTGCACTTGGATATCCATATGACTTCATTGTTACACCAGTATGGATTCCATCAGCGATGCTGTTGGACTTGGCGTATTGGGCGACAAAGAGGAACAAGCACTCTCTGATTCTGTTCGGCGGCGTACTGTGTGGAATGTCGTTACCATTGTTTAACATGGTAAACCTGATTACAGTAGCGGATCCATTGGAGACTGCATTCAAGTATCCAAGACCTACGTTGCCACCATACATGACACCGATAGAACCGCAGGTAGGAAAGTTCTATAATAGCCCAGTTGCGCTTGGCGCAGGTGCTGGAGCTGTGTTATCTGTAACGTTTACGGCGTTGGGATGTAAACTAACTACG
>AB373344
TGTACACACTACTTATTCATAGTAGTAGTTGCAGTTAACTCTACACTGTTAACAATTAATGCAGGAGACTACATCTTCTACACTGACTGGGCTTGGACTTCGTACACGGTATTCTCAATATCGCAAACGTTGATGCTCATAGTAGGTGCAACATATTATCTTACATTTACTGGCGTTCCAGGCACAGCAACGTACTACGCTCTAATTATGACAGTATACACATGGATAGCAAAAGCCGCATGGTTTTCACTTGGTTATCCATATGACTTCATTGTAACTCCAGTTTGGTTGCCATCAGCAATGCTGTTGGACTTAGTTTACTGGGCAACAAAGAAGAACAAGCACTCCTTGATACTGTTCGGCGGCGTATTGGTAGGAATGTCATTACCGTTGTTCAACATGGTAAACCTGATAACAGTAGCAGACCCGCTTGAAACGGCATTCAAGTATCCAAGACCAACATTGCCACCATACATGACACCGATAGAACCGCAAGTAGGTAAGTTCTATAACAGCCCAGTTGCTCTCGGTGCAGGTGCAGGTGCAGTATTGGGATGTACATTTGCAGCGTTAGGTTGTAAACTTAATACT
>AB373346
TGTACGCACTACTTGTTCATTGTAGTAGTTGCAGTAAACTCGACCTTGTTAACAATTAACGCAGGAGACTACATCTTCTATACTGATTGGGCCTGGACTTCGTTTACGGTATTCTCTATATCGCAAACATTGATGCTTGTAGTAGGTGCAACATATTACCTTACATTTACAGGTGTTCCAGGAACCGCAACGTATTATGCGTTGATTATGACGGTGTATACGTGGATAGCAAAAGGTGCATGGTTTGCACTAGGATATCCATATGACTTTATTGTTACACCAGTATGGCTACCATCAGCAATGCTGTTGGACTTGGCGTATTGGGCAACAAAGCGAAACAAACACTCTCTGATATTATTCGGCGGTGTGTTAGTTGGAATGTCATTGCCACTGTTTAACACGGTCAACTTGATTACGGTCGCAGACCCACTAGAAACGGCATTCAAATATCCAAGACCAACATTGCCACCATACATGACCCCGATTGAACCGCAGGTAGGAAAGTTCTATAACAGTCCAGTTGCGCTGGGTGCAGGTGCTGGTGCAGTATTGTCAGTCACTATGGCTGCGTTGGGTGTTAAACTAAACACT
>AB373349
TGTACGCATTACTTGTTCATTGTAGTAGTTGCAGTAAACTCGACCTTGTTAACAATTAACGCAGGAGATTACATCTTCTATACTGATTGGGCCTGGACTTCGTTTACGGTATTCTCTATATCGCAAACGTTGATGCTTGTAGTAGGTGCATGTTATTATCTTACATTTACAGGTGTTCCAGGAACAGCAACGTATTACGCGTTGATTATGACGGTGTATACATGGGTAGCAAAAGGTGCATGGTTTGCATTAGGATATCCATATGACTTCATTGTTACACCAGTATGGTTACCTTCAGCAATGCTGTTGGACTTATCATATTGGGCAACAAAGAGAAACAAGCACTCGCTGATTTTGTTCGGTGGTGTCTTAGTTGGAATGTCATTGCCACTGTTTAACATGGTTAACTTGATTACGGTCGCAGACCCACTAGAAACGGCATTCAAATATCCACGACCAACATTGCCACCATACATGACTCCGATAGAACCGCAGGTAGGTAAATTCTATAACAGCCCGGTAGCGCTGGGTGCGGGAGCTGGTGCAGTGTTGTCAGTCACTATGGCTGCGTTGGGTGTTAAACTTAACACT
>AB373351
TGTACTCACTACTTATTCATAGTAGTAGTCGCAGTCAATTCAACTCTGCTTACAATTAATGCAGGTGACTATATCTTCTACACCGATTGGGCTTGGACATCCTTTGTAGTATTTTCCATCTCACAAACTTTGATGCTTTGTGTTGGTGCAACATATTACCTAACATTTACAGGAGTTCCAGGTACCGCGACGTATTACGCGTTGATCATGACAGTGTATACATGGATAGCAAAAGGTGCATGGTTTGCACTTGGATATCCATATGACTTCATTGTTACACCAGTATGGATTCCATCAGCGATGCTGTTGGACTTGGCGTATTGGGCGACAAAGAGGAACAAGCACTCTCTGATTCTGTTCGGCGGCGTATTGTGTGGAATGTCGTTACCATTGTTTAACATGGTAAACCTGATTACAGTAGCGGATCCATTGGAGACTGCATTCAAGTATCCAAGACCTACGTTGCCACCATACATGACACCGATAGAACCGCAGGTAGGAAAGTTCTATAATAGCCCAGTTGCGCTTGGCGCAGGTGCTGGAGCTGTGTTATCTGTAACGTTTACGGCGTTGGGATGTAAACTAACTACG
>AB373353
TGTACTCACTACTTATTCATAGTAGTAGTCGCAGTCAATTCAACTCTGCTTACAATTAATGCAGGTGACTATATCTTCTACACCGATTGGGCTTGGACATCCTTTGTAGTATTTTCCATCTCACAAACTTTGATGCTTTGTGTTGGTGCAACATATTACCTAACATTTACAGGAGTTCCAGGTACCGCGACGTATTACGCGTTGATCATGACAGTGTATACATGGGTAGCAAAAGGTGCATGGTTTGCACTTGGATATCCATATGACTTCATTGTTACACCAGTATGGATTCCATCAGCAATGCTGTTGGACTTGGCGTATTGGGCGACAAAGAGGAACAAGCACTCTCTGATTCTGTTCGGCGGCGTACTGTGTGGAATGTCGTTACCATTGTTTAACATGGTAAACCTGATTACAGTAGCGGATCCATTGGAGACTGCATTCAAGTATCCAAGACCTACGTTGCCACCATACATGACACCGATAGAACCGCAGGTAGGAAAGTTCTATAATAGCCCAGTTGCGCTTGGCGCAGGAGCTGGAGCTGTGTTGTCTGTAACGTTTACGACGTTGGGATGTAAACTAACTACG
>AB373354
TGTACTCACTACTTATTCATAGTAGTAGTCGCAGTCAATTCAACTCTGCTTACAATTAATGCAGGTGACTATATCTTCTACACCGATTGGGCTTGGACATCCTTTGTAGTATTTTCCATCTCACAAACTTTGATGCTTTGTGTTGGTGCAACATATTACCTAACATTTACAGGAGTTCCAGGTACCGCGACGTATTACGCGTTGATCATGACAGTGTATACATGGGTAGCAAAAGGTGCATGGTTTGCACTTGGATATCCATATGACTTCATTGTTACACCAGTATGGATTCCATCAGCAATGCTGTTGGACTTGGCGTATTGGGCGACAAAGAGGAACAAGCACTCTCTGATTCTGTTCGGCGGCGTACTGTGTGGAATGTCGTTACCATTGTTTAACATGGTAAACCTGATTACAGTAGCGGATCCATTGGAGACTGCATTCAAGTATCCAAGACCTACGTTGCCACCATACATGACACCGATAGAACCGCAGGTAGGAAAGTTCTATAATAGCCCAGTTGCGCTTGGCGCAGGAGCTGGAGCTGTGTTGTCTGTAACGTTTACGGCGTTGGGATGTAAACTAACTACG
>AB373355
TGTACGCACTACTTGTTCATTGTAGTAGTTGCAGTAAACTCGACCTTGTTAACAATTAACGCAGGAGATTACATCTTCTATACTGATTGGGCCTGGACTTCGTTTACGGTATTCTCTATATCGCAAACGTTGATGCTTGTAGTAGGTGCATGTTATTATCTTACATTTACAGGTGTTCCAGGAACAGCAACGTATTACGCGTTGATTATGACGGTGTATACATGGGTAGCAAAAGGTGCATGGTTTGCATTAGGATATCCATATGACTTCATTGTTACACCAGTATGGTTACCTTCAGCAATGTTGTTGGACTTAGCATATTGGGCAACAAAGAGAAACAAGCACTCGCTGATTTTGTTCGGTGGTGTCTTAGTTGGAATGTCATTGCCACTGTTTAACATGGTTAACTTGATTACGGTCGCAGACCCACTAGAAACGGCATTCAAATATCCACGACCAACATTGCCACCATACATGACTCCGATAGAACCGCAGGTAGGTAAATTCTATAACAGCCCGGTAGCGCTGGGTGCGGGAGCTGGTGCAGTGTTGTCAGTCACTATGGCTGCGTTGGGTGTTAAACTTAACACT
>AB373356
TGTACTCACTACTTATTCATAGTAGTAGTCGCAGTCAATTCAACTCTGCTTACAATTAATGCAGGTGACTATATCTTCTACACTGACTGGGCTTGGACTTCGTACACGGTATTTTCAATATCGCAAACGTTGATGCTTATAGTAGGTGCCACGTATTATCTGACATTTACAGGCGTTCCAGGCACAGCGACGTACTACGCTCTTATTATGACAGTATACACATGGGTAGCAAAAGCCGCATGGTTTTCGTTAGGATATCCATATGACTTCATTGTAACTCCAGTTTGGCTACCATCAGCAATGCTGTTGGACTTAGTTTACTGGGCGACAAAGAAGAACAAGCACTCCTTGATACTGTTTGGCGGCGTACTGGTAGGAATGTCTTTACCATTGTTCAATATGGTAAACCTGATAACAGTAGCAGACCCACTTGAAACGGCATTCAAATATCCAAGACCAACATTGCCACCATACATGACACCGATAGAACCGCAAGTAGGTAAATTCTATAACAGTCCTGTTGCTCTCGGTGCAGGTGCAGGTGCAGTATTGGGATGTACATTTGCAGCATTAGGTTGTAAATTAAATACC
>AB373358
TGTACACACTACTTATTCATAGTAGTGGTTGCAGTTAACTCAACACTGTTAACAATTAATGCAGGAGATTACATCTTCTACACTGACTGGGCTTGGACTTCGTACACGGTATTCTCAATATCGCAAACGTTGATGCTAATTGTAGGTGCTACATATTACCTAACATTTACTGGCGTTCCAGGCACAGCAACGTACTACGCTCTAATTATGACAGTATACACATGGATAGCGAAAGGCGCATGGTTTTCGTTAGGATATCCATATGACTTCATTGTGACTCCAGTTTGGCTTCCTTCAGCAATGCTGTTGGACTTGGTCTACTGGGCAACAAAGAAGAACAAGCACTCCTTGATACTGTTCGGCGGCGTACTGGTAGGAATGTCATTACCATTATTCAACATGGTAAACCTGATAACAGTAGCAGACCCACTAGAAACGGCATTCAAATATCCAAGACCAACATTGCCACCATACATGACACCGATAGAACCCCAAGTTGGTAAGTTCTATAACAGCCCAGTAGCGCTCGGTGCAGGTGCAGGTGCAGTATTGGCATGTACGTTTGCAGCATTAGGTTGTAAACTCAACACT
>AB373359
TGTACACACTACTTATTCATAGTAGTTGTTGCAGTTAACTCAACTCTGTTAACAATTAATGCAGGAGATTACATCTTCTACACTGACTGGGCTTGGACTTCGTACACGGTATTTTCAATATCGCAAACGTTGATGCTTATTGTAGGTGCAACATATTACCTAACATTTACAGGCGTTCCAGGCACAGCAACGTACTACGCTCTAATTATGACAGTATACACATGGATAGCAAAAGGTGCATGGTTTGCACTCGGATATCCATATGACTTCATTGTAACTCCAGTTTGGCTACCTTCAGCAATGCTGTTGGACTTGGTTTACTGGGCAACAAAGAAGAACAAGCACTCCTTGATACTGTTTGGCGGCGTACTGGTAGGAATGTCATTACCATTGTTTAACATGGTAAACCTGATAACAGTAGCAGACCCACTAGAAACGGCATTCAAATATCCAAGACCAACGTTGCCACCATATATGACACCAATTGAACCGCAAGTCGGCAAATTCTATAACAGCCCAGTTGCTCTTGGTGCAGGTGCAGGTGCAGTATTGGCATGTACGTTTGCAGCTTTAGGTTGTAAATTAAACACT
>AB373361
TGTACTCACTACTTATTCATAGTAGTAGTCGCAGTTAATTCAACTCTGCTAACAATTAATGCAGGTGACTATATCTTCTACACCGATTGGGCTTGGACATCCTTTGTAGTATTTTCCATCTCACAAACTTTGATGCTTTGTGTTGGTGCAACATATTACCTAACATTTACAGGAGTTCCAGGTACCGCGACGTATTACGCGTTGATCATGACAGTGTATACATGGGTAGCAAAAGGTGCATGGTTTGCACTTGGATATCCATATGACTTCATTGTTACACCAGTATGGATTCCATCAGCAATGCTGTTGGACTTGGCGTATTGGGCGACAAAGAGGAACAAGCACTCTCTGATTCTGTTCGGCGGCGTACTGTGTGGAATGTCGTTACCATTGTTTAACATGGTAAACCTGATTACAGTAGCGGATCCATTGGAGACTGCATTCAAGTATCCAAGACCTACGTTGCCACCATACATGACACCGATAGAACCGCAGGTAGGAAAGTTCTATAATAGCCCAGTTGCGCTTGGCGCAGGAGCTGGAGCTGTGTTGTCTGTAACGTTTACGGCGTTGGGATGTAAACTAACTACG
>AB373362
TGTACGCACTACTTGTTCATTGTAGTAGTTGCAGTAAACTCGACCTTGTTAACAATTAACGCAGGAGATTACATCTTCTATACTGATTGGGCCTGGACTTCGTTTACGGTATTCTCTATATCGCAAACGTTGATGCTTGTAGTAGGTGCATGTTATTATCTTACATTTACAGGTGTTCCAGGAACAGCAACGTATTACGCGTTGATTATGACGGTGTATACATGGGTAGCAAAAGGTGCATGGTTTGCATTAGGATATCCATATGACTTCATTGTTACACCAGTATGGTTACCTTCAGCAATGCTGTTGGACTTAGCATATTGGGCAACAAAGAGAAACAAGCACTCGCTGATTTTGTTCGGTGGTGTCTTAGTTGGAATGTCATTGCCACTGTTTAACATGGTTAACTTGATTACGGTCGCAGACCCACTAGAAACGGCATTCAAATATCCACGACCAACATTGCCACCATACATGACTCCGACAGAACCGCAGGTAGGTAAATTCTATAACAGCCCGGTAGCGCTGGGTGCGGGAGCTGGTGCAGTGTTGTCAGTCACTATGGCTGCGTTGGGTGTTAAACTTAACACT
>AB373363
TGTACACACTACTTATTCATAGTAGTAGTTGCAGTTAACTCTACACTGTTAACAATTAATGCAGGAGACTACATCTTCTACACTGACTGGGCTTGGACTTCGTACACGGTATTCTCAATATCGCAAACGTTGATGCTCATAGTAGGTGCAACATATTATCTTACATTTACAGGCGTTCCAGGCACAGCAACGTACTACGCTCTAATTATGACAGTATACACATGGATAGCAAAAGCCGCATGGTTTTCACTTGGTTATCCATATGACTTCATTGTAACTCCAGTTTGGTTGCCATCAGCAATGCTGTTGGACTTAGTTTACTGGGCAACAAAGAAGAACAAGCACTCCTTGATACTGTTTGGCGGCGTACTGGTAGGAATGTCATTGCCATTGTTCAACATGGTAAACCTGATAACAGTAGCAGACCCGCTTGAAACGGCATTCAAGTATCCAAGACCAACATTGCCACCATACATGACACCGATAGAACCGCAGGTAGGTAAGTTCTATAACAGCCCAGTTGCTCTAGGTGCAGGTGCAGGTGCAGTATTGGGATGTACATTTGCAGCGTTAGGTTGTAAACTTAATACT
>AB373369
TGTACGCACTACTTGTTCATTGTAGTAGTTGCAGTAAACTCGACCTTGTTAACAATTAACGCAGGAGATTACATCTTCTATACTGATTGGGCCTGGACTTCGTTTACGGTATTCTCTATATCGCAAACGTTGATGCTTGTAGTAGGTGCATGTTATTATCTTACATTTACAGGTGTTCCAGGAACAGCAACGTATTACGCGTTGATTATGACGGTGTATACATGGGTAGCAAAAGGTGCATGGTTTGCATTAGGATATCCATATGACTTCATTGTTACACCAGTATGGTTACCTTCAGCAATGCTGTTGGACTTATCATATTGGGCAACAAAGAGAAACAAGCACTCGCTGATTTTGTTCGGTGGTGTCTTAGTTGGAATGTCATTGCCACTGTTTAACATGGTTAACTTGATTACGGTCGCAGACCCACTAGAAACGGCATTCAAATATCCACGACCAACATTGCCACCATACATGACTCCGATAGAACCGCAGGTAGGTAAATTCTATAACAGCCCGGTAGCGCTGGGTGCGGGAGCTGGTGCAGTGTTGTCAGTCACTATGGCTGCGTTGGGTGTTAAACTTAACACT
>AB373373
TGTACGCACTACTTGTTCATTGTAGTAGTTGCAGTAAACTCGACCTTGTTAACAATTAACGCAGGAGATTACATCTTCTATACTGATTGGGCCTGGACTTCGTTTACGGTATTCTCTATATCGCAAACGTTGATGCTTGTAGTAGGTGCATGTTATTATCTTACATTTACAGGTGTTCCAGGAACAGCAACGTATTACGCGTTGATTATGACGGTGTATACATGGGTAGCAAAAGGTGCATGGTTTGCATTAGGATATCCATATGACTTCATTGTTACACCAGTATGGTTACCTTCAGCAATGCTGTTGGACTTATCATATTGGGCAACAAAGAGAAACAAGCACTCGCTGATTTTGTTCGGTGGTGTCTTAGTTGGAATGTCATTGCCACTGTTTAACATGGTTAACTTGATTACGGTCGCAGACCCACTAGAAACGGCATTCAAATATCCACGACCAACATTGCCACCATACATGACTCCGATAGAACCGCAGGTAGGTAAATTCTATAACAGCCCTGTAGCGCTGGGTGCGGGAGCTGGTGCAGTGTTGTCAGTCACTATGGCTGCGTTGGGTGTTAAACTTAACACT
>AB373376
TGTACTCACTACTTATTCATAGTAGTAGTCGCGGTCAATTCAACTCTGCTTACAATTAATGCAGGTGACTATATCTTCTACACCGATTGGGCTTGGACATCCTTTGTAGTATTTTCCATCTCACAAACTTTGATGCTTTGTGTTGGTGCAACATATTACCTAACATTTACAGGAGTTCCAGGTACCGCGACGTATTACGCGTTGATCATGACAGTGTATACATGGATAGCAAAAGGTGCATGGTTTGCACTTGGATATCCATATGACTTCATTGTTACACCAGTATGGATTCCATCAGCGATGCTGTTGGACTTGGCGTATTGGGCGACAAAGAGGAACAAGCACTCTCTGATTCTGTTCGGCGGCGTACTGTGTGGAATGTCGTTACCATTGTTTAACATGGTAAACCTGATTACAGTAGCGGATCCATTGGAGACTGCATTCAAGTATCCAAGACCTACGTTGCCACCATACATGACACCGATAGAACCGCAGGTAGGAAAGTTCTATAATAGCCCAGTTGCGCTTGGCGCAGGTGCTGGAGCTGTGTTATCTGTAACGTTTACGGCGTTGGGATGTAAACTAACTACG
>AB373378
TGTACTCACTACTTATTCATAGTAGTAGTCGCAGTCAATTCAACTCTGCTTACAATTAATGCAGGTGACTATATCTTCTACACCGATTGGGCTTGGACATCCTTTGTAGTATTTTCCATCTCACAAACTTTGATGCTTTGTGTTGGTGCAACATATTACCTAACATTTACAGGAGTTCCAGGTACCGCGACGTATTACGCGTTGATCATGACAGTGTATACATGGATAGCAAAAGGTGCATGGTTTGCACTTGGATATCCATATGACTTCATTGTTACACCAGTATGGATTCCATCAGCGATGCTGTTGGACTTGGCGTATTGGGCGACAAAGAGGAACAAGCACTCTCTGATTCTGTTCGGCGGCGTACTGTGTGGAATGTCGTTACCATTGTTTAACATGGTAAACCTGATTACAGTAGCGGATCCATTGGAGACTGCATTCAAGTATCCAAGACCTACGTTGCCACCATACATGACACCGATAGAACCGCAGGTAGGAAAGTTCTATAATAGCCCAGTTGCGCTTGGCGCAGGAGCTGGAGCTGTGTTGTCTGTAACGTTTACGGCGTTGGGATGTAAACTAACTACG
>AB373382
TGTACGCATTACTTGTTCATTGTAGTAGTTGCAGTAAACTCGACCTTGTTAACAATTAACGCAGGAGATTACATCTTCTATACTGATTGGGCCTGGACTTCGTTTACGGTATTCTCTATATCGCAAACGTTGATGCTTGTAGTAGGTGCATGTTATTATCTTACATTTACAGGTGTTCCAGGAACAGCAACGTATTACGCGTTGATTATGACGGTGTATACATGGGTAGCAAAAGGTGCATGGTTTGCATTAGGATATCCATATGACTTCATTGTTACACCAGTATGGTTACCTTCAGCAATGCTGTTGGACTTAGCATATTGGGCAACAAAGAGAAACAAGCACTCGCTGATTTTGTTCGGTGGTGTCTTAGTTGGAATGTCATTGCCACTGTTTAACATGGTTAACTTGATTACGGTCGCAGACCCACTAGAAACGGCATTCAAATATCCACGACCAACATTGCCACCATACATGACTCCGATAGAACCGCAGGTAGGTAAATTCTATAACAGCCCGGTAGCGCTGGGTGCGGGAGCTGGTGCAGTGTTGTCAGTCACTATGGCTGCGTTGGGTGTTAAACTTAACACT
>AB373383
TGTACTCACTACTTATTCATAGTAGTAGTCGCAGTCAATTCAACTCTGCTTACAATTAATGCAGGTGACTATATCTTCTACACCGATTGGGCTTGGACATCCTTTGTAGTATTTTCCATCTCACAAACTTTGATGCTTTGTGTTGGTGCAACATATTACCTAACATTTACAGGAGTTCCAGGTACCGCGACGTATTACGCGTTGATCATGACAGTGTATACATGGGTAGCAAAAGGTGCATGGTTTGCACTTGGATATCCATATGACTTCATTGTTACACCAGTATGGATTCCATCAGCAATGCTGTTGGACTTGGCGTATTGGGCGACAAAGAGGAACAAGCACTCTCTGATTCTGTTCGGCGGCGTACTGTGTGGAATGTCGTTACCATTGTTTAACACGGTAAACCTGATTACAGTAGCGGATCCATTGGAGACTGCATTCAAGTATCCAAGACCTACGTTGCCACCATACATGACACCGATAGAACCGCAGGTAGGAAAGTTCTATAATAGCCCAGTTGCGCTTGGCGCAGGAGCTGGAGCTGTGTTGTCTGTAACGTTTACGGCGTTGGGATGTAAACTAACTACG
>AB373387
TGTACACACTACTTATTCATAGTAGTAGTTGCAGTTAACTCAACACTGTTAACAATTAATGCAGGAGACTACATCTTCTACACTGACTGGGCTTGGACTTCGTACACGGTATTCTCAATATCGCAAACGTTGATGCTTATAGTAGGTGCAACATATTATCTTACATTTACTGGCGTTCCAGGCACAGCAACGTACTACGCTCTAATTATGACAGTATACACATGGATTGCCAAAGCCGCATGGTTTTCACTTGGTTATCCATATGACTTCATTGTTACTCCAGTTTGGCTCCCATCAGCAATGCTGTTGGACTTGGTTTACTGGGCAACAAAGAAGAACAAGCACTCCTTGATACTGTTTGGCGGCGTACTGGTAGGAATGTCTTTACCATTGTTCAATATGGTAAACCTCATAACAGTAGCAGACCCACTTGAAACGGCATTCAAGTATCCAAGACCAACATTGCCACCATACATGACACCGATAGAACCGCAGGTAGGTAAGTTCTATAACAGCCCAGTTGCGCTCGGTGCAGGTGCAGGTGCAGTATTGGGATGTACGTTTGCAGCATTAGGTTGTAAACTTAATACT
>AB373388
TGTACGCACTACTTGTTCATTGTAGTAGTTGCAGTAAACTCGACCTTGTTAACAATTAACGCAGGAGATTACATCTTCTATACTGATTGGGCCTGGACTTCGTTTACGGTATTCTCTATATCGCAAACGTTGATGCTTGTAGTAGGTGCATGTTATTATCTTACATTTACAGGTGTTCCAGGAACAGCAACGTATTACGCGTTGATTATGACGGTGTATACATGGGTAGCAAAAGGTGCATGGTTTGCATTAGGATATCCATATGACCTCATTGTTACACCAGTATGGTTACCTTCAGCAATGCTGTTGGACTTAGCATATTGGGCAACAAAGAGAAACAAGCACTCGCTGATTTTGTTCGGTGGTGTCTTAGTTGGAATGTCATTGCCACTGTTTAACATGGTTAACTTGATTACGGTCGCAGACCCACTAGAAACGGCATTCAAATATCCACGACCAACATTGCCACCATACATGACTCCGATAGAACCGCAGGTAGGTAAATTCTATAACAGCCCGGTAGCGCTGGGTGCGGGAGCTGGTGCAGTGTTGTCAGTCACTATGGCTGCGTTGGGTGTTAAACTTAACACT
>AB373390
TGTACACACTACTTGTTCATAGTAGTGGTTGCAGTTAACTCTACACTGTTAACAATTAATGCAGGAGACTACATCTTCTACACTGACTGGGCTTGGACTTCGTACACGGTATTCTCAATATCGCAAACGTTGATGCTCATAGTAGGTGCAACATATTATCTTACATTTACTGGCGTTCCAGGCACAGCAACGTACTACGCTCTAATTATGACAGTATACACATGGATAGCAAAAGGCGCATGGTTTTCGCTAGGATATCCATATGACTTCATTGTAACTCCAGTTTGGCTACCATCAGCAATGCTGTTGGACTTAGTTTACTGGGCAACAAAGAAGAACAAGCACTCCTTGATACTGTTTGGCGGCGTACTGGTAGGAATGTCATTACCATTGTTCAATATGGTAAACCTGATAACAGTAGCAGACCCGCTTGAAACGGCATTCAAGTATCCAAGACCAACATTGCCACCATACATGACACCGATAGAACCGCAAGTAGGTAAGTTCTATAACAGCCCAGTTGCTCTCGGTGCAGGTGCAGGTGCAGTATTGGGATGTACATTTGCAGCGTTAGGTTGTAAACTTAATACT
>AB427052
TGTACTCACTACTTGTTTATAGTAGTGGTAGCAGTCAACTCGACCTTGTTGACAATCAACACGGGAGACTGGGATTTCTACACTGACTGGGCCTGGACATCGTTTGTTATCTTCTCGATAGGACAATCAACGATGCTCGCAGTCGGTGCAGCATATTACCTTACGTTCACTGGCGTGCCAGGAACGGCAACCTACTATGCACTGATAATGACGGTGTATACGTGGATTGCAAAAGGTGCCTGGTTCTCCTTGGGGTACCCGTACAGTTTCATCGTAGTACCAGTGTGGTTGCCATCGGCAATGCTGATGGATCTGACCTATTGGGCCACCAAGAGAAACAAACACATGTTGATCTTGGTTGGAGGTGTGCTGTGTGGAATGGCTCTACCCTTGTTCAACATGATCAATCTGTTGACAATTGACGATCCATTGGAAACTGCCTTCAAGTATCCAAGAACAACATTGCCGCCATACATGACGCCAATAGAACCGCAAGTCGGAAAGTTCTACGATAGTCCGACTGCTCTGGCTTCTGGCGTAAGTGCAGTATTGTGTGTAACAATGGCTGCCTTGGGCACAAAGTTGACGACT
>AB427053
TGTACTCACTACTTGTTTATAGTAGTGGTAGCAGTCAACTCGACCTTGTTGACAATCAACACGGGAGACTGGGATTTCTACACTGACTGGGCCTGGACATCGTTTGTTATCTTCTCGATAGGACAATCAACGATGCTCGCAGTCGGTGCAGCATATTACCTTACGTTCACTGGCGTGCCAGGAACGGCAACCTACTATGCACTGATAATGACGGTGTATACGTGGATTGCAAAAGGTGCCTGGTTCTCCTTGGGGTACCCGTACAGTTTCATCGTAGTACCAGTGTGGTTGCCATCGGCAATGCTGATGGATCTGACCTATTGGGCCACCAAGAGAAACAAACACATGTTGATCTTGGTTGGAGGTGTGCTGTGTGGAATGGCTCTACCCTTGTTCAACATGATCAATCTGTTGACAATTGACGATCCATTGGAAACTGCCTTCAAGTATCCAAGAACAACATTGCCGCCATACATGACGCCAATAGAACCGCAAGTCGAAAAGTTCTACGATAGTCCGACTGCCCTGGCTTCTGGCGTAAGTGCAGTATTGTGTGTAACAATGGCTGCCTTGGGCACAAAGTTGACGACT
>AB427054
TGTACTCACTACTTATTCATAGTAGTGGTGGCAGTCAACTCGACCTTGTTGACAATCAACGCGGGAGACTACATCTTCTATACTGACTGGATGTGGACATCATATGTGATATTCACACTATCACAATCCCTGATGCTCGCAGTCGGTGCGGCGTATTACCTTACGTTCACTGGCGTTCCAGGAACAGCGACCTACTATGCACTGATAATGACAGTGTATACGTGGATTGCAAAAGGAGCATGGTTCTCCCTCGGATATCCGTACAGCTTCATCGTTGTGCCAATATGGATACCATCGGCAATGCTGATGGATCTTGCATATTGGGCTACCAAGAGAAACAAGCACATGTTGATCTTGGTAGGAGGTGTGCTGTGTGGAATGTCGATGTCAATGTTCAACATGATCAACTTGTTGACGATTGACGATCCGCTCGAGACTGCCTTCAAGTATCCAAGAACCACGTTGCCACCATACATGACTCCGATAGAACCCCAAGTAGGTAAGTTCTACGATAGTCCTGTAGCACTAGGTGCAGGCGCTGGTGCAGTTCTTACAGTTACAATGACTGCGTTGGGCTGCAAACTGACGACC
>AB451495
CGTACGCATTATCTATTCATAGTTGTAGTTGCAGTCAATTCTACTCTGTTAACTATCAATTCTGGAGATTATATCTTCTATACAGACTGGGCATGGACTTCCTTTGTAGTTTTCTCCATCGCAAACACTCTCATGACTGTGGTCGGAGCAGTGTATTATATCACATTTACAGGTGTACCTGGAACAGGCGCATATTATGGTTTAATTATGCAAGTCTATACTTGGGTTGCCAAAGTGGCATGGTTTGCACTTGGCTATCCTGCAGATTTTATCGTTCATCCAATGTGGATTCCATCATGCATGTTGTTGGATTTGGCATATTGGGCTACGAAGAAGAATAAGCACTCGCTGATATTCTTTGGAGGAGTTTTGGTCGGTATGTCAATGCCGCTGTTCAATATGGTTCAGCTAATGTTGATCGCCGATCCGCTAGAAACTGCATTCAAGTATCCAAGACCAACATTACCACCATATATGACGCCTATAGAACCGCAAGTCGGTAAGTTCTACAATAGCCCGGTAGCACTGGGAGCGGGAGCTGGATCTGTACTGTCGGTGACATTTGCAGCATTGGGTTGTAAGTTGAATACA
>AB451496
TGTACTCACTACTTATTCATAGTTGTAGTTGCAGTCAATTCCACTTTGTTAACAATTAACTCTGGAGACTATATCTTCTATACAGATTGGGCCTGGACATCATTTGTAGTATTCTCAATTGCTAATACTCTGATGACTGTTGTTGGTGCTGTGTATTATCTTACATTTACTGGCGTACCTGGTACGGCAACGTATTATGGTCTGATTATGCAAGTCTATACATGGGTTGCAAAAGTTGCATGGTTTGCACTTGGCTATCCAGTAGATTTCATCGTTCATCCAATGTGGATTCCATCTTGTATGCTGTTGGACTTGGCGTATTGGGCGACGAAGAAGAATAAACACTCGCTGATATTCTTTGGTGGAGTTTTAGTCGGAATGTCAATGCCGCTGTTCAATATGGTACAGTTGATGTTAATTGCTGATCCATTAGAAACTGCATTCAAGTATCCAAGGCCAACATTGCCTCCCTACATGACGCCTATAGAACCGCAGGTCGGTAAGTTCTACAATAGCCCAGTAGCTCTGGGAGCGGGAGCTGGTGCTGTACTAGCGTGTACATTTGCAGCATTAGGTTGTAAGCTTAATACG
>AB451497
TGTACTCACTACTTATTCATAGTAGTAGTTGCAGTTAACTCCACTTTGTTAACGATTAACTCTGGTGACTATATCTTCTATACTGATTGGGCCTGGACATCATTTGTAGTATTTTCCATTGCCAACACTTTGATGACTGTTGTTGGTGCTGTGTATTATCTTACATTTACTGGTGTGCCTGGTACTGCATCGTATTACGGTCTGATTATGCAGGTCTATACATGGGTTGCAAAAGTTGCATGGTTTGCACTTGGTTACCCGGTGGATTTCATTGTTCATCCGATGTGGATTCCATCTTGTATGTTATTGGACTTGGCATATTGGGCGACGAAGAAGAATAAGCACTCGCTGATATTCTTTGGCGGAGTTTTAGTTGGAATGTCAATGCCACTGTTCAATATGGTACAGTTGATGTTGATAGCAGATCCACTAGAAACTGCATTCAAATACCCGAGACCAACATTGCCTCCATACATGACGCCGATAGAGCCGCAGGTAGGTAAGTTCTACAATAGCCCAGTAGCTCTGGGAGCGGGAGCTGGATCGGTACTAGCATGTACATTTGCGGCATTAGGCTGTAAGCTTAATACG
>AB451498
TGTACTCACTACTTATTCATAGTAGTAGTCGCAGTCAATTCAACTCTGCTTACAATTAATGCAGGTGACTATATCTTCTACACAGATTGGGCTTGGACATCCTTTGTAGTATTTTCCATCTCACAAACTTTGATGCTTTGTGTTGGTGCAACATATTACCTAACATTTACAGGAGTTCCAGGTACCGCAACATACTACGCGTTAATCATGACAGTGTATACGTGGATAGCAAAAGGTGCACGGTTTTCACTCGGATATCCATATGACTTCATTGTAACACCAGTGTGGATCCCATCAGCGATGCTGCTGGACTTGGCATATTGGGCGACAAAGAGGAACAAGCACTCTCTGATACTGTTTGGCGGAGTATTGTGTGGAATGTCGTTACCATTGTTCAACATGGTAAACCTGATTACAATAGCGGATCCATTGGAGACTGCATTCAAGTATCCAAGACCTACGTTGCCACCATACATGACACCGATAGAACCTCAGGTAGGAAAGTTCTATAATAGCCCAGTTGCGCTTGGCGCAGGAGCTGGAGCTGTGCTGTCGGTAACGTTTACGGCGTTGGGATGTAAACTGACTACG
>AB451499
TGTACTCATTACTTATTCATAGTAGTAGTTGCAGTAAACTCTACTTTACTAGTAATTAACGCGGGAGATTATATCTTCTATACTGATTGGGCCTGGACTTCATTTGTAGTATTTTCCATCGCTAACACTCTCATGGTTACTGTTGGTGCTGTGTATTATCTCACATTTACAGGTGTACCTGGTACTGCAACGTATTATGGTCTGATTATGCAAGTCTATACATGGATTGCAAAAGTTGCGTGGTTTGCACTTGGTTATCCAGTAGACTTTATTGTTCATCCAATGTGGATTCCATCTTGTATGCTTTTGGACTTGGCGTATTGGGCGACAAAGAAAAATAAACATTCACTAATATTCTTTGGTGGAGTTTTAGTTGGAATGTCAATGCCACTGTTCAATATGGTACAGTTGATGTTGATTGCGGATCCACTAGAAACTGCATTTAAGTATCCAAGACCTACATTGCCTCCATACATGACGCCTATAGAACCGCAGGTCGGTAAGTTCTACAATAGCCCAGTAGCTTTGGGAGCGGGAGCTGGATCGGTACTAGCGTGTACATTTGCAGCATTAGGCTGTAAGCTTAATACG
>AB451500
TGTACTCACTATTTATTCATAATAGTGGTCGCGGTAAACGGAACTCTACTTACAATTAATGCCGGTGACTATATCTTCTACACAGATTGGGCTTGGACATCATTTGTCGTATTCTCAATATCACAAACATTGATGTTAACTGTAGGAGCAGTTTATTATCTAACATTTACAGGCGTTCCAGGGACAGCTACTTACTACGCGTTAATTATTACTGTGTATACTTGGGTAGCAAAGGGCGCATGGTTTGCACTCGGATATCCTTATGACTTTATTGTAACTCCAGTATGGTTGCCATCGGCAATGCTGTTGGACTTGGCTTATTGGGCTACAAAGAGAAACAAGCACTCGTTGATACTGTTTGACGGTGTGTTAGTTGGAATGTCATTGCCACTGTTTAACATGGTAAACCTGATTACAGTAGCAGATCCACTAGAGACTGCATTCAAGTATCCAAGACCCACATTACCACCATACATGACACCGATAGAACCGCAGGTAGGAAAGTTCTATAACAGTCCTGTCGCGCTTGGTGCAGGTGCTGGTGCAGTGTTGTCCGTTACTATGGCCGCGTTAGGATGTAAACTGACTACG
>AB451501
TGTACTCATTATTTATTCATAGTTGTAGTTGCAGTCAACTCAACTTTGTTAACAATTAACTCGGGAGACTATATCTTCTACACTGATTGGGCTTGGACATCGTTTGTCGTATTCTCAATTGCCAACACTTTGATGACTATTGTTGGTGCTGTGTATTATCTTACATTTACAGGCGTACCTGGTGCTGCAACGTACTATGGTCTGATTATGCAAGTCTATACTTGGGTTGCAAAAGTTGCATGGTTTGCACTTGGCTATCCGGTAGATTTTATCGTTCAACCAACGTGGATTCCATCGTGTATGCTGTTGGACTTGGCATATTGGGCGACAAAGAAAAATAAACACTCGCTGATATTCTTTGGTGGAGTTTTAGTTGGAATGTCAATGCCACTGTTCAACATGGTACAGTTGATGTTGATAGCGGATCCACTAGAAACTGCATTCAAGTATCCAAGACCAACATTGCCTCCATACATGACGCCGATAGAACCGCAGGTAGGTAAGTTCTACAATAGCCCAGTAGCTCTGGGAGCGGGAGCTGGAGCGGTACTAGCATGTACATTTGCAGCATTAGGTTGTAAGCTTAACACA
>AB451502
TGTACTCACTACTTATTCATAGTTGTAGTTGCAGTCAATTCCACTTTGTTAACAATTAACTCTGGAGATTATATCTTCTATACAGATTGGGCCTGGACATCATTTGTAGTATTCTCAATTGCTAATACTCTGATGACTGTTGTTGGTGCTGTGTATTATCTTACATTTACTGGCGTACCTGGTACGGCAACGTATTATGGTCTGATTATGCAAGTCTATACATGGGTTGCAAAAGTTGCATGGTTTGCACTTGGCTATCCAGTGGATTTCATCGTTCATCCAATGTGGATTCCATCTTGTATGCTGTTGGACTTGGCGTATTGGGCGACGAAGAAGAATAAGCACTCGCTGATATTCTTTGGTGGAGTTTTAGTCGGAATGTCAATGCCACTGTTCAATATGGTACAGTTGATGTTGATTGCGGATCCACTAGAAACTGCATTCAAGTATCCAAGACCAACATTGCCTCCATACATGACGCCTATAGAACCGCAGGTCGGTAAGTTCTACAATAGCCCAGTAGCTCTGGGAGCGGGAGCGGGAGCTGTACTAGCATGTACGTTTGCAGCGTTAGGTTGTAAGATGAATACA
>AB451503
TGTACCCACTATTTATTCATAGTCGTAGTTGCAGTCAACTCTACTTTGTTAACAATTAACGCTGGTGACTATATCTTCTATACTGACTGGGCTTGGACATCATTTGTGGTATTCTCAATTGCCAACACTCTGATGACTATTGTTGGTGCTGTGTATTATCTTACATTTACAGGCGTACCTGGTACTGCAACGTACTATGGTCTGATTATGCAAGTCTATACTTGGGTTGCAAAAGTTGCATGGTTTGCACTTGGCTATCCAGTAGATTTCATCGTTCATCCAATGTGGATTCCATCTTGTATGCTGTTGGACTTGGCATATTGGGCGACAAAGAAAAATAAACACTCGCTGATATTCTTTGGTGGAGTTTTAGTTGGAATGTCAATGCCACTGTTCAATATGGTACAATTAATGTTGATTGCAGATCCACTAGAGACTGCATTCAAGTATCCAAGACCAACATTGCCTCCATACATGACGCCGATAGAACCGCAGGTTGGTAAGTTCTACAATAGCCCAGTAGCTCTGGGAGCGGGAGCTGGAGCGGTACTAGCATGTACATTTGCAGCATTAGGTTGTAAGCTTAACACA
>AB451504
TGTACGCATTACTTATTCATAGTAGTGGTAGCAGTCAATTCAACTCTACTCGTTATTAACTCAGGTGACTATATCTTCTACACAGATTGGGCTTGGACCTCCTTTGTAGTATTTTCCATCGCAAATACTTTGATGCTTTGTGTCGGTGCTACATATTACCTAACATTTACAGGAGTTCCAGGTACAGCAACATACTACGCATTAATTATGACAGTGTATACATGGATAGCCAAAGGTGCATGGTTTTCACTTGGATATCCATACGACTTCATTGTAGTCCCAGTATGGATACCATCAGCAATGCTGTTGGATTTGGCATATTGGGCAACAAAGAGAAATAAGCACTCTCTGATACTGTTTGGCGGAGTATTGTGTGGAATGTCATTACCGTTGTTTAATATGGTAAACCTGATCACAGTAGCAGATCCACTGGAGACTGCATTCAAGTATCCAAGACCTACGTTGCCACCATACATGACACCTATAGAACCGCAGGTAGGAAAGTTCTATAACAGCCCAGTTGCGCTTGGCGCAGGTGCTGGCGCAGTGTTATCTGTAACGTTTACGGCGTTGGGATGTAAACTGACTACG
>AB458224
ACAACGCACTATCTATTCATAGTAGTAGTTGCTGTAAATAGCACACTATTGACTATTAATGCTGGAGACTATATCTTCTACACCGATTGGGCATGGACGTCATTCGTCGTATTCTCTATCGCTCAATCGACAATGCTTGTGGTGGGGGCGATATACTATATGCTGTTTACAGGCGTGCCGGGTACCGCTACTTATTATGCAACCATTATGACGATTTATACATGGGTTGCAAAAGGCGCCTGGTTTGCATTAGGCTACCCATACGACTTCGTTACAGTACCAATCTGGATACCTTCGGCAATGTTATTAGACCTGACGTATTGGGCGACTAGAAGGAACAAACATGCTGCCATAATAATTGGCGGAACGCTAGTAGGTCTATCGCTTCCGATGTTCAATATGATCAACCTTTTATTGATCAGAGATCCATTAGAGGTAGCCTTCAAGTATCCACGTCCTACACTACCGCCATATATGACTCCCATTGAGCCTCAGGTAGGAAAGTTTTACAATAGTCCTGTAGCCTTAGGAGCAGGCGCATCAGCAGTGCTATCAGTACCAATTGCAGCTTTGGGTGCTAAACTTAACACG
>AB458226
ACAACGCACTATCTATTCATCGTAGTAGTTGCTGTAAATAGCACACTATTGACTATTAATGCTGGAGACTATATCTTCTACACCGATTGGGCATGGACGTCATTCGTCGTATTCTCTATCGCTCAATCGACAATGCTTGTGGTGGGGGCGATATACTATATGCTGTTTACAGGCGTGCCGGGTACCGCTACTTATTATGCAACCATTATGACGATATACACTTGGGTTGCAAAAGGCGCCTGGTTTGCATTAGGCTACCCATACGACTTCGTTACGGTGCCTGTCTGGATACCTTCGGCAATGTTATTGGACCTGACTTATTGGGCGACAAGAAGGAATAAACATGCTGCAATTATAATCGGCGGAACCCTGGTAGGTCTCTCACTTCCGATGTTCAACATGATTAATCTCCTGTTGATTAGAGATCCCTTAGAAGTAGCTTTCAAGTATCCACGTCCTACACTACCGCCATATATGACTCCCATTGAGCCTCAGGTAGGAAAGTTTTACAATAGTCCTGTAGCCTTAGGAGCAGGCGCATCAGCAGTGCTATCAGTACCAATTGCAGCTTTGGGTGCTAAACTTAACACG
>AB458227
ACAACGCACTATCTATTCATAGTAGTAGTTGCTGTAAATAGCACACTATTGACTATTAATGCTGGAGACTATATCTTCTACACCGATTGGGCATGGACGTCATTCGTCGTATTCTCTATCTCTCAATCGACAATGCTTGTGGTGGGGGCGATATACTATATGCTGTTTACAGGCGTGCCGGGTACCGCTACTTATTATGCAACCATTATGACGATTTATACATGGGTTGCAAAAGGCGCCTGGTTTGCATTAGGCTACCCATACGACTTCGTTACAGTACCAATCTGGATACCTTCGGCAATGTTATTAGACCTGACGTATTGGGCGACTAGAAGGAACAAACATGCTGCCATAATAATTGGCGGAACGCTAGTAGGTCTATCGCTTCCGATGTTCAATATGATCAACCTTTTATTGATCAGAGATCCATTAGAGGTAGCCTTCAAGTATCCACGTCCTACACTACCGCCATATATGACTCCCATTGAGCCTCAGGTAGGAAAGTTTTACAATAGTCCTGTAGCCTTAGGAGCAGGCGCATCAGCAGTGCTATCAGTACCAATTGCAGCTTTGGGTGCTAAACTTAACACG
>AB458229
ACAACGCACTATCTGTTCATAGTAGTAGTTGCTGTAAACAGCACACTATTGACTATTAATGCTGGAGACTATATCTTCTACACTGACTGGGCATGGACTTCATTCGTGGTATTTTCTATCTCTCAATCGACAATGCTTGTGGTGGGGGCAATCTACTATATGCTGTTTACGGGCGTGCCGGGTACCGCTACTTATTATGCAACCATTATGACGATATATACATGGGTTGCAAAAGGCGCCTGGTTCGCATTAGGCTACCCATACGACTTCGTCACAGTGCCTATCTGGATACCCTCGGCAATGTTATTAGACTTGACTTATTGGGCGACTAGGAGGAATAAGCATGCTGCTATAATAATTGGCGGAACGCTAGTAGGATTATCTCTTCCAATGTTCAATATGATCAATCTTTTACTGATCAGAGATCCATTAGAGGTAGCCTTCAAATATCCCCGTCCGACATTGCCGCCATACATGACTCCGATTGAACCTCAGGTAGGTAAATTCTACAATAGTCCTGTTGCCTTAGGAGCAGGCGCAGGAGCAGTGCTATCCGTGCCAATTGCTGCATTGGGTGCTAAACTAAACACG
>AB465037
ACAACGCACTATTTGTTCATAGTAGTCGTTGCTGTCAACAGCACGCTGCTAACCATCAACGCAGGAGACTATATCTTCTACACAGACTGGATGTGGACCTCCTTCGTAGTATTCTCGATCTCGCAATCGACCATGCTCGTTGTGGGTGCGATATACTACATGCTCTTCACAGGAGTACCTGGTACAGCCACATACTACGCCACAATCATGACAATCTACACATGGGTCGCAAAGGGTGCATGGTTCGCACTGGGCTATCCGTACGACTTCATTGTAGTTCCAATTTGGATACCTTCAGCAATGCTGTTGGATCTCGCATACTGGGCTACAAGGCGGAACAAGCACGCTGCAATCATCATTGGCGGTTCACTAGTTGGCCTATCACTCCCGCTGTTCAACATGGTCAACCTGCTGCTCGTGAGGGATCCACTCGAAGTGGCATTCAAGTATCCTAGACCAACACTACCAGCATACATGACTCCAATCGAGCCTCAGGTAGGTAAGTTCTACAACAGTCCGGTAGCGCTAGGTTCAGGTGCAGGAGCAGTACTGTCCGTCCCGATCGCTGCGTTAGGTGCAAAGCTTAACACG
>AB465038
ACAACGCACTATTTGTTCATAGTAGTCGTTGCTGTCAACAGCACGCTGCTAACCATCAACGCAGGAGACTATATCTTCTACACAGACTGGATGTGGACCTCCTTCGTAGTATTCTCGATCTCGCAATCGACCATGCTCGTTGTGGGTGCGATATACTACATGCTCTTCACAGGAGTACCTGGTACAGCCACATACTACGCCACAATCATGACAATCTACACATGGGTCGCAAAGGGTGCATGGTTCGCACTGGGCTATCCGTACGACTTCATTGTAGTTCCAATTTGGATACCTTCAGCAATGCTGTTGGATCTCGCATACTGGGCTACAAGGCGGAACAAGCACGCTGCAATCATCATTGGCGGTTCACTAGTTGGCCTATCACTCCCGCTGTTCAACATGGTCAACCTGCTGCTCGTGCGGGATCCACTCGAAGTGGCATTCAAGTATCCTAGACCAACACTACCAGCATACATGACTCCAATCGAGCCTCAGGTAGGTAAGTTCTACAACAGTCCGGTAGCGCTAGGTTCAGGTGCAGGAGCAGTACTGTCCGTCCCGATCGCTGCGTTAGGTGCAAAGCTTAACACG
>AB525378
TGTACGCACTACTTATTCATAGTAGTCGTTGCAGTCAACTCAACCCTGCTTACAATCAACGCAGGAGACTACATCTTCTACACTGACTGGGCATGGACTTCATTTGTCGTGTTCTCAATATCACAGACATTGATGTTAGTCGTAGGTGCAACTTACTATCTAACATTCACTGGAGTTCCAGGAACCGCAACGTACTACGCGCTTATTATGACCGTGTATACATGGATCGCAAAAGGCGCATGGTTCGCACTAGGTTACCCATATGACTTCATTGTTACACCAGTTTGGTTGCCATCAGCAATGTTGCTTGATCTGGCATACTGGGCAACAAAGAAGAACAAGCACTCACTGATACTCTTCGGTGGTGTACTGTGTGGAATGTCACTGCCATTGTTCAACATGGTCAATCTAATTACCGTGGCTGATCCATTGGAGACTGCATTCAAATATCCAAGACCAACTTTGCCTCCATACATGACTCCTATAGAACCCCAAGTGGGCAAATTCTATAACAGTCCAGTTGCACTCGGTGCAGGCGCAGGTGCTGTATTAGCATGTACCTTCGCCGCTCTCGGATGTAAGCTGAACACA
>AB525379
ACAACGCACTACCTGTTCATAGTAGTCGTTGCTGTCAACAGCACGCTGCTAACCATCAACGCAGGTGACTACATCTTCTACACAGACTGGATGTGGACATCCTTCGTGGTATTCTCGGTCTCGCAGTCGACTATGCTCGCTGTGGGTGCGGTATACTACATGTTGTTCACAGGCGTACCTGGCACAGCCACCTACTATGCAACAATCATGACCATCTACACATGGGTTGCAAAAGGTGCGTGGTTTGCACTTGGTTACCCCTACGACTTCGTCGTGGTGCCAGTGTGGATACCATCTGCAATGTTGTTGGACCTTACGTACTGGGCAACAAGACGCAACAAGCACGCAGCCATAATCATTGGCGGTACGCTGGTTGGCCTATCCTTCCCGCTGTTCAACATGGTCAACCTGTTGCTGGTCAGGGACCCGCTTGAAGTCGCATTCAAGTATCCTAGACCGACACTGCCTGCGTATATGACGCCAATCGAACCTCAGGTAGGCAAGTTCTACAACTCGCCTGTCGCGCTAGGTTCTGGCGCTGGTGCAGTGCTAACGGTGCCCATGACGGCGTTGGGTGCAAAACTAAACACG
>AB542169
ACAACTCACTATTTATTCATAGTTGTTGTTGCAGTAAATAGTACGTTGCTTACAATCAACGCAGGAGATTATATCTTCTATACTGACTGGGCATGGACATCATTTGTTGTATTTTCAATTTCTCAATCCACAATGCTTGTGGTAGGAGCTATATACTATATGTTGTTTACAGGTGTCCCAGGTACAGCTACGTATTATGCAACTATAATGACTATATATACATGGGTTGCCAAAGGTGCATGGTTTGCATTGGGATATCCATACGATTTTGTCGTGGTTCCTGTTTGGATACCGTCGGCTATGTTGTTGGATTTGGCATACTGGGCAACAAGAAGGAACAAACACGCGGCTATATTGATCGGTGGTGTATTGGTAGGAATGTCGCTGCCACTGTTTAATATGATCAACTTGTTACTAGTTGCCGACCCCTTGGAAATGGCATTCAAGTATCCTAGACCCACGTTACCTCCATACATGACTCCAATTGAACCCCAAGTAGGAAAGTTCTATAACAGTCCTGTCGCGTTAGGTGCCGGTGCAGGAGCGGTACTTTGTGTCCCCATAGCGGCTTTGGGTGCTAAACTCAATACA
>AB542175
ACAACGCACTATTTGTTCATAGTAGTCGTTGCTGTCAACAGCACGCTGCTAACCATCAACGCAGGAGACTATATCTTCTACACAGACTGGATGTGGACCTCCTTCGTAGTATTCTCAATCTCGCAATCGACCATGCTCGTTGTGGGTGCGATATACTACATGCTCTTCACAGGAGTACCAGGAACTGCCACATACTACGCCACAATCATGACAATCTACACATGGGTCGCAAAGGGTGCATGGTTCGCACTGGGCTATCCGTACGACTTCATTGTAGTCCCGATCTGGATACCTTCGGCAATGCTGTTGGATCTCACATACTGGGCTACAAGACGGAACAAGCACGCTGCAATCATCATTGGCGGTTCACTAGTTGGCCTGTCACTTCCGCTGTTCAACATGGTCAACCTGCTGCTCGTCAGGGATCCACTCGAAGTGGCATTCAAGTATCCTAGACCAACACTACCAGCATACATGACTCCAATCGAGCCCCAGGTGGGTAAGTTCTACAACAGTCCGGTAGCGCTAGGTTCAGGTGCAGGAGCAGTACTGTCCGTCCCGATCGCTGCGTTGGGTGCAAAGCTTAACACG
>AB545941
TGTACTCACTACTTATTCATAGTAGTGGTAGCAGTCAACTCGACCTTGTTGACAATCAACGCAGGAGACTACATCTTCTATACTGACTGGATGTGGACATCTTATGTGATATTTACCCTATCACAATCATTGATGCTCGCAGTCGGTGCAGCATACTACCTTACGTTCACTGGCGTTCCAGGAACAGCAACATACTATGCACTAATAATGACAGTGTATACTTGGATTGCAAAAGGTGCGTGGTTCTCCTTAGGATATCCATACAGCTTCGTCGTTGTGCCAATGTGGATTCCATCTGCAATATTGATGGATTTGGCATATTGGGCAACAAAGAGAAACAAACACTCTTTGATCCTGATAGGCGGTGTACTCTGTGGAATGTCTATGTCGTTGTTCAACATGATCAATCTAATCACAATAGATGATCCTCTTGAGACTGCTTTCAAATACCCAAGAACCACATTGCCTCCATACATGACTCCAATAGAACCCCAAGTAGGAAAGTTCTATGATAGTCCCGTCGCGTTAGGTGCAGGCGCTAGTGCAGTTTTGACAGTAACAATGACTGCATTGGGTTGCAAATTAACAACA
>AB545942
TGTACTCACTACTTATTCATAGTAGTGGTAGCAGTCAACTCGACCTTGTTGACAATCAACGCAGGAGACTACATCTTCTATACTGACTGGATGTGGACATCTTATGTGATATTTACTCTATCACAATCATTGATGCTCGCAGTCGGTGCAGCATACTACCTTACGTTCACTGGCGTTCCAGGAACAGCAACATACTATGCACTAATAATGACAGTGTATACTTGGATTGCAAAAGGTGCGTGGTTCTCCTTAGGATATCCATACAGCTTCGTCGTTGTGCCAATGTGGATTCCATCTGCAATATTGATGGATTTGGCATATTGGGCAACAAAGAGAAACAAACACTCTTTGATCCTGATAGGCGGTGTACTCTGTGGAATGTCTATGTCGTTGTTCAACATGATCAATCTAATCATAATAGATGATCCTCTTGAGACTGCTTTCAAATACCCAAGAACCACATTGCCTCCATACATGACTCCAATAGAACCCCAAGTAGGAAAGTTCTATGATAGTCCCGTCGCGCTAGGTGCAGGTGCTAGTGCAGTTTTGACAGTAACGATGACTGCATTGGGAACCAAGCTTACAACA
>AB545943
ACAACCCACTATCTGTTCATTGTTGTAGTTGCTGTCAATAGCACGCTGCTAACAATTAATGCAGGAGACTACATCTTCTACACCGACTGGGCTTGGACATCCTTTGTAATATTCTCGATTTCACAATCGACTATGCTTGCAGTAGGAGCTGTCTATTACTTGCTCTTCACAGGTGTTCCAGGTACAGCCACGTATTACGCAACTATTATGACTATCTATACATGGGTTGCGAAGGGTGCGTGGTTTGCATTAGGATACCCATATGACTTCGTTGCGGTGCCGGTATGGATACCTTCAGCCATGTTGTTAGACCTCACGTACTGGGCTACGAGGCGCAATAAGCACATGTTAATCCTCGTCGGCGGCACGTTAGTTGGTCTATCACTTCCGTTATTCAACATGATCAACCTGCTGTTGGTGCGAGATCCACTTGAAGTCGCATTCAAGTATCCTAGACCTACGTTGCCACCTTACATGACGCCAATTGAGCCTCAGGTCGGCAAGTTCTATAACAGTCCTGTTGCCTTGGGAAGTGGTGCTTCAGCAGTGTTAACTGTGCCTATAGCAGCTTTAGGGGCTAAGCTGAATACT
>AB545944
ACAACGCACTATCTATTCATAGTCGTAGTTGCAGTAAACAGCACTCTATTGACAATTAATGCAGGGGACTATATCTTCTACACGGACTGGGCATGGACTTCATTTGTAGTATTTTCGATTTCACAATCGACTATGCTTGCAGCAGGGGCCATCTACTATATGCTCTTTACAGGTGTTCCAGGAACCGCTACATACTATGCAACCATCATGACTATCTACACATGGGTTGCAAAGGGCGCGTGGTTTGCATTAGGATACCCAATGGACTTCGTAACAGTACCAATATGGATACCTTCGGCAATGTTGTTGGATCTTACATATTGGGCTACAAGGCGCAATAAGCACGCTGCCATAATTATTGGTGGAACTCTAATTGGCCTTTCCCTCCCAATGTTCAACATGATAAACCTATTGCTGATACGGGACCCGCTGGAGATTGCATTTAAGTATCCAAGACCCACACTTCCTCCTTATATGACACCAATTGAGCCCCAGGTCGGTAAATTCTACAACAGTCCTGTAGCATTGGGATCGGGTGCAGGAGCAGTACTAACAGTGCCTATAGCGGCATTAGGTGCAAAACTTAACACG
>AB545945
ACAACCCACTATCTGTTCATTGTTGTAGTTGCTGTCAATAGCACGCTGCTGGCAATTAATGCAGGAGACTACATATTCTACACCGACTGGGCTTGGACATCCTTTGTAATATTTTCGATTTCACAATCGACTATGCTTGCAGTAGGAGCTGTCTATTACTTGCTCTTCACAGGAGTTCCAGGAACAGCCACGTATTGCGCAACCATTATGACTATCTATACTTGGGTTGCAAAGGGTGCGTGGTTTGCATTGGGATACCCATATGACTTCGTCGCAGTGCCGGTATGGATTCCTTCAGCCATGTTATTGGACCTTACGTACTGGGCTACGCGGCGGAATAAGCACATGCTAATACTCGTCGGCGGCACATTAGTTGGTCTATCGCTTCCGTTATTCAATATGATCAACCTGCTGTTAGTCCGAGATCCATTGGAGGTGGCATTCAAGTATCCTAGACCCACATTGCCACCTTATATGACGCCAATAGAGCCTCAGGTCGGAGAGTTCTATAACAGTCCCGTAGCCTTGGGAGCTGGTGCTTCTGCAGTGTTAACTGTGCCTATAGCAGCATTGGGTGCTAAATTGAATACG
>AB545946
ACAACCCACTATCTGTTCATTGTTGTAGTTGCTGTCAATAGCACGCTTCTGACAATTAATGCGGGAGACTACATATTCTACACCGACTGGGCTTGGACATCCTTTGTAATATTTTCGATTTCACAATCGACTATGCTTGCAGTAGGAGCTGTCTATTACTTGCTCTTCACAGGAGTTCCAGGAACGGCCACGTATTACGCAACCATTATGACTATCTATACTTGGGTTGCGAAGGGTGCGTGGTTTGCATTGGGATACCCATATGACTTCGTTGCGGTGCCGGTATGGATTCCTTCAGCCATGTTGTTGGACCTTACGTACTGGGCTACGCGGCGGAATAAGCACATGCTAATACTCGTAGGCGGCACATTAGTTGGTCTATCGCTTCCGTTATTCAATATGATCAACCTGCTGTTAGTCCGAGATCCATTGGAGGTGGCATTCAAGTATCCTAGACCCACATTGCCACCTTATATGACGCCAATTGAGCCTCAGGTCGGAAAGTTCTATAACAGTCCCGTAGCATTGGGTTCGGGAGCTTCCGCAGTGTTAACTGTGCCTATAGCAGCGTTGGGTGCTAAATTGAATACG
>AB545947
ACAACCCACTATCTGTTCATTGTTGTAGTTGCTGTCAATAGCACGCTGCTGACAATTAATGCAGGAGACTACATATTCTACACCGACTGGGCTTGGACATCCTTTGTAATATTTTCGATTTCACAATCGACTATGCTTGCAGTAGGAGCTGTCTATTACTTGCTCTTCACAGGAGTTCCAGGAACAGCCACGTATTACGCAACCATTATGACTATCTATACTTGGGTTGCAAAGGGTGCGTGGTTTGCATTGGGATACCCATATGACTTCGTTGCGGTGCCGGTATGGATTCCTTCAGCCATGTTGTTGGACCTTACGTACTGGGCTACGCGGCGGAATAAGCACATGCTAATACTCGTCGGCGGCACATTAGTTGGTCTATCGCTTCCGTTATTCAACATGATCAACCTGCTGTTAGTGCGAGATCCATTGGAGGTGGCATTCAAGTATCCTAGACCCACATTGCCGCCTTATATGACGCCAATTGAGCCTCAGGTCGGAAAGTTCTATAACAGTCCCGTAGCGTTGGGTTCGGGAGCTTCTGCAGTGTTAACTGTGCCCATAGCAGCATTGGGCGCTAAATTGAATACG
>AB545949
ACAACGCACTACCTATTCATAGTAGTCGTTGCTGTCAACAGCACGCTGCTAACCATCAACGCAGGAGACTACATCTTCTACACGGATTGGGAGTGGACATCCTTCGTGGTATTCTCGGTCTCGCAGTCGACTATGCTCGCTGTGGGTGCGATATACTACATGTTGTTCACAGGCGTTCCTGGGACTGCGACATACTATGCAACAATCATGACCATCTACACATGGGTTGCAAAGGGTGCATGGTTCGCACTTGGATACCCCTACGACTTCATCGTGGTGCCAGTGTGGATTCCGTCGGCAATGCTTCTTGACCTCACGTACTGGGCGACAAGACGCAACAAGCACGCTGCCATCATCATTGGTGGTACGCCGGTTGGCCTCTCATTCCCGCTGTTCAACATGGTCAACCTGTTGCTCGTCAGAGACCCACTCGAGGTGGCCTTCAAGTATCCAAGACCGACGCTGCCAGCGTACATGACGCCTATAGAGCCTCAGGTAGGTAAGTTCTACAACTCGCCTGTCGCCCTGGGTTCAGGTGCTGGTGCAGTGCTAACGGTGCCCATTGCCGCGTTGGGTGCGAAACTTAACACG
>AB545950
ACAACGCACTACCTATTCATAGTAGTCGTTGCTGTCAACAGCACGCTGCTAACCATCAACGCAGGAGACTACATCTTCTACACTGATTGGGAGTGGACATCCTTCGTGGTATTCTCGATCTCGCAGTCGACTATGCTCGCTGTGGGTGCGATATACTACATGTTGTTCACAGGCGTTCCGGGGACTGCAACATACTATGCAACAATCATGACCATCTACACATGGGTTGCAAAGGGTGCATGGTTCGCACTTGGATACCCCTATGACTTCATCGTGGTGCCAGTGTGGATTCCGTCGGCAATGCTTCTAGACCTCACGTACTGGGCGACAAGACGCAACAAGCACGCTGCCATCATCATTGGCGGTACGCTGGTTGGCCTCTCATTCCCGCTGTTCAACATGGTCAACCTGTTGCTCGTCAGAGACCCACTCGAGGTGGCCTTCAAGTATCCAAGACCGACGCTGCCAGCGTACATGACGCCCATAGAGCCTCAGGTAGGCAAGTTCTACAACTCGCCTGTCGCCCTAGGTTCAGGTGCTGGTGCAGTGCTAACGGTGCCCATTGCTGCGTTGGGTGCGAAACTTAACACG
>AB545951
ACAACGCACTACCTATTCATAGTAGTCGTTGCTGTCAACAGCACGCTGCTAACCATCAACGCAGGAGACTACATCTTCTACACTGATTGGGAGTGGACATCCTTCGTAGTATTCTCGATCTCGCAGTCGACTATGCTCGCTGTGGGTGCGATATACTACATGTTGTTCACAGGCGTTCCGGGGACTGCAACATACTATGCAACAATCATGACCATCTACACATGGGTTGCAAAGGGTGCATGGTTCGCACTTGGGTACCCCTACGACTTCATCGTGGTGCCAGTGTGGATTCCGTCGGCAATGCTTCTAGACCTCACGTACTGGGCGACAAGACGCAACAAGCACGCTGCCATCATCATTGGCGGTACGCTGGTTGGCCTCTCATTCCCGCTGTTCAACATGGTCAACCTGTTGCTCGTCAGAGACCCACTCGAGGTGGCCTTCAAGTATCCAAGACCGACGCTGCCAGCGTACATGACGCCTATAGAGCCTCAGGTAGGTAAGTTCTACAACTCGCCTGTCGCCCTGGGTTCAGGTGCTGGTGCAGTGCTAACGGTGCCCATTGCTGCGTTGGGTGCGAAACTTAACACG
>AB545952
ACAACGCACTACCTATTCATAGTAGTCGTTGCTGTCAACAGCACGCTGCTAACCATCAACGCAGGAGACTACATCTTCTACACTGATTGGGAGTGGACATCCTTCGTAGTAATCTCGATCTCGCAGTCGACTATGCTCGCTGTGGGTGCGATATACTACATGTTGTTCACAGGCGTTCCGGGGACTGCAACATACTATGCAGCAATCATGACCATCTACACATGGGTTGCAAAGGGTGCATGGTTCGCACTTGGATACCCCTACGACTTCATCGTGGTGCCAGTGTGGATTCCGTCGGCAATGCTTCTAGACCTCACGTACTGGGCGACAAGACGCAATAAGCACGCTGCCATCATCATTGGCGGTACGCTGGTTGGCCTCTCATTCCCGCTGTTCAACATGGTCAACCTGTTGCTCGTCAGAGACACACTCGAGGTGGCCTTCAAGTATCCAAGACCGACGCTGCCAGCGTACATGACGCCCATAGAGCCTCAGGTAGGGAAGTTCTACAACTCGCCTGTCGCCCTGGGTTCAGGTGCTGGTGCAGTGCTAACGGTGCCCATTGCTGCGTTGGGTGCGAAACTTAACACG
>AB545953
ACAACCCACTACCTATTCATTGTTGTAGTTGCTGTCAATAGCACGCTGCTGACAATTAATGCAGGAGACTACATATTCTACACCGACTGGGCTTGGACATCCTTTGTAGTATTCTCGATATCACAATCGACCATGCTTGCAGTAGGAGCTGTCTATTACTTGCTCTTCACAGGAGTGCCAGGAACGGCCACGTATTACGCAACCATCATGACCATCTATACATGGGTTGCAAAAGGTGCGTGGTTTGCTTTGGGATATCCGTATGACTTCGTTGCAGTGCCAGTTTGGATACCTTCAGCCATGTTGTTGGACCTTACGTATTGGGCCACGAGGCGGAATAAGCACATGCTTATACTTGTTGGCGGTACGTTGTGCGGTCTATCACTTCCGTTGTTCAACATGATCAACTTACTCCTAGTACGGGATCCATTGGAAATCGCATTTAAGTATCCTAGACCCACATTACCACCTTACATGACGCCCATAGAACCTCAGGTCGGAAAGTTCTACAATAGTCCCGTAGCACTGGGTTCGGGAGCTTCTGCTGTACTGACTGTACCTATCGCAGCCTTGGGCGCTAAACTGAACACG
>AB545954
ACAACCCACTACCTATTCATTGTTGTAGTTGCTGTCAATAGCACGCTGCTGACAATTAATGCAGGAGACTACATATTCTACACCGACTGGGCTTGGACATCCTTTGTAGTATTCTCGATATCACAATCAACCATGCTTGCAGTAGGAGCTGTCTATTACTTGCTCTTCACAGGAGTGCCAGGAACGGCCACGTATTACGCAACCATCATGACCATCTATACATGGGTTGCAAAAGGTGCGTGGTTTGCTTTGGGATATCCGTATGACTTCGTTGCGGTGCCAGTTTGGATACCTTCAGCCATGTTGTTGGACCTTACGTATTGGGCCACGAGGCGGAATAAGCACATGCTTATACTTGTTGGCGGTACGTTGTGCGGTCTATCACTTCCGTTGTTCAACATGATCAACTTACTCCTAGTACGGGACCCATTGGAAATCGCATTTAAGTATCCTAGACCCACATTACCACCTTACATGACGCCCATAGAACCTCAGGTCGGAAAGTTCTACAATAGTCCCGTAGCACTGGGTTCGGGAGCTTCTGCTGTACTGACTGTACCTATCGCAGCCTTGGGCGCTAAACTGAACACG
>AB545955
ACAACGCACTACCTATTCATAGTAGTCGTTGCTGTCAACAGCACGCTGCTAACCATCAACGCAGGAGACTACATCTTCTACACTGATTGGGAGTGGACATCCTTCGTGGTATTCTCGGTCTCGCAGTCGACTATGCTCGCTGTGGGTGCGATATACTACATGTTGTTCACAGGCGTTCCGGGGACTGCAACATACTATGCAACAATCATGACCATCTATACATGGGTTGCAAAGGGTGCATGGTTCGCACTTGGATACCCCTACGACTTCATCGTGGTGCCAGTGTGGATTCCGTCGGCAATGCTTCTAGACCTCACGTACTGGGCGACAAGACGCAACAAGCACGCTGCCATCATCATTGGCGGTACGCTGGTTGGCCTCTCATTCCCGCTGTTCAACATGGTCAACCTGTTGCTCGTCAGAGACCCACTCGAGGTGGCCTTCAAGTATCCAAGACCGACGCTGCCAGCATACATGACGCCTATAGAGCCTCAGGTAGGTAAGTTCTACAACTCGCCTGTCGCCCAGGGTTCAGGTGCTGGTGCAGTGCTAACGGTGCCCATTGCCGCGTTGGGTGCGAAACTTAACACG
>AB545956
ACAACGCACTACCTATTCATAGTAGTCGTTGCTGTCAACAGCACGCTGCTAACCATCAACGCAGGAGACTACATCTTCTACACTGATTGGGAGTGGACATCCTTCGTGGTATTCTCGATCTCGCAGTCGACTATGCTCGCTGTGGGTGCGATATACTACATGTTGTTCACAGGCGTTCCGGGGACTGCAACATACTATGCAACAATCATGACCATCCACACATGGGTTGCAAAGGGTGCATGGTTCGCACTTGGATACCCCTATGACTTCATCGTGGTGCCAGTGTGGATTCCGTCGGCAATGCTTCTAGACCTCACGTACTGGGCGACAAGACGCAACAAGCACGCTGCCATCATTATTGGCGGTACGCTGGTTGGCCTCTCATTCCCGCTGTTCAACATGGTCAACCTGTTGCTCGTCAGAGACCCACTCGAGGTGGCCTTCAAGTATCCAAGACCGACGCTGCCAGCGTACATGACGCCTATAGAGCCTCAGGTAGGTAAGTTCTACAACTCGCCTGTCGCCCTGGGTTCAGGTGCTGGTGCAGTGCTAGCGGTGCCCATTGCTGCGTTGGGTGCGAAACTTAACACG
>AB545957
ACAACGCACTACCTATTCATAGTAGTCGTTGCTGTCAACAGCACGCTGCTAACCATCAACGCAGGAGACTACATCTTCTACACGGATTGGGAGTGGATATCCTTCGTGGTATTCTCGGTCTCGCAGTCGACTATGCTCGCTGTGGGTGCGATATACTACATGTTGTTCACAGGCGTTCCTGGGACTGCGACATACTATGCAACAATCATGACCATCTACACATGGGTTGCAAAGGGTGCATGGTTCGCACTTGGATACCCCTACGACTTCATCGTGGTGCCAGTGTGGATTCCGTCGGCAATGCTTCTAGACCTCACGTACTGGGCGACAAGACGCAACAAGCACGCTGCCATCATCATTGGCGGTACGCTGGTTGGCCTCTCATTCCCGCTGTTCAACATGGTCAACCTGTTGCTCGTCAGAGACCCACTCGAGGTGGCCTTCAAGTATCCAAGACCGTCGCTGCCAGCATACATGACGCCTATAGAGCCTCAGGTAGGTAAGTTCTACAACTCGCCTATCGCCCTGGGTTCAGGTGCTGGTGCAGTGCTAACGGTGCCCATTGCCGCGTTGGGTGCGAAACTTAACACG
>AB545959
ACAACCCACTATCTGTTCACTGTTGTAGTTGCTGTCAATAGCACGCTGCTGACAATTAATGCGGGAGACTACATATTCTACACCGACTGGGCTTGGACATCCTTTGTAATATTTTCGATTTCGCAATCGACTATGCTTGCAGTAGGAGCTGTCTATTACTTGCTCTTCACAGGAGTTCCAGGAACAGCCACGTATTACGCAACCATTATGACTATCTATACTTGGGTTGCAAAGGGTGCGTGGTTTGCATTGGGATACCCATATGACTTCGTTGCGGTGCCGGTATGGATTCCTTCAGCCATGTTGTTGGACCTTACGTACTGGGCTACGCGGCGGAATAAGCACATGCTAATACTCGTCGGCGGCACATTAGTTGGTCTATCGCTTCCGTTATTCAACATGATCAACCTGCTGTTAGTGCGAGATCCATTGGAGGTGGCATTCAAGTATCCTAGACCCACATTGCCACCTTATATGACGCCAATCGAGCCTCAGGTCGGAAAGTTCTATAACAGTCCCGTGGCCTTGGGAGCTGGTGCTTCTGCAGTGTTAACTGTGCCTATAGCAGCATTGGGTGCTAAATTGAATACG
>AB545960
ACAACCCACTACCTATTCATTGTTGTAGTTGCTGTCAATAGCACATTGCTGACAATCAATGCAGGAGACTACATATTCTACACCGATTGGGCTTGGACATCCTTTGTAGTATTCTCGATATCACAATCGACCATGCTTGCAGTAGGAGCTGTCTACTATTTGCTCTTCACAGGAGTGCCGGGAACTGCCACGTATTATGCAACCATCATGACCATCTATACATGGGTTGCAAAGGGTGCGTGGTTTGCTTTGGGATACCCGTATGACTTCGTTGCGGTGCCAGTGTGGATACCTTCAGCCATGTTGTTAGACCTTACGTATTGGGCTACGAGACGGAATAAGCACATGCTTATACTTGTTGGCGGTACGTTGTGCGGTCTATCACCTCCGTTGTTCAACATGATTAACTTGCTGCTAGTAAGAGACCCATTGGAAGTTGCATTCAAGTATCCTAGACCCACATTGCCGCCTTATATGACGCCAATAGAGCCTCAGGTCGGTAAGTTCTACAACAGTCCCGTAGCGTTGGGTTCGGGAGCTTCTGCAGTCTTGACTGTACCTATCGCAGCCTTAGGTGCTAAACTGAACACG
>AB545961
ACAACGCACTATCTGTTCATTGTTGTGGTTGCTGTCAATAGCACATTGCTGACAATCAATGCAGGAGACTACATATTCTACACCGATTGGGCTTGGACATCCTTTGTAGTATTCTCGATATCACAATCGACCATGCTTGCAGTAGGAGCTGTCTACTATTTGCTCTTCACAGGAGTGCCGGGAACTGCCACGTATTATGCAACCATCATGACCATCTATACATGGGTTGCAAAGGGTGCGTGGTTTGCTTTGGGATACCCGTATGACTTCGTTGCGGTGCCAGTGTGGATACCTTCAGCCATGTTGTTAGACCTTACGTATTGGGCTACGAGACGGAATAAGCACATGCTTATACTTGTTGGCGGTACGTTGTGCGGTCTATCACTTCCGTTGTTCAACATGATTAACTTGCTGCTAGTAAGAGACCCATTGGAAGTTGCATTCAAGTATCCTAGACCCACATTGCCGCCTTATATGACGCCAATAGAGCCTCAGGTCGGTAAGTTCTACAACAGTCCCGTAGCGTTGGGTTCGGGAGCTTCTGCAGTCTTGACTGTACCTATCGCAGCCTTAGGTGCTAAACTGAACACG
>AB545962
ACAACGCACTACCTATTCATAGTAGTCGTTGCTGTCAACAGCACGCTGCTAACCATCAACGCAGGAGACTACATCTTCTACACTGATTGGGAGTGGACATCCTTCGTGGTATTCTCGATCTCGCAGTCGACTATGCTCGCTGTGGGTGCGATATACTACATGTTGTTCACAGGCGTTCCGGGGACTGCAACATACTATGCAACAATCATGACCATCTACACATGGGTTGCAAAGGGTGCATGGTTCGCACTTGGATACCCCTATGACTTCATCGTGGTGCCAGTGTGGATTCCGTCGGCAATGCTTCTAGACCTCACGTACTGGGCGACAAGACGCAACAAGCACGCTGCCATCATTATTGGCGGTACGCTGGTTGGCCTCTCATTCCCGCTGTTCAACATGGTCAACCTGTTGCTCGTCAGAGACCCACTCGAGGTGGCCTTCAAGTATCCAAGACCGACGCTGCCAGCGTACATGACGCCCATAGAGCCTCAGGTAGGGAAGTTCTACAACTCGCCTGTCGCCCTGGGTTCAGGTGCTGGTGCAGTGCTAACGGTGCCCATTGCTGCGTTGGGTGCGAAACTTAACACG
>AB550804
TGTACTCACTACTTGTTCATAGTAGTGGTTGCAGTAAACTCTACCCTGCTAACAATTAACGCAGGAGACTACATCTTCTACACTGACTGGGCCTGGACTTCGTTTGTAATATTCTCAATATCACAATCGTTGATGTTGGTAGTTGGCGCATGCTACTATCTCACATTTACGGGAGTCCCAGGAACAGCAACGTATTATGCGTTGATAATGACCGTCTACACATGGGTAGCAAAAGGTGCATGGTTTGCACTCGGATACCCATATGACTTCATTGTAACACCAGTTTGGCTACCGTCGGCAATGTTGCTTGACCTGGCATACTGGGCGACAAAGAAGAACAAGCACTCACTGATTCTATTCGGTGGTGTGATGTGTGGAATGTCATTGCCGTTGTTTAACATGGTCAACCTCATCACTGTGGCTGATCCATTAGAGACTGCATTCAAATATCCAAGACCAACGCTCGCTCCATATATGACACCAATAGAACCTGCGGTAGGCAAGTTCTATAACAGTCCAGTCGCATTAGGTGCCGGTGCAGGTGCTGTATTATCAGTAACCATGGCCGCGCTAGGATGTAAGCTGAACACG
>AB550805
TGTACTCACTACTTGTTCATAGTAGTGGTTGCAGTAAACTCTACCCTGCTAACAATTAACGCAGGGGACTACATCTTCTACACTGACTGGGCCTGGACTTCGTTTGTAATATTCTCAATATCACAATCGTTGATGTTGGTAGTTGGCGCATGCTACTATCTCACATTTACGGGAGTCCCAGGAACAGCAACGTATTATGCGTTGATAATGACCGTCTACACATGGGTAGCAAAAGGTGCATGGTTTGCACTCGGATACCCATATGACTTCATTGTAACACCAGTTTGGCTACCGTCGGCAATGTTGCTTGACCTGGCATACTGGGCGACAAAGAAGAACAAGCACTCACTGATTCTATTCGGTGGTGTGATGTGTGGAATGTCATTGCCGTTGTTTAACATGGTCAACCTCATCACTGTGGCTGATCCATTAGAGACTGCATTCAAATATCCAAGACCAACGCTCGCTCCATATATGACACCAATAGAACCTGCGGTAGGCAAGTTCTATAACAGTCCAGTCGCATTAGGTGCCGGTGCAGGTGCTGTATTATCAGTAACCATGGCCGCGCTAGGATGTAAGCTGAACACG
>AB576775
TGTACTCACTACTTATTCATAGTAGTGGTAGCAGTCAACTCGGCCTTGTTGACAATCAACGCAGGAGACTACATCTTCTATACTGACTGGATGTGGACATCTTATGTGATATTTACTCTATCACAATCATTGATGCTCGCAGTCGGTGCAGCATACTACCTTACGTTCACTGGCGTTCCAGGAACAGCAACATACTATGCACTAATTATGACAGTGTGTACTTGGATTGCAAAAGGTGCGTGGTTCTCCTTAGGATATCCGTACAGTTTCATCGTGGTACCAATGTGGATTCCATCGGCAATACTGATGGATTTGGCATATTGGGCAACAAAGAGAAACAAACACTCTTTGATCCTAATAGGCGGTGTACTCTGTGGCATGTCAATGTCGTTGTTCAACATGATCAATCTAATCACAATAGATGATCCTCTTGAGACTGCTTTCAAATACCCAAGAACCACATTGCCTCCATACATGACTCCAATAGAACCCCAAGTAGGAAAGTTCTATGATAGTCCCGTCGCGTTGGGTGCAGGCGCTAGTGCAGTTTTGACAGTAACAATGACTGCATTGGGTTGCAAACTAACAACA
>AB576776
TGTACTCACTACTTATTCATAGTAGTGGTAGCAGTCAACTCGACCTTGTTGACAATCAACGCAGGAGACTACATCTTCTATACTGACTGGATGTGGACATCTTATGTGATATTTACTCTATCACAATCATTGATGCTCGCAGTCGGTGCAGCATACTACCTTACGTTCACTGGCGTTCCAGGAACAGCAACATACTATGCACTAATTATGACAGTGTATACTTGGATTGCAAAAGGTGCGTGGTTCTCCTTAGGATATCCGTACAGTTTCATCGTGGTACCAATGTGGATTCCATCGGCAATACTGATGGATTTGGCATATTGGGCAACAAAGAGAAACAAACACTCTTTGATCCTAATAGGCGGTGCACTCTGTGGCATGTCAATGTCGTTGTTCAACATGATCAATCTAATCACAATAGATGATCCTCTTGAGACTGCTTTCAAATACCCAAGAACCACATTGCCTCCGTACATGACTCCAATAGAACCCCAAGTAGGAAAGTTCTATGATAGTCCCGTCGCGTTGGGTGCAGGCGCTAGTGCAGTTTTGACAGTAACAATGACTGCATTGGGTTGCAAACTAACAACA
>AB576777
TGTACTCACTACTTATTCATAGTAGTGGTAGCAGTCAACTCGACCTTGTTGACAATCAACGCAGGAGACTACATCTTCTATACTGACTGGATGTGGACATCTTATGTGATATTTACTCTATCACAATCATTGATGCTCGCAGTCGGTGCAGCATACTACCTTACGTTCACTGGCGTTCCAGGAACAGCAACATACTATGCACTAATTATGACAGTGTATACTTGGACTGCAAAAGGTGCGTGGTTCTCCTTAGGATATCCGTACAGTTTCATCGTGGTACCAATGTGGGTTCCATCGGCAATACTGATGGATTTGGCATATTGGGCAACAAAGAGAAACAAACACTCTTTGATCCTAATAGGCGGTGTACTCTGTGGCATGTCAATGTCGTTGTTCAACATGATCAATCTAATCACAATAGATGATCCTCTTGAGACTGCTTTCAAATACCCAAGAACCACATTGCCTCCATACATGACTCCAATAGAACCCCAAGTAGGAAAGTTCTATGATAGTCCCGTCGCGTTGGGTGCAGGCGCTAGTGCAGTTTTGACAGTAACAATGACTGCATTGGGTTGCAAACTAACAACA
>AB576779
TGTACTCACTACTTATTCATAGTAGTGGTAGCAGTCAACTCGACCTTGTTGACAATCAACGCAGGAGACTACATCTTCTATACTGACTGGATGTGGACATCTTATGTGATATTTACTCTATCACAATCATTGATGCTCGCAGTCGGTGCAGCATACTACCTTACGTTCACTGGCGTTCCAGGAACAGCAACATACTATGCACTAATTATGACAGCGTATACTTGGATTGCAAAAGGTGCGTGGTTCTCCTTAGGATATCCGTACAGTTTCATCGTGGTACCAATGTGGATTCCATCGGCAATACTGATGGATTTGGCATATTGGGCAACAAAGAGAAACAAACACTCTTTGATCCTAATAGGCGGTGTACTCTGTGGCATGTCAATGTCGTTGTTCAACATGATCAATCTAATCACAATAGATGATCCTCTTGAGACTGCTTTCAAATACCCAAGAACCACATTGCCTCCATACATGACTCCAATAGAACCCCAAGTAGGAAAGTTCTATGATAGTCCCGTCGCGTTGGGTGCAGGCGCTAGTGCAGTTTTGACAGTAACAATGACTGCATTGGGTTGCAAACTAACAACA
>AB583385
TGTACTCACTATTTATTCATAATAGTGGTCGCGGTAAACGGAACTCTGCTTACAATTAATGCCGGTGACTATATTTTCTACACAGATTGGGCCTGGACATCCTTTGTCGTATTCTCAATATCACAAACATTAATGTTAGTGGTAGGAGCATGTTATTATCTAACATTTACAGGCGTTCCAGGGACAGCTACTTACTACGCGTTAATTATTACTGTGTATACTTGGGTAGCAAAGGGCGCATGGTTTGCACTAGGATATCCATATGACTTTGTTGTAACTCCAATATGGTTGCCATCGGCAATGCTGTTGGACTTGGCATATTGGGCTACAAAGAGAAACAAGCACTCGTTGATACTGTTTGGCGGTGTGTTAGTTGGAATGTCATTGCCACTGTTTAACATGGTAAACCTGATTACAGTAGCAGATCCACTAGAGACTGCATTCAAGTATCCAAGACCCACATTACCACCATACATGACACCGATAGAACCGCAGGTAGGGAAGTTCTATAACAGTCCTGTCGCGCTTGGTGCAGGTGCTGGTGCAGTGTTGTCCGTTCCTATGGCCGCGTTAGGATGTAAACTAACTACG
>AB583386
AGTACTCACTACTTGTTCATTATAGTAGTTGCGGTAAACGGAACTCTGCTTACAATTAATGCAGGTGACTATATTTTCTACACGGACTGGGCTTGGACTTCGTTTGTAGTATTTTCAATATCACAAACATTGATGCTTACGGTAGACGCAGTGTATTATCTGACATTTACTGGCGTTCCAGGAACAGCAACGTATTATGCATTAATCATTACAGTGTATACATGGGTTGCAAAAGGTGCATGGTTTGCACTCGGATATCCATATGACTTTATCGTTACCCCAATATGGTTGCCATCAGCAATGTTGCTTGATCTGGCATATTGGGCTACAAAGAGAAACAAGCACTCACTAATTCTGTTTGGCGGAGTATTGGTAGGAATGTCGCTACCATTGTTTAACATGGTAAATCTGTTATTAGTTGCAGACCCACTAGAAACTGCATTCAAATATCCCCGACCAACATTGCCGCCATATATGACCCCTATAGAACCGCAGGTCGGAAAATTCTATAATAGCCCGGTTGCGCTGGGTGCGGGTGCTGGTGCAGTATTGTCCGTTACGATGGCAGCGCTAGGATGTAAGCTAACAACG
>AB583387
TGTACGCACTACTTGTTCATTATAGTGGTTGCGGTAAACGGAACTCTGCTTACAATTAATGCAGGTGACTACATTTTCTACACTGATTGGGCTTGGACTTCGTTTGTAATATTCTCTATATCTCAAACGTTGATGCTTACTGTAGGAGCTTGTTATTATCTAACATTCACTGGCGTTCCAGGAACAGCTACGTACTATGCATTAATCATTACTGTGTATACATGGGTTGCAAAAGGTGCATGGTTTGCACTCGGATATCCATATGACTTTATCGTTACTCCAGTATGGTTACCGTCAGCAATGCTGTTGGACTTGGCGTACTGGGCAACAAAACGAAACAAGCACTCGTTGATACTGTTTGGCGGAGTTCTGGTAGGAATGTCATTACCATTGTTCAACATGGTAAACCTGATAACAATAGCAGACCCACTAGAAACGGCATTCAAATATCCAAGACCTACATTGCCACCATACATGACACCGATAGAACCGCAGGTCGGAAAGTTCTATAACAGTCCGGTCGCGCTTGGTGCAGGTGCTGGTGCAGTATTGTCCGTTACTATGGCCGCGTTAGGATGTAAACTAACTACG
>AB583389
TGTACACACTACTTATTCATAATAGTAGTTGCAGTTAACTCAACTCTGTTATCAATTAATGCAGGGGACTACATCTTCTACACCGACTGGGCTTGGACTTCGTTTGTGGTATTCTCAATATCACAAACGTTGATGCTTGTAGTAGGTGCAGTTTATTACCTTACATATACAGGTGTTCCAGGTACAGCGACGTACTACGCTCTAATTATGACAGTATACACATGGATAGCAAAAGGTGCATGGTTTTCACTAGGATATCCATATGACTTCATTGTAACTCCAGTTTGGCTTCCATCAGCAATGCTGTTGGACTTGGTATACTGGGCAACAAAGAAGAACAAGCACTCCTTGATACTGTTTGGCGGCGTACTAGTAGGAATGTCATTACCGTTGTTCAATATGATAAACCTGATAACAGTAGCAGACCCACTTGAAACGGCGTTCAAATATCCGAGACCAACATTACCACCATACATGACACCGATAGAACCGCAGGTAGGAAAGTTCTATAACAGTCCAGTAGCATTGGGTGCCGGTGCTGGTGCAGTGTTGTCTGTCACAATGGCAGCGTTGGGTTGTAAACTCACAACT
>AB583390
TGTACGCACTACTTATTCATTATAGTAGTTGCGGTAAACGGAACTCTGCTTACAATTAATGCAGGTGACTACATTTTCTACACTGATTGGGCCTGGACTTCATTTGTAATATTCTCTATATCTCAAACGTTGATGCTTACTGTAGGAGCTTGTTATTATCTAACATTCACTGGCGTTCCAGGAACAGCTACATACTATGCATTAATCATTACTGTGTATACATGGGTTGCAAAAGGTGCATGGTTTTCACTCGGATATCCATATGACTTTATTGCTACTCCAATATGGTTACCATCAGCAATGCTGTTGGACTTGGCATACTGGGCAACAAAACGAAACAAGCACTCGTTGATACTGTTTGGCGGAGTACTGGTAGGAATGTCATTGCCATTGTTCAACATGGTAAACTTGATAACAATAGCAGACCCACTAGAAACGGCATTCAAATATCCAAGACCAACATTGCCACCATACATGACACCGATAGAACCGCAGGTCGGAAAGTTCTATAACAGTCCGGTCGCGCTCGGTGCTGGAGCTGGTGCAGTATTGTCCGTTACGATGGCAGCGCTAGGATGTAAATTGACTACT
>AB583391
TGTACTCACTACTTATTCATAATAGTAGTTGCGGTAAACGGAACTCTGCTTACAATTAACGCAGGAGACTATATCTTCTACACAGATTGGGCTTGGACATCATTTGTAGTATTTTCAATATCACAAACCTTGATGCTTGTAGTTGGAGCTTGTTATTATCTAACATTTACAGGCGTTCCAGGAACAGCTACTTACTATGCATTAATTATTACTGTGTATACGTGGGTAGCAAAAGGTGCATGGTTTTCACTCGGATATCCATATGACTTCATTGTTACTCCAATATGGATACCGTCGGCAATGTTGTTGGATTTGGCGTATTGGGCAACAAAGAAGAACAAGCACTCGCTGATACTGTTTGGCGGGGTATTGGTCGGAATGTCATTACCACTGTTTAACATGATAAATCTCATTACAATTGCAGATCCACTGGAAACTGCATTCAAGTATCCAAGACCGACGTTACCTCCATACATGACGCCGATAGAACCGCAGGTAGGAAAGTTCTATAACAGTCCGGTCGCGCTTGGTGCAGGTGCTGGTGCAGTACTGTCCGTTCCGATGGCAGCGTTAGGATGTAAACTAACTACG
>AB583394
TGTACACACTATATATTCATAATAGTGATTGCAGTTAATTCAACTCTATTATCAATTAACGCAGGTGATTACATCTTCTACACTGACTGGGCTTGGACTTCATTTGTGGTATTCTCAATATCACAAACGTTGATGCTTGTAGTAGGTGCATGTTATTACCTTACATTTACAGGTGTTCCAGGTACAGCGACGTACTACGCTCTAATTATGACAGTATACACATGGGTAGCAAAAGGTGCATGGTTTTCACTAGGATATCCATATGACTTCATTGTAACTCCAGTTTGGCTTCCATCAGCAATGCTGTTGGACTTGGTATACTGGGCAACAAAGAAGAACAAGCACTCCTTGATACTGTTTGGCGGCGTACTAGTAGGAATGTCATTACCGTTGTTCAATATGGTAAACCTGATAACAGTAGCAGACCCGCTTGAAACGGCGTTCAAATACCCGAGACCAACATTACCACCATACATGACACCGATAGAACCGCAGGTAGGAAAGTTCTATAACAGTCCAGTAGCACTGGGTGCAGGTGCTGGTGCAGTATTGTCAGTCACAATGGCGGCATTGGGTTGTAAACTCACAACT
>AB583395
TGTACTCATTATATATTCATAATAGTAATAGCAGTCAATTCAACTCTACTTGCAATTAACGCAGGTGACTATATTTTCTACACAGATTGGGCCTGGACATCCTTTGTAGTATTTTCCATCTCACAAACTTTGATGCTTGCTGTAGGTGCAACATATTACCTAACATTTACAGGAGTTCCAGGTACAGCAACTTACTACGCATTAATCATGACGGTGTATACATGGATAGCCAAAGGTGCATGGTTTTCACTTGGATATCCATATGACTTCATTGTAGTCCCAGTATGGATTCCCTCAGCAATGCTGTTGGATTTGGCATATTGGGCAACAAAAAGGAATAAACACTCTCTGATACTGTTTGGTGGAGTATTGTGTGGAATGTCATTACCGTTGTTCAATATGGTAAACTTGATCACTGTAGCAGATCCACTGGAAACTGCATTCAAGTATCCACGGCCTACGTTGCCACCATACATGACACCCATAGAACCGCAGGTCGGAAAGTTCTATAACAGCCCAGTAGCGCTTGGCGCAGGTGCTGGAGCAGTGCTGGCTGTAACGATGACGGCGTTAGGATGTAAACTGACTACG
>AB583399
TGTACACACTATATATTCATAATAGTGATTGCAGTTAATTCAACTCTATTATCAATTAACGCAGGTGACTACATCTTCTACACTGACTGGGCTTGGACTTCATTTGTGATATTTTCAATATCACAAACGTTGATGCTTGTAGTAGGTGCATGTTATTACCTTACATTTACAGGTGTTCCAGGTACAGCGACGTACTACGCTCTAATTATGACAGTATACACATGGATAGCAAAAGGTGCATGGTTTTCACTAGGATATCCATATGACTTTATTGTAACTCCAGTATGGTTACCATCAGCAATGCTGTTGGACTTGGTTTACTGGGCAACAAAGAAGAACAAGCACTCCTTGATACTGTTCGGCGGCGTACTAGTAGGAATGTCATTACCGTTATTCAATATGGTAAACCTGATGACAGTAGCAGACCCGCTTGAAACGGCATTCAAATATCCGAGACCAACATTACCACCATATATGACACCGATAGAACCGCAGGTTGGAAAGTTCTATAATAGTCCAGTAGCGCTGGGCGCAGGTGCTGGTGCAGCGTTGTCAGTCACTATGGCTGCGTTGGGTTGTAAACTCATTACT
>AB583400
ACTACACACTATCTATTCATAGTTGTAGTTGCTGTAAATAGTACATTATTGACAATCAACGCAGGAGACTACATATTCTATACTGATTGGGCGTGGACCTCATTCGTGGTATTCTCAATATCCCAATCAACTATGCTTGTAGTTGGTGCAATCTATTACATGCTATTCACCGGTGTACCAGGGACTGCAACATATTACGCAACAATCATGACTATCTATACATTCGTAGCCAAAGGAGCTTGGTTTGCGCTAGGATATCCATTAGACTTCATTGCCGTACCTGTTTGGATACCTTCAGCTATGCTGTTAGATTTGACATATTGGGCCACAAGAAGGAATAAACATGCTGCCATTATAATTGGCGGAACATTGGTTGGACTTTCACTGCCAATATTTAATATGATCAATCTACTGCTGGTCAGAGATCCTCTCGAGATGGCATTCAAATATCCTCGTCCGACATTGCCTCCATACATGACACCAATTGAGCCTCAGGTCGGTAAGTTCTACAATAGTCCCGTCGCGCTAGGATCGGGAGCAGGAGCTGTACTAAGTGTTCCAATAGCTGCACTAGGTGCTAAACTTAATACC
>AB583401
TGTACTCACTACTTGTTCATAGTAGTAGTCGCAGTCAATTCAACTCTGCTTACAATTAACGCAGGAGACTACATCTTCTATACTGATTGGGCCTGGACATCGTTTGTAGTATTCTCAATATCTCAAACATTGATGCTCGCTGTAGGTGCAGCATATTATCTGACCTTCACTGGAGTTCCAGGAACCGCAACGTATTATGCCCTTATCATGACAGTCTACACTTGGATTGCCAAAGGAGCATGGTTCGCATTAGGTTACCCATACGACTTTATTGTTACACCAGTTTGGCTACCGTCAGCAATGCTGTTGGACTTAGCATACTGGGCAACAAAGAAGAATAAGCACTCTCTGATACTATTTGGCGGAGTCTTAGTTGGAATGTCATTGCCACTATTCAACACGGTCAATTTGATCACTGTGGCAGACCCACTAGAGACTGCATTCAAGTATCCAAGACCAACGTTACCACCATACATGACTCCGATAGAGCCGCAGGTAGGTAAGCTCTATAACAGCCCAGTTGCACTTGGTGCAGGAGCTGGTGCAGTACTTGCATGTACTTTCACGGCTCTAGGTTGTAAACTAACAACC
>AB583402
TGTACCCACTACTTATTCATAATAGTAGTTGCGGTAAACGGAACTCTGCTTACAATTAACGCAGGTGACTATATCTTCTACACAGATTGGGCCTGGACATCATTTGTAGTGTTTTCAATATCACAAACCTTGATGCTTGTAGTTGGAGCTTGTTATTATCTAACATTTACAGGCGTTCCAGGAACAGCTACTTACTATGCATTAATCATTACTGTGTATACATGGGTAGCTAAAGGTGCATGGTTTGGACTTGGATATCCATATGACTTTATTGTTACTCCAGTATGGATACCATCCGCAATGTTGTTGGATTTGGCGTATTGGGCAACAAAGAAGAACAAGCACTCGCTGATACTGTTTGGCGGGGTATTGGTCGGAATGTCATTACCACTGTTCAACATGGTAAATCTCATGACAATTGCAGATCCACTGGAAACTGCATTCAAGTATCCAAGACCAACGTTACCTCCATACATGACGCCGATAGAACCCCAGGTAGGAAAGTTCTATAACAGTCCGGTCGCGCTTGGTGCAGGTGCTGGTGCAGTATTGTCCGTTCCGATGGCAGCGTTAGGATGTAAACTAACTACG
>AB583403
TGTACTCACTACTTGTTCATAGTAGTAGTCGCAGTAAACTCTACTCTGCTTACTATCAATGCAGGAGACTACATCTTCTATACTGATTGGGCCTGGACATCGTTTGTAGTATTCTCAATATCTCAAACATTGATGCTTGCGGTAGGTGCAGCATATTATCTGACATTTACTGGAGTTCCAGGAACTGCAACGTATTATGCGCTGATTATGACAGTCTATACTTGGATTGCTAAAGGTGCATGGTTCGCATTAGGTTACCCATACGACTTTATCGTCACACCGGTCTGGCTTCCGTCAGCGATGTTGATGGATCTCGCGTACTGGGCGACAAAGAAGAATAAGCACTCCTTGATACTGTTCGGCGGAGTCTTAGTTGGAATGTCATTACCACTATTCAACATGGTCAATTTGATCACAGTGGCTGACCCACTAGAGACTGCATTCAAGTATCCAAGACCGACGCTACCACCATACATGACACCGATAGAGCCGCAGGTAGGTAAATTCTACAACAGCCCAGTTGCACTTGGTGCAGGTGCTGGAGCAGTACTATCAGTGACGTTCACAGCGTTGGGTTGTAAACTCACAACA
>AB583406
TGTACTCACTACTTATTCATAATAGTAGTTGCAGTTAATTCAACTCTGCTTACAATTAATGCCGGAGATTATATCTTCTACACTGATTGGGCATGGACGTCATTTACTGTATTCTCAATTTCACAAACTCTAATGTTAACAGTCGGCGCCGTATACTACCTTACGTTTACAGGTGTTGTGGGAACAGCGACATATTATGCGCTAATCATGACAGTCTATACGTGGGTTGCAAAAGGTGCATGGTTTGCACTTGGATATCCATATGACTTTATTGTTACACCAGTATGGATCCCATCTGCGATATTGTTAGATTTGGCGTATTGGGCTACAAAGAAGAACAAGCACTCGCTGATACTATTTGGCGGAGTTCTTGTTGGAATGTCATTACCACTGTTTAACATGGTAAATCTCATTACAGTGGCAGATCCGCTAGAGACTGCATTCAAGTATCCAAGACCTACTTTACCACCATACATGACACCAATAGAACCGCAGGTCGGAAAGTTCTATAACAGTCCGGTCGCGCTTGGAGCAGGTGCTGGTGCTGTGCTGTCCGTTACGTTTGCCGCGTTAGGTTGTAAACTGACTACG
>AB583407
TGTACTCATTACTTATTCATAGTAGTGGTAGCAGTCAATTCAACTCTACTTGTAATTAACGCAGGTGACTATATCTTCTACACAGATTGGGCCTGGACATCCTTTGTAGTATTTTCCATTTCACAAACTTTGATGCTTTGTGTTGGTGCAACATATTACCTAACATTTACAGGAGTTCCAGGTACAGCAACTTACTACGCATTAATTATGACAGTGTATACATGGGTAGCCAAAGGTGCATGGTTTTCACTTGGATATCCATACGATTTCATTGTAGTCCCAGTATGGATACCATCAGCAATGCTGTTGGACTTGGCATATTGGGCAACAAAGAGAAATAAGCACTCTCTGATACTGTTTGGCGGAGTATTGTGTGGAATGTCATTACCGTTGTTCAACATGGTAAACCTGATTACAGTAGCAGATCCACTGGAGACTGCATTCAAGTATCCAAGACCGACGTTGCCACCATACATGACACCTATAGAACCGCAGGTAGGAAAGTTCTATAACAGCCCAGTTGCGCTTGGCGCAGGAGCTGGAGCTGTGCTGTCGGTAACGTTTACGGCGTTGGGATGTAAACTGACTACG
>AB583408
TGTACTCACTACTTATTCATAATAGTAGTCGCAGTCAATTCAACTCTACTTACAATTAACGCAGGTGACTATATCTTCTACACAGATTGGGCTTGGACATCCTTTGTAGTATTTTCCATATCACAAACTTTGATGCTTGTGGTAGGTGCAACATATTACCTAACATTTACAGGAGTTCCAGGTACAGCAACGTACTACGGATTAATTATGACGGTGTATACATGGGTAGCCAAAGGAGCATGGTTTTCCTTAGGATATCCATATGACTTCATTGTAACGCCAGTATGGATTCCATCAGCAATGCTGTTGGACTTGGCGTACTGGGCGACAAAGAAGAACAAGCACTCTCTGATACTATTCGGCGGAGTATTAGCTGGAATGTCATTGCCATTGTTCAACATGGTAAACCTGATCACAGTAGCGGATCCGCTTGAGACTGCATTCAAATATCCAAGACCTACGTTGCCTCCATACATGACACCGATAGAACCGCAGGTAGGAAAGTTCTATAACAGCCCAGTGGCGCTTGGCGCAGGAGCAGGTGCAGTGTTGGCTGTAACGTTTACGGCGTTGGGATGTAAACTGACTACG
>AB583409
TGTACTCACTACTTATTCATAGTAGTAGTCGCAGTAAACTCAACTTTGTTGACAATTAACACTGGTGACTATATCTTCTATACAGACTGGGCCTGGACATCATATACAATCTTCTCCATTGGAAATATTCTCATGATTTCTGTTGGAGCAACATACTATCTGTTATTTACAGGAGTTCCAGGAACAGCTTCGTATTATGGCCTAATTTTGCAAGGATATACGTGGGTGGCAAAAGGTGCATGGTTTGCACTTGGATATCCATACGACTTTATCGTTACACCAATGTGGATTCCGTCATGCATGTTGTTAGACTTGGCGTATTGGGCGTCGAAGAAGAACAAGCACTCGCTGATACTGTTTGGCGGCGTACTTGTAGGAATGTCATTCCCGTTGTTCAACATGGTAAACTTGTTGACAGTCGCAGACCCACTAGAAACAGCGTTCAAATATCCAAGACCAACGCTACCACCATACATGGTACCAATTGAACCGCAGGTCGGAAAGTTCTATAACAGTCCGGTTGCGCTTGGTGCGGGTACTGGTGCTGTCTTGGCAGTTACGTTTACGGCGCTGGGCGCTAAGCTCAATACG
>AB583410
TGTACTCACTATTTATTCATAATAGTGGTAGCAGTCAATTCAACCCTGCTTACAATTAACGCAGGTGACTATATCTTCTACACAGATTGGGCCTGGACATCCTTTGTAGTATTTTCCATCTCACAAACCTTGATGCTTGTGGTAGGTGCAACATATTACCTAACATTTACAGGAGTTCCAGGTACAGCAACGTACTACGGGTTAATTATGACAGTGTATACATGGGTAGCCAAAGGTGCATGGTTTTCACTTGGATATCCATATGACTTTATTGTAACTCCAGTATGGATTCCATCAGCAATGCTGTTGGACTTGGCATATTGGGCTACAAAGAGAAATAAACACTCTCTGATACTGTTTGGCGGAGTATTAGCTGGAATGTCATTACCACTGTTCAATATGGTAAACCTGATCACAGTAGCAGATCCACTGGAGACTGCATTCAAGTATCCAAGACCTACGTTACCACCATACATGACACCTATAGAACCGCAGGTAGGAAAGTTCTATAACAGCCCAGTTGCGCTTGGCGCAGGAGCTGGGGCAGTGTTAGCTGTAACGTTTACGGCGTTAGGATGTAAACTGACTACG
>AB591961
TGTACTCATTATTTATTCATAGTTGTAGTTGCAGTAAACTCTACTTTGTTAACAATTAACTCTGGTGACTATATCTTCTATACTGATTGGGCCTGGACATCATTTGTAGTATTTTCTATAGCTAACACTCTGATGACAGTTGTTGGTGCTGTGTATTATCTTACATTTACTGGTGTACCCGGTACTGCATCGTATTACGGTCTGATTATGCAAGTGTATACATGGGTTGCAAAAGTTGCGTGGTTTGCACTTGGTTACCCAGTAGATTTCATTGTTCATCCAATGTGGATTCCATCGTGTATGTTATTGGACTTGGCATATTGGGCAACCAAAAAGAATAAACACTCGCTGATACTCTTTGGCGGAGTTTTAGTTGGAATGTCAATGCCACTGTTCAACATGGTACAGTTGATGTTGATAGCAGATCCACTAGAAACTGCATTCAAGTATCCAAGACCAACATTACCTCCATACATGACGCCGATAGAACCGCAGGTAGGTAAGTTCTATAACAGCCCAGTAGCTCTTGGAGCGGGAGCTGGATCGGTACTAGCATGTACATTTGCAGCATTGGGTTGTAAGCTCAATACG
>AB591963
TGTACGCATTATCTATTCATAGTTGTAGTTGCAGTTAATTCTACACTGTTAACCATCAATTCTGGAGACTATATTTTCTATACAGACTGGGCATGGACTTCCTTTGTAGTTTTCTCTATTGCCAACACCCTCATGACCGTAGTCGGAGCAGTCTATTATATCACATTTACAGGCGTGCCTGGAACAGGCGCATATTATGGTTTAATTATGCAAGTCTATACTTGGGTTGCCAAAGTGGCATGGTATGCACTTGGCTATCCTGCAGATTTCATCGTTCATCCAATGTGGATTCCATCATGCATGTTGTTGGATTTGGCATATTGGGCTACGAAGAAGAATAAGCACTCGCTGATATTCTTTGGAGGAGTTTTGGTCGGTATGTCAATGCCGCTGTTCAATATGGTACAGCTGATGCTGATCGCCGATCCGCTAGAAACTGCATTCAAGTACCCAAGACCAACATTACCACCATATATGACGCCTATAGAACCGCAGGTCGGTAAGTTCTACAATAGCCCGGTAGCACTGGGAGCGGGAGCTGGATCTGTACTGTCGGTGACATTTGCAGCATTGGGTTGTAAGTTGAATACA
>AB591964
TGTACTCACTATCTGTTTATTGTCGTAGTTGCAGTAAATTCTACTCTGTTAACTATCAACTCTGGTGACTATATTTTCTATACAGACTGGGCATGGACATCCTTTGTAGTGTTCTCCATCGCAAACACTCTCATGACTGTGGTCGGAGCAGTGTATTATATCACATTTACAGGTGTGCCTGGTACAGGTGCATATTATGGTTTAATTATGCAAGTCTATACTTGGGTTGCCAAAGTGGCATGGTATGCACTTGGTTATCCAGCAGATTTTATCGTTCATCCAATGTGGATTCCATCATGTATGTTGTTGGATTTGGCATATTGGGCTACAAAGAAGAATAAGCATTCGCTGATTTTCTTTGGAGGAGTTTTGGTTGGTATGTCAATGCCGCTGTTCAACATGGTTCAGCTAATGTTGATTGCCGATCCACTAGAAACTGCATTCAAGTATCCAAGACCAACATTACCACCATATATGACGCCTATAGAACCGCAGGTCGGTAAGTTCTACAATAGCCCGGTAGCACTGGGAGCGGGAGCTGGATCTGTACTGTCGGTGACATTTGCAGCATTGGGTTGTAAGTTGAATACA
>AB591966
TGTACGCATTATCTATTCATAGTTGTGGTTGCAGTCAATTCTACTCTGTTAACTATCAATTCTGGAGACTATATTTTCTATACAGACTGGGCATGGACATCCTTTGTAGTTTTCTCCATCGCAAACACTCTCATGACTGTGGTCGGAACAGTGTATTATATCACATTTACAGGCGTGCCTGGAACAGGTGCATATTATGGTTTAATTATGCAAGTCTATACTTGGGTTGCCAAAGTGGCATGGTATGCACTTGGCTATCCTGCAGATTTTATCGTTCATCCAATGTGGATTCCATCATGCATGTTGTTGGATTTGGCATATTGGGCTACGAAGAAGAATAAGCACTCGCTGATATTCTTTGGAGGAGTTTTGGTCGGTATGTCAATGCCGCTGTTCAATATGGTACAGCTAATGTTGATCGCCGATCCGCTAGAAACTGCATTCAAGTATCCAAGACCAACATTACCACCATATATGACGCCTATAGAACCGCAAGTCGGCAAGTTCTACAATAGCCCGGTAGCACTGGGAGCGGGAGCTGGATCTGTACTGTCGGTTACATTTGCGGCATTGGGTTGTAAGTTGAATACA
>AB591967
TGTACACATTATCTATTCATAGTTGTCGTTGCAGTTAATTCTACACTGTTAACCATCAATTCTGGAGACTATATTTTCTATACAGATTGGGCATGGACTTCCTTTGTAGTTTTCTCCATTGCCAACACTCTCATGACAGTCGTCGGAGCAGTTTATTATATTACGTTTACAGGTGTGCCTGGAACAGGTGCATATTATGGTTTAATTATGCAAGTCTATACTTGGGTCGCCAAAGTGGCATGGTATGCACTTGGCTATCCTGCAGATTTTATCGTTCATCCAATGTGGATTCCATCATGCATGTTGTTGGATTTGGCATATTGGGCTACGAAGAAGAATAAGCACTCGCTGATATTCTTTGGAGGAGTTTTGGTCGGTATGTCAATGCCGCTGTTCAATATGGTACAGTTGATGTTGATCGCTGATCCGCTAGAAACTGCGTTCAAGTACCCAAGACCAACATTACCACCATATATGACGCCTATAGAACCGCAGGTAGGTAAGCTCTACAATAGCCCGGTAGCACTGGGAGCGGGAGCTGGATCTGTACTGTCGGTGACATTTGCAGCATTGGGTTGTAAGTTGAATACA
>AB591968
TGTACTCACTACTTATTCATAGTAGTAGTTGCAGTTAACTCCACTTTGTTAACGATTAACTCTGGTGACTATATCTTCTATACTGATTGGGCCTGGACATCATTTGTAGTATTTTCCATTGCCAACACTTTGATGACTGTTGTTGGTGCTGTGTATTATCTTACATTTACTGGTGTGCCTGGTACTGCATCGTATTACGGTCTGATTATGCAGGTCTATACATGGGTTGCAAAAGTTGCATGGTTTGCACTTGGTTACCCGGTGGATTTCATCGTTCATCCGATGTGGATTCCATCTTGTATGTTACTGGACTTGGCATATTGGGCGACGAAGAAGAATAAGCACTCGCTGATATTCTTTGGCGGAGTTTTAGTTGGAATGTCAATGCCACTGTTCAATATGGTACAGTTGATGTTGATAGCAGATCCGCTAGAAACTGCATTCAAATACCCGAGACCAACATTGCCTCCATACATGACGCCGATAGAGCCGCAGGTAGGTAAGTTCTACAACAGCCCAGTAGCTCTGGGAGCGGGAGCTGGATCGGTACTAGCATGTACATTTGCGGCATTAGGCTGTAAGCTTAATACG
>AB591969
TGTACACATTATCTATTCATAGTTGTAGTTGCAGTTAATTCTACTCTGTTAACTATCAATTCTGGAGACTATATTTCCTATACAGACTGGGCATGGACATCCTTTGTAGTTTTCTCCATCGCAAATACTCTCATGACTGTGGTCGGAGCAGTGTATTATATCACATTTACAGGCGTGCCTGGAGCAGGCGCATATTATGGTTTAATTATGCAAGTCTATACTTGGGTTGCCAAAGTGGCATGGTATGCACTTGGCTATCCTGCAGATTTTATCGTTCATCCAATGTGGATTCCATCATGCATGTTGTTGGATTTGGCATATTGGGCTACGAAGAAGAATAAGCACTCGCTGATATTCTTTGGAGGAGTTTTGGTCGGTATGTCAATGCCGCTGTTCAATATGGTACAGCTAATGTTGATCGCCGATCCGCTAGAAACTGCATTCAAGTATCCAAGACCAACATTACCACCATATATGACGCCTATAGAACCGCAAGTCGGCAAGTTCTACAATAGCCCGGTAGCACTGGGAGCGGGAGCTGGATCTGTACTGTCGGTGACATTTGCGGCATTGGGTTGTAAGTTGAATACA
>AB591970
TGTACTCACTACTTATTCATAGTAGTAGTCGCAGTAAACTCAACTTTGCTAACAATTAACGCAGGAGACTACATCTTCTATACTGATTGGGCCTGGACATCGTTTGTAGTATTCTCAATATCTCAAACATTAATGCTCACTGTAGGTGCGTGCTATTATCTCACCTTCACTGGAGTTCCAGGAACCGCAACGTATTATGCACTAATTATGACAGTCTACACTTGGATTGCAAAAGGTGCATGGTTCGCATTAGGTTACCCATATGACTTCATCGTTACACCAGTTTGGCTACCATCAGCAATGCTGTTGGATTTGGCGTACTGGGCAACAAAGAAGAATAAGCACTCTCTGATACTGTTCGGCGGAGTCTTAGTTGGAATGTCATTACCACTATTCAACATGGTCAATTTGATCACAGTGGCTGACCCACTAGAGACTGCATTCAAGTATCCAAGACCGACGTTACCACCATATATGACCCCGATAGAACCGCAGGTAGGTAAGTTCTACAACAGTCCAGTTGCACTTGGTGCAGGTGCTGGTGCAGTACTAGCTTGTACATTTGCGGCATTAGGTTGTAAACTTACAACT
>AB591971
TGTACTCACTACTTATTCATAGTAGTAGTCGCAGTCAACTCAACTTTGCTAACAATCAACGCAGGGGACTACATCTTCTATACTGATTGGGCCTGGACATCGTTTGTAGTATTCTCAATATCTCAAACACTTATGCTCACTGTAGGTGCGTGTTACTATCTCACCTTCACTGGAGTTCCAGGAACCGCAACGTATTATGCATTAATTATGACAGTCTATACTTGGATTGCAAAAGGTGCATGGTTCGCATTAGGTTACCCATATGACTTCATCGTTACACCAGTTTGGCTACCATCAGCAATGCTGTTGGATTTAGCATACTGGGCAACAAAGAAGAATAAGCACTCTCTGATACTGTTCGGCGGAGTCTTAGTTGGAATGTCATTGCCACTATTCAACATGGTCAATTTGATCACCGTGGCTGACCCACTAGAGACTGCATTCAAGTATCCAAGACCAACGTTACCACCCTATATGACCCCAATAGAACCGCAAGTAGGTAAATTCTACAACAGCCCAGTTGCACTTGGTGCAGGTGCTGGAGCAGTATTAGCCTGTACATTTGCGGCTTTAGGTTGTAAACTTACAACT
>AB591972
TGTACTCACTACTTATTCATAGTAGTAGTCGCAGTTAACTCAACTTTGCTAACAATTAACGCAGGGGACTACATCTTCTATACTGATTGGGCCTGGACATCGTTTGTAGTATTCTCAATATCTCAAACATTAATGCTCACTGTAGGTGCGTGTTACTATCTCACCTTTACTGGAGTTCCAGGAACCGCAACGTATTATGCACTAATTATGACAGTCTACACTTGGATTGCAAAAGGTGCATGGTTCGCATTAGGTTACCCATATGACTTCATCGTTACACCAGTTTGGCTACCATCAGCAATGCTGTTGGACTTAGCGTACTGGGCAACAAAGAAGAATAAGCACTCTCTGATACTGTTCGGCGGAGTCTTAGTTGGAATGTCATTACCACTATTCAACATAGTCAATTTGATCACAGTGGCTGACCCACTAGAGACTGCATTCAAGTATCCAAGACCGACGTTACCACCATATATGACCCCAATAGAACCGCAGGTAGGTAAATTCTACAACAGCCCAGTTGCACTTGGTGCAGGTGCTGGAGCAGTATTAGCCTGTACATTTGCGGCTTTAGGTTGTAAACTTACAACT
>AB591973
TGTACGCATTATCTATTCATAGTTGTAGTTGCAGTTAATTCTACACTGTTAACCATCAATTCTGGAGACTATATCTTCTATACAGATTGGGCATGGACTTCCTTTGTAGTTTTCTCCATTGCCAACACTCTCATGACAGTCGTCGGAGCAGTTTATTATATTACATTTACAGGCGTGCCTGGAACAGGCGCATATTATGGTTTAATTATGCAAGTCTATACTTGGGTCGCCAAAGTGGCATGGTATGCACTTGGCTATCCTGCAGATTTCATCGTTCATCCAATGTGGATTCCATCATGCATGTTGTTGGATTTGGCATATTGGGCTACGAAGAAGAATAAGCACTCGCTGATATTCTTTGGAGGAGTTTTGGTCGGTATGTCAATGCCGCTGTTCAATATGGTACAGTTGATGTTGATCGCTGATCCGCTAGAAACTGCATTCAAGTACCCAAGACCAACATTACCACCATATATGACGCCTATAGAACCGCAGGTCGGTAAGTTCTACAATAGCCCGGTAGCACTGGGAGCGGGAGCTGGATCTGTACTGTCGGTGACATTTGCAGCATTGGGTTGTAAGTTGAATACA
>AB591974
TGTACTCACTATTTATTCATAGTTGTAGTTGCGGTCAACTCAACATTGTTAACAATTAACTCGGGAGACTATATTTTCTACACTGATTGGGCTTGGACATCATTCGTGGTATTCTCAATTGCCAACACTTTGATGACTATTGTCGGTGCTGTGTATTATCTTACATTTACGGGCGTACCTGGTACTGCAACGTACTATGGTCTGATTATGCAAGTCTATACTTGGGTTGCAAAAGTTGCATGGTTTGCACTTGGCTATCCAGTAGATTTCATCGTTCATCCAATGTGGATTCCATCGTGTATGTTGTTGGACTTGGCATATTGGGCGACAAAGAAGAATAAGCACTCGCTGATATTCTTTGGTGGAGTTTTAGTTGGAATGTCAATGCCACTGTTCAACATGGTACAGTTGATGTTGATAGCGGATCCACTAGAAACTGCATTCAAGTATCCAAGACCAACATTGCCTCCATACATGACGCCGATAGAGCCGCAGGTAGGTAAGTTCTACAATAGCCCAGTAGCTTTGGGAGCGGGAGCTGGAGCGGTACTAGCATGTACATTTGCAGCATTGGGTTGTAAGATGAATACG
>AB591975
TGTACACACTACTTATTCATAGTAGTTGTTGCAGTTAACTCTACATTGTTAACAATCAACGCAGGAGATTACATATTCTATACTGACTGGGCTTGGACATCGTACACGGTATTTTCAATATCGCAAACTTTGATGCTTATTGTAGGAGCTACATACTATCTTACATTTACGGGCGTTCCAGGCACAGCGACGTACTACGCTCTAATTATGACAGTATACACATGGATAGCAAAAGGTGCACGGTTTGCACTCGGATATCCGTATGACTTCATTGTAACCCCAGTCTGGTTACCATCAGCAATGCTTTTGGATCTAGTCTATTGGGCAACAAAGAAGAACAAGCACTCCTTGATACTGTTTGGCGGCGTACTGGTAGGAATGTCTTTACCATTATTCAACATGGTAAACCTGATAACAGTAGCAGACCCACTTGAAACGGCATTCAAATACCCAAGACCAACATTGCCACCATATATGACACCAATAGAACCGCAAGTAGGTAAGTTCTATAACAGTCCAGTCGCACTGGGCGCAGGTGCAGGTGCAGTATTGGCATGTACATTTGCAGCATTAGGTTGTAAATTGAACACT
>AB591976
TGTACACACTACTTATTCATAGTAGTAGTTGCAGTTAACTCCACTTTGTTAACGATTAACTCTGGTGACTATATCTTCTATACCGATTGGGCCTGGACATCATTTGTAGTATTTTCCATCGCCAACACTTTGATGACTATTGTTGGTGCTGTGTATTATCTTACATTTACTGGTGTGCCTGGTACTGCATCGTATTACGGTCTGATTATGCAGGTCTATACTTGGGTTGCAAAAGTTGCATGGTTTGCACTTGGTTACCCAGTGGATTTCATCGTTCATCCAATGTGGATTCCATCGTGTATGTTATTGGACTTGGCATATTGGGCTACAAAGAAGAATAAGCACTCGCTGATATTCTTTGGCGGAGTTTTAGTTGGAATGTCAATGCCACTGTTCAATATGGTACAGTTGATGTTGATAGCAGATCCACTAGAAACTGCATTCAAATACCCGAGACCAACATTGCCTCCATACATGACGCCGATAGAGCCGCAGGTAGGTAAGTTCTACAATAGCCCAGTAGCTCTGGGAGCGGGAGCTGGATCGGTACTAGCATGTACATTTGCGGCATTAGGCTGTAAGCTTAATACG
>AB591977
TGTACTCACTATTTATTCATAGTTGTAGTTGCAGTCAACTCAACATTGTTAACAATTAACTCGGGAGACTATATTTTCTACACTGATTGGGCTTGGACATCATTCGCGGTATTCTCAATTGCCAATACTTTGATGACCATTGTCGGTGCTGTGTATTATCTTACATTTACGGGCGTACCTGGTACTGCAACGTACTATGGTCTGATTATGCAAGTCTATACTTGGGTTGCAAAAGTTGCATGGTTTGCACTTGGCTATCCGGTAGATTTCATCGTTCATCCAATGTGGATTCCATCGTGTATGTCGTTGGACTTGGCATATTGGGCGACAAAGAAGAATAAGCACTCGCTGATATTCTTTGGTGGAGTTTTAGTTGGAATGTCAATGCCACTGTTCAACATGGTACAGTTGATGTTGATAGCAGATCCACTAGAAACTGCATTCAAGTATCCAAGACCAACATTGCCTCCATACATGACGCCGATAGAACCGCAGGTAGGTAAGTTCTACAATAGCCCAGTAGCTTTGGGAGCGGGAGCTGGATCGGTACTAGCATGTACATTTGCAGCATTGGGTTGTAAGATGAATACG
>AB591978
TGTACACACTACTTATTCATAGTAGTTGTTGCAGTTAACTCTACATTGTTAACAATCAACGCAGGAGATTACATATTCTATACTGACTGGGCTTGGACATCGTACACGGTATTTTCAATATCGCAAACTTTGATGCTTATTGTAGGAGCTACATACTATCTTACATTTACGGGCGTTCCAGGCACAGCGACGTACTACGCTCTAATTATGACAGTATACACATGGATAGCAAAAGGTGCATGGTTTGCACTCGGATATCCGTATGACTTCATTGTAACCCCAGTCTGGTTACCATCAGCAATGCTGTTGGATCTAGTCTATTGGGCAACAAAGAAGAACAAGCACTCCTTGATACTGTTTGGCGGCGTACTGGTAGGAATGTCTTTACCATTATTCAACATGGTAAACCTGATAACAGTAGCAGACCCACTTGGAACGGCATTCAAATATCCAAGACCAACATTGCCACCATATATGACACCAATAGAACCGCAAGTAGGTAAGTTCTATAACAGTCCAGTCGCACTGGGCGCAGGTGCAGGTGCAGTATTGGCATGTACATTTGCAGCACTAGGTTGTAAATTGAACACT
>AB591979
TGTACGCATTATCTATTCATAGTTGTGGTTGCAGTCAATTCTACTCTGTTAACTATCAATTCTGGAGACTATATTTTCTATACAGACTGGGCATGGACATCCTTTGTAGTTTTCTCCATCGCAAACACTCTCATGACTGTGGTCGGAGCAGTGTATTATATCACATTTACAGGCGTGCCTGGAACAGGCGCATATTATGGTTTAATTATGCAAGTCTATACTTGGGTTGCCAAAGTGGCATGGTATGCACTTGGCTATCCTGCAGATTTCATCGTTCATCCAATGTGGATTCCATCATGCATGTTGTTGGATTTGGCATATTGGGCTACGAAGAAGAATAAGCACTCGCTGATATTCTTTGGAGGAGTTTTGGTCGGTATGTCAATGCCGCTGTTCAATATGGTACAGCTGATGCTGATCGCCGATCCGCTAGAAACTGCATTCAAGTACCCAAGACCAACATTACCACCATATATGACGCCTATAGAACCGCAGGTCGGTAAGTTCTACAATAGCCCGGTAGCACTGGGAGCGGGAGCTGGATCTGTACTGTCGGCGACATTTGCAGCATTGGGTTGTAAGTTGAATACA
>AB591980
TGTACTCATTATTTATTCATAGTTGTAGTTGCAGTCAACTCAACTTTGTTAACAATTAACTCGGGAGACTATATCTTCTACACTGATTGGGCTTGGACATCATTTGTGGTATTCTCAATTGCCAACACTTTGATGACCATTGTTGGTGCTGTGTATTATCTTACATTTACAGGCGTACCTGGTACTGCAACGTACTATGGTCTAATTATGCAAGTCTATACTTGGGTTGCAAAAGTTGCATGGTTTGCACTTGGCTATCCAGTAGATTTCATCGTTCATCCAATGTGGATTCCATCGTGTATGTTGTTGGACTTGGCATATTGGGCGACAAAGAAGAATAAACACTCGCTGATATTCTTTGGTGGAGTTTTAGTTGGAATGTCAATGCCACTGTTCAACATGGTACAGTTGATGTTGATAGCAGATCCACTAGAAACTGCATTCAAGTATCCAAGACCAACATTGCCTCCATACATGACGCCGATAGAACCGCAGGTAGGTAAGTTCTACAATAGCCCAGTAGCTTTGGGAGCGGGAGCTGGATCGGTACTAGCATGTACATTTGCAGCATTGGGTTGTAAGCTTAACACA
>AB591981
TGTACTCATTATTTATTCATAGTTGTAGTTGCAGTCAACTCAACTTTGTTAACAATTAACTCTGGAGATTATATCTTCTACACTGATTGGGCTTGGACATCATTTGTGGTATTCTCAATTGCCAACACTTTGATGACTATTGTTGGTGCTGTGTATTATCTTACATTTACAGGCGTACCTGGTACTGCAACGTACTATGGTCTGATTATGCAAGTCTATACTTGGGTTGCAAAAGTTGCATGGTTTGCACTCGGCTATCCAGTAGATTTCATTGTTCATCCAATGTGGATTCCATCGTGTATGTTGTTGGACTTGGCATATTGGGCGACAAAGAAGAATAAACACTCGCTGATATTCTTTGGTGGAGTTTTAGTTGGAATGTCAATGCCACTGTTCAACATGGTACAATTGATGTTGATAGCGGATCCACTAGAAACTGCATTCAAGTATCCAAGACCAACATTGCCACCATACATGACGCCGATAGAACCGCAGGTAGGTAAGTTCTACAATAGCCCAGTAGCTTTGGGAGCGGGAGCTGGAGCGGTACTAGCATGTACATTTGCAGCATTAGGTTGTAAGATGAATACG
>AB591982
TGTACTCATTATTTATTCATAGTTGTAGTTGCAGTTAATTCTACACTGTTAACCATCAATTCTGGAGACTATATCTTCTATACAGATTGGGCATGGACTTCCTTTGTAGTTTTCTCCATTGCCAACACTCTCATGACAGTCGTCGGAGCAGTTTATTATATTACATTTACAGGTGTGCCTGGAACAGGCGCATATTATGGTTTAATTATGCAAGTCTATACTTGGGTTGCCAAAGTGGCATGGTATGCACTTGGCTATCCTGCAGATTTCATCGTTCATCCAATGTGGATTCCATCATGCATGTTGTTGGATTTGGCATATTGGGCTACGAAGAAGAATAAGCACTCGCTGATATTCTTTGGAGGAGTTTTGGTCGGTATGTCAATGCCGCTGTTCAATATGGTACAGTTGATGTTGATCGCCGATCCGCTAGAAACTGCATTCAAGTACCCAAGACCAACATTACCACCATATATGACGCCTATAGAACCGCAGGTCGGTAAGTTCTACAATAGCCCGGTAGCACTGGGAGCGGGAGCTGGATCTGTACTGTCGGTGACATTTGCAGCATTGGGTTGTAAGCTTAATACT
>AB591983
TGTACTCACTACTTATTCATAGTTGTAGTTGCAGTCAACTCAACTTTGTTAACAATTAACTCTGGAGATTATATCTTCTACACTGATTGGGCTTGGACATCATTTGTGGTATTCTCAATTGCCAACACTTTGATGACTATTGTTGGTGCTGTGTATTATCTTACATTTACAGGCGTACCTGGTACTGCAACGTACTATGGTCTGATTATGCAAGTCTATACTTGGGTTGCAAAAGTTGCATGGTTTGCACTTGGCTATCCAGTAGATTTCATCGTTCATCCAATGTGGATTCCATCGTGTATGCTATTGGACTTGGCATATTGGGCGACAAAGAAGAATAAACACTCGCTGATATTCTTTGGTGGAGTTTTAGTTGGAATGTCAATGCCACTGTTCAACATGGTACAGTTGATGTTGATAGCGGATCCACTAGAAACTGCATTCAAGTATCCAAGACCAACATTGCCTCCATACATGACGCCGATAGAACCGCAGGTAGGTAAGTTCTACAATAGCCCAGTAGCTTTGGGAGCGGGAGCTGGATCGGTACTAGCATGTACATTTGCGGCATTAGGTTGTAAGCTTAACACA
>AB591984
TGTACGCATTATCTATTCATAGTTGTAGTTGCAGTCAATTCTACACTGTTAACCATCAATTCTGGAGACTATATCTTCTATACAGATTGGGCATGGACTTCCTTTGTCGTTTTCTCCATCGCAAACACTCTCATGACGGTCGTCGGAGCAGTTTATTATATTACATTTACAGGCGTGCCTGGAACAGGTGCATATTATGGTTTAATTATGCAAGTCTATACTTGGGTTGCCAAAGTTGCATGGTATGCACTTGGCTATCCTGCAGATTTCATCGTTCATCCAATGTGGATTCCATCATGCATGTTGTTGGATTTGGCATATTGGGCTACGAAGAAAAATAAGCACTCGCTGATATTCTTTGGAGGAGTTTTGGTCGGTATGTCAATGCCGCTGTTCAATATGGTACAGTTGATGTTGATCGCCGATCCGCTAGAAACTGCATTCAAGTACCCAAGACCAACATTACCACCATATATGACGCCTATAGAACCGCAGGTAGGTAAGTTCTACAATAGCCCGGTAGCACTGGGAGCGGGAGCTGGATCTGTACTGTCGGTGACATTTGCAGCATTGGGTTGTAAGTTGAATACA
>AB591986
TGTACACACTACCTATTCATAGTGGTAGTTGCAGTTAACTCAACTCTGTTAACAATTAACTCAGGAGACTATATCTTCTATACTGACTGGGCTTGGACATCATTCGTAGTTTTCTCTATCGCCAACACTTTGATGACGGTGGTTGGAGCTGTGTATTACATTACATTTACGGGTGTTCCTGGTACAGGCGCGTATTACGGCTTAATAATGCAGGTCTATACATGGGTCGCTAAAGTTGCATGGTTTGCACTTGGTTATCCGGTGGATTTCATTGTTCATCCAATGTGGATTCCATCATGCATGTTGTTGGATTTGGCATATTGGGCTACGAAGAAGAATAAGCACTCGCTGATATTCTTTGGTGGAGTTTTAGTGGGAATGTCAATGCCGCTTTTCAATATGGTACAATTGATGATGATTGCGGATCCGCTAGAAACTGCGTTCAAATATCCAAGACCAACGTTGCCTCCATACATGACGCCGATAGAGCCGCAGGTCGGTAAGTTCTACAACAGCCCGGTAGCTTTGGGTGCTGGTGCAGGATCGGTTCTGTCAGTAACGTTTGCAGCATTGGGCTGTAAGCTTAATACC
>AB591988
TGTACTCACTACTTATTCATAGTAGTAGTCGCAGTCAACTCAACTTTGCTAACAATTAACGCAGGGGACTATATCTTCTATACTGATTGGGCCTGGACATCGTTTGTAGTATTCTCAATATCTCAAACACTTATGCTCACTGTAGGTGCGTGTTACTATCTCACCTTCACTGGAGTTCCAGGAACCGCAACGTATTATGCACTTATCATGACAGTCTACACTTGGATTGCAAAAGGTGCATGGTTCGCATTAGGTTACCCATATGACTTCATCGTTACACCAGTTTGGCTACCATCAGCAATGCTGTTGGATTTGGCGTACTGGGCAACAAAGAAGAATAAGCACTCTCTGATACTGTTCGGCGGAGTCTTAGTTGGAATGTCATTACCACTATTCAACATGGTCAATTTGATCACAGTGGCTGACCCTCTAGAGACTGCATTCAAGTATCCAAGACCGACGTTACCACCATATATGACCCCAATAGAACCGCAGGTAGGTAAGTTCTACAACAGCCCAGTTGCACTTGGTGCAGGTGCTGGAGCAGTACTAGCTTGTACATTTGCGGCTTTAGGTTGTAAACTTACAACA
>AB591989
TGTACTCACTACTTATTCATAGTAGTAGTTGCAGTCAACTCCACTTTGTTAACAATTAACTCGGGAGACTATATCTTCTATACAGACTGGGCTTGGACATCATTTGTAATATTCTCCATTGCTAATACTCTAATGACAGTAGTTGGAGCTGTTTACTATATCACGTTTACAGGTGTTCCTGGCACAGGCGCATATTATGGCCTGATTATGCAAGTCTATACTTGGGTCGCCAAAGTTGCATGGTTTGCACTTGGTTATCCAGTGGATTTCATTGTTCATCCAATGTGGATTCCATCTTGTATGTTATTGGACTTGGCGTATTGGGCTACAAAGAAGAATAAACACTCGCTGATATTCTTTGGTGGAGTTTTAGTTGGAATGTCTATGCCGCTGTTTAACATGGTACAACTAATGTTAATTGCGGATCCGCTAGAAACTGCATTCAAGTATCCGAGACCAACATTGCCTCCATACATGACGCCAATAGAACCGCAGGTCGGTAAATTCTATAACAGCCCGGTAGCTCTGGGAGCGGGAGCTGGATCTGTCCTGTCGGTGACGTTTGCAGCATTGGGTTGTAAGCTTAATACT
>AB591990
TGTACTCACTATTTATTCATAGTTGTAGTTGCAGTCAACTCAACATTGTTAACAATTAACTCGGGAGACTATATTTTCTACACTGATTGGGCTTGGACATCATTCGTGGTATTCTCAATTGCCAATACTTTGATGACCATTGTCGGTGCTGTGTATTATCTTACATTTACGGGCGTACCTGGTACTGCAACGTACTATGGTCTGATTATGCAAGTCTATACTTGGGTTGCAAAAGTTGCATGGTTTGCACTTGGCTATCCGGTAGATTTCATCGTTCATCCAATGTGGATTCCATCGTGTATGTTGTTGGACTTGGCATATTGGGCGACAAAGAAGAATAAGCACTCGCTGATATTCTTTGGTGGAGTTTTAGTTGGAATGTCAATGCCACTGTTCAACATGGTACAGTTGATGTTGATAGCAGATCCACTAGAAACTGCATTCAAGTATCCAAGACCAACATTGCCTCCATACATGACGCCGATAGAACCGCAGGTAGGTAAGTTCTACAATAGCCCAGTAGCTTTGGGAGCTGGAGCTGGATCGGTATTAGCATGTACATTTGCAGCATTGGGTTGTAAGATGAATACG
>AB591991
TGTACTCACTATTTATTCATAGTAGTAGTCGCAGTCAATTCAACTCTGCTAACAATTAACGCAGGAGACTACATCTTCTATACTGATTGGGCCTGGACATCGTTTGTAGTATTCTCAATATCTCAAACATTGATGCTCGCTGTAGGTGCAGCATATTATCTGACCTTCACTGGAGTTCCAGGAACCGCAACGTATTATGCGCTCATTATGACAGTCTATACTTGGATTGCCAAAGGTGCATGGTTCGCATTAGGTTACCCATACGATTTCATCGTTACACCAGTTTGGCTACCCTCAGCAATGCTGTTGGACTTGGCGTACTGGGCAACAAAGAAGAATAAGCACTCTCTGATACTGTTCGGCGGAGTCTTAGTTGGAATGTCGCTACCACTGTTCAATATGGTCAATCTGATCACAGTGGCTGACCCACTAGAGACTGCATTCAAGTATCCAAGACCAACGTTACCACCATACATGACTCCGATAGAGCCGCAGGTAGGTAAGTTCTATAACAGCCCAGTTGCACTTGGTGCAGGAGCTGGAGCAGTACTTGCATGTACTTTCACGGCTTTAGGTTGTAAACTAACAACC
>AB591992
TGTACTCATTATTTATTCATAGTTGTAGTTGCCGTCAACTCAACATTGTTAACAATTAACTCTGGAGATTACATCTTCTACACTGATTGGGCTTGGACATCATTCGTGGTATTCTCAATTGCCAATACTTTGATGACCATTGTCGGTGCTGTGTATTATCTTACATTTACGGGCGTACCTGGTACTGCAACGTACTATGGTCTGATTATGCAAGTCTATACTTGGGTTGCAAAAGTTGCATGGTTTGCACTTGGCTATCCAGTAGATTTCATCGTTCATCCAGTGTGGATTCCATCGTGTATGTTGTTGGACTTGGCATATTGGGCGACAAAGAAGAATAAGCACTCGCTGATATTCTTTGGTGGAGTTTTAGTTGGAATGTCAATGCCACTGTTCAACATGGTACAGTTGATGTTGATAGCAGATCCACTAGAAACTGCATTCAAGTATCCAAGACCAACATTGCCTCCATACATGACGCCGATAGAACCGCAGGTAGGTAAGTTCTACAATAGCCCAGTAGCTTTGGGAGCGGGAGCTGGATCGGTATTAGCATGTACATTTGCGGCATTAGGCTGTAAGCTTAATACG
>AB591993
TGTACACATTACTTATTCATAGTAGTTGTTGCAGTAAACTCTACTTTACTAACCATTAATTCTGGAGATTATATTTTCTATACTGACTGGGCCTGGACATCATTTGTAATATTCTCTATAGCTAACACGTTGTTGACGGTAGTTGGAGCTGTATATTACATCACATTTACTGGTGTTCCTGGTACAGGTGCATATTATGGCTTGATAATGCAAGTCTATACATGGGTTGCAAAGGTTGCATGGATGGCACTGGGTTATCCAGTTGATTTCATTGTTCATCCTATGTGGATACCATCATGTATGCTATTGGACTTGGCATATTGGGCGACAAAGAAGAATAAGCATTCGCTGATATTCTTTGGTGGAGTTTTAGTCGGAATGTCGATGCCATTATTCAACATGGTACAGTTGATGTTGATTGCGGATCCGCTAGAAACTGCATTCAAGTATCCAAGACCAACATTGCCTCCATATATGACGCCTATAGAACCGCAGGTCGGCAAGTTCTACAATAGCCCAGTGGCGCTGGGAGCGGGAGCTGGATCTGTTCTGTCGGTAACGTTTGCGGCACTAGGCTGTAAGCTTAATACT
>AB591994
TGTACTCACTACCTATTCATAGTGGTAGTTGCAGTTAACTCAACTCTGTTAACAATTAACTCAGGAGACTATATCTTCTATACTGACTGGGCTTGGACATCATTCGTAGTTTTCTCTATCGCCAACACTTTGATGACGGTAGTCGGAACTGTGTATTACATTACATTTACAGGTGTTCCTGGTACAGGCGCGTATTACGGCTTGATAATGCAGGTCTATACATGGGTCGCTAAAGTTGCATGGTTTGCACTTGGTTATCCGGTGGATTTCATTGTTCATCCAATGTGGATTCCATCATGCATGTTATTGGATTTGGCATATTGGGCTACGAAGAAGAATAAGCACTCGCTGATATTCTTTGGTGGAGTTTTAGTGGGAATGTCAATGCCGCTCTTCAATATGGTACAATTGATGATGATTGCGGATCCGCTAGAAACTGCGTTCAAATATCCAAGACCAACGTTGCCTCCGTACATGACGCCGATAGAGCCGCAGGTCGGTAAGTTCTACAACAGCCCGGTAGCTTTGGGTGCTGGTGCAGGATCGGTTCTGTCAGTAACGTTTGCAGCATTGGGCTGTAAGCTCAATACG
>AB591996
TGTACTCACTATTTATTCATAGTTGTAGTTGCAGTCAACTCAACTTTGTTAACAATTAACTCGGGAGATTATATCTTCTACACTGATTGGGCCTGGACATCATTTGTCGTATTCTCAATTGCCAACACTTTGATGACTATTGTTGGTGCTGTGTATTATCTTACATTTACGGGCGTACCTGGTACTGCAGCGTACTATGGTCTGATTATGCAAGTCTATACTTGGGTTGCAAAAGTTGCATGGTTTGCACTTGGCTATCCAGTAGATTTCATCGTTCATCCAATGTGGATTCCATCGTGTATGCTGTTGGACTTGGCATATTGGGCGACAAAGAAGAATAAGCACTCGCTGATATTCTTTGGTGGGGTTTTAGTTGGAATGTCGATGCCACTGTTCAACATGGTACAATTGATGTTGATAGCGGATCCACTAGAAACTGCATTCAAGTATCCAAGACCAACATTGCCTCCATACATGACGCCGATAGAACCGCAGGTAGGTAAGTTCTACAATAGTCCAGTAGCTTTGGGAGCGGGAGCTGGATCGGTACTAGCATGTACATTTGCGGCATTAGGTTGTAAGCTTAACACA
>AB591997
TGTACTCATTATCTATTCATAGTTGTAGTTGCAGTCAACTCAACTTTGTTAACAATTAACTCGGGAGATTATATCTTCTACACTGATTGGGCTTGGGCATCATTTGTCGTATTCTCAATTGCCAATACTTTGATGACTATTGTTGGTGCTGTGTATTATCTTACATTTACAGGCGTACCTGGTACTGCAACGTACTATGGTCTGATTATGCAAGTCTATACTTGGGTTGCAAAAGTTGCATGGTTTGCACTTGGCTATCCGGTAGATTTCATTGTTCATCCAATGTGGATTCCATCGTGTATGCTGTTGGACTTGGCATATTGGGCGACAAAGAAGAATAAACATTCGCTGATATTCTTTGGTGGAGTTTTAGTTGGAATGTCAATGCCACTGTTCAACATGGTACAGTTGATGTTGATAGCGGATCCACTAGAAACTGCATTCAAGTATCCAAGACCAACATTGCCTCCATACATGACGCCGATAGAACCGCAGGTAGGTAAATTCTACAATAGCCCAGTAGCTTTGGGAGCGGGAGCTGGATCGGTACTAGCATGTACATTTGCGGCATTAGGTTGTAAGCTTAACACA
>AB591998
TGTACTCATTATCTATTCATAGTTGTAGTTGCAGTCAACTCAACTTTGTTAACAATTAACTCGGGAGATTATATCTTCTATACTGATTGGGCTTGGACATCATTTGTCGTATTCTCAATTGCCAACACTTTGATGACTATTGTCGGTGCTGTGTATTATCTTACATTTACAGGCGTACCTGGTACTGCAACGTACTATGGTCTGATTATGCAAGTCTATACTTGGGTTGCAAAAGTTGCATGGTTTGCACTTGGCTATCCAGTAGATTTCATCGTTCATCCAATGTGGATTCCATCGTGTATGCTGTTGGACTTGGCATATTGGGCGACAAAGAAGAATAAGCACTCGCTGATATTCTTTGGCGGAGTTTTAGTTGGAATGTCAATGCCACTGTTCAATATGGTACAGTTGATGTTGATAGCAGATCCGCTAGAAACTGCATTCAAATACCCGAGACCAACATTGCCTCCATACATGACGCCGATAGAGCCGCAGGTAGGTAAGTTCTACAATAGCCCAGTAGCTCTGGGAGCGGGAGCTGGATCGGTACTAGCATGTACATTTGCGGCATTAGGCTGTAAGTTTAACACG
>AB591999
TGTACGCATTATCTATTCATAGTTGTAGTTGCAGTTAATTCTACTCTGTTAACTATCAATTCTGGAGACTATATCTTCTATACAGACTGGGCATGGACTTCCTTTGTAGTTTTCTCCATCGCAAATACACTCATGACGGTCGTCGGAGCAGTCTATTATATCACATTTACAGGCGTGCCTGGAACAGGCGCATATTATGGTTTAATTATGCAGGTGTATACTTGGGTTGCCAAAGTGGCATGGTTTGCACTTGGCTATCCTGCAGATTTCATCGTTCATCCAATGTGGATCCCTTCGTGCATGTTGTTGGATTTGGCATATTGGGCTACGAAGAAGAATAAGCACTCGCTGATATTCTTTGGAGGAGTTTTGGTCGGTATGTCAATGCCGCTGTTCAATATGGTACAGCTGATGCTGATCGCCGATCCGCTAGAAACTGCATTCAAATACCCAAGACCAACATTACCACCATATATGACGCCTATAGAACCGCAGGTAGGTAAGTTCTACAATAGCCCGGTAGCACTGGGAGCGGGAGCTGGATCTGTACTGTCGGTGACATTTGCAGCATTGGGTTGTAAGTTGAATACA
>AB592000
TGTACACACTACTTATTCATAGTAGTTGTTGCAGTTAACTCTACATTGTTAACAATCAACGCAGGAGATTACATATTCTATACTGACTGGGCTTGGACATCGTACACGGTATTTTCAATATCGCAAACTTTGATGCTTATTGTAGGAGCTACATACTATCTTACATTTACGGGCGTTCCAGGCACAGCGACGTACTACGCTCTAATTATGACAGTATACACATGGATAGCAAAAGGTGCATGGTTTGCACTCGGATATCCGTATGACTTCATTGTAACCCCAGTCTGGTTACCATCAGCAATGCTTTTGGATCTAGTCTATTGGGCAACAAAGAAGAACAAGCACTCCTTGATACTGTTTGGCGGCGTACTGGTAGGAATGTCTTTACCATTATTCAACATGGTAAACCTGATAACAGTAGCAGACCCACTTGAAACGGCATTCAAATACCCAAGACCAACATTGCCACCATATATGACACCAATAGAACCGCAAGTAGGTAAGTTCTATAACAGTCCAGTCGCACTGGGCGCAGGTGCAGGTGCAGTATTGGCATGTACATTTGCAGCATTAGGTTGTAAATTGAACACT
>AB592001
TGTACACACTACTTATTCATAGTAGTTGTTGCAGTTAACTCTACATTGTTAACAATCAACGCAGGAGATTACATATTCTATACTGACTGGGCTTGGACATCGTACACGGTATTTTCAATATCGCAAACTTTGATGCTTATTGTAGGAGCTACATACTATCTTACATTTACGGGCGTTCCAGGCACAGCGACGTACTACGCTCTAATTATGGCAGTATACACATGGATAGCAAAAGGTGCTTGGTTTGCACTCGGATATCCGTATGACTTCATTGTAACCCCAGTCTGGTTACCATCAGCAATGCTGTTGGATCTAGTCTATTGGGCAACAAAGAAGAACAAGCACTCCTTGATACTGTTTGGCGGCGTACTGGTAGGAATGTCTTTACCATTATTCAACATGGTAAACCTGATAACAGTAGCAGACCCACTTGAAACGGCATTCAAATATCCAAGACCAACATTGCCACCATATATGACACCAATAGAACCGCAAGTAGGTAAGTTCTATAACAGTCCAGTCGCACTGGGCGCAGGTGCAGGTGCAGTATTGGCATGTACATTTGCAGCATTAGGTTGTAAATTGAACACT
>AB592004
TGTACTCATTATTTATTCATAGTTGTAGTTGCAGTCAACTCAACTTTGTTAACAATTAACTCTGGAGATTATATCTTCTACACTGATTGGGCTTGGACATCGTTTGTCGTATTCTCAATTGCCAACACTTTGATGACTATTGTTGGTGCTGTGTATTATCTTACATTTACAGGCGTACCTGGTACTGCAACGTACTATGGTCTGATTATGCAAGTCTATACTTGGGTTGCAAAAGTTGCATGGTTTGCACTTGGCTATCCGGTAGATTTTATCGTTCATCCAATGTGGATTCCATCGTGTATGCTGTTGGACTTGGCATATTGGGCGACAAAGAAAAATAAACACTCGCTGATATTCTTTGGTGGAGTTTTAGTTGGAATGTCAATGCCACTGTTCAACATGGTACAGTTGATGTTGATAGCGGATCCACTAGAAACTGCATTCAAGTATCCAAGACCAACATTGCCTCCATACATGACGCCGATAGAACCGCAGGTAGGTAAGTTCTACAATAGCCCAGTAGCTCTGGGAGCGGGAGCTGGAGCGGTACTAGCATGTACATTTGCAGCATTAGGTTGTAAGATGAATACG
>AB592005
TGTACACACTACTTATTCATAGTAGTTGTTGCAGTTAACTCTACATTGCTAACAATCAACGCGGGAGATTACATATTCTATACTGACTGGGCTTGGACATCGTACACGGTATTTTCAATATCGCAAACTTTGATGCTTATTGTAGGAGCTACATACTATCTTACATTTACGGGCGTTCCAGGCACAGCGACGTACTACGCTCTAATTATGACAGTATACACATGGATAGCAAAAGGTGCATGGTTTGCACTCGGATATCCGTATGACCTCATTGTAACCCCAGTCTGGTTACCATCAGCAATGCTTTTGGATCTAGTCTATTGGGCAACAAAGAAGAACAAGCACTCCTTGATACTGTTTGGCGGCGTACTGGTAGGAATGTCTTTACCATTATTCAACATGGTAAACCTGATAACAGTAGCAGACCCACTTGAAACGGCATTCAAATACCCAAGACCAACATTGCCACCATATATGACACCAATAGAACCGCAAGTAGGTAAGTTCTATAACAGTCCAGTCGCACTGGGCGCAGGTGCGGGTGCAGTATTGGCATGTACATTTGCAGCATTAGGTTGTAAATTGAACACT
>AB592007
TGTACGCATTATCTATTCATAGTTGTAGTTGCAGTTAATTCTACTCTGTTAACTATCAATTCTGGAGACCATATCTTCTATACAGACTGGGCATGGACTTCCTTTGTAGTTTTCTCCATCGCAAATACTCTCATGACGGTCGTCGGAGCAGTCTATTATATCACATTTACAGGCGTGCCTGGAACAGGCGCATATTATGGTTTAATTATGCAGGTGTATACTTGGGTTGCCAAAGTGGCATGGTTTGCACTTGGCTATCCAGCAGATTTCATCGTTCATCCAATGTGGATCCCTTCGTGCATGTTGTTGGATTTGGCATATTGGGCTACGAAGAAGAATAAGCACTCGCTGATATTCTTTGGAGGAGTTTTGGTCGGTATGTCAATGCCGCTGTTCAATATGGTACAGCTGATGCTGATCGCCGATCCGCTAGAAACTGCATTCAAATACCCAAGACCAACATTACCACCATATATGACGCCTATAGAACCGCAGGTAGGTAAGTTCTACAATAGCCCGGTAGCACTGGGAGCGGGAGCTGGATCTGTACTGTCGGTGACATTTGCAGCATTGGGTTGTAAGTTGAATACA
>AB592008
TGTACTCATTATCTATTCATAGTTGTAGTTGCAGTCAACTCAACTTTGTTAACAATTAACTCGGGAGACTATATCTTCTACACTGATTGGGCTTGGACATCATTTGTCGTATTCTCAATTGCCAACACTTTGATGACTATTGTTGGTGCTGTGTATTATCTTACATTTACAGGCGTACCTGGTACTGCAACGTACTATGGTCTGATTATGCAAGTCTATACTTGGGTTGCAAAAGTTGCATGGTTTGCACTTGGCTATCCGGTAGATTTCATCGTTCATCCAATGTGGATTCCATCGTGTATGCTGTTGGACTTGGCATATTGGGCGACAAAGAAGAATAAACACTCGCTGATATTCTTTGGTGGAGTTTTAGTTGGAATGTCAATGCCACTGTTCAACATGGTACAGTTGATGTTGATAGCGGATCCACTAGAAACTGCATTCAAGTATCCAAGACCAACATTGCCTCCATACATGACGCCGATAGAACCGCAGGTAGGTAAGTTCTACAATAGCCCAGTAGCTTTGGGAGCGGGAGCTGGATCGGTACTAGCATGTACATTTGCGGCATTAGGTTGTAAGCTTAACACA
>AB592009
TGTACTCACTACTTATTCATAGTAGTAGTCGCAGTCAACTCAACTTTGCTAACAATTAACGCAGGGGACTACATCTTCTATACTGATTGGGCCTGGACATCGTTTGTAGTATTCTCAATATCACAAACACTTATGCTCACTGTGGGTGCGTGTTACTATCTCACCTTTACTGGAGTTCCAGGAACCGCAACGTATTATGCACTAATTATGACAGTCTACACTTGGATTGCAAAAGGTGCATGGTTCGCATTAGGTTACCCATATGACTTCATCGTTACACCAGTTTGGCTACCATCAGCAATGCTGTTGGACTTAGCGTACTGGGCAACAAAGAAGAATAAGCACTCTCTGATACTGTTCGGCGGAGTCTTAGTTGGAATGTCATTACCACTATTCAACATGGTCAATTTGATCACAGTGGCTGACCCACTAGAGACTGCATTCAAGTATCCAAGACCGACGTTACCACCATATATGACCCCGATAGAACCGCAGGTAGGTAAGTTCTACAACAGCCCAGTTGCACTTGGTGCAGGTGCTGGTGCAGTATTAGCCTGTACATTTGCGGCTTTAGGTTGTAAACTTACAACT
>AB592010
TGTACTCACTATTTATTCATAGTTGTAGTTGCAGTCAACTCAACATTGTTAACAATTAACTCGGGAGACTATATTTTCTACACTGATTGGGCTTGGACATCATTCGTGGTATTCTCAATTGCCAATACTTTGATGACCATTGTCGGTGCTGTGTATTATCTTACATTTACAGGCGTACCTGGTACTGCAACGTACTATGGTCTGATTATGCAAGTCTATACTTGGGTTGCAAAAGTTGCATGGTTTGCACTTGGTTATCCAGTAGATTTCATCGTTCATCCAATGTGGATTCCATCGTGTATGTTGTTGGACTTGGCATATTGGGCGACAAAGAAGAATAAACACTCGCTGATATTCTTTGGTGGGGTTTTAGTTGGAATGTCAATGCCACTGTTCAACATGGTACAGTTGATGTTGATAGCAGATCCACTAGAAACTGCATTCAAGTATCCAAGACCAACATTGCCTCCATACATGACGCCGATAGAACCGCAGGTAGGTAAGTTCTACAATAGCCCAGTAGCTTTGGGAGCGGGAGCTGGATCGGTACTAGCATGTACATTTGCAGCATTAGGTTGTAAGCTTAACACA
>AB592011
TGTACGCACTACTTATTCATAGTAGTAGTTGCAGTTAATTCCACTTTATTAACAATTAACTCAGGAGACTATATCTTCTATACAGACTGGGCTTGGACATCATTTGTGGTATTTTCTATAGCTAATACTCTAATGGTAGTTGTTGGAGCTGTTTACTATATCACGTTTACAGGTGTTCCTGGCACAGGTGCATATTATGGCCTAATTATGCAAGTCTATACTTGGGTCGCTAAAGTTGCATGGTTTGCACTTGGCTATCCTGTGGATTTCATTGTTCATCCAATGTGGATTCCATCTTGTATGCTATTGGACTTGGCGTATTGGGCTACAAAGAAGAATAAGCACTCGCTGATATTCTTTGGTGGAGTTTTAGTCGGAATGTCAATGCCGTTGTTCAACATGGTACAATTGATGTTGATTGCGGATCCGCTCGAAACTGCATTCAAGTATCCAAGACCAACATTGCCTCCATACATGACGCCGATAGAACCGCAGGTAGGTAAGTTCTATAATAGCCCAGTAGCTCTGGGAGCAGGAGCTGGTTCTGTCCTGTCGGTGACGTTTGCAGCATTGGGTTGTAAGCTTAATACT
>AB592012
TGTACACACTACTTATTCATAGTAGTTGTTGCAGTTAACTCTACATTGTTAACAATCAACGCAGGAGATTACATATTCTATACTGACTGGGCTTGGACATCGTACACGGTATTTTCAATATCGCAAACTTTGATGCTTATTGTAGGAGCTACATACTATCTTACATTTACGGGCGTTCCAGGCACAGCGACGTACTACGCTCTAATTATGACAGTATACACATGGATAGCAAAAGGTGCATGGTTTGCACTCGGATATCCGTATGACTTCATTGTAACCCCAGTCTGGTTACCATCAGCAATGCTGTTGGATCTAGTCTATTGGGCAACAAAGAAGAACAAGCACTCCTTGATACTGTTTGGCGGCGTACTGGTAGGAATGTCTTTACCATTATTCAACATGGTAAACCTGATAACAGTAGCAGACCCACTTGAAACGGCATTCAAATATCCAAGACCAACATTGCCACCATATATGACACCAATAGAACCGCAAGTAGGTAAGTTCTATAACAGTCCAGTCGCACTGGGCGCAGGTGCAGGTGCAGTATTGGCATGTACATTTGCAGCATTAGGTTGTAAATTGAACACT
>AB592013
TGTACTCATTATTTATTCATAGTTGTAGTTGCAGTCAACTCAACATTGTTAACAATTAACTCGGGAGACTATATTTTCTACACTGATTGGGCTTGGACATCATTCGTGGTATTCTCAATTGCCAATACTTTGATGACCATTGTCGGTGCTGTGTATTATCTTACATTTACGGGCGTACCTGGTACTGCAACGTACTATGGTCTGATTATGCAAGTCTATACTTGGGTTGCAAAAGTTGCATGGTTTGCACTTGGCTATCCGGTAGATTTCATCGTTCATCCAATGTGGATTCCATCGTGTATGTTGTTGGACTTGGCATATTGGGCGACAAAGAAGAATAAGCACTCGCTGATATTCTTTGGTGGAGTTTTAGTTGGAATGTCAATGCCACTGTTCAACATGGTACAGTTGATGTTGATAGCAGATCCACTAGAAACTGCATTCAAGTATCCAAGACCAACATTGCCTCCATACATGACGCCGATAGAACCGCAGGTAGGTAAGTTCTACAATAGCCCAGTAGCTTTGGGAGCTGGAGCTGGATCGGTATTAGCATGTACATTTGCAGCATTGGGTTGTAAGATGAATACG
>AB592014
TGTACTCACTACTTATTCATAGTTGTAGTTGCAGTCAATTCCACTTTGTTAACAATTAACTCTGGAGATTATATCTTCTATACAGATTGGGCCTGGACATCATTTGTAGTATTCTCAATTGCTAATACTCTGATGACTGTTGTTGGTGCTGTGTATTATCTTACATTTACTGGCGTACCTGGTACGGCAACGTATTATGGTCTGATTATGCAAGTCTATACATGGGTTGCAAAAGTTGCGTGGTTTGCACTTGGCTATCCAGTGGATTTCATCGTTCATCCAATGTGGATTCCATCTTGTATGTTATTGGACTTGGCGTATTGGGCGACAAAGAAGAATAAACACTCGCTGATATTCTTTGGTGGAGTTTTAGTCGGAATGTCAATGCCACTGTTCAATATGGTACAGTTGATGTTAATTGCTGATCCATTAGAAACTGCATTCAAGTATCCAAGACCAACATTGCCTCCATACATGACGCCTATAGAACCGCAGGTCGGTAAGTTCTACAATAGCCCAGTAGCTCTGGGAGCGGGAGCGGGAGCTGTACTAGCATGTACGTTTGCAGCGTTAGGTTGTAAGCTTAATACG
>AB592018
TGTACTCATTATCTATTCATAGTTGTAGTCGCAGTCAACTCAACTTTGTTAACAATTAACTCGGGAGATTATATCTTCTACACTGATTGGGCTTGGACATCATTTGTAGTATTCTCAATTGCTAACACTTTGATGACTATTGTTGGCGCTGTGTATTATCTTACATTTACGGGCGTACCTGGTACTGCAACGTACTATGGTCTGATTATGCAAGTCTATACTTGGGTTGCAAAAGTTGCATGGTTTGCACTTGGCTATCCAGTAGATTTCATCGTTCATCCAATGTGGATTCCATCGTGTATGCTGTTGGACTTGGCATATTGGGCGACAAAGAAGAATAAACACTCGCTGATATTCTTTGGTGGAGTTTTAGTTGGAATGTCAATGCCACTGTTCAACATGGTACAGTTGATGTTGATAGCGGATCCACTAGAAACTGCATTCAAGTATCCAAGACCAACATTGCCTCCATACATGACGCCGATAGAACCGCAGGTAGGTAAATTCTACAATAGCCCAGTAGCTTTGGGAGCGGGAGCTGGATCGGTACTAGCATGTACATTTGCAGCATTAGGTTGTAAGCTTAACACA
>AB592020
TGTACGCATTACTTATTCATAGTAGTAGTTGCAGTTAATTCCACTTTACTAACAATTAACTCAGGAGACTATATCTTCTATACAGACTGGGCTTGGACATCATTTGTGGTATTTTCTATAGCTAATACTCTAATGGTAGTTGTTGGAGCTGTTTACTATATCACGTTTACAGGTGTTCCTGGCACAGGCGCATATTATGGCCTAATTATGCAAGTCTATACTTGGGTCGCTAAAGTTGCATGGTTTGCACTTGGCTATCCTGTGGATTTCATTGTTCATCCAATGTGGATTCCATCTTGTATGCTATTGGACTTGGCGTATTGGGCTACAAAGAAGAATAAGCACTCGCTGATATTCTTTGGTGGAGTTTTAGTCGGAATGTCAATGCCGTTGTTCAACATGGTACAATTGATGTTGATTGCGGATCCGCTCGAAACTGCATTCAAGTATCCAAGACCAACATTGCCTCCATACATGACGCCGATAGAACCGCAGGTAGGTAAGTTCTATAATAGCCCAGTAGCTCTGGGAGCAGGAGCTGGTTCTGTCCTGTCGGTGACGTTTGCAGCATTGGGTTGTAAGCTTAATACC
>AB592021
TGTACGCATTATCTATTCATAGTTGTAGTTGCAGTTAATTCTACTCTGTTAACTATCAATTCTGGAGACTATATCTTCTATACAGACTGGGCATGGACTTCCTTTGTAGTTTTCTCCATCGCAAATACTCTCATGACGGTCGTCGGAGCAGTCTATTATATCACATTTACAGGCGTGCCTGGAACAGGCGCATATTATGGTTTAATTATGCAGGTGTATACTTGGGTTGCCAAAGTGGCATGGTTTGCACTTGGCTATCCTGCAGATTTCATCGTTCATCCAATGTGGATCCCTTCGTGCATGTTGTTGGATTTGGCATATTGGGCTACGAAGAAGAATAAGCACTCGCTGATATTCTTTGGAGGAGTTTTGGTCGGTATGTCAATGCCGCTGTTCAATATGGTACAGCTGATGCTGATCGCCGATCCGCTAGAAACTGCATTCAAATACCCAAGACCAACATTACCACCATATATGACGCCTATAGAACCGCAGGTCGGTAAGTTCTACAATAGCCCGGTAGCACTGGGAGCGGGAGCTGGATCTGTACTGTCGGTGACATTTGCAGCATTGGGTTGTAAGTTGAATACA
>AB592022
TGTACGCATTATCTATTCATAGTTGTAGTTGCAGTCAATTCTACACTGTTAACCATCAATTCTGGAGACTATATCTTCTATACAGATTGGGCATGGACTTCCTTTGTAGTTTTCTCCATCGCAAACACTCTCATGACGGTCGTCGGAGCAGTTTATTATATTACATTTACAGGCGTGCCTGGAACAGGTGCATATTATGGTTTAATTATGCAAGTCTATACTTGGGTTGCCAAAGTGGCATGGTATGCACTTGGCTATCCTGCAGATTTCATCGTTCATCCAATGTGGATTCCATCATGCATGTTGTTGGATTTGGCATATTGGGCTACGAAGAAGAATAAACACTCGCTGATATTCTTTGGAGGAGTTTTGGTCGGTATGTCAATGCCGCTGTTCAATATGGTACAGTTGATGTTGATCGCCGATCCGCTAGAAACTGCATTCAAGTACCCAAGACCAACATTACCACCATATATGACGCCTATAGAACCGCAAGTCGGCAAGTTCTACAATAGCCCGGTAGCACTGGGAGCGGGAGCTGGATCTGTACTGTCGGTGACATTTGCAGCATTGGGTTGTAAGTTGAATACA
>AB592023
TGTACTCATTATTTATTCATAGTTGTAGTTGCAGTCAACTCAACTTTGTTAACAATTAACTCGGGAGACTATATCTTCTACACTGATTGGGCTTGGACATCATTTGTCGTATTCTCAATTGCCAACACTTTGATGACTATTGTTGGTGCTGTGTATTATCTTACATTTACAGGCGTACCTGGTACTGCAACGTACTATGGTCTGATTATGCAAGTCTATACTTGGGTTGCAAAAGTTGCATGGTTTGCACTTGGTTATCCGGTAGATTTTATCGTTCATCCAATGTGGATTCCATCGTGTATGCTGTTGGACTTGGCATATTGGGCGACAAAGAAGAATAAACACTCGCTGATATTCTTTGGTGGAGTTTTAGTTGGAATGTCAATGCCACTGTTCAACATGGTACAGTTGATGTTGATAGCGGATCCACTAGAAACTGCATTCAAATATCCAAGACCAACATTGCCTCCATACATGACGCCGATAGAACCGCAGGTAGGTAAGTTCTACAATAGCCCAGTAGCTCTGGGAGCGGGAGCTGGAGCGGTACTAGCATGTACATTTGCAGCATTAGGTTGTAAGCTTAACACA
>AB592025
TGTACGCATTATCTATTCATAGTTGTAGTTGCAGTCAATTCTACTCTGTTAACTATCAATTCTGGAGATTATATCTTCTATACAGACTGGGCATGGACTTCCTTTGTAGTTTTCTCCATCGCAAACACTCTCATGACTGTGGTCGGAGCAGTGTATTATATCACATTTACAGGTGTACCTGGAACAGGCGCATATTATGGTTTAATTATGCAAGTCTATACTTGGGTTGCCAAAGTGGCATGGTTTGCACTTGGCTATCCTGCAGATTTTATCGTTCATCCAATGTGGATTCCATCATGCATGTTGTTGGATTTGGCATATTGGGCTACGAAGAAGAATAAGCACTCGCTGATATTCTTTGGAGGAGTTTTGGTCGGTATGTCAATGCCGCTGTTCAATATGGTTCAGCTAATGTTGATCGCCGATCCGCTAGAAACTGCATTCAAGTATCCAAGACCAACATTACCACCATATATGACGCCTATAGAACCGCAAGTCGGTAAGTTCTACAATAGCCCGGTAGCACTGGGAGCGGGAGCTGGATCTGTACTGTCGGTGACATTTGCAGCATTGGGTTGTAAGTTGAATACA
>AB592026
TGTACGCATTATCTATTCATAGTTGTAGTTGCAGTCAATTCTACTCTGTTAACTATCAATTCTGGAGACTATATCTTCTATACAGACTGGGCATGGACTTCCTTTGTAGTTTTCTCCATCGCAAACACTCTCATGACTGTGGTCGGAGCAGTGTATTATATCACATTTACAGGCGTGCCTGGAACAGGCGCATATTATGGTTTAATTATGCAAGTCTATACTTGGGTTGCCAAAGTGGCATGGTTTGCACTTGGCTATCCTGCAGATTTTATCGTTCATCCAATGTGGATTCCATCATGCATGTTGTTGGATTTGGCATATTGGGCTACGAAGAAGAATAAGCACTCGCTGATATTCTTTGGAGGAGTTTTGGTCGGTATGTCAATGCCGCTGTTCAATATGGTTCAGCTAATGTTGATCGCCGATCCGCTAGAAACTGCATTCAAGTACCCAAGACCAACATTACCACCATATATGACGCCTATAGAACCGCAAGTCGGTAAGTTCTACAATAGCCCAGTAGCACTGGGAGCGGGAGCTGGATCTGTACTGTCGGTGACATTTGCAGCATTGGGTTGTAAGTTGAATACA
>AB592028
TGTACGCACTACTTATTCATAGTAGTAGTTGCAGTTAACTCCACTTTACTAACAATCAACTCAGGAGACTATATCTTCTATACAGACTGGGCTTGGACATCATTTGTAGTATTTTCCATAGCTAATACCCTGATGACAGTGGTAGGTGCTGTTTACTATATCACATTTACAGGTGTTCCTGGCACAGGCGCATATTATGGCCTGATTATGCAAGTCTATACTTGGGTCGCTAAAGTTGCATGGTTTGCACTTGGCTATCCTGTGGATTTCGTTGTTCATCCAATGTGGATTCCATCTTGTATGCTATTGGACTTGGCGTATTGGGCTACAAAGAAGAATAAGCACTCGCTGATATTCTTTGGTGGAGTTTTAGTCGGAATGTCAATGCCGTTGTTCAACATGGTACAATTGATGTTGATTGCGGATCCGCTCGAAACTGCATTCAAGTATCCAAGACCAACATTGCCTCCATACATGACGCCGATAGAACCGCAGGTAGGTAAGTTCTACAATAGCCCAGTAGCTCTGGGAGCGGGAGCTGGATCTGTCCTGTCGGTGACGTTTGCAGCATTGGGTTGTAAGCTTAATACC
>AB592029
TGTACGCATTACTTATTCATAGTAGTAGTTGCAGTCAACTCAACTTTATTAACAATCAACTCAGGAGACTATATCTTCTATACAGACTGGGCTTGGACATCATTTGTAGTATTTTCCATAGCTAATACCCTGATGACAGTGGTAGGTGCTGTTTACTATATCACGTTTACAGGTGTTCCTGGCACAGGCGCATATTATGGTCTGATTATGCAAGTCTATACTTGGGTCGCTAAAGTTGCATGGTTTGCACTTGGCTATCCTGTGGATTTCATTGTTCATCCAATGTGGATTCCATCTTGTATGCTATTGGACTTGGCGTATTGGGCTACAAAGAAGAATAAACACTCGCTGATATTCTTTGGTGGAGTTCTAGTCGGAATGTCAATGCCGTTGTTCAACATGGTACAATTGATGTTGATTGCGGATCCGCTCGAAACTGCATTCAAGTATCCAAGACCAACATTGCCTCCATACATGACGCCGATAGAACCGCAGGTAGGTAAGTTCTACAATAGCCCAGTAGCTCTGGGAGCGGGAGCTGGATCTGTCCTGTCGGTGACGTTTGCAGCATTGGGTTGTAAGCTTAATACC
>AB592031
TGTACTCATTATCTATTCATAGTTGTAGTTGCAGTCAACTCAACTTTGTTAACAATTAACTCTGGAGACTATATCTTCTACACTGATTGGGCTTGGACATCATTTGTCGTATTCTCAATTGCCAATACTTTGATGACTATTGTTGGTGCTGTGTATTATCTTACATTTACGGGCGTACCTGGTACTGCAACGTACTATGGTCTGATTATGCAAGTCTATACTTGGGTTGCAAAAGTTGCATGGTTTGCACTTGGCTATCCAGTAGATTTCATCGTTCATCCAATGTGGATTCCATCGTGTATGCTGTTGGACTTGGCATATTGGGCGACAAAGAAGAATAAGCACTCGCTGATATTCTTTGGTGGAGTTTTAGTTGGAATGTCAATGCCACTGTTCAACATGGTACAGTTGATGTTGATAGCGGATCCACTAGAAACTGCATTCAAGTATCCAAGACCAACATTGCCTCCATACATGACGCCGATAGAACCGCAGGTAGGTAAGTTCTACAATAGCCCAGTAGCTTTGGGAGCGGGAGCTGGATCGGTACTAGCATGTACATTTGCGGCATTAGGTTGTAAGCTTAACACA
>AB592032
TGTACGCATTATCTATTCATAGTTGTAGTTGCAGTCAATTCTACTCTGTTAACTATCAATTCTGGAGACTATATCTTCTATACAGACTGGGCATGGACTTCCTTTGTAGTTTTCTCCATCGCAAACACTCTCATGACGGTCGTCGGAGCAGTCTATTATATCACATTTACAGGCGTGCCTGGAACAGGCGCATATTATGGTTTAATTATGCAGGTGTATACTTGGGTTGCTAAAGTGGCATGGTTTGCACTTGGCTATCCTGCAGATTTCATCGTTCATCCAATGTGGATTCCTTCATGCATGTTGTTGGATTTGGCATATTGGGCTACGAAGAAGAATAAGCACTCGCTGATATTCTTTGGAGGAGTTTTGGTCGGTATGTCAATGCCGCTGTTCAATATGGTACAGCTGATGCTGATCGCCGATCCGCTAGAAACTGCATTCAAATACCCAAGACCAACATTACCACCATATATGACGCCTATAGAACCGCAGGTCGGTAAGTTCTACAATAGCCCGGTAGCACTGGGAGCGGGAGCTGGATCTGTACTGTCGGTGACATTTGCAGCATTGGGTTGTAAGTTGAATACA
>AB592033
TGTACGCATTATCTATTCATAGTTGTAGTTGCAGTAAATTCTACTCTGTTAACTATCAATTCTGGAGACTATATCTTCTATACAGACTGGGCATGGACTTCCTTTGTAGTTTTCTCCATCGCAAACACTCTGATGACGGTCGTCGGAGCAGTCTATTATATCACATTTACAGGCGTACCTGGAACGGGCGCATATTATGGTTTAATTATGCAGGTGTATACTTGGGTTGCCAAAGTAGCATGGTTTGCACTTGGCTATCCTGCAGATTTCATCGTTCATCCAATGTGGATTCCTTCATGCATGTTGTTGGATTTGGCATATTGGGCTACGAAGAAGAATAAGCACTCGCTGATATTCTTTGGAGGAGTTTTGGTCGGTATGTCAATGCCGCTGTTCAATATGGTACAGTTGATGTTGATCGCCGATCCGCTAGAAACTGCATTCAAGTACCCAAGACCAACATTACCACCATATATGACGCCTATAGAACCGCAGGTCGGTAAGTTCTACAATAGCCCGGTAGCACTGGGAGCGGGAGCTGGATCTGTACTGTCGGTGACATTTGCAGCATTGGGTCGTAAGTTGAATACA
>AB592034
TGTACTCACTACTTATTCATAGTAGTAGTTGCAGTTAACTCCACTTTGTTAACGATTAACTCTGGTGACTATATCTTCTATACTGATTGGGCCTGGACATCATTTGTAGTATTTTCCATTGCCAACACTTTGATGACTGTTGTTGGTGCTGTGTATTATCTTACATTTACTGGTGTGCCTGGTACTGCATCGTATTACGGTCTGATTATGCAGGTCTATACATGGGTTGCAAAAGTTGCATGGTTTGCACTTGGTTACCCGGTGGATTTCATCGTTCATCCGATGTGGATTCCATCTTGTATGTTACTGGACTTGGCATATTGGGCGACGAAGAAGAATAAGCACTCGCTGATATTCTTTGGCGGAGTTTTAGTTGGAATGTCAATGCCACTGTTCAATATGGTACAGTTGATGTTGATAGCAGATCCGCTAGAAACTGCATTCAAGTATCCGAGACCAACATTGCCTCCATACATGACGCCGATAGAGCCGCAGGTAGGGAAGTTCTACAATAGCCCAGTAGCTCTGGGAGCGGGAGCTGGAGCGGTACTAGCATGTACATTTGCGGCATTAGGCTGTAAGCTTAATACA
>AB592035
TGTGCGCATTATCTATTCATAGTTGTAGTTGCAGTCAATTCTACTCTGTTAACTATCAATTCTGGAGATTATATCTTCTATACAGACTGGGCATGGACTTCCTTTGTAGTTTTCTCCATCGCAAACACTCTCATGACTGTGGTCGGAGCAGTGTATTATATCACATTTACAGGTGTACCTGGAACAGGCGCATATTATGGTTTAATTATGCAAGTCTATACTTGGGTTGCCAAAGTGGCATGGTTTGCACTTGGCTATCCTGCAGATTTTATCGTTCATCCAATGTGGATTCCATCATGCATGTTGTTGGATTTGGCATATTGGGCTACGAAGAAGAATAAGCACTCGCTGATATTCTTTGGAGGAGTTTTGGTCGGTATGTCAATGCCGCTGTTCAATATGGTTCAGCTAATGTTGATCGCCGATCCGCTAGAAACTGCATTCAAGTATCCAAGACCAACATTACCACCATATATGACGCCTATAGAACCGCAAGTCGGTAAGTTCTACAATAGCCCGGTAGCACTGGGAGCGGGAGCTGGATCTGTACTGTCGGTGACATTTGCAGCATTGGGTTGTAAGTTGAATACA
>AB592036
TGTACGCATTATCTATTCATAGTTGTAGTTGCAGTTAATTCTACTCTGTTAACTATCAATTCTGGAGACTATATCTTCTATACAGACTGGGCATGGACTTCCTTTGTAGTTTTCTCCATCGCAAATACTCTCATGACGGTCGTCGGAGCAGTCTATTATATCACATTTACAGGCGTGCCTGGAACAGGCGCATATTATGGTTTAATTATGCAGGTGTATACTTGGGTTGCCAAAGTGGCATGGTTTGCACTTGGCTATCCTGCAGATTTCATCGTTCATCCAATGTGGATCCCTTCGTGCATGTTGTTGGATTTGGCATATTGGGCTACGAAGAAGAATAAGCACTCGCTGATATTCTTTGGAGGAGTTTTGGTCGGTATGTCAATGCCGCTGTTCAATATGGTACAGCTGATGCTGATCGCCGATCCGCTAGAAACTGCATTCAAATACCCAAGACCAACATTACCACCATATATGACGCCTATAGAACCGCAAGTCGGTAAGTTCTACAATAGCCCGGTAGCACTGGGAGCGGGAGCTGGATCTGTACTGTCGGTGACATTTGCAGCATTGGGTTGTAAGTTGAATACA
>AB592037
TGTACGCATTATCTATTCATAGTTGTAGTTGCAGTCAATTCTACTCTGTTAACTATCAATTCTGGAGACTATATCTTCTATACAGACTGGGCATGGACTTCCTTTGTAGTTTTCTCCATCGCAAACACTCTCATGACGGTCGTCGGAGCAGTCTATTATATCACATTTACAGGCGTGCCTGGAACAGGCGCATATTATGGTTTAATTATGCAGGTGTATACTTGGGTTGCTAAAGTGGCATGGTTTGCACTTGGCTATCCTGCAGATTTCATAGTTCATCCAATGTGGATTCCTTCATGCATGTTGTTGGATTTGGCATATTGGGCTACGAAGAAGAATAAGCACTCGCTGATATTCTTTGGAGGAGTTTTGGTCGGTATGTCAATGCCGCTGTTCAATATGGTACAGCTGATGCTGATCGCCGATCCGCTAGAAACTGCATTCAAATACCCAAGACCAACATTACCACCATATATGACGCCTATAGAACCGCAGGTCGGTAAGTTCTACAATAGCCCGGTAGCACTGGGAGCGGGAGCTGGATCTGTACTGTCGGTGACATTTGCAGCATTGGGTTGTAAGTTGAATACA
>AB592038
TGTACGCACTACTTATTCATAGTAGTAGTTGCAGTTAACTCCACTTTACTAACAATTAACTCAGGAGACTATATCTTCTATACAGACTGGGCTTGGACATCATTTGTAGTATTTTCCATAGCTAATACCCTGATGACAGTGGTAGGTGCTGTTTACTATATCACGTTTACAGGTGTTCCTGGCACAGGCGCATATTATGGCCTAATTATGCAAGTCTATACTTGGGTTGCTAAAGTTGCATGGTTTGCACTTGGCTATCCTGTGGATTTCATTGTTCATCCAATGTGGATTCCATCTTGTATGCTATTGGACTTGGCGTATTGGGCTACAAAGAAGAATAAGCACTCGCTGATATTCTTTGGTGGAGTTTTAGTCGGAATGTCAATGCCGTTGTTCAACATGGTACAATTGATGTTGATTGCGGATCCGCTCGAAACTGCATTCAAGTATCCAAGACCAACATTGCCTCCATACATGACGCCGATAGAACCGCAGGTAGGAAAGTTCTATAATAGCCCAGTAGCTCTGGGAGCGGGAGCTGGATCTGTCCTGTCGGTGACGTTTGCAGCATTGGGTTGTAAGCTTAATACC
>AB592040
TGTACTCATTACTTATTCATAGTTGTAGTTGCAGTCAACTCCACTTTGTTAACAATTAACTCGGGAGACTATATCTTCTATACTGATTGGGCTTGGACATCATTTGTTGTATTCTCAATTGCCAACACTCTGATGACTGTTGTTGGTGCTGTGTATTATCTTACATTTACTGGTGTACCTGGTACGGCAACGTATTATGGTCTGATTATGCAGGTCTATACATGGGTTGCAAAAGTTGCATGGTTTGCACTTGGCTATCCAGTGGATTTCATCGTTCATCCAATGTGGATTCCATCTTGTATGTTATTGGACTTGGCGTATTGGGCAACAAAGAAGAATAAACACTCGCTGATATTCTTTGGCGGAGTTTTAGTCGGAATGTCAATGCCACTGTTCAATATGGTACAGTTGATGTTGATTGCGGATCCACTAGAAACTGCATTCAAGTATCCAAGACCAACATTGCCCCCATACATGACGCCTATAGAACCGCAGGTCGGTAAGTTCTACAATAGCCCAGTAGCTCTGGGAGCGGGAGCTGGAGCGGTACTAGCATGTACATTTGCAGCACTAGGCTGTAAGCTTAACACG
>AB592041
TGTACTCACTACTTGTTCATAGTAGTAGTCGCAGTCAATTCAACTCTGCTAACAATTAACGCAGGAGACTACATCTTCTATACTGATTGGGCCTGGACATCGTTTGTAGTATTCTCAATATCTCAAACATTGATGCTTGCAGTAGGTGCATCGTATTATCTGACATTTACTGGAGTTCCAGGAACCGCAACGTATTATGCGCTAATTATGACAGTCTATACTTGGATTGCTAAAGGTGCATGGTTCGCTTTAGGTTACCCATATGACTTCATCGTTACACCAGTTTGGCTTCCGTCAGCAATGCTGCTGGATCTGGCATACTGGGCAACAAAGAAGAATAAGCACTCCTTGATACTGTTCGGCGGAGTCTTAGTTGGAATGTCGTTGCCACTATTCAATATGGTTAATTTGATTACGGTGGCAGATCCACTAGAGACTGCATTCAAGTATCCGAGACCAACGTTACCACCATATATGACACCGATAGAGCCGCAGGTAGGTAAATTCTACAACAGCCCAGTTGCACTTGGTGCAGGTGCTGGAGCAGTACTATCAGTTACGTTCACAGCCTTAGGTTGTAAACTAACAACG
>AB592042
TGTACTCACTACTTATTCATAGTAGTAGTCGCAGTAAACTCTACTCTGCTTACTATCAATGCAGGAGACTACATCTTCTATACTGATTGGGCCTGGACATCGTTTGTAGTATTCTCGATATCTCAAACATTGATGCTTGCAGTAGGTGCATCGTATTACCTTACATTTACTGGAGTTCCAGGAACCGCAACGTATTATGCGCTGATTATGACAGTCTATACTTGGATTGCTAAAGGTGCATGGTTCGCATTAGGTTACCCATACGACTTCATCGTTACACCAGTTTGGCTTCCGTCAGCAATGCTGTTGGATCTGGCTTACTGGGCGACAAAGAAGAATAAGCACTCCTTGATACTGTTCGGCGGAGTCTTAGTTGGAATGTCATTACCACTATTCAACATGGTCAATCTGATCACAGTGGCTGACCCACTAGAGACTGCATTCAAGTATCCAAGACCGACGTTACCACCATACATGACACCGATAGAGCCGCAGGTAGGTAAGTTCTACAACAGCCCAGTTGCACTTGGTGCAGGTGCTGGAGCAGTGCTATCAGTGACGTTCACAGCCTTGGGTTGTAAACTCACAACG
>AB592043
TGTACTCACTACTTATTCATAGTAGTAGTCGCAGTAAACTCTACTCTGCTTACTATCAATGCAGGAGACTACATCTTCTATACTGATTGGGCCTGGACATCGTTTGTAGTATTCTCAATATCTCAAACATTGATGCTTGCAGTAGGTGCATCGTATTACCTGACATTTACTGGAGTTCCAGGAACCGCAACGTATTATGCGCTGATTATGACAGTCTACACTTGGATTGCCAAAGGTGCATGGTTCGCATTAGGTTACCCATACGACTTCATCGTTACACCAGTTTGGCTTCCGTCAGCAATGCTGTTGGATCTGGCTTACTGGGCGACAAAGAAGAATAAGCACTCCTTGATACTATTCGGCGGAGTCTTAGTTGGAATGTCATTACCACTATTCAACATGGTCAATTTGATCACAGTGGCTGACCCACTAGAGACTGCATTCAAGTATCCAAGACCGACGTTACCACCATACATGACACCGATAGAACCGCAGGTAGGTAAGTTCTACAACAGCCCAGTCGCACTTGGTGCAGGTGCTGGAGCAGTACTATCAGTGACGTTCACAGCATTAGGTTGTAAACTAACAACG
>AB592044
TGTACTCACTACTTATTCATAGTAGTAGTCGCAGTAAACTCTACTCTGCTTACTATCAATGCAGGAGACTACATCTTCTATACTGATTGGGCCTGGACATCGTTTGTAGTATTCTCAATATCTCAAACATTGATGCTTGCGGTAGGTGCGTCATATTATCTGACATTTACTGGAGTTCCAGGAACCGCAACGTATTATGCGCTGATTATGACAGTCTATACTTGGATTGCTAAAGGTGCATGGTTCGCATTAGGTTACCCATACGACTTCATCGTTACACCAGTTTGGCTTCCGTCAGCAATGCTGTTGGATCTGGCTTACTGGGCGACAAAGAAGAATAAGCACTCCTTGATACTATTCGGCGGAGTTTTAGTCGGAATGTCATTGCCACTATTCAATATGGTCAACTTGATCACAGTGGCTGACCCGCTAGAGACTGCATTCAAGTATCCAAGACCGACGTTACCACCATACATGACACCGATAGAGCCGCAGGTCGGTAAATTCTACAACAGCCCAGTTGCACTTGGTGCAGGTGCTGGAGCAGTACTATCGGTGACGTTCACAGCCTTAGGTTGTAAACTAACAACG
>AB592045
TGTACTCACTACTTATTCATAGTAGTAGTTGCAGTTAACTCCACTTTGTTAACAATTAACTCTGGTGACTATATCTTCTATACTGATTGGGCCTGGACATCATTTGTAGTATTTTCCATTGCCAACACTTTGATGACTGTTGTTGGTGCTGTGTATTATCTTACATTTACTGGTGTACCTGGTACTGCATCGTATTACGGTCTGATTATGCAGGTCTATACATGGGTTGCAAAAGTTGCATGGTTTGCACTTGGCTACCCAGTGGATTTCATCGTTCATCCAATGTGGATTCCATCTTGTATGTTATTGGACTTGGCATATTGGGCGACGAAGAAGAATAAGCACTCGCTGATATTCTTTGGCGGAGTTTTAGTTGGAATGTCAATGCCACTGTTCAATATGGTACAGTTGATGTTGATAGCAGATCCACTAGAAACTGCATTCAAGTATCCAAGACCGACGTTACCTCCATACATGACGCCGATAGAGCCGCAGGTAGGTAAGTTCTACAACAGCCCAGTAGCTCTGGGAGCGGGAGCTGGATCGGTACTAGCATGTACATTTGCGGCATTAGGCTGTAAGCTTAATACG
>AB592046
TGTACTCACTACTTATTCATAGTGGTAGTCGCAGTAAACTCTACTCTGCTTACTATCAATGCAGGAGACTACATCTTCTATACTGATTGGGCCTGGACATCGTTTGTAGTATTCTCAATATCTCAAACATTGATGCTTGCAGTAGGTGCATCGTATTACCTTACATTTACTGGAGTTCCAGGAACCGCAACGTATTATGCGCTGATTATGACAGTCTACACTTGGATTGCCAAAGGTGCATGGTTCGCATTAGGTTACCCATACGACTTCATCGTTACACCAGTTTGGCTTCCGTCAGCAATGCTGTTGGATCTGGCTTACTGGGCGACAAAGAAGAATAAGCACTCCTTGATACTATTCGGCGGAGTCTTAGTTGGAATGTCATTACCACTATTCAACATGGTCAATTTGATCACAGTGGCTGACCCACTAGAGACTGCATTCAAGTATCCAAGACCGACGTTACCACCATACATGACACCGATAGAGCCGCAGGTAGGTAAGTTCTACAACAGCCCAGTTGCACTTGGTGCAGGTGCTGGAGCAGTACTATCAGTGACGTTCACAGCGTTGGGTTGTAAACTCACAACG
>AB592047
TGTACTCACTACTTATTCATAGTAGTAGTCGCAGTAAACTCTACTCTGCTAACTATCAATGCAGGAGACTACATCTTCTATACTGATTGGGCCTGGACATCGTTTGTAGTATTCTCAATATCTCAAACGTTGATGCTTGCGGTAGGTGCGTCATATTATCTGACATTTACTGGAGTTCCAGGAACTGCAACGTATTATGCGCTGATTATGACAGTCTATACTTGGATTGCCAAAGGTGCATGGTTCGCATTAGGTTACCCATACGACTTCATCGTTACACCAGTCTGGCTTCCGTCAGCAATGCTGTTGGATCTGGCTTACTGGGCGACAAAGAAGAATAAGCACTCCTTGATACTGTTCGGCGGAGTCTTAGTTGGAATGTCATTACCACTATTCAACATGGTCAATTTGATCACAGTGGCTGACCCACTAGAGACTGCATTCAAGTATCCAAGACCGACGTTACCACCATACATGACACCGATAGAGCCGCAGGTAGGTAAGTTCTACAACAGCCCAGTTGCACTTGGTGCAGGTGCTGGAGCAGTACTATCAGTGACGTTCACAGCCTTGGGTTGTAAACTCACAACG
>AB592048
TGTACTCACTACTTATTCATAGTAGTAGTCGCAGTAAACTCTACTCTGCTAACTATCAATGCAGGAGACTACATCTTCTATACTGATTGGGCCTGGACATCGTTTGTAGTATTTTCAATATCTCAAACATTGATGCTTGCGGTAGGTGCGTCATATTATCTGACATTTACTGGAGTTCCAGGAACTGCAACGTATTATGCGCTGATTATGACAGTCTATACTTGGATTGCCAAAGGTGCATGGTTCGCATTAGGTTACCCATACGACTTCATCGTTACACCAGTTTGGCTTCCGTCAGCAATGCTGTTGGATCTGGCTTACTGGGCGACAAAGAAGAATAAGCACTCCTTGATACTGTTCGGCGGAGTCTTAGTTGGAATGTCATTACCACTATTCAACATGGTCAATTTGATCACAGTGGCTGACCCACTAGAGACTGCATTCAAGTATCCAAGACCGACGTTACCACCATACATGACACCGATAGAGCCGCAGGTAGGTAAGTTCTACAACAGCCCAGTTGCACTTGGTGCAGGTGCTGGAGCAGTGCTATCAGTGACGTTCACAGCGTTGGGTTGTAAACTCACAACG
>AB592049
TGTACACATTACTTATTCATAGTAGTTGTTGCAGTTAACTCTACTTTACTTACCATTAATTCTGGAGATTATATTTTCTATACTGACTGGGCCTGGACATCATTTGTAGTATTCTCTATAGCTAACACGTTGATGACGGTAGTTGGAGCTGTATATTACATCACATTTACTGGTGTTCCTGGTACAGGCGCATATTATGGCTTAATAATGCAAGTCTATACATGGGTTGCAAAGGTTGCATGGATGGCACTGGGTTATCCAGTTGATTTCATTGTTCATCCTATGTGGATACCATCATGTATGCTATTGGACTTGGCATATTGGGCGACAAAGAAGAATAAGCATTCGCTGATATTCTTTGGCGGAGTTTTAGTCGGAATGTCGATGCCACTGTTCAACATGGTACAGTTGATGTTAATTGCGGATCCGCTTGAAACAGCATTCAAGTATCCAAGACCAACATTGCCTCCATATATGACGCCTATAGAACCGCAGGTCGGCAAGTTCTACAATAGCCCGGTGGCACTGGGTGCTGGAGCTGGATCTGTTCTGTCGGTAACGTTTGCAGCACTAGGCTGTAAGCTTAATACT
>AB592050
TGTACTCACTACCTATTCATAGTGGTAGTTGCAGTTAACTCAACTCTGTTAACAATTAACTCAGGAGACTATATCTTCTATACTGACTGGGCTTGGACATCATTCGTAGTTTTCTCTATCGCCGACACTTTGATGACGGTAGTCGGAGCTGTGTATTACATTACATTTACGGGTGTTCCTGGCACAGGCGCGTATTACGGCTTGATAATGCAGGTCTATACATGGGTCGCTAAAGTTGCATGGTTTGCACTTGGTTATCCGGTGGATTTCATTGTTCATCCAATGTGGATTCCATCATGCATGTTATTGGATTTGGCATATTGGGCTACGAAGAAGAATAAGCACTCGCTGATATTCTTTGGTGGAGTTTTAGTGGGAATGTCAATGCCGCTTTTCAATATGGTACAATTGATGATGATTGCGGATCCGCTAGAAACTGCGTTCAAATATCCAAGACCAACGTTGCCTCCGTACATGACGCCGATAGAGCCGCAGGTCGGTAAGTTCTACAACAGCCCGGTAGCTTTGGGTGCTGGTGCAGGATCGGTTCTGTCAGTAACGTTTGCAGCATTGGGCTGTAAGCTCAATACC
>AB592051
TGTACGCATTATCTATTCATAGTTGTAGTTGCAGTTAATTCTACACTGTTAACTATCAATTCTGGAGACTATATCTTCTATACAGATTGGGCATGGACTTCCTTTGTAGTTTTCTCCATCGCAAACACTCCCATGACTGTGGTCGGAGCAGTGTATTATATCACATTTACAGGCGTACCTGGAACGGGCGCATATTATGGTTTAATTATGCAAGTCTATACTTGGGTTGCCAAAGTGGCATGGTATGCACTTGGCTATCCTGCAGATTTCATCGTTCATCCAATGTGGATTCCATCATGCATGTTGTTGGATTTGGCATATTGGGCTACGAAGAAGAATAAGCACTCGCTGATATTCTTTGGAGGAGTTTTGGTCGGTATGTCAATGCCGCTGTTCAATATGGTACAGTTGATGTTGATCGCCGATCCGCTAGAAACTGCATTCAAGTACCCAAGACCAACATTACCACCATATATGACGCCTATAGAACCGCAGGTCGGTAAGTTCTACAATAGCCCGGTAGCACTGGGAGCGGGAGCTGGATCTGTACTGTCGGTGACATTTGCAGCATTGGGTTGTAAGTTGAATACA
>AB592052
TGTACTCACTACCTATTCATAGTGGTAGTTGCAGTTAACTCAACTCTGTTAACAATTAACTCAGGAGACTATATCTTCTATACTGACTGGGCTTGGACATCATTCGTAGTTTTCTCTATCGCCAACACTTTGATGACGGTAGTCGGAGCTGTGTATTACATTACATTTACGGGTGTTCCTGGCACAGGCGCGTATTACGGCTTAATAATGCAGGTCTATACATGGGTCGCTAAAGTTGCATGGTTTGCACTTGGTTATCCGGTGGATTTCATTGTTCATCCAATGTGGATTCCATCATGCATGTTATTGGATTTGGCATATTGGGCTACGAAGAAGAATAAGCACTCGCTGATATTCTTTGGTGGAGTTTTAGTGGGAATGTCAATGCCGCTCTTCAATATGGTACAATTGATGATGATTGCGGATCCGCTAGAAACTGCGTTCAAATATCCAAGACCAACGTTGCCTCCGTACATGACGCCGATAGAGCCGCAGGTCGGTAAGTTCTACAACAGCCCGGTAGCTTTGGGTGCTGGTGCAGGATCGGTTCTGTCAGTAACGTTTGCAGCATTGGGCTGTAAGCTCAATACC
>AB592053
TGTACTCACTACTTATTCATAGTAGTAGTCGCAGTCAATTCAACTCTGCTAACAATTAACGCAGGAGACTACATCTTCTATACTGATTGGGCCTGGACATCGTTTGTAGTATTCTCAATATCTCAAACTTTGATGCTTGCAGTAGGTGCATCGTATTATCTGACATTTACTGGAGTACCAGGAACCGCAACGTATTATGCGCTAATTATGACAGTCTACACTTGGATTGCCAAAGGTGCATGGTTCGCATTAGGTTACCCATACGACTTCATCGTAACACCAGTTTGGCTTCCGTCAGCAATGCTGTTGGATCTGGCTTACTGGGCGACAAAGAAGAATAAGCACTCCTTGATACTGTTCGGCGGAGTCTTAGTTGGAATGTCATTACCACTATTCAACATGGTCAATTTGATTACAGTGGCTGACCCGCTAGAGACTGCATTCAAGTATCCGAGACCAACGTTACCACCATATATGACACCGATAGAGCCGCAGGTAGGTAAATTCTACAACAGCCCAGTTGCACTTGGTGCAGGTGCTGGAGCAGTACTATCAGTTACGTTCACAGCCTTAGGTTGTAAACTAACAACA
>AB592054
TGTACTCACTACTTATTCATAGTAGTAGTCGCAGTAAACTCTACTCTGCTTACTATCAATGCAGGAGACTACATCTTCTATACTGATTGGGCCTGGACATCGTTTGTAGTATTCTCAATATCTCAAACATTGATGCTTGCAGTAGGTGCATCGTATTACCTTACATTTACTGGAGTTCCAGGAACCGCAACGTATTATGCGCTGATTATGACGGTCTATACTTGGATTGCTAAAGGTGCATGGTTCGCATTAGGTTACCCATACGACTTCATCGTTACACCAGTTTGGCTTCCGTCAGCAATGCTGTTGGATCTGGCTTACTGGGCGACAAAGAAGAATAAGCACTCCTTGATACTATTTGGCGGAGTCTTAGTTGGAATGTCATTACCACTATTCAACATGGTCAACTTGATCACAGTGGCTGACCCACTAGAGACTGCATTCAAGTATCCAAGACCGACGTTACCACCATACATGACACCGATAGAGCCGCAGGTAGGTAAATTCTACAACAGCCCAGTTGCACTTGGTGCAGGTGCTGGAGCAGTACTATCAGTGACGTTCACAGCCTTAGGTTGTAAACTCACAACG
>AB592055
TGTACTCACTACCTATTCATAGTGGTAGTTGCAGTTAACTCAACTCTGTTAACAATTAATTCAGGAGACTATATCTTCTATACTGACTGGGCTTGGACATCATTCGTAGTTTTCTCTATCGCCAACACTTTGATGACGGTAGTCGGAGCTGTGTATTACATTACATTTACGGGTGTTCCTGGCACAGGCGCGTATTACGGCTTAATAATGCAGGTCTATACATGGGTCGCTAAAGTTGCATGGTTTGCACTTGGTTATCCGGTGGATTTCATTGTTCATCCAATGTGGATTCCATCATGCATGTTATTGGATTTGGCATATTGGGCTACGAAGAAGAATAAGCACTCGCTGATATTCTTTGGTGGAGTTTTAGTGGGAATGTCAATGCCGCTCTTCAATATGGTACAATTGATGATGATTGCGGATCCGCTAGAAACTGCGTTCAAATATCCAAGACCAACGTTGCCTCCGTACATGACGCCGATAGAGCCGCAGGTCGGTAAGTTCTACAACAGCCCGGTAGCTTTGGGTGCTGGTGCAGGATCGGTTCTGTCAGTAACGTTTGCAGCATTGGGCTGTAAGCTCAATACC
>AB592056
TGTACTCACTACTTATTCATAGTAGTAGTCGCAGTAAACTCTACTCTGCTTACTATCAATGCAGGAGACTACATCTTCTATACTGATTGGGCCTGGACATCGTTTGTAGTATTCTCAATATCTCAAACATTGATGCTTGCAGTAGGTGCATCGTATTACCTTACATTTACTGGAGTTCCAGGAACCGCAACGTATTATGCGCTGATTATGACAGTCTACACTTGGATTGCCAAAGGTGCATGGTTCGCATTAGGTTACCCATACGACTTCATCGTTACACCAGTTTGGCTTCCGTCAGCAATGCTGTTGGATCTGGCTTACTGGGCGACAAAGAAGAATAAGCACTCCTTGATACTATTCGGCGGAGTCTTAGTTGGAATGTCATTACCACTATTCAACATGGTCAATTTGATCACAGTGGCTGACCCACTAGAGACTGCATTCAAGTATCCAAGACCGACGTTACCACCATACATGACACCGATAGAGCCGCAGGTAGGTAAGTTCTACAACAGCCCAGTTGCACTTGGTGCAGGTGCTGGAGCAGTACTAGCAGTGACGTTCACGGCGTTGGGTTGTAAACTCACAACG
>AB592057
TGTACTCACTATTTGTTTATAGTTGTAGTTGCAGTAAACTCGACTTTGTTAACAATTAACTCTGGTGACTATATCTTCTACACTGATTGGGCCTGGACGTCATTTGTAGTATTTTCTATAGCTAACACTTTGATGACTGTTGTTGGTGCTGTGTATTATCTTACATTTACTGGTGTACCCGGTACTGCATCGTATTACGGTTTGATTATGCAAGTCTATACGTGGGTTGCAAAAGTTGCATGGTTTGCACTTGGTTACCCAGTGGATTTCATTGTTCATCCAATGTGGATTCCATCGTGTATGTTATTGGACTTGGCATATTGGGCAACCAAAAAGAATAAACACTCGCTGATATTCTTTGGCGGAGTTTTAGTTGGAATGTCAATGCCACTGTTCAACATGGTACAGTTGATGTTGATAGCAGATCCACTAGAAACTGCATTCAAGTACCCAAGACCAACATTACCTCCATACATGACGCCGATAGAACCGCAGGTAGGTAAGTTCTACAACAGCCCAGTAGCTCTTGGAGCGGGAGCTGGATCGGTACTAGCATGTACATTTGCAGCATTAGGATGTAAGCTCAATACA
>AB592058
TGTACTCACTACCTATTCATAGTGGTAGTTGCAGTTAACTCAACTCTGTTAACAATTAACTCAGGAGACTATATCTTCTATACCGACTGGGCTTGGACATCATTCGTAGTTTTCTCTATCGCCAATACTTTGATGACGGTAGTCGGAGCTGTGTATTACATTACATTTACGGGTGTTCCTGGTACAGGCGCGTATTACGGCTTAATAATGCAGGTCTATACATGGATCGCTAAAGTTGCATGGTTTGCACTTGGTTATCCGGTGGATTTCATTGTTCATCCAATGTGGATTCCATCATGCATGTTATTGGATTTGGCATATTGGGCTACGAAGAAGAATAAGCACTCGCTGATATTCTTTGGTGGAGTTTTAGTGGGAATGTCAATGCCGCTCTTCAATATGGTACAATTGATGATGATTGCGGATCCGCTAGAAACTGCGTTCAAATATCCAAGACCAACGTTGCCTCCGTACATGACGCCGATAGAGCCGCAGGTCGGTAAGTTCTACAACAGCCCGGTAGCTTTGGGTGCTGGTGCAGGATCGGTTCTGTCAGTAACGTTTGCAGCATTGGGCTGTAAGCTCAATACC
>AB592059
TGTACTCACTACTTATTCATAGTAGTAGTCGCAGTAAACTCTACTCTGCTTACTATCAATGCAGGAGACTACATCTTCTATACTGATTGGGCCTGGACATCGTTTGTAGTATTCTCAATATCTCAAACATTGATGCTTGCAGTAGGTGCATCGTATTACCTTACATTTACTGGAGTTCCAGGAACCGCAACGTATTATGCGCTAATTATGACAGTCTATACTTGGATTGCTAAAGGTGCATGGTTCGCATTAGGTTACCCATACGACTTCATCGTTACACCAGTTTGGCTTCCGTCAGCAATGCTGTTGGATCTGGCTTACTGGGCGACAAAGAAGAATAAGCACTCCTTGATACTGTTCGGCGGAGTCTTAGTTGGAATGTCATTACCACTATTCAACATGGTCAATTTGATCACAGTGGCTGACCCACTAGAGACTGCATTCAAGTATCCAAGACCGTCGTTACCACCATACATGACACCGATAGAGCCGCAGGTAGGTAAGTTCTACAACAGCCCAGTTGCACTTGGTGCAGGTGCTGGAGCAGTGCTATCAGTGACGTTCACAGCCTTGGGTTGTAAACTCACAACG
>AB592060
TGTACTCACTACTTATTCATAGTAGTAGTCGCAGTAAACTCTACTCTGCTTACTATCAATGCAGGAGACTACATCTTCTATACTGATTGGGCCTGGACATCGTTTGTAGTATTCTCAATATCTCAAACATTGATGCTTGCAGTAGGTGCATCGTATTACCTTACATTTACTGGAGTTCCAGGGACCGCAACGTATTATGCGCTGATTATGACAGTCTACACTTGGATTGCCAAAGGTGCATGGTTCGCATTAGGTTACCCATACGACTTCATCGTTACACCAGTTTGGCTTCCGTCAGCAATGCTGTTGGATCTGGCTTACTGGGCGACAAAGAAGAATAAGCACTCCTTGATACTATTCGGCGGAGTCTTAGTTGGAATGTCATTACCACTATTCAACATGGTCAATTTGATCACAGTGGCTGACCCACTAGAGACTGCATTCAAGTATCCAAGACCGACGTTACCACCATACATGACACCGATAGAGCCGCAGGTAGGTAAGTTCTACAACAGCCCAGTTGCACTTGGTGCAGGTGCTGGAGCAGTACTATCAGTGACGTTCACAGCGTTGGGTTGTAAACTCACAACG
>AB592062
TGTACTCACTACTTATTCATAGTAGTAGTCGCAGTCAATTCAACTCTGCTAACAATTAACGCAGGAGACTACATCTTCTATACTGATTGGGCCTGGACATCGTTTGTAGTATTCTCAATATCTCAAACATTGATGCTTGCAGTAGGTGCATCGTATTACCTTACATTTACTGGGGTTCCAGGAACCGCAACGTATTATGCGCTAATTATGACAGTCTACACTTGGATTGCCAAAGGTGCATGGTTCGCATTAGGTTACCCATACGACTTCATCGTTACACCAGTTTGGCTTCCGTCAGCAATGCTGTTGGATCTGGCTTACTGGGCGACAAAGAAGAATAAGCACTCCTTGATACTATTCGGCGGAGTCTTAGTTGGAATGTCATTACCACTATTCAACATGGTCAATTTGATCACAGTGGCTGACCCACTAGAGACTGCATTCAAGTATCCAAGACCGACGTTACCACCATACATGACACCGATAGAGCCGCAGGTAGGTAAGTTCTACAACAGCCCAGTTGCACTTGGTGCAGGTGCTGGAGCAGTACTATCAGTGACGTTCACAGCGTTGGGTTGTAAACTCACAACG
>AB592063
TGTACTCACTACTTATTCATAGTAGTAGTCGCAGTAAACTCTACTCTGCTTACTATCAATGCAGGAGACTACATCTTCTATACTGATTGGGCCTGGACATCGTTTGTAGTATTCTCAATATCTCAAACATTGATGCTTGCAGTAGGTGCATCGTATTACCTTACATTTACTGGAGTTCCAGGAACCGCAACGTATTATGCGCTGATTATGACAGTCTATACTTGGATTGCTAAAGGTGCATGGTTCGCATTAGGTTACCCATACGACTTCATCGTTACACCAGTTTGGCTTCCGTCAGCAATGCTGTTGGATCTGGCTTACTGGGCGACAAAGAAGAATAAGCACTCCTTGATACTGTTCGGCGGAGTCTTAGTTGGAATGTCATTACCACTATTCAACATGGTCAATCTGATCACAGTGGCTGACCCACTAGAGACTGTATTCAAGTATCCAAGACCGACGTTACCACCATACATGACACCGATAGAGCCGCAGGTAGGTAAGTTCTACAACAGCCCAGTTGCACTTGGTGCAGGTGCTGGAGCAGTGCTATCAGTGACGTTCACAGCCTTGGGTTGTAAACTCACAACG
>AB592065
TGTACTCACTACTTATTCATAGTAGTAGTCGCAGTAAACTCTACTCTGCTAACTATCAATGCAGGAGACTACATCTTCTATACTGATTGGGCCTGGACATCGTTTGTAGTATTCTCAATATCTCAAACATTGATGCTTGCGGTAGGTGCGTCATATTATCTGACATTTACTGGAGTTCCAGGAACTGCAACGTATTATGCGCTGATTATGACAGTCTATACTTGGATTGCTAAAGGTGCATGGTTCGCATTAGGTTACCCATACGACTTCATCGTTACACCAGTTTGGCTTCCGTCAGCAATGCTGTTGGATCTGGCTTACTGGGCGACAAAGAAGAATAAGCACTCCTTGATACTGTTCGGCGGAGTCTTAGTTGGAATGTCATTACCACTATTCAACATGGTCAATTTGATCACAGTGGCTGACCCACTAGAGACTGCATTCAAGTATCCAAGACCGACGTTACCACCATACATGACACCGATAGAACCGCAGGTAGGTAAGTTCTACAACAGCCCAGTTGCACTTGGTGCAGGTGCTGGAGCAGTGCTATCAGTGACGTTCACAGCCTTGGGTTGTAAACTCACAACG
>AB592066
TGTACTCACTACTTATTCATAGTAGTAGTCGCAGTAAACTCTACTCTGCTTACTATCAATGCAGGAGACTACATCTTCTATACTGATTGGGCCTGGACATCGTTTGTAGTATTCTCAATATCTCAAACATTGATGCTTGCAGTAGGTGCATCGTATTACCTTACATTTACTGGAGTTCCAGGAACCGCAACGTATTATGCGCTGATTATGACAGTCTACACTTGGATTGCCAAAGGTGCATGGTTCGCATTAGGTTACCCATACGGCTTCATCGTTACACCAGTTTGGCTTCCGTCAGCAATGCTGTTGGATCTGGCTTACTGGGCGACAAAGAAGAATAAGCACTCCTTGATACTATTCGGCGGAGTCTTAGTTGGAATGTCATTACCACTATTCAACATGGTCAATTTGATCACAGTGGCTGACCCACTAGAGACTGCATTCAAGTATCCAAGACCGACGTTACCACCATACATGACACCGATAGAACCGCAGGTAGGTAAGTTCTACAACAGCCCAGTTGCACTTGGTGCAGGTGCTGGAGCAGTACTATCAGTGACGTTCACAGCCTTAGGTTGTAAACTAACAACG
>AB592067
TGTACTCACTACTTATTCATAGTAGTAGTCGCAGTAAACTCCACTCTGCTTACTATCAATGCAGGAGACTACATCTTCTATACTGATTGGGCCTGGACATCGTTTGTAGTATTCTCGATATCTCAAACATTGATGCTTGCAGTAGGTGCATCGTATTACCTTACATTTACTGGAGTTCCAGGAACCGCAACGTATTATGCGCTGATTATGACAGTCTATACTTGGATTGCTAAAGGTGCATGGTTCGCATTAGGTTACCCATACGACTTCATCGTTACACCAGTTTGGCTTCCGTCAGCAATGCTGTTGGATCTGGCTTACTGGGCGACAAAGAAGAATAAGCACTCCTTGATACTGTTCGGCGGAGTCTTAGTTGGAATGTCATTACCACTATTCAACATGGTCAATCTGATCACAGTGGCTGACCCACTAGAGACTGCATTCAAGTATCCAAGACCGACGTTACCACCATACATGACACCGATAGAGCCGCAGGTAGGTAAGTTCTACAACAGCCCAGTTGCACTTGGTGCAGGTGCTGGAGCAGTGCTATCAGTGACGTTCACAGCCTTGGGTTGTAAACTCACAACG
>AB592068
TGTACTCACTACTTGTTCATAGTAGTAGTCGCAGTCAATTCAACTCTGCTAACAATTAACGCAGGAGACTACATCTTCTATACTGATTGGGCCTGGACATCGTTTGTAGTATTCTCAATATCTCAAACATTGATGCTTGCAGTAGGTGCATCGTATTATCTGACATTTACTGGAGTTCCAGGAACCGCAACGTATTATGCACTAATTATGACAGTCTATACGTGGATTGCCAAAGGTGCATGGTTCGCTTTAGGTTACCCATATGACTTCATCGTTACACCAGTTTGGCTTCCGTCAGCAATGCTGTTGGATCTGGCATACTGGGCAACAAAGAAGAATAAGCACTCCTTGATACTGTTCGGCGGAGTCTTAGTTGGAATGTCGTTGCCGCTATTCAATATGGTTAATTTGATTACGGTGGCAGATCCGCTAGAGACTGCATTCAAGTATCCGAGACCAACGTTACCACCATATATGACACCGATAGAGCCGCAGGTAGGTAAATTCTACAACAGCCCAGTTGCACTTGGTGCAGGTGCTGGAGCAGTACTATCAGTTACGTTCACAGCCTTAGGTTGTAAACTAACAACG
>AB592069
TGTACTCACTACCTATTCATAGTGGTAGTTGCAGTGAACTCAACTCTGTTAACAATTAACTCAGGAGACTATATCTTCTATACTGACTGGGCTTGGACATCATTCGTAGTTTTCTCTATCGCCAACACTTTGATGACGGTAGTCGGAGCTGTGTATTACATTACATTTACGGGTGTTCCTGGCACAGGCGCGTATTACGGCTTAATAATGCAGGTCTATACATGGGTCGCTAAAGTTGCATGGTTTGCACTTGGTTATCCGGTGGATTTCATTGTTCATCCAATGTGGATTCCATCGTGCATGTTATTGGATTTGGCATATTGGGCTACGAAGAAGAATAAGCACTCGCTGATATTCTTTGGTGGAGTTTTAGTGGGAATGTCAATGCCGCTCTTCAATATGGTACAATTGATGATGATTGCGGATCCGCTAGAAACTGCGTTCAAATATCCAAGACCAACGTTGCCTCCGTACATGACGCCGATAGAGCCGCAGGTCGGTAAGTTCTACAACAGCCCGGTAGCTTTGGGTGCTGGTGCAGGATCGGTTCTGTCAGTAACGTTTGCAGCATTGGGCTGTAAGCTCAATACC
>AB592072
TGTACTCACTACTTATTCATAGTAGTAGTCGCAGTAAACTCTACTCTGCTTACTATCAATGCAGGAGACTACATCTTCTATACTGATTGGGCCTGGACATCGTTTGTAGTATTCTCAATATCTCAAACATTGATGCTTGCAGTAGGTGCATCGTATTACCTTACATTTACTGGAGTTCCAGGAACCGCAACGTATTATGCGCTGATTATGACAGTCTACACTTGGATTGCCAAAGGTGCATGGTTCGCATTAGGTTACCCATACGACTTCATCGTTACACCAGTTTGGCTTCCGTCAGCAATGCTGTTGGATCTGGCTTACTGGGCGACAAAGAAGAATAAGCACTCCTTGATACTATTCGGCGGAGTCTTAGTTGGAATGTCATTACCACTATTCAACATGGTCAATTTGATCACAGTGGCTGACCCACTAGAGACTGCATTCAAGTATCCAAGACCGACGTTACCACCATATATGACACCGATAGAACCGCAGGTAGGCAAGTTCTACAATAGCCCAGTTGCACTTGGTGCAGGTGCTGGAGCAGTACTATCGGTGACGTTCACAGCGTTGGGTTGTAAACTCACAACG
>AB592074
TGTACTCACTACTTATTCATAGTAGTAGTCGCAGTCAATTCAACTCTGCTAACAATTAACGCAGGAGACTACATCTTCTATACTGATTGGGCCTGGACATCGTTTGTAGTATTCTCAATATCTCAAACTTTGATGCTTGCAGTAGGTGCATCGTATTATCTGACATTTACTGGAGTACCAGGAACCGCAACGTATTATGCGCTAATTATGACAGTCTACACTTGGATTGCCAAAGGTGCATGGTTCGCATTAGGTTACCCATACGACTTCATCGTAACACCAGTTTGGCTTCCGTCAGCAATGCTGTTGGATCTGGCTTACTGGGCGACAAAGAAGAATAAGCACTCCTTGATACTATTCGGCGGAGTCTTAGTTGGAATGTCATTACCACTATTCAATATGGTCAATTTGATCACAGTGGCTGACCCACTAGAGACTGCATTCAAGTATCCAAGACCGACGTTACCACCATATATGACACCGATAGAACCGCAGGTAGGTAAGTTCTACAACAGCCCAGTTGCACTTGGTGCAGGTGCTGGAGCAGTACTATCAGTGACGTTCACAGCATTAGGTTGTAAACTAACAACG
>AB592075
TGTACTCACTATTTGTTTATAGTTGTAGTTGCAGTAAACTCGACTTTGTTAACAATTAACTCTGGTGACTATATCTTCTATACTGATTGGGCCTGGACATCATTTGTAGTATTCTCTATAGCTAACACTTTGATGACAGTTGTCGGTGCTGTGTATTATCTTACATTTACTGGAGTACCGGGTACTGCATCGTATTACGGTTTGATTATGCAAGTCTATACGTGGGTTGCAAAAGTTGCATGGTTTGCACTTGGTTACCCAGTGGATTTCATTGTTCATCCGATGTGGATTCCATCGTGTATGTTATTGGACTTGGCATATTGGGCAACCAAAAAGAATAAACACTCGCTGATATTCTTTGGCGGAGTTTTAGTTGGAATGTCAATGCCACTGTTCAACATGGTACAGTTGATGTTGATAGCAGATCCACTAGAAACTGCATTCAAGTACCCAAGACCAACATTGCCTCCATACATGACGCCGATAGAACCGCAGGTAGGTAAGTTCTACAACAGCCCAGTAGCTCTTGGAGCGGGAGCTGGATCGGTACTAGCATGTACATTTGCAGCATTAGGATGTAAGCTCAATACG
>AB592076
TGTACTCACTACCTATTCATAGTGGTAGTTGCAGTTAACTCAACTCTGTTAACAATTAACTCAGGAGACTATATCTTCTATACTGACTGGGCTTGGACATCATTCGTAGTTTTCTCTATCGCCAACACTTTGATGACGGTAGTCGGAGCTGTGTATTACATTACATTTACGGGTGTTCCTGGCGCAGGCGCGTATTACGGCTTAATAATGCAGGTCTATACATGGGTCGCTAAAGTTGCATGGTTTGCACTTGGTTATCCGGTGGATTTCATTGTTCATCCAATGTGGATTCCATCATGCATGTTATTGGATTTGGCATATTGGGCTACGAAGAAGAATAAGCACTCGCTGATATTCTTTGGTGGAGTTTTAGTGGGAATGTCAATGCCGCTCTTCAATATGGTACAATTGATGATGATTGCGGATCCGCTAGAAACTGCGTTCAAATATCCAAGACCAACGTTGCCTCCGTACATGACGCCGATAGAGCCGCAGGTCGGTAAGTTCTACAACAGCCCGGTAGCTTTGGGTGCTGGTGCAGGATCGGTTCTGTCAGTAACGTTTGCAGCATTGGGCTGTAAGCTCAATACC
>AB592077
TGTACTCACTACTTATTCATAGTAGTAGTCGCAGTAAACTCTACTCTGCTTACTATCAATGCAGGAGACTACATCTTCTATACTGATTGGGCCTGGACATCGTTTGTAGTATTCTCAATATCTCAAACATTGATGCTTGCGGTAGGTGCGTCATATTATCTGACATTTACTGGAGTTCCAGGAACCGCAACGTATTATGCGCTGATTATGACAGTCTATACTTGGATTGCTAAAGGTGCATGGTTCGCATTAGGTTACCCATACGACTTCATCGTTACACCAGTTTGGCTTCCGTCAGCAATGCTGTTGGATCTGGCTTACTGGGCGACAAAGAAGAATAAGCACTCCTTGATACTATTCGGCGGAGTTTTAGTCGGAATGTCATTGCCACTATTCAATATGGTCAACTTGATCACAGTGGCTGACCCGCTAGAGACTGCATTCAAGTATCCAAGACCGACGTTACCACCATACATGACACCGATAGAGCCGCAGGTCGGTAAATTCTACAACAGCCCAGTTGCACTTGGTGCAGGTGCTGGAGCAGTACTATCGGTGACGTTCACAGCATTAGGTTGTAAACTAACAACG
>AB592078
TGTACTCACTACTTGTTCATAGTAGTAGTCGCAGTCAATTCAACTCTGCTAACAATTAACGCAGGAGACTACATCTTCTATACTGATTGGGCCTGGACATCGTTTGTAGTATTCTCAATATCTCAAACTTTGATGCTTGCAGTAGGTGCATCGTATTATCTGACATTTACTGGAGTACCAGGAACCGCAACGTATTATGCGCTAATTATGACAGTCTACACTTGGATTGCCAAAGGTGCATGGTTCGCATTAGGTTACCCATACGACTTCATCGTAACACCAGTTTGGCTTCCGTCAGCAATGCTGTTGGATCTGGCTTACTGGGCGACAAAGAAGAATAAGCACTCCTTGATACTGTTCGGCGGAGTCTTAGTTGGAATGTCATTACCACTATTCAACATGGTCAATTTGATTACAGTGGCTGACCCGCTAGAGACTGCATTCAAGTATCCGAGACCAACGTTACCACCATATATGACACCGATAGAGCCGCAGGTAGGTAAATTCTACAACAGCCCAGTTGCACTTGGTGCAGGTGCTGGAGCAGTACTATCAGTTACGTTCACAGCCTTAGGTTGTAAACTAACAACA
>AB592079
TGTACTCACTACTTATTCATAGTAGTAGTCGCAGTAAACTCTACTCTGCTAACTATCAATGCAGGAGACTACATCTTCTATACTGATTGGGCCTGGACATCGTTTGTAGTATTTTCAATATCTCAAACATTGATGCTTGCGGTAGGTGCGTCATATTATCTGACATTTACTGGAGTTCCAGGAACCGCAACGTATTATGCGCTGATTATGACAGTCTATACTTGGATTGCCAAAGGTGCATGGTTCGCATTAGGTTACCCATACGACTTCATCGTTACACCAGTTTGGCTTCCGTCAGCAATGCTGTTGGATCTGGCTTACTGGGCGACAAAGAAGAATAAGCACTCCTTGATACTGTTCGGCGGAGTCTTAGTTGGAATGTCATTACCACTATTCAACATGGTCAATTTGACCACAGTGGCTGACCCACTAGAGACTGCATTCAAGTATCCAAGACCGACGTTACCACCATACATGACACCGATAGAGCCGCAGGTAGGTAAGTTCTACGACAGCCCAGTTGCACTTGGTGCAGGTGCTGGAGCAGTACTATCAGTGACGTTCACAGCCTTGGGTTGTAAACTCACAACG
>AB592080
TGTACTCACTACTTATTCATAGTAGTAGTCGCAGTCAATTCAACTCTGCTAACAATTAACGCAGGAGACTACATCTTCTATACTGATTGGGCCTGGACATCGTTTGTAGTATTCTCAATATCTCAAACTTTGATGCTTGCAGTAGGTGCATCGTATTATCTGACATTTACTGGAGTACCAGGAACCGCAACGTATTATGCGCTAATTATGACAGTCTACACTTGGATTGCCAAAGGTGCATGGTTCGCATTAGGTTACCCATACGACTTCATCGTAACACCAGTTTGGCTTCCGTCAGCAATGCTGTTGGATCTGGCTTACTGGGCGACAAAGAAGAATAAGCACTCCTTGATACTGTTCGGCGGAGTCTTAGTTGGAATGTCATTACCACTATTCAACATGGTCAATTTGATTACAGTGGCTGACCCGCTAGAGACTGCATTCAAGTATCCGAGGCCAACGTTACCACCATATATGACACCGATAGAGCCGCAGGTAGGTAAATTCTACAACAGCCCAGTTGCACTTGGTGCAGGTGCTGGAGCAGTACTATCAGTTACGTTCACAGCCTTAGGTTGTAAACTAACAACA
>AB592081
TGTACTCACTACTTATTCATAGTAGTAGTCGCAGTCAATTCAACTCTGCTAACAATTAACGCAGGAGACTACATCTTCTATACTGATTGGGCCTGGACATCGTTTGTAGTATTCTCAATATCTCAAACTTTGATGCTTGCAGTAGGTGCATCGTATTATCTGACATTTACTGGGGTACCAGGAACCGCAACGTATTATGCGCTAATTATGACAGTCTACACTTGGATTGCCAAAGGTGCATGGTTCGCATTAGGTTACCCATACGACTTCATCGTAACACCAGTTTGGCTTCCGTCAGCAATGCTGTTGGATCTGGCTTACTGGGCGACAAAGAAGAATAAGCACTCCTTGATACTGTTCGGCGGAGTCTTAGTTGGAATGTCATTACCACTATTCAACATGGTCAATTTGATTACAGTGGCTGACCCGCTAGAGACTGCATTCAAGTATCCGAGACCAACGTTACCACCATATATGACACCGATAGAGCCGCAGGTAGGTAAATTCTACAACAGCCCAGTTGCACTTGGTGCAGGTGCTGGAGCAGTACTATCAGTTACGTTCACAGCCTTAGGTTGTAAACTAACAACA
>AB592083
TGTACACACTACTTATTCATAGTAGTTGTTGCAGTTAACTCTACTTTGTTAACAATTAATGCAGGAGACTACATCTTCTACACTGACTGGGCTTGGACTTCGTACACGGTATTTTCAATATCGCAAACGTTGATGCTTATTGTAGGTGCTACATACTATCTTACACTTACAGGCGTTCCAGGCACAGCAACGTACTACGCTCTAATTATGACAGTATACACATGGGTAGCAAAAGCCGCATGGTTTTCGCTAGGATACCCATATGACTTCATTGTAACTCCAGTTTGGCTTCCATCAGCAATGCTGTTGGACTTAGTCTACTGGGCAACAAAGAAGAACAAGCACTCCTTGATACTGTTCGGCGGCGTACTAGTAGGAATGTCATTACCATTATTCAACATGGTAAACGTGATAACAGTAGCAGACCCACTAGAAACGGCATTCAAATATCCAAGACCAACATTGCCACCATATATGACACCAATCGAACCGCAAGTCGGCAAATTCTATAACAGCCCAGTTGCTCTCGGTGCAGGTGCAGGTGCAGTATTGGCATGTACATTTGCAGCTTTAGGTTGTAAATTGAACACT
>AB592084
TGTACACACTACTTATTCATAGTAGTAGTTGCAGTTAACTCAACTCTGTTAACAATTAATGCAGGAGACTACATCTTCTACACTGACTGGGCTTGGACTTCGTACACGGTATTTTCAATATCGCAAACGTTGATGCTTATTGTAGGTGCTACATACTATCTTACATTTACAGGCGTTCCAGGCACAGCAACGTACTACGCTCTAATTATGACAGTATACACATGGGTAGCAAAAGCCGCATGGTTTTCGCTAGGATACCCATATGACTTCATTGTAACTCCAGTTTGGTTGCCATCAGCAATGCTGTTGGACTTAGTCTACTGGGCAACAAAGAAGAACAAGCACTCCTTGATACTGTTTGGCGGCGTACTAGTAGGAATGTCATTACCATTGTTCAACATGGTAAACCTGATAACAGTAGCAGACCCACTAGAAACGGCATTCAAATATCCAAGACCAACATTGCCACCATATATGACACCAATCGAACCGCAAGTAGGTAAATTCTATAACAGCCCAGTTGCTCTCGGTGCAGGTGCAGGTGCAGTATTGGCATGTACATTTGCAGCTTTAGGTTGTAAATTGAACACT
>AB592085
TGTACACACTACTTATTCATAGTAGTTGTTGCAGTTAACTCTACTTTGTTAACAATTAATGCAGGAGACTACATCTTCTACACTGACTGGGCTTGGACTTCGTACACGGTATTTTCAATATCGCAAACGTTGATGCTTATTGTAGGTGCTACATACTATCTTACATTTACAGGCGTTCCAGGCACAGCAACGTACTACGCTCTAATTATGACAGTATACACATGGGTAGCAAAAGCCGCATGGTTTTCGCTAGGATACCCATATGACTTCATTGTAACTCCAGTTTGGCTTCCATCAGCAATGCTGTTGGACTTAGTCTACTGGGCAACAAAGAAGAACAAGCACTCCTTGATACTGTTCGGCGGCGTACTAGTAGGAATGTCATTACCATTATTCAACATGGTAAACCTGATAACAGTAGCAGACCCACTAGAAACGGCATTCAAATATCCAAGACCAACATTGCCACCATATATGACACCAATCGAACCGCAAGTCGGCAAATTCTATAACAGCCCAGTTGCTCTCGGTGCAGGTGCAGGTGCAGTATTGGCATGTACATTTGCAGCTTTAGGTTGTAAATTGAACACT
>AB592086
TGTACACACTACTTATTCATAGTAGTTGTTGCAGTTAACTCTACTTTGTTAACAATTAATGCAGGAGACTACATCTTCTACACTGACTGGGCTTGGACTTCGTACACGGTATTTTCAATATCGCAAACGTTGATGCTTATTGTAGGTGCTACATACTATCTTACATTTACAGGCGTTCCAGGCACAGCAACGTACTACGCTCTAATTATGACAGTATACACATGGGTAGCAAAAGCCGCATGGTTTTCGCTAGGATACCCATATGACTTCATTGTAACTCCAGTTTGGCTTCCATCAGCAATGCTGTTGGACTTAGTCTACTGGGCAACAAAGAAGAACAAGCACTCCTTGATGCTGTTCGGCGGCGTACTAGTAGGAATGTCATTACCATTATTCAACATGGTAAACCTGATAACAGTAGCAGACCCACTAGAAACGGCATTCAAATATCCAAGACCAACATTGCCACCATATATGACACCAATCGAACCGCAAGTCGGCAAATTCTATAACAGCCCAGTTGCTCTCGGTGCAGGTGCAGGTGCAGTATTGGCATGTACATTTGCAGCTTTAGGTTGTAAATTGAACACT
>AB592087
TGTACACACTACTTATTCATAGTAGTAGTTGCAGTTAACTCAACTCTGTTAACAATTAATGCGGGAGACTACATCTTCTACACTGACTGGGCTTGGACTTCGTACACGGTATTTTCAATATCGCAAACGTTGATGCTTATTGTAGGTGCTACATACTATCTTACATTTACAGGCGTTCCAGGCACAGCAACGTACTACGCTCTAATTATGACAGTATACACATGGGTAGCAAAAGCCGCATGGTTTTCGCTAGGATACCCATATGACTTCATTGTAACTCCAGTTTGGTTGCCATCAGCAATGCTGTTGGACTTAGTCTACTGGGCAACAAAGAAGAACAAGCACTCCTTGATACTGTTTGGCGGCGTACTAGTAGGAATGTCATTACCATTGTTCAACATGGTAAACCTGATAACAGTAGCAGACCCACTAGAAACGGCATTCAAATATCCAAGACCAACATTGCCACCATATATGACACCAATCGAACCGCAAGTAGGTAAATTCTATAACAGCCCAGTTGCTCTCGGTGCAGGTGCAGGTGCAGTATTGGCATGTACATTTGCAGCTTTAGGTTGTAAATTGAACACT
>AB592088
TGTACACACTACTTATTCATAGTAGTAGTTGCAGTTAACTCAACTCTGTTAACAATTAATGCAGGAGACTACATCTTCTACACTGACTGGGCTTGGACTTCGTACACGGTATTTTCAATATCGCAAACGTTGATGCTTATTGTAGGTGCTACATACTATCTTACATTTACAGGCGTTCCAGGCACAGCAACGTACTACGCTCTAATTATGACAGTATACACATGGGTAGCAAAAGCCGCATGGTTTTCGCTAGGATACCCATATGACTTCATTGTAACTCCAGTTTGGTTGCCATCAGCAATGCTGTTGGACTTAGTCTACTGGGCAACAAAGAAGAACAAGCACTCCTTGATACTGTTTGGCGGCGTACTAGTAGGAATGTCATTACCATTGTTCAACATGGTAAACCTGATAACAGTAGCAGACCCACTAGAAACGGCATTCAAATATCCAAGACCAACATTGCCACCATATGTGACACCAATCGAACCGCAAGTAGGTAAATTCTATAACAGCCCAGTTGCTCTCGGTGCAGGTGCAGGTGCAGTATTGGCATGTACATTTGCAGCTTTAGGTTGTAAATTGAACACT
>AB592089
TGTACACACTACTTATTCATAGTAGTTGTTGCAGTTAACTCTACTTTGTTAACAATTAATGCAGGAGACTACATCTTCTACACTGACTGGGCTTGGACTTCGTACACGGTATTTTCAATATCGCAAACGTTGATGCTTATTGTAGGTGCTACATACTATCTTACATTTACAGGCGTTCCAGGCACAGCAACGTACTACGCTCTAATTATGACAGTATACACATGGGTAGCAAAAGCCGCATGGTTTTCGCTAGGATACCCATATGACTTCATTGTAACTCCAGTTTGGCTTCCATCAGCAATGCTGTTGGACTTAGTCTACTGGGCAACAAAGAAGAACAAGCACTCCTTGATACTGTTCGGCGGCGTACTAGTAGGAATGTCATTACCATTGTTCAACATGGTAAACCTGATAACAGTAGCAGACCCACTAGAAACGGCATTCAAATATCCAAGACCAACATTGCCACCATATATGACACCAATCGAACCGCAAGTCGGCAAATTCTATAACAGCCCAGTTGCTCTCGGTGCAGGTGCAGGTGCAGTATTGGCATGCACACTTGCAGCTTTAGGTTGTAAATTGAACACT
>AB592091
TGTACACACTACTTATTCATAGTAGTTGTTGCAGTTAACTCTACTTTGTTAACAATTAATGCAGGAGACTACATCTTCTACACTGACTGGGCTTGGACTTCGTACACGGTATTTTCAATATCGCAAACGTTGATGCTTATTGTAGGTGCTACATACTATCTTACATTTACAGGCGTTCCAGGCACAGCAACGTACTACGCTCTAATTATGACAGTATACACATGGGTAGCAAAAGCCGCATGGTTTTCGCTAGGATACCCATATGACTTCATTGTAACTCCAGTTTGGCTTCCATCAGCAATGCTGTTGGACTTGGTCTACTGGGCAACAAAGAAGAACAAGCACTCCTTGATACTGTTCGGCGGCGTACTAGTAGGAATGTCATTACCATTATTCAACATGGTAAACCTGATAACAGTAGCAGACCCACTAGAAACGGCATTCAAATATCCAAGACCAACATTGCCACCATATATGACACCAATCGAACCGCAAGTCGGCAAATTCTATAACAGCCCAGTTGCTCTCGGTGCAGGTGCAGGTGCAGTATTGGCATGTACATTTGCAGCTTTAGGTTGTAAATTGAACACT
>AB592092
TGTACACACTACTTATTCATAGTAGTTGTTGCAGTTAACTCTACATTGTTAACAATCAACGCAGGAGATTACATATTCTATACTGACTGGGCTTGGACATCGTACACGGTATTTTCAATATCGCAAACTTTGATGCTTATTGTAGGAGCTACATACTATCTTACATTTACGGGCGTTCCAGGCACAGCGACGTACTACGCTCTAATTATGACAGTATACACATGGATAGCAAAAGGTGCATGGTTTGCACTCGGATATCCGTATGACTTCATTGTAACCCCAGTCTGGTTACCATCAGCAATGCTTTTGGATCTGGTCTATTGGGCAACAAAGAAGAGCAAGCACTCCTTGATACTGTTTGGCGGCGTACTGGTAGGAATGTCTTTACCATTATTCAACATGGTAAACCTGATAACAGTAGCAGACCCACTTGAAACGGCATTCAAATACCCAAGACCATCATTGCCACCATATATGACACCAATAGAACCGCAAGTAGGTAAGTTCTATAACAGTCCAGTCGCACTGGGCGCAGGTGCAGGTGCAGTATTGGCATGTACATTTGCAGCATTAGGTTGTAAATTGAACACT
>AB592093
TGTACACACTACTTATTCATAGTAGTAGTTGCAGTTAACTCAACTCTGTTAACAATTAATGCAGGAGACTACATCTTCTACACTGACTGGGCTTGGACTTCGTACACGGTATTCTCAATATCGCAAACGTTGATGCTTATTGTAGGTGCTACATACTATCTCACATTTACAGGCGTTCCAGGCACAGCAACGTACTACGCTCTAATTATGACAGTATACACATGGATAGCAAAAGCCGCATGGTTTTCGCTAGGATATCCATATGACTTCATTGTAACTCCAGTTTGGTTGCCATCAGCAATGCTGTTGGACTTAGTCTACTGGGCAACAAAGAAGAACAAGCACTCCTTGATACTGTTTGGCGGCGTACTGGTAGGAATGTCATTACCATTATTCAACATGGTAAACCTGATAACAGTAGCAGACCCACTAGAAACGGCATTCAAATATCCAAGACCAACATTGCCACCATATATGACACCAATCGAACCGCAAGTCGGCAAATTCTATAACAGCCCAGTTGCTCTCGGTGCAGGTGCAGGTGCAGTATTGGCATGTACATTTGCAGCTTTAGGTTGTAAATTGAACACT
>AB592095
TGTACACACTACTTATTCATAGTAGTTGTTGCAGTTAACTCTACTTTGTTAACAATTATTGCAGGAGACTACATCTTCTACACTGACTGGGCTTGGACTTCGTACACGGTATTTTCAATATCGCAAACGTTGATGCTTATTGTAGGTGCTACATACTATCTTACATTTACAGGCGTTCCAGGCACAGCAACGTACTACGCTCTAATTATGACAGTATACACATGGGTAGCAAAAGCCGCATGGTTTTCGCTAGGATACCCATATGACTTCATTGTAACTCCAGTTTGGCTTCCATCAGCAATGCTGTTGGACTTGGTCTACTGGGCAACAAAGAAGAACAAGCACTCCTTGATACTGTTCGGCGGCGTACTAGTAGGAATGTCATTACCATTATTCAACATGGTAAACCTGATAACAGTAGCAGACCCACTAGAAACGGCATTCAAATATCCAAGACCAACATTGCCACCATATATGACACCAATCGAACCGCAAGTCGGCAAATTCTATAACAGCCCAGTTGCTCTCGGTGCAGGTGCAGGTGCAGTATTGGCATGTACATTTACAGCTTTAGGTTGTAAATTGAACACT
>AB592098
TGTACACACTACTTATTCATAGTAGTTGTTGCAGTTAACTCTACTTTGTTAACAATTAATGCAGGAGACTACATCTTCTACACTGACTGGGCTTGGACTTCGTACACGGTATTTTCAATATCGCAAACGTTGATGCTTATTGTAGGTGCTACATACTATCTTACATTTACAGGCGTTCCAGGCACAGCAACGTACTACGCTCTAATTATGACAGTATACACATGGGTAGCAAAAGCCGCATGGTTTTCGCTAGGATACCCATATGACTTCATTGTAACTCCAGTTTGGCTTCCATCAGCAATGCTGTTGGACTTAGTCTACTGGGCAACAAAGAAGAACAAGCACTCCTTGATACTGTTCGGCGGCGTACTAGTAGGAATGTCATTACCATTATTCAACATGGTAAACCTGATAACAGTAGCAGACCCACTAGAAACGGCATTCAAATATCCAAGACCAACATTGCCACCATATATGACACCAATCGAACCGCAAGTCGGCAAATTCTATAACAGCCCAGATGCTCTCGGTGCAGGTGCAGGTGCAGTATTGGCATGTACATTTGCAGCTTTAGGTTGTAAATTGAACACT
>AB592100
TGTACACACTACTTATTCATAGTAGTTGTTGCAGTTAACTCAACTTTGTTAACAATTAATGCAGGAGACTACATCTTCTACACTGACTGGGCTTGGACTTCGTACACGGTATTTTCAATATCGCAAACGTTGATGCTAATTGTAGGAGCTACATACTATCTTACATTTACAGGCGTTCCAGGCACAGCAACGTACTACGCTCTAATTATGACAGTATACACATGGATAGCAAAAGGCGCATGGTTTGCACTTGGTTATCCGTATGACTTCATTGTAACTCCAGTTTGGCTACCTTCAGCAATGCTGTTGGACTTGGTTTACTGGGCAACAAAGAAGAACAAGCACTCCTTGATACTGTTTGGCGGCGTACTGGTAGGAATGTCATTACCATTGTTCAACATGGTAAACCTGATAACAGTAGCAGACCCACTAGAAACGGCATTCAAATATCCGAGACCAACATTGCCACCATACATGACACCGATAGAACCGCAAGTAGGTAAATTCTATAACAGCCCAGTTGCGCTAGGTGCAGGTGCAGGTGCAGTATTGGCATGTACATTTGCAGCATTAGGTTGTAAATTGAACACT
>AB592101
TGTACACACTACTTATTCATAGTAGTAGTTGCAGTTAACTCAACTCTGTTAACAATTAATGCAGGAGACTACATCTTCTACACTGACTGGGCTTGGACTTCGTACACGGTATTTTCAATATTGCAAACGTTGATGCTTATTGTAGGTGCTACATACTATCTTACATTTACAGGCGTTCCAGGCACAGCAACGTACTACGCTCTAATTATGACAGTATACACATGGGTAGCAAAAGCCGCATGGTTTTCGCTAGGATACCCATATGACTTCATTGTAACTCCAGTTTGGTTGCCATCAGCAATGCTGTTGGACTTAGTCTACTGGGCAACAAAGAAGAACAAGCACTCCTTGATACTGTTTGGCGGCGTACTAGTAGGAATGTCATTACCATTGTTCAACATGGTAAACCTGATAACAGTAGCAGACCCACTAGAAACGGCATTCAAATATCCAAGACCAACATTGCCACCATATATGACACCAATCGAACCGCAAGTAGGTAAATTCTATAACAGCCCAGTTGCTCTCGGTGCAGGTGCAGGTGCAGTATTGGCATGTACATTTGCAGCTTTAGGTTGTAAATTGAACACT
>AB592102
TGTACTCACTACTTATTCATAGTAGTAGTCGCAGTCAATTCAACTCTGCTAACAATTAACGCAGGAGACTACATCTTCTATACTGATTGGGCCTGGACATCGTTTGTAGTATTCTCAATATCTCAAACATTGATGCTCGCTGTAGGTGCAGCATATTATCTGACCTTCACTGGAGTTCCAGGAACCGCAACGTATTATGCGCTCATTATGACAGTCTATACTCGGATTGCCAAAGGTGCATGGTTCGCATTAGGTTACCCATACGATTTCATCGTTACACCAGTTTGGCTACCCTCAGCAATGCTGTTGGACTTGGCGTACTGGGCAACAAAGAAGAATAAGCACTCTCTGATACTGTTCGGCGGAGTCTTAGTTGGAATGTCGCTACCACTGTTCAATATGGTCAATCTGATCACAGTGGCTGACCCACTAGAGACTGCATTCAAGTATCCAAGACCAACGTTACCACCATACATGACTCCGATAGAGCCGCAGGTAGGTAAGTTCTATAACAGCCCAGTTGCACTTGGTGCAGGAGCTGGAGCAGTACTTGCATGTACTTTCACGGCTTTAGGTTGTAAACTAACAACC
>AB592103
TGTACTCACTACTTATTCATAGTAGTAGTCGCAGTCAATTCAACTCTGCTAACAATTAACGCAGGAGACTACATCTTCTATACTGATTGGGCCTGGACATCGTTTGTAGTATTCTCAATATCTCAAACATTGATGCTCGCTGTAGGTGCAGCATATTATCTGACCTTCACTGGAGTTCCAGGAACCGCAACGTATTATGCGCTCATTATGACAGTCTATACTTGGATTGCCAAAGGTGCATGGTTCGCATTAGGTTACCCATACGATTTCATCGTTACACCAGTTTGGCTACCCTCAGCAATGCTGTTGGACTTGGCGTACTGGGCAACAAAGAAGAATAAGCACTCTCTGATACTGTTCGGCGGAGTCTTAGTTGGAATGTCGCTACCACTGTTCAATATGGTCAATCTGATCACAGTGGCTGACCCACTAGAGACTGCATTCAAGTATCCAAGACCAACGTTACCACCATACATGACTCCGATAGAGCCGCAGGTAGGTAAGTTCTATAACAGCCCAGTTGCACTTGGTGCAGGAGCTGGAGCAGTACTTGCATGTACTTTCACGGCTTTAGGCTGTAAACTAACAACC
>AB592104
TGTACTCACTACTTATTCATAGTAGTAGTCGCAGTCAATTCAACTCTGCTAACAATTAACGCAGGAGACTACATCTTCTATACTGATTGGGCCTGGACATCGTTTGTAGTATTCTCAATATCTCAAACATTGATGCTCGCTGTAGGTGCAGCATATTATCTGACCTTCACTGGAGTTCCAGGAACCGCAACGTATTATGCGCTCATTATGACAGTCTATACTTGGATTGCCAAAGGTGCATGGTTCGCATTAGGTTACCCATACGATTTCATCGTTACACCAGTTTGGCTACCCTCAGCAATGCTGTTGGACTTGGCGTACTGGGCAACAAAGAAGAATAAGCACTCTCTGATACTGTTCGGCGGAGTCTTAGTTGGAATGTCGCTACCACTGTTCAATATGGTCAATCTGATCACAGTGGCTGACCCACTAGAGACTGCATTCAAGTATCCAAGACCAACGTTACCACCATACATGACTCCGATAGAGCCGCAGGTAGGTAAGTTCTATAACAGCCCAGTTGCACTTGGTGCAGGAGCTGGAGCAGTACTTGCATGTACTTTCACGGCTTTAGGTTGTAGACTAACAACC
>AB592105
TGTACTCACTACTTATTCATAGTAGTAGTCGCAGTCAATTCAACTCTGCTAACAATTGACGCAGGAGACTACATCTTCTATACTGATTGGGCCTGGACATCGTTTGTAGTATTCTCAATATCTCAAACATTGATGCTCGCTGTAGGTGCAGCATATTATCTGACCTTCACTGGAGTTCCAGGAACCGCAACGTATTATGCGCTCATTATGACAGTCTATACTTGGATTGCCAAAGGTGCGTGGTTCGCATTAGGTTACCCATACGATTTCATCGTTACACCAGTTTGGCTACCCTCAGCAATGCTGTTGGACTTGGCGTACTGGGCAACAAAGAAGAATAAGCACTCTCTGATACTGTTCGGCGGAGTCTTAGTTGGAATGTCGCTACCACTGTTCAATATGGTCAATCTGATCACAGTGGCTGACCCACTAGAGACTGCATCCAAGTATCCAAGACCAACGTTACCACCATACATGACTCCGATAGAGCCGCAGGTAGGTAAGTTCTATAACAGCCCAGTTGCACTTGGTGCAGGAGCTGGAGCAGTACTTGCATGTACTTTCACGGCTTTAGGTTGTAAACTAACAACC
>AB592106
TGTACACACTACTTATTCATAGTAGTAGTTGCAGTTAACTCTACACTGTTAACAATTAATGCAGGAGACTACATCTTCTACACTGACTGGGCTTGGACATCGTACACGGTATTCTCAATATCGCAAACTTTGATGCTTATTGTAGGAGCTACATACTATCTTACATTTACAGGCGTTCCAGGCACAGCAACGTACTACGCTCTAATTATGACAGTATACACATGGATTGCAAAAGGTGCATGGTTTGCACTCGGATATCCATATGACTTCATTGTAACCCCAGTATGGTTACCATCAGCAATGCTTTTGGACTTAGTCTACTGGGCAGCAAAGAAGAACAAGCACTCCTTGATACTGTTTGGCGGCGTACTGGTAGGAATGTCTTTACCATTATTCAATATGGTAAACCTCATTACAGTTGCAGACCCGCTTGAAACGGCATTCAAATATCCAAGACCAACATTGCCACCATATATGACACCGATAGAACCCCAAGTAGGTAAGTTCTATAACAGTCCAGTCGCATTGGGCGCAGGTGCAGGTGCAGTTTTGGCATGTACATTTGCAGCGTTAGGTTGTAAATTGAACACT
>AB592107
TGTACACACTACTTATTCATAGTAGTAGTTGCAGTTAACTCAACACTGTTAACAATTAATGCAGGAGACTACATCTTCTACACTGACTGGGCTTGGACTTCGTACACGGTATTCTCAATATCGCAAACGTTGATGCTAATTGTAGGTGCTACATACTATCTTACATTTACAGGCGTTCCAGGCACAGCAACGTACTACGCTCTAATTATGACGGTATACACATGGGTAGCAAAAGGCGCATGGTTCGCACTTGGTTATCCATATGACTTCATTGTAACTCCAGTTTGGCTACCTTCAGCAATGCTGTTGGACTTAGTTTACTGGGCAACAAAGAAGAACAAGCACAGCTTGATACTGTTCGGCGGCGTACTAGTAGGAATGTCATTACCATTGTTCAACATGGTAAACCTGATAACAGTAGCAGACCCACTAGAAACGGCATTCAAATATCCAAGACCAACATTGCCACCATATATGACACCAATCGAACCGCAAGTAGGTAAATTCTATAACAGCCCAGTTGCTCTCGGTGCAGGTGCAGGTGCAGTATTGGCATGTACATTTGCAGCTTTAGGTTGTAAATTGAACACT
>AB592111
TGTACACACTACTTATTCATAGTAGTAGTTGCAGTTAACTCTACACTGTTAACAATTAATGCAGGAGACTACATCTTCTACACTGACTGGGCTTGGACATCGTACACGGTATTCTCAATATCGCAAACTTTGATGCTTATTGTAGGAGCTACATACTATCTTACATTTACAGGCGTTCCAGGCACAGCAACGTACTACGCTCTAATTATGACAGTATACACATGGATTGCAAAAGGTGCATGGTTTGCACTCGGATATCCATATGACTTCATTGTAACCCCAGTATGGTTACCATCAGCAATGCTTTTGGACTTAGTCTACTGGGCAACAAAGAAGAACAAGCACTCCTTGATACTGTTTGGCGGCGTACTGGTAGGAATGTCTTTACCATTATTCAATATGGTAAACCTCATTACAGTTGCAGACCCGCTTGAAACGGCATTCAAATATCCAAGACCAACATTGCCACCATATATGACACCGATAGAACCCCAAGTAGGTAAGTTCTATAACAGTCCAGTCGCATTGGGCGCAGGTGCAGGTGCAGTTTTGGCATGTACATTTGCAGCGTTAGGTTGTAAATTGAACACT
>AB592112
TGTACACACTACTTATTCATAGTAGTAGTTGCAGTTAACTCAACACTGTTAACAATTAATGCAGGAGACTACATCTTCCACACTGACTGGGCTTGGACTTCGTACACGGTATTCTCAATATCGCAAACGTTGATGCTAATTGTAGGTGCTACATACTATCTTACATTTACAGGCGTTCCAGGCACAGCAACGTACTACGCTCTAATTATGACGGTATACACATGGGTAGCAAAAGGCGCATGGTTCGCACTTGGTTATCCATATGACTTCATTGTAACTCCAGTTTGGCTACCTTCAGCAATGCTGTTGGACCTAGTTTACTGGGCAACAAAGAAGAACAAGCACAGCTTGATACTGTTCGGCGGCGTACTAGTAGGAATGTCATTACCATTGTTCAACATGGTAAACCTGATAACAGTAGCAGACCCACTAGAAACGGCATTCAAATATCCAAGACCAACATTGCCACCATATATGACACCAATCGAACCGCAAGTAGGTAAATTCTATAACAGCCCAGTTGCTCTCGGTGCAGGTGCAGGTGCAGTATTGGCATGTACATTTGCAGCTTTAGGTTGTAAATTGAACACT
>AB592113
TGTACACACTACTTATTCATAGTAGTAGTTGCTGTTAACTCAACACTGTTAACAATTAATGCAGGAGACTACATCTTCTACACTGACTGGGCTTGGACTTCGTACACGGTATTCTCAATATCGCAAACGTTGATGCTAATTGTAGGTGCTACATACTATCTTACATTTACAGGCGTTCCAGGCACAGCAACGTACTACGCTCTAATTATGACGGTATACACATGGGTAGCAAAAGGCGTATGGTTCGCACTTGGTTATCCATATGACTTCATTGTAACTCCAGTTTGGCTACCTTCAGCAATGCTGTTGGACTTAGTTTACTGGGCAACAAAGAAGAACAAGCACAGCTTGATACTGTTCGGCGGCGTACTAGTAGGAATGTCATTACCATTGTTCAACATGGTAAACCTGATAACAGTAGCAGACCCACTAGAAACGGCATTCAAATATCCAAGACCAACATTGCCACCATATATGACACCAATCGAACCGCAAGTAGGTAAATTCTATAACAGCCCAGTTGCTCTCGGTGCAGGTGCAGGTGCAGTATTGGCATGTACATTTGCAGCTTTAGGTTGTAAATTGAACACT
>AB592114
TGTACACACTACTTATTCATAGTAGTAGTTGCAGTTAACTCTACACTGTTAACAATTAATGCAGGAGACTACATCTTCTACACTGACTGGGCTTGGACATCGTACACGGTACTCTCAATATCGCAAACTTTGATGCTTATTGTAGGAGCTACATACTATCTTACATTTACAGGCGTTCCAGGCACAGCAACGTACTACGCTCTAATTATGACAGTATACACATGGATTGCAAAAGGTGCATGGTTTGCACTCGGATATCCATATGACTTCATTGTAACCCCAGTATGGTTACCATCAGCAATGCTTTTGGACTTAGTCTACTGGGCAACAAAGAAGAACAAGCACTCCTTGATACTGTTTGGCGGCGTACTGGTAGGAATGTCTTTACCATTATTCAATATGGTAAACCTCATTACAGTTGCAGACCCGCTTGAAACGGCATTCAAATATCCAAGACCAACATTGCCACCATATATGACACCGATAGAACCCCAAGTAGGTAAGTTCTATAACAGTCCAGTCGCATTGGGCGCAGGTGCAGGTGCAGTTTTGGCATGTACATTTGCAGCGTTAGGTTGTAAATTGAACACT
>AB592115
TGTACACACTACTTATTCATAGTAGTAGTTGCAGTTAACTCAACACTGTTAACAATTAATGCAGGAGACTACATCTTCTACACTGACTGGGCTTGGACTTCGTACACGGTATTCTCAATATCGCAAACGTTGATGCTAATTGTAGGTGCTACATACTATCTTACATTTACAGGCGTTCCAGGCACAGCAACGTACTACGCTCTAATTATGACGGTATACACATGGGTAGCAAAAGGCGCATGGTTCGCACTTGGTTATCCATATGACTTCATTGTAACTCCAGTTTGGCTACCTTCAGCAATGCTGTTGGACTTAGTTTACTGGGCAACAAAGAAGAACAAGCACAGCTTGATACTGTTCGGCGGCGTACTAGTAGGAATGTCATTACCATTGTTCAACATGGTAAACCTGATAACAGTAGCAGACCCACTAGAAACGGCATTCAAATATCCGAGGCCAACATTGCCACCATATATGACACCAATCGAACCGCAAGTAGGTAAATTCTATAACAGCCCAGTTGCTCTCGGTGCAGGTGCAGGTGCAGTATTGGCATGTACATTTGCAGCTTTAGGTTGTAAATTGAACACT
>AB592116
TGTACACACTACTTATTCATAGTAGTAGTTGCAGTTAACTCAACACTGTTAACAATTAATGCAGGAGACTACATCTTCTACACTGACTGGGCTTGGACTTCGTACACGGTATTCTCAATATCGCAAACGTTGATGCTAATTGTAGGTGCTACATACTATCTTACATTTACAGGCGTTCCAGGCACAGCAACGTACCACGCTCTAATTATGACGGTATACACATGGGTAGCAAAAGGCGCATGGTTCGCACTTGGTTATCCATATGACTTCATTGTAACTCCAGTTTGGCTACCTTCAGCAATGCTGTTGGACTTAGTTTACTGGGCAACAAAGAAGAACAAGCACAGCTTGATACTGTTCGGCGGCGTACTAGTAGGAATGCCATTACCATTGTTCAACATGGTAAACCTGATAACAGTAGCAGACCCACTAGAAACGGCATTCAAATATCCAAGACCAACATTGCCACCATATATGACACCAATCGAACCGCAAGTAGGTAAATTCTATAACAGCCCAGTTGCTCTCGGTGCAGGTGCAGGTGCAGTATTGGCATGTACATTTGCAGCTTTAGGTTGTAAATTGAACACT
>AB592119
TGTACACACTACTTATTCATAGTAGTAGTTGCAGTTAACTCAACACTGTTAACAATTAATGCAGGAGACTACATCCTCTACACTGACTGGGCTTGGACTTCGTACACGGTATTCTCAATATCGCAAACATTGATGCTAATTGTAGGTGCTACATACTATCTTACATTTACAGGCGTTCCAGGCACAGCAACGTACTACGCTCTAATTATGACGGTATACACATGGGTAGCAAAAGGCGCATGGTTCGCACTTGGTTATCCATATGACTTCATTGTAACTCCAGTTTGGCTACCTTCAGCAATGCTGTTGGACTTAGTTTACTGGGCAACAAAGAAGAACAAGCACAGCTTGATACTGTTCGGCGGCGTACTAGTAGGAATGTCATTACCATTGTTCAACATGGTAAACCTGATAACAGTAGCAGACCCACTAGAAACGGCATTCAAATATCCAAGACCAACATTGCCACCATATATGACACCAATCGAACCGCAAGTAGGTAAATTCTATAACAGCCCAGTTGCTCTCGGTGCAGGTGCAGGTGCAGTATTGGCATGTACATTTGCAGCTTTAGGTTGTAAATTGAACACT
>AB592120
TGTACACACTACTTATTCATAGTAGTAGTTGCAGTTAACTCTACACTGTTAACAATTAATGCAGGAGACTACATCTTCTACACTGACTGGGCTTGGACATCGTACACGGTATTCTCAATATCGCAAACTTTGATGCTTATTGTAGGAGCTACATACTATCTTACATTTACAGGCGTTCCAGGCACAGCAACGTACTACGCTCTAATTATGACAGTATACACATGGATTGCAAAAGGTGCATGGTTTGCACTCGGATATCCATATGACTTCATTGTAACCCCAGTATGGTTACCATCAGCAATGCTTTTGGACTTAGTCTACTGGGCAACAAAGAAGAACGAGCACTCCTTGATACTGTTTGGCGGCGTACTGGTAGGAATGTCTTTACCATTATTCAATATGGTAAACCTCATTACAGTTGCAGACCCGCTTGAAACGGCATTCAAATATCCAAGACCAACATTGCCACCATATATGACACCGATAGAACCCCAAGTAGGTAAGTTCTATAACAGTCCAGTCGCATTGGGCGCAGGTGCAGGTGCAGTTTTGGCATGTACATTTGCAGCGTTAGGTTGTAAATTGAACACT
>AB592122
AGTACACACTACTTATTCATAGTAGTAGTTGCAGTTAACTCAACACTGTTAACAATTAATGCAGGAGACTACATCTTCTACACTGACTGGGCTTGGACTTCGTACACGGTATTCTCAATATCGCAAACGTTGATGCTAATTGTAGGTGCTACATACTATCTTACATTTACAGGCGTTCCAGGCACAGCAACGTACTACGCTCTAATTATGACGGTATACACATGGGTAGCAAAAGGCGCATGGTTCGCACTTGGTTATCCATATGACTTCATTGTAACTCCAGTTTGGCTACCTTCAGCAATGCTGTTGGACTTAGTTTACTGGGCAACAAAGAAGAACAAGCACAGCTTGGTACTGTTCGGCGGCGTACTAGTAGGAATGTCATTACCATTGTTCAACATGGTAAACCTGATAACAGTAGCAGACCCACTAGAAACGGCATTCAAATATCCAAGACCAACATTGCCACCATATATGACACCAATCGAACCGCAAGTAGGTAAATTCTATAACAGCCCAGTTGCTCTCGGTGCAGGTGCAGGTGCAGTATTGGCATGTACATTTGCAGCTTTAGGTTGTAAATTGAACACT
>AB592123
TGTACACACTACTTATTCATAGTAGTAGTTGCAGTTAACTCAACACTGTTAACAATTAATGCAGGAGACTACATCTTCTACACTGACTGGGCTTGGACTTCGTACACGGTATTCTCAATATCGCAAACGTCGATGCTAATTGTAGGTGCTACATACTATCTTACATTTACAGGCGTTCCAGGCACAGCAACGTACTACGCTCTAATTATGACGGTATACACATGGGTAGCAAAAGGCGCATGGTTCGCACTTGGTTATCCATATGACTTCATTGTAACTCCAGTTTGGCTACCTTCAGCAATGCTGTTGGACTTAGTTTACTGGGCAACAAAGAAGAACAAGCACAGCTTGATACTGTTCGGAGGCGTACTAGTAGGAATGTCATTACCATTGTTCAACATGGTAAACCTGATAACAGTAGCAGACCCACTAGAAACGGCATTCAAATATCCAAGACCAACATTGCCACCATATATGACACCAATCGAACCGCAAGTAGGTAAATTCTATAACAGCCCAGTTGCTCTCGGTGCAGGTGCAGGTGCAGTATTGGCATGTACATTTGCAGCTTTAGGTTGTAAATTGAACACT
>AB592124
TGTACACACTACTTATTCATAGTAGTAGTTGCAGTTAACTCTACACTGTTAACAATTAATGCAGGAGACTACATCTTCTACACTGACTGGGCTTGGACATCGTACACGGTATTCTCAATATCGCAAACTTTGATGCTTATTGTAGGAGCTACATACTATCTTACATTTACAGGCGTTCCAGGCACAGCAACGTACTACGCTCTAATTATGACAGTATACACATGGATTGCAAGAGGTGCATGGTTTGCACTCGGATATCCATATGACTTCATTGTAACCCCAGTATGGTTACCATCAGCAATGCTTTTGGACTTAGTCTACTGGGCAACAAAGAAGAACAAGCACTCCTTGATACTGTTTGGCGGCGTACTGGTAGGAATGTCTTTACCATTATTCAATATGGTAAACCTCATTACAGTTGCAGACCCGCTTGAAACGGCATTCAAATATCCAAGACCAACATTGCCACCATATATGACACCGATAGAACCCCAAGTAGGTAAGTTCTATAACAGTCCAGTCGCATTGGGCGCAGGTGCAGGTGCAGTTTTGGCATGTACATTTGCAGCGTTAGGTTGTAAATTGAACACT
>AB592125
TGTACACACTACTTATTCATAGTAGTAGTTGCAGTTAACTCAACACTGTTAACAATTAATGCAGGAGACTACATCTTCTACACTGACTGGGCTTGGACTTCGTACACGGTATTCTCAATATCGCAAACGTTGATGCTAATTGTAGGTGCTACATACTATCTTACATTTACAGGCGTTCCAGGCACAGCAACGTACTACGCTCTAATTATGACGGTATACACATGGGTAGCAAAAGGCGCATGGTTCGCACTTGGTTATCCATATGACTTCATTGTAACTCCAGTTTGGCTACCTTCAGCAATGCTGTTGGACTTAGTTTGCTGGGCAACAAAGAAGAACAAGCACAGCTTGATACTGTTCGGCGGCGTACTAGTAGGAATGTCATTACCATTGTTCAACATGGTAAACCTGATAACAGTAGCAGACCCACTAGAAACGGCATTCAAATATCCAAGACCAACATTGCCACCATATATGACACCAATCGAACCGCAAGTAGGTAAATTCTATAACAGCCCAGTTGCTCTCGGTGCAGGTGCAGGTGCAGTATTGGCATGTACATTTGCAGCTTTAGGTTGTAAATTGAACACT
>AB592126
TGTACTCACTACTTATTCATAGTAGTAGTCGCAGTCAATTCAACTCTGCTAACAATTAACGCAGGAGACTACATCTTCTATACTGATTGGGCCTGGACATCGTTTGTAGTATTCTCAATATCTCAAACATTGATGCTCGCTGTAGGTGCAGCATATTATCTGACCTTCACTGGAGTTCCAGGAACCGCAACGTATTATGCGCTCATTATGACAGTCTATACTTGGATTGCCAAAGGTGCATGGTTCGCATTAGGTTACCCATACGATTTCATCGTTACACCAGTTTGGCTACCCTCAGCAATGCTGTTGGACTTGGCGTACTGGGCAACAAAGAAGAATAAGCACTCTCTGATACTGTTCGGCGGAGTCTTAGTTGGAATGTCGCTACCACTGTTCAATATGGTCAATCTGATCACAGTGGCTGACCCACTAGAGACTGCATTCAAGTATCCAAGACCAACGTTACCACCATACATGACTCCGATAGAGCCGCAGGTAGGTAAGTTCTATAACAGCCCAGTTGCACTTGGTGCAGGAGCTGGAGCAGTACTTGCATGTACTTTCACGGCTTTAGGTTGTAAACTAACAACC
>AB592128
TGTACTCACTACTTATTCATAGTAGTAGTCGCAGTCAATTCAACTCTGCTAACAATTAACGCAGGAGACTACATCTTCTATACTGATTGGGCCTGGACATCGTTTGTAGTATTCTCAATATCTCAAACATTGATGCTCGCTGTAGGTGCAGCATATTATCTGACCTTCACTGGAGTTCCAGGAACCGCAACGTATTATGCGCTCATTATGACAGTCTATACTTGGATTGCCAAAGGTGCATGGTTCGCATTAGGTTACCCATACGATTTCATCGTTACACCAGTTTGGCTACCCTCAGCAATGCTGTTGGACTTGGCGTACTGGGCAACAAAGAAGAATAAGCACTCTCTGATACTGTTCGGCGGAGTCTTAGTTGGAATGTCGCTACCACTGTTCAATATGGTCAATCTGATCACAGTGGCTGACCCACTAGAGACTGCATTCAAGTATCCAAGACCAACGTTACCACCATACATGGCTCCGATAGAGCCGCAGGTAGGTAAGTTCTATAACAGCCCAGTTGCACTTGGTGCAGGAGCTGGAGCAGTACTTGCATGTACTTTCACGGCTTTAGGTTGTAAACTAACAACC
>AB592134
TGTACTCACTACTTATTCATAGTAGTAGTCGCAGTCAATTCAACTCTGCTAACAATTAACGCAGGAGACTACATCTTCTATACTGATTGGGCCTGGACATCGTTTGTAGTATTCTCAATATCTCAAACATTGATGCTCGCTGTAGGTGCAGCATATTATCTGACCTTCACTGGAGTTCCAGGAACCGCAACGTATTATGCGCTCATTATGACAGTCTATACTTGGATTGCCAAAGGTGCATGGTTCGCATTAGGTTACCCATACGATTTCATCGTTACACCAGTTTGGCTACCATCAGCAATGCTGTTGGATTTGGCGTACTGGGCAACAAAGAAGAATAAGCACTCTCTGATACTGTTCGGCGGAGTCTTAGTTGGAATGTCGCTACCACTGTTCAATATGGTCAATCTGATCACAGTGGCTGACCCACTAGAGACTGCATTCAAGTATCCAAGACCAACGTTACCACCATACATGACTCCGATAGAGCCGCAGGTAGGTAAGTTCTATAACAGCCCAGTTGCACTTGGTGCAGGAGCTGGAGCAGTACTTGCATGTACTTTCACGGCTTTAGGTTGTAAACTAACAACC
>AB592137
TGTACTCACTACTTATTCATAGTAGTAGTCGCAGTCAATTCAACTCTGCTAACAATTAACGCAGGAGACTACATCTTCTATACTGATTGGGCCTGGACATCGTTTGTAGTATTCTCAATATCTCAAACATTGATGCTCGCTGTAGGTGCAGCATATTATCTGACCTTCACTGGAGTTCCAGGAACCGCAACGTATTATGCGCTCATTATGACAGTCTATACTTGGATTGCCAAAGGTGCATGGTTCGCATTAGGTTACCCATACGATTTCATCGTTACACCAGTTTGGCTACCATCAGCAATGCTGTTGGACTTGGCGTACTGGGCAACAAAGAAGAATAAGCACTCTCTGATACTGTTCGGCGGAGTCTTAGTTGGAATGTCGCTACCACTGTTCAATATGGTCAATCTGATCACAGTGGCTGACCCACTAGAGACTGCATTCAAGTATCCAAGACCAACGTTACCACCATACATGACTCCGATAGAGCCGCAGGTAGGTAAGTTCTATAACAGCCCAGTTGCACTTGGTGCAGGAGCTGGAGCAGTACTTGCATGTACTTTCACGGCTTTAGGTTGTAAACTAACAACC
>AB592146
TGTACTCACTACTTATTCATAGTAGTAGTCGCAGTCAATTCAACTCTGCTAACAATTAACGCAGGAGACTACATCTTCTATACTGATTGGGCCTGGACATCGTTTGTAGTATTCTCAATATCTCAAACATTGATGCTCGCTGTAGGTGCAGCATATTATCTGACCTTCACTGGAGTTCCAGGAACCGCAACGTATTATGCGCTCATTATGACAGTCTATACTTGGATTGCCAAAGGTGCATGGTTCGCATTAGGTTACCCATACGATTTCATCGTTACACCAGTTTGGCTACCCTCAGCAATGCTGTTGGACTTGACGTACTGGGCAACAAAGAAGAATAAGCACTCTCTGATACTGTTCGGCGGAGTCTTAGTTGGAATGTCGCTACCACTGTTCAATATGGTCAATCTGATCACAGTGGCTGACCCACTAGAGACTGCATTCAAGTATCCAAGACCAACGTTACCACCATACATGACTCCGATAGAGCCGCAGGTAGGTAAGTTCTATAACAGCCCAGTTGCACTTGGTGCAGGAGCTGGAGCAGTACTTGCATGTACTTTCACGGCTTTAGGTTGTAAACTAACAACC
>AB592147
TGTACTCACTACTTATTCATAGTAGTAGTCGCAGTCAATTCAACTCTGCTAACAATTAACGCAGGAGACTACATCTTCTATACTGATTGGGCCTGGACATCGTTTGTAGTAATCTCAATATCTCAAACATTGATGCTCGCTGTAGGTGCAGCATATTATCTGACCTTCACTGGAGTTCCAGGAACCGCAACGTATTATGCGCTCATTATGACAGTCTATACTTGGATTGCCAAAGGTGCATGGTTCGCATTAGGTTACCCATACGATTTCATCGTTACACCAGTTTGGCTACCATCAGCAATGCTGTTGGACTTGGCGTACTGGGCAACAAAGAAGAATAAGCACTCTCTGATACTGTTCGGCGGAGTCTTAGTTGGAATGTCGCTACCACTGTTCAATATGGTCAATCTGATCACAGTGGCTGACCCACTAGAGACTGCATTCAAGTATCCAAGACCAACGTTACCACCATACATGACTCCGATAGAGCCGCAGGTAGGTAAGTTCTATAACAGCCCAGTTGCACTTGGTGCAGGAGCTGGAGCAGTACTTGCATGTACTTTCACGGCTTTAGGTTGTAAACTAACAACC
>AB592153
TGTACTCACTACTTATTCATAGTAGTAGTCGCAGTCAATTCAACTCTGCTAACAATTAACGCAGGAGACTACATCTTCTATACTGATTGGGCCTGGACATCGTTTGTAGTATTCTCAATATCTCAAACATTGATGCTCGCTGTAGGTGCAGCATATTATCTGACCTTCACTGGAGTTCCAGGAACCGCAACGTATTATGCGCTCATTATGACAGTCTATACTTGGATTGCCAAAGGTGCATGGTTCGCATTAGGTTACCCATACGATTTCATCGTCACACCAGTTTGGCTACCATCAGCAATGCTGTTGGACTTGGCGTACTGGGCAACAAAGAAGAATAAGCACTCTCTGATACTGTTCGGCGGAGTCTTAGTTGGAATGTCGCTACCACTGTTCAATATGGTCAATCTGATCACAGTGGCTGACCCACTAGAGACTGCATTCAAGTATCCAAGACCAACGTTACCACCATACATGACTCCGATAGAGCCGCAGGTAGGTAAGTTCTATAACAGCCCAGTTGCACTTGGTGCAGGAGCTGGAGCAGTACTTGCATGTACTTTCACGGCTTTAGGTTGTAAACTAACAACC
>AB592155
TGTACGCATTATCTATTCATAGTTGTAGTTGCAGTTAATTCTACACTGTTAACCATCAATTCTGGAGATTATATCTTCTATACAGATTGGGCATGGACTTCCTTTGTAGTTTTCTCCATCGCAAACACTCTCATGACGGTCGTCGGAGCAGTTTATTATATTACATTTACAGGCGTGCCTGGAACAGGCGCATATTATGGTTTAATTATGCAAGTCTATACTTGGGTTGCCAAAGTGGCATGGTATGCACTTGGCTATCCTGCAGATTTCATCGTTCATCCAATGTGGATTCCATCATGCATGTTGTTGGATTTGGCATATTGGGCTACGAAGAAAAATAAGCACTCGCTGATATTCTTTGGAGGAGTTTTGGTCGGTATGTCAATGCCGCTGTTCAATATGGTACAGCTGATGCTGATCGCCGATCCGCTAGAAACTGCATTCAAGTACCCAAGACCAACATTACCACCATATATGACGCCTATAGAACCGCAGGTCGGTAAGTTCTACAATAGCCCGGTAGCACTGGGAGCGGGAGCTGGATCTGTACTGTCGGTGACATTTGCGGCATTGGGTTGTAAGTTGAATACA
>AB592156
TGTACGCATTATCTATTCATAGTTGTAGTTGCAGTCAATTCTACACTGTTAACCATCAATTCTGGAGACTATATCTTCTATACAGACTGGGCATGGACTTCCTTTGTAGTTTTCTCCATCGCAAACACTCTCATGACGGTCGTCGGAGCAGTCTATTATATCACATTTACAGGCGTGCCTGGAACAGGCGCATATTATGGTTTAATTATGCAAGTCTATACTTGGGTTGCCAAAGTGGCATGGTATGCACTTGGCTATCCTGCAGATTTCATCGTTCATCCAATGTGGATTCCATCATGCATGTTGTTGGATTTGGCATATTGGGCTACGAAGAAGAATAAACACTCGCTGATATTCTTTGGAGGAGTTTTGGTTGGTATGTCAATGCCGCTGTTCAATATGGTACAGTTGATGTTGATCGCCGATCCGCTAGAAACTGCATTCAAGTACCCAAGACCAACATTACCACCATATATGACGCCTATAGAACCGCAGGTAGGTAAGTTCTACAATAGCCCGGTAGCACTGGGAGCGGGAGCTGGATCTGTACTGTCGGTGACATTTGCAGCATTGGGTTGCAAGTTGAATACA
>AB592158
TGTACTCACTACTTATTCATAGTAGTAGTCGCAGTAAACTCTACTCTGCTTACTATCAATGCAGGAGACTACATCTTCTATACTGATTGGGCCTGGACATCGTTTGTAGTATTCTCAATATCTCAAACATTGATGCTTGCAGTAGGTGCATCGTATTACCTTACATTTACTGGAGTTCCAGGAACCGCAACATATTATGCGCTGATTATGACAGTCTACACTTGGATTGCCAAAGGTGCATGGTTCGCATTAGGTTACCCATACGACTTCATCGTTACACCAGTTTGGCTTCCGTCAGCAATGCTGTTGGATCTGGCTTACTGGGCGACAAAGAAGAATAAGCACTCCTTGATACTATTCGGCGGAGTCTTAGTTGGAATGTCATTACCACTATTCAACATGGTCAATTTGATCACAGTGGCTGACCCACTAGAGACTGCATTCAAGTATCCAAGACCGACGTTACCACCATATATGACACCGACAGAACCGCAGGTAGGTAAGTTCTACAACAGCCCAGTTGCACTTGGTGCAGGTGCTGGAGCAGTACTATCAGTGACGTTCACAGCGTTGGGTTGTAAACTCACAACA
>AB592159
TGTACGCATTATCTATTCATAGTTGTAGTTGCAGTTAATTCTACACTGTTAACCATCAATTCTGGAGACTATATCTTCTATACAGATTGGGCATGGACTTCCTTTGTAGTTTTCTCCATCGCAAACACTCTCATGACGGTCGTCGGAGCAGTTTATTATATTACATTCACAGGCGTGCCTGGAACAGGCGCATATTATGGTTTAATTATGCAAGTCTATACTTGGGTTGCCAAAGTGGCATGGTATGCACTTGGCTATCCTGCAGATTTTATCGTTCATCCAATGTGGATTCCATCATGTATGTTGTTGGATTTGGCATATTGGGCTACGAAGAAAAATAAGCACTCGCTGATATTCTTTGGAGGAGTTTTGGTCGGTATGTCAATGCCGCTGTTCAATATGGTACAGTTGATGTTGATCGCCGATCCGCTAGAAACTGCATTCAAGTACCCAAGACCAACATTACCACCATATATGACGCCTATAGAACCGCAGGTAGGTAAGTTCTACAATAGCCCGGTAGCACTGGGAGCGGGAGCTGGATCTGTACTGTCGGTGACATTTGCAGCATTGGGTTGTAAGTTGAATACA
>AB592160
TGTACGCATTATCTATTCATAGTTGTAGTTGCAGTTAATTCTACACTGTTAACCATCAATTCTGGAGACTATATTTTCTATACAGATTGGGCATGGACTTCCTTTGTAGTTTTTTCCATTGCTAACACTCTCATGACAGTCGTCGGAGCGGTTTATTATATTACATTTACAGGCGTGCCTGGAACAGGCGCATATTATGGTTTAATTATGCAAGTCTATACTTGGGTTGCCAAAGTGGCATGGTATGCACTTGGCTATCCTGCAGATTTCATCGTTCATCCAATGTGGATTCCATCATGCATGTTGTTGGATTTGGCATATTGGGCTACGAAAAAGAATAAGCACTCGCTGATATTCTTTGGAGGAGTTTTGGTCGGTATGTCAATGCCGCTGTTCAATATGGTACAGTTGATGTTGATCGCCGATCCGCTAGAAACTGCATTCAAGTACCCAAGACCAACATTACCACCATATATGACGCCTATAGAACCGCAGGTCGGTAAGTTCTACAATAGCCCGGTAGCACTGGGAGCGGGAGCTGGATCTGTACTGTCGGTGACATTTGCAGCATTGGGTAGTAAGTTGAATACA
>AB592162
TGTACGCATTATCTATTCATAGTTGTAGTTGCAGTAAGTTCTACTCTGTTAACTATCAATTCTGGAGACTATATCTTCTATACAGACTGGGCATGGACTTCCTTTGTAGTTTTCTCCATCGCAAACACTCTGATGACGGTCGTCGGAGCAGTCTATTATATCACATTTACAGGCGTACCTGGAACGGGCGCATATTATAGTTTAATTATGCAGGTGTATACTTGGGTTGCCAAAGTAGCATGGTTTGCACTTGGCTATCCTGCAGATTTCATCGTTCATCCAATGTGGATTCCTTCATGCATGTTGTTGGATTTGGCATATTGGGCTACGAAGAAGGATAAGCACTCGCTGATATTCTTTGGAGGAGTTTTGGTCGGTATGTCAATGCCGCTGTTCAATATGGTACAGTTGATGTTGATCGCCGATCCGCTAGAAACTGCATTCAAGTACCCAAGACCAACATTACCACCATATATGACGCCTATAGAACCGCAGGTCGGTAAGTTCTACAATAGCCCGGTAGCACTGGGAGCGGGAGCTGGATCTGTACTGTCGGTGACATTTGCAGCATTGGGTTGTAAGTTGAATACA
>AB592163
TGTACGCACTACTTATTCATAGTAGTAGTTGCAGTTAACTCCACTTTACTAACAATCAACTCAGGAGACTATATCTTCTATACAGACTGGGCTTGGACATCATTTGTAGTATTTTCCATAGCTAATACCCTGATGACAGTGGTAGGTGCTGTTTACTATATCACATTTACAGGTGTTCCTGGCACAGGCGCATATTATGGCCTGATTATGCAAGTCTATACTTGGGTCGCTAAAGTTGCATGGTTTGCACTTGGCTATCCTGTGGATTTCATTGTTCATCCAATGTGGATTCCATCTTGTATGCTATTGGACTTGGCGTATTGGGCTACAAAGAAGAATAAGCACTCGCTGATATTCTTTGGTGGAGTTTTAGTCGGAATGTCAATGCCGTTGTTCAACATGGTACAATTGATGTTGATTGCGGATCCGCTCGAAACTGCATTCAAGTATCCAAGACCAACATTGCCTCCATACATGACGCCGATAGAACCGCAGGTAGGTAAGTTCTATAACAGCCCAGTAGCTCTGGGAGCGGGAGCTGGATCTGTCCTGTCGGTGACGTTTGCAGCATTGGGTTGTAAGCTTAATACC
>AB592165
TGTACGCATTATCTATTCATAGTTGTAGTTGCAGTCAATTCTACACTGTTAACCATCAATTCTGGAGACTATATCTTCTATACAGATTGGGCATGGACTTCCTTTGTAGTTTTCTCCATCGCAAACACTCTCATGACGGTCGTCGGAGCAGTTTATTATATTACATTTACAGGCGTGCCTGGAACAGGCGCATATTATGGTTTAATTATGCAAGTCTATACTTGGGTTGCCAAAGTGGCATGGTATGCACTTGGCTATCCTGCAGATTTCATCGTTCATCCAATGTGGATTCCATCATGCATGTTGTTGGATTTGGCATATTGGGCTACGAAGAAGAATAAACACTCGCTGATATTCTTTGGAGGAGTTTTGGTCGGTATGTCAATGCCGCTGTTCAATATGGTACAGTTGATGTTGATCGCCGATCCGCTAGAAACTGCATTCAAGTACCCAAGACCAACATTACCACCATATATGACGCCTATAGAACCGCAGGTTGGTAAGTTCTACAATAGCCCGGTAGCACTGGGAGCGGGAGCTGGATCTGTACTGTCTGTGACATTTGCAGCATTGGGTTGTAAGTTGAATACA
>AB592167
TGTACTCATTATCTATTCATAGTTGTAGTTGCAGTCAACTCAACTTTGTTAACAATTAACTCGGGAGACTATATCTTCTACACTGATTGGGCTTGGACATCATTTGTCGTATTCTCAATTGCCAACACTTTGATGACTATTGTTGGTGCTGTGTATTATCTTACATTTACGGGCGTACCTGGTACTGCAACGTACTATGGTCTGATTATGCAAGTCTATACTTGGGTTGCAAAAGTTGCATGGTTTGCACTTGGCTATCCAGTAGATTTCATCGTTCATCCAATGTGGATTCCATCTTGTATGCTGTTGGACTTGGCATATTGGGCGACAAAGAAAAATAAACACTCGCTGATATTCTTTGGTGGAGTTTTAGTTGGAATGTCAATGCCACTGTTCAATATGGTACAATTAATGTTGATTGCAGATCCACTAGAGACTGCATTCAAGTATCCAAGACCAACATTGCCTCCATACATGACGCCGATAGAACCGCAGGTAGGTAAGTTCTACAATAGCCCAGTAGCTCTGGGAGCGGGAGCTGGAGCGGTACTAGCATGTACATTTGCAGCATTAGGTTGTAAGCTTAACACA
>AB592168
TGTACGCACTACTTATTCATAGTAGTAGTTGCAGTTAACTCCACTTTACTAACAATCAACTCAGGAGACTATATCTTCTATACAGACTGGGCTTGGACATCATTTGTAGTATTTTCCATAGCTAATACCCTGATGACAGTGGTAGGTGCTGTTTACTATATCACATTTACAGGTGTTCCTGGCACAGGCGCATATTATGGCCTGATTATGCAAGTCTATACTTGGGTCGCTAAAGTTGCATGGTTTGCACTTGGCTATCCTGTGGATTTCATTGTTCATCCAATGTGGATTCCATCTTGTATGCTACTGGACTTGGCGTATTGGGCTACAAAGAAGAATAAGCACTCGCTGATATTCTTTGGTGGAGTTTTAGTCGGAATGTCAATGCCGTTGTTCAACATGGTACAATTGATGTTGATTGCGGATCCGCTCGAAACTGCATTCAAGTATCCAAGACCAACATTGCCTCCATACATGACGCCGATAGAACCGCAGGTAGGTAAGTTCTATAATAGCCCAGTAGCTCTGGGAGCAGGAGCTGGATCTGTCCTGTCGGTGACGTTTGCAGCATTGGGTTGTAAGCTTAATACC
>AB592169
TGTACTCACTATTTATTCATAGTTGTAGTTGCAGTCAACTCAACATTGTTAACAATTAACTCGGGAGACTATATTTTCTACACTGATTGGGCTTGGACATCATTCGTGGTATTCTCAATTGCCAACACTTTGATGACCATTGTCGGTGCTGTGTATTATCTTACATTTACGGGCGTACCTGGTACTGCAACGTACTATGGTCTGATTATGCAAGTCTATACTTGGGTTGCAAAAGTTGCATGGTTTGCACTTGGCTATCCGGTAGATTTCATCGTTCATCCAATGTGGATTCCATCGTGTATGTTGTTGGACTTGGCATATTGGGCGACAAAGAAGAATAAGCACTCGCTGATATTCTTTGGTGGAGTTTTAGTTGGAATGTCAATGCCACTGTTCAACATGGTACAGTTGATGTTGATAGCAGATCCACTAGAAACTGCATTCAAGTATCCGAGACCAACATTGCCTCCGTACATGACGCCGATAGAGCCGCAGGTAGGTAAGTTCTACAATAGCCCAGTAGCTCTGGGAGCGGGAGCTGGATCGGTACTAGCATGTACATTTGCAGCATTAGGATGTAAGCTTAACACA
>AB592170
TGTACGCATTATCTATTCATAGTTGTGGTTGCAGTTAATTCTACTCTGTTAACTATCAATTCTGGAGACTATATTTTCTATACAGACTGGGCATGGACATCCTTTGTAGTTTTCTCCATCGCAAATACTCTCATGACTGTGGTCGGAGCAGTGTATTATATCACATTTACAGGCGTGCCTGGAACAGGCGCATATTATGGTTTAATTATGCAAGTCTATACTTGGGTTGCCAAAGTGGCATGGTATGCACTTGGCTATCCTGCAGATTTTATCGTTCATCCAATGTGGATTCCATCATGCATGTTGTTGGATTTGGCATATTGGGCTACGAAGAAGAATAAGCACTCGCTGATATTCTTTGGAGGAGTTTTGGTCGGTATGTCAATGCCGCTGTTCAATATGGTACAGCTAATGTTGATCGCCGATCCGCTAGAAACTGCATTCAAGTATCCAAGACCAACATTACCACCATATATGACGCCTATAGAACCGCAAGTCGGCAAGTTCTACAATAGCCCGGTAGCACTGGGAGCGGGAGCTGGATCTGTACTGTCGGTGACATTTGCAGCATTGGGTTGTAAGTTGAATACA
>AB592171
TGTACTCACTACTTGTTCATAGTAGTAGTTGCAGTCAACTCCACTTTGTTAACGATTAACTCTGGTGACTATATCTTCTATACTGATTGGGCCTGGACATCATTTGTAGTATTTTCCATTGCCAACACTTTGATGACTGTTGTTGGTGCTGTGTATTATCTTACATTTACTGGTGTACCTGGTACTGCATCGTATTACGGTCTGATTATGCAGGTCTATACTTGGGTTGCAAAAGTTGCACGGTTTGCACTTGGTTACCCAGTGGATTTCATCGTTCATCCGATGTGGATTCCATCTTGTATGTTATTGGACTTGGCATATTGGGCGACGAAGAAGAATAAGCACTCGCTGATATTCTTTGGCGGAGTTTTAGTTGGAATGTCAATGCCACTGTTCAATATGGTTCAGTTGATGTTGATAGCAGATCCGCTAGAAACTGCATTCAAGTATCCGAGACCAACATTGCCTCCATACATGACGCCGATAGAACCGCAGGTAGGTAAGTTCTACAATAGCCCAGTAGCTCTGGGAGCGGGAGCTGGATCGGTACTAGCATGTACATTTGCGGCATTAGGCTGTAAGCTTAATACG
>AB592172
TGTACGCATTATCTATTCATAGTTGTAGTTGCAGTCAATTCTACTCTGTTAACTATCAATTCTGGAGATTATATCTTCTATACAGACTGGGCATGGACATCCTTTGTAGTTTTCTCCATCGCAAACACTCTCATGACTGTGGTCGGAGCAGTGTATTATATCACATTTACAGGTGTACCTGGAACAGGCGCATATTATGGTTTAATTATGCAAGTCTATACTTGGGTTGCCAAAGTGGCATGGTTTGCACTTGGCTATCCTGCAGATTTTATCGTTCATCCAATGTGGATTCCATCATGCATGTTGTTGGATTTGGCATATTGGGCTACGAAGAAGAATAAGCACTCGCTGATATTCTTTGGAGGAGTTTTGGTCGGTATGTCAATGCCGCTGTTCAATATGGTTCAGCTAATGTTGATCGCCGATCCGCTAGAAACTGCATTCAAGTACCCAAGACCAACATTACCACCATATATGACGCCTATAGAACCGCAAGTCGGTAAGTTCTACAATAGCCCGGTAGCACTGGGAGCGGGAGCTGGATCTGTACTGTCGGTGACATTTGCAGCATTGGGTTGTAAGTTGAATACA
>AB592173
TGCACTCATTACTTATTCATAGTAGTAGTCGCAGTCAATTCAACTCTGCTAACAATTAACGCAGGAGACTACATCTTCTATACTGATTGGGCCTGGACATCGTTTGTAGTATTCTCAATATCTCAAACTTTGATGCTTGCAGTAGGTGCAACGTATTATCTGACATTTACAGGAGTACCAGGAACCGCAACGTATTATGCACTAATTATGACAGTCTACACTTGGATTGCCAAAGGTGCATGGTTCGCATTAGGTTACCCATACGACTTCATCGTAACACCAGTTTGGCTTCCGTCAGCAATGCTGTTGGATCTGGCTTACTGGGCGACAAAGAAGAATAAGCACTCCTTGATACTGTTCGGCGGAGTCTTAGTTGGAATGTCATTACCACTATTCAACATGGTCAATTTGATCACAGTGGCTGACCCGCTAGAGACTGCATTCAAGTATCCAAGACCAACGTTACCACCATATATGACACCGATAGAGCCGCAGGTAGGTAAATTCTACAACAGCCCAGTTGCACTTGGTGCAGGTGCTGGAGCAGTACTATCAGTTACGTTCACAGCCTTAGGTTGTAAACTAACAACA
>AB592174
TGTACTCACTACTTATTCATAGTAGTAGTTGCAGTTAACTCCACTTTGTTAACGATTAACTCTGGTGACTATATCTTCTATACTGATTGGGCCTGGACATCATTTGTAGTATTTTCCATTGCCAACACTTTGATGACTGTTGTTGGTGCTGTGTATTATCTTACATTTACTGGTGTACCTGGTACTGCATCGTATTACGGTCTGATTATGCAGGTCTATACATGGGTTGCAAAAGTTGCATGGTTTGCACTTGGTTACCCGGTGGATTTCATCGTTCATCCGATGTGGATTCCATCTTGTATGTTATTGGACTTGGCATATTGGGCGACGAAGAAGAATAAGCACTCGCTGATATTCTTTGGCGGAGTTTTAGTTGGAATGTCAATGCCACTGTTCAATATGGTACAGTTGATGTTGATAGCAGATCCGCTAGAAACTGCATTCAAATACCCGAGACCAACATTGCCTCCATACATGACGCCGATAGAGCCGCAGGTAGGTAAGTTCTACAATAGCCCAGTAGCTCTGGGAGCGGGAGCTGGATCGGTACTAGCATGTACATTTGCGGCATTAGGCTGTAAGCTTAATACG
>AB592175
TGTACTCACTATTTATTCATAGTAGTAGTCGCAGTCAATTCAACTCTGCTAACAATTAACGCAGGAGACTACATCTTCTATACTGATTGGGCCTGGACATCGTTTGTAGTATTCTCAATATCTCAAACACTTATGCTCACTGTAGGTGCGTGTTACTATCTCACCTTCACTGGAGTTCCAGGAACCGCAACGTATTATGCACTAATTATGACAGTCTACACTTGGATTGCAAAAGGTGCATGGTTCGCATTAGGTTACCCATATGACTTCATCGTTACACCAGTTTGGCTACCATCAGCAATGCTGTTGGATTTGGCGTACTGGGCAACAAAGAAGAATAAGCACTCTCTGATACTGTTCGGCGGAGTCTTAGTTGGAATGTCATTACCACTATTCAACATGGTCAATTTGATCACAGTGGCTGACCCACTAGAGACTGCATTCAAGTATCCAAGACCGACGTTACCACCATATATGACCCCGATAGAACCGCAGGTAGGTAAGTTCTACAACAGTCCCGTTGCACTTGGTGCAGGTGCTGGTGCAGTACTAGCTTGTACATTTGCGGCTTTAGGTTGTAAACTTACAACT
>AB592176
TGTACGCATTATCTATTCATAGTTGTAGTTGCAGTCAATTCTACTCTGTTAACTATCAATTCTGGAGACTATATCTTCTATACAGACTGGGCATGGACATCCTTTGTAGTTTTCTCCATCGCAAACACTCTCATGACTGTGGTCGGAGCAGTGTATTATATCACATTTACAGGCGTACCTGGAACAGGTGCATATTATGGTTTAATTATGCAAGTCTATACTTGGGTTGCCAAAGTGGCATGGTATGCACTTGGCTATCCTGCAGATTTTATCGTTCATCCAATGTGGATTCCATCATGCATGTTGTTGGATTTGGCATATTGGGCTACGAAGAAGAATAAGCACTCGCTGATATTCTTTGGAGGAGTTTTAGTCGGTATGTCAATGCCGCTGTTCAATATGGTACAGCTAATGTTGATCGCCGATCCACTAGAAACTGCATTCAAGTATCCAAGACCAACATTACCACCATATATGACGCCTATAGAACCGCAAGTCGGTAAGTTCTACAATAGCCCGGTAGCACTGGGAGCGGGAGCTGGATCTGTACTGTCGGTGACATTTGCGGCATTAGGTTGTAAGTTGAATACA
>AB592177
TGTACTCACTATTTATTCATAGTTGTAGTTGCGGTTAACTCAACTTTGTTAACAATTAACTCTGGAGATTATATCTTCTACACTGATTGGGCTTGGACATCATTCGTGGTATTCTCAATTGCCAATACTTTGATGACCATTGTCGGTGCTGTGTATTATCTTACATTTACGGGCGTACCTGGTACTGCAACGTACTATGGTCTGATTATGCAAGTCTATACTTGGGTTGCAAAAGTTGCATGGTTTGCACTTGGCTATCCAGTAGATTTCATCGTTCATCCAATGTGGATTCCATCGTGTATGCTGTTGGACTTGGCATATTGGGCGACAAAGAAGAATAAACACTCGCTGATATTCTTTGGTGGGGTTTTAGTTGGAATGTCAATGCCACTGTTCAACATGGTACAGTTGATGTTGATAGCGGATCCACTAGAAACTGCATTCAAGTATCCAAGACCAACATTGCCTCCATACATGACGCCGATAGAACCGCAGGTAGGTAAGTTCTACAATAGCCCAGTAGCTTTGGGAGCGGGAGCTGGATCGGTACTAGCATGTACATTTGCAGCATTAGGTTGTAAGTTGAATACA
>AB592179
TGTACGCATTATCTATTCATAGTTGTAGTTGCAGTTAATTCTACTCTGTTAACTATCAATTCTGGAGACTATATCTTCTATACAGACTGGGCATGGACTTCCTTTGTAGTTTTCTCCATCGCAAATACTCTCATGACGGTCGTCGGAGCAGTCTATTATATCACATTTACAGGCGTGCCTGGAACAGGCGCATATTATGGTTTAATTATGCAAGTCTATACTTGGGTTGCCAAAGTGGCATGGTATGCACTTGGCTATCCTGCAGATTTCATCGTTCATCCAATGTGGATCCCTTCATGCATGTTGTTGGATTTGGCATATTGGGCTACGAAGAAGAATAAGCACTCGCTGATATTCTTTGGAGGAGTTTTGGTCGGTATGTCAATGCCGCTGTTCAATATGGTACAGCTGATGCTGATCGCCGATCCGCTAGAAACTGCATTCAAGTATCCAAGACCAACATTACCACCATATATGACGCCTATAGAACCGCAGGTCGGTAAGTTCTACAATAGCCCGGTAGCACTGGGAGCGGGAGCTGGATCTGTACTGTCGGTGACATTTGCAGCATTGGGTTGTAAGTTGAATACA
>AB592180
TGTACGCACTACTTATTCATAGTAGTAGTTGCAGTTAACTCCACTTTACTAACAATCAACTCAGGAGACTATATCTTCTATACAGACTGGGCTTGGACATCATTTGTGGTATTTTCCATAGCTAATACCTTGATGACAGTGGTAGGTGCTGTTTACTATATCACGTTTACAGGTGTTCCTGGCACAGGCGCATATTATGGCCTGATTATGCAAGTCTATACTTGGGTCGCTAAAGTTGCATGGTTTGCACTTGGCTATCCTGTGGATTTCATTGTTCATCCAATGTGGATTCCATCTTGTATGCTATTGGACTTGGCGTATTGGGCTACAAAGAAGAATAAGCACTCGCTGATATTCTTTGGTGGAGTTTTAGTCGGAATGTCAATGCCGTTGTTCAACATGGTACAATTGATGTTGATTGCGGATCCGCTCGAAACTGCATTCAAGTATCCAAGACCAACATTGCCTCCATACATGACGCCGATAGAACCGCAGGTAGGAAAGTTCTACAATAGCCCAGTAGCTCTGGGAGCGGGAGCTGGATCTGTCCTGTCGGTGACGTTTGCAGCATTGGGTTGTAAGCTTAATACC
>AB592181
TGTACGCATTATCTATTCATAGTTGTAGTTGCAGTTAATTCTACTCTGTTAACTATCAATTCTGGAGACTATATTTTCTATACAGACTGGGCATGGACATCCTTTGTAGTTTTCTCCATCGCAAACACTCTCATGACTGTGGTCGGAGCAGTGTATTATATCACATTTACAGGCGTGCCTGGAACAGGTGCATATTATGGTTTAATTATGCAAGTCTATACTTGGGTTGCCAAAGTGGCATGGTATGCACTTGGCTATCCTGCAGATTTTATCGTTCATCCAATGTGGATTCCATCATGCATGTTGTTGGATTTGGCATATTGGGCTACGAAGAAGAATAAGCACTCGCTGATATTCTTTGGAGGAGTTTTGGTCGGTATGTCAATGCCGCTGTTCAATATGGTACAGCTAATGTTGATCGCCGATCCGCTAGAAACTGCATTCAAGTATCCAAGACCAACATTACCACCATATATGACGCCTATAGAACCGCAAGTCGGCAAGTTCTACAATAGCCCGGTAGCACTGGGAGCGGGAGCTGGATCTGTACTGTCGGTGACATTTGCGGCATTGGGTTGTAAGTTGAATACA
>AB592182
TGTACTCATTACTTATTCATAGTAGTAGTTGCAGTAAACTCTACTTTACTGGTAATTAACGCGGGAGATTATATCTTCTATACTGATTGGGCCTGGACTTCATTTGTAGTATTTTCCATCGCTAACACTCTCATGGTTACTGTTGGTGCTGTGTATTATCTCACATTTACAGGTGTACCTGGTACTGCAACGTATTATGGTCTGATTATGCAAGTCTATACATGGGTTGCAAAAGTTGCATGGTTTGCACTTGGTTATCCAGTGGACTTTATTGTTCATCCAATGTGGATTCCATCTTGTATGCTTTTGGACTTGGCGTATTGGGCGACAAAGAAAAATAAACATTCACTAATATTCTTTGGTGGAGTTTTAGTTGGAATGTCAATGCCACTGTTCAATATGGTACAGTTGATGTTGATTGCGGATCCACTAGAAACTGCATTCAAGTATCCAAGACCTACATTGCCTCCCTACATGACGCCTATAGAACCGCAGGTCGGTAAGTTCTACAATAGCCCAGTAGCTTTGGGAGCGGGAGCTGGATCGGTACTAGCGTGTACATTTGCAGCGTTAGGTTGTAAGCTTAATACG
>AB592183
TGTACACACTACTTATTCATAGTAGTTGTTGCAGTTAACTCTACATTGTTAACAATCAACGCAGGAGATTACATATTCTATACTGACTGGGCTTGGACATCGTACACGGTATTTTCAATATCGCAAACTTTGATGCTTATTGTAGGAGCTACATACTATCTTACATTTACGGGCGTTCCAGGCACAGCGACGTACTACGCTCTAATTATGACAGTATACACATGGATAGCAAAAGGTGCATGGTTTGCACTCGGATATCCATATGACTTCATTGTAACCCCAGTCTGGTTACCATCAGCAATGCTTTTGGATCTAGTCTATTGGGCAACAAAGAAGAACAAGCACTCCTTGATACTGTTTGGCGGCGTACTGGTAGGAATGTCTTTACCATTATTCAACATGGTAAACCTGATAACAGTAGCAGACCCACTTGAAACGGCATTCAAATACCCAAGACCAACATTGCCACCATATATGACACCAATAGAACCGCAAGTAGGTAAGTTCTATAACAGTCCAGTCGCACTGGGCGCAGGTGCAGGTGCAGTATTGGCATGTACATTTGCAGCATTAGGTTGTAAATTGAACACT
>AB592184
TGTACACACTACTTATTCATAGTAGTTGTTGCAGTTAACTCTACATTGTTAACAATCAACGCAGGAGATTACATATTCTATACTGACTGGGCTTGGACATCGTACACGGTATTTTCAATATCGCAAACTTTGATGCTTATTGTAGGAGCTACATACTATCTTACATTTACGGGCGTTCCAGGCACAGCGACGTACTACGCTCTAATTATGACAGTATACACATGGATAGCAAAAGGTGCATGGTTTGCACTCGGATATCCGTATGACTTCATTGTAACCCCAGTCTGGTTACCATCAGCAATGCTTTTGGATCTAGTCTATTGGGCAACAAAGAAGAACAAGCACTCCTTGATACTGTTTGGCGGCGTACTGGTAGGAATGTCTTTACCATTATTCAACATGGTAAACCTGATAACAGTAGCAGACCCACTTGAAACGGCATTCAAATACCCAAGACCAACATTGCCACCATATATGACACCAATAGAACCGCAAGTAGGTAAGTTCTATAACAGTCCAGTCGCACTGGGCGCAGGTGCAGGTGCAGTATTGGCATGTACACTTGCAGCATTAGGTTGTAAACTGAACACT
>AB592185
TGTACTCATTATTTATTCATAGTTGTAGTTGCGGTTAACTCAACTTTGTTAACAATTAACTCGGGAGATTATATTTTCTACACTGATTGGGCTTGGACATCATTTGTGGTATTCTCAATTGCCAATACTTTGATGACCATTGTCGGTGCTGTGTATTATCTTACATTTACGGGCGTACCTGGTACTGCAACGTACTATGGTCTGATTATGCAAGTCTATACTTGGGTTGCAAAAGTTGCATGGTTTGCACTTGGCTATCCAGTAGATTTCATCGTTCATCCAATGTGGATTCCATCGTGTATGTTGTTGGACTTGGCATATTGGGCGACAAAGAAGAATAAGCACTCGCTGATATTCTTTGGTGGGGTTTTAGTTGGAATGTCAATGCCACTGTTCAACATGGTACAGTTGATGTTGATAGCGGATCCACTAGAAACTGCATTCAAGTATCCAAGACCAACATTGCCTCCATACATGACGCCGATAGAACCGCAGGTAGGTAAGTTCTACAATAGCCCAGTAGCTTTGGGAGCGGGAGCTGGATCGGTACTAGCATGTACATTTGCAGCATTAGGTTGTAAGCTTAACACA
>AB592186
TGTACTCACTACTTATTCATAGTTGTAGTTGCGGTCAATTCCACTTTGTTAACAATTAACTCTGGAGATTATATCTTCTATACAGATTGGGCCTGGACATCATTTGTAGTATTCTCAATTGCTAATACTCTGATGACTGTTGTTGGTGCTGTGTATTATCTTACATTTACTGGCGTACCTGGTACGGCAACGTATTATGGTCTGATTATGCAAGTCTATACATGGGTTGCAAAAGTTGCGTGGTTTGCACTTGGCTATCCAGTGGATTTCATCGTTCATCCGATGTGGATTCCATCTTGTATGTTATTGGACTTGGCGTATTGGGCGACGAAGAAGAATAAGCACTCGCTGATATTCTTTGGTGGAGTTTTAGTCGGAATGTCAATGCCACTGTTCAATATGGTACAGTTGATGTTAATTGCGGATCCACTAGAAACTGCATTCAAGTATCCAAGACCAACGTTGCCTCCATACATGACGCCTATAGAACCGCAGGTCGGTAAGTTCTACAATAGCCCAGTAGCTCTGGGAGCGGGAGCGGGAGCTGTACTAGCATGTACGTTTGCAGCGTTAGGTTGTAAGCTTAATACG
>AB592187
TGTACACATTATCTATTCATAGTTGTAGTTGCAGTTAATTCTACTCTGTTAACTATCAATTCTGGAGACTATATTTTCTATACAGACTGGGCATGGACATCCTTTGTAGTTTTCTCCATCGCAAACACTCTCATGACTGTGGTCGGAGCAGTGTATTATATCACATTTACAGGCGTGCCTGGAACAGGCGCATATTATGGTTTAATTATGCAAGTCTATACTTGGGTTGCCAAAGTGGCATGGTATGCACTTGGCTATCCTGCAGATTTTATCGTTCATCCAATGTGGATTCCATCATGCATGTTGTTGGATTTGGCATATTGGGCTACGAAGAAGAATAAGCACTCGCTGATATTCTTTGGAGGAGTTTTGGTCGGTATGTCAATGCCGCTGTTCAATATGGTACAGCTAATGTTGATCGCCGATCCGCTAGAAACTGCATTCAAGTATCCAAGACCAACATTACCACCATATATGACGCCTATAGAACCGCAAGTCGGCAAGTTCTACAATAGCCCGGTAGCACTGGGAGCGGGAGCTGGATCTGTACTGTCGGTGACATTTGCGGCATTGGGTTGTAAGTTGAATACA
>AB592188
TGTACTCACTACTTATTCATAGTAGTAGTTGCAGTTAACTCCACTTTGTTAACAATTAACTCTGGTGACTATATCTTCTATACTGATTGGGCCTGGACATCATTTGTAGTATTTTCCATTGCCAACACTTTGATGACTGTTGTTGGTGCTGTGTATTATCTTACATTTACTGGTGTACCTGGTACTGCATCGTATTACGGTCTGATTATGCAGGTCTATACATGGGTTGCAAAAGTTGCATGGTTTGCACTTGGTTACCCGGTGGATTTCATCGTTCATCCGATGTGGATTCCATCTTGTATGTTATTGGACTTGGCATATTGGGCGACGAAGAAGAATAAGCACTCGCTGATATTCTTTGGCGGAGTTTTAGTTGGAATGTCAATGCCACTGTTCAATATGGTACAGTTGATGTTGATAGCAGATCCGCTAGAAACTGCATTCAAGTATCCAAGACCAACATTGCCTCCATACATGACGCCGATAGAACCGCAGGTAGGTAAGTTCTACAATAGCCCAGTAGCTTTGGGAGCGGGAGCTGGATCGGTACTAGCATGTACATTTGCAGCATTGGGTTGTAAGCTTAACACA
>AB592189
TGTACTCACTACTTATTCATAGTAGTAGTTGCAGTTAACTCCACTTTGTTAACAATTAACTCTGGTGACTATATCTTCTATACTGATTGGGCCTGGACATCATTTGTAGTATTTTCCATTGCCAACACTTTGATGACTGTTGTTGGTGCTGTGTATTATCTTACATTTACTGGTGTACCTGGTACTGCATCGTATTACGGTCTGATTATGCAGGTCTATACATGGGTTGCAAAAGTTGCATGGTTTGCACTTGGTTACCCGGTGGATCTCATCGTTCATCCGATGTGGATTCCATCTTGTATGTTATTGGACTTGGCATATTGGGCGACGAAGAAGAATAAGCACTCGCTGATATTCTTTGGCGGAGTTTTAGTTGGAATGTCAATGCCACTGTTCAATATGGTACAGTTGATGTTGATAGCAGATCCACTAGAAACTGCATTCAAATACCCGAGACCAACATTGCCTCCATACATGACACCGATAGAGCCGCAGGTAGGTAAGTTCTACAATAGCCCAGTAGCTCTGGGAGCGGGAGCTGGATCGGTACTAGCATGTACATTTGCGGCATTAGGCTGTAAGCTTAATACG
>AB592190
TGTACTCATTATTTATTCATAGTTGTAGTTGCGGTTAACTCAACTTTGTTAACAATTAACTCGGGAGACTATATTTTCTACACTGATTGGGCTTGGACATCATTCGTGGTATTCTCAATTGCCAATACTTTGATGACCATTGTCGGTGCTGTGTATTATCTTACATTTACGGGCGTACCTGGTACTGCAACGTACTATGGTCTGATTACGCAAGTCTATACTTGGGTTGCAAAAGTTGCATGGTTTGCACTTGGCTATCCAGTAGATTTCATCGTTCATCCAATGTGGATTCCATCGTGTATGTTGTTGGACTTGGCATATTGGCCGACAAAGAAGAATAAGCACTCGCTGATATTCTTTGGTGGAGTTTTAGTTGGAATGTCAATGCCACTGTTCAACATGGTACAGTTGATGTTGATAGCGGATCCACTAGAAACTGCATTCAAGTATCCAAGACCAACATTGCCTCCATACATGACGCCGATAGAACCGCAGGTAGGTAAGTTCTATAATAGCCCAGTAGCTTTGGGAGCTGGAGCTGGATCGGTACTAGCATGTACATTTGCAGCATTGGGTTGTAAGCTTAACACA
>AB592191
TGTACGCATTATCTATTCATAGTTGTAGTTGCAGTTAATTCTACACTGTTAACCATCAATTCTGGAGACTATATCTTCTATACAGACTGGGCATGGACTTCCTTTGTAGTTTTCTCCATCGCAAACACTCTCATGACGGTCGTCGGAGCAGTTTATTATATTACATTTACAGGCGTGCCTGGAACAGGCGCATATTATGGTTTAATTATGCAAGTCTATACTTGGGTTGCCAAAGTGGCATGGTATGCACTTGGCTATCCTGCAGATTTTATCGTTCATCCAATGTGGATTCCATCATGCATGTTGTTGGATTTGGCATATTGGGCTACGAAGAAAAATAAGCATTCGCTGATATTCTTTGGAGGAGTTTTGGTCGGTATGTCAATGCCGCTGTTCAATATGGTACAGTTGATGTTGATCGCCGATCCGCTAGAAACTGCATTCAAGTACCCAAGACCAACATTACCACCATATATGACGCCTATAGAACCGCAGGTAGGTAAGTTCTACAACAGCCCGGTAGCACTGGGAGCGGGAGCTGGATCTGTACTGTCGGTGACATTTGCAGCATTGGGTTGTAAGTTGAATACA
>AB592192
TGTACTCATTATCTATTCATAGTTGTAGTTGCAGTCAACTCAACTTTGTTAACAATTAACTCGGGAGACTATATCTTCTACACTGATTGGGCTTGGACATCATTTGTCGTATTCTCAATTGCCAACACTTTGATGACTATTGTTGGTGCTGTGTATTATCTTACATTTACAGGCGTACCTGGTACTGCAACGTACTATGGTCTGATTATGCAAGTCTATACTTGGGTTGCAAAAGTTGCATGGTTTGCACTTGGCTATCCAGTAGATTTCATCGTTCATCCAATGTGGATTCCATCGTGTATGCTGTTGGACTTGGCATATTGGGCGACAAAGAAGAATAAACATTCACTGATATTCTTTGGTGGAGTTTTAGTTGGAATGTCAATGCCACTGTTCAACATGGTACAGTTGATGTTGATAGCGGATCCACTAGAAACTGCATTCAAGTATCCAAGACCAACATTGCCTCCATACATGACGCCGATAGAACCGCAGGTAGGTAAGTTCTACAATAGCCCAGTAGCTTTGGGAGCGGGAGCTGGATCGGTACTAGCATGTACATTTGCGGCATTAGGTTGTAAGCTTAACACA
>AB592194
TGTACTCATTATTTATTCATAGTTGTAGTTGCAGTCAACTCAACTTTGTTAACAATTAACTCGGGAGACTATATCTTCTACACTGATTGGGCTTGGACATCATTTGTCGTATTCTCAATTGCCAACACTTTGATGACTATTGTTGGTGCTGTGTATTATCTTACATTTACAGGCGTACCTGGTACTGCAACGTACTATGGTCTGATTATGCAAGTCTATACTTGGGTTGCAAAAGTTGCATGGTTTGCACTTGGCTATCCAGTAGATTTCATCGTTCATCCAATGTGGATTCCATCGTGTATGCTGTTGGACTTGGCATATTGGGCGACAAAAAAGAATAAACACTCGCTGATATTCTTTGGTGGGGTTTTAGTTGGAATGTCAATACCACTGTTCAACATGGTACAGTTGATGTTGATAGCGGATCCACTAGAAACTGCATTCAAGTATCCAAGACCAACATTGCCTCCATACATGACGCCGATAGAACCGCAGGTAGGTAAGTTCTACAATAGCCCAGTAGCTCTGGGAGCGGGAGCTGGATCGGTACTAGCATGTACATTTGCGGCATTAGGCTGTAAGCTTAATACG
>AB592195
TGTACTCACTATTTATTCATAGTTGTAGTTGCAGTCAACTCAACATTGTTAACAATTAACTCGGGAGACTATATTTTCTACACTGATTGGGCTTGGACATCATTCGTGGTATTCTCAATTGCCAATACTTTGATGACCATTGTCGGTGCTGTGTATTATCTTACATTTACGGGCGTACCTGGTACTGCAACGTACTATGGTCTGATTATGCAAGTCTATACTTGGGTTGCAAAAGTTGCATGGTTTGCACTTGGTTATCCAGTAGATTTCATCGTTCATCCAATGTGGATTCCATCGTGTATGTTGTTGGACTTGGCATATTGGGCGACAAAGAAGAATAAACACTCGCTGATATTCTTTGGTGGGGTTTTAGTTGGAATGTCAATGCCACTGTTCAACATGGTACAGTTGATGTTGATAACAGATCCACAAGAAACTGCATTCAAGTATCCAAGACCAACATTGCCTCCATACATGACGCCGATAGAACCGCAGGTAGGTAAGTTCTACAATAGCCCAGTAGCTTTGGGAGCGGGAGCTGGATCGGTACTAGCATGTACGTTTGCAGCATTGGGTTGTAAGCTTAACACA
>AB592196
TGTACGCATTATCTATTCATAGTTGTAGTTGCAGTCAATTCTACACTGTTAACCATCAATTCTGGAGACTATATCTTCTATACAGATTGGGCATGGACCTCCTTTGTCGTTTTCTCCATCGCAAACACTCTCATGACGGTTGTCGGAGCAGTTTATTATATTACATTTACAGGCGTGCCTGGAACAGGCGCATATTATGGTTTAATTATGCAAGTCTATACTTGGGTTGCCAAAGTTGCATGGTATGCACTTGGCTATCCTGCAGATTTCATCGTTCATCCAATGTGGATTCCATCGTGCATGTTGTTGGATTTGGCATATTGGGCTACGAAGAAAAATAAGCACTCGCTGATATTCTTTGGAGGAGTTTTGGTCGGTATGTCAATGCCGCTGTTCAATATGGTACAGTTGATGTTGATCGCCGATCCGCTAGAAACTGCATTCAAGTACCCAAGACCAACATTACCACCATATATGACGCCTATAGAACCGCAGGTAGGTAAGTTCTACAATAGCCCGGTAGCACTGGGAGCGGGAGCTGGATCTGTACTGTCGGTGACATTTGCAGCATTGGGTTGTAAGTTGAATACA
>AB592197
TGTACTCATTATTTATTCATAGTTGTAGTTGCAGTCAACTCAACTTTGTTAACAATTAACTCTGGAGATTATATCTTCTACACTGATTGGGCTTGGACATCATTTGTCGTATTCTCAATTGCCAACACTTTGATGACTATTGTTGGTGCTGTGTATTATCTTACATTTACAGACGTACCTGGTACTGCAACGTACTATGGTCTGATTATGCAAGTCTATACTTGGGTTGCAAAAGTTGCATGGTTTGCACTCGGCTATCCAGTAGATTTCATCGTTCATCCAATGTGGATTCCATCGTGTATGCTGTTGGACTTGGCATATTGGGCGACAAAGAAGAATAAACACTCGCTGATATTCTTTGGTGGAGTTTTAGTTGGAATGTCAATGCCACTGTTCAACATGGTACAGTTGATGTTGATAGCAGATCCACTAGAAACCGCATTCAAGTATCCAAGACCAACATTGCCTCCATACATGACGCCGATAGAACCGCAGGTAGGTAAGTTCTACAATAGCCCAGTAGCTTTGGGAGCGGGAGCTGGATCGGTACTAGCATGCACATTTGCAGCATTAGGTTGTAAGATGAATACG
>AB592198
TGTACTCACTACTTATTCATAGTAGTAGTCGCAGTCAACTCAACTTTGCTAACAATCAACGCAGGGGACTACATCTTCTATACTGATTGGGCCTGGACATCGTTTGTAGTATTCTCAATATCTCAAACACTTATGCTCACTGTAGGTGCGTGTTACTATCTCACCTTCACTGGAGTTCCAGGAACCGCAACGTATTATGCATTAATTATGACAGTCTATACTTGGATTGCAAAAGGTGCATGGTTCGCATTAGGTTACCCATATGACTTCATCGTTACACCAGTTTGGCTACCATCAGCAATGCTGTTGGATTTAGCGTACTGGGCAACAAAGAAGAATAAGCACTCTCTGATACTGTTCGGCGGAGTCTTAGTTGGAATGTCATTACCACTATTCAACATGGTCAATTTGATCACAGTGGCTGACCCACTAGAGACTGCATTCAAATATCCAAGACCGACGTTACCACCATATATGACCCCAATAGAACCGCAGGTAGGCAAGTTCTACAATAGCCCAGTTGCACTTGGTGTAGGTGCTGGAGCAGTACTAGCTTGTACATTTGCGGCTTTAGGTTGTAAACTTACAACT
>AB592199
TGTACTCACTATTTATTCATAGTTGTAGTTGCGGTCAACTCAACATTGTTAACAATTAACTCGGGAGACTATATTTTCTACACTGATTGGGCTTGGACATCATTCGTGGTATTCTCAATTGCCAATACTTTGATGACCATTGTCGGTGCTGTGTATTATCTTACATTTACAGGCGTACCTGGTACTGCAACGTACTATGGTCTGATTATGCAAGTCTATACTTGGGTTGCAAAAGTTGCATGGTTTGCACTTGGCTATCCGGTAGATTTCATCGTTCATCCAATGTGGATTCCATCGTGTATGTTGTTGGACTTGGCATATTGGGCGACAAAGAAGAATAAGCACTCGCTGATATTCTTTGGTGGAGTTTTAGTTGGAATGTCAATGCCACTGTTCAACATGGTACAGTTGATGTTGATAGCGGATCCACTAGAAACTGCATTCAAGTATCCAAGACCAACATTGCCTCCATACATGACGCCGATAGAGCCGCAGGTAGGTAAGTTCTACAATAGCCCAGTAGCTTTGGGAGCTGGAGCTGGAGCGGTACTAGCATGTACATTTGCAGCATTGGGTTGTAAGATGAATACG
>AB592200
TGTACGCATTATCTATTCATAGTTGTAGTTGCAGTCAGTTCTACACTGTTAACCATCAATTCTGGAGACTATATCTTCTATACAGATTGGGCATGGACTTCCTTTGTCGTTTTCTCCATCGCAAACACTCTCATGACGGTCGTCGGAGCAGTTTATTATATTACATTTACAGGCGTGCCTGGAACAGGCGCATATTATGGTTTAATTATGCAAGTCTATACTTGGGTTGCCAAAGTTGCATGGTATGCACTTGGCTATCCTGCAGATTTCATCGTTCATCCAATGTGGATTCCATCATGCATGTTGTTGGATTTGGCATATTGGGCTACGAAGAAAAATAAGCACTCGCTGATATTCTTTGGAGGAGTTTTGGTCGGTATGTCAATGCCGCTGTTCAATATGGTACAGTTGATGTTGATCGCCGATCCGCTAGAAACTGCATTCAAGTACCCAAGACCAACATTACCACCATATATGACGCCTATAGAACCGCAGGTAGGTAAGTTCTACAATAGCCCGGTAGCACTGGGAGCGGGAGCTGGATCTGTACTGTCGGTGACATTTGCAGCATTGGGTTGTAAGTTGAATACA
>AB592201
TGTACGCATTATCTATTCATTGTTGTCGTTGCGGTTAATTCTACTCTATTAACTATCAACTCTGGAGACTATATTTTCTATACAGACTGGGCATGGACTTCCTTTGTAGTTTTCTCCATTGCCAACACTCTCATGACCGTCGTCGGAGCAGTCTATTATATCACATTTACAGGCGTGCCTGGAACAGGCGCATATTATGGTTTAATTATGCAAGTCTATACTTGGGTTGCCAAAGTCGCATGGTATGCACTTGGCTATCCTGCAGATTTCATCGTTCATCCAATGTGGAATCCATCATGCATGTTGTTGGATTTGGCATATTGGGCTACGAAGAAGAATAAGCACTCGCTGATATTCTTTGGAGGAGTTTTGGTTGGTATGTCAATGCCGCTGTTCAATATGGTACAGTTGATGTTGATCGCCGATCCGCTAGAAACTGCATTCAAGTACCCAAGACCAACATTGCCACCATATATGACGCCTATAGAACCGCAGGTCGGTAAGTTCTACAATAGCCCGGTAGCACTGGGAGCGGGAGCTGGATCTGTACTGTCGGTGACATTTGCAGCATTGGGTTGTAAGTTGAATACA
>AB592202
TGTACACACTACTTATTCATAGTAGTTGTTGCAGTTAACTCTACATTGTTAACAATCAACGCAGGAGATTACATATTCTATACTGACTGGGCTTGGACATCGTACACGGTATTTTCAATATCGCAAACTTTGATGCTTATTGTAGGAGCTACATACTATCTTACATTTACGGGCGTTCCAGGCACAGCGACGTACTACGCTCTAATTATGACAGTATACACATGGATAGCAAAAGGTGCATGGTTTGCACTCGGATATCCATATGACTTCATTGTAACCCCAGTCTGGTTACCATCAGCAATGCTTTTGGATCTAGTCTATTGGGCAACAAAGAAGAACAAGCACTCCTTGATACTGTTTGGCGGCGTACTGGTAGGAATGTCTTTACCATTATTCAACATGGTAAACCTGATAACAGTAGCAGACCCACTTGAAACGGCATTCAAATATCCAAGACCAACATTGCCACCATATATGACACCAATAGAACCCCAAGTAGGTAAGTTCTATAACAGTCCAGTCGCACTGGGCGCAGGTGCAGGTGCAGTTTTGGCTTGTACATTTGCAGCATTAGGTTGTAAATTGAACACT
>AB592203
TGTACACACTACTTATTCATAGTAGTAGTTGCAGTTAACTCCACTTTGTTAACAATTAACTCTGGTGACTATATCTTCTATACTGATTGGGCCTGGACATCATTTGTAGTATTTTCCATTGCCAACACTTTGATGACTGTTGTTGGTGCTGTGTATTATCTTACATTTACTGGTGTACCTGGTACTGCATCGTATTACGGTCTGATTATGCAGGTCTATACATGGGTTGCAAAAGTTGCATGGTTTGCACTTGGTTACCCAGTGGATTTCATCGTTCATCCGATGTGGATTCCATCTTGTATGTTACTGGACTTGGCATATTGGGCGACGAAGAAGAATAAGCACTCGCTGATATTCTTTGGCGGAGTTTTAGTTGGAATGTCAATGCCACTGTTCAATATGGTACAGTTGATGTTGATAGCAGATCCACTAGAAACTGCATTCAAGTATCCGAGACCGACATTGCCTCCATACATGACGCCGATAGAGCCGCAGGTAGGTAAGTTCTACAATAGCCCAGTAGCTCTGGGAGCGGGAGCTGGATCGGTACTAGCATGTACATTTGCGGCATTAGGCTGTAAGCTTAATACG
>AB592204
TGTACACACTACTTATTCATAGTAGTTGTTGCAGTTAACTCTACATTGTTAACAATCAACGCAGGAGATTACATATTCTATACTGACTGGGCTTGGACATCGTACACGGTATTTTCAATATCGCAAACTTTGATGCTTATTGTAGGAGCTACATACTATCTTACATTTACGGGCGTTCCAGGCACAGCGACGTACTACGCACTAATTATGACAGTATACACATGGATAGCAAAAGGTGCATGGTTTGCACTCGGATATCCGTATGACTTCATTGTAACCCCAGTCTGGTTACCATCAGCAACGCTTTTGGATCTAGTCTATTGGGCAACAAAGAAGAACAAGCACTCCTTGATACTGTTCGGCGGCGTACTGGTAGGAATGTCTTTACCATTATTCAACATGGTAAACCTGATAACAGTAGCAGACCCACTTGAAACGGCATTCAAATACCCAAGACCAACATTGCCACCATATATGACACCAATAGAACCGCAAGTAGGTAAGTTCTATAACAGTCCAGTCGCACTGGGCGCAGGTGCAGGTGCAGTATTGGCATGTACATTTGCAGCATTAGGTTGTAAATTGAACACT
>AB592209
TGTACTCATTATTTATTCATAGTTGTAGTTGCAGTCAACTCAACTTTGTTAACAATTAACTCGGGAGACTATATCTTCTACACTGATTGGGCTTGGACATCATTTGTCGTATTCTCAATTGCCAACACTTTGATGACTATTGTTGGTGCTGTGTATTATCTTACATTTACAGGCGTACCTGGTACTGCAACGTACTATGGTCTGATTATGCAAGTCTATACTTGGGTTGCAAAAGTTGCATGGTTTGCACTTGGCTATCCAGTAGATTTCATCGTTCATCCAATGTGGATTCCATCGTGTATGCTGTTGGACTTGGCATATTGGGCGACAAAAAAGAATAAACACTCGCTGATATTCTTTGGTGGGGTTTTAGTTGGAATGTCAATGCCACTGTTCAACATGGTACAGTTGATGTTGATAGCGGATCCACTAGAAACTGCATTCAAGTATCCAAGACCAACATTGCCTCCATACATGACGCCGATAGAACCGCAGGTAGGTAAGTTCTACAATAGCCCAGTAGCTTTGGGAGCGGGAGCTGGATCGGTACTAGCATGTACATTTGCGGCATTAGGTTGTAAGCTTAACACA
>AB592210
TGTACGCATTACTTATTCATAGTAGTAGTTGCAGTCAACTCAACTTTATTAACAATCAACTCAGGAGACTATATCTTCTATACAGACTGGGCTTGGACATCATTTGTAGTATTTTCCATAGCTAATACCCTGATGACAGTGGTAGGTGCTGTTTACTATATCACGTTTACAGGTGTTCCTGGCACAGGCGCATATTATGGCCTGATTATGCAAGTCTATACTTGGGTCGCTAAAGTTGCATGGTTTGCACTTGGCTATCCTGTGGATTTCATTGTTCATCCAATGTGGATTCCATCTTGTATGCTATTGGACTTAGCGTATTGGGCTACAAAGAAGAATAAACACTCGCTGATATTCTTTGGTGGAGTTTTAGTCGGAATGTCAATGCCGTTGTTCAACATGGTACAATTGATGTTGATTGCGGATCCGCTCGAAACTGCATTCAAGTATCCAAGACCAACATTGCCTCCATACATGACGCCGATAGAACCGCAGGTAGGTAAGTTCTACAATAGCCCAGTAGCTCTGGGAGCGGGAGCTGGATCTGTCCTGTCGGTGACGTTTGCAGCATTGGGTTGTAAGCTTAATACC
>AB592212
TGTACTCATTATTTATTCATAGTTGTAGTTGCGGTTAACTCAACTTTGTTAACAATTAACTCTGGAGATTACATCTTCTACACTGATTGGGCTTGGACATCATTCGTGGTATTCTCAATTGCCAACACTTTGATGACTATTGTCGGTGCTGTGTATTATCTTACATTTACGGGCGTACCTGGTACTGCAACGTACTATGGTCTGATTATGCAAGTCTATACTTGGGTTGCAAAAGTTGCATGGTTTGCACTTGGCTATCCAGTAGATTTCATCGTTCATCCAGTGTGGATTCCATCGTGTATGTTGTTGGACTTGGCATATTGGGCGACAAAGAAGAATAAGCACTCGCTGATATTCTTTGGTGGGGTTTTAGTCGGAATGTCAATGCCACTGTTCAACATGGTACAGTTGATGTTGATAGCAGATCCACTAGAAACTGCATTCAAGTATCCAAGACCAACATTGCCTCCATACATGACGCCGATAGAACCGCAGGTAGGTAAGTTCTACAATAGCCCAGTAGCTTTGGGAGCGGGAGCTGGAGCGGTACTAGCATGTACATTTGCAGCATTAGGTTGTAAGATGAATACG
>AB592213
TGTACTCATTATTTATTCATAGTTGTAGTTGCAGTCAACTCAACATTGTTAACAATTAACTCGGGAGACTATATTTTCTACACTGATTGGGCTTGGACATCATTCGTGGTATTCTCAATTGCCAATACTTTGATGACCATTGTCGGTGCTGTGTATTATCTTACATTTACGGGCGTACCTGGTACTGCAACGTACTATGGTCTGATTATGCAAGTCTATACTTGGGTTGCAAAAGTTGCATGGTTTGCACTTGGCTATCCAGTAGATTTCATCGTTCATCCAATGTGGATTCCATCGTGTATGTTGTTGGACTTGGCATATTGGGCGACAAAGAAGAATAAACACTCGCTGATATTCTTTGGTGGGGTTTTAGTTGGAATGTCAATGCCACTGTTCAACATGGTACAGTTGATGTTGATAGCAGATCCACTAGAAACTGCATTCAAGTATCCAAGACCAACATTGCCTCCATACATGACGCCGATAGAACCGCAGGTAGGTAAGTTCTACAATAGCCCAGTAGCTTTGGGAGCGGGAGCTGGATCGGTACTAGCATGTACATTTGCAGCATTGGGTTGTAAGCTTAACACA
>AB592214
TGTACGCATTATCTATTCATAGTCGTAGTTGCAGTTAATTCTACACTGTTAACCATCAATTCTGGAGACTATATCTTCTATACAGATTGGGCATGGACTTCCTTTGTAGTTTTCCCCATTGCTAACACTCTCATGACCGTAGTCGGAGCAGTTTATTATATCACATTTACAGGCGTGCCTGGAACAGGCGCATATTATGGTTTAATTATGCAAGTCTATACTTGGGTCGCCAAAGTGGCATGGTATGCACTTGGCTATCCTGCAGATTTCATCGTTCATCCAATGTGGATTCCATCATGCATGTTGTTGGATTTGGCATATTGGGCTACGAAAAAGAATAAGCACTCGCTGATATTCTTTGGAGGAGTTTTGGTCGGTATGTCAATGCCGCTGTTCAATATGGTACAGTTGATGTTGATCGCCGATCCGCTAGAAACTGCATTCAAGTACCCAAGACCAACATTACCACCATATATGACGCCTATAGAACCGCAGGTCGGTAAGTTCTACAATAGCCCGGTAGCACTGGGAGCGGGAGCTGGATCTGTACTGTCGGTGACATTTGCAGCATTGGGTTGTAAGTTGAATACA
>AB592215
TGTACTCACTACTTATTCATAGTAGTAGTTGCAGTTAACTCCACTTTGTTAACGATTAACTCTGGTGACTATATCTTCTATACTGATTGGGCCTGGACATCATTTGTAGTATTTTCCATTGCCAACACTTTGATGACTGTTGTTGGTGCTGTGTATTATCTTACATTTACTGGTGTACCTGGTACTGCATCGTATTACGGTCTGATTATGCAGGTCTATACATGGGTTGCAAAAGTTGCATGGTTTGCACTTGGTTACCCGGTGGATTTCATCGTTCATCCGATGTGGATTCCATCTTGTATGTTATTGGACTTGGCATATTGGGCGACGAAGAAGAATAAGCACTCGCTGATATTCTTTGGCGGAGTTTTAGTTGGAATGTCAATGCCACTGTTCAATATGGTACAGTTGATGTTGATAGCAGATCCGCTAGAAACTGCATTCAAGTATCCGAGACCGACATTGCCTCCATACATGACACCGATAGAGCCGCAGGTAGGTAAGTTCTACAATAGCCCAGTAGCTCTGGGAGCGGGAGCTGGATCGGTACTAGCATGTACATTTGCGGCATTAGGCTGTAAGCTTAATACG
>AB592216
TGTACTCACTACTTATTCATAGTAGTAGTCGCAGTCAATTCAACTCTGCTAACAATTAACGCAGGAGACTACATCTTCTATACTGATTGGGCCTGGACATCGTTTGTAGTATTTTCAATATCTCAAACATTAATGCTTGCAGTAGGTGCATCGTATTACCTTACATTTACTGGAGTTCCAGGAACCGCAACGTATTATGCGCTAATTATGACAGTCTACACTTGGATTGCTAAAGGTGCATGGTTCGCTTTAGGTTACCCATACGACTTCATCGTAACACCAGTTTGGCTTCCGTCAGCAATGCTGTTGGATCTGGCTTACTGGGCGACAAAGAAGAATAAGCACTCCTTGATATTGTTTGGCGGAGTATTAGTTGGAATGTCATTACCACTATTCAATATGGTCAATTTGATCACAGTGGCTGACCCACTAGAAACTGCATTCAAGTATCCAAGACCAACGTTACCACCATATATGACACCGATAGAGCCGCAGGTAGGTAAATTCTACAACAGCCCAGTTGCACTTGGTGCAGGTGCTGGAGCAGTACTATCAGTTACGTTCACAGCCTTAGGTTGTAAACTAACAACG
>AB592219
TGTACGCATTATCTATTCATAGTTGTTGTTGCAGTTAATTCTACTCTGTTAACTATCAACTCTGGAGACTATATTTTCTATACAGACTGGGCGTGGACTTCCTTTGTAGTTTTCTCCATTGCCAACACTCTCATGACGGTCGTCGGAGCAGTCTATTATATCACATTTACAGGCGTGCCTGGAACAGGCGCATATTATGGTTTAATTATGCAAGTCTATACTTGGGTTGCCAAAGTCGCATGGTATGCACTTGGCTATCCTGCAGATTTCATCGTTCATCCAATGTGGATTCCATCATGCATGTTGTTGGATTTGGCATATTGGGCTACGAAGAAGAATAAGCACTCGCTGATATTCTTTGGAGGAGTTTTGGTCGGTATGTCAATGCCGCTGTTCAATATGGTACAGCTGATGTTGATCGCCGATCCGCTAGAAACTGCATTCAAGTACCCAAGACCAACATTGCCACCATATATGACGCCTATAGAACCGCAGGTCGGTAAGTTCTACAATAGCCCGGTAGCACTGGGAGCGGGAGCTGGATCTGTACTGTCGGTGACATTTGCGGCATTGGGTTGTAAGTTGAATACA
>AB592221
TGTACTCACTACTTATTCATAGTAGTAGTTGCAGTTAACTCCACTTTGTTAACAATTAACTCTGGTGACTATATCTTCTATACTGATTGGGCCTGGACATCATTTGTAGTATTTTCCATTGCCAACACTTTGATGACTGTTGTTGGTGCTGTGTATTATCTTACATTTACTGGTGTACCTGGTACTGCATCGTATTACGGTCTGATTATGCAGGTCTATACATGGGTTGCAAAAGTTGCATGGTTTGCACTTGGTTACCCGGTGGATTTCATCGTTCATCCGATGTGGATTCCATCTTGTATGTTATTGGATTTGGCATATTGGGCGACGAAGAAGAATAAGCACTCGCTGATATTCTTTGGCGGAGTTTTAGTTGGAATGTCAATGCCACTGTTCAATATGGTACAGTTGATGTTGATAGCAGATCCGCTAGAAACTGCATTCAAGTATCCGAGACCAACATTGCCTCCATACATGACGCCGATAGAGCCGCAGGTAGGTAAGTTCTACAATAGCCCAGTAGCTCTGGGAGCGGGAGCTGGATCGGTACTAGCATGTACATTTGCGGCATTAGGCTGTAAGCTTAATACG
>AB592222
TGTACGCATTATCTATTCATAGTTGTCGTTGCAGTTAATTCTACACTGTTAACCATCAATTCTGGAGACTATATCTTCTATACAGATTGGGCATGGACTTCCTTTGTAGTTTTCTCCATTGCTAACACTCTCATGACCGTAGTCGGAGCAGTTTATTATATCACATTTACAGGCGTACCTGGAACAGGCGCATATTATGGTTTAATTATGCAAGTCTATACTTGGGTCGCCAAAGTGGCATGGTATGCACTTGGTTATCCTGCAGATTTCATCGTTCATCCAATGTGGATTCCATCATGCATGTTGTTGGATTTGGCATATTGGGCTACGAAGAAGAATAAGCACTCGCTGATATTCTTTGGAGGAGTTTTGGTCGGTATGTCAATGCCGCTGTTCAATATGGTACAGCTGATGCTGATCGCCGATCCGCTAGAAACTGCATTCAAATACCCAAGACCAACATTACCACCATATATGACGCCTATAGAACCGCAGGTAGGTAAGTTCTACAATAGCCCGGTAGCACTGGGAGCGGGAGCTGGATCTGTACTGTCGGTGACATTTGCAGCATTGGGTTGTAAGTTGAATACA
>AB592223
TGTACTCACTACTTATTCATAGTAGTAGTTGCAGTTAACTCCACTTTGTTAACGATTAACTCTGGTGACTATATCTTCTATACTGATTGGGCCTGGACATCATTTGTAGTATTTTCCATTGCCAACACTTTGATGACTGTTGTTGGTGCTGTGTATTATCTTACGTTTACTGGTGTACCTGGTACTGCATCGTATTACGGTCTGATTATGCAGGTCTATACATGGGTTGCAAAAGTTGCATGGTTTGCACTTGGTTACCCGGTGGATTTCATCGTTCATCCGATGTGGATTCCATCTTGCATGTTATTGGACTTGGCATATTGGGCGACGAAGAAGAATAAGCACTCGCTGATATTCTTTGGCGGAGTTTTAGTTGGAATGTCAATGCCACTGTTCAATATGGTACAGTTGATGTTGATAGCAGATCCACTAGAAACTGCATTCAAGTATCCGAGACCGACATTGCCTCCATACATGACGCCGATAGAGCCGCAGGTAGGTAAGTTCTACAATAGCCCAGTAGCTTTGGGAGCGGGAGCTGGATCGGTACTAGCATGTACATTTGCGGCATTAGGCTGTAAGCTTAATACG
>AB592224
TGTACGCATTATCTATTCATAGTTGTAGTTGCAGTTAATTCTACACTGTTAACCATCAATTCTGGAGACTATATCTTCTATACAGATTGGGCATGGACTTCCTTTGTAGTTTTCTCCATCGCAAACACTCTCATGGCGGTCGTCGGAGCAGTTTATTATATTACATTTACAGGCGTGCCTGGAACAGGCGCATATTATGGTTTAATTATGCAAGTCTATACTTGGGTTGCCAAAGTGGCATGGTATGCACTTGGCTATCCTGCGGATTTTATCGTTCATCCAATGTGGATTCCATCATGCATGTTGTTGGATTTGGCATATTGGGCTACGAAGAAGAATAAGCACTCGCTGATATTCTTTGGAGGAGTTTTGGTCGGTATGTCAATGCCGCTGTTCAATATGGTACAGTTGATGTTGATCGCCGATCCGCTAGAAACTGCATTCAAGTACCCAAGACCAACATTACCACCATATATGACGCCTATAGAACCGCAGGTCGGTAAGTTCTACAATAGCCCGGTAGCACTGGGAGCGGGAGCTGGATCTGTACTATCGGTGACATTTGCAGCATTGGGTTGTAAGTTGAATACA
>AB592227
TGTACTCATTATCTATTCATAGTTGTAGTTGCAGTTAATTCTACACTGTTAACCATCAATTCTGGAGACTATATCTTCTATACAGATTGGGCATGGACTTCCTTTGTAGTTTTCTCCATCGCAAACACTCTCATGACTGTGGTCGGAGCAGTGTATTATATCACATTTACAGGCGTGCCTGGAACAGGCGCATATTATGGTTTAATTATGCAAGTCTATACTTGGGTTGCCAAAGTGGCATGGTATGCACTTGGCTATCCTGCAGATTTCATCGTTCATCCAATGTGGATTCCATCATGCATGTTGTTGGATTTGGCATATTGGGCTACGAAGAAGAATAAGCACTCGCTGATATTCTTTGGAGGAGTTTTGGTCGGTATGTCAATGCCGCTGTTCAATATGGTACAGTTGATGTTGATCGCCGATCCGCTAGAAACTGCATTCAAGTACCCAAGACCAACATTACCACCATATATGACGCCTATAGAACCGCAGGTCGGTAAGTTCTACAATAGCCCGGTAGCACTGGGAGCGGGAGCTGGATCTGTACTGTCGGTGACATTTGCAGCATTGGGTTGTAAGTTGAATACA
>AB592228
TGTACTCATTATCTATTCATAGTTGTAGTTGCAGTCAACTCAACTTTGTTAACAATTAACTCTGGAGATTATATCTTCTACACTGATTGGGCTTGGACATCATTCGTGGTATTTTCAATTGCCAACACTTTGATGACTATTGTCGGTGCTGTGTATTATCTTACATTTACGGGCGTACCTGGTACTGCAACGTACTATGGTCTGATTATGCAAGTCTATACTTGGGTTGCAAAAGTTGCATGGTTTGCACTTGGCTACCCAGTAGATTTCATCGTTCATCCAATGTGGATTCCATCGTGTATGTTGTTGGACTTGGCATATTGGGCGACAAAGAAGAATAAACACTCGCTGATATTCTTCGGTGGAGTTTTAGTTGGAATGTCAATGCCACTGTTCAACATGGTACAGTTGATGTTGATAGCAGATCCACTAGAAACTGCATTCAAGTATCCAAGACCAACATTGCCTCCATACATGACGCCGATAGAACCGCAGGTAGGTAAGTTCTACAATAGCCCAGTAGCTTTGGGAGCGGGAGCTGGATCGGTATTAGCATGTACATTTGCAGCATTGGGTTGTAAGATGAATACG
>AB592229
TGTACTCACTACTTATTCATAGTAGTAGTTGCAGTTAACTCCACTTTGTTAACAATTAACTCTGGTGACTATATCTTCTATACTGATTGGGCCTGGACATCATTTGTAGTATTTTCCATTGCCAACACTTTGATGACTGTTGTTGGTGCTGTGTATTATCTTACATTTACTGGTGTACCTGGTACAGCATCGTATTACGGTCTGATTATGCAGGTCTATACATGGGTTGCAAAAGTTGCATGGTTTGCACTTGGCTACCCGGTGGATTTCATCGTTCATCCGATGTGGATTCCATCTTGTATGTTACTGGACTTGGCATATTGGGCGACGAAGAAGAATAAGCACTCGCTGATATTCTTTGGCGGAGTTTTAGTTGGAATGTCAATGCCACTGTTCAATATGGTACTGTTGATGTTGATAGCAGATCCGCTAGAAACTGCATTCAAATATCCGAGACCAACATTGCCTCCATACATGACGCCGATAGAGCCGCAGGTAGGTAAGTTCTACAATAGCCCAGTAGCTCTGGGAGCGGGAGCTGGATCGGTACTAGCATGTACATTTGCGGCATTAGGCTGTAAGATGAATACA
>AB592230
TGTACTCACTATTTATTCATAGTTGTAGTTGCAGTTAACTCAACTTTGTTAACAATTAACTCGGGAGATTATATCTTCTACACTGATTGGGCTTGGACATCGTTTGTCGTATTCTCAATTGCCAACACTTTGATGACTATTGTTGGTGCTGTGTATTATCTTACATTTACAGGCGTACCTGGTGCTGCAACGTACTATGGTCTGATTATGCAAGTCTATACTTGGGTTGCAAAAGTTGCATGGTTTGCACTTGGTTATCCGGTAGATTTCATCGTTCATCCGATGTGGATTCCATCGTGTATGTTGTTGGACTTGGCATATTGGGCGACAAAGAAAAATAAACACTCGCTGATATTCTTTGGTGGAGTTTTAGTTGGAATGTCAATGCCACTGTTCAACATGGTACAGTTGATGTTGATAGCGGATCCACTAGAAACTGCATTCAAGTATCCAAGACCAACATTGCCTCCATACATGACGCCGATAGAACCGCAGGTAGGTAAGTTCTACAATAGCCCAGTAGCTCTGGGAGCGGGAGCTGGAGCGGTACTAGCATGTACATTTGCAGCATTAGGTTGTAAGTTGAATACG
>AB592231
TGTACGCATTACTTATTCATAGTAGTAGTTGCAGTTAATTCCACTTTATTAACAATTAACTCAGGAGACTATATCTTCTATACAGACTGGGCTTGGACATCATTTGTGGTATTTTCTATAGCTAATACTCTAATGGTAGTTGTTGGAGCTGTTTACTATATCACGTTTACAGGTGTTCCTGGCACAGGCGCATATTATGGCCTAATTATGCAAGTCTATACTTGGGTCGCTAAAGTTGCACGGTTTGCACTTGGCTATCCTGTGGATTTCATTGTTCATCCAATGTGGATTCCATCTTGTATGCTATTGGACTTGGCGTATTGGGCTACAAAGAAGAATAAGCACTCGCTGATATTCTTTGGTGGAGTTTTAGTCGGAATGTCAATGCCGTTGTTCAACATGGTACAATTGATGTTGATTGCGGATCCGCTCGAAACTGCATTCAAGTATCCAAGACCAACATTGCCTCCATACATGACGCCGATAGAACCGCAGGTAGGTAAGTTCTATAATAGCCCAGTAGCTCTGGGAGCAGGAGCTGGTTCTGTCCTGTCGGTGACGTTTGCAGCATTGGGTTGTAAGCTTAATACC
>AB592232
TGTACACATTATCTATTCATAGTTGTAGTTGCAGTTAATTCTACTCTGTTAACTATCAATTCTGGAGACTATATTTTCTATACAGACTGGGCATGGACATCCTTTGTAGTTTTCTCCATCGCAAACACTCTCATGACCGTGGTCGGAGCAGTGTATTATATCACATTTACAGGCGTGCCTGGAACAGGCGCATATTATGGTTTAATTATGCAAGTCTATACTTGGGTTGCCAAAGTGGCATGGTATGCACTTGGCTATCCTGCAGATTTTATCGTTCATCCAATGTGGATTCCATCATGCATGTTGTTGGATTTGGCATATTGGGCTACGAAGAAGAATAAGCACTCGCTGATATTCTTTGGAGGAGTTTTGGTCGGTATGTCAATGCCGCTGTTCAATATGGTACAGCTAATGTTGATCGCCGATCCGCTAGAAACTGCATTCAAGTATCCAAGACCAACATTACCACCATATATGACGCCTATAGAACCGCAAGTCGGCAAGTTCTGCAATAGCCCGGTAGCACTGGGAGCGGGAGCTGGATCTGTACTGTCGGTGACATTTGCGGCATTGGGTTGTAAGTTGAATACA
>AB592233
TGTACTCACTACTTATTCATAGTAGTAGTCGCAGTCAACTCAACTTTGCTAACAATTAACGCAGGGGACTACATCTTCTATACTGATTGGGCCTGGACATCGTTTGTAGTATTTCCAATATCTCAAACACTTATGCTCACTGTAGGTGCGTGTTACTATCTCACCTTCACTGGAGTTCCAGGAACCGCAACGTATTATGCACTAATTATGACAGTCTACACTTGGATTGCAAAAGGTGCATGGTTCGCATTAGGTTACCCATATGACTTCATCGTTACACCAGTTTGGCTACCATCAGCAATGCTGTTGGATTTAGCGTATTGGGCAACAAAGAAGAATAAGCACTCTCTGATACTGTTCGGCGGAGTCTTAGTTGGAATGTCATTACCACTATTCAACATGGTCAATTTGATCACAGTGGCTGACCCACTAGAGACTGCATTCAAGTATCCAAGACCGACGTTACCACCATACATGACCCCAATAGAACCGCAGGTAGGTAAATTCTACAACAGCCCAGTTGCACTTGGTGCAGGTGCTGGAGCAGTATTAGCCTGCACATTTGCGGCTTTAGGTTGTAAACTTACAACT
>AB592234
TGTACTCACTACTTATTCATAGTAGTAGTCGCAGTCAACTCAACTTTGCTAACAATTAACGCAGGGGACTACATCTTCTATACTGATTGGGCCTGGACATCGTTTGTAGTATTTTCAATATCTCAAACACTTATGCTCACTGTAGGTGCGTGTTACTATCTCACCTTCACTGGAGTTCCAGGAACCGCAACGTATTATGCACTAATTATGACAGTCTACACTTGGATTGCAAAAGGTGCATGGTTCGCATTAGGTTACCCATATGACTTCATCGTTACACCAGTTTGGCTACCATCAGCAATGCTGTTGGATTTAGCGTATTGGGCAACAAAGAAGAATAAGCACTCTCTGATACTGTTCGGCGGAGTCTTAGTTGGAATGTCATTACCACTATTCAACATGGTCAATTTGATCACAGTGGCTGACCCACTAGAGACTGCATTCAAGTATCCAAGACCGACGTTACCACCATACATGACCCCAATAGAACCGCAGGTAGGTAAATTCTACAACAGCCCAGTTGCACTTGGTGCAGGTGCTGGAGCAGTATTAGCCTGTACATTTGCGGCTTTAGGTTGTAAACTTACAACT
>AB592235
TGTACGCATTATCTATTCATAGTTGTAGTTGCAGTTAATTCTACTCTGTTAACTATCAATTCCGGAGACTATATCTTCTATACAGACTGGGCATGGACTTCCTTTGTAGTTTTCTCCATCGCAAATACTCTCATGACGGTCGTCGGAGCAGTCTATTATATCACATTTACAGGCGTGCCTGGAACAGGCGCATATTATGGTTTAATTATGCAGGTGTATACTTGGGTTGCCAAAGTGGCATGGTTTGCACTTGGCTATCCTGCAGATTTCATCGTTCATCCAATGTGGATCCCTTCGTGCATGTTGTTGGATTTGGCATATTGGGCTACGAAGAAGAATAAGCACTCGCTGATATTCTTTGGAGGAGTTTTGGTCGGTATGTCAATGCCGCTGTTCAATATGGTACAGCTGATGCTGATCGCCGATCCGCTAGAAACTGCATTCAAATACCCAAGACCAACATTACCACCATATATGACGCCTATAGAACCGCAAGTCGGTAAGTTCTACAATAGCCCGGTAGCACTGGGAGCGGGAGCTGGATCTGTACTGTCGGTGACATTTGCAGCATTGGGTTGTAAGTTGAATACA
>AB592236
TGTACGCACTACTTATTCATAGTTGTGGTTGCAGTCAACTCAACTTTGTTAACAATTAACTCGGGAGACTATATTTTCTATACTGATTGGGCCTGGACATCATTTGTAGTATTTTCCATTGCCAACACTTTGATGACTGTTGTTGGTGCTGTGTATTATCTTACATTTACTGGTGTACCTGGTACTGCATCGTATTACGGTCTGATTATGCAGGTCTATACATGGGTTGCAAAAGTTGCATGGTTTGCACTTGGTTACCCGGTGGATTTCATCGTTCATCCGATGTGGATTCCATCTTGTATGTTATTGGACTTGGCATATTGGGCGACGAAGAAGAATAAGCACTCGCTGATATTCTTTGGCGGAGTTTTAGTTGGAATGTCAATGCCACTGTTCAGTATGGTACAGTTGATGTTGATAGCAGATCCGCTAGAAACTGCATTCAAGTATCCGAGACCAACATTGCCTCCATACATGACGCCGATAGAGCCGCAGGTAGGTAAGTTCTACAATAGTCCAGTAGCTCTGGGAGCGGGAGCTGGATCGGTACTAGCATGTACATTTGCGGCACTAGGCTGTAAGCTTAATACG
>AB592237
TGTACTCACTACTTATTCATAGTAGTAGTTGCAGTTAACTCCACTTTGTTAACGATTAACTCTGGTGACTATATCTTCTATACTGATTGGGCCTGGACATCATTTGTAGTATTTTCCATTGCCAACACTTTGATGACTGTTGTTGGTGCTGTGTATTATCCTACATTTACTGGTGTGCCTGGTACTGCATCGTATTACGGTCTGATTATGCAGGTCTATACATGGGTTGCAAAAGTTGCATGGTTTGCACTTGGTTACCCGGTGGATTTCATCGTTCATCCGATGTGGATTCCATCTTGTATGTTACTGGACTTGGCATATTGGGCGACGAAGAAGAATAAGCACTCGCTGATATTCTTTGGCGGAGTTTTAGTTGGAATGTCAATGCCACTGTTCAATATGGTACAGTTGATGTTGATAGCAGATCCACTAGAAACTGCATTCAAATACCCGAGACCAACATTGCCTCCATACATGACGCCGATAGAGCCGCAGGTAGGTAAGTTCTACAACAGCCCAGTAGCTCTGGGAGCGGGAGCTGGATCGGTACTAGCATGTACATTTGCGGCATTAGGCTGTAAGCTTAATACG
>AB592238
TGTACACACTACTTATTCATAGTAGTTGTTGCAGTTAACTCTACATTGTTAACAATCAACGCAGGAGATTACATATTCTATACTGACTGGGCTTGGACATCGTACACGGTATTTTCAATATCGCAAACTTTGATGCTTATTGTAGGAGCTACATACTATCTTACATTTACGGGCGTTCCAGGCACAGCGACGTACTACGCTCTAATTATGACAGTATACACATGGATAGCGAAAGGTGCATGGTTTGCACTCGGATATCCGTATGACTTCATTGTAACCCCAGTCTGGTTACCATCAGCAATGCTGTTGGATCTAGTCTATTGGGCAACAAAGAAGAACAAGCACTCCTTGATACTGTTTGGCGGCGTACTGGTAGGAATGTCTTTACCATTATTCAACATGGTAAACCTGATAACAGTAGCAGACCCACTTGAAACGGCATTCAAATATCCAAGACCAACATTGCCACCATATATGACACCAATAGAACCGCAAGTAGGTAAGTTCTATAACAGTCCAGTCGCACTGGGCGCAGGTGCAGGTGCAGTATTGGCATGTACATTTGCAGCATTAGGTTGTAAATTGAACACT
>AB592241
TGTACGCATTACTTATTCATAGTAGTAGTTGCAGTTAACTCCACTATACTAACAATCAACTCAGGAGACTATATCTTCTATACAGACTGGGCTTGGACATCATTTGTGGTATTTTCTATAGCTAATACTCTAATGGTAGTTGTTGGAGCTGTTTACTATATCACGTTTACAGGTGTTCCTGGCACAGGCGCATATTATGGCCTAATTATGCAAGTCTATACTTGGGTCGCTAAAGTTGCATGGTTTGCACTTGGCTATCCTGTGGATTTCATTGTTCATCCAATGTGGATTCCATCTTGTATGCTATTGGACTTGGCGTATTGGGCTACAAAGAAGAATAAGCACTCGCTGATATTCTTTGGTGGAGTTTTAGTCGGAATGTCAATGCCGTTGTTCAACATGGTACAATTGATGTTGATTGCGGATCCGCTCGAAACTGCATTCAAGTATCCAAGACCAACATTGCCTCCATACATGACGCCGATAGAACCGCAGGTAGGTAAGTTCTATAATAGCCCAGTAGCTCTGGGAGCAGGAGCTGGATCTGTCCTGTCGGTGACGTTTGCAGCATTGGGTTGTAAGCTTAATACC
>AB592243
TGTACACACTACTTATTCATAGTAGTTGTTGCAGTTAACTCTACATTGTTAACAATCAACGCAGGAGATTACATATTCTATACTGACTGGGCTTGGACATCGTACACGGTATTTTCAATATCGCAAACTTTGATGCTTATTGTAGGAGCTACATACTATCTTACATTTACGGGCGTTCCAGGCACAGCGACGTACTACGCTCTAATTATGACAGTATACACATGGATAGCAAAAGGTGCATGGTTTGCACTCGGATATCCGTATGACTTCATTGTAACCCCAGTCTGGTTACCATCAGCAATGCTTTTGGATCTAGTCTATTGGGCAACAAAGAAGAACAAGCACTCCTTGATACTGTTTGGCGGCGTACTGGTAGGAATGTCTTTACCATTATTCAACATGGTAAACCTGATAACAGTAGCAGACCCACTTGAAACGGCATTCAAATACCCAAGACCAACATTGCCACCATATATGACACCAATAGAACCGCAAGTAGGTAAGTTCTATAACAGTCCAGTCGCACTGGGCGCAGGTGCAGGTGCCGTATTGGCATGTACATTTGCAGCATTAGGTTGTAAATTGAACACT
>AB592244
TGTACACACTACTTATTCATAGTAGTTGTTGCAGTTAACTCTACATTGTTAACAATCAACGCAGGAGATTACATATTCTATACTGACTGGGCTTGGACATCGTACACGGTATTTTCAATATCGCAAACTTTGATGCTTATTGTAGGAGCTACATACTATCTTACATTTACGGGCGTTCCAGGCACAGCGACGTACTACGCTCTAATTATGACAGTATACACATGGATAGCAAAAGGTGCATGGTTTGCACCCGGATATCCGTATGACTTCATTGTAACCCCAGTCTGGTTACCATCAGCAATGCTTTTGGATCTAGTCTATTGGGCAACAAAGAAGAGCAAGCGCTCCTTGATACTGTTTGGCGGCGTACTGGTAGGAATGTCTTTACCATTATTCAACATGGTAAACCTGATAACAGTAGCAGACCCACTTGAAACGGCATTCAAATACCCAAGACCAACATTGCCACCATATATGACACCAATAGAACCGCAAGTAGGTAAGTTCTATAACAGTCCAGTCGCACTGGGCGCAGGTGCAGGTGCAGTATTGGCATGTACATTTGCAGCATTAGGTTGTAAATTGAACACT
>AB592245
TGTACTCACTATTTATTCATAGTTGTAGTTGCAGTCAACTCAACTTTATTAACAATTAACTCGGGAGACTATATTTTCTACACTGATTGGGCCTGGACATCATTTGTAGTATTTTCCATTGCCAACACTCTGATGACTGTTGTTGGTGCTGTGTATTATCTCACATTTACTGGTGTACCTGGTACTGCGTCATATTACGGTATGATTATGCAGGTCTATACATGGGTTGCAAAAGTTGCATGGTTTGCACTTGGCTATCCAGTAGATTTCATCGTTCATCCGATGTGGATTCCATCTTGTATGTTATTGGACTTGGCATATTGGGCGACAAAGAAGAATAAGCACTCGCTGATATTCTTTGGCGGAGTTTTAGTTGGAATGTCAATGCCACTGTTCAATATGGTACAGCTGATGTTGATAGCAGATCCGCTAGAAACTGCATTCAAGTATCCGAGACCAACATTGCCTCCGTACATGACGCCGATAGAGCCGCAGGTAGGTAAGTTCTACAATAGCCCAGTAGCTCTGGGAGCGGGAGCTGGATCGGTACTAGCATGTACATTTGCAGCATTAGGATGTAAGCTTAACACA
>AB592248
TGTACTCACTATTTATTCATAGTTGTAGTTGCGGTCAACTCAACATTGTTAACAATTAACTCGGGAGACTATATTTTCTACACTGATTGGGCTTGGACATCATTCGTGGTATTCTCAATTGCCAATACTTTGATGACCATTGTCGGTGCTGTGTATTATCTTACATTTACGGGCGTACCTGGTACTGCAACGTACTATGGTCTGATTATGCAAGTCTATACTTGGGTTGCAAAAGTTGCATGGTTTGCACTTGGCTATCCAGTAGATTTCATCGTTCATCCAATGTGGATTCCATCGTGTATGTTGTTGGACTTGGCATATTGGGCGACAAAGAAGAATAAACACTCGCTGATATTCTTTGGTGGAGTTTTAGTTGGAATGTCAATGCCACTGTTCAACATGGTACAGTTGATGTTGATAGCAGATCCACTAGAAACTGCATTCAAGTATCCAAGACCAACATTGCCTCCATACATGACGCCGATAGAACCGCAGGTAGGTAAGTTCTACAATAGCCCAGTAGCTTTGGGAGCGGGAGCTGGATCGGTACTAGCATGTACTTTTGCAGCATTGGGTTGTAAGCTTAACACA
>AB592249
TGTACTCACTACTTATTCATAGTAGTAGTTGCAGTTAACTCCACTTTGTTAACGATTAACTCTGGTGACTATATCTTCTATACTGATTGGGCCTGGACATCATTTGTAGTATTTTCCATTGCCAACACTTTGATGACTGTTGTTGGTGCTGTGTATTATCTTACATTCACTGGTGTGCCTGGTACTGCATCGTATTACGGTCTGATTATGCAGGTCTATACATGGGTTGCAAAAGTTGCATGGTTTGCACTTGGTTACCCGGTGGATTTCATCGTTCATCCGATGTGGATTCCATCTTGTATGTTACTGGACTTGGCATATTGGGCGACGAAGAAGAATAAGCACTCGCTGATATTCTTTGGCGGAGTTTTAGTTGGAATGTCAATGCCACTGTTCAATATGGTACAGTTGATGTTGATAGCAGATCCACTAGAAACTGCATTCAAATACCCGAGACCAACATTGCCTCCATACATGACGCCGATAGAGCCGCAGGTAGGTAAGTTCTACAACAGCCCAGTAGCTCTGGGAGCGGGAGCTGGATCGGTACTAGCATGTACATTTGCGGCATTAGGCTGTAAGCTTAATACG
>AB592251
TGTACACACTACTTATTCATAGTAGTTGTTGCAGTTAACTCTACATTGTTAACAATCAACGCAGGAGATTACATATTCTATACTGACTGGGCTTGGACATCGTACACGGTATTTTCAATATCGCAAACTTTGATGCTTATTGTAGGAGCTACATACTATCTTACATTTACGGGCGTTCCAGGCACAGCGACGTACTACGCTCTAATTATGACAGTATACACATGGATAGCAAAAGGTGCATGGTTTGCACTCGGATATCCGTATGACTTCATTGTAACCCCAGTCTGGTTACCATCAGCAATGCTTTTGGATCTAGTCTATTGGGCAACAAAGAAGAACAAGCACTCCTTGATACTGTTTGGCGGCGTACTGGTAGGAATGTCTTTACCATTATTCAACATGGTAAACCTGATAACAGTAGCAGACCCACTTGAAACGGCATTCAAATACCCAAGACCAACATTGCCACCATATATGACACCAATAGAACCGCAAGTAGGTAAGTTCTATAACAGTCCAGTCGCACTGGGCGCAGGTGCAGGTGCAGTATTGGCATGTACATTTGCAGCATTAGGTTGTAAATTGAACCCT
>AB592252
TGTACACACTACTTATTCATAGTAGTTGTTGCAGTTAACTCTACATTGTTAACAATCAACGCAGGAGATTACATATTCTATACTAACTGGGCTTGGACACCGTACACGATATTTTCAATATCGCAAACTTTGATGCTTATTGTAGGAGCTACATACTATCTTACATTTACGGGCGTTCCAGGCACAGCGACGTACTACGCTCTAATTATGACAGTATACACATGGATAGCAAAAGGTGCATGGTTTGCACTCGGATATCCGTATGACTTCATTGTAACCCCAGTCTGGTTACCATCAGCAATGCTTTTGGATCTAGTCTATTGGGCAACAAAGAAGAACAAGCACTCCTTGATACTGTTTGGCGGCGTACTGGTAGGAATGTCTTTACCATTATTCAACATGGTAAACCTGATAACAGTAGCAGACCCACTTGAAACGGCATTCAAATACCCAAGACCAACATTGCCACCATATATGACACCAATAGAACCGCAAGTAGGTAAGTTCTATAACAGTCCAGTCGCACTGGGCGCAGGTGCAGGTGCAGTATTGGCATGTACATTTGCAGCATTAGGTTGTAAATTGAACACT
>AB592253
TGTACACACTACTTATTCATAGCAGTTGTTGCAGTTAACTCTCCATTGTTAACAATCAACGCAGGAGATTACATATTCTATACTGACTGGGCTTGGACATCGTACACGGTATTTTCAATATCGCAAACTTTGATGCTTATTGTAGGAGCTACATACTATCTTACATTTACGGGCGTTCCAGGCACAGCGACGTACTACGCTCTAATTATGACAGTATACACATGGATAGCAAAAGGTGCATGGTTTGCACTTGGATATCCGTATGACTTCATTGTAACCCCAGTCTGGTTACCATCAGCAATGCTTTTGGATCTAGTCTATTGGGCAACAAAGAAGAACAAGCACTCCTTGATACTGTTTGGCGGCGTACTGGTAGGAATGTCTTTACCATTATTCAACATGGTAAACCTGATAACAGTAGCAGACCCACTTGAAACGGCATTCAAATACCCAAGACCAACATTGCCACCATATATGACACCAATAGAACCGCAAGTAGGTAAGTTCTATAACAGTCCAGTCGCACTGGGCGCAGGTGCAGGTGCAGTATTGGCATGTACATTTGCAGCATTAGGTTGTAAATTGAACACT
>AB592256
TGTACACACTACTTATTCATAGTAGTTGTTGCAGTTAACTCTACATTGTTAACAATCAACGCAGGAGATTACATATTCTATACTGACTGGGCTTGGACATCGTACACGGTATTTTCAATATCGCAAACTTTGATGCTTATTGTAGGAGCTACATACTATCTTACATTTACGGGCGTTCCAGGCACAGCGACGTACTACGCTCTAATTATGACAGTATACACATGGATAGCAAAAGGTGCATGGTTTGCACTCGGATATCCGTATGACTTCATTGTGACCCCAGTCTGGTTACCATCGGCAATGCTTTTGGATCTAGTCTATTGGGCAACAAAGAAGAACAAGCACTCCTTGATACTGTTTGGCGGCGTACTGGTAGGAATGTCTTTACCATTATTCAACATGGTAAACCTGATAACAGTAGCAGACCCACTTGAAACGGCATTCAAATACCCAAGACCAACATTGCCACCATATATGACACCAATAGAACCGCAAGTAGGTAAGTTCTATAACAGTCCAGTCGCACTGGGCGCAGGTGCAGGTGCAGTATTGGCATGTACATTTGCAGCATTAGGTTGTAAATTGAACACT
>AB592257
TGTACTCATTATTTATTCATAGTTGTAGTTGCAGTCAACTCAACATTGTTAACAATTAACTCGGGAGACTATATTTTCTACACTGATTGGGCTTGGACATCATTCGTGGTATTCTCAATTGCCAACACTTTGATGACTATTGTCGGTGCTGTGTATTATCTTACATTTACGGGCGTACCTGGTACTGCAACGTACTATGGTCTGATTATGCAAGTCTATACTTGGGTTGCAAAAGTCGCATGGTTTGCACTTGGCTACCCAGTAGATTTCATCGTTCATCCAATGTGGATTCCATCGTGTATGTTGTTGGACTTGGCATATTGGGCGACAAAGAAGAATAAACACTCGCTGATATTCTTTGGTGGAGTTTTAGTTGGAATGTCAATGCCACTGTTCAACATGGTACAGTTGATGTTGATAGCAGATCCACTAGAAACTGCATTCAAGTATCCAAGACCAACATTGCCTCCATACATGACGCCGATAGAACCGCAGGTAGGTAAGTTCTACAATAGCCCAGTAGCTTTGGGAGCGGGAGCTGGATCGGTACTAGCATGTACATTTGCAGCATTGGGTTGTAAGATGAATACG
>AB592258
TGTACACACTACTTATTCATAGTAGTTGTTGCAGTTAACTCTACATTGTTAACAATCAACGCAGGAGATTACATATTCTATACTGACTGGGCTTGGACATCGTACACGGTATTTTCAATATCGCAAACTTTGATGCTTATTGTAGGAGCTACATACTATCTTACATTCACGGGCGTTCCAGGCACAGCGACGTACTACGCTCTAATTATGACAGTATACACATGGATAGCAAAAGGTGCATGGTTTGCACTCGGATATCCGTATGACTTCATTGTAACCCCAGTCTGGTTACCATCAGCAATGCTTTTGGATCTAGTCTATTGGGCAACAAAGAAGAACAAGCACTCCTTGATACTGTTTGGCGGCGTACTGGTAGGAATGTCTTCACCATTATTCAATATGGTAAACCTGATAACAGTAGCAGACCCACTTGAAACGGCATTCAAGTACCCAAGACCAACATTGCCACCATATATGACACCAATAGAACCGCAAGTAGGTAAGTTCTATAACAGTCCAGTCGCACTGGGCGCAGGTGCAGGTGCAGTATTGGCATGTACATTTGCAGCATTAGGTTGTAAATTGAACACT
>AB592260
TGTACTCATTATCTATTCATAGTTGTAGTTGCAGTCAACTCAACTTTGTTAACAATTAACTCTGGAGATTATATCTTCTACACTGATTGGGCTTGGACATCATTCGTGGTATTCTCAATTGCCAACACTTTGATGACTATTGTCGGTGCTGTGTATTATCTTACATTTACGGGCGTACCTGGTACTGCAACGTACTATGGTCTGATTATGCAAGTCTATACTTGGGTTGCAAAAGTTGCATGGTTTGCACTTGGCTACCCAGTAGATTTCATCGTTCATCCAATGTGGATTCCATCGTGTATGTTGTTGGACTTGGCATATTGGGCGACAAAGAAGAATAAACACTCGCTGATATTCTTTGGTGGAGTTTTAGTTGGAATGTCAATGCCACTGTTCAACATGGTACAGTTGATGTTGATAGCAGATCCACTAGAAACTGCATTCAAGTATCCAAGACCAACATTGCCTCCATACATGACGCCGATAGAACCGCAGGTAGGTAAGTTCTACAATAGCCCAGTAGCTTTGGGAGCGGGAGCTGGATCGGTATTAGCATGTACATTTGCAGCATTGGGTTGTAAGATGAATACG
>AB592262
TGTACACACTACTTATTCATAGTAGTTGTTGCAGTTAACTCTACATTGTTAACAATCAACGCAGGAGATTACATATTCTATACTGACTGGGCTTGGACATCGTACACGGTATTTTCAATATCGCAAACTTTGATGCTTATTGTAGGAGCTACATACTATCTTACATTTACGGGCGTTCCAGGCACAGCGACGTACTACGCTCTAATTATGACAGTATACACATGGATAGCAAAAGGTGCATGGTTTGCACTCGGATATCCGTATGACTTCATTGTAACCCCAGTCTGGTTACCATCAGCAATGCTGTTGGATCTAGTCTATTGGGCAACAAAGAAGAACAAGCACTCCTTGATACTGTTTGGCGGCGTACTGGTAGGAATGTCTTTACCATTATTCAACATGGTAAACCTGATAACAGTAGCAGACCCACTTGAAACGGCATTCAAATATCCGAGACCAACATTGCCACCATATATGACACCAATAGAACCGCAAGTAGGTAAGTTCTATAACAGTCCAGTCGCACTGGGCGCAGGTGCAGGTGCAGTATTGGCATGTACATTTGCAGCATTAGGTTGTAAATTGAACACT
>AB592263
TGTACGCACTACTTATTCATAGTAGTAGTTGCAGTTAACTCCACTTTACTAACAATCAACTCAGGAGACTATATCTTCTATACAGACTGGGCTTGGACATCATTTGTAGTATTTTCCATAGCTAATACCCTGATGACAGTGGTAGGTGCTGTTTACTATATCACATTTACAGGTGTTCCTGGCACAGGCGCATATTATGGCCTGATTATGCAAGTCTATACTTGGGTCGCTAAAGTTGCATGGTTTGCACTTGGCTATCCTGTGGATTTCATTGTTCATCCAATGTGGATTCCATCTTGTATGCTATTGGACTTGGCGTATTGGGCTACAAAGAAGAATAAGCACTCGCTGATATTCTTTGGTGGAGTTTTAGTCGGAATGTCAATGCCGTTGTTCAACATGGTACAATTGATGTTGATTGCGGATCCGCTCGAAACTGCATTCAAGTATCCAAGACCAACATTGCCTCCATACATGACGCCGATAGAACCGCAGGTAGGTAAGTTCTATAATAGCCCAGTAGCTCTGGGAGCAGGAGCTGGATCTGTCCTGTCGGTGGCGTTTGCAGCATTGGGTTGTAAGCTTAATACC
>AB592264
TGTACACGCTACTTATTCATAGTAGTTGTTGCAGTTAACTCTACATTGTTAACAATCAACGCAGGAGATTACATATTCTATACTGACTGGGCTTGGACATCGTACACGGTATTTTCAATATCGCAAACTTTGATGCTTATTGTAGGAGCTACATACTATCTTACATTTACGGGCGTTCCAGGCACAGCGACGTACTACGCTCTAATTATGACAGTATACACATGGATAGCAAAAGGTGCATGGTTTGCACTCGGATATCCGTATGACTTCATTGTAACCCCAGTCTGGTTACCATCAGCAATGCTGTTGGATCTAGTCTATTGGGCGACAAAGAAGAACAAGCACTCCTTGATACTGTTTGGCGGCGTACTGGTAGGAATGTCTTTACCATTATTCAACATGGTAAACCTGATAACAGTAGCAGACCCACTTGAAACGGCATTCAAATATCCAAGACCAACATTGCCACCATATATGACACCAATAGAACCGCAAGTAGGTAAGTTCTATAACAGTCCAGTCGCACTGGGCGCAGGTGCAGGTGCAGTATTGGCATGTACATTTGCAGCATTAGGTTGTAAATTGAACACT
>AB592266
TGTACACACTACTTATTCATAGTAGTTGTTGCAGTTAACTCTACATTGTTAACAATCAACGCAGGAGATTACATATTCTATACTGACTGGGCTTGGACATCGTACACGGTATTTTCAATATCGCAAACTTTGATGCTTATTGTAGGAGCTACATACTATCTTACATTTACGGGCGTTCCAGGCACAGCGACGTACTACGCACTAATTATGACAGTATACACATGGATAGCAAAAGGTGCATGGTTCGCACTCGGATATCCATATGACTTCATTGTAACCCCAGTCTGGTTACCATCAGCAATGCTTTTGGATCTAGTCTATTGGGCAACAAAGAAGAACAAGCACTCCTTGATACTGTTTGGCGGCGTACTGGTAGGAATGTCTTTACCATTATTCAATATGGTAAACCTGATAACAGTAGCAGACCCACTTGAAACGGCATTCAAATACCCAAGACCAACATTGCCACCATATATGACACCAATAGAACCGCAAGTAGGTAAGTTCTATAACAGTCCAGTAGCACTGGGCGCAGGTGCAGGTGCAGTATTGGCATGTACATTTGCAGCATTAGGTTGTAAATTGAACACT
>AB592267
TGTACGCATTATCTATTCATAGTTGTAGTTGCAGTTAATTCTACTCTGTTAACTATCAATTCTGGAGACTATATCTTCTATACAGACTGGGCATGGACTTCCTTTGTAGTTTTCTCCATCGCAAATACTCTCATGACGGTCGTCGGAGCAGTCTATTATATCACATTTACAGGCGTGCCTGGAACAGGCGCATATTATGGTTTAATTATGCAGGTGTATACTTGGGTTGCCAAAGTGGCATGGTTTGCACTTGGCTATCCTGCAGATTTCATCGTTCATCCAATGTGGATCCCTTCGTGCATGTTGTTGGATCTGGCATATTGGGCTACGAAGAAGAATAAGCACTCGCTGATATTCTTTGGAGGAGTTTTGGTCGGTATGTCAATGCCGCTGTTCAATATGGTACAGCTGATGCTGATCGCCGATCCGCTAGAAACTGCATTCAAATACCCAAGACCAACATTACCACCATATATGACGCCTATAGAACCGCAAGTCGGTAAGTTCTACAATAGCCCGGTAGCACTGGGAGCGGGAGCTGGATCTGTACTGTCGGTGACATTTGCAGCATTGGGTTGTAAGTTGAACACA
>AB592268
TGTACACACTACTTATTCATAGTAGTTGTTGCAGTTAACTCTACATTGTTAACAATCAACGCAGGAGATTACATATTCTATACTGACTGGGCTTGGACATCGTACACGGTATTTTCAATATCGCAAACTTTGATGCTTATTGTAGGAGCTACATACTATCTTACATTTACGGGCGTTCCAGGCACAGCGACGTACTACGCTCTAATTATGACAGTATACACATGGATAGCAAAAGGTGCATGGTTTGCACTCGGATATCCGTATGACTTCATTGTAACCCCAGTCTGGTTACCATCAGCAATGCTTTTGGATCTAGTCTATTGGGCAACAAAGAAGAACAAGCACTCCTTGATACTGTTTGGCGGCGTACTGGTAGGAATGTCTTTACCATTATTCAACATGGTAAACCTGATAACAGTAGCAGACCCACTTGAAACGGCATTCAAATACCCAAGACCAACATTGCCACCATATATGACACCAATAGAACCGCAAGTAGGTAAGTTCTATAACAGTCCAGTCGCACTGGGCGCAGGTGCAGGTGCAGTATTGGCATGTACATGTGCAGCATTAGGTTGTAAATTGAACACT
>AB592269
TGTACGCATTACTTATTCATAGTAGTAGTTGCAGTCATCTCAACTTTATTAACAATTAACTCAGGAGACTATATCTTCTATACAGACTGGGCTTGGACATCATTTGTAGTATTTTCCATAGCTAATACCTTGATGACAGTGGTAGGTGCTGTTTACTATATCACGTTTACAGGTGTTCCTGGCACAGGCGCATATTATGGCCTGATTATGCAAGTCTATACTTGGGTCGCTAAAGTTGCATGGTTTGCACTTGGCTATCCTGTGGATTTCATTGTTCATCCAATGTGGATTCCATCTTGTATGCTATTGGACTTGGCGTATTGGGCTACAAAGAAGAATAAACACTCGCTGATATTCTTTGGTGGAGTTTTAGTCGGAATGTCAATGCCGTTGTTCAACATGGTACAATTGATGTTGATTGCGGATCCGCTCGAAACTGCATTCAAGTATCCAAGACCAACATTGCCTCCATACATGACGCCGATAGAACCGCAGGTAGGTAAGTTCTACAATAGCCCAGTAGCTCTGGGAGCGGGAGCTGGATCTGTCCTGTCGGTGACGTTCGCAGCATTGGGTTGTAAGCTTAATACT
>AB592270
TGTACGCATTATCTATTCATAGTTGTAGTTGCAGTCAATTCTACACTGTTAACCATCAATTCTGGAGACTATATCTTCTATACAGATTGGGCATGGACTTCCTTTGTAGTTTTCTCCATCGCAAACACTCTCATGACGGTCGTCGGAGCAGTTTATTATATTACATTTACAGGCGTGCCTGGAACAGGCGCATATTATGGTTTAATTATGCAAGTCTATACTTGGGTTGCCAAAGTGGCATGGTATGCACTTGGCTATCCTGCAGATTTCATCGTTCATCCAATGTGGATTCCATCATGCATGTTGTTGGATTTGGCATATTGGGCTACGAAGAAGAATAAACACTCGCTGATATTCTTTGGAGGAGTTTTGGTCGGTATGTCAATGCCGCTGTTCAATATGGTACAGTTGATGTTGATCGCCGATCCGCTAGAAACTGCATTCAAGTACCCAAGACCAACATTACCACCATATATGACGCCTATAGAACCGCAGGTCGGTAAGTTCTACAATAGCCCGGTAGCACTGGGAGCGGGAGCTGGATCTGTACTGTCGGTGACATTTGCAGCATTGGGTTGTAAGTTGAATACA
>AB592271
TGTACTCACTATTTATTCATAGTTGTAGTTGCGGTCAACTCAACATTGTTAACAATTAACTCGGGAGACTATATTTTCTACACTGATTGGGCTTGGACATCATTCGTGGTATTCTCAATTGCCAACACTTTGATGACCATTGTCGGTGCTGTGTATTATCTTACATTTACAGGCGTACCTGGTACTGCAACGTACTATGGTCTGATTATGCAAGTCTATACTTGGGTTGCAAAAGTTGCATGGTTTGCACTTGGCTATCCGGTAGATTTCATCGTTCATCCAATGTGGATTCCATCGTGTATGTTGTTGGACTTGGCATATTGGGCGACAAAGAAGAATAAGCACTCGCTGATATTCTTTGGTGGAGTTTTAGTTGGAATGTCAATGCCACTGTTCAACATGGTACAGTTGATGTTGATAGCGGATCCACTAGAAACTGCATTCAAGTATCCAAGACCAACATTGCCACCATACATGACGCCGATAGAACCGCAGGTAGGTAAGTTCTACAATAGCCCAGTAGCTTTGGGAGCGGGAGCTGGATCGGTACTAGCATGTACATTTGCGGCATTAGGTTGTAAGCTTAACACA
>AB592272
TGTACTCACTACTTATTCATAGTTGTAGTTGCAGTCAATTCCACTTTGTTAACAATTAACTCTGGAGATTATATCTTCTATACAGATTGGGCCTGGACATCATTTGTAGTATTCTCAATTGCTAATACTCTGATGACTGTTGTTGGTGCTGTGTATTATCTTACATTTACTGGCGTACCTGGTACGGCAACGTATTATGGTCTGATTATGCAAGTCTATACATGGGTTGCAAAAGTTGCGTGGTTTGCACTTGGCTATCCAGTGGATTTCATCGTTCATCCGATGTGGATTCCATCTTGTATGTTATTGGACTTGGCGTATTGGGCGACGAAGAAGAATAAGCACTCGCTGATATTCTTTGGTGGAGTTTTAGTCGGAATGCCAATGCCACTGTTCAATATGGTACAGTTGATGTTAATTGCGGATCCACTAGAAACTGCATTCAAGTATCCAAGACCAACATTGCCTCCATACATGACGCCTATAGAACCGCAGGTCGGTAAGTTCTACAATAGCCCAGTAGCTCTAGGAGCGGGAGCTGGATCGGTACTAGCATGTACATTTGCAGCATTAGGTTGTAAGCTTAATACG
>AB592273
TGTACGCATTATCTATTCATAGTTGTAGTTGCAGTCAATTCTACTCTGTTAACTATCAATTCTGGAGACTATATCTTCTATACAGACTGGGCATGGACTTCCTTTGTAGTTTTCTCCATCGCAAATACTCTCATGACGGTCGTCGGAGCAGTCTATTATATCACATTTACAGGCGTGCCTGGAACAGGCGCATATTATGGTTTAATTATGCAGGTGTATACTTGGGTTGCCAAAGTGGCATGGTTTGCACTTGGCTATCCTGCAGATTTCATCGTTCATCCAATGTGGATCCCTTCGTGCATGTTGTTGGATTTGGCATATTGGGCTACGAAGAAGAATAAGCACTCGCTGATATTCTTTGGAGGAGTTTTGGTCGGTATGTCAATGCCGCTGTTCAATATGGTACAGCTGATGCTGATCGCCGATCCGCTAGAAACTGCATTCAAATACCCAAGACCAACATTACCACCATATATGACGCCTATAGAACCGCAGGTCGGTAAGTTCTACAATAGCCCGGTAGCACTGGGAGCGGGAGCTGGATCTGTACTGTCGGTGACATTTGCAGCATTGGGTTGTAAGTTGAATACA
>AB592274
TGTACTCACTATTTATTCATAGTTGTAGTTGCGGTCAACTCAACATTGTTAACAATTAACTCGGGAGACTATATTTTCTACACTGATTGGGCTTGGACATCATTTGTGGTATTCTCAATTGCCAATACTTTGATGACCATTGTCGGTGCTGTGTATTATCTTACATTTACAGGCGTACCTGGTACTGCAACGTACTATGGTCTGATTATGCAAGTCTATACTTGGGTTGCAAAAGTTGCATGGTTTGCACTTGGCTATCCGGTAGATTTCATCGTTCATCCAATGTGGATTCCATCGTGTATGTTGTTGGACTTGGCATATTGGGCGACAAAGAAGAATAAGCACTCGCTGATATTCTTTGGTGGAGTTTTAGTTGGAATGTCAATGCCACTGTTCAACATGGTACAGTTGATGTTGATAGCAGATCCACTAGAAACTGCATTCAAGTATCCAAGACCAACATTGCCTCCATACATGACGCCGATAGAACCGCAGGTAGGTAAGTTCTACAATAGCCCAGTAGCTTTGGGAGCGGGAGCTGGATCGGTACTAGCATGTACATTTGCAGCATTGGGTTGTAAGATGAATACG
>AB592276
TGTACTCATTATCTATTCATAGTTGTAGTTGCAGTCAACTCAACATTGTTAACAATTAACTCGGGAGACTATATTTTCTACACTGATTGGGCTTGGACATCATTCGTGGTATTCTCAATCGCCAATACTTTGATGACCATTGTCGGTGCTGTGTATTATCTTACATTTACGGGCGTACCTGGTACTGCAACGTACTATGGTCTGATTATGCAAGTCTATACTTGGGTTGCAAAAGTTGCATGGTTTGCACTTGGCTATCCAGTAGATTTCATCGTTCATCCAATGTGGATTCCATCGTGTATGTTGTTGGACTTGGCATATTGGGCGACAAAGAAGAATAAACACTCGCTGATATTCTTTGGTGGAGTTTTAGTTGGAATGTCAATGCCACTGTTCAACATGGTACAGTTGATGTTGATAGCAGATCCACTAGAAACTGCATTCAAGTATCCAAGACCAACATTGCCTCCATACATGACGCCGATAGAACCGCAGGTAGGTAAGTTCTACAATAGCCCAGTAGCTTTGGGAGCGGGAGCTGGATCGGTACTAGCATGTACATTTGCAGCATTGGGTTGTAAGATGAATACG
>AB592277
TGTACTCACTACTTATTCATAGTAGTAGTTGCAGTTAACTCCACTTTGTTAACAATTAACTCTGGTGACTATATCTTCTATACTGATTGGGCCTGGACATCATTTGTAGTATTTTCCATTGCCAACACTTTGATGACTGTTGTTGGTGCTGTGTATTATCTTACATTTACTGGTGTACCTGGTACAGCATCGTATTACGGTCTGATTATGCAGGTCTATACATGGGTTGCAAAAGTTGCATGGTTTGCACTTGGCTACCCGGTGGATTTCATCGTTCATCCGATGTGGATTCCATCTTGTATGTTACTGGACTTGGCATATTGGGCGACGAAGAAGAATAAGCACTCGCTGATATTCTTTGGCGGAGTTTTAGTTGGAATGTCAATGCCACTGTTCAATATGGTACAGTTGATGTTGATAGCAGATCCGCTAGAAACTGCATTCAAATATCCGAGACCAACATTGCCTCCATACATGACGCCGATAGAGCCGCAGGTAGGTAAGTTCTACAATAGCCCAGTAGCTCTGGGAGCGGGAGCTGGATCGGTACTAGCATGTACATTTGCGGCATTAGGCTGTAAGATGAATACA
>AB592278
TGTACTCATTATTTATTCATAGTTGTAGTTGCAGTCAACTCAACTTTGTTAACAATTAACTCTGGAGATTATATCTTCTACACTGATTGGGCTTGGACATCATTTGTCGTATTCTCAATTGCCAACACTTTGATGACCATTGTTGGTGCTGTGTATTATCTTACATTTACAGGCGTGCCTGGTACTGCAACGTACTATGGTCTGATTATGCAAGTCTATACTTGGGTTGCAAAAGTTGCATGGTTTGCACTTGGCTATCCGGTAGATTTCATTGTTCATCCAATGTGGATTCCATCGTGTATGCTGTTGGATTTGGCATATTGGGCGACAAAGAAGAATAAACACTCGCTGATATTCTTTGGTGGAGTTTTAGTTGGAATGTCAATGCCACTGTTCAACATGGTACAGTTGATGTTGATAGCAGATCCACTAGAAACTGCATTCAAGTATCCAAGACCAACATTGCCTCCATACATGACGCCGATAGAACCGCAGGTAGGTAAGTTCTACAATAGCCCAGTAGCTTTGGGAGCGGGAGCTGGATCGGTATTAGCATGTACATTTGCAGCATTGGGTTGTAAGATGAATACG
>AB592282
TGTACGCATTATCTATTCATAGTTGTAGTTGCAGTTAATTCTACTCTGTTAGCTATCAATTCTGGAGACTATATCTTCTATACAGACTGGGCATGGACTTCCTTTGTAGTTTTCTCCATCGCAAATACTCTCATGACGGTCGTCGGAGCAGTCTATTATATCACATTTACAGGCGTGCCTGGAACAGGCGCATATTATGGTTTAATTATGCAGGTGTATACTTGGGTTGCCAAAGTGGCATGGTTTGCACTTGGCTATCCTGCAGATTTCATCGTTCATCCAATGTGGATCCCTTCGTGCATGTTGTTGGATTTGGCATATTGGGCTACGAAGAAGAATAAGCACTCGCTGATATTCTTTGGAGGAGTTTTGGTCGGTATGTCAATGCCGCTGTTCAATATGGTACAGCTGATGCTGATCGCCGATCCGCTAGAAACTGCATTCAAATACCCAAGACCAACATTACCACCATATATGACGCCTATAGAACCGCAAGTCGGTAAGTTCTACAATAGCCCGGTAGCACTGGGAGCGGGAGCTGGATCTGTACTGTCGGTGACATTTGCAGCATTGGGTTGTAAGTTGAATACA
>AB592283
TGTACACATTATCTATTCATAGTTGTAGTTGCAGTCAATTCTACTCTGTTAACTATCAATTCTGGAGACTATATTTTCTATACAGATTGGGCATGGACTTCCTTTGTAGTTTTCTCCATCGCAAACACTCTCATGACGGTCGTCGGAGCAGTTTATTATATTACATTTACAGGCGTGCCTGGAACAGGCGCATATTATGGTTTAATTATGCAAGTCTATACTTGGGTTGCCAAAGTGGCATGGTATGCACTTGGCTATCCTGCAGATTTCATCGTTCATCCAATGTGGATTCCATCATGCATGTTGTTGGATTTGGCATATTGGGCTACGAAGAAGAATAAGCACTCGCTGATATTCTTTGGAGGAGTTTTGGTCGGTATGTCAATGCCGTTGTTCAATATGGTACAGCTAATGTTGATCGCCGATCCGCTAGAAACTGCATTCAAGTACCCAAGACCAACATTACCACCATATATGACGCCTATAGAACCGCAGGTCGGTAAGTTCTACAATAGCCCGGTAGCACTGGGAGCGGGAGCTGGATCTGTACTGTCGGTGACATTTGCAGCATTGGGTTGTAAGTTGAATACA
>AB592286
TGTACGCATTATCTATTCATAGTTGTAGTTGCAGTTAATTCTACTCTGTTAACTATCAATTCTGGAGACTATATCTTCTATACAGACTGGGCATGGACTTCCTTTGTAGTTTTCTCCATCGCAAATACTCTCATGACGGTCGTCGGAGCAGTCTATTATATCACATTTACAGGTGTACCTGGAACAGGCGCATATTATGGTTTAATTATGCAAGTCTATACTTGGGTTGCCAAAGTGGCGTGGTTTGCACTTGGCTATCCTGCAGATTTTATCGTTCATCCAATGTGGATTCCATCATGCATGTTGTTGGATTTGGCATATTGGGCTACGAAGAAGAATAAGCACTCGCTGATATTCTTTGGAGGAGTTTTGGTCGGTATGTCAATGCCGCTGTTCAATATGGTTCAGCTAATGTTGATCGCCGATCCGCTAGAAACTGCATTCAAGTATCCAAGACCAACATTACCACCATATATGACGCCTATAGAACCGCAAGTCGGCAAGTTCTACAATAGCCCGGTAGCACTGGGAGCGGGAGCTGGATCTGTACTGTCGGTGACATTTGCAGCATTGGGTTGTAAGTTGAATACA
>AB592289
TGTACGCATTATCTATTCATAGTTGTCGTTGCAGTTAATTCCACTCTGTTAACCATCAATTCTGGAGACTATATCTTCTATACAGATTGGGCATGGACTTCCTTTGTAGTTTTCTCCATCGCAAACACTCTCATGACGGTCGTCGGAGCAGTTTATTATATTACATTTACAGGCGTGCCTGGAACAGGCGCATATTATGGTTTAATTATGCAAGTCTATACTTGGGTTGCCAAAGTGGCATGGTATGCACTTGGCTATCCTGCAGATTTCATCGTTCATCCAATGTGGATTCCATCATGCATGTTGTTGGATTTGGCATATTGGGCTACGAAGAAGAATAAACACTCGCTGATATTCTTTGGAGGAGTTTTGGTCGGTATGTCAATGCCGCTGTTCAATATGGTACAGTTGATGTTGATCGCCGATCCGCTAGAAACTGCATTCAAGTATCCAAGACCAACATTACCACCATATATGACGCCTATAGAACCGCAAGTCGGTAAGTTCTACAATAGCCCGGTAGCACTGGGAGCGGGAGCTGGATCTGTACTGTCGGTGACATTTGCAGCATTGGGTTGTAAGTTGAATACA
>AB592291
TGTACGCATTATCTATTCATAGTTGTAGTTGCAGTTAATTCTACATTGTTAACCATCAATTCTGGAGACTATATCTTCTATACAGACTGGGCATGGACTTCCTTTGTAGTTTTCTCCATCGCAAACACTCTCATGACGGTCGTCGGAGCAGTTTATTATATTACATTTACAGGCGTGCCTGGAACAGGCGCATATTATGGTTTAATTATGCAAGTCTATACTTGGGTTGCCAAAGTGGCATGGTATGCACTTGGCTATCCTGCAGATTTTATCGTTCATCCAATGTGGATTCCATCGTGTATGTTGTTGGATTTGGCATATTGGGCTACGAAGAAAAATAAGCACTCGCTGATATTCTTTGGAGGAGTTTTGGTCGGTATGTCAATGCCGCTGTTCAATATGGTACAGTTGATGTTGATCGCCGATCCGCTAGAAACTGCATTCAAGTACCCAAGACCAACATTACCACCATATATGACGCCTATAGAACCGCAGGTAGGTAAGTTCTACAATAGCCCGGTAGCACTGGGAGCGGGAGCTGGATCTGTACTGTCGGTGACATTTGCAGCATTGGGTTGTAAGTTGAATACA
>AB592293
TGTACGCATTATCTATTCATAGTTGTAGTTGCAGTCAATTCTACACTGTTAACCATCAATTCTGGAGACTATATCTTCTACACTGATTGGGCTTGGACATCATTTGTCGTATTCTCAATTGCCAACACTTTGATGACTATTGTTGGTGCTGTGTATTATCTTACATTTACAGGCGTACCTGGTACTGCAACGTACTATGGTCTGATTATGCAAGTCTATACTTGGGTTGCAAAAGTTGCATGGTTTGCACTCGGCTATCCGGTAGATTTCATCGTTCATCCAATGTGGATTCCATCGTGTATGCTGTTGGACTTGGCATATTGGGCGACAAAGAAGAATAAACACTCGCTGATATTCTTTGGTGGGGTTTTAGTTGGAATGTCAATGCCACTGTTCAACATGGTACAGTTGATGTTGATAGCGGATCCACTAGAAACTGCATTCAAGTATCCAAGACCAACATTGCCACCATACATGGCGCCGATAGAACCGCAGGTAGGTAAGTTCTACAATAGCCCAGTAGCTTTGGGAGCGGGAGCTGGATCGGTACTAGCATGTACATTTGCGGCATTAGGTTGTAAGCTTAACACA
>AB592294
TGTACGCATTATCTATTCATAGTTGTAGTTGCAGTCAATTCTACATTGTTAACCATCAATTCTGGAGACTATATCTTCTATACAGATTGGGCATGGACTTCCTTTGTAGTTTTCTCCATCGCAAACACTCTCATGACGGTCGTCGGAGCAGTTTATTATATTACATTTACAGGCGTGCCTGGAACAGGCGCATATTATGGTTTAATTATGCAAGTCTATACTTGGGTTGCCAAAGTGGCATGGTATGCACTTGGCTATCCTGCAGATTTCATCGTTCATCCAATGTGGATTCCATCATGCATGTTGTTGGATTTGGCATATTGGGCTACGAAGAAGAATAAACACTCGCTGATATTCTTTGGAGGAGTTTTGGTCGGTATGTCAATGCCGCTGTTCAATATGGTACAGTTGATGTTGATTGCCGATCCACTAGAAACTGCATTCAAGTACCCAAGACCAACATTACCACCATATATGACGCCTATAGAACCGCAAGTCGGCAAGTTCTACAATAGCCCGGTAGCACTGGGAGCGGGAGCTGGATCTGTACTGTCGGTGACATTTGCAGCATTGGGTTGTAAGTTGAATACA
>AB592295
TGTACTCACTATTTATTCATAGTTGTAGTTGCAGTTAACTCAACTTTGTTAACAATTAACTCGGGAGATTATATCTTCTACACTGATTGGGCTTGGACATCGTTTGTCGTATTCTCAATTGCCAACACTTTGATGACTATTGTTGGTGCTGTGTATTATCTTACATTTACAGGCGTACCTGGTACTGCAACGTACTATGGTCTGATTATGCAAGTCTATACTTGGGTTGCAAAAGTTGCATGGTTTGCACTTGGTTATCCGGTAGATTTCATCGTTCATCCGATGTGGATTCCATCGTGTATGTTGTTAGACTTGGCATATTGGGCGACAAAGAAAAATAAACACTCGCTGATATTCTTTGGTGGAGTTTTAGTTGGAATGTCAATGCCACTGTTCAACATGGTACAGTTGATGTTGATAGCGGATCCGCTAGAAACTGCATTCAAGTATCCAAGACCAACATTGCCTCCATACATGACGCCGATAGAACCGCAGGTAGGTAAGTTCTACAATAGCCCAGTAGCTCTGGGAGCGGGAGCTGGAGCGGTACTAGCATGTACATTTGCAGCATTAGGTTGTAAGTTGAATACG
>AB592296
TGTACGCACTACTTATTCATAGTAGTAGTTGCAGTTAATTCCACTTTATTAACAATTAACTCAGGAGACTATATCTTCTATACAGACTGGGCTTGGACATCATTTGTGGTATTTTCTATAGCTAATACTCTAATGGTAGTTGTTGGAGCTGTTTACTATATCACGTTTACAGGTGTTCCTGGCACAGGCGCATATTATGGCCTAATTATGCAAGTCTATACTTGGGTCGCTAAAGTTGCATGGTTTGCACTTGGCTATCCTGTGGATTTCATTGTTCATCCAATGTGGATTCCATCTTGTATGCTATTGGACTTGGCGTATTGGGCTACAAAGAAGAATAAGCACTCGCTGATATTCTTTGGTGGAGTTTTAGTCGGAATGTCAATGCCGTTGTTCAACATGGTACAATTGATGTTGATTGCGGATCCGCTAGAAACTGCATTCAAGTATCCAAGACCAACATTGCCTCCATACATGACGCCGATAGAACCGCAGGTAGGTAAGTTCTATAATAGCCCAGTAGCTCTGGGAGCAGGAGCTGGATCTGTCCTGTCGGTGACATTTGCAGCATTGGGTTGTAAGTTGAATACA
>AB592297
TGTACACATTATCTATTCATAGTTGTAGTTGCAGTTAATTCTACTCTGTTAACTATCAATTCTGGAGACTATATTTTCTATACAGACTGGGCATGGACATCCTTTGTAGTTTTCTCCATCGCAAACACTCTCATGACTGTGGTCGGAGCAGTGTATTATATCACATTTACAGGCGTGCCTGGAACAGGCGCATATTATGGTTTAATTATGCAAGTCTATACTTGGGTTGCCAAAGTGGCATGGTATGCACTTGGCTATCCTGCAGATTTTATCGTTCATCCAATGTGGATTCCATCATGCATGTTGTTGGATTTGGCATATTGGGCTACGAAGAAGAATAAGCACTCGCTGATATTCTTTGGAGGAGTTTTGGTCGGTATGTCAATGCCGCTGTTCAATATGGTTCAGCTAATGTTGATCGCCGATCCGCTAGAAACTGCATTCAAGTATCCAAGACCAACATTACCACCATATATGACGCCTATAGAACCGCAAGTCGGCAAGTTCTACAATAGCCCAGTAGCACTGGGAGCGGGAGCTGGATCTGTACTGTCGGTGACATTTGCAGCATTGGGTTGTAAGTTGAATACA
>AB592298
TGTACTCATTATTTATTCATAGTTGTAGTTGCAGTCAACTCAACTTTGTTAACAATTAACTCGGGAGACTATATCTTCTACACTGATTGGGCTTGGACATCATTTGTGGTATTCTCAATTGCCAACACTTTGATGACCATTGTCGGTGCTGTGTATTATCTTACATTTACAGGCGTACCTGGTACTGCAACGTACTATGGTCTGATTATGCAAGTCTATACTTGGGTTGCAAAAGTTGCATGGTTTGCACTCGGCTATCCAGTAGATTTCATTGTTCATCCAATGTGGATTCCATCGTGTATGTTGTTGGACTTGGCATATTGGGCGACAAAGAAGAATAAACACTCGTTGATATTCTTTGGTGGAGTTTTAGTTGGAATGTCAATGCCACTGTTCAACATGGTACAATTGATGTTGATAGCGGATCCACTAGAAACTGCATTCAAGTATCCAAGACCAACATTGCCACCATACATGACGCCGATAGAACCGCAGGTAGGTAAGTTCTACAATAGCCCAGTAGCTTTGGGAGCGGGAGCTGGAGCGGTACTAGCATGTACATTTGCAGCATTAGGTTGTAAGATGAATACG
>AB592299
TGTACACATTATCTATTCATAGTTGTAGTTGCAGTTAACTCCACTTTACTAACAATCAACTCAGGAGACTATATCTTCTATACAGACTGGGCTTGGACATCATTTGTGGTATTTTCCATAGCTAATACTCTAATGGTAGTTGTTGGAGCTGTTTACTATATCACGTTTACAGGTGTTCCGGGTACAGGCGCATATTATGGCCTGATTATGCAAGTCTATACTTGGGTCGCTAAAGTTGCATGGTTTGCACTTGGCTATCCTGTGGATTTCATTGTTCATCCAATGTGGATTCCATCTTGTATGTTATTGGACTTGGCGTATTGGGCTACAAAGAAGAATAAACACTCGCTGATATTCTTTGGTGGAGTTTTAGTTGGAATGTCAATGCCGTTGTTCAACATGGTACAATTGATGTTGATTGCGGATCCGCTCGAAACTGCATTCAAGTATCCAAGACCAACATTGCCTCCATACATGACGCCGATAGAACCGCAGGTAGGTAAGTTCTATAATAGCCCAGTAGCTCTGGGAGCAGGAGCTGGTTCTGTCCTGTCGGTGACGTTTGCAGCATTGGGTTGTAAGCTTAATACC
>AB592300
TGTACTCACTACTTATTCATAGTAGTAGTTGCAGTCAACTCAACATTGTTAACAATTAACTCGGGAGACTATATTTTCTACACTGATTGGGCTTGGACATCATTCGTGGTATTCTCAATTGCCAACACTTTGATGACTATTGTCGGTGCTGTGTATTATCTTACATTTACGGGCGTACCTGGTACTGCAACGTACTATGGTCTGATTATGCAAGTCTATACTTGGGTTGCAAAAGTTGCATGGTTTGCACTTGGCTACCCAGTAGATTTCATCGTTCATCCAATGTGGATTCCATCGTGTATGTTGTTGGACTTGGCATATTGGGCGACAAAGAAGAATAAACACTCGCTGATATTCTTTGGTGGAGTTTTAGTTGGAATGTCAATGCCACTGTTCAACATGGTACAGTTGATGTTGATAGCAGATCCACTAGAAACTGCATTCAAGTATCCAAGACCAACATTGCCTCCATACATGACGCCGATAGAACCGCAGGTAGGTAAGTTCTACAATAGCCCAGTAGCTTTGGGAGCGGGAGCTGGATCGGTATTAGCATGTACATTTGCAGCATTGGGTTGTAAGATGAATACG
>AB592302
TGTACACATTACTTATTCATAGTGGTTGTTGCAGTTAACTCTACTTTGCTAACCATTAATTCTGGAGATTATATTTTCTATACTGACTGGGCCTGGACTTCATTTGTAGTATTTTCTATCGCTAACACTTTGATGACTGTTGTTGGTGCTGTATATTACATCACATTTACTGGTGTTCCTGGTACAGGTGCATATTATGGCTTGATAATGCAAGTCTATACATGGGTTGCAAAGGTTGCATGGATGGCACTGGGTTATCCAGTTGATTTCATAGTTCATCCTATGTGGATACCATCATGTATGCTATTGGACTTGGCATATTGGGCGACAAAGAAGAATAAACATTCGCTGATATTCTTTGGTGGAGTTTTAGTCGGAATGTCGATGCCATTATTCAACATGGTACAGTTGATGTTGATTGCGGATCCGCTAGAAACTGCATTCAAGTATCCAAGACCAACATTGCCTCCATATATGACGCCTATAGAACCGCAGGTCGGCAAGTTCTACAATAGCCCAGTGGCGCTGGGAGCGGGAGCTGGATCTGTTCAGTCGGTAACGTTTGCGGCACTAGGCTGTAAGCTTAATACT
>AB592304
TGTACACACTACTTATTCATAGTAGTAGTTGCAGTTAACTCCACTTTGTTAACGATTAACTCTGGTGATTATATCTTCTATACCGATTGGGCCTGGACATCATTTGTAGTATTTTCCATTGCCAACACTTTGATGACTATTGTTGGTGCTGTGTATTATCTTACATTTACTGGTGTGCCTGGTACTGCATCGTATTACGGTCTGATTATGCAGGTCTATACTTGGGTTGCAAAAGTTGCATGGTATGCACTTGGTTACCCAGTGGATTTCATCGTTCATCCAATGTGGATTCCATCGTGTATGTTATTGGACTTGGCATATTGGGCTACAAAGAAGAATAAGCACTCGCTGATATTCTTTGGCGGAGTTTTAGTTGGAATGTCAATGCCACTGTTCAATATGGTACAGTTGATGTTGATAGCAGATCCACTAGAAACTGCATTCAAATATCCGAGACCAACGTTGCCTCCATACATGACGCCGATAGAGCCGCAGGTAGGTAAGTTCTACAACAGCCCAGTAGCTCTGGGAGCGGGAGCTGGATCGGTACTAGCATGTACATTTGCGGCATTAGGCTGTAAGCTTAATACG
>AB592306
TGTACGCACTACTTATTCATAGTAGTAGTTGCAGTTAACTCCACTTTACTAACAATCAACTCAGGAGACTATATCTTCTATACAGACTGGGCTTGGACATCATTTGTGGTATTTTCCATAGCTAATACCCTGATGACAGTGGTAGGTGCTGTTTACTATATCACGTTTACAGGTGTTCCTGGCACAGGCGCTTATTATGGCCTGATTATGCAAGTCTATACTTGGGTCGCTAAAGTTGCACGGTTTGCACTTGGCTATCCTGTGGATTTCATTGTTCATCCAATGTGGATTCCATCTTGTATGCTATTGGACTTGGCGTATTGGGCTACAAAGAAGAATAAACACTCGCTGATATTCTTTGGTGGAGTTTTAGTCGGAATGTCAATGCCGTTGTTCAACATGGTACAATTGATGTTGATTGCGGATCCGCTCGAAACTGCATTCAAGTATCCAAGACCAACATTGCCTCCATACATGACGCCGATAGAACCGCAGGTAGGTAAGTTCTACAATAGCCCAGTAGCTCTGGGAGCGGGAGCTGGATCTGTCCTATCGGTGACGTTTGCAGCATTGGGTTGTAAGCTTAATACT
>AB592307
TGTACTCATTACTTATTCATAGTTGTAGTTGCAGTCAACTCAACATTGTTAACAATTAACTCGGGAGACTATATTTTCTACACTGATTGGGCTTGGACATCATTCGTGGTATTCTCAATTGCCAATACTTTGATGACTATTGTCGGTGCTGTGTATTATCTTACATTTACGGGCGTACCTGGTACTGCAACGTACTATGGTCTGATTATGCAAGTCTATACTTGGGTTGCAAAAGTTGCATGGTTTGCACTTGGCTATCCAGTAGATTTCATCGTTCATCCAATGTGGATTCCATCGTGTATGTTGTTGGACTTGGCATATTGGGCGACAAAGAAGAATAAGCACTCGCTGATATTCTTTGGTGGAGTTTTAGTTGGAATGTCAATGCCACTGTTCAACATGGTACAGTTGATGTTGATAGCAGATCCACTAGAAACTGCATTCAAGTATCCAAGACCAACATTGCCTCCATACATGACGCCGATAGAACCGCAGGTAGGTAAGTTCTACAATAGCCCAGTAGCTTTGGGAGCGGGAGCTGGATCGGTATTAGCATGTACATTTGCAGCATTGGGTTGTAAGATGAATACG
>AB592308
TGTACGCATTATCTATTCATAGTTGTAGTTGCAGTTAATTCTACTCTGTTAACTATCAATTCTGGAGACTATATCTTCTATACAGACTGGGCATGGACTTCCTTTGTAGTTTTCTCCATCGCAAATACTCTCATGACGGTCGTCGGAGCAGTCTATTATATCACATTTACAGGCGTGCCTGGAACAGGCGCATATTATGGTTTAATTATGCAGGTGTATACTTGGGTTGCTAAAGTGGCATGGTTTGCACTTGGCTATCCTGCAGATTTCATAGTTCATCCAATGTGGATTCCTTCATGCATGTTGTTGGATTTGGCATATTGGGCTACGAAGAAGAATAAGCACTCGCTGATATTCTTTGGAGGAGTTTTGGTCGGTATGTCAATGCCGCTGTTCAATATGGTACAGCTGATGCTGATCGCCGATCCGCTAGAAACTGCATTCAAGTACCCAAGACCAACATTACCACCATATATGACGCCTATAGAACCGCAGGTCGGTAAGTTCTACAATAGCCCGGTAGCGCTGGGAGCGGGAGCTGGATCTGTACTGTCGGTGACATTTGCAGCATTGGGTTGTAAGTTGAATACA
>AB592309
TGTACTCATTATTTATTCATAGTTGTAGTTGCGGTTAACTCAACTTTGTTAACAATTAACTCGGGAGACTATATTTTCTACACTGATTGGGCTTGGACATCATTCGTGGTATTCTCAATTGCCAATACTTTGATGACCATTGTCGGTGCTGTGTATTATCTTACATTTACAGGCGTACCTGGTACTGCAACGTACTATGGTCTGATTATGCAGGTCTATACTTGGGTTGCAAAAGTTGCATGGTTTGCACTTGGCTATCCGGTAGATTTCATCGTTCATCCAATGTGGATTCCATCGTGTATGTTGTTGGACTTGGCATATTGGGCGACAAAGAAGAATAAGCACTCGCTGATATTCTTTGGTGGAGTTTTAGTTGGAATGTCAATGCCACTGTTCAACATGGTACAGTTGATGTTGATAGCAGATCCACTAGAAACTGCATTCAAGTATCCAAGACCAACATTGCCTCCATACATGACGCCGATAGAACCGCAGGTAGGTAAGTTCTACAATAGCCCAGTAGCTTTGGGAGCGGGAGCTGGATCGGTACTAGCATGTACATTTGCAGCATTGGGTTGTAAGATGAATACG
>AB592310
TGTACGCATTATCTATTCATAGTTGTAGTTGCAGTCAATTCTACTCTGTTAACCATCAATTCTGGAGACTATATCTTCTATACAGACTGGGCATGGACTTCCTTTGTAGTTTTCTCCATTGCCAACACTCTCATGACAGTCGTCGGAGCAGTTTATTATATTACATTTACAGGCGTGCCTGGAACAGGCGCATATTATGGTTTAATTATGCAAGTCTATACTTGGGTCGCCAAAGTGGCATGGTATGCACTTGGTTATCCTGCAGATTTCATCGTTCATCCAATGTGGATTCCATCATGCATGTTGTTGGATTTGGCATATTGGGCTACGAAGAAGAATAAGCACTCGCTGATATTCTTTGGAGGAGTTTTGGTCGGTATGTCAATGCCGCTGTTCAATATGGTACAGCTGATGCTGATCGCCGATCCGCTAGAAACTGCATTCAAATACCCAAGACCAACATTACCACCATATATGACGCCTATAGAACCGCAGGTCGGTAAGTTCTACAATAGCCCGGTAGCACTGGGAGCGGGAGCTGGATCTGTACTGTCGGTGACATTTGCAGCATTGGGTTGTAAGTTGAATACA
>AB592312
TGTACACATTATCTATTCATAGTTGTAGTTGCAGTCGATTCTACTCTGTTAACTATCAATTCTGGAGATTATATCTTCTATACAGATTGGGCATGGACATCCTTTGTAGTTTTCTCCATCGCAAACACTCTCATGACTGTGGTCGGAGCAGTGTATTATATCACATTTACAGGTGTACCTGGAACAGGCGCATATTATGGTTTAATTATGCAAGTCTATACTTGGGTTGCCAAAGTGGCATGGTATGCACTTGGCTATCCTGCAGATTTTATCGTTCATCCAATGTGGATTCCATCATGCATGTTGTTGGATTTGGCATATTGGGCTACGAAGAAGAATAAGCACTCGCTGATATTCTTTGGAGGAGTTTTGGTCGGTATGTCAATGCCGCTGTTCAATATGGTTCAGCTAATGTTGATCGCCGATCCGCTAGAAACTGCATTCAAATACCCAAGACCAACATTACCACCATATATGACGCCTATAGAACCGCAGGTAGGTAAGTTCTACAATAGCCCGGTAGCACTGGGAGCGGGAGCTGGATCTGTACTGTCGGTGACATTTGCAGCATTGGGTTGTAAGTTGAATACA
>AB592314
TGTACGCATTATCTATTCATAGTTGTAGTTGCAGTCAATTCTACTCTGTTAACTATCAATTCTGGAGATTATATCTTCTATACAGACTGGGCATGGACTTCCTTTGTAGTTTTCTCCATCGCAAACACTCTCATGACTGTGGTCGGAGCAGTGTATTATATCACATTTACAGGTGTACCTGGAACAGGCGCATATTATGGTTTAATTATGCAAGTCTATACTTGGGTTGCCAAAGTGGCATGGTTTGCACTTGGCTATCCTGCAGATTTTATCGTTCATCCAATGTGGATTCCATCATGCATGTTGTTGGATTTGGCATATTGGGCTACGAAGAAGAATAAGCACTCGCTGATATTCTTTGGAGGAGTTTTGGTCGGTATGTCAATGCCGCTGTTCAATATGGTTCAGCTAATGTTGATCGCCGATCCGCTAGAAACTGCATTCAAGTACCCAAGACCAACATTACCACCATATATGACGCCTATAGAACCGCAGGTCGGTAAGTTCTATAATAGCCCAGTAGCTCTGGGAGCGGGAGCTGGATCTGTCCTGTCGGTGACGTTTGCAGCATTGGGTTGTAAGCTTAATACT
>AB592315
TGTACGCATTATCTATTCATAGTTGTAGTTGCAGTTAATTCTACTCTGTTAACTATCAATTCTGGAGACTATATCTTCTATACAGACTGGGCATGGACTTCCTTTGTAGTTTTCTCCATCGCAAATACTCTCATGACGGTCGTCGGAGCAGTTTATTATATCACATTTACAGGCGTGCCTGGAACAGGCGCATATTATGGTTTAATTATGCAGGTGTATACTTGGGTTGCCAAAGTGGCATGGTTTGCACTTGGCTATCCTGCAGATTTCATCGTTCATCCAATGTGGATCCCTTCGTGCATGTTGTTGGATTTGGCATATTGGGCTACGAAGAAGAATAAGCACTCGCTGATATTCTTTGGAGGAGTTTTGGTCGGTATGTCAATGCCGCTGTTCAATATGGTACAGCTGATGCTGATCGCCGATCCGCTAGAAACTGCATTCAAATACCCAAGACCAACATTACCACCATATATGACGCCTATAGAACCGCAGGTAGGTAAGTTCTACAATAGCCCGGTAGCACTGGGAGCGGGAGCTGGATCTGTACTGTCGGTGACATTTGCAGCATTGGGTTGTAAGTTGAATACA
>AB592316
TGTACTCACTATTTATTCATAGTTGTAGTTGCAGTCAACTCAACTTTGTTAACAATTAACTCGGGAGATTATATCTTCTACACTGATTGGGCTTGGACATCATTTGTGGTATTCTCAATTGCCAACACTTTGATGACTATTGTTGGTGCTGTGTATTATCTTACATTTACAGGCGTACCTGGTACTGCAACGTACTATGGTCTGATTATGCAAGTCTATACTTGGGTTGCAAAAGTTGCATGGTTTGCACTCGGCTATCCGGTAGATTTCATCGTTCATCCAATGTGGATTCCATCGTGTATGCTGTTGGACTTGGCATATTGGGCGACAAAGAAGAATAAACACTCGCTGATATTCTTTGGTGGGGTTTTAGTTGGAATGTCAATGCCACTGTTCAACATGGTACAGTTGATGTTGATAGCGGATCCACTAGAAACTGCATTCAAGTATCCAAGACCAACATTGCCACCATACATGACGCCGATAGAACCGCAGGTAGGTAAGTTCTACAATAGCCCAGTAGCTTTGGGAGCGGGAGCTGGATCGGTACTAGCATGTACATTTGCGGCATTAGGTTGTAAGCTTAACACA
>AB592317
TGTACGCACTACTTATTCATAGTAGTAGTTGCAGTTAACTCCACTTTACTAACAATCAACTCAGGAGACTATATCTTCTATACAGACTGGGCTTGGACATCATTTGTAGTATTTTCCATAGCTAATACCCTGATGACAGTGGTAGGTGCTGTTTACTATATCACATTTACAGGTGTTCCTGGCACAGGCGCATATTATGGCCTGATTATGCAAGTCTATACTTGGGTCGCTAAAGTTGCATGGTTTGCACTTGGCTATCCTGTGGATTTCATTGTTCATCCAATGTGGATTCCATCTTGTATGCTATTGGACTTGGCGTATTGGGCTACAAAGAAGAATAAGCACTCGCTGATATTCTTTGGTGGAGTTTTAGTCGGAATGTCAATGCCGTTGTTCAACATGGTACAATTGATGTTGATTGCGGATCCGCTCGAAACTGCATTCAAGTATCCAAGACCAACATTGCCTCCATACATGACGCCGATAGAACCGCAGGTAGGTAAGTTCTATAATAGCCCAGTAGCTCTGGGAGCAGGAGCTGGATCTGTCCTGTCGGTGACGTTTGCAGCATTGGGTTGTAAGCTTAATACC
>AB592318
TGTACTCATTATTTATTCATAGTTGTAGTTGCAGTCAACTCAACTTTGTTAACAATTAACTCGGGAGACTATATCTTCTACACTGATTGGGCTTGGACATCATTTGTCGTATTCTCAATTGCCAACACTTTGATGACTATTGTTGGTGCTGTGTATTATCTTACATTTACAGGCGTACCTGGTACTGCAACGTACTATGGTCTGATTATGCAAGTCTATACTTGGGTTGCAAAAGTTGCATGGTTTGCACTTGGTTATCCGGTAGATTTTATCGTTCATCCAATGTGGATTCCATCGTGTATGCTGTTGGACTTAGCATATTGGGCGACAAAGAAGAATAAACACTCGCTGATATTCTTTGGTGGAGTTTTAGTTGGAATGTCAATGCCACTGTTCAACATGGTACAATTGATGTTGATAGCGGATCCACTAGAAACTGCATTCAAGTATCCAAGACCAACATTGCCTCCATACATGACGCCGATAGAACCGCAGGTAGGTAAGTTCTACAATAGCCCAGTAGCTCTGGGAGCGGGAGCTGGAGCGGTACTAGCATGTACATTTGCAGCATTAGGTTGTAAGCTTAACACA
>AB592319
TGTACTCACTATTTATTCATAGTTGTAGTTGCAGTTAACTCAACTTTGTTAACAATTAACTCGGGAGATTATATCTTCTACACTGATTGGGCTTGGACATCGTTTGTCGTATTCTCAATTGCCAACACTTTGATGACTATTGTTGGTGCTGTGTATTATCTTACATTTACAGGCGTACCTGGTACTGCAACGTACTATGGTCTGATTATGCAAGTCTATACTTGGGTTGCAAAAGTTGCATGGTTTGCACTTGGTTATCCGGTAGATTTCATCGTTCATCCGATGTGGATTCCATCGTGTATGTTGTTGGACTTGGCATATTGGGCGACAAAGAAAAATAAACACTCGCTGATATTCTTTGGTGGAGTTTTAGTTGGAATGTCAATGCCACTGTTCAACATGGTACAGTTGATGTTGATAGCGGATCCACTAGAAACTGCATTCAAGTATCCAAGACCAACATTGCCTCCATACATGACGCCGATAGAACCGCAGGTAGGTAAGTTCTACAATAGCCCAGTAGCTCTGGGAGCGGGAGCTGGAGCGGTACTAGCATGTACATTTGCAGCATTAGGTTGTAAGTTGAATACG
>AB592320
TGTACTCACTATTTATTCATAGTTGTAGTTGCAGTCAACTCAACATTGTTAACAATTAACTCGGGAGACTATATTTTCTACACTGATTGGGCTTGGACATCATTCGTGGTATTCTCAATTGCCAACACTTTGATGACCATTGTCGGTGCTGTGTATTATCTTACATTTACGGGCGTACCTGGTACTGCAACGTACTATGGTCTGATTATGCAAGTCTATACTTGGGTTGCAAAAGTTGCATGGTTTGCACTTGGCTATCCGGTAGATTTCATCGTTCATCCAATGTGGATTCCATCGTGTATGTTGTTGGACTTGGCATATTGGGCGACAAAGAAGAATAAGCACTCGCTGATATTCTTTGGTGGAGTTTTAGTTGGAATGTCAATGCCACTGTTCAACATGGTACAGTTGATGTTGATAGCAGATCCACTAGAAACTGCATTCAAGTATCCAAGACCAACATTGCCTCCATACATGACGCCGATAGAACCGCAGGTAGGTAAGTTCTACAATAGCCCAGTAGCTTTGGGAGCGGGAGCTGGATCGGTACTAGCATGTACATTTGCAGCATTAGGTTGTAAGCTTAACACA
>AB592321
TGTACGCACTACTTATTCATAGTAGTAGTTGCAGTTAACTCCACTTTACTAACAATTAACTCAGGAGACTATATCTTCTATACAGACTGGGCTTGGACATCATTTGTAGTATTTTCCATAGCTAATACCCTAATGACAGTGGTAGGTGCTGTTTACTATATCACGTTTACAGGTGTTCCTGGCACAGGCGCATATTATGGCCTGATTATGCAAGTCTATACTTGGGTCGCTAAAGTTGCATGGTTTGCACTTGGCTATCCTGTGGATTTCATTGTTCATCCAATGTGGATTCCATCTTGTATGCTATTGGACTTGGCGTATTGGGCTACAAAGAAGAATAAACACTCGCTGATATTCTTTGGTGGAGTTTTAGTCGGAATGTCAATGCCGTTGTTCAACATGGTACAATTGATGTTGATTGCGGATCCGCTCGAAACTGCATTCAAGTATCCAAGACCAACATTGCCTCCATACATGACGCCGATAGAACCGCAGGTAGGTAAGTTCTACAATAGCCCAGTAGCTCTGGGAGCGGGAGCTGGATCTGTCCTGTCGGTGACGTTTGCAGCATTGGGTTGTAAGCTTAATACT
>AB592322
TGTACGCACTACTTATTCATAGTAGTAGTTGCAGTCAACTCCACTTTACTAACAATCAACTCAGGAGACTATATCTTCTATACAGACTGGGCTTGGACATCATTTGTAGTATTTTCCATAGCTAATACCCTGATGACAGTGGTAGGTGCTGTTTACTATATCACGTTTACAGGTGTTCCTGGCACAGGCGCATATTATGGCCTGATTATGCAAGTCTATACTTGGGTCGCTAAAGTTGCATGGTTTGCACTTGGCTATCCTGTGGATTTCATTGTTCATCCAATGTGGATTCCATCTTGTATGCTATTGGACTTAGCGTATTGGGCTACAAAGAAGAATAAACACTCGCTGATATTCTTTGGTGGAGTTTTAGTCGGAATGTCAATGCCGTTGTTCAACATGGTACAATTGATGTTGATTGCGGATCCGCTCGAAACTGCATTCAAGTATCCAAGACCAACATTGCCTCCATACATGACGCCGATAGAACCGCAGGTAGGTAAGTTCTACAATAGCCCAGTAGCTCTGGGAGCGGGAGCTGGATCTGTCCTGTCGGTGACGTTTGCAGCATTGGGTTGTAAGCTTAATACC
>AB592324
TGTACGCATTATCTATTCATAGTTGTAGTTGCAGTCAATTCTACTCTGTTAACTATCAATTCTGGAGATTATATCTTCTATACAGACTGGGCATGGACTTCCTTTGTAGTTTTCTCCATCGCAAACACTCTCATGACTGTGGTCGGAGCAGTGTATTATATCACATTTACAGGTGTACCTGGAACAGGCGCATATTATGGTTTAATTATGCAAGTCTATACTTGGGTTGCCAAAGTGGCATGGTATGCACTTGGCTATCCTGCAGATTTTATCGTTCATCCAATGTGGATTCCATCATGCATGTTGTTGGATTTGGCATATTGGGCTACGAAGAAGAATAAGCACTCGCTGATATTCTTTGGAGGAGTTTTGGTCGGTATGTCAATGCCGCTGTTCAATATGGTTCAGCTAATGTTGATCGCCGATCCGCTAGAAACTGCATTCAAGTACCCAAGACCAACATTACCACCATATATGACGCCTATAGAACCGCAGGTAGGTAAGTTCTACAATAGCCCGGTAGCACTGGGAGCGGGAGCTGGATCTGTACTGTCGGTGACATTTGCAGCATTGGGTTGTAAGTTGAATACA
>AB592325
TGTACGCATTATCTATTCATAGTTGTAGTTGCAGTCAATTCTACTCTGTTAACTATCAATTCTGGAGACTATATCTTCTATACAGACTGGGCATGGACTTCCTTTGTAGTTTTCTCCATCGCAAACACTCTCATGACGGTCGTCGGAGCAGTCTATTATATCACATTTACAGGCGTGCCTGGAACAGGCGCATATTATGGTTTAATTATGCAGGTGTATACTTGGGTTGCTAAAGTGGCATGGTTTGCACTTGGCTATCCTGCAGATTTCATAGTTCATCCAATGTGGATTCCTTCATGCATGTTGTTGGATTTGGCATATTGGGCTACGAAGAAGAATAAGCACTCGCTGATATTCTTTGGAGGAGTTTTGGTCGGTATGTCAATGCCGCTGTTCAATATGGTACAGCTGATGCTGATCGCCGATCCGCTAGAAACTGCATTCAAGTACCCAAGACCAACATTACCACCATATATGACGCCTATAGAACCGCAGGTCGGTAAGTTCTACAATAGCCCGGTAGCGCTGGGAGCGGGAGCTGGATCTGTACTGTCGGTGACATTTGCAGCATTGGGTTGTAAGTTGAATACA
>AB592326
TGTACTCACTACTTATTCATAGTTGTAGTTGCAGTCGATTCCACTTTGTTAACAATTAACTCTGGAGATTATATCTTCTATACAGATTGGGCCTGGACATCATTTGTAGTATTCTCAATTGCTAATACTCTGATGACTGTTGTTGGTGCTGTGTATTATCTTACATTTACTGGCGTACCTGGTACGGCAACGTATTATGGTCTGATTATGCAAGTCTATACATGGGTTGCAAAAGTTGCGTGGTTTGCACTTGGCTATCCAGTGGATTTCATCGTTCATCCAATGTGGATTCCATCTTGTATGTTATTGGACTTGGCGTATTGGGCGACAAAGAAGAATAAACACTCGCTGATATTCTTTGGTGGAGTTTTAGTCGGAATGTCAATGCCACTGTTCAATATGGTTCAGTTGATGTTAATTGCGGATCCACTAGAAACTGCATTCAAGTATCCAAGACCAACATTGCCTCCATACATGACGCCTATAGAACCGCAGGTCGGTAAGTTCTACAATAGCCCAGTAGCTCTGGGAGCGGGAGCGGGAGCTGTACTAGCATGTACGTTTGCAGCGTTAGGTTGTAAGCTTAATACG
>AB592327
TGTACACACTACTTATTCATAGTAGTAGTTGCAGTTAACTCCACTTTGTTAACGATTAACTCTGGTGACTATATCTTCTATACTGATTGGGCCTGGACATCATTTGTAGTATTTTCCATTGCCAACACTTTGATGACTGTTGTTGGTGCTGTGTATTATCTTACGTTTACTGGTGTGCCTGGTACTGCGTCGTATTATGGTTTGATTATGCAGGTCTATACATGGGTTGCAAAAGTTGCATGGTTTGCACTTGGTTACCCGGTGGATTTCATCGTTCATCCGATGTGGATTCCATCTTGTATGTTACTGGACTTGGCATATTGGGCGACGAAGAAGAATAAGCACTCGCTGATATTCTTTGGCGGAGTTTTAGTTGGAATGTCAATGCCACTGTTCAATATGGTACAGTTGATGTTGATAGCAGATCCGCTAGAAACTGCATTCAAATACCCGAGACCAACATTGCCTCCATACATGACGCCGATAGAGCCGCAGGTAGGTAAGTTCTACAATAGCCCAGTAGCTCTGGGAGCGGGAGCTGGATCGGTACTAGCATGTACATTTGCGGCATTAGGCTGTAAGCTTAATACG
>AB622259
ACAACCCACTATCTGTTCATCGTTGTTGTTGCTGTCAATAGCACACTGCTGACCATAAATGCAGGAGACTACATCTTCTACACCGACTGGGCTTACAGCTCCTTTGTAGTATTTTCGATTGCACAATCGACTATGCTTGCAGTAGGAGCTGTCTATTACTTGCTCTTCACAGGAGTTCCGGGAACAGCCACGTATTACGCAACCATAATGACTATCTATACATGGGTTGCAAAGGGTGCGTGGTTTGCACTAGGTTACCCATATGACTTCGTTACGACACCGGTATGGATACCTTCTGCCATGTTGTTGGACCTTACTTACTGGGCTACACGGCGGAATAAGCACATGCTAATAATCGTTGGCGGCACTTTGGTTGGTCTGTCACTTCCGTTGTTCAACATGATCAACCTATTGCTGGTACGAGATCCATTGCAAATAGCATTCCAGTATCCTAGACCAACATTGCCACCCTACATGACACCAATTGAACCTCAGGTCGGAAAGTTCTATAATAGTCCCGTTGCGTTGGGTTCGGGAGCTTCAGCAGTATTAACTGTGCCTATAGCAGCATTAGGTGCTAAACTAAATACG
>AB622261
ACAACCCACTATCTGTTCATCGTTGTTGTTGCTATCAATAGCACACTGCTGACCATAAATGCAGGAGACTACATCTTCTACACCGACTGGGCTTACAGCTCCTTTGTAGTATTTTCGATTGCACAATCGACTACGCTTGCAGTAGGAGCTGTCTATTACTTGCTCTTCACAGGAGTTCCGGGAACAGCCACGTATTACGCAACCATAATGACTATCTATACATGGGTTGCAAAGGGCGCGTGGTTTGCACTAGGTTACCCATATGACTTCGTTACGACACCGGTATGGATACCTTCTGCCATGTTGTTGGACCTTACTTACTGGGCTACACGGCGGAATAAGCACATGCTAATAATCGTTGGCGGCACTTTGGTTGGTCTGTCACTTCCGTTGTTCAACATGATCAACCTATTGCTGGTACGAGATCCATTGCAAATAGCATTCCAGTATCCTAGACCAACATTGCCACCCTACATGACACCAATTGAACCTCAGGTCGGAAAGTTCTATAATAGTCCCGTTGCGTTGGGTTCGGGAGCTTCAGCAGTATTAACTGTGCCTATAGCAGCATTAGGTGCTAAACTAAATACG
>AB622264
ACAACCCACTATCTGTTCATTGTTGTAGTTGCTGTCAATAGCACGCTGCTGACAATTAATGCAGGAGACTACATATTCTACACCGACTGGGCTTGGACATCCTTTGTAATATTTTCGATTTCACAATCGACTATGCTTGCAGTAGGAGCTGTCTATTACTTGCTATTCACAGGAGTTCCAGGAACAGCCACGTATTACGCAACCATTATGACTATCTATACATGGGTTGCAAAGGGTGCGTGGTTTGCATTAGGATACCCATATGACTTCGTTGCGGTGCCGGTATGGATACCTTCAGCCATGTTGTTAGACCTTACGTACTGGGCTACGCGGCGGAATAAGCACATGCTAATACTCGTCGGCGGCACATTAGTTGGTCTGTCACTTCCGTTATTCAACATGATCAACCTGCTGCTAGTACGAGATCCATTGGAAGTAGCATTCAAGTATCCTAGACCCACATTGCCACCTTATATGACGCCAATTGAGCCTCAGGTTGGAAAGTTCTATAACAGTCCCGTAGCGTTGGGTTCGGGGGCTTCTGCAGTGTTAACTGTGCCTATAGCAGCATTGGGTGCCAAATTGAATACG
>AB622266
ACAACCCACTATCTGTTTATTATTGTTGTTGCTGTCAATAGCACACTGCTGACCATAAATGCAGGAGACTACATCTTCTACACCGACTGGGCGTGGACATCCTTCGTAGTATTTTCGATTTCACAATCGACTATGCTTGCAGTAGGAGCTGTCTATTACTTGCTCTTTACAGGAGTTCCTGGAACGGCGACGTATTATGCAACGATAATGACTATCTACACATGGGTTGCAAAAGGTGCGTGGTTCGCGTTAGGATACCCATATGACTTCGTTGCGGTACCAGTATGGATACCTTCAGCGATGTTGTTGGACCTCACCTACTGGGCCACACGCCGAAATAAACACATGTTAATACTCGTTGGCGGTACGTTGGTTGGTCTGTCGCTTCCGTTATTCAACATGATCAACCTATTGCTGGTACGGGATCCGTTGCAAGTAGCATTCCAGTATCCTAGACCAACATTGCCACCATACATGACACCCATTGAACCTCAGGTCGGAAAGTTCTACAATAGTCCCGTTGCATTGGGTTCGGGAGCTTCAGCAGTATTAACTGTGCCTATAGCAGCATTAGGTGCTAAACTAAATACG
>AB625918
ACAACGCACTACCTATTCATAGTAGTCGTTGCTGTCAACAGCACGCTGCTAACCATCAACGCAGGAGACTACATCTTCTACACTGATTGGGAGTGGACATCCTTCGTGGTATTCTCGATCTCGCAGTCGACTATGCTCGCTGTGGGTGCGATATACTACATGTTGTTCACAGGCGTTCCGGGGACTGCAACATACTATGCAACAATCATGACCATCTACACATGGGTTGCAAAGGGTGCATGGTTCGCACTTGGATACCCCTACGACTTCATCGTGGTGCCAGTGTGGATTCCGTCGGCAATGCTTCTAGACCTCACGTATTGGGCAACAAGACGCAACAAGCACGCTGCCATCATCATTGGCGGTACGCTGGTTGGCCTCTCATTTCCGCTGTTCAACATGGTCAACCTGTTGCTCGTCAGAGACCCACTCGAGGTGGCCTTCAAGTATCCAAGACCGACGCTGCCAGCATACATGACGCCTATAGAGCCTCAGGTAGGTAAGTTCTACAACTCGCCTGTCGCCCTGGGTTCAGGTGCTGGTGCAGTGCTAACGGTGCCCATTGCTGCGTTGGGTGCGAAACTTAACACG
>AB625919
TGTACTCACTACTTATTCATAGTAGTGGTAGCAGTCAACTCGACCTTGTTGACAATCAACGCAGGAGACTACATCTTCTATACTGACTGGATGTGGACATCTTATGTGATATTTACATTATCACAATCATTGATGCTCGCAGTCGGTGCAGCATACTATCTGACGTTTACTGGAGTTCCAGGAACGGCAACATACTATGCACTGATAATGACAGTGTATACTTGGATAGCAAAAGGTGCATGGTTCTCCTTAGGATATCCATACAGCTTCATCGTTGTACCAATGTGGATTCCATCGGCAATACTGATGGATCTTGCATACTGGGCAACAAAGAGAAACAAACACTCTTTGATCTTGATAGGCGGTGTACTCTGTGGAATGTCTATGTCATTGTTCAACATGATCAATCTAATTACAATAGATGATCCTCTTGAGACTGCTTTCAAATACCCAAGAACCACATTGCCTCCGTACATGACTCCAATAGAACCGCAAGTAGGAAAGTTCTATGATAGTCCTGTCGCTTTAGGTGCAGGTGCTGGTGCAGTACTAACAGTCACAATGACTGCCTTAGGATGCAAACTAACAACC
>AB625920
ACAACACACTACTTATTCATAGTAGTAGTTGCTGTTAACAGCACCTTACTTACTATCAATGCAGGAGACTACATTTTCTATAGTGATTGGGCTTGGACATCATTCGTAGTATTTTCGATATCACAATCAACTATGCTTGTGGTAGGTGCGATATACTATATGTTGTTCACAGGTGTTCCGGGAACAGCTACGTATTATGCGACAATCATGACAATTTACACTTGGGTGGCAAAAGGTGCATGGTTCGCGTTGGGATATCCTTACGACTTCGTTGTAACACCAGTTTGGATACCTTCGGCAATGCTCTTGGATCTCACGTATTGGGCCACAAGAAGAAATAAGCACGCAGCGATAATAATTGGCGGAACATTGGTCGGACTTTCATTGCCAATATTCAACATGATCAATCTGTTGTTAGTGAGAGATCCATTGGAGATGGCATTTAAGTATCCGCGGCCTACATTGCCTCCGTATATGACGCCCATAGAGCCTCAGGTCGGAAAGTTCTACAACAGTCCCGTAGCATTAGGTTCAGGTGCAGGAGCAGTACTTAGTGTACCGATTGCTGCATTGGGAGCAAAGCTCAACACG
>AB625921
ACAACACACTACTTATTCATAGTAGTAGTTGCTGTTAACAGCACCTTACTTACTATCAATGCAGGAGACTACATTTTCTATAGTGATTGGGCTTGGACATCATTCGTAGTATTTTCGATATCACAATCAACTATGCTTGTGGTAGGTGCGATATACTATATGTTGTTCACAGGTGTTCCGGGAACAGCTACGTATTATGCGACAATCATGACAATTTACACTTGGGTGGCAAAAGGTGCATGGTTCGCGTTGGGATATCCTTACGACTTCGTTGTAACACCAGTTTGGATACCTTCGGCAATGCTCTTGGATCTCACGTATTGGGCCACAAGAAGAAATAAGCACGCAGCGATAATAATTGGCGGAACATTGGTCGGACTTTCATTGCCAATATTCAACATGATCAATCTGTTGTTAGTGAGAGATCCATTGGAGATGGCATTTAAGTATCCGCGGCCTACATTGCCTCCGTATATGACGCCCATAGGGCCTCAGGTCGGAAAGTTCTACAACAGTCCCGTAGCATTAGGTTCAGGTGCAGGAGCAGTACTTAGTGTACCGATTGCTGCATTGGGAGCAAAGCTCAACACG
>AB625922
ACAACACACTACTTATTCATAGTAGTAGTTGCTGTTAACAGCACCTTACTTACTATCAATGCAGGAGACTACATTTTCTATAGTGATTGGGCTTGGACATCATTCGTAGTATTTTCGATATCACAATCAACTATGCTTGTGGTAGGTGCGATATACTATATGTTGTTCACAGGTGTTCCGGGAACAGCTACGTATTATGCGACAATCATGACAATTTACACTTGGGTGGTAAAAGGTGCATGGTTCGCGTTGGGATATCCTTACGACTTCGTTGTAACACCAGTTTGGATACCTTCGGCAATGCTCTTGGATCTCACGTATTGGGCCACAAGAAGAAATAAGCACGCAGCGATAATAATTGGCGGAACATTGGTCGGACTTTCATTGCCAATATTCAACATGATCAATCTGTTGTTAGTGAGAGATCCATTGGAGATGGCATTTAAGTATCCGCGGCCTACATTGCCTCCGTATATGACGCCCATAGAGCCTCAGGTCGGAAAGTTCTACAACAGTCCCGTAGCATTAGGTTCAGGTGCAGGAGCAGTACTTAGTGTACCGATTGCTGCATTGGGAGCAAAGCTCAACACG
>AB625923
ACAACCCACTATTTGTTCATTGTTGTTGTAGCAGTAAACAGTACCTTGCTTACAATCAATGCAGGAGATTATATCTTCTATACTGATTGGGCATGGACATCATTTGTCGTATTTTCTATTTCTCAATCAACAATGCTTGTAGTAGGTGCAATATACTATATGTTATTTACGGGTGTTCCTGGAACAGCTACGTATTATGCAACTATCATGACAATTTATACATGGGTTGCTAAAGGCGCTTGGTTCGCACTGGGTTATCCATATGACTTTGTTACAGTACCGGTTTGGATACCTTCTGCTATGTTGTTAGATTTGGCATACTGGGCAACGAGACGAAACAAACATGCAGCTATACTTATTGGCGGTGTGCTAGTTGGAATGTCATTGCCTCTGTTTAACATGATAAATCTATTGTTAGTTGCGGATCCATTAGAAACGGCATTCAAATACCCACGACCGCCTCTCCCTCCATATATGACACCAATAGAACCTCAGGTAGGAAAGTTCTATAACAGTCCTGTAGCTTTAGGAGCAGGTGCCGGTGCGGTATTATGTGTTCCTATTGCAGCATTGGGTGCAAAACTCAATACA
>AB625924
ACAACACACTACTTATTCATAGTAGTAGTTGCTGTTAACAGCACCTTACTTACTATCAATGCAGGAGACTACATTTTCTATAGTGATTGGGCTTGGACATCATTCGTAGTATTTTCGATATCACAATCAACTATGCTTGTGGTAGGTGCGATATACTATATGTTGTTCACAGGTGTTCCGGGAACAGCTACGTATTATGCGACAATCATGACAATTTACACTTGGGTGGCAAAAGGTGCATGGTTCGCGTTGGGATATCCTTACGACTTCGTTGTAACACCAGTTTGGATACCTTCGGCAATGCTCTTGGATCTCACGTATTGGGCCACAAGAAGAAATAAGCACGCAGCGATAATAATTGGCGGAACATTGGTCGGACTTTCATTGCCAATATTCAACATGATCAATCTGTTGTTAGTAAGAGATCCATTGGAGATGGCATTTAAGTATCCGCGGCCTACATTGCCTCCGTATACGACGCCCATAGAGCCTCAGGTCGGAAAGTTCTACAACAGTCCCGTAGCATTAGGTTCAGGTGCAGGAGCAGTACTTAGTGTACCGATTGCTGCATTGGGAGCAAAGCTCAACACG
>AB625925
ACAACGCACTACCTATTCATAGTAGTGGTTGCTGTCAACAGCACGCTGCTAACCATCAACGCAGGAGACTACATCTTCTACACAGACTGGATGTGGACATCCTTCGTGGTATTCTCGGTCTCGCAGTCGACTATGCTGGCTGTGGGTGCGGTATACTACATGTTGTTCACAGGCGTTCCAGGGACCGCAACATACTATGCAACAATCATGACCATCTACACATGGGTTGCAAAGGGTGCATGGTTCGCACTAGGATACCCGTATGACTTCATCGTGGTGCCAGTGTGGATCCCGTCGGCAATGCTTCTAGACCTCACGTACTGGGCGACAAGACGCAACAAGCACGCTGCCATCATCATTGGCGGAACGCTGGTTGGCCTCTCATTCCCGCTGTTCAACATGGTCAACCTGTTGCTCGTCAGAGACCCACTCGAGGTGGCCTTCAAGTATCCAAGACCGACGCTGCCAGCGTACATGACGCCTATAGAGCCTCAGGTAGGTAAGTTCTACAACTCGCCTGTCGCCCTGGGTTCAGGTGCTGGTGCAGTGCTAACGGTGCCCATTACTGCGTTGGGTGCGAAACTTAACACG
>AB625926
ACAACACACTACTTATTCATAGTAGTAGTTGCTGTTAACAGCACCTTACTTACTATCAATGCAGGAGACTACATTTTCTATAGTGATTGGGCTTGGACATCATTCGTAGTATTTTCGATATCACAATCGACTATGCTTGTGGTAGGTGCGATATACTATATGTTGTTCACAGGTGTTCCGGGAACAGCTACGTATTATGCGACAATCATGACAATTTACACTTGGGTGGCAAAAGGTGCATGGTTCGCGTTGGGATATCCTTACGACTTCGTTGTAACACCAGTTTGGATACCTTCGGCAATGCTCTTGGATCTCACGTATTGGGCCACAAGAAGAAATAAGCACGCAGCGATAATAATTGGCGGAACATTGGTCGGACTTTCATTGCCAGTATTCAACATGATCAATCTGTTGTTAGTGAGAGATCCATTGGAGATGGCATTTAAGTATCCGCGGCCTACATTGCCTCCGTATATGACGCCCATAGAGCCTCAGGTCGGAAAGTTCTACAACAGTCCCGTAGCATTAAGTTCAGGTGCAGGAGCAGTACTTAGTGTACCGATTGCTGCATTGGGAGCAAAGCTCAACACG
>AB625929
ACAACACACTACTTATTCATAGTAGTAGTTGCTGTTAACAGCACCTTACTTACTATCAATGCAGGAGACTACATTTTCTATAGTGATTGGGCTTGGACATCATTCGTAGTATTTTCGATATCACAATCAACTATGCTTGTGGTAGGTGCGATATACTATATGTTGTTCACAGGTGTTCCGGGAACAGCTACGTATTATGCGACAATCATGACAATTTACACTTGGGTGGCAAAAGGTGCATGGTTCGCGTTGGGATATCCTTACGACTTCGTTGTAACACCAGTTTGGATACCTTCGGCAACGCTCTTGGATCTCACGTATTGGGCCACAAGAAGAAATAAGCACGCAGCGATAATAATTGGCGGAACATTGGTCGGACTTTCATTGCCAATATTCAACATGATCAATCTGTTGTTAGTGAGAGATCCATTGGAGATGGCATTTAAGTATCCGCGGCCTACATTGCCTCCGTATATGACGCCCATAGAGCCTCAGGTCGGAAAGTTCTACAACAGTCCCGTAGCATTAGGTTCAGGTGCAGGAGCAGTACTTAGTGTACCGATTGCTGCATTAGGAGCAAAGCTCAACACG
>AB625931
ACAACACACTACTTATTCATAGTAGTAGTTGCTGTTAACAGCACCTTACTTACTATCAATGCAGGAGACTACATTTTCTATAGTGATTGGGCTTGGACATCATTCGTAGTATTTTCGATATCACAATCAACTATGCTTGTGGTAGGTGCGATATACTATATGTTGTTCACAGGTGTTCCGGGAACAGCTACGTATTATGCGACAATCATGACGATTTACACTTGGGTGGCAAAAGGTGCATGGTTCGCGTTGGGATATCCTTACGACTTCGTTGTAACACCAGTTTGGATACCTTCGGCAATGCTCTTGGATCTCACGTATTGGGCCACAAGAAGAAATAAGCACGCAGCGATAATAATTGGCGGAACATTGGTCGGACTTTCATTGCCAATATTCAACATGATCAATCTGTTGTTAGTGAGAGATCCATTGGAGATGGCATTTAAGTATCCGCGGCCTACATTGCCTCCGTATATGACGCCCATAGAGCCTCAGGTCGGAAAGTTCTACAACAGTCCCGTAGCATTAGGTTCAGGTGCAGGAGCAGTACTTAGTGTACCGATTGCTGCATTGGGAGCAAAGCTCAACACG
>AB625932
ACAACACACTACTTATTCATAGTAGTAGTTGCTGTTAACAGCACCTTACTTACTATCAATGCAGGAGACTACATTTTCTATAGTGATTGGGCTTGGACATCATTCGTAGTATTTTCGATATCACAATCAACTATGCTTGTGGTAGGTGCGATATACTATATGTTGTTCACAGGTGTTCCGGGAACAGCTACGTATTATGCGACAATCATGACAATTTACACTTGGGTGGCAGAAGGTGCATGGTTCGCGTTGGGATATCCTTACGACTTCGTTGTAACACCAGTTTGGATACCTTCGGCAATGCTCTTGGATCTCACGTATTGGGCCACAAGAAGAAATAAGCACGCAGCGATAATAATTGGCGGAACATTGGTCGGACTTTCATTGCCAATATTCAACATGTTCAATCTGTTGTTAGTGAGAGATCCATTGGAGATGGCATTTAAGTATCCGCGGCCTACATTGCCTCCGTATATGACGCCCATAGAGCCTCAGGTCGGAAAGTTCTACAACAGTCCCGTAGCATTAGGTTCAGGTGCAGGAGCAGTACTTAGTGTACCGATTGCTGCATTGGGAGCAAAGCTCAACACG
>AB625933
ACAACACACTACTTATTCATAGTAGTAGTTGCTGTTAACAGCACCTTACTTACTATCAATGCAGGAGACTACATTTTCTATAGTGATTGGGCTTGGACATCATTCGTAGTATTTTCGATATCACAATCAACTATGCTTGTGGTAGGTGCGATATACTATATGTTGTTCACAGGTGTTCCGGGAACAGCTACGTATTATGCAACAATCATGACAATTTACACTTGGGTGGCAAAAGGTGCATGGTTCGCGTTGGGATATCCTTACGACTTCGTTGTAACACCAGTTTGGATACCTTCGGCAATGCTCTTGGATCTCACGTATTGGGCCACAAGAAGAAATAAGCACGCAGCGATAATAATTGGCGGAACATTGGTCGGACTTTCATTGCCAATATTCAACATGATCAATCTGTTGTTAGTGAGAGATCCATTGGAGATGGCATTTAAGTATCCGCGGCCTACATTGCCTCCGTATATGACGCCCATAGAGCCTCAGGTCGGAAAGTTCTACAACAGTCCCGTAGCATTAGGTTCAGGTGCAGGAGCAGTACTTAGTGTACCGATTGCTGCATTGGGAGCAAAGCTCAACACG
>AB625934
ACAACGCACTACCTATTCATAGTAGTGGTTGCTGTCAACAGCACGCTGCTAACCATCAACGCAGGAGACTACATCTTCTACACAGACTGGATGTGGACATCCTTCGTGGTATTCTCGGTCTCGCAGTCGACTATGCTCGCTGTGGGTGCGGTATACTACATGTTGTTCACAGGCGTTCCAGGGACCGCAACATACTATGCAACAATCATGACCATCTACACATGGGTTGCAAAGGGTGCACGGTTCGCACTAGGATACCCGTATGACTTCATCGTGGTGCCAGTGTGGATCCCGTCGGCAATGCTTCTAGACCTCACGTACTGGGCGACAAGACGCAACAAGCACGCTGCCATCATAATTGGCGGAACGCTGGTCGGCCTCTCATTCCCGCTGTTCAACATGGTCAACCTGTTGCTCGTCAGAGACCCACTCGAGGTGGCCTTCAAGTATCCAAGACCGACGCTGCCAGCGTACATGACGCCTATAGAGCCTCAGGTAGGTAAGTTCTACAACTCGCCTGTCGCCCTGGGTTCAGGTGCTGGTGCAGTGCTAACGGTGCCCATTACTGCGTTGGGTGCGAAACTTAACACG
>AB625935
ACAACGCACTACCTATTCATAGTAGTCGTTGCTGTCAACAGCACGCTGCTAACCATCAACGCAGGAGACTACATCTTCTACACTGATTGGGAGTGGACATCCTTCGTGGTATTCTCGGTCTCGCAGTCGACTATGCTCGCTGTGGGTGCGATATACTACATGTTGTTCACAGGCGTTCCCGGGACTGCAACATACTATGCAACAATCATGACTATCTACACATGGGTTGCAAAGGGTGCATGGTTCGCACTTGGATACCCCTACGACTTCATCGTGGTGCCAGTGTGGATTCCGTCGGCAATGCTTCTAGACCTCACGTACTGGGCGACAAGACGCAACAAGCACGCTGCTATCATCATTGGCGGTACGCTGGTTGGCCTCTCATTCCCGCTGTTCAACATGGTCAACCTGTTGCTCGTCAGAGACCCACTCGAGGTGGCCTTCAAGTATCCAAGACCGACGCTGCCAGCGTACATGACGCCTATAGAGCCTCAGGTAGGTAAGTTCTACAACTCGCCTGTCGCCCTGGGTTCAGGTGCTGGTGCAGTGCTAACGGTGCCCATTGCTGCGTTGGGTGCGAAACTTAACACG
>AB625936
ACAACGCACTACCTATTCATAGTAGTCGTTGCTGTCAACAGCACGCTGCTAACCATCAACGCAGGAGACTACATCTTCTACACTGATTGGGAGTGGACATCCTTCGTGGTATTCTCGGTCTCGCAGTCGTCTATGCTCGCTGTGGGTGCGATATACTACATGTTGTTCACAGGCGTTCCCGGGACTGCAACATACTATGCAACAATCATGACTATCTACACATGGGTTGCAAAGGGTGCATGGTTCGCACTTGGATACCCCTACGACTTCATCGTGGTGCCAGTGTGGATTCCGTCGGCAATGCTTCTAGACCTCACGTACTGGGCGACAAGACGCAACAAGCACGCTGCTATCATCATTGGCGGTACGCTGGTTGGCCTCTCATTCCCGCTGTTCAACATGGTCAACCTGTTGCTCGTCAGAGACCCACTCGAGGTGGCCTTCAAGTACCCAAGACCGACGCTGCCAGCGTACATGACGCCTATAGAGCCTCAGGTAGGTAAGTTCTACAACTCGCCTGTCGCCCTGGGTTCAGGTGCTGGTGCAGTGCTAACGGTGCCCATTGCTGCGTTGGGTGCGAAACTTAACACG
>AB625937
ACAACGCACTACCTATTCATAGTAGTGGTTGCTGTCAACAGCACGCTGCTAACCATCAACGCAGGAGACTACATCTTCTACACAGACTGGATGTGGACATCCTTCGTGGTATTCTCGGTCTCGCAGTCGACTATGCTCGCTGTGGGTGCGGTATACTACATGTTGTTCACAGGCGTTCCAGGGACCGCAACATACTATGCAACAATCATGACCATCTACACATGGGTTGCAAAGGGTGCATGGTTCGCACTAGGATACCCGTATGACTTCATCGTGGTGCCAGTGTGGATCCCGTCGGCAATGCTTCTAGACCTCACGTACTGGGCGACAAGACGCAACAAGCACGCTGCCATCATAATTGGCGGAACGCTGGTTGGCCTCTCATTCCCGCTGTTCAACATGGTCAACCTGTTGCTCGTCAGAGACCCACTCGAGGTGGCCTTCAAGTATCCAAGACCGACGCTGCCAGCGTACATGACGCCTATAGAGCCTCAGGTAGGTAAGTTCTACAACTCGCCTGTCGCCCTGGGTTCAGGTGCTGGTGCAGTGCTAACGGTGCCCATTACTGCGTTGGGTGCGAAACTTAACACG
>AB625938
ACAACGCACTACCTATTCATAGTAGTGGTTGCTGTCAACAGCACGCTGCTAACCATCAACGCAGGAGACTACATCTTCTACACAGACTGGATGTGGACATCCTTCGCGGTATTCTCGGTCTCGCAGTCGACTATGCTCGCTGTGGGTGCGGTATACTACATGTTGTTCACAGGCGTTCCAGGGACCGCAACATACTATGCAACAATCATGACCATCTACACATGGGTTGCAAAGGGTGCATGGTTCGCACTAGGATACCCGTATGACTTCATCGTGGTGCCAGTGTGGATCCCGTCGGCAATGCTTCTAGACCTCACGTACTGGGCGACAAGACGCAACAAGCACGCTGCCATCATAATTGGCGGAACGCTGGTTGGCCTCTCATTCCCGCTGTTCAACATGGTCAACCTGTTGCTCGTCAGAGACCCACTCGAGGTGGCCTTCAAGTATCCAAGACCGACGCTGTCAGCGTACATGACGCCTATAGAGCCTCAGGTAGGTAAGTTCTACAACTCGCCTGTCGCCCTGGGTTCAGGTGCTGGTGCAGTGCTAACGGTGCCCATTACTGCGTTGGGTGCGAAACTTAACACG
>AB625940
ACAACGCACTACCTATTCATAGTAGTGGTTGCTGTCAACAGCACGCTGCTAACCATCAACGCAGGAGACTACATCTTCTACACAGACTGGATGTGGACATCCTTCGTGGTATTCTCGGTCTCGCAGTCGACTATGCTCGCTGTGGGTGCGGTATACTACATGTCGTTCACAGGCGTTCCAGGGACCGCAACATACTATGCAACAATCATGACCATCTACACATGGGTTGCAAAGGGTGCATGGTTCGCACTAGGATACCCGTATGACTTCATCGTGGTGCCAGTGTGGATCCCGTCGGCAATGCTTCTAGACCTCACGTACTGGGCGACAAGACGCAACAAGCACGCTGCCATCATAATTGGCGGAACGCTGGTTGGCCTCTCATTCCCGCTGTTCAACATGGTCAACCTGTTGCTCGTCAGAGACCCACTCGAGGTGGCCTTCAAGTATCCAAGACCGACGCTGCCAGCGTACATGACGCCTATAGAGCCTCAGGTAGGTAAGTTCTACAACTCGCCTGTCGCCCTGGGTTCAGGTGCTGGTGCAGTGCTAACGGTGCCCATTACTGCGTTGGGTGCGAAACTTAACACG
>AB625942
ACAACGCACTACCTATTCATAGTAGTGGTTGCTGTCAACAGCACGCTGCTAACCATCAACGCAGGAGACTACATCTTCTACACAGACTGGATGTGGACATCCTTCGTGGTATTCTCGGTCTCGCAGTCGACTATGCTCGCTGTGGGTGCGGTATACTACATGTTGTTCACAGGCGTTCCAGGGACCGCAACATACTATGCAACAATCATGACCATCTGCACATGGGTTGCAAAGGGTGCATGGTTCGCACTAGGATACCCGTATGACTTCATCGTGGTGCCAGTGTGGATCCCGTCGGCAATGCTTCTAGACCTCACGTACTGGGCGACAAGACGCAACAAGCACGCTGCCATCATAATTGGCGGAACGCTGGTTGGCCTCTCATTCCCGCTGTTCAACATGGTCAACCTGTTGCTCGTCAGAGACCCACTCGAGGTGGCCTTCAAGTATCCAAGACCGACGCTGCCAGCGTACATGACGCCTATAGAGCCTCAGGTAGGTAAGTTCTACAACTCGCCTGTCGCCCTGGGTTCAGGTGCTGGTGCAGTGCTAACGGTGCCCATTACTGCGTTGGGTGCGAAACTTAACACG
>AB625944
ACAACGCACTACCTATTCATAGTAGTCGTTGCTGTCAACAGCACGCTGCTAACCATCAACGCAGGAGACTACATCTTCTACACTGATTGGGAGTGGACATCCTTCGTGGTACTCTCGGTCTCGCAGTCGACTATGCTCGCTGTGGGTGCGATATACTACATGTTGTTCACAGGCGTTCCCGGGACTGCAACATACTATGCAACAATCATGACTATCTACACATGGGTTGCAAAGGGTGCATGGTTCGCACTTGGATACCCCTACGACTTCATCGTGGTGCCAGTGTGGATTCCGTCGGCAATGCTTCTAGACCTCACGTACTGGGCGACAAGACGCAACAAGCACGCTGCCATCATCATTGGCGGTACGCTGGTTGGCCTCTCATTCCCGCTGTTCAACATGGTCAACCTGTTGCTCGTCAGAGACCCACTCGAGGTGGCCTTCAAGTATCCAAGACCGACGCTGCCAGCGTACATGACGCCTATAGAGCCTCAGGTAGGTAAGTTCTACAACTCGCCTGTCGCCCTGGGTTCAGGTGCTGGTGCAGTGCTAACGGTGCCCATTGCTGCGTTGGGTGCGAAACTTAACACG
>AB625945
ACAACGCACTACCTATTCATAGTAGTGGTTGCTGTCAACAGCACGCTGCTAACCATCAACGCAGGAGACTACATCTTCTACACAGACTGGATGTGGACATCCTTCGTGGTATTCTCGGTCTCGCAGTCGACTATGCTCGCTGTGGGTGCGGTATACTACATGTTGTTCACAGGCGTTCCAGGGACCGCAACATACTATGCAACAATCATGACCATCTACACATGGGTTGCAAAGGGTGCATGGTTCGCACTAGGATACCCGTATGACTTCATCGTGGTGCCAGTGTGGATCCCGTCGGCAATGCTTCTAGACCTCACGTACTGGGCGACAAGACGCAACAAGCACGCTGCCATCATAATTGGCGGAACGCTGGTTGGCCTCTCATTCCCGCTGTTCAACATGGTCAACCTGTTGCTCGTCAGAGACCCACTCGAGGTGGCCTTCAAGTATCCAAGACCGACGCTGCCAGCGTACATGACACCTATAGAGCCTCAGGTAGGTAAGTTCTACAACTCGCCTGTCGCCCTGGGTTCAGGTGCTGGTGCAGTGCTAACGGTGCCCATTACTGCGTTGGGTGCGAAACTTAACACG
>AB625946
ACAACGCACTACCTATTCATAGTAGTGGTTGCTGTCAACAGCACGCTGCTAACCATCAACGCAGGAGACTACATCTTCTACACAGACTGGATGTGGACATCCTTCGTGGTATTCTCGGTCTCGCAGTCGACTATGCTCGCTGTGGGTGCGGTATACTACATGTTGTTCACAGGCGTTCCAGGGACCGCAACATACTATGCAACAATCATGACCATCTACACATGGGTTGCAAAGGGTGCATGGTTCGCACTAGGATACCCGTATGACTTCATCGTGGTGCCAGTGTGGATCCCGTCGGCAATGCTTCTAGACCTCACGTACTGGGCGACAAGACGCAACAAGCACGCTGCCATCATCATTGGCGGAACGCTGGTTGGCCTCTCATTCCCGCTGTTCAACATGGTCAACCTGTTGCTCGTCAGAGACCCACTCGAGGTGGCCTTCAAGTATCCAAGACCGACGCTGCCAGCGTACATGACGCCTATAGAGCCTCAGGTAGGTAAGTTCTACAACTCGCCTGTCGCCCTGGGTTCAGGTGCTGGTGCAGTGCTAACGGTGCCCATTACTGCGTTGGGTGCGAAACTTAACACG
>AB625947
ACAACGCACTACCTATTCATAGTAGTGGTTGCTGTCAACAGCACGCTGCTAACCATCAACGCAGGAGACTACATCTTCTACACAGACTGGATGTGGACATCCTTCGTGGTATTCTCGGTCTCGCAGTCGACTATGCTCGCTGTGGGTGCGGTATACTACATGTTGTTCACAGGCGTTCCAGGGACCGCAACATACTATGCAACAATCATGACCATCTACACATGGGTTGCAAAGGGTGCATGGTTCGCACTAGGATACCCGTATGACTTCATCGTGGTGCCAGTGTGGATCCCGTCGGCAATGCCTCTAGACCTCACGTACTGGGCGACAAGACGCAACAAGCACGCTGCCATCATCATTGGCGGAACGCTGGTTGGCCTCTCATTCCCGCTGTTCAACATGGTCAACCTGTTGCTCGTCAGAGACCCACTCGAGGTGGCCTTCAAGTATCCAAGACCGACGCTGCCAGCGTACATGACGCCTATAGAGCCTCAGGTAGGTAAGTTCTACAACTCGCCTGTCGCCCTGGGTTCAGGTGCTGGTGCAGTGCTAACGGTGCCCATTACTGCGTTGGGTGCGAAACTTAACACG
>AB625948
ACAACGCACTACCTATTCATAGTAGTCGTTGCTGTCAACAGCACGCTGCTAACCATCAACGCAGGAGACTACATCTTCTACACTGATTGGGAGTGGACATCCTTCGTGGTATTCTCGGTCTCGCAGTCGACTATGCTCGCTGTGGGTGCGATATACTACATGTTGTTCACAGGCGTTCCCGGGACTGCAACATACTATGCAACAATCATGACCATCTACACATGGGTTGCAAAGGGTGCATGGTTCGCACTTGGATACCCCTACGACTTCATCGTGGTGCCAGTGTGGATTCCGTCGGCAATGCTTCTAGACCTCACGTACTGGGCGACAAGACGCAACAAGCACGCTGCTATCATCATTGGCGGTACGCTGATTGGCCTCTCATTCCCGCTGTTCAACATGGTCAACCTGTTGCTCGTCAGAGACCCACTCGAGGTGGCCTTCAAGTATCCAAGACCGACGCTGCCAGCGTACATGACGCCTATAGAGCCTCAGGTAGGTAAGTTCTACAACTCGCCTGTCGCCCTGGGTTCAGGTGCTGGTGCAGTGCTAACGGTGCCCATTGCTGCGTTGGGTGCGAAACTTAACACG
>AB625953
ACAACGCACTACCTATTCATAGTAGTCGTTGCTGTCAACAGCACGCTGCTAACCATCAACGCAGGAGACTACATCTTCTACACTGATTGGGAGTGGACATCCTTCGTGGTATTCTCGGTCTCGCAGTCGACTATGCTCGCTGTGGGTGCGATATACTACATGTTGTTCACAGGCGTTCCCGGGACTGCAACATACTATGCAACAATCATGACCATCTACACATGGGTTGCAAAGGGTGCATGGTTCGCACTTGGATACCCCTACGACTTCATCGTGGTGCCAGTGTGGATTCCGTCGGCAATGCTTCTAGACCTCACGTACTGGGCGACAAGACGCAACAAGCACGCTGCTATCATCATTGGAGGTACGCTGGTTGGCCTCTCATTCCCGCTGTTCAACATGGTCAACCTGTTGCTCGTCAGAGACCCACTCGAGGTGGCCTTCAAGTATCCAAGACCGACGCTGCCAGCGTACATGACGCCTATAGAGCCTCAGGTAGGTAAGTTCTACAACTCGCCTGTCGCCCTGGGTTCAGGTGCTGGTGCAGTGCTAACGGTGCCCATTGCTGCGTTGGGTGCGAAACTTAACACG
>AB625954
ACAACGCACTACCTATTCATAGTAGTGGTTGCTGTCAACAGCACGCTGCTAACCATCAACGCAGGAGACTACATCTTCTACACAGACTGGATGTGGACATCCTTCGTGGTATTCTCGGTCTCGCAGTCGACTATGCTCGCTGTGGGTGCGGTATACTACATGTTGTTCACAGGCGTTCCAGGGACCGCAACATACTATGCAACAATCATGACCATCTACACATGGGTTGCAAAGGGTGCATGGTTCGCACTAGGATACCCGTATGACTTCATCGTGGTGCCAGTGTGGATCCCGTCGGCAATGCTTCTAGACCTCACGTACTGGGCGACAAGACGCAACAAGCACGCTGCCATCATAATTGGCGGAACGCTGGTTGGCCTCTCATTCCCGCTGTTCAACACGGTCAACCTGTTGCTCGTCAGAGACCCACTCGAGGTGGCCTTCAAGTATCCAAGACCGACGCTGCCAGCGTACATGACGCCTATAGAGCCTCAGGTAGGTAAGTTCTACAACTCGCCTGTCGCCCTGGGTTCAGGTGCTGGTGCAGTGCTAACGGTGCCCATTACTGCGTTGGGTGCGAAACTTAACACG
>AB625955
ACAACGCACTACCTATTCATAGTAGTGGTTGCTGTCAACAGCACGCTGCTAACCCTCAACGCAGGAGACTACATCTTCTACACAGACTGGATGTGGACATCCTTCGTGGTATTCTCGGTCTCGCAGTCGACTATGCTCGCTGTGGGTGCGGTATACTACATGTTGTTCACAGGCGTTCCAGGGACCGCAACATACTATGCAACAATCATGACCATCTACACATGGGTTGCAAAGGGTGCATGGTTCGCACTAGGATACCCGTATGACTTCATCGTGGTGCCAGTGTGGATCCCGTCGGCAATGCTTCTAGACCTCACGTACTGGGCGACAAGACGCAACAAGCACGCTGCCATCATAATTGGCGGAACGCTGGTTGGCCTCTCATTCCCGCTGTTCAACATGGTCAACCTGTTGCTCGTCAGAGACCCACTCGAGGTGGCCTTCAAGTATCCAAGACCGACGCTGCCAGCGTACATGACGCCTATAGAGCCTCAGGTAGGTAAGTTCTACAACTCGCCTGTCGCCCTGGGTTCAGGTGCTGGTGCAGTGCTAACGGTGCCCATTACTGCGTTGGGTGCGAAACTTAACACG
>AB645407
ACAACGCACTATCTGTTCATTGTTGTAGTTGCTGTCAACAGCACACTTCTGACTATTAATGCAGGCGACTATATCTTCTACACTGACTGGGCATGGACTTCATTCGTGGTATTTTCTATCGCTCAATCGACAATGCCTGTGGCGGGGGCAATATACTATATGCTGTTTACGGGCGTGCCAGGTACGGCTACTTATTACGCAACCATAATGACGATATATACGTGGGTTGCAAAAGGCGCCTGGTTTGCATTAGGCTACCCATACGACTTCGTTACAGTACCTGTCTGGATACCTTCGGCAATGTTATTGGACCTGACTTATTGGGCGACGAGAAGGAATAAACACGCTGCAATTATAATAGGTGGAACGCTGGTAGGTTTATCTCTTCCGATGTTCAACATGATAAATCTCCTGTTGATCAGAGATCCCTTGGAAGTAGCCTTCAAGTATCCGCGTCCGACATTACCGCCATACATGACTCCCATAGAACCTCAGGTCGGTAAGTTTTACAACAGTCCTGTTGCCTTAGGAGCAGGTGCAGGAGCAGTGCTATCCGTGCCAATTGCGGCATTGGGTGCTAAACTAAACACG
>AB645413
ACAACGCACTATCTATTCATTGTAGTAGTTGCTGTAAATAGCACACTACTGACTATTAATGCTGGAGACTATATCTTCTACACTGATTGGGCATGGACGTCATTCGTCGTATTCTCTATCGCTCAATCTACAATGCTTGTGGTGGGGGCAATATACTATATGCTGTTTACAGGCGTGCCGGGTACCGCTACTTATTATGCAACCATTATGACGATATATACATGGGTTGCAAAAGGTGCCTGGTTTGCATTAGGCTACCCATACGACTTCGTTACAGTACCTGTCTGGATACCTTCGGCAATGTTATTAGACCTGACTTATTGGGCGACTAGAAGGAATAAGCATGCTGCTATAATAATTGGCGGAACGCTAGTAGGTCTATCTCTTCCAATGTTCAATATGATCAACCTTTTATTGATAAGGGATCCATTGGAGGTGGCCTTCAAGTATCCGCGTCCGACATTACCGCCATACATGACTCCCATTGAACCTCAGGTAGGTAAGTTTTACAACAGTCCTGTAGCCTTAGGAGCAGGCGCAGGAGCAGTGCTATCAGTACCAATTGCGGCTTTGGGTGCTAAACTTAACACG
>AB645415
ACAACCCACTATCTGTTCATTGTTGTAGTTGCTGTTAATAGCACGCTGCTGACCATAAATGCAGGGGACTACATCTTCTACACCGACTGGGCGTGGACATCCTTTGTAGTATTTTCGATCGCGCAATCGACTATGCTTGCAGTAGGAGCGGTCTATTACTCGCTCTTTACAGGAGTTCCTGGAACAGCGACGTATTATGCGACCATAATGACTATCTACACATGGGTTGCAAAAGGTGCGTGGTTTGCGTTAGGATACCCATACGACTTCGTTACGGTACCAGTATGGATACCTTCAGCAATGTTGTTGGACCTTACTTACTGGGCTACACGCAGGAATAAACACATGCTAATACTCGTTGGCGGCACTTTGGCTGGCCTGTCACTTCCGTTATTCAACATGATCAACCTATTGCTGGTGCGAGATCCATTGCAAATAGCGTTCCAGTATCCTAGACCAACATTGCCACCCTATATGACACCAATTGAACCTCAGGTCGGAAAGTTCTATAACAGTCCCGTCGCGTTGGGTTCGGGAGCTTCAGCAGTGTTAACTGTGCCGATAGCAGCCTTAGGTGCTAAACTAAATACG
>AB645417
ACTACACACTATCTATTCATAGTTGTAGTTGCTGTAAATAGTACATTATTGACAATCAACGCAGGGGACTACATATTCTATACTGATTGGGCGTGGACCTCATTCGTAGTATTCTCAATATCCCAATCAACTATGCTTGTAGTTGGTGCAATCTATTACATGCTATTCACCGGTGTACCAGGGACTGCAACATATTACGCAACAATCACGACTATCTATACATTCGTAGCCAAAGGAGCTTGGTTTGCGCTAGGATATCCATTAGACTTCATCGCCGTACCTGTTTGGATACCTTCAGCTATGCTGTTAGATTTGACATATTGGGCAACAAGAAGGAATAAACATGCTGCCATTATAATTGGCGGAACATTGGTTGGACTTTCACTGCCAATATTTAATATGATCAATCTACTGCTGATCAGAGATCCTCTAGAGATGGCATTCAAATATCCTCGTCCGACATTGCCTCCATACATGACACCAATTGAGCCTCAGGTCGGTAAGTTCTACAATAGTCCCGTCGCGCTAGGATCGGGAGCAGGAGCTGTACTAAGTGTTCCAATAGCTGCACTAGGTGCTAAACTTAATACC
>AB645418
ACGACACACTACTTGTTTATAGTAGTAGTTGCTGTTAATAGCACCTTACTTACTATCAACGCGGGAGACTATATTTTCTACACTGACTGGGCGTGGACATCCTTTGTAGTATTCTCAATATCACAATCTACTATGCTTGTGGTGGGAGCAATCTACTATATGTTGCTCACAGGTGTTCCAGGAACTGCTGCATATTATGCGACTATCATGACAATCTACACTTGGGTGGCTAAGGGTGCATGGTTTGCTTTGGGATATCCGTACGACTTCGTCGTTACGCCAGTTTGGATACCTTCAGCTATGCTCTTGGACCTTACTTACTGGGCCACTAGGAGAAACAAACACGCGGCAATAATTATAGGAGGAACCTTAGTTGGACTTTCGTTACCTATCTTCAACATGATTAATTTGCTGTTAGTCAGAGATCCATTGGAGATGGCATTCAAATATCCAAGACCAACACTACCTCCGTATATGACCCCGATCGAGCCCCAGGTAGGTAAGTTCTATAATAGTCCCGTAGCATTAGGTTCAGGTGCAGGAGCGGTACTAAGCGTTCCTATAGCTGCACTAGGCGCGAAGCTCAACACT
>AB645419
TGTACTCACTACTTATTCATAGTAGTAGTCGCAGTCAATTCAACTCTGCTTACAATTAATGCAGGTGACTATATCTTCTACACAGATTGGGCTTGGACATCCTTTGTAGTATTTTCCATCTCACAAACTTTGATGCTTTGTGTTGGTGCAACATATTACCTAACATTTACAGGAGTTCCAGGAACAGCAACATACTACGCGTTAATCATGACAGTGTATACGTGGGTAGCAAAAGGTGCATGGTTTGCACTCGGATATCCATATGACTTCATTGTAACACCAGTGTGGATTCCATCAGCAATACTGTTGGACTTGGCATATTGGGCGACAAAGAAGAACAAGCACTCTCTGATACTGTTTGGCGGAGTATTGTGTGGAATGTCGTTACCATTGTTTAACATGGTAAACCTGATAACCGTAGCAGATCCATTGGAGACTGCATTCAAGTATCCAAGACCTACGTTGCCACCATACATGACACCGATAGAGCCGCAGGTCGGCAAGTTCTATAATAGCCCAGTTGCGCTTGGCGCAGGTGCTGGAGCTGTGCTGTCGGTAACGTTTACGGCGTTGGGATGTAAACTGACTACG
>AB645420
ACAACGCATTATCTGTTCATAGTAGTAGTTGCTGTGAATAGCACTCTGCTGACAATTAATGCAGGAGACTACATCTTCTACACTGACTGGGCTTGGACGTCGTTTGTAGTATTTTCGATATCACAATCGACAATGCTTGCAGTAGGAGCAATTTACTACATGCTCTTTACAGGAGTTCCAGGTACAGCGACATATTACGCAACCATTATGACAATTTATACATGGGTTGCAAAAGGAGCTTGGTTTGCATTAGGATACCCGTATGACTTCATCGCAGTACCAGTATGGATACCTTCAGCAATGTTGTTAGACCTTACGTATTGGGCCACGAGGCGCAATAAGCACGCCGCTATACTTATCGGCGGAACTTTGATCGGTCTCTCAATCCCACTCTTCAACATGATAAACTTACTGCTGGTAAGAGATCCCCTGGAAGTAGCATTCAAGTATCCTCGACCGACATTGCCACCTTACATGACGCCTATAGAACCTCAGGTCGGTAAGTTCTACAACAGTCCCGTAGCCTTGGGAGCTGGCGCTGGGGCAGTGCTAACTGTGCCTATAGCAGCGTTAGGTGCGAAACTAAACACG
>AB645421
TGTACTCACTACTTATTCATAGTAGTGGTAGCCGTCAATTCAACTCTGCTTACAATTAATGCAGGTGACTATATCTTCTACACCGATTGGGCTTGGACATCCTTTGTAGTATTTTCCATCTCACAAACTTTGATGCTTTGTGTAGGTGCAACGTATTACCTAACATTTACAGGAGTTCCAGGTACCGCAACATACTACGCGTTAATCATGACAGTGTATACATGGGTAGCAAAAGGTGCATGGTTTGCACTAGGATATCCATATGACTTCATTGTAACACCAGTGTGGATACCATCAGCAATGCTGTTGGACTTGGCATACTGGGCGACAAAGAAGAACAAGCACTCTCTGATACTGTTTGGCGGAGTATTGTGTGGAATGTCATTACCATTGTTTAACATGGTAAACCTGATTACAGTAGCAGATCCATTGGAGACTGCATTCAAGTATCCAAGACCTACGTTGCCTCCATATATGACACCGATAGAACCGCAGGTAGGAAAGTTCTATAATAGTCCAGTTGCGCTTGGCGCAGGTGCTGGAGCTGTGCTGTCGGTAACGTTTACGGCGTTGGGATGTAAACTGACTACG
>AB645422
ACTACGCACTATTTGTTTATAGTGGTCGTAGCTGTAAACAGTACACTGCTGACAATTAACGCTGGAGACTACATTTTCTATACTGACTGGGCGTGGACATCATTTGTAGTATTTTCGATTTCTCAATCAACAATGCTTGTTGTTGGAGCCATTTACTACATGTTGTTTACTGGTGTACCAGGTACTGCAACTTATTATGCGACAATCATGACAATATACACTTGGGTAGCAAAAGGAGCTTGGTTTGCTTTGGGTTATCCATATGACTTTGTTGCGGTCCCAGTGTGGATACCATCGGCAATGTTGCTAGATTTGACGTATTGGGCAACAAGAAGGAACAAACACGCCGCAATAATTATTGGTGGGACGTTGGTAGGTCTATCGCTACCGATGTTCAACATGATAAACCTTCTGCTGGTGAGAGATCCATTGGAGATGGCATTCAAGTATCCCAGACCAACACTGCCTCCATATATGACGCCTATAGAACCTCAGGTCGGTAAGTTCTACAATAGTCCTGTAGCTTTGGGCTCAGGAGCAGGAGCAGTACTTAGCGTTCCTATCGCAGCACTCGGGGCGAAACTCAACACT
>AB645426
ACAACCCACTATCTGTTCATTGTTGTAGTTGCTGTCAATAGCACGCTACTGACAATTAATGCAGGAGACTATATCTTCTACACCGACTGGGCTTGGACATCCTTTGTAATATTTTCGATTTCACAATCGACTATGCTTGCAGTAGGAGCTGTCTATTACTTGCTCTTTACAGGAGTTCCAGGAACAGCCACGTATTATGCAACCATAATGACTATCTATACATGGGTTGCAAAAGGTGCGTGGTTTGCATTAGGATACCCATATGACTTCGTAGCAGTACCAGTATGGATACCTTCAGCCATGTTGTTGGACCTTACGTATTGGGCTACGCGGCGCAATAAGCACATGCTAATACTTGTCGGCGGTACCTTGGTTGGTCTATCACTTCCGTTATTCAACATGGTCAACCTGCTGCTAGTGCGAGATCCGTTGGAAGTCGCATTCAAGTATCCTAGACCCACATTGCCACCGTATATGACGCCAATTGAGCCTCAGGTCGGAAAGTTCTACAATAGTCCCGTAGCCTTAGGAGCAGGCGCTTCAGCAGTGCTAACTGTACCTATTGCAGCATTGGGTGCTAAACTGAACACG
>AB645427
ACAACGCACTATCTATTCATTGTTGTAGTTGCTGTCAACAGCACACTTCTGACTATTAATGCAGGCGACTATATTTTCTACACTGATTGGGCTTGGACTTCATTTGTAGTATTTTCAATTTCGCAATCTACAATGTTGGTTGTGGGAGCAATATACTACATGCTCTTTACTGGAGTCCCTGGAACGGCGACATATTATGCTACAATCATGACAATATATACCTGGGTTGCGAAGGGTGCATGGTTTGCATTAGGATACCCCTATGACTTTGTCACAGTGCCAGTTTGGATACCTTCAGCAATGCTATTGGACTTAACGTATTGGGCAACACGCCGCAACAAACATGCCGCAATAATTATCGGAGGAACACTCGTTGGGCTGTCGCTGCCGTTGTTTAATATGATAAACCTTTTGTTGATAAGGGATCCTCTGGAGATGGCATTCAAGTATCCAAGACCTACTCTTCCCCCCTATATGACTCCCATTGAACCTCAGGTAGGAAAGTTCTACAATAGTCCTGTTGCGTTAGGTTCCGGTGCAGGAGCGGTGCTGAGCGTGCCTATAGCAGCTTTAGGTGCTAAATTGAATACA
>AB645431
ACAACGCACTATCTGTTTATAGTAGTAGTTGCTGTAAACAGCACACTATTGACTATTAATGCTGGAGACTATATATTCTACACTGATTGGGCATGGACGTCATTCGTAGTATTCTCTATCTCTCAATCGACAATGCTTGTGGTAGGGGCAATATACTATATGCTATTTACAGGAGTGCCGGGTACGGCTACTTATTATGCAACCATTATGACGATATATACGTGGGTTGCAAAGGGCGCCTGGTTTGCATTAGGATACCCATACGACTTCGTTACAGTACCGGTTTGGATACCTTCAGCAATGTTATTAGACCTGACATATTGGGCAACGAGAAGGAATAAACACGCCGCTATAATCATAGGCGGGACACTCGTAGGTTTGTCTCTTCCAATGTTCAATATGATCAACCTCCTACTGATTAGAGATCCACTAGAGGTAGCTTTCAAGTATCCTCGTCCAACACTACCGCCGTACATGACTCCCATCGAGCCTCAGGTCGGGAAGTTCTACAACAGTCCCGTAGCCTTAGGAGCAGGCGCAGGAGCAGTGCTATCAGTGCCAATTGCAGCATTGGGTGCTAAACTAAACACG
>AB645433
ACAACGCACTATCTATTCATAGTGGTCGTTGCTGTTAACAGTACATTATTGACTATCAATGCTGGTGACTATATCTTCTATACTGATTGGGCGTGGACTTCATTTGTAGTATTTTCTATTTCACAATCTACTATGCTTGTGGTAGGAGCGATTTATTATATGCTCTTCACAGGAGTTCCAGGTACAGCTACGTATTACGCAACAATTATGACAATATATACTTGGGTTGCAAAAGGTGCATGGTTTGCTTTAGGATATCCGTATGACTTTGTAGTAGTACCAGTTTGGATACCTTCGGCAATGTTATTAGACCTATCATATTGGGCTACACGACGAAACAAGCATGCAGCCATTCTAATAGGTGGAACACTGGTTGGAATGTCATTGCCTGTATTCAATATGATAAACCTGTTGCTAGTTAGGGATCCGCTAGAAATGGCATTCAAATATCCTAGACCTACATTACCCCCGTATATGACGCCTATAGAACCTCAGGTCGGTAAGTTCTACAATAGTCCTGTAGCCTTAGGAGCAGGTGCAGGTGCAGTGCTTTATGTGCCAATAGCAGCACTAGGCGCGAAGTTGAATACT
>AB645434
TCAACACACTACTTATTCATAGTAGTAATTGCTGTTAACAGCACCTTACTTACTATCAATGCAGGAGACTACATTTTCTACAGTGATTGGGCTTGGACATCATTCGTAGTATTCTCAATATCACAATCAACTATGCTTGTGGTAGGTGCGATTTACTATATGTTGTTCACTGGTGTTCCAGGAACAGCTACGTATTACGCGACAATCATGACAATTTATACCTGGGTGGCAAAAGGTGCATGGTTCGCGTTGGGATATCCTTATGACTTCGTTGTGACACCCGTCTGGATACCTTCGGCAATGCTCTTGGATCTCATGTATTGGGCCACAAGAAGAAATAAGCACGCAGCGATAATAATTGGCGGAACATTGGTCGGACTTTCATTGCCAATATTCAACATGATCAATCTGTTGCTAGTTAGAGATCCATTGGAGATGGCATTCAAGTATCCGCGGCCTACATTGCCTCCGTATATGACGCCCATAGAGCCTCAGGTCGGAAAGTTCTACAACAGTCCCGTAGCATTAGGTTCAGGTGCAGGAGCAGTACTAAGTGTGCCAATTGCTGCACTGGGAGCAAAGCTCAACACG
>AB645435
ACAACTCACTATCTGTTCATAGTCGTAGTCGCTGTAAATAGTACATTGCTGACGATTAACGCGGGAGATTACATATTCTACACGGACTGGGCCTGGACATCATTTGTAGTATTTTCCACCTCACAATCTACCATGCTTGTTGTTGGGGCGATTTACTACATGCTCTTTACAGGAGTTCCAGGAACTGCCACCTACTATGCAACCATCATGACAATCTATACGTGGGTTGCCAAAGGCGCATGGTTTGCATTAGGATACCCATATGATTTCATCGCGGTGCCCGTATGGATACCCTCTGCAATGTTATTAGACCTCACGTACTGGGCTACTAGACGTAACAAACACGCTGCAATTATTATTGGCGGAACACTGGTAGGTTTGTCACTCCCTCTGTTCAACATGATAAACTTGCTTCTGATCCGAGATCCGCTTGAGATGGCGTTCAAGTATCCTAGACCGACCTTGCCTCCGTATATGACGCCAATTGAACCTCAGGTCGGTAAGTTCTACAATAGTCCGGTTGCCCTAGGATCGGGAGCTGGGGCAGTGCTGAGTGTGCCTATTGCGGCATTGGGTGCCAAACTCAACACG
>AB645437
TGTACTCACTACTTATTCATAGTAGTAGTTGCAGTTAACTCCACTTTGTTAACGATTAACTCTGGTGACTATATCTTCTATACTGATTGGGCCTGGACATCATTTGTAGTATTTTCCATTGCCAACACTTTGATGACTGTTGTTGGTGCTGTGTATTATCTTACATTTACTGGTGTGCCTGGTACTGCATCGTATTACGGTCTGATTATGCAGGTCTATACATGGGTCGCAAAAGTTGCATGGTTTGCACTTGGTTACCCGGTGGATTTCATCGTTCATCCGATGTGGATTCCATCTTGTATGTTACTGGACTTGGCATATTGGGCGACGAAGAAGAATAAGCACTCGCTGATATTCTTTGGCGGAGTTTTAGTTGGAATGTCAATGCCACTGTTCAATATGGTACAGTTGATGTTGATAGCAGATCCGCTAGAAACTGCATTCAAATACCCGAGACCAACATTGCCTCCATACATGACGCCGATAGAGCCGCAGGTAGGTAAGTTCTACAATAGCCCAGTAGCTCTGGGAGCGGGAGCTGGATCGGTACTAGCATGTACATTTGCGGCATTAGGCTGTAAGCTTAATACG
>AB645438
ACAACGCACTATCTGTTCATTGTTGTAGTTGCTGTAAACAGCACGCTTCTGACTATTAATGCAGGCGACTATATTTTCTACACTGATTGGGCTTGGACTTCGTTTGTAGTATTTTCAGTTTCGCAGTCTACTATGTTAGTTGTGGGAGCAATATACTACATGCTCTTTACTGGAGTCCCTGGAACGGCGACATATTATGCTACCATCATGACAATATATACCTGGGTTGCGAAGGGTGCATGGTTTGCATTAGGATATCCATATGACTTTATTGCAGTGCCAGTTTGGATACCTTCAGCAATGCTATTGGACTTAACGTATTGGGCAACACGCCGCAACAAACATGCCGCAATAATTATCGGAGGAACGCTCGTTGGACTATCGCTGCCGTTGTTCAATATGATAAACCTTCTGTTGGTAAGGGATCCACTGGAAATGGCATTCAAGTATCCAAGGCCTACTCTTCCTCCTTATATGACTCCCATTGAACCTCAGGTAGGAAAGTTCTACAATAGTCCTGTTGCGTTAGGCTCCGGTGCAGGAGCGGTGCTGAGTGTGCCTATAGCAGCTTTAGGTGCCAAGTTGAATACA
>AB645439
ACAACACACTATCTGTTCATAGTTGTAGTTGCCGTAAATAGTACTCTGCTGACTATTAACGCAGGAGACTACATCTTCTATACTGACTGGGCTTGGACTTCATTTGTCGTATTTTCGATTTCACAATCGACTATGCTTGCGGTAGGAGCTATCTATTATATGCTCTTTACAGGGGTTCCAGGAACCGCTACATACTATGCAACCATTATGACAATCTATACGTGGGTTGCTAAGGGTGCATGGTTTGCATTAGGGTACCCATATGATTTCGTTACGACACCAGTATGGATACCATCAGCAATGTTGTTAGACCTTACGTATTGGGCTACTAGACGCAATAAGCATGCTGCCATAATTATTGGCGGAACCTTGATTGGTCTATCGCTCCCAATGTTCAACATGATAAACCTATTGCTGGTAAGGGATCCTCTTGAGGTCGCGTTCAAGTATCCAAGACCTACACTTCCTCCCTATATGACACCTATAGAGCCTCAGGTCGGTAAATTCTACAACAGTCCTGTAGCATTAGGTTCAGGTGCAGGCGCGGTGCTAACTGTCCCTATAGCAGCGCTAGGTGCAAAACTGAACACG
>AB645440
TGTACACACTACTTATTCATAGTAGTTGTTGCAGTTAACTCTACTTTGTTAACAATTAATGCAGGAGACTACATCTTCTACACTGACTGGGCTTGGACTTCGTACACGGTATTTTCAATATCGCAAACGTTGATGCTAATTGTAGGTGCTACATATTATCTTACATTTACAGGCGTTCCAGGCACAGCAACGTACTACGCTCTAATTATGACAGTATACACATGGGTAGCAAAAGCCGCATGGTTTTCGCTAGGATACCCATATGACTTCATTGTAACTCCAATTTGGCTTCCATCAGCAATGCTGTTGGATTTGGTCTACTGGGCAACAAAGAAGAACAAGCACTCCTTGATACTGTTCGGCGGCGTACTAGTAGGAATGTCATTACCATTATTCAACATGGTAAACCTGATAACAGTAGCAGACCCACTAGAAACGGCATTCAAATATCCAAGACCGACATTGCCACCATATATGACACCAATCGAACCGCAAGTCGGCAAATTCTATAACAGCCCAGTTGCTCTCGGTGCAGGTGCAGGTGCAGTATTGGCATGTACATTTGCAGCTTTAGGTTGTAAATTGAACACT
>AB645441
ACAACGCACTATCTATTCATAGTAGTCGTTGCTGTTAACAGTACATTATTGACTATCAATGCAGGTGACTATATCTTTTATACTGATTGGGCTTGGACTTCATTTGTAGTATTTTCTATTTCACAATCTACTATGCTTGTGGTAGGAGCGATTTATTATATGCTCTTCACAGGAGTTCCAGGTACAGCTACATATTATGCAACAATTATGACGATATATACATGGGTTGCAAAAGGTGCATGGTTTGCTTTAGGATATCCATATGACTTTATAGTAGTTCCAGTCTGGATACCTTCCGCAATGTTATTAGATCTATCATATTGGGCTACAAGGAGAAATAAACATGCAGCCATTCTAATAGGTGGAACACTAGTTGGAATGTCATTGCCTGTATTCAATATGATAAACCTATTGCTAATCAAGGATCCACTAGAAATGGCGTTCAAATATCCTAGACCTACGCTACCCCCGTATATGACCCCTATAGAGCCTCAAGTCGGTAAGTTTTACAATAGCCCTGTAGCTTTAGGTGCAGGAGCCGGTGCAGTACTTAGTGTGCCAATAGCAGCACTAGGTGCTAAGTTAAACACT
>AB645442
TGTACTCACTACTTATTCATAGTAGTAGTTGCAGTTAACTCAACACTGTTAACAATTAACGCAGGAGACTACATTTTCTATACCGACTGGGCTTGGACTTCGTTTACGGTATTTTCTATATCGCAAACGTTGATGCTTGTAGTAGGTGCAGTATATTACCTAACATTTACAGGTGTTCCAGGAACAGCGACGTATTACGCCCTCATTATGACAGTATACACATGGGTAGCTAAAGGTGCATGGTTTGCACTTGGATATCCGTATGACTTCATTGTCACACCAATATGGTTACCATCAGCAATGTTACTTGATTTGGCCTATTGGGCAACAAAGAAGAACAAACATTCGTTGATACTGTTTGGCGGAGTACTGGTAGGAATGTCGTTACCGATGTTTAACATGATAAACCTGATAACAGTCGCAGACCCACTAGAAACGGCCTTCAAATATCCAAGACCAACATTACCACCATACATGACGCCGATAGAACCGCAGGTAGGAAAGTTCTATAACAGTCCTGTTGCTTTAGGTGCTGGTGCTGGTTCGGTATTGGGAGTAACGTTTACAGCACTTGGTTGTAAACTAAACACC
>AB645443
ACAACGCACTATCTGTTCATAGTCGTAGTTGCCGTAAATAGTACATTACTGACGATCAATGCGGGAGATTACATATTCTACACGGACTGGGCCTGGACGTCATTTGTAGTATTTTCCATCTCACAATCTACTATGCTTGTTGTTGGAGCGACTTACTACATGCTTTTCACAGGAGTTCCAGGAACCGCAACCTATTATGCAACCATAATGACAATATACACCTGGGTGGCCAAAGGTGCATGGTTTGCGTTAGGATACCCATATGACTTCATAGCTGTCCCCGTATGGATACCCTCGGCGATGTTATTAGATCTCACGTACTGGGCCACTAGACGCAACAAACACGCTGCAATTATCATCGGTGGAACTTTGGTGGGTTTGTCGCTGCCTCTGTTCAACATGATAAACTTGCTTTTGGTCAGAGATCCCCTTGAGATGGCATTTAAATATCCAAGACCGACATTGCCTCCATACATGACTCCAATTGAACCTCAGGTCGGAAAGTTCTACAATAGTCCTGTTGCCTTGGGGTCGGGTTCGGCAGCTGTGCTGAGTGTGCCGATTGCGGCATTGGGTGCCAAGCTGAACACG
>AB645444
TGTACACACTACTTATTCATAGTAGTAGTTGCAGTTAACTCAACATTGTTAACAATTAATGCAGGTGACTATATCTTCTACACTGACTGGGCTTGGACTTCGTACACGGTATTTTCAATATCGCAAACGTTGATGCTAATTGTAGGTGCTACATACTATCTTACATTTACAAGCGTTCCAGGCACAGCGACGTACTACGCTCTAATTATGACAGTATACACATGGGTAGCAAAAGCCGCATGGTTTTCGTTAGGATATCCATATGACTTCATTGTCACTCCAGTTTGGCTTCCATCAGCAATGCTGTTGGACTTGGTCTACTGGGCAACAAAGAAGAACAAGCACTCCTTGATACTGTTTGGCGGCGTACTGGTAGGAATGTCAATACCATTGTTCAACATGGTAAACCTGATAACGGTAGCAGACCCACTAGAAACGGCATTCAAATATCCAAGACCAACATTGCCACCATACATGACACCGGTAGAACCGCAAGTAGGCAAATTCTATAACAGCCCAGTTGCGCTAGGTGCAGGTGCGGGTGCAGTATTGGCATGTACATTTGCAGCTTTAGGTTGTAAATTGAACACT
>AB645445
TGTACACACTACTTATTCATAGTAGTTGTTGCAGTTAACTCTACTTTGTTAACAATTAATGCAGGAGATTACATCTTCTACACTGACTGGGCTTGGACTTCGTACACGGTATTTTCAATATCGCAAACGTTGATGCTAATTGTAGGTGCTACATATTATCTTACATTTACAGGCGTTCCAGGCACAGCAACGTACTACGCTCTAATTATGACAGTATACACATGGATAGCAAAAGGCGCATGGTTTTCGTTAGGATATCCATATGACTTCATTGTAACTCCAGTTTGGCTACCTTCAGCAATGCTGTTGGACTTAGTTTACTGGGCGACAAAGAAGAACAAGCATAGCTTGATACTGTTTGGCGGCGTACTAGTAGGAATGTCATTACCATTGTTCAACATGGTAAACCTGATAATAGTAGCAGACCCACTAGAAACGGCATTCAAATATCCAAGGCCAACATTGCCACCATACATGACACCGATAGAGCCGCAAGTAGGCAAATTCTATAACAGCCCAGTTGCACTCGGTGCAGGTGCAGGTGCGGTATTGGCATGTACGTTTGCAGCATTAGGTTGTAAACTCAACACT
>AB645446
ACAACACACTATCTGTTCATAGTTGTAGTTGCCGTAAATAGTACTCTGCTGACTATTAACGCAGGAGACTACATCTTCTATACTGACTGGGCTTGGACTTCATTTGTCGTATTTTCGATTTCACAATCGACTATGCTTGCGGTAGGAGCTATATATTATATGCTCTTTACAGGAGTTCCAGGAACCGCTACATACTATGCAACCATTATGACAATCTACACATGGGTTGCAAAGGGTGCATGGTTTGCATTGGGGTACCCATACGATTTCGTTACGACACCAGTATGGATACCATCAGCAATGTTGTTAGATCTTACGTATTGGGCCACTAGACGCAACAAGCATGCTGCCATAATTATTGGTGGAACGTTGATCGATCTATCGCTCCCAATGTTCAACATGATAAATCTATTGCTGATAAGGGATCCTCTAGAGGTCGCATTCAAGTATCCAAGGCCTACGCTTCCTCCCTACATGACCCCTATCGAGCCTCAGGTCGGTAAATTCTACAACAGTCCTGTAGCGTTAGGTTCAGGTGCAGGCGCAGTGCTAACTGTTCCTATAGCAGCGCTAGGCGCAAAGCTGAACACA
>AB645447
TGTACTCACTACTTATTCATAGTAGTAGTTGCAGTTAACTCAACACTGTTAACAATTAACGCAGGTGACTACATTTTCTATACTGACTGGGCTTGGATTTCGTTTACGGTATTCTCTATATCTCAAACGTTAATGCTTGTTGTAGGTGCAGTATATTACCTAACATTTACAGGTGTTCCAGGCACAGCTACGTATTACGCTCTAATCATGACAGTATACACATGGATAGCAAAAGGTGCATGGTTTGCACTAGGATATCCATATGACTTCATTGTAACTCCAGTTTGGTTGCCATCGGCAATGTTGCTGGATCTGGCATATTGGGCCACAAAGAAGAACAAACATTCGTTGATACTGTTTGGAGGAGTGCTGGTTGGAATGTCTTTACCGATGTTCAACATGATAAACCTGATAACAGTGGCAGACCCACTAGAAACGGCCTTCAAATATCCGAGACCCACATTACCACCATACATGACACCGATAGAACCGCAGGTAGGAAAGTTCTATAACAGTCCTGTTGCGTTAGGTGCTGGTGCTGGTTCAGTATTAGGAGTTACGTTTACGGCCTTTGGTTGTAAACTAAACACC
>AB645448
TGTACACACTACTTATTCATAGTAGTTGTTGCAGTTAACTCTACATTGTTAACAATCAACGCAGGAGATTACATATTCTATACTGACTGGGCTTGGACATCGTACACGGTATTTTCAATATCGCAAACTTTGATGCTTATTGTAGGAGCTACATACTATCTTACATTTACGGGCGTTCCAGGCACAGCGACGTACTACGCACTAATTATGACAGTATACACATGGATAGCAAAAGGTGCATGGTTTGCACTCGGATACCCATATGACTTCATTGTAACCCCAGTCTGGTTACCATCAGCAATGCTTTTGGATCTAGTCTACTGGGCAACAAAGAAGAACAGGCACTCCTTGATACTGTTTGGCGGCGTACTGGTAGGAATGTCTTTACCATTATTCAACATGGTAAACCTGATAACAGTAGCAGACCCACTTGAAACGGCATTCAAATACCCAAGACCAACATTGCCACCATATATGACACCAATAGAACCGCAAGTAGGTAAGTTCTATAACAGTCCAGTCGCACTGGGCGCAGGTGCAGGTGCAGTTTTGGCATGTACATTTGCAGCATTAGGTTGTAAATTGAACACT
>AB646542
ACGACACACTATTTGTTCATAGTCGTAGTTGCTGTGAACAGCACGCTGCTGACGATCAATGCAGGGGACTACATCTTCTATACGGACTGGGCATGGACATCTTTTGTTGTATTTTCAATCTCACAATCGACAATGCTCGCTGTAGGCGCCGTATACTACCTGCTATTCACAGGAGTACCGGGAACAGCCACATATTACGCAACCATTATGACGATATATACATGGGTAGCGAAGGGTGCATGGTTCGCCTTAGGATATCCATATGACTTCATCGTGACGCCAGTTTGGATACCGTCGGCGATGCTGTTAGACCTGGTCTACTGGTCAACTAGACGGAACAAACACGCGCTAATGATAATAGGAGGTAGCTTGGTTGGACTTTCGTTACCTTTGTTCAACATGATAAACCTACTATTAGTTGCAGACCCGCTAGAAATGGCATTCAAGTACCCGAGACCGACACTTCCGCCATATATGACGCCAATAGAACCCCAGGTCGGAAAGTTCTACAACAGTCCGGTAGCCTTAGGTTCAGGAGCGGGAGCTGTACTAACAGTACCTATAGCTGCATTAGGCGCAAAACTGAACACA
>AB646543
TGTACTCACTACTTATTCATAGTAGTGGTAGCAGTAAACTCGACCTTGTTGACAATCAACGCGGGAGACTACATCTTCTATACTGACTGGGCATGGACATCATATGTGATATTCACTTTATCACAATCATTGATGCTCGCAGTCGGTGCAGCATATTACCTTACGTTCACTGGTGTACCAGGAACAGCAACCTACTATGCGCTGATAATGACAGTGTATACATGGATTGCAAAAGGTGCGTGGTTCTCGTTAGGATATCCGTACAGCTTCATCGTTGTACCAATATGGATACCATCGGCAATACTGATGGATCTGGCGTATTGGGCAACCAAGAGAAACAAGCACATGCTTATCTTGGTTGGAGGTGTGCTGTGTGGAATGTCAATGTCGATGTTTAACATGGTTAATCTATTAACAATAGACGATCCATTAGAGACTGCATTCAAGTATCCAAGGACTACATTGCCTCCATACATGACTCCTATAGAACCCCAAGTCGGGAAATTCTATGATAGTCCTGTAGCGTTAGGTGCAGGTGCGGGAGCCGTTTTGACAGTCACAATGACTGCATTAGGCTGCAAATTAACAACC
>AB646544
TGTACTCACTACTTATTCATAGTAGTGGTAGCAGTAAACTCGACCTTGTTGACAATCAACGCGGGAGACTACATCTTCTATACTGACTGGGCATGGACATCATATGTGATATTCACATTATCACAATCATTGATGCTCGCAGTCGGTGCAGCATATTACCTTACGTTCACTGGTGTACCAGGAACAGCAACCTACTATGCGCTGATAATGACAGTGTATACATGGATTGCAAAAGGTGCGTGGTTCTCCTTAGGATATCCGTACAGCTTCATCGTTGTACCAATATGGATTCCGTCTGCAATACTGATGGATCTGGCGTATTGGGCAACCAAGAGAAACAAGCACATGCTTATCTTGGTTGGAGGTGTGCTGTGTGGAATGTCAATGTCGATGTTTAACATGGTTAATCTATTGACAATAGATGATCCATTAGAGACTGCATTCAAGTATCCAAGGACTACATTGCCTCCATACATGACTCCAATAGAACCCCAAGTCGGTAAGTTCTATGATAGTCCTGTAGCGTTAGGTGCAGGTGCCGGAGCCGTTTTGACAGTCACAATGACTGCATTAGGCTGCAAATTAACAACC
>AB646545
TGTACTCACTACTTATTCATAGTAGTGGTAGCAGTAAACTCGACCTTGTTGACAATCAACGCGGGAGACTACATCTTCTATACTGACTGGGCATGGACATCATATGTGATATTCACTTTATCACAATCATTGATGCTCGCAGTCGGTGCAGCATATTACCTTACGTTCACTGGTGTACCAGGAACAGCAACCTACTATGCGCTGATAATGACAGTGTATACATGGATTGCAAAAGGTGCGTGGTTCTCCTTAGGATATCCGTACAGCTTCATCGTTGTACCAATATGGATACCATCGGCAATACTGATGGATCTGGCGTATTGGGCAACCAAGAGAAACAAGCACATGCTTATCTTGGTTGGAGGTGTGCTGTGTGGAATGTCAATGTCGATGTTTAACATGGTTAATCTATTAACAATAGACGATCCATTAGAGACTGCATTCAAGTATCCAAGGACTACATTGCCTCCACACATGACTCCAATAGAACCTCAAGTCGGAAAGTTCTATGATAGTCCTGTAGCGTTAGGTGCAGGTGCGGGAGCCGTTTTGACAGTCACAATGACTGCATTAGGCTGCAAATTAACAACC
>AB646546
TGTACTCACTACTTATTCATAGTAGTGGTAGCAGTAAACTCGACCTTGTTGACAATCAACGCGGGAGACTACATCTTCTATACTGACTGGGCATGGACATCATATGTGATATTCACTTTATCACAATCATTGATGCTCGCAGTCGGTGCAGCATATTACCTTACGTTCACTGGTGTACCAGGAACAGCAACCTACTATGCGCTGATAATGACAGTGTATACATGGATTGCAAAAGGTGCGTGGTTCTCGTTAGGATATCCGTACAGCTTTATCGTTGTACCAATATGGATACCATCGGCAATACTGATGGATCTGGCGTATTGGGCAACCAAGAGAAACAAGCACATGCTTATCTTGGTTGGAGGTGTGCTGTGTGGAATGTCAATGTCGATGTTTAACATGGTTAATCTATTAACAATAGACGATCCATTAGAGACTGCATTCAAGTATCCAAGGACTACATTGCCTCCATACATGACTCCTATAGAACCCCAAGTCGGGAAATTCTATGATAGTCCTGTAGCGTTAGGTGCAGGTGCGGGCGCAGTTTTGACAGTCACAATGACTGCATTAGGCTGCAAATTAACAACC
>AB646547
TGTACCCACTACTTATTCATAGTAGTGGTAGCAGTCAACTCGACCTTGTTGACAATCAACGCAGGAGACTACATATTCTATACTGACTGGATGTGGACATCTTATGTGATATTTACTCTATCACAATCATTGATGCTCGCAGTTGGTGCAGCATATTACCTAACGTTCACTGGGGTTCCAGGAACTGCAACCTACTATGCGCTGATAATGACAGTGTATACATGGATTGCAAAAGGTGCATGGTTCTCCTTAGGATATCCATATAGCTTCATCGTTGTGCCGATGTGGATTCCATCTGCGATATTGATGGATCTGGCATATTGGGCAACAAAGAAGAACAAGCACTCTTTGATCCTAATTGGCGGCGTGCTGTGTGGAATGTCAATGTCGATGTTTAACATGATTAATCTATTGACAATAGATGATCCATTGGAGACTGCTTTCAAATACCCAAGAACTACATTGCCACCATACATGACTCCAATAGAACCCCAAGTAGGCAAGTTCTATGATAGTCCTGTCGCGTTGGGTGCAGGTGCCGGTGCTGTCCTTACAGTTACAATGACTGCATTAGGCTGCAAACTAACAACT
>AB646548
TGTACTCACTACTTATTCATAGTAGTGGTAGCAGTCAACTCGACCCTGTTGACAATCAACGCAGGAGACTACATATTCTATACTGACTGGATGTGGACATCTTATGTGATATTTACTCTATCACAATCATTGATGCTCGCAGTTGGTGCAGCATATTACCTAACGTTCACTGGGGTTCCAGGAACTGCAACTTACTATGCACTGATAATGACAGTGTATACGTGGATTGCAAAAGGTGCATGGTTCTCCTTGGGATATCCATATAGCTTTATCGTTGTGCCGATGTGGATTCCATCTGCGATATTGATGGATTTGGCGTATTGGGCAACAAAGAAGAACAAGCACTCTTTGATCCTAATTGGCGGTGTGCTGTGTGGAATGTCAATGTCGATGTTTAACATGATTAATCTATTGACAATAGATGATCCATTGGAGACTGCTTTCAAATACCCAAGAACTACATTGCCACCCTACATGACTCCGATAGAACCCCAAGTAGGCAAGTTCTATGATAGTCCTGTCGCGTTGGGTGCAGGTGCTGGTGCTGTCCTTACAGTTACAATGACTGCATTAGGCTGCAAACTAACAACC
>AB646550
TGTACTCACTACTTGTTCATAGTAGTGGTGGCAGTCAACTCGACCTTGTTGACAATTAACGCAGGAGACTACATATTCTACACTGACTGGATGTGGACATCATATGTGATATTTACTCTATCACAATCATTGATGCTCGCCGTCGGTGCAGCATACTACCTAACGTTCACTGGTGTTCCAGGGACGGCAACCTACTATGCACTGATAATGACAGTGTATACATGGATTGCAAAAGGTGCGTGGTTTTCGCTAGGATATCCATACAGCTTCATCGTTGTACCAATGTGGATTCCGTCTGCAATATTGATGGATTTGGTATATTGGGCAACAAAGAAGAACAAGCACGCTTTGATCTTAATGGGCGGTGTGCTGGTTGGAATGTCAATGTCGATGTTCAACATGATCAATCTATTGACAATAGATGATCCACTGCAGACTGCTTTCAAGTACCCAAGAACTACATTGCCACCATACATGACTCCAATAGAACCTCAAGTGGGCAAGTTCTATGATAGTCCAGTAGCACTGGGTGCAGGTGCTGGTGCAGTTCTGACTGTAACAATGACTGCATTAGGCTGCAAACTAACGACC
>AB646551
TGTACTCACTACTTATTCATAGTAGTGGTAGCAGTCAACTCGACCTTGTTGACAATCAACGCAGGAGACTACATATTCTACACTGACTGGATGTGGACATCATATGTGATATTTACTCTATCACAGTCATTGATGCTAGCAGTTGGTGCAGCATATTACCTTACGTTCACTGGAGTTCCAGGAACAGCAACTTACTATGCATTGATAATGACAGTGTATACTTGGATTGCAAAAGGTGCGTGGTTCTCCCTAGGATATCCATATAGCTTCATCGTTGTTCCGATGTGGATTCCATCTGCAATATTGATGGATTTGGCATATTGGGCAACAAAGAAGAATAAACATTCTTTGATCCTAATTGGCGGTGTGCTGTGTGGAATGTCTATGTCGATGTTCAACATGATAAATCTATTGACAATAGATGATCCATTGGAGACTGCTTTCAAATATCCAAGAACTACACTGCCCCCATACATGACTCCGATAGAACCCCAAGTAGGTAAGTTCTATGATAGTCCAGTAGCGCTAGGTGCAGGTGCTGGTGCGGTCCTTACTGTAACGATGACTGCATTAGGCTGCAAACTAACAACG
>AB646552
TGTACTCACTACTTATTCATAGTAGTGGTAGCAGTAAACTCGACCTTGTTGACAATCAACGCGGGAAACTACATCTTCTATACTGACTGGGCATGGACATCATATGTGATATTCACATTATCACAATCATTGATGCTCGCAGTCGGTGCAGCATATTACCTTACGTTCACTGGTGTACCAGGAACAGCAACCTACTATGCGCTGATAATGACAGTGTATACATGGATTGCAAAAGGTGCGTGGTTCTCCTTAGGATATCCGTACAGCTTCATCGTTGTACCAATATGGATTCCGTCTGCAATACTGATGGATCTGGCGTATTGGGCAACCAAGAGAAACAAGCACATGCTTATCTTGGTTGGAGGTGTGCTGTGTGGAATGTCAATGTCGATGTTTAACATGGTTAATCTATTGACAATAGATGATCCATTAGAGACTGCATTCAAGTATCCAAGGACTACATTGCCTCCATACATGACTCCAATAGAACCCCAAGTCGGTAAGTTCTATGATAGTCCTGTAGCGTTAGGTGCAGGTGCCGGAGCCGTTTTGACAGTCACAATGACTGCATTAGGCTGCAAATTAACAACC
>AB646553
TGTACTCACTACTTATTCATAGTAGTGGTAGCAGTAAACTCGACCTTGTTGACAATCAACGCGGGAGACTACATCTTCTATACTGACTGGGCATGGACATCATATGTGATATTCACATTATCACAATCATTGATGCTCGCAGTCGGTGCAGCATATTACCTTACGTTCACTGGTGTACCAGGAACAGCAACCTACTATGCGCTGATAATGACAGTGTATACATGGATTGCAAAAGGTGCGTGGTTCTCGTTAGGATATCCGTACAGCTTCATCGTTGTACCAATATGGATACCATCGGCAATACTGATGGATCTGGCGTATTGGGCAACCAAGAGAAACAAGCACATGCTTATCTTGGTTGGAGGTGTGCTGTGTGGAATGTCAATGTCGATGTTTAACATGGTTAATCTATTAACAATAGACGATCCATTAGAGACTGCATTCAAGTATCCAAGGACTACATTGCCTCCATACATGACTCCTATAGAACCTCAAGTCGGAAAGTTCTATGATAGTCCTGTAGCGTTAGGTGCAGGTGCGGGAGCCGTTTTGACAGTCACAATGACTGCATTAGGCTGCAAATTAACAACC
>AB646555
TGTACTCACTACTTATTCATAGTAGTGGTTTCAGTAAACTCGACCTTGTTGACAATCAACGCGGGAGACTACATCTTCTATACTGACTGGGCATGGACATCATATGTGATATTCACATTATCACAATCATTGATGCTCGCAGTCGGTGCAGCATATTACCTTACGTTCACTGGTGTACCAGGAACAGCAACCTACTATGCGCTGATAATGACAGTGTATACATGGATTGCAAAAGGTGCGTGGTTCTCCTTAGGATATCCGTACAGCTTCATCGTTGTACCAATATGGATTCCGTCTGCAATACTGATGGATCTGGCGTATTGGGCAACCAAGAGAAACAAGCACATGCTTATCTTGGTTGGAGGTGTGCTGTGTGGAATGTCAATGTCGATGTTTAACATGGTTAATCTATTGACAATAGATGATCCATTAGAGACTGCATTCAAGTATCCAAGGACTACATTGCCTCCATACATGACTCCAATAGAACCCCAAGTCGGTAAGTTCTATGATAGTCCTGTAGCGTTAGGTGCAGGTGCCGGAGCCGTTTTGACAGTCACAATGACTGCATTAGGCTGCAAATTAACAACC
>AB646558
TGTACTCACTACTTATTCATAGTAGTGGTAGCAGTAAACTCGACCTTGTTGACAATCAACGCGGGAGACTACATCTTCTATACTGACTGGGCATGGACATCATATGTGATATTCACTTTATCACAATCATTGATGCTCGCAGTCGGTGCAGCATATTACCTTACGTTCACTGGTGTACCAGGAACAGCAACCTACTATGCACTGATAATGACAGTGTATACATGGATTGCAAAAGGTGCGTGGTTCTCCTTAGGATATCCGTACAGCTTTATCGTTGTACCAATATGGATACCATCGGCAATACTGATGGATCTGGCGTATTGGGCAACCAAGAGAAACAAGCACATGCTTATCTTGGTTGGAGGTGTGCTGTGTGGAATGTCAATGTCGATGTTTAACATGGTTAATCTATTAACAATAGACGATCCATTAGAGACTGCATTCAAGTATCCAAGGACTACATTGCCTCCATACATGACTCCTATAGAACCTCAAGTCGGAAAGTTCTATGATAGTCCTGTAGCGTTAGGTGCAGGTGCGGGCGCAGTTTTGACAGTCACAATGACTGCATTAGGCTGCAAATTAACAACC
>AB646559
TGTACTCACTACTTATTCATAGTAGTGGTAGCAGTAAACTCGACCTTGTTGACAATCAACGCGGGAGACTACATCTTCTATACTGACTGGGCATGGACATCATATGTGATATTCACTTTATCACAATCATTGATGCTCGCAGTCGGTGCAGCATATTACCTTACGTTCACTGGTGTACCAGGAACAGCAACCTACTATGCGCTGATAATGACAGTGTATACATGGATTGCAAAAGGTGCGTGGTTCTCGTTAGGATATCCGTACAGCTTCATCGTTGTACCAATATGGATACCATCGGCAATACTGATGGATCTGGCGTATTGGGCAACCAAGAGAAACAAGCACATGCTAATCTTGGTTGGAGGTGTGCTGTGTGGAATGTCAATGTCGATGTTTAACATGGTTAATCTATTAACAATAGACGATCCATTAGAGACTGCATTCAAGTATCCAAGGACTACATTGCCTCCATACATGACTCCTATAGAACCCCAAGTCGGGAAATTCTATGATAGTCCTGTAGCGTTAGGTGCAGGTGCGGGAGCCGTTTTGACAGTCACAATGACTGCATTAGGCTGCAAATTAACAACC
>AB646561
TGTACTCACTACTTATTCATAGTAGTGGTATCAGTAAACTCGACCTTGTTGACAATCAACGCGGGAGACTACATCTTCTATACTGACTGGGCATGGACATCATATGTGATATTCACATTATCACAATCATTGATGCTCGCAGTCGGTGCAGCATATTACCTTACGTTCACTGGTGTACCAGGAACAGCAACCTACTATGCGCTGATAATGACAGTGTATACATGGATTGCAAAAGGTGCGTGGTTCTCCTTAGGATATCCGTACAGCTTCATCGTTGTACCAATATGGATTCCGTCTGCAATACTGATGGATCTGGCGTATTGGGCAACCAAGAGAAACAAGCACATGCTTATCTTGGTTGGAGGTGTGCTGTGTGGAATGTCAATGTCGATGTTTAACATGGTTAATCTATTGACAATAGATGATCCATTAGAGACTGCATTCAAGTATCCAAGGACTACATTGCCTCCATACATGACTCCAATAGAACCCCAAGTCGGTAAGTTCTATGATAGTCCTGTAGCGTTAGGTGCAGGTGCCGGAGCCGTTTTGACAGTCACAATGACTGCATTAGGCTGCAAATTAACAACC
>AB646562
TGTACTCACTACTTATTCATAGTAGTGCTATCAGTAAACTCGACCTTGTTGACAATCAACGCGGGAGACTACATCTTCTATACTGACTGGGCATGGACATCATATGTGATATTCACTTTATCACAATCATTGATGCTCGCAGTCGGTGCAGCATATTACCTTACGTTCACTGGTGTACCAGGAACAGCAACCTACTATGCGCTGATAATGACAGTGTATACATGGATTGCAAAAGGTGCGTGGTTCTCGTTAGGATATCCGTACAGCTTCATCGTTGTACCAATATGGATACCATCGGCAATACTGATGGATCTGGCGTATTGGGCAACCAAGAGAAACAAGCACATGCTTATCTTGGTTGGAGGTGTGCTGTGTGGAATGTCAATGTCGATGTTTAACATGGTTAATCTATTAACAATAGACGATCCATTAGAGACTGCATTCAAGTATCCAAGGACTACATTGCCTCCATACATGACTCCTATAGAACCCCAAGTCGGGAAATTCTATGATAGTCCTGTAGCGTTAGGTGCAGGTGCGGGAGCCGTTTTGACAGTCACAATGACTGCATTAGGCTGCAAATTAACAACC
>AB646563
TGTACTCACTACTTATTCATAGTAGCGGTTGAAGTAAACTCGACCTTGTTGACAATCAACGCGGGAGACTACATCTTCTATACTGACTGGGCATGGACATCATATGTGATATTCACATTATCACAATCATTGATGCTCGCAGTCGGTGCAGCATATTACCTTACGTTCACTGGTGTACCAGGAACAGCAACCTACTATGCGCTGATAATGACAGTGTATACATGGATTGCAAAAGGTGCGTGGTTCTCCTTAGGATATCCGTACAGCTTCATCGTTGTACCAATATGGATTCCGTCTGCAATACTGATGGATCTGGCGTATTGGGCAACCAAGATAAACAAGCACATGCTTATCTTGGTTGGAGGTGTGCTGTGTGGAATGTCAATGTCGATGTTTAACATGGTTAATCTATTGACAATAGATGATCCATTAGAGACTGCATTCAAGTATCCAAGGACTACATTGCCTCCATACATGACTCCAATAGAACCCCAAGTCGGTAAGTTCTATGATAGTCCTGTAGCGTTAGGTGCAGGTGCCGGAGCCGTTTTGACAGTCACAATGACTGCATTAGGCTGCAAATTAACAACC
>AB646565
TGTACTCACTACTTATTCATAGTAGTGCTTTTAGTAAACTCGACCTTGTTGACAATCAACGCGGGAGACTACATCTTCTATACTGACTGGGCATGGACATCATATGTGATATTCACATTATCACAATCATTGATGCTCGCAGTCGGTGCAGCATATTACCTTACGTTCACTGGTGTACCAGGAACAGCAACCTACTATGCGCTGATAATGACAGTGTATACATGGATTGCAAAAGGTGCGTGGTTCTCCTTAGGATATCCGTACAGCTTCATCGTTGTACCAATATGGATTCCGTCTGCAATACTGATGGATCTGGCGTATTGGGCAACCAAGAGAAACAAGCACATGCTTATCTTGGTTGGAGGTGTGCTGTGTGGAATGTCAATGTCGATGTTTAACATGGTTAATCTATTGACAATAGATGATCCATTAGAGACTGCATTCAAGTATCCAAGGACTACATTGCCTCCATACATGACTCCAATAGAACCCCAAGTCGGTAAGTTCTATGATAGTCCTGTAGCGTTAGGTGCAGGTGCCGGAGCCGTTTTGACAGTCACAATGACTGCATTAGGCTGCAAATTAACAACC
>AB646566
TGTACTCACTACTTATTCATAGTAGTGGTAGCAGTAAACTCGACCTTGTTGACAATCAACGCGGGAGACTACATCTTCTATACTGACTGGGCATGGACATCATATGTGATATTCACATTATCACAATCATTGATGCTCGCAGTCGGTGCAGCATATTACCTTACGTTCACTGGTGTACCAGGAACAGCAACCTACTATGCGCTGATAATGACAGTGTATACATGGATTGCAAAAGGTGCGTGGTTCTCCTTAGGATATCCGTACAGCTTCATCGTTGTACCAATATGGATTCCGTCTGCAATACTGATGGATCTGGCGTATTGGGCAACCAAGAGAAACAAGCACATGCTTATCTTGGTTGGAGGTGTGCTGTGTGGAATGTCAATGTCGATGTTTAACATGGTTAATCTATTGACAATAGATGATCCATTAGAGACTGCATTCAAGTATCCAAGGACTACATTGCCTCCATACATGACTCCAATAGAACCCCAAGTCGGTAAGTTCTATGATAGTCCTGTAGCGTTAGGTGCAGGTGCCGGCGCAGTTTTGACAGTCACGATGACTGCATTAGGCTGCAAATTAACAACC
>AB646567
TGTACTCACTACTTATTCATAGTAGTGGTTTCAGTAAACTCGACCTTGTTGACAATCAACGCGGGAGACTACATCTTCTATACTGACTGGGCATGGACATCATATGTGATATTCACATTATCACAATCATTGATGCTCGCAGTCGGTGCAGCATATTACCTTACGTTCACTGGTGTACCAGGAACAGCAACCTACTATGCGCTGATAATGACAGTGTATACATGGATTGCAAAAGGTGCGTGGTTCTCCTTAGGATATCCGTACAGCTTTATCGTTGTACCAATATGGATACCATCGGCAATACTGATGGATCTGGCGTATTGGGCAACCAAGAGAAACAAGCACATGCTTATCTTGGTTGGAGGTGTGCTGTGTGGAATGTCAATGTCGATGTTTAACATGGTTAATCTATTAACAATAGACGATCCATTACAGACTGCATTCAAGTATCCAAGGACTACATTGCCTCCATACATGACTCCTATAGAACCCCAAGTCGGGAAATTCTATGATAGTCCTGTAGCGTTAGGTGCAGGTGCGGGCGCAGTTTTGACAGTCACAATGACTGCATTAGGCTGCAAATTAACAACC
>AB646568
TGTACTCACTACTTATTCATAGTAGTGGTAGCAGTAAACTCGACCTTGTTGACGATCAACGCGGGAGACTACATCTTCTATACTGACTGGGCATGGACATCATATGTGATATTCACATTATCACAATCATTGATGCTCGCAGTCGGTGCAGCATATTACCTTACGTTCACTGGTGTACCAGGAACAGCAACCTACTATGCGCTGATAATGACAGTGTATACATGGATTGCAAAAGGTGCGTGGTTCTCGTTAGGATATCCGTACAGCTTCATCGTTGTACCAATATGGATACCATCGGCAATACTGATGGATCTGGCGTATTGGGCAACCAAGAGAAATAAACACATGCTTATCTTGGTTGGAGGTGTGCTGTGTGGAATGTCAATGTCGATGTTTAACATGGTTAATCTATTAACAATAGACGATCCATTAGAGACTGCATTCAAGTATCCAAGGACTACATTGCCTCCATACATGACTCCTATAGAACCTCAAGTCGGAAAGTTCTATGATAGTCCTGTAACGTTAGGTGCAGGTGCGGGAGCCGTTTTGACAGTCACAATGACTGCATTAGGCTGCAAATTAACAACC
>AB646569
TGTACTCACTACTTATTCATAGTAGTGGTAGCAGTAAACTCGACCTTGTTGACAATCAACGCGGGAGACTACATCTTCTATACTGACTGGGCATGGACATCATATGTGATATTCACATTATCACAATCATTGATGCTCGCAGTCGGTGCAGCATATTACCTTACGTTCACTGGTGTACCAGGAACAGCAACCTACTATGCGCTGATAATGACAGTGTATACATGGATTGCAAAAGGTGCGTGGTTCTCGTTAGGATATCCGTACAGCTTCATCGTTGTACCAATATGGATACCATCGGCAATACTGATGGATCTGGCGTATTGGGCAACCAAGAGAAATAAGCACATGCTTATCTTGGTTGGAGGTGTGCTGTGTGGAATGTCAATGTCGATGTTTAACATGGTTAATCTATTAACAATAGACGATCCATTAGAGACTGCATTCAAGTATCCAAGGACTACATTGCCTCCATACATGACTCCTATAGAACCTCAAGTCGGAAAGTTCTATGATAGTCCTGTAGCGTTAGGTGCAGGTGCGGGAGCCGTTTTGACAGTCACAATGACTGCATTAGGCTGCAAATTAACAACC
>AB646572
TGTACTCACTACTTATTCATAGTAGTGGTAGCAGTAAACTCGACCTTGTTGACAATCAACGCGGGAGACTACATCTTCTATACTGATTGGGCATGGACATCATATGTGATATTCACTTTATCACAATCATTGATGCTCGCAGTCGGTGCAGCATATTACCTTACGTTCACTGGTGTACCAGGAACAGCAACCTACTATGCGCTGATAATGACAGTGTATACATGGATTGCAAAAGGTGCGTGGTTCTCGTTAGGATATCCGTACAGCTTTATCGTTGTACCAATATGGATACCATCGGCAATACTGATGGATCTGGCGTATTGGGCAACCAAGAGAAACAAGCACATGCTTATCTTGGTTGGAGGTGTGCTGTGTGGAATGTCAATGTCGATGTTTAACATGGTTAATCTATTAACAATAGACGATCCATTAGAGACTGCATTCAAGTATCCAAGGACTACATTGCCTCCATACATGACTCCTATAGAACCCCAAGTCGGGAAATTCTATGATAGTCCTGTAGCGTTAGGTGCAGGTGCGGGCGCAGTTTTGACAGTCACAATGACTGCATTAGGCTGCAAATTAACAACC
>AB649214
ACAATACACTACCTGTTCATAGTCGTAGTTGCAGTGAACTCAACGCTGTTGACCATCAATGCTGGAGACTACATCTTCTACTCTGATTGGATGTGGACATCCTTTGTGATCTTCAACCTTAGCCAGTCAACCATGCTTGTCGTTGGTGCTATCTACTACATGCTATTCACAGGAGTACCTGGTACAGCAACCTATTATGCTACAATAATGACCATCTACACCTGGGTTGCAAAGTGGGCCTGGACTGGAGGTCTAGGCTATCCATACGACTTCATGATAGTCCCAGTGTGGATACCAAGCGCAATGCTATTAGACCTAGCATACTGGGCAACTAGGAGGAACAAGCATGCAGCAATACTCATAGGAGGCTCTCTGTTAGGCATGTCGATGCCACTCTTCAACATGATAAACCTGCTTACTGTACATGACCCTCTAGAGATGGCATTCAAGTACCCAAGGCCAACACTCCCAGCATATCTAACACCAATCGAGCCTCAGGTAGGTAAGTTCTACAACAGCCCAGTGGCACTTGCAGCAGGTATTAGTGCCGTTATAAGCGTTCCAATGGCAGCCCTAGGAGCAAAGCTGAATACA
>AB649215
TGTACTCACTACTTGTTCATAGTAGTGGTTGCAGTCAACTCTACCCTGCTAACAATTAATGCAGGAGACTACATCTTCTACACTGACTGGGCCTGGACTTCGTTTGTCGTATTCTCAATATCGCAAACACTGATGTTAGTAGTCGGCGCATGCTACTATCTGACATTCACAGGAGTTCCAGGAACGGCAACGTATTACGCGTTGATCATGACTGTCTATACGTGGGTTGCCAAAGGTGCATGGTTTGCACTCGGTTATCCATACGACTTCATTGTCACACCAGTTTGGCTACCATCAGCAATGCTGCTGGATCTGGCATACTGGGCAACAAAGAAGAACAAGCACTCGCTGATACTATTCGGCGGTGTAATGGCAGGACTATCATTGCCGCTGTTCAACATGGTCAACTTGATCACGGTTGCTGACCCGTTAGAGACTGCATTCAAATATCCAAGACCAACACTGCCTCCATACATGACTCCGATCGAGCCCGCTGTAGGCAAATTCTATAACAGTCCAGTTGCACTCGGTGCAGGCGCAGGTGCCGTACTATCGGTAACTATGGCCGCGTTGGGATGCAAGCTAAATACG
>AB649216
ACAACGCACTACCTATTCATAGTAGTCGTTGCTGTCAACAGCACGCTGCTAACCATCAACGCAGGAGACTACATCTTCTACACAGACTGGATGTGGACATCCTTCGTGGTATTCTCGGTCTCACAGTCGACCATGCTCGCTGTGGGTGCGATATACTACATGTTGTTCACAGGCGTTCCAGGCACGGCCACATACTACGCCACAATCATGACCATCTACACATGGGTCGCAAAGGGCGCATGGTTTGCGCTGGGCTACCCATACGACTTCATCGTGGTGCCGGTGTGGATCCCGTCGGCTATGCTGTTGGACCTCACGTACTGGGCGACAAGACGCAACAAGCACGCTGCCATACTCATTGGCGGTTCGCTGGTTGGCCTATCCTTCCCGCTGTTCAACATGGTCAACCTGTTGCTCGTCAGGGACCCGCTTGAGGTAGCCTTCAAGTATCCGAGACCGACGCTGCCAGCGTACATGACGCCTATAGAGCCCCAGGTAGGTAAGTTCTACAACTCGCCTGTCGCTCTGGGATCTGGAGCTGGTGCAGTGCTAACGGTGCCCATCGCTGCGTTGGGTGCGAAGCTAAACACG
>AB649217
TGTACTCACTACTTGTTCATAGTAGTGGTTGCAGTCAACTCGACGTTGCTTACAATCAATACAGGCGACTACATCTTCTACACTGACTGGGCTTGGACTTCATTTGTTGTATTTTCGATAGGAAATACATTGATGTTGGTAGTCGGCGCAGCCTACTACTTAACATTCACTGGAGTTCCAGGAACGGCAACGTATTATGCGTTGATCATGACTGTCTACACATGGGTTGCCAAGGGTGCATGGTTTGCACTTGGTTATCCGTACGACTTCATTGTCACACCGGTGTGGCTACCATCAGCTATGTTGATGGATTTGGCATACTGGGCAACAAAGAAGAACAAGCACTCACTGATCCTATTCGGTGGTGTCATGGCAGGACTGTCATTACCATTATTCAACATGGTAAACCTGATGACTGTTGCCGACCCCTTAGAGACTGCATTCAAATATCCAAGACCAACTTTGCCCCCATATATGACTCCAATAGAGCCTGCCGTAGGCAAGTTCTATAACAGTCCAGTTGCACTCGGTGCAGGAGCAGGTGCTGTATTGTCAGTTACTATGTGCGCGCTGGGATGTAAGCTGAACACG
>AB649218
TGTACTCACTACTTATTCATAGTAGTGGTTGCAGTCAACTCTACCCTGCTAACAATCAATGCAGGCGACTACATCTTCTACACTGACTGGGCCTGGACTTCGTTTGTCGTATTCTCAATATCACAAACACTGATGTTGGTGGTCGGCGCATGCTACTATCTGACATTCACCGGAGTTCCAGGAACGGCAACGTATTATGCGTTGATCATGACTGTCTATACATGGGTTGCCAAAGGTGCATGGTTTGCACTCGGTTATCCATATGACTTCATTGTAACACCGGTGTGGCTACCATCAGCAATGCTGTTGGATCTGGCGTACTGGGCTACAAAGAGGAACAAGCACTCGCTGATTCTATTCGGTGGTGTAATGTGCGGATTATCTCTGCCACTGTTCAACATGGTCAACTTGATCACAGTTGCTGACCCATTAGAGACTGCATTCAAATATCCAAGGCCAACTCTGCCTCCATACATGACTCCAATCGAGCCTGCTGTAGGTAAATTCTACAACAGTCCGGTTGCACTCGGCGCAGGCGCAGGTGCTGTATTGGCACCGACGATGGCTGCACTGGGTTGCAAGTTAAACACG
>AB649219
ACAACGCACTACCTATTCATAGTAGTCGTTGCTGTCAACAGCACGCTGCTAACCATCAACGCAGGAGACTACATCTTCTACACAGACTGGGCGTGGACGTCCTTTGTAGTATTCTCAATCTCACAGTCGACCATGCTCGCTGTGGGTGCAATATACTACATGTTGTTCACGGGTGTTCCAGGCACTGCGACTTATTATGCCACAATCATGACCATCTACACATGGGTTGCAAAAGGCGCATGGTTCGCACTTGGCTACCCGTACGACTTCGTCGTGACTCCAGTGTGGATCCCGTCGGCAATGCTGTTGGACCTCACGTACTGGGCGACTAGACGCAACAAGCACGCTGCCATCATCATTGGCGGTTCGCTGGTTGGCCTTTCCTTACCGCTGTTCAACATGGTCAACCTGTTGCTCGTCAGAGACCCGCTTGAGGTAGCCTTCAAGTATCCAAGGCCGACGCTGCCAGCATACATGACGCCTATAGAGCCCCAGGTAGGTAAGTTTTACAACTCGCCTGTCGCTCTAGGATCTGGAGCTGGTGCAGTGCTAACGGTGCCCATCGCTGCGTTGGGTGCAAAACTTAACACG
>AB649220
ACGACGCACTATTTGTTCATAGTAGTCGTTGCTGTCAACAGCACGCTGCTAACCATCAACGCAGGAGACTATATCTTCTACACAGACTGGATGTGGACCTCCTTCGTAGTATTCTCGATCTCGCAATCGACCATGCTCGTTGTGGGTGCGATATACTACATGCTCTTCACAGGAGTACCTGGTACAGCCACATACTACGCCACAATCATGACAATCTACACATGGGTCGCAAAGGGTGCATGGTTCGCACTGGGCTATCCGTACGACTTCATTGTAGTTCCAATTTGGATACCTTCAGCAATGCTGTTGGATCTCGCATACTGGGCTACAAGGCGGAACAAGCACGCTGCAATCATCATTGGCGGTTCACTAGTTGGCCTATCACTCCCGCTGTTCAACATGGTCAACCTGCTGCTCGTGAGGGATCCACTCGAAGTGGCATTCAAGTATCCTAGACCAACACTACCAGCATACATGACTCCAATCGAGCCTCAGGTAGGTAAGTTCTACAACAGTCCGGTAGCGCTAGGTTCAGGTGCAGGAGCAGTACTGTCCGTCCCGATCGCTGCGTTAGGTGCAAAGCTTAACACG
>AB649997
ACAACGCACTATCTATTCATAGTTGTAGTTGCAGTAAACAGCACTCTATTGACAATTAATGCAGGAGACTATATCTTCTACACAGACTGGGCATGGACTTCATTTGTAGTATTTTCGATTTCACAATCGACTATGCTTGCAGTAGGGGCTATATACTATATGCTCTTTACAGGTGTTCCAGGAACCGCTACATACTATGCAACCATTATGACAATATACACATGGGTTGCAAAGGGCGCGTGGTTTGCATTAGGATACCCAATGGACTTCGTAACAGTACCAATATGGATACCCTCGGCAATGTTGTTGGATCTTACATATTGGGCTACAAGGCGCAATAAACACGCCGCCATTATCATTGGTGGAACTCTAATCGGCCTTTCGCTCCCAATGTTCAACATGATAAATCTATTGCTGATAAGGGACCCGCTAGAGGTTGCATTCAAGTATCCAAGACCCACACTTCCTCCTTATATGACACCAATTGAGCCCCAGGTCGGTAAATTCTACAACAGTCCAGTAGCATTGGGTTCAGGTGCAGGAGCAGTGCTAACAGTGCCAATAGCGGCATTAGGTGCAAAACTGAACACG
>AB649998
ACAACGCACTATCTATTCATAGTTGTAGTTGCAGTAAACAGCACTCTATTAACAATTAATGCAGGAGACTATATCTTCTACACAGACTGGGCATGGACTTCATTTGTAGTATTTTCGATTTCACAATCGACTATGCTTGCAGTAGGGGCTATATACTATATGCTCTTTACAGGTGTTCCAGGAACCGCTACATACTATGCAACCATTATGACAATATACACATGGGTTGCAAAGGGCGCGTGGTTTGCATTAGGATACCCAATGGACTTCGTAACAGTACCAATATGGATACCCTCGGCAATGTTGTTGGATCTTACATATTGGGCTACAAGGCGCAATAAACACGCCGCCATTATCGTTGGTGGAACTCTAATTGGCCTTTCGCTCCCAATGTTCAACATGATAAATCTATTGCTGATAAGGGACCCGCTAGAGGTTGCATTCAAGTATCCAAGACCCACACTTCCTCCTTATATGACACCAATTGAGCCCCAGGTCGGTAAATTCTACAACAGTCCGGTAGCATTGGGTTCAGGTGCAGGAGCAGTGCTAACAGTGCCAATAGCGGCATTAGGTGCAAAACTGAACACG
>AB649999
ACAACGCACTATCTATTCATAGTTGTAGTTGCAGTAAACAGCACTCTATTGACAATTAATGCAGGAGACTATATCTTCTACACAGACTGGGCATGGACTTCATTTGTAGTATTTTCGATTTCACAATCGACTATGCTTGCAGTAGGGGCTATATACTATATGCTCTTTACAGGTGTTCCAGGGACCGCTACATGCTATGCAACCATTATGACAATATACACATGGGTTGCAAAGGGCGCGTGGTTTGCATTAGGATACCCAATGGACTTCGTAACAGTACCAATATGGATACCCTCGGCAATGTTGTTGGATCTTACATATTGGGCTACAAGGCGCAATAAACACGCCGCCATTATCGTTGGTGGAACTCTAATTGGCCTTTCGCTCCCAATGTTCAACATGATAAATCTATTGCTGATAAGGGACCCGCTAGAGGTTGCATTCAAGTATCCAAGACCCACACTTCCTCCTTATATGACACCAATTGAGCCCCAGGTCGGTAAATTCTACAACAGTCCAGTAGCATTGGGTTCAGGTGCAGGAGCAGTGCTAACAGTGCCAATAGCGGCATTAGGTGCAAAACTGAACACG
>AB650000
ACAACGCACTATCTATTCATAGTTGTAGTTGCAGTAAACAGCACTCTATTGACAATTAATGCAGGAGACTATATCTTCTACACAGACTGGGCATGGACTTCATTTGTAGTATTTTCGATTTCACAATCGACTATGCTTGCAGTAGGGGCTATATACTATATGCTCTTTACAGGTGTTCCAGGAACCGCTACATACTATGCAACCATTATGACAATATACACATGGGTTGCAAAGGGCGCGTGGTTTGCATTAGGATACCCAATGGACTTCGTAACAGTACCAATATGGATACCCTCGGCAATGTTGTTGGATCTTACATATTGGGCTACAAGGCGCAATAAACACGCCGCCATTATCATTGGTGGAACTCTAATCGGCCTTTCGCTCCCAATGTTCAACATGATAAATCTATTGCTGATAAGGGACCCGCTAGAGGTTGCATTCAAGTATCCAAGACCCACACTTCCTCCTTATATGACACCAATTGAGCCCCAGGTCGGTAAATTCTACAACAGTCCAGTAGCATTGGGTTCAGGTGCAGGAGCAGTGCTAACAGTGCCAATAGCGGCATTAGGTGCAAATCTGAACACG
>AB650002
ACAACGCACTATCTATTCATAGTTGTAGTTGCAGTAAACAGCACTCTATTGACAATTAATGCAGGAGACTATATCTTCTACACAGACTGGGCATGGACTTCATTTGTAGTATTTTCGATTTCACAATCGACTATGCTTGCAGTAGGGGCTATATACTATATGCTCTTTACAGGTGTTCCAGGAACCGCTACATACTATGCAACTATTATGACAATATACACATGGGTTGCAAAGGGCGCGTGGTTTGCATTAGGATACCCAATGGACTTCGTAACAGTACCAATATGGATACCCTCGGCAATGTTGTTGGATCTTACATATTGGGCTACGAGGCGCAATAAACACGCCGCCATTATCGTTGGTGGAACTCTAATTGGCCTTTCGCTCCCAATGTTCAACATGATAAATCTATTGCTGATAAGGGACCCGCTAGAGGTTGCATTCAAGTATCCAAGACCCACACTTCCTCCTTATATGACACCAATTGAGCCCCAGGTCGGTAAATTCTACAACAGTCCAGTAGCATTGGGTTCAGGTGCAGGAGCAGTGCTAACAGTGCCAATAGCGGCATTAGGTGCAAAACTGAACACG
>AB650003
ACAACGCACTATCTATTCATAGTTGTAGTTGCAGTAAACAGCACTCTATTAACAATTAATGCAGGAGACTATATCTTCTACACAGACTGGGCATGGACTTCATTTGTAGTATTTTCGATTTCACAATCGACTATGCTTGCAGTAGGGGCTATATACTATATGCTCTTTACAGGTGTTCCAGGAACCGCTACATACTATGCAACCATTATGACAATATACACATGGGTTGCAAAGGGCGCGTGGTTTGCATTAGGATACCCAATGGACTTCGTAACAGTACCAATATGGATACCCTCGGCAATGTTGTTGGATCTTACATATTGGGCTACAAGGCGCAATAAACACGCCGCCGTTATCGTTGGTGGAACTCTAATTGGCCTTTCGCTCCCAATGTTCAACATGATAAATCTATTGCTGATAAGGGACCCGCTAGAGGTTGCATTCAAGTATCCAAGACCCACACTTCCTCCTTATATGACACCAATTGAGCCCCAGGTCGGTAAATTCTACAACAGTCCAGTAGCATTGGGTTCAGGTGCAGGAGCAGTGCTAACAGTGCCAATAGCGGCATTAGGTGCAAAACTGAACACG
>AB650004
ACGACGCACTATCTATTCATAGTTGTAGTTGCAGTAAACAGCACTCTATTAACAATTAATGCAGGAGACTATATCTTCTACACAGACTGGGCATGGACTTCATTTGTAGTATTTTCGATTTCACAATCGACTATGCTTGCAGTAGGGGCCATATACTATATGCTCTTTACAGGTGTTCCAGGAACCGCTACATACTATGCAACCATTATGACAATATACACATGGGTTGCAAAGGGCGCGTGGTTTGCATTAGGATACCCAATGGACTTCGTAACAGTACCAATATGGATACCCTCGGCAATGTTGTTGGATCTTACATATTGGGCTACAAGGCGCAATAAACACGCCGCCATTATCGTTGGTGGAACTCTAATTGGCCTTTCGCTCCCAATGTTCAACATGATAAATCTATTGCTGATAAGGGACCCGCTAGAGGTTGCATTCAAGTATCCAAGACCCACACTTCCTCCTTATATGACACCAATTGAGCCCCAGGTCGGTAAATTCTACAACAGTCCAGTAGCATTGGGTTCAGGTGCAGGAGCAGTGCTAACAGTGCCAATAGCGGCATTAGGTGCAAAACTGAACACG
>AB650006
ACAACGCACTATCTATTCATAGTTGTAGTTGCAGTAAACAGCACTCTATTGACAATTAATGCAGGAGACTATATCTTCTACACAGACTGGGCATGGACTTCATTTGTAGTATTTTCGATTTCACAATCGACTATGCTTGCAGTAGGGGCTATATACTATATGCTCTTTACAGGTGTTCCAGGAACCGCTACATACTATGCAACCATTATGACAATATACACATGGGTTGCAAAGGGCGCGTGGTTTGCATTAGGATACCCAATGGACTTCGTAACAGTACCAATATGGATACCCTCGGCAATGTTGTTGGATCTTACCTATTGGGCTACAAGGCGCAATAAACACGCCGCCATTATCATTGGTGGAACTCTAATCGGCCTTTCGCTCCCAATGTTCAACATGATAAATCTATTGCTGATAAGGGACCCGCTAGAGGTTGCATTCAAGTATCCAAGACCCACACTTCCTCCTTATATGACACCAATTGAGCCCCAGGTCGGTAAATTCTACAACAGTCCAGTAGCATTGGGTTCAGGTGCAGGAGCAGTGCTAACAGTGCCAATAGCGGCATTAGGTGCAAAACTGAACACG
>AB650007
ACAACGCACTATCTATTCATAGTTGTAGTTGCAGTAAACAGCACTCTATTGACAATTAATGCAGGAGACTATATCTTCTACACAGACTGGGCATGGACTTCATTTGTAGTATTTTCGATTTCACAATCGACTATGCTTGCAGTAGGGGCTATATACTATATGCTCTTTACAGGTGTTCCAGGAACCGCTACATACTATGCAACCATTATGACAATATACACATGGGTTGCAAAGGGCGCGTGGTTTGCATTAGGATACCCAATGGACTTCGTAACAGTACCAATATGGATACCCTCGGCAATGTTGTTGGATCTTACATATTGGGCTACAAGGCGCAATAAACACGCCGCCATTATCATTGGTGGAACTCTAATTGGCCTTTCGCTCCCAATGTTCAACATGATAAATCTATTGCTGATAAGGGACCCGCTAGAGGTTGCATTCAAGTATCCAAGACCCACACTTCCTCCTTATATGACACCAATTGAGCCCCAGGTCGGTAAATTCTACAACAGTCCAGTAGCATTGGGTTCAGGTGCAGGAGCAGTGCTAACAGTGCCAATAGCGGCATTAGGTGCAAAACTGAACACG
>AB650008
ACAACGCACTATCTATTCATAGTTGTAGTTGCAGTAAACAGCACTCTATTGACAATTAATGCAGGAGACTATATCTTCTACACAGACTGGGCATGGACTTCATTTGTAGTATTTTCGATTTCACAATCGACTATGCTTGCAGTAGGGGCTATATACTATATGCTCTTTACAGGTGTTCCAGGAACCGCTACATACTATGCAACCATTATGACAATATACACATGGGTTGCAAAGGGCGCGTGGTTTGCATTAGGATACCCAATGGACTTCGTAACAGTACCAATATGGATACCCTCGGCAATGTTGTTGGATCTTACATATTGGGCTACAAGGCGCAATAAACACGCCGCCATTATCATTGGTGGAACTCTAATTGGCCTTTCGCTCCCAATGTTCAACATGATAAATCTATTGCTGATAAGGGACCCGCTAGAGGTTGCATTCAAGTATCCAAGACCCACACTTCCTCCTTATATGACACCAATTGAGCCCCAAGTCGGTAAATTCTACAACAGTCCAGTAGCATTGGGTTCAGGTGCAGGAGCAGTGCTAACAGTGCCAATAGCGGCATTAGGTGCAAAACTGAACACG
>AB650009
ACAACGCACTATCTATTCATAGTTGTAGTTGCAGTAAACAGCACTCTATTGACAATTAATGCAGGAGACTATATCTTCTACACAGACTGGGCATGGACTTCATTTGTAGTATTTTCGATTTCACAATCGACTATGCTAGCAGTAGGGGCTATATACTATATGCTCTTTACAGGTGTTCCAGGAACCGCTACATACTATGCAACCATTATGACAATATACACATGGGTTGCAAAGGGCGCGTGGTTTGCATTAGGATACCCAATGGACTTCGTAACAGTACCAATATGGATACCCTCGGCAATGTTGTTGGATCTTACATATTGGGCTACAAGGCGCAATAAACACGCCGCCATTATCATTGGTGGAACTCTAATTGGCCTTTCGCTCCCAATGTTCAACATGATAAATCTATTGCTGATAAGGGACCCGCTAGAGGTTGCATTCAAGTATCCAAGACCCACACTTCCTCCTTATATGACACCAATTGAGCCCCAGGTCGGTAAATTCTACAACAGTCCAGTAGCATTGGGTTCAGGTGCAGGAGCAGTGCTAACAGTGCCAATAGCGGCATTAGGTGCAAAACTGAACACG
>AB650011
ACAACGCACTATCTATTCATAGTTGTAGTTGCAGTAAACAGCACTCTATTGACAATTAATGCAGGAGACTATATCTTCTACACGGACTGGGCATGGACTTCATTTGTAGTATTTTCGATTTCACAATCGACTATGCTTGCAGTAGGGGCTATATACTATATGCTCTTTACAGGTGTTCCAGGAACCGCTACATACTATGCAACCATTATGACAATATACACATGGGTTGCAAAGGGCGCGTGGTTTGCATTAGGATACCCAATGGACTTCGTAACAGTACCAATATGGATACCCTCGGCAATGTTGTTGGATCTTACATATTGGGCTACAAGGCGCAATAAACACGCCGCCATTATCATTGGTGGAACTCTAATTGGCCTTTCGCTCCCAATGTTCAACATGATAAATCTATTGCTGATAAGGGACCCGCTAGAGGTTGCATTCAAGTATCCAAGACCCACACTTCCTCCTTATATGACACCAATTGAGCCCCAGGTCGGTAAATTCTACAACAGTCCAGTAGCATTGGGTTCAGGTGCAGGAGCAGTGCTAACAGTGCCAATAGCGGCATTAGGTGCAAAACTGAACACG
>AB678572
ACTACACACTATCTATTCATAGTTGTAGTTGCTGTAAATAGTACATTATTGACAATCAACGCAGGAGACTACATATTCTATACCGATTGGGCTTGGACATCATTTGTTGTATTCTCAGTATCCCAATCAACAATGCTTGTAGTTGGAGCAATCTATTACATGCTATTCACCGGTGTACCAGGGACTGCAACATATTATGCAACAATCATGACTATCTATACATGGGTAGCCAAAGGAGCTTGGTTTGCATTAGGATATCCATACGACTTCATCGTAACTCCAGTTTGGATACCTTCAGCAATGCTATTAGATCTGACATATTGGGCAACAAGAAGGAACAAGCATGCTGCCATTATAATTGGCGGAACATTGGTAGGCCTTTCATTGCCAATATTCAACATGATTAATCTATTGCTGGTAAGAGATCCTCTAGAGATGGCATTCAAGTATCCTCGTCCAACGTTGCCTCCGTATATGACGCCAATTGAACCTCAGGTCGGTAAGTTCTACAATAGTCCCGTGGCGCTAGGATCCGGGGCGGGAGCTGTACTTAGCGTTCCAATCGCTGCATTGGGCGCAAAACTGAACACT
>AB678574
ACTACACACTACCTATTCATAGTTGTAGTTGCTGTAAATAGCACACTATTGACAATCAACGCAGGAGACTACATATTCTATACTGATTGGGCGTGGACCTCATTCGTAGTATTCTCAATATCCCAATCAACAATGCTTGTAGTTGGTGCAATCTATTACATGCTGTTCACAGGTGTACCAGGAACTGCAACCTATTATGCAACAATCATGACTATCTATACATGGGTGGCCAAAGGAGCTTGGTTTGCGCTAGGATATCCATACGACTTCATCGTAGTACCTGTTTGGATACCTTCAGCAATGCTGTTAGATTTGACATATTGGGCAACGAGAAGGAATAAACATGCTGCCATTATAATTGGCGGAACATTAGTTGGACTTTCACTGCCAATATTTAATATGATCAATCTACTGCTGATTAGAGATCCGTTAGAAATGGCATTCAAGTATCCTCGTCCGACATTGCCTCCATACATGACACCAATCGAACCTCAGGTCGGTAAGTTCTACAATAGTCCCGTCGCGCTAGGATCGGGAGCTGGGGCAGTGCTAAGTGTTCCAATAGCTGCACTAGGTGCTAAACTGAATACT
>AB678589
ACTACACACTATCTATTCATAGTTGTAGTTGCTGTAAATAGTACATTATTGACAATCAACGCAGGAGACTACATATTCTATACAGATTGGGCATGGACATCATTTGTTGTATTCTCAATATCCCAATCAACAATGCTTGTAGTGGGAGCAATCTATTACATGCTATTCACCGGTGTACCAGGGACTGCAACATATTATGCAACCATCATGACAATCTATACATGGGTAGCCAAAGGAGCTTGGTTTGCACTAGGATATCCATACGACTTCATCGTAACTCCAGTTTGGATACCTTCAGCAATGCTGTTAGATTTGACATATTGGGCAACTAGAAGGAATAAACATGCTGCCATTATTATCGGCGGAACATTGGTTGGACTTTCATTACCAATATTCAACATGATAAATCTGCTGCTGGTCAGAGACCCTCTAGAGATGGCATTCAAGTATCCTCGTCCAACATTGCCTCCATACATGACACCTATTGAGCCTCAGGTCGGTAAGTTCTACAATAGTCCCGTGGCGCTAGGATCCGGGGCGGGAGCTGTACTGAGCGTTCCAATCGCTGCATTGGGCGCAAAACTAAATACC
>AB678591
ACTACACACTATCTATTCATAGTTGTAGTTGCTGTAAATAGTACCTTATTGACAATCAACGCAGGAGACTACATCTTCTACACTGATTGGGCGTGGACATCATTCGTAGTGTTCTCAATATCCCAATCAACCATGCTTGTAGTTGGTGCAATCTATTACATGCTATTCACCGGAGTACCAGGGACTGCAACATATTATGCAACAATCATGACTATCTATACATGGGTAGCCAAAGGAGCTTGGTTTGCTCTAGGATATCCATATGACTTCATAGTAACACCCGTCTGGATACCTTCAGCAATGCTGCTAGATTTGACATATTGGGCAACAAGAAGGAATAAACACGCTGCTATTATTATTGGCGGAACGCTGGTTGGTCTTTCATTGCCAATATTCAATATGATCAATCTGTTGTTAGTCAGAGATCCACTGGAGATGGCATTCAAGTATCCTCGTCCAACATTGCCTCCGTATATGACGCCAATTGAGCCTCAGGTCGGAAAGTTCTACAATAGTCCCGTGGCGCTAGGATCGGGAGCTGGAGCTGTGCTAAGTGTTCCGATAGCTGCACTGGGTGCGAAACTCAATACT
>AB678593
ACAACGCACTATTTGTTCATAGTAGTCGTTGCTGTCAACAGCACGCTGCTAACCATCAACGCAGGAGACTATATCTTCTACACAGACTGGATGTGGACCTCCTTCGTAGTATTCTCGATCTCGCAATCGACCATGCTCGTTGTGGGTGCGATATACTACATGCTCTTCACAGGAGTACCTGGTACAGCCACATACTACGCCACAATCATGACAATCTACACATGGGTCGCAAAGGGTGCATGGTTCGCACTGGGCTATCCGTACGACTTCATTGTAGTTCCAATTTGGATACCTTCAGCAATGCTGTTGGATCCCGCATACTGGGCTACAAGGCGGAACAAGCACGCTGCAATCATCATTGGCGGTTCACTAGTTGGCCTATCACTCCCGCTGTTCAACATGGTCAACCTGCTGCTCGTGCGGGATCCACTCGAAGTGGCATTCAAGTATCCTAGACCAACACTACCAGCATACATGACTCCAATCGAGCCTCAGGTAGGTAAGTTCTACAACAGTCCGGTAGCGCTAGGTTCAGGTGCAGGAGCAGTACTGTCCGTCCCGATCGCTGCGTTAGGTGCAAAGCTTAACACG
>AB688002
ACTACACACTATCTATTCATAGTTGTAGTTGCTGTAAATAGTACATTATTGACAATCAACGCAGGAGACTACATATTCTACACTGATTGGGCGTGGACATCATTCGTAGTGTTCTCAATATCCCAATCAACCATGCTTGTAGTTGGTGCAATCTATTACATGCTATTCACCGGAGTACCAGGGACTGCAACATATTATGCAACAATCATGACTATCTATACATGGGTAGCCAAAGGAGCTTGGTTTGCTCTAGGATATCCATATGACTTCATAGTAACACCCGTCTGGATACCTTCAGCAATGCTGCTAGATTTGACATATTGGGCAACAAGAAGGAATAAACACGCTGCTATTATTATTGGCGGAACGCTGGTTGGTCTTTCATTGCCAATATTCAATATGATCAATCTGTTGTTAGTCAGAGATCCACTGGAGATGGCATTCAAGTATCCTCGTCCAACATTGCCTCCGTATATGACGCCAATTGAGCCTCAGGTCGGAAAGTTCTACAATAGTCCCGTGGCGCTAGGATCGGGAGCTGGAGCTGTGCTAAGTGTTCCGATAGCTGCACTGGGTGCGAAACTCAATACT
>AB688004
ACTACACACTATCTATTCATAGTTGTAGTTGCTGTAAATAGTACATTATTGACAATCAATGCAGGAGACTACATTTTCTATACAGATTGGGCGTGGACATCATTCGTAGTATTCTCAATATCCCAATCAACAATGCTTGTAGTCGGCGCAATCTATTACATGCTATTCACCGGTGTACCAGGGACTGCAACATATTATGCAACAATCATGACTATCTATACATGGGTAGCCAAAGGAGCTTGGTTTGCATTAGGATATCCATACGACTTTATCGCCGTACCAGTCTGGATACCTTCAGCAATGCTGTTAGATTTGACATATTGGGCAACAAGAAGGAATAAGCATGCTGCCATTATAATTGGCGGAACATTAGTAGGACTTTCATTGCCAATATTCAATATGATAAATCTACTGCTGGTCAGAGATCCTCTAGAGATGGCATTCAAGTATCCTCGTCCAACATTGCCTCCATACATGACCCCAATTGAGCCTCAGGTCGGTAAGTTCTACAATAGTCCCGTGGCGCTAGGATCGGGAGCAGGAGCTGTACTGAGCGTTCCAATAGCTGCACTAGGTGCTAAACTAAATACT
>AB688020
ACTACACACTATCTATTCATAGTTGTAGTTGCTGTAAATAGTACATTATTGACAATCAACGCAGGAGACTACATATTCTATACAGATTGGGCTTGGACATCATTTGTTGTATTCTCAGTATCCCAATCAACAATGCTTGTAGTTGGAGCAATCTATTACATGCTATTCACCGGTGTACCAGGGACTGCAACATATTATGCAACAATCATGACTATCTATACATGGGTAGCCAAAGGAGCTTGGTTTGCATTAGGATATCCATACGACTTCATCGTAACTCCAGTTTGGATACCTTCAGCAATGCTATTAGATCTGACATATTGGGCAACAAGAAGGAACAAGCATGCTGCCATTATAATTGGCGGAACATTGGTAGGCCTTTCATTGCCAATATTCAACATGATAAATCTATTGCTGGTAAGAGATCCTCTAGAGATGGCATTCAAGTATCCTCGTCCAACGTTGCCTCCGTATATGACGCCAATTGAACCTCAGGTCGGTAAGTTCTACAATAGTCCCGTGGCGCTAGGATCCGGGGCGGGAGCTGTACTTAGCGTTCCAATCGCTGCATTGGGCGCAAAACTGAACACT
>AB688026
ACAACGCACTACCTGTTCATAGTAGTCGTTGCTGTCAACAGCACACTGCTCACCATCAACGCAGGGGACTACATCTTCTACACAGACTGGGCGTGGACGTCCTTCGTTGTGTTCTCGGTGTCGCAGTCGACGATGCTTGCTGTAGGCGCAATATACTACATGTTATTCACAGGTGTTCCAGGCACCGCAACCTATTACGCCACTATCATGACCATCTACACATGGGTGGCAAAGGGCGCATGGTTTGCACTTGGATACCCCTACGACTTCGTCGTAGTGCCAGTGTGGATACCCTCGGCAATGCTTATGGACCTCGCGTACTGGGCGACAAGACGCAACAAGCACGCTGCCATACTGATTGGCGGTACGCTGGTTGGCCTATCCTTCCCGCTGTTCAACATGGTCAACCTGTTGCTTGTAAGGGACCCGCTCGAGGTGGCCTTCAAGTATCCGAGACCGACTCTGCCCGCGTACATGACGCCTATAGAGCCTCAGGTAGGGAAGTTCTACAACTCGCCTGTCGCCCTGGGTTCAGGTGCCGGTGCAGTGCTAACGGTACCCATCGCTGCGTTGGGTGCAAAACTAAACACG
>AB688029
ACAACGCACTATTTGTTCATAGTAGTGGTTGCTGTCAACAGCACACTGCTAACCATCAACGCAGGAGACTATATCTTCTACACAGACTGGATGTGGACCTCCTTCGTAGTATTCTCCATCTCGCAGTCAACCATGCTTGCTGTGGGTGCGATATACTACATGCTCTTCACAGGAGTACCAGGGACGGCTACATACTACGCCACAATCATGACAATCTACACATGGGTCGCAAAGGGTGCATGGTTCGCACTGGGCTATCCGTACGACTTCATTGTAGTCCCCGTCTGGATACCTTCAGCAATGCTGTTGGATCTTTCATACTGGGCTACAAGGCGGAACAAGCACGCTGCAATCATCATTGGCGGAACACTGGTTGGCCTATCGTTCCCGCTGTTCAACATGGTCAACCTGCTGCTCGTCAGGGATCCACTCGAAGTGGCGTTCAAGTATCCTAGACCGACACTGCCTGCGTACATGACTCCAATCGAGCCCCAGGTAGGTAAGTTCTACAACAGTCCAGTAGCCTTGGGCTCTGGAGCAGGAGCGGTGCTGACAGTGCCGATCGCTGCGTTAGGTGCAAAGCTTAACACG
>AB688030
ACAACGCACTATTTGTTCATAGTAGTCGTTGCTGTCAACAGCACGCTGCTAACCATCAACGCAGGAGACTATATCTTCTACACAGACTGGATGTGGACCTCCTTCGTAGTATTCTCGGTCTCGCAATCGACGATGCTTGCGGTGGGCGCGATATACTACATGCTCTTCACAGGAGTACCAGGAACGGCCACATACTACGCCACAATCATGACAATCTACACGTGGGTCGCAAAGGGCGCATGGTTTGCACTGGGCTATCCGTACGACTTCATCGTAGTTCCTGTTTGGATACCTTCAGCAATGCTGTTGGATCTGACATACTGGGCTACAAGGCGGAACAAGCACGCTGCAATCATCATTGGCGGAACACTGGTTGGCCTATCGTTCCCGCTGTTCAACATGGTCAACCTGCTGCTCGTCAGGGATCCATTAGAGGTGGCATTCAAGTATCCTAGACCGACACTGCCTGCGTACATGACGCCGATAGAGCCCCAGGTAGGCAAGTTCTACAACAGTCCAGTAGCCTTGGGCTCTGGAGCAGGAGCGGTGCTGACAGTGCCGATCGCTGCGTTGGGTGCAAAGCTTAACACG
>AB703974
TGTACGCACTACTTATTCATAGTAGTAGTTGCAGTCAATTCCACTTTGTTAACAATTAACTCAGGAGACTATATCTTCTATACAGACTGGGCTTGGACATCATTTGTAGTATTTTCAATTGCTAATACACTGATGACAGTGGTTGGCGCTGTTTACTATATCACATTTACAGGTGTTCCTGGCACAGGCGCATATTATGGCCTGATTATGCAAGTCTATACTTGGGTAGCTAAAGTTGCATGGTTTGCACTTGGTTATCCTGTGGATTTCATTGTTCATCCAATGTGGATTCCATCTTGTATGCTATTGGACTTGGCGTATTGGGCTACGAAGAAGAATAAGCACTCGCTGATATTCTTTGGTGGAGTTTTAGTCGGAATGTCAATGCCGCTATTCAACATGGTTCAATTGACGTTGATTGCGGATCCGCTAGAAACTGCATTCAAGTATCCGAGACCAACATTGCCTCCATACATGACGCCAATAGAACCGCAGGTCGGTAAGTTCTATAATAGCCCGGTAGCGCTGGGAGCGGGAGCTGGGTCTGTTCTGTCGGTGACGTTTGCAGCATTGGGTTGCAAGCTTAACACT
>AB703975
TGTACTCACTACTTATTCATAGTAGTGGTAGCAGTCAATTCAACTCTGCTTACAATTAACGCAGGTGACTATATCTTCTACACAGATTGGGCCTGGACATCCTTTGTGGTATTTTCCATTTCACAAACTTTGATGCTTTGTGTTGGGGCAACATACTACCTAACATTTACAGGAGTTCCAGGTACAGCAACATACTACGCATTAATCATGACAGTGTATACATGGGTAGCCAAAGGCGCATGGTTTTCACTTGGATATCCATATGATTTCATTGTAACACCAGTATGGATACCATCAGCAATGCTGTTGGACTTGGCATATTGGGCTACAAAGAGGAATAAGCACTCTCTGATACTGTTTGGCGGAGTATTGTGTGGAATGTCATTACCATTGTTCAATATGGTAAACCTGATCACCGTAGCAGATCCACTGGAGACTGCATTCAAGTATCCAAGACCTACGTTGCCACCATACATGACACCTATAGAACCGCAGGTAGGAAAGTCCTATAACAGCCCAGTTGCGCTTGGCGCAGGTGCTGGCGCAGTGTTGTCTGTAACGTTTACGGCGTTGGGATGTAAACTGACTACG
>AB703976
TGTACTCACTACTTGTTCATAGTAGTAGTCGCAGTCAATTCAACTCTGCTAACAATTAACGCAGGAGACTACATCTTCTATACTGATTGGGCCTGGACATCGTTTGTAGTATTCTCAATATCTCAAACACTGATGCTCGCAGTAGGTGCAGCATATTATCTGACCTTCACTGGGGTTCCAGGAACCGCAACGTATTATGCGCTTATCATGACAGTCTATACTTGGATTGCCAAAGGTGCATGGTTCGCATTGGGTTACCCATACGACTTTATTGTTACACCAGTTTGGTTACCGTCGGCAATGCTGATGGACTTGGCTTACTGGGCAACAAAGAAGAGTAAGCACTCCTTGATACTGTTCGGCGGAGTCTTAGTCGGAATGTCATTACCACTATTCAACATGGTCAATTTGATCACAGTGGCTGACCCGCTAGAGACTGCATTCAAGTATCCAAGACCAACGTTACCACCATATATGACACCGATAGAGCCGCAGGTAGGTAAGTTCTATAACAGCCCAGTTGCACTTGGTGCGGGTGCTGGAGCAGTACTTGCGTGTACTTTCACGGCTTTAGGTTGTAAACTAACAACC
>AB703977
TGTACTCACTACTTATTCATAGTAGTAGTCGCAGTCAATTCAACTCTGCTAACAATTAACGCAGGAGACTACATCTTCTATACTGATTGGGCCTGGACATCGTTTGTAGTATTCTCAATATCTCAAACACTGATGCTTGCAGTAGGTGCATCTTATTATCTGACATTTACTGGAGTTCCAGGAACCGCAACGTATTATGCGCTAATTATGACAGTCTATACGTGGATTGCCAAAGGTGCATGGTTCGCTTTAGGTTACCCATATGACTTCATCGTTACACCAGTTTGGCTTCCGTCAGCAATGCTGCTGGATCTGGCATACTGGGCAACAAAGAAGAATAAGCACTCCTTGATACTGTTCGGCGGAGTCTTAGTTGGAATGTCGTTGCCACTATTCAACATGGTCAACTTGATCACTGTGGCAGATCCACTTGAGACTGCATTCAAGTATCCGAGACCAACGTTACCACCATACATGACACCGATAGAGCCGCAGGTAGGTAAGTTCTACAACAGCCCAGTTGCACTTGGTGCAGGTGCTGGAGCAGTACTATCAGTGACGTTCACAGCCTTAGGTTGTAAATTAACAACG
>AB703978
TGTACTCACTACTTATTCATAGTAGTAGTCGCAGTCAACTCAACTTTGCTAACAATCAACGCAGGGGACTACATCTTCTATACTGATTGGGCCTGGACATCGTTTGTAGTATTTTCAATATCTCAAACACTTATGCTCACTGTAGGTGCGTGTTACTATCTCACCTTCACTGGAGTTCCAGGAACCGCAACTTACTATGCATTAATCATGACAGTCTACACATGGATTGCAAAAGGTGCATGGTTCGCATTAGGTTACCCATATGACTTCATCGTTACACCAGTTTGGCTACCATCAGCAATGCTGTTGGACTTAGCGTACTGGGCAACAAAGAAGAATAAGCACTCTCTGATACTGTTCGGCGGAGTTTTAGTTGGAATGTCATTGCCACTATTCAACATGGTCAATTTGATCACTGTGGCTGACCCACTAGAGACTGCATTCAAGTATCCAAGACCAACGTTACCACCATATATGACCCCGATAGAACCGCAGGTAGGTAAATTCTACAACAGCCCTGTTGCACTTGGTGCCGGTGCTGGAGCAGTATTAGCCTGTACATTTGCGGCTTTAGGTTGTAAACTTACAACA
>AB703979
TGTACTCACTACCTATTCATAGTGGTAGTTGCAGTTAACTCAACTCTGTTAACAATTAACTCAGGAGACTATATCTTCTATACTGACTGGGCTTGGACATCATTCGTAGTTTTCTCTATCGCCAACACTTTGATGACGGTAGTCGGAGCTGTGTATTACATTACATTTACGGGTGTTCCTGGCACAGGCGCGTATTATGGCTTGATAATGCAGGTCTATACATGGGTCGCTAAAGTTGCATGGTTTGCACTTGGTTATCCGGTGGATTTCATTGTTCATCCAATGTGGATTCCATCATGCATGTTATTGGATTTGGCATATTGGGCTACGAAGAAGAATAAGCACTCGCTGATATTCTTTGGTGGAGTTTTAGTGGGAATGTCAATGCCGCTCTTCAATATGGTACAATTGATGATGATTGCGGATCCGCTAGAAACTGCGTTCAAATATCCAAGACCAACGTTGCCTCCATACATGACGCCGATAGAGCCGCAGGTCGGTAAGTTCTACAACAGCCCGGTAGCTTTGGGTGCTGGTGCAGGATCGGTTCTGTCAGTAACGTTTGCAGCATTGGGCTGTAAGCTCAATACC
>AB703980
TGTACTCACTACTTATTCATAGTAGTAGTCGCAGTAAACTCCACCTTGCTTACTATCAATGCAGGAGACTACATCTTCTATACTGATTGGGCCTGGACATCGTTTGTAGTATTCTCAATATCTCAAACTCTGATGCTCGCAGTAGGTGCAGCATATTATCTGACCTTCACTGGAGTTCCAGGAACCGCAACGTATTATGCGCTGATTATGACAGTCTATACTTGGATTGCAAAAGGTGCATGGTTCGCATTAGGTTACCCATATGACTTTATTGTCACACCAGTCTGGCTTCCGTCGGCGATGCTGATGGATCTGGCGTACTGGGCGACAAAGAAGAATAAGCACTCCTTGATACTATTCGGCGGAGTACTCGTTGGAATGTCCTTGCCACTGTTCAACATGGTAAATCTAATTACCGTGGCAGACCCACTCGAGACTGCATTCAAGTATCCGAGACCGACGTTACCACCATACATGACACCGATAGAGCCGCAGGTAGGTAAATTCTACAACAGCCCAGTTGCACTTGGTGCAGGTGCTGGAGCAGTACTGTCAGTGACGTTCACGGCCTTAGGTTGTAAACTAACAACG
>AB703981
TGTACTCACTACTTATTCATAGTAGTAGTTGCAGTAAACTCTACTCTGCTAACAATCAATGCAGGAGATTATATCTTCTATACTGACTGGGCTTGGACATCGTTTGTAGTATTCTCAATATCTCAGACGTTGATGCTTGCAGTAGGTGCAGCATATTATCTCACATTTACTGGAGTTCCAGGTACGGCGACATATTATGCGCTAATTATGACAGTATATACTTGGATTGCAAAAGGTGCATGGTTTGCACTTGGTTATCCATATGACTTTATTGTCACACCAGTCTGGTTGCCATCAGCAATGCTATTAGATTTGGCATACTGGGCGACGAAGAAGAATAAGCACTCGCTGATACTGTTTGGTGGAGTACTAATTGGAATGTCACTGCCATTATTCAATATGGTAAACCTGATCACTGTGGCAGATCCGCTAGAGACTGCATTCAAGTATCCGAGACCGACATTGCCTCCATACATGACACCGATAGAACCGCAGGTAGGTAAATTCTACAATAGCCCAGTTGCGCTGGGAGCGGGAGCTGGTGCTGTGTTATCGGTAACGTTTACGGCGTTGGGTTGTAAACTCAATACG
>AB703982
TGTACTCACTACTTGTTCATAGTAGTAGTCGCAGTAAACTCTACTCTGCTTACTATCAATGCAGGAGACTACATCTTCTATACTGATTGGGCCTGGACATCGTTTGTAGTATTCTCAATATCTCAAACATTGATGCTTGCGGTAGGTGCAGCATATTATCTGACATTTACTGGAGTTCCAGGAACCGCAACGTATTATGCGCTGATTATGACAGTCTATACTTGGATTGCTAAAGGTGCATGGTTCGCATTAGGTTACCCATACGACTTCATCGTTACACCAGTTTGGCTTCCGTCAGCAATGCTGTTGGATCTGGCTTACTGGGCGACAAAGAAGAATAAGCACTCCTTGATACTATTTGGCGGAGTCTTAGTTGGAATGTCATTACCACTATTCAACATGGTCAACTTGATCACAGTGGCTGACCCACTAGAGACTGCATTCAAGTATCCAAGACCGACGTTACCACCATACATGACACCGATAGAGCCGCAGGTAGGTAAATTCTACAACAGCCCAGTTGCACTTGGTGCAGGTGCTGGAGCAGTACTATCAGTGACGTTCACAGCGTTGGGTTGTAAACTCACAACC
>AB703983
TGTACTCATTATCTATTCATAGTTGTAGTTGCAGTAAACTCGACTTTGTTAACAATTAACTCTGGTGACTATATTTTCTATACTGATTGGGCCTGGACATCATTTGTCGTATTTTCTATAGCTAACACTTTGATGACAGTTGTAGGTGCTGTGTATTATCTTACATTTACTGGTGTACCCGGTACTGCATCGTATTACGGTTTAATTATGCAAGTCTATACATGGGTTGCAAAAGTTGCATGGTTTGCACTTGGCTACCCAGTGGATTTCATCGTTCACCCAATGTGGATTCCATCGTGTATGTTATTGGACTTGGCATATTGGGCGACAAAGAAAAATAAACACTCGCTGATATTCTTTGGCGGAGTTTTAGTCGGAATGTCAATGCCACTGTTCAACATGGTACAGTTGATGTTGATAGCAGATCCACTAGAAACTGCATTCAAATATCCAAGACCAACATTGCCTCCATACATGACGCCGATAGAACCGCAGGTAGGTAAGTTCTACAACAGCCCAGTAGCTCTTGGAGCGGGAGCTGGATCGGTACTAGCATGTACATTTGCGGCATTAGGTTGTAAGCTCAATACG
>AB703984
TGTACACACTACTTATTCATAGTAGTAGTTGCAGTCAACTCCACTTTGTTAACAATTAACTCAGGAGACTATATCTTCTATACAGACTGGGCTTGGACATCATTTGTGGTATTTTCCATAGCTAATACTCTGATGACAGTAGTTGGAGCTGTTTACTATATCACGTTTACAGGTGTTCCAGGCACAGGCGCATATTATGGCCTGATTATGCAAGTCTATACTTGGGTCGCTAAAGTTGCATGGTTTGCACTTGGCTATCCTGTGGATTTCATTGTTCATCCAATGTGGATTCCATCTTGTATGCTATTGGACTTGGCGTATTGGGCTACAAAGAAGAATAAACACTCGCTGATATTCTTTGGCGGAGTTTTAGTCGGAATGTCGATGCCATTATTCAACATGGTACAGTTGATGGTGATTGCCGATCCGCTAGAAACTGCATTCAAATATCCGAGACCAACATTGCCTCCATACATGACGCCCATAGAACCGCAGGTAGGTAAGTTCTATAACAGCCCAGTAGCTCTGGGAGCGGGAGCTGGATCTGTCCTGTCGGTGACGTTTGCAGCATTGGGTTGTAAGCTTAATACT
>AB703986
TGTACACATTACTTATTCATAGTAGTTGTTGCAGTTAACTCTACTTTGCTAACCATTAATTCTGGAGATTATATTTTCTATACTGACTGGGCCTGGACATCATTTGTAGTATTCTCTATAGCTAACACGTTGATGACGGTAGTTGGAGCTGTATATTACATCACATTTACTGGTGTTCCTGGTACAGGTGCATATTATGGCTTAATAATGCAAGTCTATACATGGGTTGCAAAGGTTGCATGGATGGCACTAGGTTATCCAGTTGATTTTATTGTTCATCCTATGTGGATACCATCGTGTATGCTATTGGACTTGGCATATTGGGCGACAAAGAAGAATAAGCACTCGCTGATATTCTTTGGTGGCGTTTTAGTCGGAATGTCAATGCCGCTGTTTAACATGGTACAATTGATGTTGATTAATGACCCTCTAGAAACTGCATTCAAGTATCCAAGACCAACATTGCCTCCATATATGACGCCTATAGAACCGCAGGTAGGTAAGTTCTACAATAGCCCAGTAGCACTGGGAGCGGGAGCTGGATCTGTTCTATCGGTGACATTTGCGGCACTAGGCTGTAAGCTTAATACT
>AB703987
TGTACACACTACTTATTCATAGTAGTAGTTGCAGTAAACTCTACTCTGCTTACTATCAATGCAGGAGACTACATCTTCTATACTGATTGGGCCTGGACATCGTTTGTTGTATTCTCTATATCTCAAACTCTGATGCTCGCAGTTGGTGCAGCATATTATCTGACCTTTACTGGAGTTCCAGGAACCGCTACGTATTATGCGCTGATTATGACAGTCTATACTTGGATTGCTAAAGGTGCATGGTTCGCATTAGGTTACCCATACGACTTTATTGTTACACCAGTCTGGCTTCCGTCAGCAATGTTGATGGATCTGGCGTACTGGGCAACAAAGAAGAATAAGCACTCCTTGATACTGTTCGGCGGAGTCTTAGTTGGAATGTCATTACCACTATTCAACATGGTTAATTTGATTACAGTGGCTGACCCATTAGAGACTGCATTCAAGTATCCAAGACCGACGTTACCACCATACATGACACCGATAGAGCCGCAGGTAGGTAAATTCTACAACAGCCCAGTTGCACTTGGTGCAGGTGCTGGAGCAGTACTATCAGTGACGTTCACAGCCTTGGGTTGTAAACTGACAACG
>AB703988
TGTACGCATTATCTATTCATTGTTGTAGTTGCAGTAAATTCTACTCTGTTAACCATCAATTCTGGAGACTATATCTTCTATACAGATTGGGCATGGACATCCTTTGTAGTTTTCTCCATCGCAAACACTCTCATGACTGTGGTCGGAGCAGTGTATTATATCACATTTACAGGCGTGCCTGGAACAGGCGCATATTATGGTTTAATTATGCAAGTCTATACTTGGGTTGCCAAAGTGGCATGGTATGCACTTGGCTATCCTGCAGATTTTATCGTTCATCCAATGTGGATTCCATCATGCATGCTGTTGGATTTGGCATATTGGGCTACGAAGAAGAATAAGCACTCGCTGATATTCTTTGGAGGAGTTTTGGTCGGTATGTCAATGCCGCTGTTCAATATGGTACAGTTGATGTTGATCGCCGATCCGCTAGAAACTGCATTCAAGTACCCAAGACCAACATTACCACCATATATGACGCCTATAGAACCGCAGGTCGGTAAGTTCTACAATAGCCCGGTAGCACTGGGAGCGGGAGCTGGATCTGTACTGTCGGTGACATTTGCAGCATTGGGTTGTAAGTTGAATACA
>AB703989
TGTACCCATTACTTATTTATCGTTGTAGTTGCCGTCAATTCTACTTTGTTAACAATTAACTCGGGAGACTATATCTTCTATACTGATTGGGCCTGGACATCATTTGTAGTATTCTCAATTGCCAACACTTTGATGACTATTGTAGGTGCAGTGTATTATCTTACATTTACTGGTGTACCTGGTACAGCTACGTACTATGGTCTGATTATGCAAGTCTATACATGGGTTGCAAAAGTTGCATGGTTTGCACTTGGCTATCCAGTGGATTTCATCGTTCATCCAATGTGGATTCCATCTTGTATGTTATTGGACTTGGCGTATTGGGCGACGAAGAAGAATAAACACTCGCTGATATTCTTTGGCGGAGTTTTAGTTGGAATGTCAATGCCACTGTTCAATATGGTGCAGTTGATGTTGATAGCAGATCCACTAGAAACTGCATTCAAGTATCCAAGACCAACATTACCACCATACATGACGCCTATAGAACCGCAGGTAGGTAAGTTCTACAACAGCCCAGTAGCTCTGGGAGCGGGAGCTGGATCGGTACTAGCATGTACATTTGCAGCATTAGGCTGTAAGCTTAATACG
>AB703990
TGTACTCACTATTTATTTATAGTTGTAGTTGCAGTCAATTCCACTTTGTTAACAATTAACTCGGGAGATTATATCTTCTATACAGATTGGGCTTGGACATCATTTGTGGTATTTTCTATTGCTAACACTCTGATGACTGTTGTTGGTGCTGTGTATTATCTTACATTTACAGGCGTACCTGGTACGGCAACGTATTACGGTCTGATTATGCAAGTCTATACATGGGTTGCAAAAGTTGCATGGTTTGCACTTGGCTATCCAGTGGATTTCATCGTTCATCCAATGTGGATTCCATCTTGTATGCTGTTGGACTTGGCGTATTGGGCAACGAAGAAGAATAAACACTCGCTGATATTCTTTGGTGGAGTCTTAGTCGGAATGTCAATGCCGCTGTTTAATATGGTACAGTTGATGTTGATAGCAGATCCGCTAGAAACTGCATTCAAGTATCCAAGACCAACATTGCCTCCATACATGACGCCGATAGAACCGCAGGTAGGTAAGTTCTACAATAGCCCGGTAGCTTTGGGAGCGGGAGCTGGATCGGTACTAGCATGTACATTTGCAGCATTAGGTTGTAAGCTTAACACA
>AB703991
TGTACACATTACTTATTCATAGTAGTTGTTGCAGTTAACTCTACTTTGCTAACCATTAATCCTGGAGATTATATTTTCTATACTGACTGGGCCTGGACATCATTTGTAATATTCTCTATAGCTAACACGTTGATGACGGTAGTTGGAGCTGTATATTACATCACATTTACTGGTGTTCCTGGTACAGGTGCATATTATGGCTTGATAATGCAAGTCTATACATGGGTTGCAAAGGTTGCATGGATGGCACTGGGTTATCCAGTTGATTTCATTGTTCATCCTATGTGGATACCATCATGTATGCTATTGGACTTGGCATATTGGGCGACAAAGAAGAATAAGCATTCGCTGATATTCTTTGGTGGAGTTTTAGTCGGAATGTCGATGCCACTATTCAACATGGTACAGTTGATGTTGATTGCGGATCCGCTAGAAACTGCATTCAAGTATCCAAGACCAACATTGCCTCCATATATGACGCCTATAGAACCGCAGGTCGGCAAGTTCTACAATAGCCCAGTGGCGCTGGGAGCGGGAGCTGGATCTGTTCTGTCGGTAACGTTTGCGGCACTAGGCTGTAAGCTTAATACT
>AB703992
TGTACTCACTACTTATTCATAGTTGTAGTTGCAGTCAATTCCACTTTGTTAACAATTAACTCTGGAGATTATATCTTCTATACAGATTGGGCCTGGACATCATTTGTAGTATTCTCCATCGCTAACACTTTGATGACTGTTGTTGGTGCTGTGTATTATCTTACATTTACTGGCGTACCTGGTACGGCAACGTATTATGGTCTGATTATGCAAGTCTATACATGGGTTGCAAAAGTTGCATGGTTTGCACTTGGCTATCCAGTGGATTTCATCGTTCATCCAATGTGGATTCCATCTTGTATGCTGTTGGACTTGGCGTATTGGGCGACGAAGAAGAATAAACACTCGCTGATATTCTTTGGTGGAGTTTTAGTCGGAATGTCAATGCCACTGTTCAATATGGTTCAGTTGATGTTAATTGCAGATCCACTAGAAACTGCATTCAAGTATCCAAGACCAACATTGCCTCCATACATGACGCCTATAGAACCGCAGGTCGGTAAGTTCTACAATAGCCCAGTAGCTCTGGGAGCGGGAGCGGGAGCTGTACTAGCATGTACGCTTGCAGCATTAGGTTGTAAGCTTAATACG
>AB703993
TGTACTCACTACTTGTTCATAGTAGTAGTTGCAGTTAACTCGACATTATTAACAATTAACTCTGGTGACTATATCTTCTATACAGACTGGGCTTGGACATCATTTGTAGTATTCTCCATCGCAAATACTTTCATGACAGTGGTTGGAGCAGTTTACTATATCACGTTTACAGGTGTTCCAGGAACAGGCGCGTATTATGGTCTGATTATGCAAGTCTATACTTGGGTCGCCAAAGTTGCATGGTTTGCACTTGGTTATCCAGTGGATTTCATCGTTCATCCAATGTGGATTCCATCTTGTATGTTATTGGACTTGGCATATTGGGCTACAAAGAAGAATAAACATTCGCTGATATTCTTTGGTGGAGTTTTAGTTGGAATGTCTATGCCGCTGTTTAACATGGTACAACTAATGTTAATTGCGGATCCGCTAGAAACTGCATTCAAGTATCCGAGACCAACATTGCCTCCATACATGACGCCAATAGAACCGCAGGTAGGTAAGTTCTATAACAGCCCGGTAGCTCTGGGAGCGGGAGCTGGATCTGTCCTGTCGGTAACGTTTGCAGCATTGGGTTGTAAGCTTAACACT
>AB703994
TGTACACACTACTTATTCATAGTAGTGGTTGCAGTTAACTCAACACTGTTAACAATTAATGCAGGTGATTACATTTTCTATACTGACTGGGCTTGGACTTCGTACACGGTATTTTCAATATCGCAAACGTTGATGCTTCTCGTAGGTGCATGTTACTATCTTACGTTTACAGGCGTTCCAGGCACAGCAACATACTACGCTCTGATCATGACAGTATACACATGGATAGCAAAAGGTGCATGGTTTTCACTCGGATATCCATATGACTTTATTGTTACACCAGTTTGGCTACCATCAGCAATGCTGTTGGACTTAGTTTACTGGGCAACAAGGAAGAACAAACACTCTTTGATACTGTTCGGAGGAGTACTGGTAGGAATGTCTTTGCCATTATTCAATATGGTAAACCTGATAACAGTAGCGGACCCGCTTGAAACGGCATTCAAGTATCCAAGACCAACATTGCCACCATACATGACACCGATTGAACCGCAGGTAGGAAAGTTCTATAATAGTCCAGTTGCGTTAGGTGCCGGTGCGGGTGCAGTATTGGGATGTACCTTTGCAGCATTAGGTTGTAAACTAAACACT
>AB703995
TGTACGCACTACTTATTCATAGTAGTAGTTGCAGTTAACTCCACTTTACTTACAATCAACTCAGGAGACTATATCTTCTATACAGACTGGGCTTGGACATCATTTGTGGTATTTTCCATAGCTAATACCTTGATGACAGTGGTAGGTGCTGTTTACTATATCACGTTTACAGGTGTTCCTGGCACAGGTGCATATTATGGCCTAATTATGCAAGTCTACACTTGGGTCGCTAAAGTTGCATGGTTTGCACTTGGCTATCCTGTGGATTTCATTGTTCATCCAATGTGGATTCCATCTTGTATGCTATTGGACTTGGCGTATTGGGCTACAAAGAAGAATAAACACTCGCTGATATTCTTTGGTGGAGTTTTAGTCGGAATGTCAATGCCGTTGTTCAACATGGTACAATTGATGTTGATTGCGGATCCGCTCGAAACTGCATTCAAGTATCCAAGACCAACATTGCCTCCATACATGACGCCGATAGAACCGCAGGTAGGTAAGTTCTATAATAGCCCAGTAGCTCTGGGAGCAGGAGCTGGATCTGTGCTGTCGGTGACGTTTGCAGCATTGGGTTGTAAGCTTAATACC
>AB703996
TGTACTCATTATTTATTCATAATAGTAGTTGCAGTAAACTCTACTTTACTAGTAATTAACGCGGGAGATTATATCTTCTATACTGATTGGGCCTGGACTTCATTTGTAGTATTTTCCATCGCTAACACTCTCATGGTTACTGTTGGTGCTGTGTATTATCTCACATTTACAGGTGTACCTGGTACTGCAACGTATTATGGTCTGATTATGCAAGTCTATACATGGGTTGCAAAAGTTGCGTGGTTTGCACTTGGTTATCCCGTGGACTTTATTGTTCATCCAATGTGGATTCCATCTTGTATGCTTTTGGACTTGGCGTATTGGGCGACAAAGAAAAATAAACATTCGCTAATATTCTTTGGTGGAGTTTTAGTTGGAATGTCAATGCCACTGTTCAATATGGTACAGTTGATGTTGATTGCGGATCCACTAGAAACTGCATTTAAGTATCCAAGACCTACATTGCCTCCATACATGACGCCTATAGAACCGCAGGTCGGTAAGTTCTACAATAGCCCTGTAGCTCTGGGAGCGGGAGCTGGAGCTGTACTAGCATGTACATTTGCAGCGTTAGGTTGTAAGCTTAATACG
>AB703997
TGTACTCACTATTTATTCATAGTTGTAGTTGCAGTCAACTCTACTTTGTTAACAATTAACGCTGGTGACTATATCTTCTATACTGACTGGGCTTGGACATCATTTGTGGTGTTCTCAATTGCCAACACTTTGATGACTATTGTTGGTGCTGTGTATTATCTTACATTTACAGGCGTACCTGGTACTGCAACGTACTATGGTCTGATTATGCAAGTCTATACTTGGGTTGCAAAAGTTGCATGGTTTGCACTTGGCTATCCAGTAGATTTCATCGTTCATCCAATGTGGATTCCATCGTGTATGCTGTTGGACTTGGCATATTGGGCAACAAAGAAAAATAAACATTCGTTGATATTCTTTGGTGGAGTTTTAGTTGGAATGTCAATGCCACTGTTCAATATGGTACAGTTGATGTTGATAGCAGATCCACTGGAAACTGCATTCAAGTATCCAAGACCAACATTGCCTCCATACATGACGCCGATAGAACCGCAGGTAGGTAAGTTCTACAATAGCCCAGTAGCTCTGGGAGCGGGAGCTGGAGCGGTACTAGCATGTACATTTGCAGCATTAGGTTGTAAGCTTAACACA
>AB703998
TGTACTCACTACTTGTTCATAGTAGTAGTTGCAGTTAACTCCACTTTATTAGTAATTAACGCGGGGGACTATATCTTCTATACTGATTGGGCCTGGACTTCATTTGTAGTATTTTCCATCGCTAACACTCTCATGGTTACCGTCGGTGCTGTGTATTATCTCACATTTACAGGTGTACCTGGTACTGCAACGTATTATGGTCTGATTATGCAAGTCTATACATGGGTTGCAAAAGTTGCATGGTTTGGACTTGGTTATCCAGTAGACTTTATTGTTCATCCAATGTGGATTCCATCTTGTATGCTGTTGGACTTGGCGTATTGGGCGACAAAGAAGAATAAACACTCGCTGATATTCTTTGGCGGAGTTTTAGTCGGAATGTCGTTCCCGCTCTTCAACATGGTACAGTTAATGTTGATTGCGGATCCACTAGAAACTGCATTCAAGTATCCAAGACCAACATTGCCTCCATACATGACGCCTATAGAACCGCAGGTAGGAAAGTTCTACAATAGCCCAGTAGCTTTGGGAGCGGGAGCTGGAGCTGTACTAGCGTGTACGTTTGCTGCATTAGGATGTAAGCTTAATACG
>AB703999
TGTACTCACTACTTATTCATAGTAGTAGTTGCAGTTAACTCCACTTTGTTAACAATTAACTCTGGTGACTATATCTTCTATACTGATTGGGCCTGGACATCATTTGTAGTATTTTCCATTGCCAACACTTTGATGACTGTTGTTGGTGCTGTGTATTATCTTACATTTACTGGTGTACCTGGTACCGCATCGTATTACGGTCTGATTATGCAGGTCTATACATGGGTTGCAAAAGTTGCATGGTTTGCACTTGGTTACCCAGTGGATTTCATCGTTCATCCGATGTGGATTCCATCTTGTATGTTATTGGACTTGGCATATTGGGCGACGAAGAAGAATAAGCACTCGCTGATATTCTTTGGCGGAGTTTTAGTTGGAATGTCAATGCCACTGTTCAATATGGTACAGTTGATGTTGATAGCAGATCCGCTAGAAACTGCATTCAAGTATCCGAGACCGACATTGCCTCCATACATGACACCGATAGAGCCGCAGGTAGGTAAGTTCTACAACAGCCCAGTAGCTCTGGGAGCGGGAGCTGGATCGGTACTAGCATGTACATTTGCGGCATTAGGCTGTAAGCTTAATACG
>AB704000
AGTACACACTATTTGTTCATTATAGTGGTTGCAGTTAATTCTACATTGTTATCAATTAACGCAGGTGACTACATCTTCTACACTGACTGGGCTTGGACTTCATTTGTGGTGTTTTCAATATCACAAACGTTGATGCTTGTAGTAGGTGCATGTTATTACCTTACATTTACAGGTGTTCCAGGTACAGCGACGTACTACGCTCTAATTATGACAGTATACACATGGATAGCAAAAGGTGCATGGTTTTCACTAGGATATCCATATGACTTTATTGTAACTCCAGTATGGTTACCTTCAGCAATGCTGTTGGACTTAGTTTACTGGGCTACAAAGAAGAACAAGCACTCCTTGATACTGTTTGGCGGCGTACTAGTAGGAATGTCATTACCGTTATTCAATATGGTAAACTTGATAACAGTAGCAGACCCGCTTGAAACGGCATTCAAATATCCGAGACCAACATTACCACCATATATGACACCGATAGAACCGCAGGTAGGTAAGTTCTATAATAGTCCAGTAGCGCTGGGTGCAGGTGCCGGTGCAGTATTGTCAGTCACTATGGCTGCGTTGGGTTGTAAACTCACTACG
>AB704001
TGTGCTCACTACTTATTCATAGTAGTAGTTGCAGTTAACTCAACACTGTTAACAATTAATGCAGGAGACTACATTTTCTATACTGACTGGGCTTGGACATCGTTTACGGTATTTTCAATATCTCAAACGTTGATGCTTGTAGTGGGTGCTTGTTATTACCTAACATTTACAGGTGTTCCAGGAACAGCAACGTACTACGGCCTTATTATGACAGTATACACATGGGTAGCAAAAGGTGCATGGTTTGCACTAGGATATCCATATGACTTCATTGTCACACCAATATGGTTACCATCAGCAATGTTGCTTGATTTGGCATATTGGGCTACAAAGAAGAACAAACACTCGTTGATACTGTTTGGCGGAGTACTGGTAGGAATGTCGTTACCAATGTTTAACATGATAAACCTGATAACTGTAGCAGACCCACTAGAAACGGCCTTCAAATATCCGAGACCAACATTACCACCATACATGACACCGATAGAACCGCAGGTAGGAAAGTTCTATAACAGTCCTGTTGCTTTAGGTGCTGGTGCTGGTGCGGTATTGGGAGTAACGTTTACAGCACTTGGTTGTAAACTAAACACC
>AB720059
TGTACTCACTACTTATTCATAGTAGTGGTAGCAGTAAACTCGACCTTACTGACAATCAACACGGGAGACTATGAGTTCTATACTGATTGGGCATGGACATCATTTGTCATATTCACCATAGGGCAATCAATGATGCTCATAGTTGGTGCATCATATTACCTTACGTTCACTGGCGTGCCAGGAACAGCAACCTACTATGCACTGATAATGACAGTCTATACATGGATTGCAAAAGGTGCGTGGTTCTCCTTAGGATATCCGTACAGCTTCATAGTTCCACCAATATGGATACCATCTGCAATACTGATGGATCTGGCGTATTGGGCAACCAAGAGAAACAAGCACATGCTTATCTTGGTTGGAGGCGTGTTGGCTGGAATGTCAATGGCGATGTTTAACATGGTTAATCTATTAACAATAGATGATCCATTAGAGACTGCATTCAAGTATCCAAGGACTACATTGCCTCCATACATGACTCCTGTAGAACCCCAAGTCGGGAAATTCTATGATAGTCCTGTAGCGTTAGGTGCGGGTGCTGCCGCAGTTTTGGCTCCAACTATGGCTGCATTAGGCTGCAAATTAACAACC
>AB737840
ACAACCCACTATCTGTTCATTGTTGTAGTTGCTGTTAATAGCACGCTGCTGACCATAAATGCAGGAGACTACATCTTCTACACCGACTGGGCGTGGACATCCTTTGTAGTATTTTCGATCTCACAATCGACTATGCTTGCAGTAGGAGCTGTCTATTATTTGCTCTTTACAGGAGTTCCTGGAACAGCGACGTATTATGCGACCATAATGACTATCTACACATGGGTTGCAAAAGGTGCGTGGTTTGCGTTAGGATACCCATACGACTTCGTTGTGGTTCCAGTATGGATACCTTCAGCAATGTTGTTGGACCTTACTTACTGGGCTACACGCCGGAATAAACATATGCTAATACTCGTTGGCGGCACTTTGGTTGGTCTGTCACTTCCGTTATTCAACATGATCAACCTATTGCTGGTACGAGATCCATTGCAAATAGCGTTCCAGTATCCTAGACCAACATTGCCACCCTATATGACACCAATTGAACCTCAGGTCGGAAAGTTCTATAACAGTCCCGTCGCATTGGGTTCGGGAGCTTCAGCAGTGTTAACTGTGCCGATAGCAGCGTTAGGTGCTAAACTAAATACG
>AB737841
ACAACCCACTATCTGTTCATTGTTGTAGTTGCTGTCAATAGCACGCTGCTGACCATAAATGCAGGAGACTACATATTCTACACCGACTGGGCGTGGACATCCTTTGTAGTATTTTCGATCGCACAATCGACTATGCTTGCAGTAGGAGCTGTCTATTACTTACTCTTTACAGGAGTTCCAGGAACAGCGACGTATTATGCGACCATAATGACTATCTACACATGGGTTGCAAAAGGTGCGTGGTTTGCGTTAGGATACCCATACGACTTCGTTACAGTTCCAGTATGGATACCTTCAGCAATGTTGTTGGACCTTACTTACTGGGCTACACGCCGGAATAAACACATGCTAATACTCGTTGGCGGCACTCTGGTTGGTCTGTCACTTCCGTTATTCAACATGATCAACCTATTGCTGGTACGAGATCCATTGCAAATAGCGTTCCAGTATCCTAGACCAACATTGCCACCCTATATGACACCAATTGAACCTCAGGTCGGAAAGTTCTATAACAGTCCAGTCGCATTGGGTTCGGGAGCTTCAGCAGTGTTAACTGTGCCGATAGCAGCGTTAGGTGCTAAACTAAATACG
>AB737842
ACAACCCACTATCTGTTCATCGTTGTTGTTGCTGTCAATAGCACACTGCTGACCATAAATGCAGGAGACTACATCTTCTACACCGACTGGGCGTGGACATCCTTTGTAGTATTTTCGATTGCACAATCGACTATGCTTGCAGTAGGAGCTGTCTATTACTTGCTCTTTACAGGAGTTCCCGGGACAGCGACGTATTATGCAACCATAATGACTATCTACACATGGGTTGCAAAAGGTGCGTGGTTTGCGTTAGGATACCCATATGACTTCGTTGCGGTACCAGTATGGATACCTTCAGCGATGTTGTTGGATCTTACCTACTGGGCTACACGCCGGAATAAACACATGCTAATACTCGTTGGCGGCACTTTGGTTGGTCTGTCACTTCCGTTGTTCAACATGATCAACCTATTGCTGGTACGAGATCCATTTCAAATAGCATTCCAGTATCCTAGACCAACATTGCCACCATACATGACACCAATTGAACCTCAGGTCGGAAAGTTCTACAATAGTCCCGTTGCGTTGGGTTCGGGAGCTTCAGCAGTATTAACTGTGCCTATAGCAGCATTAGGTGCTAAACTAAATACG
>AB737843
ACAACCCACTATCTGTTCATTGTTGTAGTTGCTGTCAATAGCACGCTGCTGACCATAAATGCAGGAGACTACATCTTCTACACCGACTGGGCATGGACATCCTTTGTAGTATTTTCGATCTCACAATCGACTATGCTTGCAGTAGGAGCTGTCTATTACTTGCTCTTTACAGGAGTTCCTGGAACAGCGACTTATTACGCGACCATAATGACTATCTACACATGGGTTGCAAAAGGTGCGTGGTTTGCGTTAGGATACCCATACGACTTCGTTACGGTACCAGTATGGATACCTTCAGCAATGTTGTTGGACCTTACTTACTGGGCTACACGCCGGAATAAACACATGCTAATACTCGTTGGCGGCACTTTGGTTGGTCTGTCACTTCCGTTATTCAACATGATCAACCTGTTGCTGATCAAAGATCCATTGCAAATAGCGTTCCAGTATCCTAGACCAACATTGCCACCCTATATGACACCAATTGAACCTCAGGTTGGAAAGTTCTACAACAGTCCCGTCGCATTGGGTTCGGGAGCTTCAGCAGTATTGACTGTGCCAATAGCAGCGTTAGGTGCTAAGCTAAATACG
>AB737845
TGTACTCACTACTTATTCATAGTAGTGGTAGCAGTAAACTCGACCTTGTTGACAATCAACGCGGGAGACTACATCTTCTATACTGACTGGGCATGGACATCATATGTGATATTCACTTTATCACAATCATTGATGCTCGCAGTCGGTGCAGCATATTACCTTACGTTCACTGGTGTACCAGGAACAGCAACCTACTATGCGCTGATAATGACAGTGTATACATGGATTGCAAAAGGTGCGTGGTTCTCGTTAGGATATCCGTACAGCTTCATCGTTGTACCAATATGGATACCATCGGCAATACTGATGGATCTGGCGTATTGGGCAACCAAGAGAAACAAGCACATGCTTATCTTGGTTGGAGGTGTGCTGTGTGGAATGTCAATGTCGATGTTTAACATGGTTAATCTATTAACAATAGACGATCCATTAGAGACTGCATTCAAGTATCCAAGGACTACATTGCCTCCATACATGACTCCTATAGAACCCCAAGTCGGGAAATTCTATGATAGTCCTGTAGCGTTAGGTGCAGGTGCGGGCGCAGTTTTGACAGTCACAATGACTGCATTAGGCTGCAAATTAACAACC
>AB737846
TGTACTCACTACTTATTCATAGTAGTGGTAGCAGTCAACTCGACCTTGTTGACAATCAACGCAGGAGACTACATCTTCTATACTGACTGGATGTGGACATCTTATGTGATATTTACTCTATCACAATCATTGATGCTCGCAGTCGGTGCAGCATACTACCTTACGTTCACTGGCGTTCCAGGAACAGCAACATACTATGCACTAATAACGACAGTGTATACTTGGATTGCAAAAGGTGCGTGGTTCTCCTTAGGATATCCATACAGCTTCGTCGTTGTGCCAATGTGGATTCCATCTGCAATATTGATGGATTTGGCATATTGGGCAACAAAGAGAAACAAACACTCTTTGATCCTGATAGGCGGTGTACTCTGTGGAATGTCTATGTCGTTGTTCAACATGATCAATCTAATCACAATAGATGATCCTCTTGAGACTGCTTTCAAATACCCAAGAACCACATTGCCTCCATACATGACTCCAATAGAACCCCAAGTAGGAAAGTTCTATGATAGTCCCGTCGCGTTAGGTGCAGGCGCTAGTGCAGTTTTGACAGTAACAATGACTGCATTGGGTTGCAAATTAACAACA
>AB740225
ACAACGCACTACTTGTTCATAGTGGTGGTTGCTGTCAACAGCACGCTGCTAACTATCAACGCAGGTGACTATATCTTCTACACAGACTGGATGTGGACATCATTTGTCGTATTTTCGATCTCTCAATCTACTATGCTCGCAGTGGGAGCGATATACTACATGCTGTTCACAGGAGTTCCAGGAACCGCCACATATTATGCCACAATCATGACTATCTACACTTGGGTCGCCAAAAGTGCATGGTTTGCATTGGGCTATCCCTATGACTTCATTGTAGTACCCATATGGATACCCTCGGCAATGCTGTTGGACCTAACATACTGGGCTACGAGAAGGAACAAACACGCTGCTATAATCATAGGAGGAACGCTGATTGGCCTGTCATTACCGCTGTTTAACATGGTCAACCTGCTGCTCATAAGGGATCCACTTGAAGTGGCGTTCAAGTATCCAAGGCCTACGCTGCCAGCATATATGACTCCTATTGAACCTCAGGTCGGCAAATTCTACAACAGTCCTGTCGCTTTGGGTGCAGGCGCAGGAGCAGTGCTGACGGTTCCAATAGCTGCGTTAGGAGCAAAGCTAAACACG
>AB807732
TGTACTCACTACTTGTTCATAGTAGTGGTTGCAGTAAACTCTACCCTGCTAACAATTAACGCAGGAGACTACATCTTCTACACCGATTGGGCCTGGACTTCGTTTGTCGTATTTTCAATATCACAAACACTGATGTTAGTAGTCGGCGCATGCTACTACCTGACATTTACTGGAGTCCCTGGAACAGCAACGTATTACGCGTTGATAATGACTGTTTACACATGGGTAGCAAAAGGTGCATGGTTTACACTCGGATACCCATATGACTTCATTGTAACACCCGTTTGGCTTCCGTCAGCAATGTTGCTTGACTTGGCATACTGGGCTACAAAGAAGAACAAGCACTCACTGATACTATTTGGTGGTGTGATGTGTGGAATGTCATTGCCGTTGTTTAACATGGTCAACCTCATCACTGTGGCTGATCCATTAGAGACTGCATTCAAATATCCAAGACCAACGCTTCCGCCGTATATGACTCCGATAGAGCCTGCCGTAGGCAAGTTCTATAACAGTCCAGTCGCACTAGGTGCTGGCGCGGGTGCTGTATTATCAGTAACCATGGCCGCATTGGGATGCAAACTGAACACG
>AB807733
TGTACTCACTACTTGTTCATAGTAGTGGTTGCAGTAAACTCTACCCTGCTAACAATTAACGCAGGAGACTACATCTTCTACACTGACTGGGCCTGGACTTCGTTTGTAATATTCTCAATATCACAATCGTTGATGTTGGTAGTTGGCGCATGCTACTATCTCACATTTACGGGAGTCCCAGGAACAGCAACGTATTATGCGTTGATAATGACCGTCTACACATGGGTAGCAAAAGGTGCATGGTTTGCACTCGGATACCCATACGACTTCATTGTAACACCAGTTTGGCTACCGTCAGCAATGTTGCTTGACCTGGCATACTGGGCGACAAAGAAGAACAAGCACTCACTGATTCTATTCGGTGGTGTGATGTGTGGAATGTCATTGCCGTTGTTTAACATGGTCAACCTCATCACTGTGGCTGATCCATTAGAGACTGCATTCAAATATCCAAGACCAACGCTCGCTCCATATATGACACCAATAGGACCTGCGGTAGGCAAGTTCTATAACAGTCCAGTCGCATTAGGTGCCGGTGCAGGTGCTGTATTATCAGTAACCATGGCCGCGCTAGGATGTAAGCTGAACACG
>AB807735
TGTACGCACTACTTATTCATAGTAGTCGTTGCAGTCAACTCAACCCTGCTAACAATCAACGCAGGAGACTACATCTTCTACACTGACTGGGCATGGACTTCATTTGTCGTGTTCTCAATATCACAGACATTGATGTTAGTCGTAGGTGCAACTTACTATCTAACATTCACTGGAGTTCCAGGAACCGCAACATACTACGCGCTTATTATGACCGTGTATACATGGGTCGCAAAAGGCGCTTGGTTTGCACTCGGTTACCCATATGACTTCATTGTTACACCAGTTTGGTTGCCATCAGCAATGTTGCTTGATCTGGCATACTGGGCAACAAAGAAGAACAAGCACTCACTGATACTATTCGGTGGTGTACTGTGTGGAATGTCACTGCCATTGTTCAACATGGTTAATCTGATTACCGTGGCTGATCCATTGGAGACTGCATTCAAATATCCAAGACCAACTTTGCCTCCATACGTGACTCCTATAGAACCCCAAGTGGGCAAATTCTATAACAGTCCAGTTGCACTCGGTGCAGGCGCAGGTGCTGTATTAGCATGTACCTTTGCCGCTCTCGGATGTAAGCTGAACACA
>AB807736
TGTACTCACTACTCGTTCATAGTAGTGGTTGCAGTAAACTCTACCCTGCTAACAATTAACGCAGGAGACTACATCTTCTACACTGACTGGGCCTGGACTTCGTTTGTAATATTCTCAATATCACAATCGTTGATGTTGGTAGTTGGCGCATGCTACTATCTCACATTTACGGGAGTCCCAGGAACAGCAACGTATTATGCGTTGATAATGACCGTCTACACATGGGTGGCAGAAGGTGCATGGTTTGCACTCGGATACCCATATGACTTCATTGTAACACCAGTTTGGCTACCGTCGGCAATGTTGCTCGACTTGGCATACTGGGCGACAAAGAAGAACAAGCACTCACTGATTCTATTCGGTGGTGTGATGTGTGGGATGTCATTGCCGTTGTTTAACATGGTCAACCTCATCACTGTGGCTGATCCATTAGAGACTGCATTCAAATATCCAAGACCAACGCTCGCTCCATATATGACACCAATAGAACCTGCGGTAGGCAAGTTCTATAACAGTCCAGTCGCATTAGGTGCCGGTGCAGGTGCTGTATTATCAGTAACCATGGCCGCGCTAGGATGTAAGCTGAACACG
>AB807737
TGTACTCACTACTTGTTCATAGTAGTGGTTGCAGTAAACTCTACCCTGCTAACAATTAACGCAGGAGACTACATCTTCTACACCGATTGGGCCTGGACTTCGTTTGTCGTATTTTCAATATCACAAACACTGATGTTAGTAGTCGGCGCATGCTACTACCTGACATTTACTGGAGTCCCAGGAACAGCAACGTATTACGCGTTGATAATGACTGTTTACACATGGGTAGCAAAAGGTGCATGGTTTGCACTCGGATACCCATATGACTTCATTGTAACACCCGTTTGGCTTCCGTCAGCAATGTTGCTTGACTTGGCATACTGGGCTACAAAGAAGAACAAGCACTCACTGATTCTATTTGGTGGTGTGATGTGTGGAATGTCATTGCCGTTGTTTAACATGGTCAACCTCATCACTGTGGCTGATCCATTAGAGACTGCATTCAAATATCCAAGACCAACGCTTCCGCCGTATATGACTCCGATAGAGCCTGCCGTAGGCAAGTTCTATAACAGTCCAGTCGCACTAGGTGCTGGCGCGGGTGCTGTATTATCAGTAACCATGGCCGCATTGGGATGCAAACTGAACACG
>AB807738
TGTACGCACTACTTATTCATAGTAGTCGTTGCAGTCAACTCAACCCTGCTTACAATCAACGCAGGAGACTACATCTTCTACACTGACTGGGCATGGACTTCATTTGTCGTGTTCTCAATATCACAGACATTGATGTTAGTCGTAGGTGCAACTTACTATCTAACATTCACTGGAGTTCCAGGAACCGCAACGTACTACGCGCTTATTATGACCGTGTATACATGGATCGCAAAAGGCGCATGGTTCGCACTAGGTTACCCATATGACTTCATTGTTACACCAGTTTGGTTGCCATCAGCAATGTTGCTTGATTTGGCATACTGGGCAACAAAGAAGAACAAGCACTCACTGATACTATTCGGTGGTGTACTGTGTGGAATGTCACTGCCATTGTTCAACATGGTCAATCTAATTACCGTGGCTGATCCATTGGAGACTGCATTCAAATATCCAAGACCAACTTTGCCTCCATACATGACTCCTATAGAACCCCAAGTGGGCAAATTCTATAACAGTCCAGTTGCACTCGGTGCAGGCGCAGGTGCTGTATTAGCATGTACCTTCGCCGCTCTCGGATGTAAGCTGAACACA
>AB807739
TGTACTCACTACTTGTTCATAGTAGTGGTTGCAGTAAACTCTACCCTGCTAACAATTAACGCAGGAGACTACATCTTCTACACCGATTGGGCCTGGACTTCGTTTGTCGTATTTTCAATATCACAAACACTGATGTTAGTAGTCGGCGCATGCTACTACCTGACATTTACTGGAGTCCCAGGAACAGCAACGTATTACGCGTTGATAATGACTGTTTACACATGGGTAGCAAAAGGTGCATGGTTTGCACTCGGATACCCATATGACTTCATTGTAACACCCGTTTGGCTTCCGTCAGCAATGTTGCTCGACTTGGCATACTGGGCTACAAAGAAGAACAAGCACTCACTGATACTATTTGGTGGTGTGATGTGTGGAATGTCATTGCCGTTGTTTAACATGGTCAACCTCATCACTGTGGCTGATCCATTAGAGACTGCATTCAAATATCCAAGACCAACGCTTCCGCCGTATATGACTCCGATAGAGCCTGCCGTAGGCAAGTTCTATAACAGTCCAGTCGCACTAGGTGCTGGCGCGGGTGCTGTATTATCAGTAACCATGGCCGCATTGGGATGCAAACTGAACACG
>AB807740
TGTACTCACTACTTGTTCATAGTAGTGGTTGCAGTAAACTCTACCCTGCTAACAATTAACGCAGGAGACTACATCTTCTACACTGACTGGGCCTGGACTTCGCTTGTAATATTCTCAATATCACAATCGTTGATGTTGGTAGTTGGCGCATGCTACTATCTCACATTTACGGGAGTCCCAGGAACAGCAACGTATTATGCGTTGATAATGACCGTCTACACATGGGTAGCAAAAGGTGCATGGTTTGCACTCGGATACCCGTACGACTTCATTGTAACACCAGTTTGGCTACCGTCGGCAATGTTGCTTGACCTGGCATACTGGGCGACAAAGAAGAACAAGCACTCACTGATTCTATTCGGTGGTGTGATGTGTGGAATGTCATTGCCGTTGTTTAACATGGTCAACCTCATCACTGTGGCTGATCCATTAGAGACTGCATTCAAATATCCAAGACCAACGCTCGCTCCATATATGACACCAATAGAACCTGCGGTAGGCAAGTTCTATAACAGTCCAGTCGCATTAGGTGCCAGTGCAGGTGCTGTATTATCAGTAACCATGGCCGCGCTAGGATGTAAGCTGAACACG
>AB807741
TGTACTCACTACTTATTCATAGTAGTAGTTGCAGTTAACTCAACACTGTTGACAATTAATGCAGGAGACTACATTTTCTATACTGACTGGGCTTGGACCTCGTTCACGGTATTTTCAATATCGCAAACGTTGATGCTTGCAGTAGGTGCAACATATTACCTGACATTTACAGGTGTTCCAGGAACAGCAACGTACTACGGCCTAATTATGACAGTATACACATGGGTAGCAAAAGGCGCATGGTTTGCACTTGGTTATCCATATGACTTCATTGTAACACCAATTTGGTTACCATCAGCAATGTTGCTTGATCTAGCCTATTGGGCCACAAAGAAGAACAAGCACTCCTTGATACTGTTTGGCGGAGTACTGGTAGGAATGTCTTTACCGTTATTCAACATGGTAAACCTGATAACAGTAGCAGACCCACTAGAAACGGCATTCAAATATCCAAGACCAACATTGCCACCATACACGACACCAATAGAACCTCAGGTAGGTAAATTCTATAACAGTCCAGTAGCACTGGGTGCAGGTGCAGGTGCAGTTTTGTCAGTTACATTTACAGCACTAGGTTGTAAACTCAACACT
>AB827244
TGTACACACTATATATTCATAATAGTGATTGCAGTTAATTCTACATTGTTATCAATTAACGCAGGTGATTACATCTTCTACACTGACTGGGCTTGGACTTCATTTGTGGTATTCTCAATATCGCAAACGTTGATGCTTGTAGTAGGTGCAGTTTATTACCTTACATATACAGGTGTTCCAGGTACAGCGACATACTACGCTCTAATTATGACAGTATACACACGGATAGCAAAAGGTGCATGGTTTTCACTAGGATATCCATATGACTTCATTGTAACTCCAGTTTGGCTTCCATCAGCAATGCTGTTGGACTTGGTATACTGGGCAACAAAGAAGAACAAGCACTCCTTGATACTGTTTGGCGGCGTACTAGTAGGAATGTCATTACCGTTGTTCAATATGGTAAACCTGATAACAGTAGCAGACCCGCTTGAAACGGCGTTCAAATACCCGAGACCAACATTACCACCATACATGACACCGATAGAACCGCAGGTAGGAAAGTTCTATAACAGTCCAGTAGCACTGGGTGCAGGTGCTGGTGCAGTGTTGTCAGTCACAATGGCGGCATTGGGTTGTAAACTCACAACT
>AB827245
TGTACTCATTATATATTCATAATAGTAGTAGCAGTCAATTCAACTTTACTTGTAATTAACGCAGGTGATTATATCTTCTACACAGATTGGGCCTGGACATCCTTTGTAGTATTTTCCATCTCACAAACTTTGATGCTTTGTGTAGGTGCAACATATTACCTAACGTTTACAGGAGTTCCAGGTACAGCAACATACTATGCATTAATTATGACAGTGTATACATGGATAGCCAAAGGTGCATGGTTTTCACTTGGATATCCATACGACTTCATTGTAGTCCCAGTATGGATACCATCAGCAATGCTGTTGGACTTGGCATATTGGGCAACAAAGAGGAACAAGCACTCTCTGATACTGTTTGGTGGAGTATTATGTGGAATGTCATTACCGTTGTTCAATATGGTAAACCTGATCACAGTAGCAGATCCACTGGAGACTGCATTCAAGTATCCAAGGCCTACGTTGCCACCATACATGACACCTATAGAACCGCAGGTAGGAAAGTTCTATAACAGCCCAGTTGCGCTTGGCGCAGGTGCTGGAGCTGTGTTGTCTGTAACGTTTACGGCGTTGGGATGTAAACTGACTACG
>AB827246
TGTACTCACTATTTATTCATAATAGTGGTCGCGGTAAACGGAACTCTGCTTACAATTAATGCCGGTGACTATATCTTCTACACAGATTGGGCTTGGACATCCTTTGTCGTATTCTCAATATCACAAACATTAATGTTAGTGGTAGGAGCATGTTATTATCTAACATTTACAGGCGTTCCAGGGACAGCTACTTACTACGCGTTAATTATTACTGTGTATACTTGGGTAGCAAAGGGTGCATGGTTTGCACTAGGATATCCATATGACTTTATTGTAACTCCAATATGGTTGCCATCGGCAATGCTGTTGGACTTGGCATATTGGGCTACAAAGAGAAACAAGCACTCGTTGATACTGTTTGGCGGTGTGTTAGTTGGAATGTCATTGCCACTGTTTAACATGGTAAACCTGATTACAGTAGCAGATCCACTAGAGACTGCATTCAAGTATCCAAGACCCACATTACCACCATACATGACACCGATAGAACCGCAGGTAGGAAAGTTCTATAACAGTCCGGTCGCGCTTGGTGCAGGTGCTGGTGCAGTATTGTCCGTTCCTATGGCAGCGTTAGGATGTAAACTAACTACG
>AB827247
TGTACTCATTATGTATTCATAATAGTAATAGCAGTCAATTCAACTCTACTTGCAATTAACGCAGGTGACTATATTTTCTACACAGATTGGGCCTGGACATCCTTTGTAGTATTTTCCATCTCACAAACTTTGATGCTTGCTGTAGGTGCAACATATTACCTAACATTTACAGGAGTTCCAGGTACAGCAACTTACTACGCATTAATCATGACGGTGTATACATGGATAGCCAAAGGTGCATGGTTTTCACTTGGATATCCATATGACTTCATTGTAGTCCCAGTATGGATTCCCTCAGCAATGCTGTTGGATTTGGCATATTGGGCAACAAAAAGGAATAAACACTCTCTGATACTGTTTGGTGGAGTATTGTGTGGAATGTCATTACCGTTGTTCAATATGGTAAACTTGATCACTGTAGCAGATCCACTGGAAACTGCATTCAAGTATCCACGGCCTACGTTGCCACCATACATGACACCCATAGAACCGCAGGTCGGAAAGTTCTATAACAGCCCAGTAGCGCTTGGCGCAGGTGCTGGAGCAGTGTTAGCTGTAACGATGACGGCGTTAGGATGTAAACTGACTACG
>AB827248
TGTACTCATTATGTATTCATAGTAGTAGTAGCAGTCAATTCAACTCTACTTGTAATTAACGCAGGTGACTATATCTTCTACACAGATTGGGCTTGGACATCCTTTGTGGTATTTTCCATCGCAAATACTTTGATGCTTTGTGTAGGTGCAACATATTACCTAACATTTACAGGAGTTCCAGGTACTGCAACATACTACGCATTAATTATGACAGTGTATACATGGGTAGCCAAAGGAGCATGGTTTTCACTTGGATATCCATATGATTTCATTGTAGTACCAGTATGGATCCCGTCAGCAATGCTGTTGGACTTAGCATATTGGGCAACAAAGAGAAATAAACACTCTCTGATACTGTTTGGCGGAGTATTGTGTGGAATGTCATTACCGTTGTTCAATATGGTAAACCTGATCACAGTAGCAGATCCACTAGAGACTGCATTCAAGTATCCAAGACCTACGTTGCCACCATACATGACACCTATAGAACCGCAGGTAGGAAAGTTCTATAACAGCCCAGTTGCGCTTGGCGCAGGTGCTGGAGCTGTGCTGTCGGTAACGTTTACGGCGTTGGGATGTAAACTGACTACG
>AB827249
TGTACTCATTACTTATTCATAGTAGTGGTAGCAGTCAGTTCAACTCTACTCGTTATTAACGCAGGTGACTATATCTTCTACACAGATTGGGCTTGGACATCCTTTGTAGTATTTTCCATCGCAAATACTTTGATGCTTTGTGTTGGTGCAACATATTACCTAACATTTACAGGAGTTCCAGGTACAGCAACATACTACGCATTAATTATGACAGTGTATACATGGGTAGCCAAAGGTACATGGTTTTCACTTGGATATCCATACGATTTCATTGTAGTCCCAGTATGGATACCATCAGCAATGCTGTTGGACTTGGCATATTGGGCAACAAAGAGAAATAAGCACTCTCTGATACTGTTTGGCGGAGCATTGTGTGGAATGTCATTACCATTGTTCAATATGGTAAACCTGATCACAGTAGCAGATCCACTGGAGACTGCATTCAAGTATCCAAGACCTACGTTGCCACCATACATGACACCTATAGAACCGCAGGTAGGAAAGTTCTATAACAGCCCAGTTGCGCTTGGCGCAGGAGCTGGAGCTGTGCTGTCGGTAACGTTTACGGCGTTGGGATGTAAACTGACTACG
>AB827250
AGTACTCACTACTTGTTCATTATAGTAGTTGCGGTAAACGGAACTCTGCTTACAATTAATGCAGGTGACTATATTTTCTACACGGACTGGGCTTGGACTTCGTTTGTAGTATTTTCCATATCACAAACATTGATGCTTACGGTAGGCGCAGTGTATTATCTGACATTTACTGGCGTTCCAGGAACAGCAACGTATTATGCATTAATCATTACAGTGTATACATGGGTTGCAAAAGGTGCATGGTTTGCACTCGGATATCCATATGACTTTATCGTTGTACCAATATGGTTACCATCAGCAATGTTGCTTGATCTGGCATATTGGGCTACAAAGAGAAACAAGCACTCACTAATTCTGTTTGGCGGAGTATTGGTAGGTCTGTCGTTACCATTGTTTAACATGGTAAATCTGTTAACAATTGCAGACCCGCTAGAAACGGCATTCAAATATCCACGGCCAACATTGCCACCATATATGACGCCAATAGAACCGCAAGTTGGAAAATTCTATAATAGCCCGGTTGCGCTGGGTGCTGGTGCTGGTGCAGTATTGGCCGTTACGATGGCAGCGCTAGGATGTAAGCTAACAACG
>AB827251
TGTACTCACTACTTATTCATAATAGTAGTTGCAGTAAATTCAACCTTACTTACAATTAATGCTGGAGACTATATCTTCTACACTGATTGGGCATGGACTTCATTCGTTGTATTCTCTATTTCACAAACTCTAATGTTAACCGTAGGTGCAGTTTACTATCTTACGTTTACAGGTGTTGTGGGAACAGCGACATACTATGCGTTAATCATGACAGTGTATACGTGGGTTGCAAAAGGTGCATGGTTTTCACTTGGATATCCATATGACTTTATAGTTACACCAATATGGATCCCATCGGCGATATTGCTTGATTTGGCATATTGGGCCACAAAGAAGAACAAGCACTCTCTGATACTATTTGGCGGAGTACTAGTTGGAATGTCATTACCGCTGTTTAACATGGTAAACCTCATTACAATAGCAGATCCACTAGAGACTGCATTCAAGTATCCAAGACCAACGTTGCCACCATACATGACGCCGATAGAACCGCAGGTCGGAAAGTTCTATAACAGTCCGGTTGCGCTGGGAGCTGGTGCTGGTGCTGTGCTGTCTGTTACGTTTGCAGCGTTAGGTTGTAAGCTGACTACG
>AB827252
TGTACGCACTACTTATTCATTATAGTAGTTGCGGTAAACGGAACTCTGCTTACAATTAATGCAGGTGACTACATTTTCTACACTGATTGGGCCTGGACTTCATTTGTAATATTCTCTATATCTCAAACGTTGATGCTTACTGTAGGAGCTTGTTATTATCTAACATTCACTGGCGTTCCAGGAACAGCTACGTACTATGCATTAATCATTACTGTGTATACATGGGTTGCAAAAGGTGCATGGTTTTCACTCGGATATCCATATGACTTTATTGCTACTCCAATATGGTTACCGTCAGCAATGCTGTTGGACTTGGCGTACTGGGCAACAAAACGAAACAAGCACTCGTTGATACTGTTTGGCGGAGTACTGGTAGGAATGTCATTGCCATTGTTCAACATGGTAAACCTGATAACAATAGCAGACCCACTAGAAACGGCATTCAAATATCCAAGACCTACATTGCCACCATACATGACACCGATAGAACCGCAGGTCGGAAAGTTCTATAACAGTCCGGTCGCGCTTGGTGCTGGAGCTGGGGCAGTATTGTCCGTTACGATGGCAGCGTTAGGATGTAAACTAACAACG
>AB827253
TGTACTCACTACTTGTTCATAATAGTAGTTGCCGTTAATTCTACATTGTTAGTTATTAACGCAGGAGACTACATTTTCTACACAGATTGGGCTTGGACATCGTTTGTAGTATTTTCTATATCTCAAACATTGATGCTTTGTGTAGGTGCAGCATATTACCTTACATTTACAGGTGTTCCAGGAACAGCAACGTACTACGCGTTAATCATGACAGTATACACATGGATTGCAAAAGGTGCATGGTTTGCACTAGGATATCCATATGACTTTATTGTTACACCAGTATGGTTACCATCAGCGATGCTGTTGGACTTGGCATATTGGGCAACAAAGAAAAACAAACACTCGATGATACTGTTTGGCGGAGTACTTGTAGGAATGTCTTTACCATTATTCAATATGGTAAACCTGATTACGGTCGCAGATCCACTGGAAACGGCATTCAAATATCCGAGACCAACATTACCACCATACATGACCCCAATAGAACCGCAGGTCGGAAAGTTCTATAACAGTCCGGTTGCGCTGGGTGCAGGTGCTGGTGCAGTGCTGGCGTGTACGTTTACGGCATTAGGTTGTAAACTTAATACT
>AB827254
TGTACTCATTATGTATTCATAATAGTAGTAGCAGTCAATTCAACTTTACTTGTAATTAACGCAGGTGATTATATCTTCTACACAGATTGGGCCTGGACATCCTTTGTAGTATTTTCCATCTCACAAACTTTGATGCTTTGTGTAGGTGCAACATATTACCTAACGTTTACAGGAGTTCCAGGTACAGCAACATACTATGCATTAATTATGACAGTGTATACATGGATAGCCAAAGGTGCATGGTTTTCACTTGGATATCCATACGACTTCATTGTAGTCCCAGTATGGATACCATCAGCAATGCTGTTGGACTTGGCATATTGGGCAACAAAGAGGAACAAGCACTCTCTGATACTGTTTGGTGGAGTATTATGTGGAATGTCATTACCGTTGTTCAATATGGTAAACCTGATCACAGTAGCAGATCCACTGGAGACTGCATTCAAGTATCCAAGGCCTACGTTGCCACCATACATGACACCTATAGAACCGCAGGTAGGAAAGTTCTATAACAGCCCAGTTGCGCTTGGCGCAGGTGCTGGAGCTGTGTTGTCTGTAACGTTTACGGCGTTGGGATGTAAACTGACTACG
>AB827255
TGTACTCATTACTTATTCATAGTAGTGGTAGCAGTCAATTCAACTCTACTTGTTATTAACGCAGGTGACTATATCTTCTACACAGATTGGGCTTGGACATCCTTTGTAGTATTTTCCATCGCAAATACTTTGATGCTTTGTGTAGGTGCAACATATTACCTAACATTTACAGGAGTTCCAGGTACTGCAACATACTACGCATTAATTATGACAGTGTATACATGGGTAGCCAAAGGAGCATGGTTTTCACTTGGATATCCATATGATTTCATTGTAGTTCCGGTATGGATCCCATCAGCAATGCTGTTGGACTTGGCATATTGGGCAACAAAGAGAAATAAACACTCTCTGATACTGTTTGGTGGAGTATTGTGTGGAATGTCATTACCGTTGTTCAATATGGTAAACCTGATCACAGTAGCAGATCCACTGGAGACTGCATTCAAATATCCAAGACCTACGTTGCCACCATACATGACACCTATAGAACCGCAGGTAGGAAAGTTCTATAATAGCCCAGTTGCGCTTGGCGCAGGTGCTGGAGCTGTGCTGTCGGTAACGTTTACGGCGTTGGGATGTAAACTGACTACG
>AB827256
TGTACTCACTACTTGTTCATTATAGTAGTTGCGGTAAACGGAACTCTGCTTACAATTAATGCTGGTGACTATATTTTCTACACGGATTGGGCTTGGACTTCGTTTGTAATATTTTCCATATCACAAACATTGATGCTTACGGTAGGAGCAGTGTATTATCTGACATTTACTGGCGTTCCGGGAACAGCAACGTATTATGCATTAATCATTACTGTGTATACATGGATTGCAAAAGGTGCATGGTTTTCACTCGGATATCCATATGACTTTATCGTTACACCAGTATGGTTGCCATCAGCAATGTTGCTTGATCTGGCATATTGGGCTACAAAGAGAAACAAGCACTCACTAATTCTGTTTGGCGGAGTATTGGTAGGTATGTCGCTACCATTGTTTAACATGGTAAATCTGTTATTAGTTGCAGACCCACTAGAAACTGCATTCAAATATCCACGACCAACATTGCCGCCATATATGACACCAATAGAACCGCAGGTCGGAAAATTCTATAATAGCCCAGTTGCGCTGGGTGCGGGTGCTGGTGCAGTATTGTCCGTTACTATGGCAGCGCTAGGATGTAAGCTAACAACG
>AB827257
TGTACCCACTATTTGTTCATTATAGTAGTTGCGGTAAACGGAACTCTGCTTACAATTAATGCAGGTGACTACATTTTCTACACTGATTGGGCCTGGACTTCGTTTGTAATATTCTCTATATCTCAAACGTTAATGCTTACTGTAGGAGCTTGTTATTATCTAACATTCACTGGCGTTCCAGGAACAGCTACGTATTATGCATTAATCATTACTGTGTATACCTGGGTTGCAAAAGGTGCATGGTTTGCACTCGGATATCCATATGACTTTATCGTTACTCCAATATGGTTACCATCAGCAATGCTGTTGGACTTGGCGTACTGGGCAACAAAACGAAACAAGCACTCGTTGATACTGTTTGGCGGAGTACTGGTAGGAATGTCATTGCCATTATTCAACATGGTAAACCTGATAACAATAGCAGACCCACTAGAAACGGCATTCAAATATCCAAGACCAACATTGCCGCCATACATGACACCGATAGAACCGCAGGTCGGAAAGTTCTATAACAGTCCGGTCGCGCTTGGTGCAGGTGCTGGAGCAGTATTGTCCGTTACGATGGCAGCGTTAGGATGTAAACTAACAACG
>AB827258
TGTACTCATTATTTATTCATAATAGTGGTCGCGGTAAACGGAACTCTGCTTACAATTAATGCCGGTGACTATATCTTCTACACAGATTGGGCTTGGACATCCTTTGTCGTATTCTCAATATCACAAACATTAATGTTAGTGGTAGGAGCATGTTATTATCTAACATTTACAGGCGTTCCAGGGACAGCTACTTACTACGCGTTAATTATTACTGTGTATACTTGGGTAGCAAAGGGCGCATGGTTTGCACTAGGATATCCATATGACTTTATTGTAACTCCAATATGGTTGCCATCGGCAATGCTGTTGGACTTGGCATATTGGGCTACAAAGAAAAACAAGCACTCGTTGATACTGTTTGGCGGAGTGTTAGTTGGAATGTCATTGCCACTGTTTAACATGGTAAACCTGATTACAGTAGCAGATCCACTAGAGACTGCATTCAAGTATCCAAGACCCACATTACCACCATACATGACACCGATAGAACCGCAGGTAGGAAAGTTCTATAACAGTCCGGTCGCGCTTGGTGCAGGTGCTGGTGCAGTATTGTCCGTTCCTATGGCAGCGTTAGGATGTAAACTAACTACG
>AB827259
TGTACCCACTACTTGTTCATTGTAGTAGTTGCGGTAAACGGTACTCTGCTTACAATTAATGCAGGTGACTATATTTTCTACACTGACTGGGCTTGGACATCATTTGTCATTTTCTCAATATCACAAACGTTGATGCTCACTGTAGGTGCAGTTTATTATCTGACATTTACCGGCGTTCCAGGAACAGCTACTTACTATGGATTAATCATCACTGTGTATACATGGGTTGCAAAAGGTGCATGGTTTGCACTAGGATATCCCTATGACTTTATCGTTACACCAGTTTGGTTACCATCCTGCATGTTGTTGGATTTGGCGTACTGGGCAACGAAGAGAAACAAACACTCTCTGATATTGTTCGGTGGAGTTTTAGTAGGAATGTCATTACCATTGTTCAATATGGTAAATCTGATCACTATAGCAGATCCACTTGAAACGGCATTCAAATATCCAAGACCTACACTACCTCCATACATGACCCCGATAGAACCGCAGGTCGGAAAATTCTATAACAGCCCAGTTGCGCTGGGTGCGGGTGCTGGTGCAGTATTGTCCGTTACGATGGCAGCGTTAGGATGTAAACTGACTACG
>AB827260
TCTACCCACTACTTGTTCATTATAGTAGTTGCGGTAAACGGAACTTTGCTTACAATTAATGCAGGCGACTATATTTTCTACACTGACTGGGCTTGGACATCCTTTGTAGTATTCTCAATATCACAAACGTTGATGCTAGTTGTCGGAGCTTGTTATTATCTAACATTCACAGGCGTTCCAGGAACAGCTACTTACTATGCATTAATTATTACAGTGTATACATGGGTTGCAAAAGGTGCATGGTTTGCACTAGGATATCCATATGACTTTATCGTTGTACCAATATGGTTACCATCAGCGATGCTGTTGGACTTGGCGTACTGGGCAACAAAACGAAACAAGCACTCGTTAATACTGTTTGGTGGAGTATTGGTAGGAATGTCATTGCCATTGTTCAACATGGTAAACCTGATAACAATAGCAGACCCACTAGAAACGGCATTCAAATATCCAAGACCTACATTACCACCATACATGACACCGATAGAACCGCAGGTCGGAAAATTCTATAACAGCCCGGTTGCGCTGGGTGCAGGTGCTGGTGCAGTATTATCCGTTCCGATGGCAGCGTTAGGATGTAAACTAACAACG
>AB827261
TCCACCCACTACTTGTTCATTATAGTAGTTGCGGTAAATGGAACTTTGCTTACAATTAATGCAGGTGACTATATTTTCTACACTGACTGGGCTTGGACATCCTTTGTAGTATTCTCAATATCACAAACGTTGATGCTAGTTGTTGGGGCTTGTTATTATCTGACATTTACCGGTGTTCCAGGAACAGCTACTTACTATGCATTAATCATTACTGTGTATACATGGGTTGCAAAAGGTGCATGGTTTGCACTAGGATATCCCTATGACTTTATCGTTGTACCCGTTTGGTTACCATCAGCAATGCTGTTGGATTTGGCGTACTGGGCAACGAAGAGAAATAAGCACTCGCTGATACTGTTCGGTGGAGTTTTAGTAGGAATGTCATTGCCATTGTTCAACATGGTAAATCTGATCACTATAGCAGATCCACTAGAAACGGCATTCAAATATCCAAGACCTACATTGCCACCATATATGACACCGATAGAACCGCAGGTCGGAAAATTCTATAACAGCCCAGTTGCGCTGGGTGCGGGTGCTGGTGCAGTATTGTCCATTCCGATGGCAGCGCTAGGATGTAAACTAACAACG
>AB827262
AGTACTCACTACTTGTTCATTATAGTAGTTGCGGTAAACGGAACTCTGCTTACAATTAATGCGGGTGACTATATTTTCTACACGGACTGGGCTTGGACTTCGTTTGTAGTATTTTCCATATCACAAACATTGATGCTTACGGTAGGCGCAGTGTATTATCTGACATTTACTGGCGTTCCAGGAACAGCAACGTATTATGCATTAATCATTACAGTGTATACATGGGTTGCAAAAGGTGCATGGTTTGCACTCGGATATCCATATGACTTTATCGTTGTACCAATATGGTTACCATCAGCAATGTTGCTTGATCTGGCATATTGGGCTACAAAGAGAAACAAGCACTCACTAATTCTGTTTGGCGGAGTATTGGTAGGTCTGTCGTTACCATTGTTTAACATGGTAAATCTGTTAACAATTGCAGACCCGCTAGAAACGGCATTCAAATATCCACGGCCAACATTGCCACCATATATGACGCCAATAGAACCGCAAGTTGGAAAATTCTATAATAGCCCGGTTGCGCTGGGTGCTGGTGCTGGTGCAGTATTGTCCGTTACGATGGCAGCGCTAGGATGTAAGCTAACAACG
>AB827263
TGTACCCACTACTTGTTCATTGTAGTAGTTGCGGTAAACGGTACTCTGCTTACAATTAATGCAGGTGACTATATTTTCTACACTGACTGGGCTTGGACATCATTTGTAGTGTTCTCAATATCACAAACGTTGATGCTCACTGTGGGCGCAGTTTATTATCTGACATTTACCGGTGTTCCAGGAGCAGCTACTTACTATGGATTAATCATCACTGTGTATACATGGGTTGCAAAAGGTGCATGGTTTGCACTAGGATATCCCTATGACTTTATCGTTACACCAGTTTGGTTACCATCCTGCATGTTGTTGGATTTGGCGTACTGGGCAACGAAGAGAAACAAACACTCTCTGATATTGTTCGGTGGAGTTTTAGTAGGAATGTCATTACCATTGTTCAATATGGTAAATCTGATCACTATAGCAGATCCACTTGAAACGGCATTCAAATATCCAAGACCAACATTACCTCCATACATGACCCCGATAGAACCGCAGGTCGGAAAATTCTATAACAGCCCAGTTGCGCTGGGTGCGGGTGCTGGTGCAGTATTGTCCGTTACGATGGCAGCGTTAGGATGTAAACTGACTACG
>AB827264
TGTACGCACTACTTGTTCATTATAGTGGTTGCGGTAAACGGAACTCTGCTTACAATTAATGCAGGTGACTACATTTTCTACACTGATTGGGCTTGGACTTCATTTGTAATATTCTCTATATCTCAAACGTTGATGCTTACTGTAGGAGCTTGTTATTATCTAACATTCACTGGCGTTCCAGGGACAGCTACGTACTACGCATTAATCATTACTGTGTATACATGGGTTGCAAAAGGTGCATGGTTTTCACTCGGATATCCATATGACTTTATTGTTACTCCAATATGGTTACCATCAGCAATGCTGTTGGACTTGGCGTACTGGGCAACAAAACGAAACAAGCACTCGTTGATACTGTTTGGCGGAGTACTGGTAGGAATGTCATTACCATTGTTCAACATGGTAAACTTGATAACAATAGCAGACCCACTAGAAACGGCATTCAAATATCCAAGACCAACATTGCCACCATACATGACACCGATAGAACCGCAGGTCGGAAAGTTCTATAACAGTCCGGTCGCGCTTGGTGCAGGTGCTGGTGCAGTATTGTCCGTTACTATGGCCGCGTTAGGATGTAAACTAACTACG
>AB827952
TGTACTCACTACTTGTTCATAGTAGTGGTTGCAGTAAACTCTACCCTGCTAACAATTAACGCAGGAGACTACATCTTCTACACTGACTGGGCCTGGACTTCGTTTGTAATATTCTCAATATCACAATCGTTGATGTTGGTAGTTGGCGCATGCTACTATCTCACATTTACGGGAGTCCCAGGAACAGCAACGTATTATGCGTTGATAATGACCGTCTACACATGGGTAGCAAAAGGTGCATGGTTTGCACTCGGATACCCGTACGACTTCATTGTAACACCAGTTTGGCTACCGTCGGCAATGTTGCTTGACCTGGCATACTGGGCGACAAAGAAGAACAAGCACTCACTGATTCTATTCGGTGGTGTGATGTGTGGAATGTCATTGCCGTTGTTTAACATGGTCAACCTCACCACTGTGGCTGATCCATTAGAGACTGCATTCAAATATCCAAGACCAACGCTCGCTCCATATATGACACCAATAGAACCTGCGGTAGGCAAGTTCTATAACAGTCCAGTCGCATTAGGTGCCGGTGCAGGTGCTGTATTATCAGTAACCATGGCCGCGCTAGGATGTAAGCTGAACACG
>AB827953
TGTACGCACTACTTATTCATAGTAGTCGTTGCAGTCAATTCAACCCTGCTAACAATCAACGCAGGAGACTACATCTTCTACACTGACTGGGCATGGACTTCATTTGTCGTGTTCTCAATATCACAGACATTGATGTTAGTTGTAGGTGCAACTTACTATCTAACATTCACTGGAGTTCCAGGAACCGCAACATACTACGCGCTTATTATGACCGTGTATACATGGGTCGCAAAAGGCGCATGGTTTGCACTCGGTTACCCATATGACTTCATTGTTACACCAGTTTGGTTACCATCAGCAATGTTGCTTGATCTGGCATACTGGGCGACAAAGAAGAACAAGCACTCACTGATACTCTTCGGTGGTGTACTGTGTGGAATGTCACTGCCATTGTTCAACATGGTTAATCTAATTACCGTGGCTGATCCATTGGAGACTGCATTCAAATATCCAAGACCAACTTTGCCTCCATACATGACTCCTATAGAACCCCAAGTGGGCAAATTCTATAACAGTCCAGTTGCACTCGGTGCAGGCGCAGGTGCTGTATTAGCATGTACCTTTGCCGCTCTCGGATGTAAGCTGAACACA
>AB827954
TGTACGCACTACTTATTCATAGTAGTCGTTGCAGTCAACTCAACCCTGCTTACAATCAACGCAGGAGACTACATCTTCTACACTGACTGGGCATGGACTTCATTTGTCGTGTTCTCAATATCACAGACATTGATGTTAGTCGTAGGTGCAACTTACTATCTAACATTCACTGGAGTTCCAGGAACCGCAACGTACTACGCGCTTATTATGACCGTGTATACATGGATCGCAAAAGGCGCATGGTTCGCACTAGGTTACCCATATGACTTCATTGTTACACCAGTTTGGTTGCCATCAGCAATGTTGCTTGATCTGGCATACTGGGCAACAAAGAAGAACAAGCACTCACTGATACTATTCGGTGGTGTACTGTGTGGAATGTCACTGCCATTGTTCAACATGGTCAATCTAATTACCGTGGCTGATCCATTGGAGACTGCATTCAAATATCCAAGACCAACTTTGCCTCCATACATGACTCCTATAGAACCCCAAGTGGGCAAATTCTATAACAGTCCAGTTGCACTCGGTGCAGGCGCAGGTGCTGTATTAGCATGTACCTTTGCCGCTCTCGGATGTAAGCTGAACACA
>AB827955
TGTACTCACTACTTGTTCATAGTAGTGGTTGCAGTAAACTCTACCCTGCTAACAATTAACGCAGGAGACTACATCTTCTACACTGACTGGGCCTGGACTTCGTTTGTAATATTCTCAATATCACAATCGTTGATGTTGGTAGTTGGCGCATGCTACTATCTCACATTTACGGGAGTCCCAGGAACAGCAACGTATTATGCGTTGATAATGACCGTCTACACATGGGTAGCAAAAGGTGCATGGTTTGCACTCGGATACCCGTACGACTTCGTTGTAACACCAGTTTGGCTACCGTCGGCAATGTTGCTTGACCTGGCATACTGGGCGACAAAGAAGAACAAGCACTCACTGATTCTATTCGGTGGTGTGATGTGTGGAATGTCATTGCCGTTGTTTAACATGGTCAACCTCATCACTGTGGCTGATCCATTAGAGACTGCATTCAAATATCCAAGACCAACGCTCGCTCCATATATGACACCAATAGAACCTGCGGTAGGCAAGTTCTATAACAGTCCAGTCGCATTAGGTGCCGGTGCAGGTGCTGTATTATCAGTAACCATGGCCGCGCTAGGATGTAAGCTGAACACG
>AB827956
TGTACTCACTACTTGTTCATAGTAGTGGTTGCAGTAAACTCTACCCTGCTAACAATTAACGCAGGAGACTACATCTTCTACACTGACTGGGCCTGGACTTCGTTTGTAATATTCTCAATATCACAATCGTTGATGTTGGTAGTTGGCGCATGCTACTATCTCACATTTACGGGAGTCCCAGGAACAGCAACGTATTATGCGTTGATAATGACCGTCTACACATGGGTGGCAAAAGGTGCATGGTTTGCACTCGGATACCCATACGACTTCATTGTAACACCAGTTTGGCTACCGTCGGCAATGTTGCTTGACTTGGCATACTGGGCGACAAAGAAGAACAAGCACTCACTGATTCTATTCGATGGTGTGATGTGTGGAATGTCATTGCCGTTGTTTAACATGGTCAACCTCATCACTGTGGCTGATCCATTAGAGACTGCATTCAAATATCCAAGACCAACGCTCGCTCCATATATGACACCAATAGAACCTGCGGTAGGCAAGTTCTATAACAGTCCAGTCGCATTAGGTGCCGGTGCAGGTGCTGTATTATCAGTAACCATGGCCGCGCTAGGATGTAAGCTGAACACG
>AB827957
TGTACTCACTACTTATTCATAGTAGTAGTTGCAGTTAACTCAACACTGTTGACAATTAATGCAGGAGACTACATTTTCTATACTGACTGGGCTTGGACTCCGTTCACGGTATTTTCAATATCGCAAACGTTGATGCTTGCAGTAGGTGCAACATATTACCTGACATTTACAGGTGTTCCAGGAACAGCAACGTACTACGGCCTAATTATGACAGTATACACATGGGTAGCAAAAGGCGCATGGTTTGCACTTGGTTATCCATATGACTTCATTGTAACACCAATTTGGTTACCATCAGCAATGTTGCTTGATCTAGCCTATTGGGCCACAAAGAAGAACAAGCACTCCTTGATACTGTTTGGCGGAGTACTGGTAGGAATGTCTTTACCGTTATTCAACATGGTAAACCTGATAACAGTAGCAGACCCACTAGAAACGGCATTCAAATATCCAAGACCAACATTGCCACCATACATGACACCAATAGAACCTCAGGTAGGTAAATTCTATAACAGTCCAGTAGCACTGGGTGCAGGTGCAGGTGCAGTTTTGTCAGTTACATTTACAGCACTAGGTTGTAAACTCAACACT
>AB827958
TGTACTCACTACTTATTCATAGTAGTAGTTGCAGTTAACTCAACACTGTTGACAATTAATGCGGGAGACTACATTTTCTATACTGACTGGGCTTGGACTTCGTTCACGGTATTTTCAATATCGCAAACGTTGATGCTTGCAGTAGGTGCAACATATTACCTGACATTTACAGGTGTTCCAGGAACAGCAACGTACTACGGCCTAATTATGACAGTATACACATGGGTAGCAAAAGGCGCATGGTTTGCACTTGGTTATCCATATGACTTCATTGTAACACCAATTTGGTTACCATCAGCAATGTTGCTTGATCTAGCCTATTGGGCCACAAAGAAGAACAAGCACTCCTTGATACTGTTTGGCGGAGTACTGGTAGGAATGTCTTTACCGTTATTCAACATGGTAAACCTGATAACAGTAGCAGACCCACTAGAAACGGCATTCAAATATCCAAGACCAACATTGCCACCATACACGACACCAATAGAACCTCAGGTAGGTAAATTCTATAACAGTCCAGTAGCACTGGGTGCAGGTGCAGGTGCAGTTTTGTCAGTTACATTTACAGCACTAGGTTGTAAACTCAACACT
>AB828780
TGTACTCACTATTTATTCATAGTAGTAGTCGCAGTCAATTCAACTCTGCTAACAATTAACGCAGGAGACTACATCTTCTATACTGATTGGGCCTGGACATCGTTTGTAGTATTCTCAATATCTCAAACACTTATGCTCACTGTAGGTGCGTGCTATTATCTCACCTTCACTGGAGTTCCAGGAACCGCAACGTATTATGCACTTATCATGACAGTCTATACTTGGATTGCAAAAGGTGCATGGTTCGCATTAGGTTACCCATACGACTTCATAGTTACACCAGTTTGGCTACCATCAGCAATGCTGTTGGATTTGGCGTACTGGGCAACAAAGAAGAATAAGCACTCTCTGATACTGTTCGGCGGAGTCTTAGTTGGAATGTCATTACCACTATTCAACATGGTCAATTTGATCACAGTGGCTGATCCACTAGAGACTGCATTCAAGTATCCAAGACCAACGTTACCACCATATATGACCCCGATAGAACCGCAGGTAGGTAAATTCTACAACAGCCCAGTTGCACTTGGTGCAGGTGCTGGAGCAGTATTAGCCTGTACATTTGCGGCTTTAGGTTGTAAACTTACAACA
>AB828781
TGTACTCACTATTTATTCATAGTAGTAGTCGCAGTCAATTCAACTTTGCTAACAATTAACGCAGGAGACTACATCTTCTATACTGATTGGGCCTGGACATCGTTTGTAGTATTCTCAATATCTCAAACACTTATGCTCACTGTAGGTGCGTGCTATTATCTCACCTTCACTGGAGTTCCAGGAACCGCAACGTATTATGCACTTATCATGACAGTCTATACTTGGATTGCAAAAGGTGCATGGTTCGCATTAGGTTACCCATACGACTTCATAGTTACACCAGTTTGGCTACCATCAGCAATGCTGTTGGATTTGGCGTACTGGGCAACAAAGAAGAATAAGCACTCTCTGATACTGTTCGGCGGAGTCTTAGTTGGAATGTCATTACCACTATTCAACATGGTCAATTTGATCACAGTGGCTGATCCACTAGAGACTGCATTCAAGTATCCAAGACCAACGTTACCACCATATATGACCCCGATAGAACCGCAGGTAGGTAAATTCTACAACAGCCCAGTTGCACTTGGTGCAGGTGCTGGAGCAGTATTAGCCTGTACATTTGCGGCTTTAGGTTGTAAACTTACAACA
>AB828783
TGTACTCACTACTTATTCATAGTAGTAGTCGCAGTCAACTCAACTTTGCTAACAATTAACGCAGGGGACTACATCTTCTATACTGATTGGGCCTGGACATCGTTTGTAGTATTTTCAATATCTCAAACACTTATGCTCACTGTAGGTGCGTGTTACTATCTCACCTTCACTGGAGTTCCAGGAACTGCAACGTATTATGCACTAATTATGACAGTCTATACTTGGATTGCAAAAGGTGCATGGTTTGCATTAGGTTACCCATATGACTTCATCGTTACACCAGTTTGGCTACCATCAGCAATGCTGTTGGATTTGGCGTACTGGGCAACAAAGAAGAATAAGCACTCTCTGATACTGTTCGGCGGAGTCTTAGTTGGAATGTCATTACCACTATTCAACATGGTCAATTTGATCACAGTGGCTGACCCACTAGAGACTGCATTCAAGTATCCAAGACCGACGTTACCACCATATATGACCCCGATAGAACCGCAGGTAGGTAAATTCTACAACAGCCCAGTTGCACTTGGTGCGGGTGCTGGAGCAGTATTAGCCTGTACATTTGCGGCTTTAGGTTGTAAACTTACAACT
>AB828787
TGTACTCACTACTTATTCATAGTAGTAGTCGCAGTCAACTCAACTTTGCTAACAATCAACGCAGGGGACTACATCTTCTATACTGATTGGGCCTGGACATCGTTTGTAGTATTCTCAATATCACAAACTCTTATGCTCACTGTAGGTGCGTGTTACTATCTCACCTTTACTGGAGTACCAGGAACCGCAACGTATTATGCACTAATTATGGCAGTCTACACTTGGATTGCAAAAGGTGCATGGTTCGCATTAGGTTACCCATATGACTTCATCGTTACACCAGTTTGGCTACCATCAGCAATGCTGTTGGACTTAGCGTACTGGGCAACAAAGAAGAATAAGCACTCTCTGATACTGTTCGGCGGAGTCTTAGTTGGAATGTCATTGCCACTATTCAACATGGTCAATTTGATCACAGTGGCTGACCCACTAGAGACTGCATTCAAGTATCCAAGACCAACGTTACCACCATATATGACCCCAATAGAACCGCAGGTCGGTAAATTCTACAACAGCCCAGTTGCACTAGGTGCAGGTGCTGGAGCAGTATTAGCCTGTACATTTGCGGCTTTAGGTTGTAAACTTACAACA
>AB828789
TGTACTCACTACTTATTCATAGTAGTAGTCGCAGTCAACTCAACTTTGCTAACAATCAACGCAGGGGACTACATCTTCTATACTGATTGGGCCTGGACATCGTTTGTAGTATTCTCAATATCACAAACTCTTATGCTCACTGTAGGTGCGTGTTACTATCTCACCTTTACTGGAGTACCAGGAACCGCAACGTATTATGCACTAATTATGACAGTCTACACTTGGATTGCAAAAGGTGCATGGTTCGCATTAGGTTACCCATATGACTTCATCGTTACACCAGTTTGGCTACCATCAGCAATGCTGTTGGACTTAGCGTACTGGGCAACAAAGAAGAATAAGCACTCTCTGATACTGTTCGGCGGAGTCTTAGTTGGAATGTCATTGCCACTATTCAACATGGTCAATTTGATCACAGTGGCTGACCCACTAGAGACTGCATTCAAGTATCCAAGACCAACGTTACCACCATATATGACCCCAATAGAACCGCAGGTCGGTAAATTCTACAACAGCCCAGTTGCACTAGGTGCAGGCGCTGGAGCAGTATTAGCCTGTACATTTGCGGCTTTAGGTTGTAAACTTACAACA
>AB828794
TGTACTCACTACTTATTCATAGTAGTAGTCGCAGTCAACTCAACTTTGCTAACAATCAACGCAGGGGACTACATCTTCTATACTGATTGGGCCTGGACATCGTTTGTAGTATTCTCAATATCACAAACTCTTATGCTCACTGTAGGTGCGTGTTACTATCTCACCTTTACTGGAGTACCAGGAACCGCAACGTATTATGCACTAATTATGACAGTCTACACTTGGATTGCAAAAGGTGCATGGTTCGCATTAGGTTACCCATATGACTTCATCGTTACACCAGTTTGGCTACCATCAGCAATGCTGTTGGACTTAGCGTACTGGGCAACAAAGAAGAATAAGCACTCTCTGATACTGTTCGGCGGAGTCTTAGTTGGAATGTCATTGCCACTATTCAACATGGTCAATTTGATCACAGTGGCTGACCCACTAGAGACTGCATTCAAGTATCCAAGACCAACGTTACCACCATATATGACCCCAATAGAACCGCAGGTCGGTAAATTCTACAACAGCCCAGTTGCACTAGGTGCAGGTGCTGGAGCAGTATTAGCCTGTACATTTGCGGCTTTAGGTTGTAAACTTACAACA
>AB828795
TGTACTCACTACTTATTCATAGTAGTAGTCGCGGTCAACTCAACTTTGCTAACAATCAACGCAGGGGACTACATCTTCTATACTGATTGGGCCTGGACATCGTTTGTAGTATTCTCAATATCACAAACTCTTATGCTCACTGTAGGTGCGTGTTACTATCTCACCTTTACTGGAGTACCAGGAACCGCAACGTATTATGCACTAATTATGACAGTCTACACTTGGATTGCAAAAGGTGCATGGTTCGCATTAGGTTACCCATATGACTTCATCGTTACACCAGTTTGGCTACCATCAGCAATGCTGTTGGACTTAGCGTACTGGGCAACAAAGAAGAATAAGCACTCTCTGATACTGTTCGGCGGAGTCTTAGTTGGAATGTCATTGCCACTATTCAACATGGTCAATTTGATCACAGTGGCTGACCCACTAGAGACTGCATTCAAGTATCCAAGACCAACGTTACCACCATATATGACCCCAATAGAACCGCAGGTCGGTAAATTCTACAACAGCCCAGTTGCACTAGGTGCAGGTGCTGGAGCAGTATTAGCCTGTACATTTGCGGCTTTAGGTTGTAAACTTACAACA
>AB828796
TGTACTCACTACTTATTCATAGTAGTAGTCGCAGTCAACTCAACTTTGCTAACAATCAACGCAGGGGACTACATCTTCTATACTGATTGGGCCTGGACATCGTTTGTAGTATTCTCAATATCACAAACTCTTATGCTCACTGTAGGTGCGTGTTACTATCTCACCTTTACTGGAGTACCAGGAACCGCAACGTATTATGCACTAATTATGACAGTCTACACTTGGATTGCAAAAGGTGCATGGTTCGCATTAGGTTACCCATATGACTTCATCGTTACACCAGTTTGGCTACCATCAGCAATGCTGTTGGACTTAGCGTACTGGGCAACAAAGAAGAATAAGCACTCTCTGATACTGTTCGGCGGAGTCTTAGTTGGAATGTCATTGCCACTATTCAACATGGTCAATTTGATCACAGTGGCTGACCCACTAGAGACTGCATTCAAGTATCCAAGACCAACGTTACCACCATATATGACCCCAATAGAACCGCAGGTCGGTAAATTCTACAACAGCCCAGTTGCACTAGGTGCAGGTGCTGGAGCAGTATTAGCCTGTACATTTGCGGCTTTAGGTCGTAAACTTACAACA
>AB828797
TGTACTCACTATTTATTCATAGTAGTAGTCGCAGTCAATTCAACTCTGCTAACAATTAACGCAGGAGACTACATCTTCTATACTGATTGGGCCTGGACATCGTTTGTAGTATTCTCAATATCTCAAACACTTATGCTCACTGTAGGTGCGTGCTATTATCTCACCTTCACTGGAGTTCCAGGAACCGCAACGTATTATGCACTTATCATGACAGTCTGTACTTGGATTGCAAAAGGTGCATGGTTCGCATTAGGTTACCCATATGACTTCATAGTTACCCCAGTTTGGCTACCATCAGCAATGCTGTTGGATTTGGCGTACTGGGCAACAAAGAAGAATAAGCACTCTCTGATACTGTTCGGCGGAGTCTTAGTTGGAATGTCATTACCACTATTCAACATGGTCAATTTGATCACAGTGGCTGATCCACTAGAGACTGCATTCAAGTATCCAAGACCAACGTTACCACCATATATGACCCCGATAGAACCGCAGGTAGGTAAATTCTACAACAGCCCAGTTGCACTTGGTGCAGGTGCTGGAGCAGTATTAGCCTGTACATTTGCGGCTTTAGGTTGTAAACTTACAACA
>AB828799
[truncated: 13,684,085 more chars]
