# Supplementary material for: Unifying the global phylogeny and environmental distribution of ammonia-oxidising archaea based on amoA genes
Source: Nat Commun. 2018 Apr 17;9:1517. doi: 10.1038/s41467-018-03861-1 (PMC5904100; doi:10.1038/s41467-018-03861-1)
Supplement: Supplementary file 6 — Supplementary Data 3 [file 41467_2018_3861_MOESM6_ESM.zip › AamoA.db_nr_lcaclassifier.megan_v0.7/amoa.map]

1	root	-1	0
2	Main genome	-1	0
5	NC	-1	0
6	NC (superkingdom)	-1	0
7	OTU1	-1	0
8	NC-Alpha	-1	0
9	NC-Alpha OTU1	-1	0
10	NC-Alpha OTU2	-1	0
11	NC-Alpha OTU3	-1	0
12	NP	-1	0
13	NP OTU1	-1	0
14	NP OTU2	-1	0
15	NP OTU3	-1	0
16	NP-Alpha	-1	0
17	NP-Alpha-1	-1	0
18	NP-Alpha-1 OTU1	-1	0.8
19	NP-Alpha-1 OTU10	-1	0.8
20	NP-Alpha-1 OTU11	-1	0.8
21	NP-Alpha-1 OTU12	-1	0.8
22	NP-Alpha-1 OTU2	-1	0.8
23	NP-Alpha-1 OTU3	-1	0.8
24	NP-Alpha-1 OTU4	-1	0.8
25	NP-Alpha-1 OTU5	-1	0.8
26	NP-Alpha-1 OTU6	-1	0.8
27	NP-Alpha-1 OTU7	-1	0.8
28	NP-Alpha-1 OTU8	-1	0.8
29	NP-Alpha-1 OTU9	-1	0.8
30	NP-Alpha-2	-1	0
31	NP-Alpha-2.1	-1	0.8
32	NP-Alpha-2.1 OTU1	-1	0.85
33	NP-Alpha-2.1 OTU2	-1	0.85
34	NP-Alpha-2.1 OTU3	-1	0.85
35	NP-Alpha-2.1 OTU4	-1	0.85
36	NP-Alpha-2.1 OTU5	-1	0.85
37	NP-Alpha-2.1 OTU6	-1	0.85
38	NP-Alpha-2.1 OTU7	-1	0.85
39	NP-Alpha-2.1 OTU8	-1	0.85
40	NP-Alpha-2.2	-1	0.8
41	NP-Alpha-2.2.1	-1	0.85
42	NP-Alpha-2.2.1 OTU1	-1	0.9
43	NP-Alpha-2.2.1 OTU2	-1	0.9
44	NP-Alpha-2.2.1 OTU3	-1	0.9
45	NP-Alpha-2.2.2	-1	0.85
46	NP-Alpha-2.2.2 OTU1	-1	0.9
47	NP-Alpha-2.2.2.1	-1	0.9
48	NP-Alpha-2.2.2.1.1	-1	0.95
49	NP-Alpha-2.2.2.1.1 OTU1	-1	0.97
50	NP-Alpha-2.2.2.1.1.1	-1	0.97
51	NP-Alpha-2.2.2.1.1.1 OTU1	-1	0.99
52	NP-Alpha-2.2.2.1.1.1 OTU2	-1	0.99
53	NP-Alpha-2.2.2.1.1.1 OTU3	-1	0.99
54	NP-Alpha-2.2.2.1.1.1 OTU4	-1	0.99
55	NP-Alpha-2.2.2.1.1.1 OTU5	-1	0.99
56	NP-Alpha-2.2.2.1.1.2	-1	0.97
57	NP-Alpha-2.2.2.1.1.2 OTU1	-1	0.99
58	NP-Alpha-2.2.2.1.1.2 OTU2	-1	0.99
59	NP-Alpha-2.2.2.1.1.2 OTU3	-1	0.99
60	NP-Alpha-2.2.2.1.1.3	-1	0.97
61	NP-Alpha-2.2.2.1.1.3 OTU1	-1	0.99
62	NP-Alpha-2.2.2.1.1.3 OTU2	-1	0.99
63	NP-Alpha-2.2.2.1.1.3.1	-1	0.99
64	NP-Alpha-2.2.2.1.1.3.1 OTU1	-1	1.0
65	NP-Alpha-2.2.2.1.1.3.1 OTU2	-1	1.0
66	NP-Alpha-2.2.2.1.1.3.1 OTU3	-1	1.0
67	NP-Alpha-2.2.2.1.1.3.2	-1	0.99
68	NP-Alpha-2.2.2.1.1.3.2 OTU1	-1	1.0
69	NP-Alpha-2.2.2.1.1.3.2 OTU2	-1	1.0
70	NP-Alpha-2.2.2.1.1.3.2 OTU3	-1	1.0
71	NP-Alpha-2.2.2.1.1.3.2 OTU4	-1	1.0
72	NP-Alpha-2.2.2.1.1.3.2 OTU5	-1	1.0
73	NP-Alpha-2.2.2.1.1.3.2 OTU6	-1	1.0
74	NP-Alpha-2.2.2.1.1.3.3	-1	0.99
75	NP-Alpha-2.2.2.1.1.3.3 OTU1	-1	1.0
76	NP-Alpha-2.2.2.1.1.3.3 OTU2	-1	1.0
77	NP-Alpha-2.2.2.1.1.3.3 OTU3	-1	1.0
78	NP-Alpha-2.2.2.1.1.3.3 OTU4	-1	1.0
79	NP-Alpha-2.2.2.1.1.3.3 OTU5	-1	1.0
80	NP-Alpha-2.2.2.1.2	-1	0.95
81	NP-Alpha-2.2.2.1.2 OTU1	-1	0.97
82	NP-Alpha-2.2.2.1.2 OTU2	-1	0.97
83	NP-Alpha-2.2.2.1.2 OTU3	-1	0.97
84	NP-Alpha-2.2.2.1.2 OTU4	-1	0.97
85	NP-Alpha-2.2.2.1.2 OTU5	-1	0.97
86	NP-Alpha-2.2.2.1.2 OTU6	-1	0.97
87	NP-Alpha-2.2.2.1.2 OTU7	-1	0.97
88	NP-Alpha-2.2.2.1.2 OTU8	-1	0.97
89	NP-Alpha-2.2.2.1.2 OTU9	-1	0.97
90	NP-Alpha-2.2.2.1.2.1	-1	0.97
91	NP-Alpha-2.2.2.1.2.1 OTU1	-1	0.99
92	NP-Alpha-2.2.2.1.2.1 OTU2	-1	0.99
93	NP-Alpha-2.2.2.1.2.1 OTU3	-1	0.99
94	NP-Alpha-2.2.2.1.2.1 OTU4	-1	0.99
95	NP-Alpha-2.2.2.1.2.1 OTU5	-1	0.99
96	NP-Alpha-2.2.2.1.2.1 OTU6	-1	0.99
97	NP-Alpha-2.2.2.1.2.1 OTU7	-1	0.99
98	NP-Alpha-2.2.2.1.2.1 OTU8	-1	0.99
99	NP-Alpha-2.2.2.1.2.2	-1	0.97
100	NP-Alpha-2.2.2.1.2.2 OTU1	-1	0.99
101	NP-Alpha-2.2.2.1.2.2 OTU10	-1	0.99
102	NP-Alpha-2.2.2.1.2.2 OTU11	-1	0.99
103	NP-Alpha-2.2.2.1.2.2 OTU2	-1	0.99
104	NP-Alpha-2.2.2.1.2.2 OTU3	-1	0.99
105	NP-Alpha-2.2.2.1.2.2 OTU4	-1	0.99
106	NP-Alpha-2.2.2.1.2.2 OTU5	-1	0.99
107	NP-Alpha-2.2.2.1.2.2 OTU6	-1	0.99
108	NP-Alpha-2.2.2.1.2.2 OTU7	-1	0.99
109	NP-Alpha-2.2.2.1.2.2 OTU8	-1	0.99
110	NP-Alpha-2.2.2.1.2.2 OTU9	-1	0.99
111	NP-Alpha-2.2.2.1.2.3	-1	0.97
112	NP-Alpha-2.2.2.1.2.3 OTU1	-1	0.99
113	NP-Alpha-2.2.2.1.2.3 OTU2	-1	0.99
114	NP-Alpha-2.2.2.1.2.3 OTU3	-1	0.99
115	NP-Alpha-2.2.2.1.2.3 OTU4	-1	0.99
116	NP-Alpha-2.2.2.1.2.4	-1	0.97
117	NP-Alpha-2.2.2.1.2.4 OTU1	-1	0.99
118	NP-Alpha-2.2.2.1.2.4 OTU2	-1	0.99
119	NP-Alpha-2.2.2.1.2.4 OTU3	-1	0.99
120	NP-Alpha-2.2.2.1.2.Incertae	-1	0.97
121	sedis	-1	0.99
122	NP-Alpha-2.2.2.1.2.Incertae (sedis)	-1	1.0
123	sedis OTU1	-1	0
124	sedis OTU2	-1	0
125	NP-Alpha-2.2.2.Incertae	-1	0.9
126	sedis (NP-Alpha-2.2.2.Incertae)	-1	0.95
127	NP-Alpha-2.2.2.Incertae (sedis (NP-Alpha-2.2.2.Incertae))	-1	0.97
128	sedis OTU1 (NP-Alpha-2.2.2.Incertae (sedis (NP-Alpha-2.2.2.Incertae)))	-1	0.99
129	sedis OTU2 (NP-Alpha-2.2.2.Incertae (sedis (NP-Alpha-2.2.2.Incertae)))	-1	0.99
130	NP-Alpha-2.2.3	-1	0.85
131	NP-Alpha-2.2.3.1	-1	0.9
132	NP-Alpha-2.2.3.1 OTU1	-1	0.95
133	NP-Alpha-2.2.3.1 OTU2	-1	0.95
134	NP-Alpha-2.2.3.1 OTU3	-1	0.95
135	NP-Alpha-2.2.3.2	-1	0.9
136	NP-Alpha-2.2.3.2 OTU1	-1	0.95
137	NP-Alpha-2.2.3.2 OTU2	-1	0.95
138	NP-Alpha-2.2.3.2 OTU3	-1	0.95
139	NP-Alpha-2.2.3.2 OTU4	-1	0.95
140	NP-Alpha-2.2.4	-1	0.85
141	NP-Alpha-2.2.4 OTU1	-1	0.9
142	NP-Alpha-2.2.4 OTU10	-1	0.9
143	NP-Alpha-2.2.4 OTU2	-1	0.9
144	NP-Alpha-2.2.4 OTU3	-1	0.9
145	NP-Alpha-2.2.4 OTU4	-1	0.9
146	NP-Alpha-2.2.4 OTU5	-1	0.9
147	NP-Alpha-2.2.4 OTU6	-1	0.9
148	NP-Alpha-2.2.4 OTU7	-1	0.9
149	NP-Alpha-2.2.4 OTU8	-1	0.9
150	NP-Alpha-2.2.4 OTU9	-1	0.9
151	NP-Beta	-1	0
152	NP-Beta OTU1	-1	0
153	NP-Beta OTU10	-1	0
154	NP-Beta OTU2	-1	0
155	NP-Beta OTU3	-1	0
156	NP-Beta OTU4	-1	0
157	NP-Beta OTU5	-1	0
158	NP-Beta OTU6	-1	0
159	NP-Beta OTU7	-1	0
160	NP-Beta OTU8	-1	0
161	NP-Beta OTU9	-1	0
162	NP-Delta	-1	0
163	NP-Delta-1	-1	0
164	NP-Delta-1 OTU1	-1	0.8
165	NP-Delta-1 OTU10	-1	0.8
166	NP-Delta-1 OTU11	-1	0.8
167	NP-Delta-1 OTU12	-1	0.8
168	NP-Delta-1 OTU13	-1	0.8
169	NP-Delta-1 OTU2	-1	0.8
170	NP-Delta-1 OTU3	-1	0.8
171	NP-Delta-1 OTU4	-1	0.8
172	NP-Delta-1 OTU5	-1	0.8
173	NP-Delta-1 OTU6	-1	0.8
174	NP-Delta-1 OTU7	-1	0.8
175	NP-Delta-1 OTU8	-1	0.8
176	NP-Delta-1 OTU9	-1	0.8
177	NP-Delta-1.1	-1	0.8
178	NP-Delta-1.1 OTU1	-1	0.85
179	NP-Delta-1.1 OTU2	-1	0.85
180	NP-Delta-1.1.1	-1	0.85
181	NP-Delta-1.1.1 OTU1	-1	0.9
182	NP-Delta-1.1.1 OTU2	-1	0.9
183	NP-Delta-1.1.1 OTU3	-1	0.9
184	NP-Delta-1.1.1 OTU4	-1	0.9
185	NP-Delta-1.1.1 OTU5	-1	0.9
186	NP-Delta-1.1.2	-1	0.85
187	NP-Delta-1.1.2 OTU1	-1	0.9
188	NP-Delta-1.1.2 OTU2	-1	0.9
189	NP-Delta-1.1.2 OTU3	-1	0.9
190	NP-Delta-1.1.2 OTU4	-1	0.9
191	NP-Delta-1.1.2 OTU5	-1	0.9
192	NP-Delta-1.1.2 OTU6	-1	0.9
193	NP-Delta-1.2	-1	0.8
194	NP-Delta-1.2 OTU1	-1	0.85
195	NP-Delta-1.2 OTU10	-1	0.85
196	NP-Delta-1.2 OTU11	-1	0.85
197	NP-Delta-1.2 OTU12	-1	0.85
198	NP-Delta-1.2 OTU13	-1	0.85
199	NP-Delta-1.2 OTU14	-1	0.85
200	NP-Delta-1.2 OTU2	-1	0.85
201	NP-Delta-1.2 OTU3	-1	0.85
202	NP-Delta-1.2 OTU4	-1	0.85
203	NP-Delta-1.2 OTU5	-1	0.85
204	NP-Delta-1.2 OTU6	-1	0.85
205	NP-Delta-1.2 OTU7	-1	0.85
206	NP-Delta-1.2 OTU8	-1	0.85
207	NP-Delta-1.2 OTU9	-1	0.85
208	NP-Delta-1.Incertae	-1	0.8
209	sedis.1	-1	0.85
210	NP-Delta-1.Incertae (sedis.1)	-1	0.9
211	sedis.1 OTU1	-1	0.95
212	sedis.1 OTU2	-1	0.95
213	sedis.2	-1	0.85
214	NP-Delta-1.Incertae (sedis.2)	-1	0.9
215	sedis.2 OTU1	-1	0.95
216	sedis.2 OTU2	-1	0.95
217	NP-Delta-2	-1	0
218	NP-Delta-2.1	-1	0.8
219	NP-Delta-2.1 OTU1	-1	0.85
220	NP-Delta-2.1.1	-1	0.85
221	NP-Delta-2.1.1 OTU1	-1	0.9
222	NP-Delta-2.1.1 OTU2	-1	0.9
223	NP-Delta-2.1.1 OTU3	-1	0.9
224	NP-Delta-2.1.1 OTU4	-1	0.9
225	NP-Delta-2.1.1 OTU5	-1	0.9
226	NP-Delta-2.1.1 OTU6	-1	0.9
227	NP-Delta-2.1.1 OTU7	-1	0.9
228	NP-Delta-2.1.1 OTU8	-1	0.9
229	NP-Delta-2.1.1 OTU9	-1	0.9
230	NP-Delta-2.1.2	-1	0.85
231	NP-Delta-2.1.2 OTU1	-1	0.9
232	NP-Delta-2.1.2 OTU2	-1	0.9
233	NP-Delta-2.1.2 OTU3	-1	0.9
234	NP-Delta-2.1.2 OTU4	-1	0.9
235	NP-Delta-2.1.2 OTU5	-1	0.9
236	NP-Delta-2.1.2 OTU6	-1	0.9
237	NP-Delta-2.1.2 OTU7	-1	0.9
238	NP-Delta-2.1.2 OTU8	-1	0.9
239	NP-Delta-2.2	-1	0.8
240	NP-Delta-2.2.1	-1	0.85
241	NP-Delta-2.2.1 OTU1	-1	0.9
242	NP-Delta-2.2.1 OTU2	-1	0.9
243	NP-Delta-2.2.1 OTU3	-1	0.9
244	NP-Delta-2.2.1 OTU4	-1	0.9
245	NP-Delta-2.2.1 OTU5	-1	0.9
246	NP-Delta-2.2.2	-1	0.85
247	NP-Delta-2.2.2 OTU1	-1	0.9
248	NP-Delta-2.2.2 OTU2	-1	0.9
249	NP-Delta-2.2.2 OTU3	-1	0.9
250	NP-Delta-2.2.2 OTU4	-1	0.9
251	NP-Delta-2.2.2 OTU5	-1	0.9
252	NP-Delta-2.2.Incertae	-1	0.85
253	sedis (NP-Delta-2.2.Incertae)	-1	0.9
254	NP-Delta-2.2.Incertae (sedis (NP-Delta-2.2.Incertae))	-1	0.95
255	sedis OTU1 (NP-Delta-2.2.Incertae (sedis (NP-Delta-2.2.Incertae)))	-1	0.97
256	sedis OTU2 (NP-Delta-2.2.Incertae (sedis (NP-Delta-2.2.Incertae)))	-1	0.97
257	NP-Delta-2.3	-1	0.8
258	NP-Delta-2.3.1	-1	0.85
259	NP-Delta-2.3.1 OTU1	-1	0.9
260	NP-Delta-2.3.1.1	-1	0.9
261	NP-Delta-2.3.1.1 OTU1	-1	0.95
262	NP-Delta-2.3.1.1 OTU10	-1	0.95
263	NP-Delta-2.3.1.1 OTU11	-1	0.95
264	NP-Delta-2.3.1.1 OTU12	-1	0.95
265	NP-Delta-2.3.1.1 OTU13	-1	0.95
266	NP-Delta-2.3.1.1 OTU14	-1	0.95
267	NP-Delta-2.3.1.1 OTU15	-1	0.95
268	NP-Delta-2.3.1.1 OTU16	-1	0.95
269	NP-Delta-2.3.1.1 OTU17	-1	0.95
270	NP-Delta-2.3.1.1 OTU18	-1	0.95
271	NP-Delta-2.3.1.1 OTU19	-1	0.95
272	NP-Delta-2.3.1.1 OTU2	-1	0.95
273	NP-Delta-2.3.1.1 OTU20	-1	0.95
274	NP-Delta-2.3.1.1 OTU21	-1	0.95
275	NP-Delta-2.3.1.1 OTU3	-1	0.95
276	NP-Delta-2.3.1.1 OTU4	-1	0.95
277	NP-Delta-2.3.1.1 OTU5	-1	0.95
278	NP-Delta-2.3.1.1 OTU6	-1	0.95
279	NP-Delta-2.3.1.1 OTU7	-1	0.95
280	NP-Delta-2.3.1.1 OTU8	-1	0.95
281	NP-Delta-2.3.1.1 OTU9	-1	0.95
282	NP-Delta-2.3.1.2	-1	0.9
283	NP-Delta-2.3.1.2 OTU1	-1	0.95
284	NP-Delta-2.3.1.2 OTU2	-1	0.95
285	NP-Delta-2.3.1.2 OTU3	-1	0.95
286	NP-Delta-2.3.2	-1	0.85
287	NP-Delta-2.3.2.1	-1	0.9
288	NP-Delta-2.3.2.1 OTU1	-1	0.95
289	NP-Delta-2.3.2.1 OTU2	-1	0.95
290	NP-Delta-2.3.2.1 OTU3	-1	0.95
291	NP-Delta-2.3.2.1 OTU4	-1	0.95
292	NP-Delta-2.3.2.2	-1	0.9
293	NP-Delta-2.3.2.2 OTU1	-1	0.95
294	NP-Delta-2.3.2.2 OTU2	-1	0.95
295	NP-Delta-2.3.2.2 OTU3	-1	0.95
296	NP-Delta-2.3.2.3	-1	0.9
297	NP-Delta-2.3.2.3 OTU1	-1	0.95
298	NP-Delta-2.3.2.3 OTU2	-1	0.95
299	NP-Delta-2.3.2.3 OTU3	-1	0.95
300	NP-Delta-2.3.2.3 OTU4	-1	0.95
301	NP-Delta-2.3.2.3 OTU5	-1	0.95
302	NP-Delta-2.3.2.3 OTU6	-1	0.95
303	NP-Delta-2.3.2.3 OTU7	-1	0.95
304	NP-Epsilon	-1	0
305	NP-Epsilon-1	-1	0
306	NP-Epsilon-1 OTU1	-1	0.8
307	NP-Epsilon-1 OTU2	-1	0.8
308	NP-Epsilon-1 OTU3	-1	0.8
309	NP-Epsilon-1 OTU4	-1	0.8
310	NP-Epsilon-1 OTU5	-1	0.8
311	NP-Epsilon-1 OTU6	-1	0.8
312	NP-Epsilon-1 OTU7	-1	0.8
313	NP-Epsilon-2	-1	0
314	NP-Epsilon-2 OTU1	-1	0.8
315	NP-Epsilon-2 OTU2	-1	0.8
316	NP-Epsilon-2 OTU3	-1	0.8
317	NP-Epsilon-2 OTU4	-1	0.8
318	NP-Epsilon-2 OTU5	-1	0.8
319	NP-Epsilon-2 OTU6	-1	0.8
320	NP-Epsilon-2 OTU7	-1	0.8
321	NP-Epsilon-2.1	-1	0.8
322	NP-Epsilon-2.1 OTU1	-1	0.85
323	NP-Epsilon-2.1 OTU2	-1	0.85
324	NP-Epsilon-2.1 OTU3	-1	0.85
325	NP-Epsilon-2.2	-1	0.8
326	NP-Epsilon-2.2 OTU1	-1	0.85
327	NP-Epsilon-2.2 OTU10	-1	0.85
328	NP-Epsilon-2.2 OTU2	-1	0.85
329	NP-Epsilon-2.2 OTU3	-1	0.85
330	NP-Epsilon-2.2 OTU4	-1	0.85
331	NP-Epsilon-2.2 OTU5	-1	0.85
332	NP-Epsilon-2.2 OTU6	-1	0.85
333	NP-Epsilon-2.2 OTU7	-1	0.85
334	NP-Epsilon-2.2 OTU8	-1	0.85
335	NP-Epsilon-2.2 OTU9	-1	0.85
336	NP-Epsilon-2.Incertae	-1	0.8
337	sedis (NP-Epsilon-2.Incertae)	-1	0.85
338	NP-Epsilon-2.Incertae (sedis (NP-Epsilon-2.Incertae))	-1	0.9
339	sedis OTU1 (NP-Epsilon-2.Incertae (sedis (NP-Epsilon-2.Incertae)))	-1	0.95
340	sedis OTU2 (NP-Epsilon-2.Incertae (sedis (NP-Epsilon-2.Incertae)))	-1	0.95
341	NP-Epsilon-3	-1	0
342	NP-Epsilon-3 OTU1	-1	0.8
343	NP-Epsilon-3 OTU2	-1	0.8
344	NP-Epsilon-3 OTU3	-1	0.8
345	NP-Epsilon-Incertae	-1	0
346	sedis (NP-Epsilon-Incertae)	-1	0.8
347	NP-Epsilon-Incertae (sedis (NP-Epsilon-Incertae))	-1	0.85
348	sedis OTU1 (NP-Epsilon-Incertae (sedis (NP-Epsilon-Incertae)))	-1	0.9
349	sedis OTU2 (NP-Epsilon-Incertae (sedis (NP-Epsilon-Incertae)))	-1	0.9
350	NP-Eta	-1	0
351	NP-Eta-1	-1	0
352	NP-Eta-1.1	-1	0.8
353	NP-Eta-1.1 OTU1	-1	0.85
354	NP-Eta-1.1 OTU2	-1	0.85
355	NP-Eta-1.1.1	-1	0.85
356	NP-Eta-1.1.1 OTU1	-1	0.9
357	NP-Eta-1.1.1.1	-1	0.9
358	NP-Eta-1.1.1.1 OTU1	-1	0.95
359	NP-Eta-1.1.1.1 OTU2	-1	0.95
360	NP-Eta-1.1.1.1 OTU3	-1	0.95
361	NP-Eta-1.1.1.2	-1	0.9
362	NP-Eta-1.1.1.2 OTU1	-1	0.95
363	NP-Eta-1.1.1.2 OTU2	-1	0.95
364	NP-Eta-1.1.1.2 OTU3	-1	0.95
365	NP-Eta-1.1.1.2 OTU4	-1	0.95
366	NP-Eta-1.1.1.2 OTU5	-1	0.95
367	NP-Eta-1.1.1.2 OTU6	-1	0.95
368	NP-Eta-1.1.1.2 OTU7	-1	0.95
369	NP-Eta-1.1.1.3	-1	0.9
370	NP-Eta-1.1.1.3 OTU1	-1	0.95
371	NP-Eta-1.1.1.3 OTU2	-1	0.95
372	NP-Eta-1.1.1.3 OTU3	-1	0.95
373	NP-Eta-1.1.2	-1	0.85
374	NP-Eta-1.1.2 OTU1	-1	0.9
375	NP-Eta-1.1.2 OTU2	-1	0.9
376	NP-Eta-1.1.2 OTU3	-1	0.9
377	NP-Eta-1.1.2 OTU4	-1	0.9
378	NP-Eta-1.1.2 OTU5	-1	0.9
379	NP-Eta-1.1.2 OTU6	-1	0.9
380	NP-Eta-1.1.2 OTU7	-1	0.9
381	NP-Eta-1.1.2 OTU8	-1	0.9
382	NP-Eta-1.1.2 OTU9	-1	0.9
383	NP-Eta-1.2	-1	0.8
384	NP-Eta-1.2 OTU1	-1	0.85
385	NP-Eta-1.2.1	-1	0.85
386	NP-Eta-1.2.1 OTU1	-1	0.9
387	NP-Eta-1.2.1 OTU10	-1	0.9
388	NP-Eta-1.2.1 OTU11	-1	0.9
389	NP-Eta-1.2.1 OTU12	-1	0.9
390	NP-Eta-1.2.1 OTU13	-1	0.9
391	NP-Eta-1.2.1 OTU14	-1	0.9
392	NP-Eta-1.2.1 OTU15	-1	0.9
393	NP-Eta-1.2.1 OTU2	-1	0.9
394	NP-Eta-1.2.1 OTU3	-1	0.9
395	NP-Eta-1.2.1 OTU4	-1	0.9
396	NP-Eta-1.2.1 OTU5	-1	0.9
397	NP-Eta-1.2.1 OTU6	-1	0.9
398	NP-Eta-1.2.1 OTU7	-1	0.9
399	NP-Eta-1.2.1 OTU8	-1	0.9
400	NP-Eta-1.2.1 OTU9	-1	0.9
401	NP-Eta-1.2.2	-1	0.85
402	NP-Eta-1.2.2 OTU1	-1	0.9
403	NP-Eta-1.2.2 OTU2	-1	0.9
404	NP-Eta-1.2.2 OTU3	-1	0.9
405	NP-Eta-1.2.2.1	-1	0.9
406	NP-Eta-1.2.2.1 OTU1	-1	0.95
407	NP-Eta-1.2.2.1 OTU2	-1	0.95
408	NP-Eta-1.2.2.1 OTU3	-1	0.95
409	NP-Eta-1.2.2.1 OTU4	-1	0.95
410	NP-Eta-1.2.2.1 OTU5	-1	0.95
411	NP-Eta-1.2.2.2	-1	0.9
412	NP-Eta-1.2.2.2 OTU1	-1	0.95
413	NP-Eta-1.2.2.2 OTU2	-1	0.95
414	NP-Eta-1.2.2.2 OTU3	-1	0.95
415	NP-Eta-1.2.2.2 OTU4	-1	0.95
416	NP-Eta-1.2.2.Incertae	-1	0.9
417	sedis.1 (NP-Eta-1.2.2.Incertae)	-1	0.95
418	NP-Eta-1.2.2.Incertae (sedis.1 (NP-Eta-1.2.2.Incertae))	-1	0.97
419	sedis.1 OTU1 (NP-Eta-1.2.2.Incertae (sedis.1 (NP-Eta-1.2.2.Incertae)))	-1	0.99
420	sedis.1 OTU2 (NP-Eta-1.2.2.Incertae (sedis.1 (NP-Eta-1.2.2.Incertae)))	-1	0.99
421	sedis.2 (NP-Eta-1.2.2.Incertae)	-1	0.95
422	NP-Eta-1.2.2.Incertae (sedis.2 (NP-Eta-1.2.2.Incertae))	-1	0.97
423	sedis.2 OTU1 (NP-Eta-1.2.2.Incertae (sedis.2 (NP-Eta-1.2.2.Incertae)))	-1	0.99
424	sedis.2 OTU2 (NP-Eta-1.2.2.Incertae (sedis.2 (NP-Eta-1.2.2.Incertae)))	-1	0.99
425	NP-Eta-2	-1	0
426	NP-Eta-2 OTU1	-1	0.8
427	NP-Eta-2 OTU2	-1	0.8
428	NP-Eta-2 OTU3	-1	0.8
429	NP-Eta-2 OTU4	-1	0.8
430	NP-Gamma	-1	0
431	NP-Gamma OTU1	-1	0
432	NP-Gamma OTU2	-1	0
433	NP-Gamma-1	-1	0
434	NP-Gamma-1 OTU1	-1	0.8
435	NP-Gamma-1 OTU2	-1	0.8
436	NP-Gamma-1 OTU3	-1	0.8
437	NP-Gamma-1 OTU4	-1	0.8
438	NP-Gamma-1 OTU5	-1	0.8
439	NP-Gamma-1 OTU6	-1	0.8
440	NP-Gamma-1 OTU7	-1	0.8
441	NP-Gamma-1.1	-1	0.8
442	NP-Gamma-1.1 OTU1	-1	0.85
443	NP-Gamma-1.1 OTU2	-1	0.85
444	NP-Gamma-1.1 OTU3	-1	0.85
445	NP-Gamma-1.2	-1	0.8
446	NP-Gamma-1.2 OTU1	-1	0.85
447	NP-Gamma-1.2 OTU2	-1	0.85
448	NP-Gamma-1.2 OTU3	-1	0.85
449	NP-Gamma-1.Incertae	-1	0.8
450	sedis (NP-Gamma-1.Incertae)	-1	0.85
451	NP-Gamma-1.Incertae (sedis (NP-Gamma-1.Incertae))	-1	0.9
452	sedis OTU1 (NP-Gamma-1.Incertae (sedis (NP-Gamma-1.Incertae)))	-1	0.95
453	sedis OTU2 (NP-Gamma-1.Incertae (sedis (NP-Gamma-1.Incertae)))	-1	0.95
454	NP-Gamma-2	-1	0
455	NP-Gamma-2.1	-1	0.8
456	NP-Gamma-2.1 OTU1	-1	0.85
457	NP-Gamma-2.1 OTU2	-1	0.85
458	NP-Gamma-2.1 OTU3	-1	0.85
459	NP-Gamma-2.1 OTU4	-1	0.85
460	NP-Gamma-2.1 OTU5	-1	0.85
461	NP-Gamma-2.1 OTU6	-1	0.85
462	NP-Gamma-2.1 OTU7	-1	0.85
463	NP-Gamma-2.1 OTU8	-1	0.85
464	NP-Gamma-2.1.1	-1	0.85
465	NP-Gamma-2.1.1 OTU1	-1	0.9
466	NP-Gamma-2.1.1 OTU2	-1	0.9
467	NP-Gamma-2.1.1 OTU3	-1	0.9
468	NP-Gamma-2.1.1 OTU4	-1	0.9
469	NP-Gamma-2.1.2	-1	0.85
470	NP-Gamma-2.1.2 OTU1	-1	0.9
471	NP-Gamma-2.1.2 OTU2	-1	0.9
472	NP-Gamma-2.1.2 OTU3	-1	0.9
473	NP-Gamma-2.1.2 OTU4	-1	0.9
474	NP-Gamma-2.1.2 OTU5	-1	0.9
475	NP-Gamma-2.1.2 OTU6	-1	0.9
476	NP-Gamma-2.1.2 OTU7	-1	0.9
477	NP-Gamma-2.1.3	-1	0.85
478	NP-Gamma-2.1.3 OTU1	-1	0.9
479	NP-Gamma-2.1.3 OTU2	-1	0.9
480	NP-Gamma-2.1.3 OTU3	-1	0.9
481	NP-Gamma-2.1.3 OTU4	-1	0.9
482	NP-Gamma-2.1.3.1	-1	0.9
483	NP-Gamma-2.1.3.1 OTU1	-1	0.95
484	NP-Gamma-2.1.3.1 OTU10	-1	0.95
485	NP-Gamma-2.1.3.1 OTU2	-1	0.95
486	NP-Gamma-2.1.3.1 OTU3	-1	0.95
487	NP-Gamma-2.1.3.1 OTU4	-1	0.95
488	NP-Gamma-2.1.3.1 OTU5	-1	0.95
489	NP-Gamma-2.1.3.1 OTU6	-1	0.95
490	NP-Gamma-2.1.3.1 OTU7	-1	0.95
491	NP-Gamma-2.1.3.1 OTU8	-1	0.95
492	NP-Gamma-2.1.3.1 OTU9	-1	0.95
493	NP-Gamma-2.1.3.2	-1	0.9
494	NP-Gamma-2.1.3.2 OTU1	-1	0.95
495	NP-Gamma-2.1.3.2 OTU10	-1	0.95
496	NP-Gamma-2.1.3.2 OTU11	-1	0.95
497	NP-Gamma-2.1.3.2 OTU12	-1	0.95
498	NP-Gamma-2.1.3.2 OTU13	-1	0.95
499	NP-Gamma-2.1.3.2 OTU14	-1	0.95
500	NP-Gamma-2.1.3.2 OTU15	-1	0.95
501	NP-Gamma-2.1.3.2 OTU16	-1	0.95
502	NP-Gamma-2.1.3.2 OTU2	-1	0.95
503	NP-Gamma-2.1.3.2 OTU3	-1	0.95
504	NP-Gamma-2.1.3.2 OTU4	-1	0.95
505	NP-Gamma-2.1.3.2 OTU5	-1	0.95
506	NP-Gamma-2.1.3.2 OTU6	-1	0.95
507	NP-Gamma-2.1.3.2 OTU7	-1	0.95
508	NP-Gamma-2.1.3.2 OTU8	-1	0.95
509	NP-Gamma-2.1.3.2 OTU9	-1	0.95
510	NP-Gamma-2.1.3.2.1	-1	0.95
511	NP-Gamma-2.1.3.2.1 OTU1	-1	0.97
512	NP-Gamma-2.1.3.2.1 OTU2	-1	0.97
513	NP-Gamma-2.1.3.2.1 OTU3	-1	0.97
514	NP-Gamma-2.1.3.2.2	-1	0.95
515	NP-Gamma-2.1.3.2.2.1	-1	0.97
516	NP-Gamma-2.1.3.2.2.1 OTU1	-1	0.99
517	NP-Gamma-2.1.3.2.2.1 OTU2	-1	0.99
518	NP-Gamma-2.1.3.2.2.1 OTU3	-1	0.99
519	NP-Gamma-2.1.3.2.2.1 OTU4	-1	0.99
520	NP-Gamma-2.1.3.2.2.1 OTU5	-1	0.99
521	NP-Gamma-2.1.3.2.2.1 OTU6	-1	0.99
522	NP-Gamma-2.1.3.2.2.1 OTU7	-1	0.99
523	NP-Gamma-2.1.3.2.2.2	-1	0.97
524	NP-Gamma-2.1.3.2.2.2 OTU1	-1	0.99
525	NP-Gamma-2.1.3.2.2.2 OTU10	-1	0.99
526	NP-Gamma-2.1.3.2.2.2 OTU11	-1	0.99
527	NP-Gamma-2.1.3.2.2.2 OTU12	-1	0.99
528	NP-Gamma-2.1.3.2.2.2 OTU2	-1	0.99
529	NP-Gamma-2.1.3.2.2.2 OTU3	-1	0.99
530	NP-Gamma-2.1.3.2.2.2 OTU4	-1	0.99
531	NP-Gamma-2.1.3.2.2.2 OTU5	-1	0.99
532	NP-Gamma-2.1.3.2.2.2 OTU6	-1	0.99
533	NP-Gamma-2.1.3.2.2.2 OTU7	-1	0.99
534	NP-Gamma-2.1.3.2.2.2 OTU8	-1	0.99
535	NP-Gamma-2.1.3.2.2.2 OTU9	-1	0.99
536	NP-Gamma-2.1.3.2.3	-1	0.95
537	NP-Gamma-2.1.3.2.3 OTU1	-1	0.97
538	NP-Gamma-2.1.3.2.3.1	-1	0.97
539	NP-Gamma-2.1.3.2.3.1 OTU1	-1	0.99
540	NP-Gamma-2.1.3.2.3.1 OTU2	-1	0.99
541	NP-Gamma-2.1.3.2.3.1 OTU3	-1	0.99
542	NP-Gamma-2.1.3.2.3.1 OTU4	-1	0.99
543	NP-Gamma-2.1.3.2.3.1 OTU5	-1	0.99
544	NP-Gamma-2.1.3.2.3.1 OTU6	-1	0.99
545	NP-Gamma-2.1.3.2.3.1 OTU7	-1	0.99
546	NP-Gamma-2.1.3.2.3.1 OTU8	-1	0.99
547	NP-Gamma-2.1.3.2.3.2	-1	0.97
548	NP-Gamma-2.1.3.2.3.2 OTU1	-1	0.99
549	NP-Gamma-2.1.3.2.3.2 OTU2	-1	0.99
550	NP-Gamma-2.1.3.2.3.2 OTU3	-1	0.99
551	NP-Gamma-2.1.3.2.3.Incertae	-1	0.97
552	sedis.1 (NP-Gamma-2.1.3.2.3.Incertae)	-1	0.99
553	NP-Gamma-2.1.3.2.3.Incertae (sedis.1 (NP-Gamma-2.1.3.2.3.Incertae))	-1	1.0
554	sedis.1 OTU1 (NP-Gamma-2.1.3.2.3.Incertae (sedis.1 (NP-Gamma-2.1.3.2.3.Incertae)))	-1	0
555	sedis.1 OTU2 (NP-Gamma-2.1.3.2.3.Incertae (sedis.1 (NP-Gamma-2.1.3.2.3.Incertae)))	-1	0
556	sedis.2 (NP-Gamma-2.1.3.2.3.Incertae)	-1	0.99
557	NP-Gamma-2.1.3.2.3.Incertae (sedis.2 (NP-Gamma-2.1.3.2.3.Incertae))	-1	1.0
558	sedis.2 OTU1 (NP-Gamma-2.1.3.2.3.Incertae (sedis.2 (NP-Gamma-2.1.3.2.3.Incertae)))	-1	0
559	sedis.2 OTU2 (NP-Gamma-2.1.3.2.3.Incertae (sedis.2 (NP-Gamma-2.1.3.2.3.Incertae)))	-1	0
560	NP-Gamma-2.1.3.2.Incertae	-1	0.95
561	sedis (NP-Gamma-2.1.3.2.Incertae)	-1	0.97
562	NP-Gamma-2.1.3.2.Incertae (sedis (NP-Gamma-2.1.3.2.Incertae))	-1	0.99
563	sedis OTU1 (NP-Gamma-2.1.3.2.Incertae (sedis (NP-Gamma-2.1.3.2.Incertae)))	-1	1.0
564	sedis OTU2 (NP-Gamma-2.1.3.2.Incertae (sedis (NP-Gamma-2.1.3.2.Incertae)))	-1	1.0
565	NP-Gamma-2.1.Incertae	-1	0.85
566	sedis (NP-Gamma-2.1.Incertae)	-1	0.9
567	NP-Gamma-2.1.Incertae (sedis (NP-Gamma-2.1.Incertae))	-1	0.95
568	sedis OTU1 (NP-Gamma-2.1.Incertae (sedis (NP-Gamma-2.1.Incertae)))	-1	0.97
569	sedis OTU2 (NP-Gamma-2.1.Incertae (sedis (NP-Gamma-2.1.Incertae)))	-1	0.97
570	NP-Gamma-2.2	-1	0.8
571	NP-Gamma-2.2 OTU1	-1	0.85
572	NP-Gamma-2.2 OTU2	-1	0.85
573	NP-Gamma-2.2 OTU3	-1	0.85
574	NP-Gamma-2.2.1	-1	0.85
575	NP-Gamma-2.2.1 OTU1	-1	0.9
576	NP-Gamma-2.2.1.1	-1	0.9
577	NP-Gamma-2.2.1.1 OTU1	-1	0.95
578	NP-Gamma-2.2.1.1 OTU2	-1	0.95
579	NP-Gamma-2.2.1.1 OTU3	-1	0.95
580	NP-Gamma-2.2.1.1 OTU4	-1	0.95
581	NP-Gamma-2.2.1.1 OTU5	-1	0.95
582	NP-Gamma-2.2.1.2	-1	0.9
583	NP-Gamma-2.2.1.2 OTU1	-1	0.95
584	NP-Gamma-2.2.1.2 OTU2	-1	0.95
585	NP-Gamma-2.2.1.2 OTU3	-1	0.95
586	NP-Gamma-2.2.1.2 OTU4	-1	0.95
587	NP-Gamma-2.2.1.2 OTU5	-1	0.95
588	NP-Gamma-2.2.1.Incertae	-1	0.9
589	sedis (NP-Gamma-2.2.1.Incertae)	-1	0.95
590	NP-Gamma-2.2.1.Incertae (sedis (NP-Gamma-2.2.1.Incertae))	-1	0.97
591	sedis OTU1 (NP-Gamma-2.2.1.Incertae (sedis (NP-Gamma-2.2.1.Incertae)))	-1	0.99
592	sedis OTU2 (NP-Gamma-2.2.1.Incertae (sedis (NP-Gamma-2.2.1.Incertae)))	-1	0.99
593	NP-Gamma-2.2.2	-1	0.85
594	NP-Gamma-2.2.2 OTU1	-1	0.9
595	NP-Gamma-2.2.2.1	-1	0.9
596	NP-Gamma-2.2.2.1 OTU1	-1	0.95
597	NP-Gamma-2.2.2.1 OTU2	-1	0.95
598	NP-Gamma-2.2.2.1 OTU3	-1	0.95
599	NP-Gamma-2.2.2.1 OTU4	-1	0.95
600	NP-Gamma-2.2.2.1 OTU5	-1	0.95
601	NP-Gamma-2.2.2.1 OTU6	-1	0.95
602	NP-Gamma-2.2.2.1 OTU7	-1	0.95
603	NP-Gamma-2.2.2.1 OTU8	-1	0.95
604	NP-Gamma-2.2.2.2	-1	0.9
605	NP-Gamma-2.2.2.2 OTU1	-1	0.95
606	NP-Gamma-2.2.2.2.1	-1	0.95
607	NP-Gamma-2.2.2.2.1 OTU1	-1	0.97
608	NP-Gamma-2.2.2.2.1 OTU2	-1	0.97
609	NP-Gamma-2.2.2.2.1 OTU3	-1	0.97
610	NP-Gamma-2.2.2.2.2	-1	0.95
611	NP-Gamma-2.2.2.2.2 OTU1	-1	0.97
612	NP-Gamma-2.2.2.2.2 OTU2	-1	0.97
613	NP-Gamma-2.2.2.2.2 OTU3	-1	0.97
614	NP-Gamma-2.2.2.2.2 OTU4	-1	0.97
615	NP-Gamma-2.2.2.2.2 OTU5	-1	0.97
616	NP-Gamma-2.2.2.2.2 OTU6	-1	0.97
617	NP-Gamma-2.2.2.2.2 OTU7	-1	0.97
618	NP-Gamma-2.2.2.Incertae	-1	0.9
619	sedis (NP-Gamma-2.2.2.Incertae)	-1	0.95
620	NP-Gamma-2.2.2.Incertae (sedis (NP-Gamma-2.2.2.Incertae))	-1	0.97
621	sedis OTU1 (NP-Gamma-2.2.2.Incertae (sedis (NP-Gamma-2.2.2.Incertae)))	-1	0.99
622	sedis OTU2 (NP-Gamma-2.2.2.Incertae (sedis (NP-Gamma-2.2.2.Incertae)))	-1	0.99
623	NP-Gamma-2.2.3	-1	0.85
624	NP-Gamma-2.2.3 OTU1	-1	0.9
625	NP-Gamma-2.2.3 OTU2	-1	0.9
626	NP-Gamma-2.2.3 OTU3	-1	0.9
627	NP-Gamma-2.2.4	-1	0.85
628	NP-Gamma-2.2.4.1	-1	0.9
629	NP-Gamma-2.2.4.1 OTU1	-1	0.95
630	NP-Gamma-2.2.4.1 OTU10	-1	0.95
631	NP-Gamma-2.2.4.1 OTU11	-1	0.95
632	NP-Gamma-2.2.4.1 OTU2	-1	0.95
633	NP-Gamma-2.2.4.1 OTU3	-1	0.95
634	NP-Gamma-2.2.4.1 OTU4	-1	0.95
635	NP-Gamma-2.2.4.1 OTU5	-1	0.95
636	NP-Gamma-2.2.4.1 OTU6	-1	0.95
637	NP-Gamma-2.2.4.1 OTU7	-1	0.95
638	NP-Gamma-2.2.4.1 OTU8	-1	0.95
639	NP-Gamma-2.2.4.1 OTU9	-1	0.95
640	NP-Gamma-2.2.4.2	-1	0.9
641	NP-Gamma-2.2.4.2 OTU1	-1	0.95
642	NP-Gamma-2.2.4.2 OTU2	-1	0.95
643	NP-Gamma-2.2.4.2 OTU3	-1	0.95
644	NP-Gamma-2.2.4.2 OTU4	-1	0.95
645	NP-Gamma-2.2.4.2 OTU5	-1	0.95
646	NP-Gamma-2.2.5	-1	0.85
647	NP-Gamma-2.2.5 OTU1	-1	0.9
648	NP-Gamma-2.2.5 OTU10	-1	0.9
649	NP-Gamma-2.2.5 OTU11	-1	0.9
650	NP-Gamma-2.2.5 OTU12	-1	0.9
651	NP-Gamma-2.2.5 OTU2	-1	0.9
652	NP-Gamma-2.2.5 OTU3	-1	0.9
653	NP-Gamma-2.2.5 OTU4	-1	0.9
654	NP-Gamma-2.2.5 OTU5	-1	0.9
655	NP-Gamma-2.2.5 OTU6	-1	0.9
656	NP-Gamma-2.2.5 OTU7	-1	0.9
657	NP-Gamma-2.2.5 OTU8	-1	0.9
658	NP-Gamma-2.2.5 OTU9	-1	0.9
659	NP-Gamma-2.2.5.1	-1	0.9
660	NP-Gamma-2.2.5.1 OTU1	-1	0.95
661	NP-Gamma-2.2.5.1 OTU10	-1	0.95
662	NP-Gamma-2.2.5.1 OTU2	-1	0.95
663	NP-Gamma-2.2.5.1 OTU3	-1	0.95
664	NP-Gamma-2.2.5.1 OTU4	-1	0.95
665	NP-Gamma-2.2.5.1 OTU5	-1	0.95
666	NP-Gamma-2.2.5.1 OTU6	-1	0.95
667	NP-Gamma-2.2.5.1 OTU7	-1	0.95
668	NP-Gamma-2.2.5.1 OTU8	-1	0.95
669	NP-Gamma-2.2.5.1 OTU9	-1	0.95
670	NP-Gamma-2.2.5.2	-1	0.9
671	NP-Gamma-2.2.5.2 OTU1	-1	0.95
672	NP-Gamma-2.2.5.2 OTU2	-1	0.95
673	NP-Gamma-2.2.5.2 OTU3	-1	0.95
674	NP-Gamma-2.2.5.2 OTU4	-1	0.95
675	NP-Gamma-2.2.5.2 OTU5	-1	0.95
676	NP-Gamma-2.2.5.Incertae	-1	0.9
677	sedis.1 (NP-Gamma-2.2.5.Incertae)	-1	0.95
678	NP-Gamma-2.2.5.Incertae (sedis.1 (NP-Gamma-2.2.5.Incertae))	-1	0.97
679	sedis.1 OTU1 (NP-Gamma-2.2.5.Incertae (sedis.1 (NP-Gamma-2.2.5.Incertae)))	-1	0.99
680	sedis.1 OTU2 (NP-Gamma-2.2.5.Incertae (sedis.1 (NP-Gamma-2.2.5.Incertae)))	-1	0.99
681	sedis.2 (NP-Gamma-2.2.5.Incertae)	-1	0.95
682	NP-Gamma-2.2.5.Incertae (sedis.2 (NP-Gamma-2.2.5.Incertae))	-1	0.97
683	sedis.2 OTU1 (NP-Gamma-2.2.5.Incertae (sedis.2 (NP-Gamma-2.2.5.Incertae)))	-1	0.99
684	sedis.2 OTU2 (NP-Gamma-2.2.5.Incertae (sedis.2 (NP-Gamma-2.2.5.Incertae)))	-1	0.99
685	sedis.3 OTU1	-1	0.95
686	sedis.3 OTU2	-1	0.95
687	sedis.4 OTU1	-1	0.95
688	sedis.4 OTU2	-1	0.95
689	NP-Gamma-2.2.Incertae	-1	0.85
690	sedis.1 (NP-Gamma-2.2.Incertae)	-1	0.9
691	NP-Gamma-2.2.Incertae (sedis.1 (NP-Gamma-2.2.Incertae))	-1	0.95
692	sedis.1 OTU1 (NP-Gamma-2.2.Incertae (sedis.1 (NP-Gamma-2.2.Incertae)))	-1	0.97
693	sedis.1 OTU2 (NP-Gamma-2.2.Incertae (sedis.1 (NP-Gamma-2.2.Incertae)))	-1	0.97
694	sedis.2 (NP-Gamma-2.2.Incertae)	-1	0.9
695	NP-Gamma-2.2.Incertae (sedis.2 (NP-Gamma-2.2.Incertae))	-1	0.95
696	sedis.2 OTU1 (NP-Gamma-2.2.Incertae (sedis.2 (NP-Gamma-2.2.Incertae)))	-1	0.97
697	sedis.2 OTU2 (NP-Gamma-2.2.Incertae (sedis.2 (NP-Gamma-2.2.Incertae)))	-1	0.97
698	NP-Gamma-3	-1	0
699	NP-Gamma-3 OTU1	-1	0.8
700	NP-Gamma-3 OTU2	-1	0.8
701	NP-Gamma-3 OTU3	-1	0.8
702	NP-Theta	-1	0
703	NP-Theta OTU1	-1	0
704	NP-Theta-1	-1	0
705	NP-Theta-1 OTU1	-1	0.8
706	NP-Theta-1.1	-1	0.8
707	NP-Theta-1.1 OTU1	-1	0.85
708	NP-Theta-1.1 OTU2	-1	0.85
709	NP-Theta-1.1 OTU3	-1	0.85
710	NP-Theta-1.1 OTU4	-1	0.85
711	NP-Theta-1.2	-1	0.8
712	NP-Theta-1.2 OTU1	-1	0.85
713	NP-Theta-1.2 OTU2	-1	0.85
714	NP-Theta-1.2 OTU3	-1	0.85
715	NP-Theta-1.2 OTU4	-1	0.85
716	NP-Theta-1.Incertae	-1	0.8
717	sedis (NP-Theta-1.Incertae)	-1	0.85
718	NP-Theta-1.Incertae (sedis (NP-Theta-1.Incertae))	-1	0.9
719	sedis OTU1 (NP-Theta-1.Incertae (sedis (NP-Theta-1.Incertae)))	-1	0.95
720	sedis OTU2 (NP-Theta-1.Incertae (sedis (NP-Theta-1.Incertae)))	-1	0.95
721	NP-Theta-2	-1	0
722	NP-Theta-2 OTU1	-1	0.8
723	NP-Theta-2.1	-1	0.8
724	NP-Theta-2.1 OTU1	-1	0.85
725	NP-Theta-2.1.1	-1	0.85
726	NP-Theta-2.1.1 OTU1	-1	0.9
727	NP-Theta-2.1.1 OTU2	-1	0.9
728	NP-Theta-2.1.1 OTU3	-1	0.9
729	NP-Theta-2.1.1 OTU4	-1	0.9
730	NP-Theta-2.1.2	-1	0.85
731	NP-Theta-2.1.2 OTU1	-1	0.9
732	NP-Theta-2.1.2 OTU2	-1	0.9
733	NP-Theta-2.1.2 OTU3	-1	0.9
734	NP-Theta-2.1.2 OTU4	-1	0.9
735	NP-Theta-2.1.2 OTU5	-1	0.9
736	NP-Theta-2.2	-1	0.8
737	NP-Theta-2.2 OTU1	-1	0.85
738	NP-Theta-2.2.1	-1	0.85
739	NP-Theta-2.2.1 OTU1	-1	0.9
740	NP-Theta-2.2.1 OTU2	-1	0.9
741	NP-Theta-2.2.1 OTU3	-1	0.9
742	NP-Theta-2.2.2	-1	0.85
743	NP-Theta-2.2.2.1	-1	0.9
744	NP-Theta-2.2.2.1 OTU1	-1	0.95
745	NP-Theta-2.2.2.1 OTU10	-1	0.95
746	NP-Theta-2.2.2.1 OTU2	-1	0.95
747	NP-Theta-2.2.2.1 OTU3	-1	0.95
748	NP-Theta-2.2.2.1 OTU4	-1	0.95
749	NP-Theta-2.2.2.1 OTU5	-1	0.95
750	NP-Theta-2.2.2.1 OTU6	-1	0.95
751	NP-Theta-2.2.2.1 OTU7	-1	0.95
752	NP-Theta-2.2.2.1 OTU8	-1	0.95
753	NP-Theta-2.2.2.1 OTU9	-1	0.95
754	NP-Theta-2.2.2.2	-1	0.9
755	NP-Theta-2.2.2.2 OTU1	-1	0.95
756	NP-Theta-2.2.2.2 OTU2	-1	0.95
757	NP-Theta-2.2.2.2 OTU3	-1	0.95
758	NP-Theta-2.3	-1	0.8
759	NP-Theta-2.3 OTU1	-1	0.85
760	NP-Theta-2.3 OTU10	-1	0.85
761	NP-Theta-2.3 OTU11	-1	0.85
762	NP-Theta-2.3 OTU2	-1	0.85
763	NP-Theta-2.3 OTU3	-1	0.85
764	NP-Theta-2.3 OTU4	-1	0.85
765	NP-Theta-2.3 OTU5	-1	0.85
766	NP-Theta-2.3 OTU6	-1	0.85
767	NP-Theta-2.3 OTU7	-1	0.85
768	NP-Theta-2.3 OTU8	-1	0.85
769	NP-Theta-2.3 OTU9	-1	0.85
770	NP-Theta-2.Incertae	-1	0.8
771	sedis (NP-Theta-2.Incertae)	-1	0.85
772	NP-Theta-2.Incertae (sedis (NP-Theta-2.Incertae))	-1	0.9
773	sedis OTU1 (NP-Theta-2.Incertae (sedis (NP-Theta-2.Incertae)))	-1	0.95
774	sedis OTU2 (NP-Theta-2.Incertae (sedis (NP-Theta-2.Incertae)))	-1	0.95
775	NP-Theta-3	-1	0
776	NP-Theta-3 OTU1	-1	0.8
777	NP-Theta-3 OTU2	-1	0.8
778	NP-Theta-3 OTU3	-1	0.8
779	NP-Theta-4	-1	0
780	NP-Theta-4 OTU1	-1	0.8
781	NP-Theta-4.1	-1	0.8
782	NP-Theta-4.1 OTU1	-1	0.85
783	NP-Theta-4.1 OTU2	-1	0.85
784	NP-Theta-4.1.1	-1	0.85
785	NP-Theta-4.1.1 OTU1	-1	0.9
786	NP-Theta-4.1.1 OTU2	-1	0.9
787	NP-Theta-4.1.1 OTU3	-1	0.9
788	NP-Theta-4.1.Incertae	-1	0.85
789	sedis (NP-Theta-4.1.Incertae)	-1	0.9
790	NP-Theta-4.1.Incertae (sedis (NP-Theta-4.1.Incertae))	-1	0.95
791	sedis OTU1 (NP-Theta-4.1.Incertae (sedis (NP-Theta-4.1.Incertae)))	-1	0.97
792	sedis OTU2 (NP-Theta-4.1.Incertae (sedis (NP-Theta-4.1.Incertae)))	-1	0.97
793	NP-Theta-4.2	-1	0.8
794	NP-Theta-4.2 OTU1	-1	0.85
795	NP-Theta-4.2 OTU2	-1	0.85
796	NP-Theta-4.2 OTU3	-1	0.85
797	NP-Theta-4.2 OTU4	-1	0.85
798	NP-Theta-4.2 OTU5	-1	0.85
799	NP-Theta-4.2 OTU6	-1	0.85
800	NP-Theta-4.2 OTU7	-1	0.85
801	NP-Theta-4.2 OTU8	-1	0.85
802	NP-Theta-4.2 OTU9	-1	0.85
803	NP-Theta-Incertae	-1	0
804	sedis (NP-Theta-Incertae)	-1	0.8
805	NP-Theta-Incertae (sedis (NP-Theta-Incertae))	-1	0.85
806	sedis OTU1 (NP-Theta-Incertae (sedis (NP-Theta-Incertae)))	-1	0.9
807	sedis OTU2 (NP-Theta-Incertae (sedis (NP-Theta-Incertae)))	-1	0.9
808	NP-Zeta	-1	0
809	NP-Zeta OTU1	-1	0
810	NP-Zeta OTU2	-1	0
811	NP-Zeta-1	-1	0
812	NP-Zeta-1 OTU1	-1	0.8
813	NP-Zeta-1 OTU2	-1	0.8
814	NP-Zeta-1 OTU3	-1	0.8
815	NP-Zeta-1 OTU4	-1	0.8
816	NP-Zeta-1 OTU5	-1	0.8
817	NP-Zeta-1 OTU6	-1	0.8
818	NP-Zeta-2	-1	0
819	NP-Zeta-2 OTU1	-1	0.8
820	NP-Zeta-2 OTU2	-1	0.8
821	NP-Zeta-2 OTU3	-1	0.8
822	NP-Zeta-2 OTU4	-1	0.8
823	NP-Zeta-2 OTU5	-1	0.8
824	NP-Zeta-2 OTU6	-1	0.8
825	NP-Zeta-2 OTU7	-1	0.8
826	NP-Zeta-Incertae	-1	0
827	sedis.1 (NP-Zeta-Incertae)	-1	0.8
828	NP-Zeta-Incertae (sedis.1 (NP-Zeta-Incertae))	-1	0.85
829	sedis.1 OTU1 (NP-Zeta-Incertae (sedis.1 (NP-Zeta-Incertae)))	-1	0.9
830	sedis.1 OTU2 (NP-Zeta-Incertae (sedis.1 (NP-Zeta-Incertae)))	-1	0.9
831	sedis.2 (NP-Zeta-Incertae)	-1	0.8
832	NP-Zeta-Incertae (sedis.2 (NP-Zeta-Incertae))	-1	0.85
833	sedis.2 OTU1 (NP-Zeta-Incertae (sedis.2 (NP-Zeta-Incertae)))	-1	0.9
834	sedis.2 OTU2 (NP-Zeta-Incertae (sedis.2 (NP-Zeta-Incertae)))	-1	0.9
835	NS	-1	0
836	NS OTU1	-1	0
837	NS-Alpha	-1	0
838	NS-Alpha-1	-1	0
839	NS-Alpha-1 OTU1	-1	0.8
840	NS-Alpha-1 OTU2	-1	0.8
841	NS-Alpha-1 OTU3	-1	0.8
842	NS-Alpha-1 OTU4	-1	0.8
843	NS-Alpha-1 OTU5	-1	0.8
844	NS-Alpha-1 OTU6	-1	0.8
845	NS-Alpha-1 OTU7	-1	0.8
846	NS-Alpha-2	-1	0
847	NS-Alpha-2 OTU1	-1	0.8
848	NS-Alpha-2 OTU2	-1	0.8
849	NS-Alpha-2 OTU3	-1	0.8
850	NS-Alpha-2 OTU4	-1	0.8
851	NS-Alpha-2 OTU5	-1	0.8
852	NS-Alpha-3	-1	0
853	NS-Alpha-3 OTU1	-1	0.8
854	NS-Alpha-3.1	-1	0.8
855	NS-Alpha-3.1.1	-1	0.85
856	NS-Alpha-3.1.1 OTU1	-1	0.9
857	NS-Alpha-3.1.1 OTU2	-1	0.9
858	NS-Alpha-3.1.1 OTU3	-1	0.9
859	NS-Alpha-3.1.1 OTU4	-1	0.9
860	NS-Alpha-3.1.1 OTU5	-1	0.9
861	NS-Alpha-3.1.1.1	-1	0.9
862	NS-Alpha-3.1.1.1 OTU1	-1	0.95
863	NS-Alpha-3.1.1.1 OTU2	-1	0.95
864	NS-Alpha-3.1.1.1 OTU3	-1	0.95
865	NS-Alpha-3.1.1.2	-1	0.9
866	NS-Alpha-3.1.1.2 OTU1	-1	0.95
867	NS-Alpha-3.1.1.2 OTU2	-1	0.95
868	NS-Alpha-3.1.1.2 OTU3	-1	0.95
869	NS-Alpha-3.1.1.3	-1	0.9
870	NS-Alpha-3.1.1.3 OTU1	-1	0.95
871	NS-Alpha-3.1.1.3 OTU2	-1	0.95
872	NS-Alpha-3.1.1.3 OTU3	-1	0.95
873	NS-Alpha-3.1.1.3 OTU4	-1	0.95
874	NS-Alpha-3.1.1.3 OTU5	-1	0.95
875	NS-Alpha-3.1.1.3 OTU6	-1	0.95
876	NS-Alpha-3.1.1.3 OTU7	-1	0.95
877	NS-Alpha-3.1.1.Incertae	-1	0.9
878	sedis (NS-Alpha-3.1.1.Incertae)	-1	0.95
879	NS-Alpha-3.1.1.Incertae (sedis (NS-Alpha-3.1.1.Incertae))	-1	0.97
880	sedis OTU1 (NS-Alpha-3.1.1.Incertae (sedis (NS-Alpha-3.1.1.Incertae)))	-1	0.99
881	sedis OTU2 (NS-Alpha-3.1.1.Incertae (sedis (NS-Alpha-3.1.1.Incertae)))	-1	0.99
882	NS-Alpha-3.1.2	-1	0.85
883	NS-Alpha-3.1.2 OTU1	-1	0.9
884	NS-Alpha-3.1.2 OTU2	-1	0.9
885	NS-Alpha-3.1.2 OTU3	-1	0.9
886	NS-Alpha-3.2	-1	0.8
887	NS-Alpha-3.2 OTU1	-1	0.85
888	NS-Alpha-3.2 OTU2	-1	0.85
889	NS-Alpha-3.2 OTU3	-1	0.85
890	NS-Alpha-3.2 OTU4	-1	0.85
891	NS-Alpha-3.2.1	-1	0.85
892	NS-Alpha-3.2.1.1	-1	0.9
893	NS-Alpha-3.2.1.1 OTU1	-1	0.95
894	NS-Alpha-3.2.1.1 OTU2	-1	0.95
895	NS-Alpha-3.2.1.1 OTU3	-1	0.95
896	NS-Alpha-3.2.1.1 OTU4	-1	0.95
897	NS-Alpha-3.2.1.1.1	-1	0.95
898	NS-Alpha-3.2.1.1.1 OTU1	-1	0.97
899	NS-Alpha-3.2.1.1.1.1	-1	0.97
900	NS-Alpha-3.2.1.1.1.1 OTU1	-1	0.99
901	NS-Alpha-3.2.1.1.1.1.1	-1	0.99
902	NS-Alpha-3.2.1.1.1.1.1.1	-1	1.0
903	NS-Alpha-3.2.1.1.1.1.1.1 OTU1	-1	0
904	NS-Alpha-3.2.1.1.1.1.1.1 OTU2	-1	0
905	NS-Alpha-3.2.1.1.1.1.1.1 OTU3	-1	0
906	NS-Alpha-3.2.1.1.1.1.1.1 OTU4	-1	0
907	NS-Alpha-3.2.1.1.1.1.1.2	-1	1.0
908	NS-Alpha-3.2.1.1.1.1.1.2 OTU1	-1	0
909	NS-Alpha-3.2.1.1.1.1.1.2 OTU2	-1	0
910	NS-Alpha-3.2.1.1.1.1.1.2 OTU3	-1	0
911	NS-Alpha-3.2.1.1.1.1.1.2 OTU4	-1	0
912	NS-Alpha-3.2.1.1.1.1.1.2 OTU5	-1	0
913	NS-Alpha-3.2.1.1.1.1.2	-1	0.99
914	NS-Alpha-3.2.1.1.1.1.2 OTU1	-1	1.0
915	NS-Alpha-3.2.1.1.1.1.2 OTU2	-1	1.0
916	NS-Alpha-3.2.1.1.1.1.2 OTU3	-1	1.0
917	NS-Alpha-3.2.1.1.1.1.2 OTU4	-1	1.0
918	NS-Alpha-3.2.1.1.1.1.2 OTU5	-1	1.0
919	NS-Alpha-3.2.1.1.1.1.2 OTU6	-1	1.0
920	NS-Alpha-3.2.1.1.1.1.3	-1	0.99
921	NS-Alpha-3.2.1.1.1.1.3 OTU1	-1	1.0
922	NS-Alpha-3.2.1.1.1.1.3 OTU2	-1	1.0
923	NS-Alpha-3.2.1.1.1.1.3 OTU3	-1	1.0
924	NS-Alpha-3.2.1.1.1.1.3 OTU4	-1	1.0
925	NS-Alpha-3.2.1.1.1.1.Incertae	-1	0.99
926	sedis.1 (NS-Alpha-3.2.1.1.1.1.Incertae)	-1	1.0
927	NS-Alpha-3.2.1.1.1.1.Incertae (sedis.1 (NS-Alpha-3.2.1.1.1.1.Incertae))	-1	0
928	sedis.1 OTU1 (NS-Alpha-3.2.1.1.1.1.Incertae (sedis.1 (NS-Alpha-3.2.1.1.1.1.Incertae)))	-1	0
929	sedis.1 OTU2 (NS-Alpha-3.2.1.1.1.1.Incertae (sedis.1 (NS-Alpha-3.2.1.1.1.1.Incertae)))	-1	0
930	sedis.2 (NS-Alpha-3.2.1.1.1.1.Incertae)	-1	1.0
931	NS-Alpha-3.2.1.1.1.1.Incertae (sedis.2 (NS-Alpha-3.2.1.1.1.1.Incertae))	-1	0
932	sedis.2 OTU1 (NS-Alpha-3.2.1.1.1.1.Incertae (sedis.2 (NS-Alpha-3.2.1.1.1.1.Incertae)))	-1	0
933	sedis.2 OTU2 (NS-Alpha-3.2.1.1.1.1.Incertae (sedis.2 (NS-Alpha-3.2.1.1.1.1.Incertae)))	-1	0
934	NS-Alpha-3.2.1.1.1.2	-1	0.97
935	NS-Alpha-3.2.1.1.1.2 OTU1	-1	0.99
936	NS-Alpha-3.2.1.1.1.2 OTU2	-1	0.99
937	NS-Alpha-3.2.1.1.1.2 OTU3	-1	0.99
938	NS-Alpha-3.2.1.1.1.2 OTU4	-1	0.99
939	NS-Alpha-3.2.1.1.1.2 OTU5	-1	0.99
940	NS-Alpha-3.2.1.1.1.2 OTU6	-1	0.99
941	NS-Alpha-3.2.1.1.2	-1	0.95
942	NS-Alpha-3.2.1.1.2 OTU1	-1	0.97
943	NS-Alpha-3.2.1.1.2 OTU2	-1	0.97
944	NS-Alpha-3.2.1.1.2 OTU3	-1	0.97
945	NS-Alpha-3.2.1.1.2 OTU4	-1	0.97
946	NS-Alpha-3.2.1.2	-1	0.9
947	NS-Alpha-3.2.1.2 OTU1	-1	0.95
948	NS-Alpha-3.2.1.2 OTU2	-1	0.95
949	NS-Alpha-3.2.1.2 OTU3	-1	0.95
950	NS-Alpha-3.2.2	-1	0.85
951	NS-Alpha-3.2.2 OTU1	-1	0.9
952	NS-Alpha-3.2.2 OTU2	-1	0.9
953	NS-Alpha-3.2.2 OTU3	-1	0.9
954	NS-Alpha-3.2.2 OTU4	-1	0.9
955	NS-Alpha-3.2.2 OTU5	-1	0.9
956	NS-Alpha-3.2.2 OTU6	-1	0.9
957	NS-Alpha-3.2.2 OTU7	-1	0.9
958	NS-Alpha-3.2.3	-1	0.85
959	NS-Alpha-3.2.3 OTU1	-1	0.9
960	NS-Alpha-3.2.3 OTU2	-1	0.9
961	NS-Alpha-3.2.3 OTU3	-1	0.9
962	NS-Alpha-3.2.3 OTU4	-1	0.9
963	NS-Alpha-3.2.3 OTU5	-1	0.9
964	NS-Alpha-3.2.3 OTU6	-1	0.9
965	NS-Alpha-3.2.3 OTU7	-1	0.9
966	NS-Alpha-3.2.3 OTU8	-1	0.9
967	NS-Alpha-3.2.3.1	-1	0.9
968	NS-Alpha-3.2.3.1 OTU1	-1	0.95
969	NS-Alpha-3.2.3.1 OTU2	-1	0.95
970	NS-Alpha-3.2.3.1 OTU3	-1	0.95
971	NS-Alpha-3.2.3.1 OTU4	-1	0.95
972	NS-Alpha-3.2.3.1 OTU5	-1	0.95
973	NS-Alpha-3.2.3.1 OTU6	-1	0.95
974	NS-Alpha-3.2.3.1 OTU7	-1	0.95
975	NS-Alpha-3.2.3.1 OTU8	-1	0.95
976	NS-Alpha-3.2.3.1.1	-1	0.95
977	NS-Alpha-3.2.3.1.1 OTU1	-1	0.97
978	NS-Alpha-3.2.3.1.1 OTU10	-1	0.97
979	NS-Alpha-3.2.3.1.1 OTU2	-1	0.97
980	NS-Alpha-3.2.3.1.1 OTU3	-1	0.97
981	NS-Alpha-3.2.3.1.1 OTU4	-1	0.97
982	NS-Alpha-3.2.3.1.1 OTU5	-1	0.97
983	NS-Alpha-3.2.3.1.1 OTU6	-1	0.97
984	NS-Alpha-3.2.3.1.1 OTU7	-1	0.97
985	NS-Alpha-3.2.3.1.1 OTU8	-1	0.97
986	NS-Alpha-3.2.3.1.1 OTU9	-1	0.97
987	NS-Alpha-3.2.3.1.2	-1	0.95
988	NS-Alpha-3.2.3.1.2 OTU1	-1	0.97
989	NS-Alpha-3.2.3.1.2 OTU2	-1	0.97
990	NS-Alpha-3.2.3.1.2 OTU3	-1	0.97
991	NS-Alpha-3.2.3.1.2 OTU4	-1	0.97
992	NS-Alpha-3.2.3.1.2 OTU5	-1	0.97
993	NS-Alpha-3.2.3.1.3	-1	0.95
994	NS-Alpha-3.2.3.1.3 OTU1	-1	0.97
995	NS-Alpha-3.2.3.1.3 OTU2	-1	0.97
996	NS-Alpha-3.2.3.1.3 OTU3	-1	0.97
997	NS-Alpha-3.2.3.1.4	-1	0.95
998	NS-Alpha-3.2.3.1.4 OTU1	-1	0.97
999	NS-Alpha-3.2.3.1.4 OTU2	-1	0.97
1000	NS-Alpha-3.2.3.1.4 OTU3	-1	0.97
1001	NS-Alpha-3.2.3.1.4.1	-1	0.97
1002	NS-Alpha-3.2.3.1.4.1 OTU1	-1	0.99
1003	NS-Alpha-3.2.3.1.4.1 OTU2	-1	0.99
1004	NS-Alpha-3.2.3.1.4.1 OTU3	-1	0.99
1005	NS-Alpha-3.2.3.1.4.1 OTU4	-1	0.99
1006	NS-Alpha-3.2.3.1.4.2	-1	0.97
1007	NS-Alpha-3.2.3.1.4.2 OTU1	-1	0.99
1008	NS-Alpha-3.2.3.1.4.2 OTU2	-1	0.99
1009	NS-Alpha-3.2.3.1.4.2 OTU3	-1	0.99
1010	NS-Alpha-3.2.3.1.5	-1	0.95
1011	NS-Alpha-3.2.3.1.5 OTU1	-1	0.97
1012	NS-Alpha-3.2.3.1.5 OTU2	-1	0.97
1013	NS-Alpha-3.2.3.1.5 OTU3	-1	0.97
1014	NS-Alpha-3.2.3.1.5 OTU4	-1	0.97
1015	NS-Alpha-3.2.3.1.6	-1	0.95
1016	NS-Alpha-3.2.3.1.6 OTU1	-1	0.97
1017	NS-Alpha-3.2.3.1.6.1	-1	0.97
1018	NS-Alpha-3.2.3.1.6.1 OTU1	-1	0.99
1019	NS-Alpha-3.2.3.1.6.1 OTU2	-1	0.99
1020	NS-Alpha-3.2.3.1.6.1 OTU3	-1	0.99
1021	NS-Alpha-3.2.3.1.6.2	-1	0.97
1022	NS-Alpha-3.2.3.1.6.2 OTU1	-1	0.99
1023	NS-Alpha-3.2.3.1.6.2 OTU2	-1	0.99
1024	NS-Alpha-3.2.3.1.6.2 OTU3	-1	0.99
1025	NS-Alpha-3.2.3.1.6.3	-1	0.97
1026	NS-Alpha-3.2.3.1.6.3 OTU1	-1	0.99
1027	NS-Alpha-3.2.3.1.6.3 OTU2	-1	0.99
1028	NS-Alpha-3.2.3.1.6.3 OTU3	-1	0.99
1029	NS-Alpha-3.2.3.1.7	-1	0.95
1030	NS-Alpha-3.2.3.1.7 OTU1	-1	0.97
1031	NS-Alpha-3.2.3.1.7 OTU2	-1	0.97
1032	NS-Alpha-3.2.3.1.7 OTU3	-1	0.97
1033	NS-Alpha-3.2.3.1.7 OTU4	-1	0.97
1034	NS-Alpha-3.2.3.1.7 OTU5	-1	0.97
1035	NS-Alpha-3.2.3.1.7 OTU6	-1	0.97
1036	NS-Alpha-3.2.3.1.7 OTU7	-1	0.97
1037	NS-Alpha-3.2.3.1.Incertae	-1	0.95
1038	sedis (NS-Alpha-3.2.3.1.Incertae)	-1	0.97
1039	NS-Alpha-3.2.3.1.Incertae (sedis (NS-Alpha-3.2.3.1.Incertae))	-1	0.99
1040	sedis OTU1 (NS-Alpha-3.2.3.1.Incertae (sedis (NS-Alpha-3.2.3.1.Incertae)))	-1	1.0
1041	sedis OTU2 (NS-Alpha-3.2.3.1.Incertae (sedis (NS-Alpha-3.2.3.1.Incertae)))	-1	1.0
1042	NS-Alpha-3.2.3.2	-1	0.9
1043	NS-Alpha-3.2.3.2 OTU1	-1	0.95
1044	NS-Alpha-3.2.3.2 OTU2	-1	0.95
1045	NS-Alpha-3.2.3.2 OTU3	-1	0.95
1046	NS-Alpha-3.2.3.2 OTU4	-1	0.95
1047	NS-Alpha-3.2.3.2 OTU5	-1	0.95
1048	NS-Alpha-3.2.3.2 OTU6	-1	0.95
1049	NS-Alpha-3.2.3.2 OTU7	-1	0.95
1050	NS-Alpha-3.2.3.3	-1	0.9
1051	NS-Alpha-3.2.3.3 OTU1	-1	0.95
1052	NS-Alpha-3.2.3.3 OTU2	-1	0.95
1053	NS-Alpha-3.2.3.3 OTU3	-1	0.95
1054	NS-Alpha-3.2.3.Incertae	-1	0.9
1055	sedis.1 (NS-Alpha-3.2.3.Incertae)	-1	0.95
1056	NS-Alpha-3.2.3.Incertae (sedis.1 (NS-Alpha-3.2.3.Incertae))	-1	0.97
1057	sedis.1 OTU1 (NS-Alpha-3.2.3.Incertae (sedis.1 (NS-Alpha-3.2.3.Incertae)))	-1	0.99
1058	sedis.1 OTU2 (NS-Alpha-3.2.3.Incertae (sedis.1 (NS-Alpha-3.2.3.Incertae)))	-1	0.99
1059	sedis.2 (NS-Alpha-3.2.3.Incertae)	-1	0.95
1060	NS-Alpha-3.2.3.Incertae (sedis.2 (NS-Alpha-3.2.3.Incertae))	-1	0.97
1061	sedis.2 OTU1 (NS-Alpha-3.2.3.Incertae (sedis.2 (NS-Alpha-3.2.3.Incertae)))	-1	0.99
1062	sedis.2 OTU2 (NS-Alpha-3.2.3.Incertae (sedis.2 (NS-Alpha-3.2.3.Incertae)))	-1	0.99
1063	NS-Alpha-3.2.4	-1	0.85
1064	NS-Alpha-3.2.4 OTU1	-1	0.9
1065	NS-Alpha-3.2.4 OTU2	-1	0.9
1066	NS-Alpha-3.2.4 OTU3	-1	0.9
1067	NS-Alpha-3.2.4 OTU4	-1	0.9
1068	NS-Alpha-3.3	-1	0.8
1069	NS-Alpha-3.3.1	-1	0.85
1070	NS-Alpha-3.3.1 OTU1	-1	0.9
1071	NS-Alpha-3.3.1 OTU2	-1	0.9
1072	NS-Alpha-3.3.1 OTU3	-1	0.9
1073	NS-Alpha-3.3.2	-1	0.85
1074	NS-Alpha-3.3.2 OTU1	-1	0.9
1075	NS-Alpha-3.3.2 OTU2	-1	0.9
1076	NS-Alpha-3.3.2 OTU3	-1	0.9
1077	NS-Beta	-1	0
1078	NS-Beta-1	-1	0
1079	NS-Beta-1 OTU1	-1	0.8
1080	NS-Beta-1 OTU10	-1	0.8
1081	NS-Beta-1 OTU11	-1	0.8
1082	NS-Beta-1 OTU12	-1	0.8
1083	NS-Beta-1 OTU13	-1	0.8
1084	NS-Beta-1 OTU14	-1	0.8
1085	NS-Beta-1 OTU2	-1	0.8
1086	NS-Beta-1 OTU3	-1	0.8
1087	NS-Beta-1 OTU4	-1	0.8
1088	NS-Beta-1 OTU5	-1	0.8
1089	NS-Beta-1 OTU6	-1	0.8
1090	NS-Beta-1 OTU7	-1	0.8
1091	NS-Beta-1 OTU8	-1	0.8
1092	NS-Beta-1 OTU9	-1	0.8
1093	NS-Beta-1.1	-1	0.8
1094	NS-Beta-1.1 OTU1	-1	0.85
1095	NS-Beta-1.1 OTU2	-1	0.85
1096	NS-Beta-1.1 OTU3	-1	0.85
1097	NS-Beta-1.1 OTU4	-1	0.85
1098	NS-Beta-1.2	-1	0.8
1099	NS-Beta-1.2 OTU1	-1	0.85
1100	NS-Beta-1.2 OTU2	-1	0.85
1101	NS-Beta-1.2 OTU3	-1	0.85
1102	NS-Beta-1.3	-1	0.8
1103	NS-Beta-1.3 OTU1	-1	0.85
1104	NS-Beta-1.3 OTU2	-1	0.85
1105	NS-Beta-1.3 OTU3	-1	0.85
1106	NS-Beta-1.3 OTU4	-1	0.85
1107	NS-Beta-1.Incertae	-1	0.8
1108	sedis (NS-Beta-1.Incertae)	-1	0.85
1109	NS-Beta-1.Incertae (sedis (NS-Beta-1.Incertae))	-1	0.9
1110	sedis OTU1 (NS-Beta-1.Incertae (sedis (NS-Beta-1.Incertae)))	-1	0.95
1111	sedis OTU2 (NS-Beta-1.Incertae (sedis (NS-Beta-1.Incertae)))	-1	0.95
1112	NS-Beta-2	-1	0
1113	NS-Beta-2 OTU1	-1	0.8
1114	NS-Beta-2 OTU2	-1	0.8
1115	NS-Beta-2 OTU3	-1	0.8
1116	NS-Beta-2 OTU4	-1	0.8
1117	NS-Beta-2 OTU5	-1	0.8
1118	NS-Beta-2.1	-1	0.8
1119	NS-Beta-2.1 OTU1	-1	0.85
1120	NS-Beta-2.1 OTU2	-1	0.85
1121	NS-Beta-2.1 OTU3	-1	0.85
1122	NS-Beta-2.2	-1	0.8
1123	NS-Beta-2.2 OTU1	-1	0.85
1124	NS-Beta-2.2 OTU2	-1	0.85
1125	NS-Beta-2.2 OTU3	-1	0.85
1126	NS-Beta-2.2 OTU4	-1	0.85
1127	NS-Beta-2.2 OTU5	-1	0.85
1128	NS-Beta-2.2 OTU6	-1	0.85
1129	NS-Beta-2.Incertae	-1	0.8
1130	sedis (NS-Beta-2.Incertae)	-1	0.85
1131	NS-Beta-2.Incertae (sedis (NS-Beta-2.Incertae))	-1	0.9
1132	sedis OTU1 (NS-Beta-2.Incertae (sedis (NS-Beta-2.Incertae)))	-1	0.95
1133	sedis OTU2 (NS-Beta-2.Incertae (sedis (NS-Beta-2.Incertae)))	-1	0.95
1134	NS-Delta	-1	0
1135	NS-Delta-1	-1	0
1136	NS-Delta-1 OTU1	-1	0.8
1137	NS-Delta-1 OTU10	-1	0.8
1138	NS-Delta-1 OTU11	-1	0.8
1139	NS-Delta-1 OTU2	-1	0.8
1140	NS-Delta-1 OTU3	-1	0.8
1141	NS-Delta-1 OTU4	-1	0.8
1142	NS-Delta-1 OTU5	-1	0.8
1143	NS-Delta-1 OTU6	-1	0.8
1144	NS-Delta-1 OTU7	-1	0.8
1145	NS-Delta-1 OTU8	-1	0.8
1146	NS-Delta-1 OTU9	-1	0.8
1147	NS-Delta-1.1	-1	0.8
1148	NS-Delta-1.1.1	-1	0.85
1149	NS-Delta-1.1.1 OTU1	-1	0.9
1150	NS-Delta-1.1.1 OTU2	-1	0.9
1151	NS-Delta-1.1.1 OTU3	-1	0.9
1152	NS-Delta-1.1.2	-1	0.85
1153	NS-Delta-1.1.2 OTU1	-1	0.9
1154	NS-Delta-1.1.2 OTU2	-1	0.9
1155	NS-Delta-1.1.2 OTU3	-1	0.9
1156	NS-Delta-1.1.2 OTU4	-1	0.9
1157	NS-Delta-1.1.2.1	-1	0.9
1158	NS-Delta-1.1.2.1 OTU1	-1	0.95
1159	NS-Delta-1.1.2.1 OTU10	-1	0.95
1160	NS-Delta-1.1.2.1 OTU11	-1	0.95
1161	NS-Delta-1.1.2.1 OTU12	-1	0.95
1162	NS-Delta-1.1.2.1 OTU13	-1	0.95
1163	NS-Delta-1.1.2.1 OTU14	-1	0.95
1164	NS-Delta-1.1.2.1 OTU2	-1	0.95
1165	NS-Delta-1.1.2.1 OTU3	-1	0.95
1166	NS-Delta-1.1.2.1 OTU4	-1	0.95
1167	NS-Delta-1.1.2.1 OTU5	-1	0.95
1168	NS-Delta-1.1.2.1 OTU6	-1	0.95
1169	NS-Delta-1.1.2.1 OTU7	-1	0.95
1170	NS-Delta-1.1.2.1 OTU8	-1	0.95
1171	NS-Delta-1.1.2.1 OTU9	-1	0.95
1172	NS-Delta-1.1.2.2	-1	0.9
1173	NS-Delta-1.1.2.2 OTU1	-1	0.95
1174	NS-Delta-1.1.2.2 OTU2	-1	0.95
1175	NS-Delta-1.1.2.2 OTU3	-1	0.95
1176	NS-Delta-1.1.2.2 OTU4	-1	0.95
1177	NS-Delta-1.1.2.2 OTU5	-1	0.95
1178	NS-Delta-1.1.3	-1	0.85
1179	NS-Delta-1.1.3 OTU1	-1	0.9
1180	NS-Delta-1.1.3 OTU2	-1	0.9
1181	NS-Delta-1.1.3 OTU3	-1	0.9
1182	NS-Delta-1.2	-1	0.8
1183	NS-Delta-1.2.1	-1	0.85
1184	NS-Delta-1.2.1 OTU1	-1	0.9
1185	NS-Delta-1.2.1 OTU2	-1	0.9
1186	NS-Delta-1.2.1 OTU3	-1	0.9
1187	NS-Delta-1.2.1 OTU4	-1	0.9
1188	NS-Delta-1.2.1 OTU5	-1	0.9
1189	NS-Delta-1.2.1 OTU6	-1	0.9
1190	NS-Delta-1.2.1 OTU7	-1	0.9
1191	NS-Delta-1.2.2	-1	0.85
1192	NS-Delta-1.2.2 OTU1	-1	0.9
1193	NS-Delta-1.2.2 OTU2	-1	0.9
1194	NS-Delta-1.2.2 OTU3	-1	0.9
1195	NS-Delta-1.Incertae	-1	0.8
1196	sedis.1 (NS-Delta-1.Incertae)	-1	0.85
1197	NS-Delta-1.Incertae (sedis.1 (NS-Delta-1.Incertae))	-1	0.9
1198	sedis.1 OTU1 (NS-Delta-1.Incertae (sedis.1 (NS-Delta-1.Incertae)))	-1	0.95
1199	sedis.1 OTU2 (NS-Delta-1.Incertae (sedis.1 (NS-Delta-1.Incertae)))	-1	0.95
1200	sedis.2 (NS-Delta-1.Incertae)	-1	0.85
1201	NS-Delta-1.Incertae (sedis.2 (NS-Delta-1.Incertae))	-1	0.9
1202	sedis.2 OTU1 (NS-Delta-1.Incertae (sedis.2 (NS-Delta-1.Incertae)))	-1	0.95
1203	sedis.2 OTU2 (NS-Delta-1.Incertae (sedis.2 (NS-Delta-1.Incertae)))	-1	0.95
1204	sedis.3	-1	0.85
1205	NS-Delta-1.Incertae (sedis.3)	-1	0.9
1206	sedis.3 OTU1 (NS-Delta-1.Incertae (sedis.3))	-1	0.95
1207	sedis.3 OTU2 (NS-Delta-1.Incertae (sedis.3))	-1	0.95
1208	sedis.4	-1	0.85
1209	NS-Delta-1.Incertae (sedis.4)	-1	0.9
1210	sedis.4 OTU1 (NS-Delta-1.Incertae (sedis.4))	-1	0.95
1211	sedis.4 OTU2 (NS-Delta-1.Incertae (sedis.4))	-1	0.95
1212	NS-Delta-2	-1	0
1213	NS-Delta-2 OTU1	-1	0.8
1214	NS-Delta-2.1	-1	0.8
1215	NS-Delta-2.1 OTU1	-1	0.85
1216	NS-Delta-2.1 OTU2	-1	0.85
1217	NS-Delta-2.1 OTU3	-1	0.85
1218	NS-Delta-2.1 OTU4	-1	0.85
1219	NS-Delta-2.1 OTU5	-1	0.85
1220	NS-Delta-2.1 OTU6	-1	0.85
1221	NS-Delta-2.1 OTU7	-1	0.85
1222	NS-Delta-2.2	-1	0.8
1223	NS-Delta-2.2 OTU1	-1	0.85
1224	NS-Delta-2.2.1	-1	0.85
1225	NS-Delta-2.2.1 OTU1	-1	0.9
1226	NS-Delta-2.2.1 OTU2	-1	0.9
1227	NS-Delta-2.2.1 OTU3	-1	0.9
1228	NS-Delta-2.2.1 OTU4	-1	0.9
1229	NS-Delta-2.2.1 OTU5	-1	0.9
1230	NS-Delta-2.2.2	-1	0.85
1231	NS-Delta-2.2.2 OTU1	-1	0.9
1232	NS-Delta-2.2.2 OTU2	-1	0.9
1233	NS-Delta-2.2.2 OTU3	-1	0.9
1234	NS-Epsilon	-1	0
1235	NS-Epsilon-1	-1	0
1236	NS-Epsilon-1 OTU1	-1	0.8
1237	NS-Epsilon-1 OTU2	-1	0.8
1238	NS-Epsilon-1 OTU3	-1	0.8
1239	NS-Epsilon-1 OTU4	-1	0.8
1240	NS-Epsilon-1 OTU5	-1	0.8
1241	NS-Epsilon-2	-1	0
1242	NS-Epsilon-2.1	-1	0.8
1243	NS-Epsilon-2.1 OTU1	-1	0.85
1244	NS-Epsilon-2.1 OTU2	-1	0.85
1245	NS-Epsilon-2.1 OTU3	-1	0.85
1246	NS-Epsilon-2.1 OTU4	-1	0.85
1247	NS-Epsilon-2.1 OTU5	-1	0.85
1248	NS-Epsilon-2.2	-1	0.8
1249	NS-Epsilon-2.2 OTU1	-1	0.85
1250	NS-Epsilon-2.2 OTU2	-1	0.85
1251	NS-Epsilon-2.2 OTU3	-1	0.85
1252	NS-Epsilon-2.2 OTU4	-1	0.85
1253	NS-Epsilon-2.2 OTU5	-1	0.85
1254	NS-Epsilon-2.2 OTU6	-1	0.85
1255	NS-Epsilon-2.2 OTU7	-1	0.85
1256	NS-Epsilon-2.2 OTU8	-1	0.85
1257	NS-Gamma	-1	0
1258	NS-Gamma OTU1	-1	0
1259	NS-Gamma-1	-1	0
1260	NS-Gamma-1.1	-1	0.8
1261	NS-Gamma-1.1 OTU1	-1	0.85
1262	NS-Gamma-1.1 OTU2	-1	0.85
1263	NS-Gamma-1.1 OTU3	-1	0.85
1264	NS-Gamma-1.1 OTU4	-1	0.85
1265	NS-Gamma-1.1 OTU5	-1	0.85
1266	NS-Gamma-1.1 OTU6	-1	0.85
1267	NS-Gamma-1.2	-1	0.8
1268	NS-Gamma-1.2 OTU1	-1	0.85
1269	NS-Gamma-1.2 OTU2	-1	0.85
1270	NS-Gamma-1.2 OTU3	-1	0.85
1271	NS-Gamma-1.2 OTU4	-1	0.85
1272	NS-Gamma-1.Incertae	-1	0.8
1273	sedis (NS-Gamma-1.Incertae)	-1	0.85
1274	NS-Gamma-1.Incertae (sedis (NS-Gamma-1.Incertae))	-1	0.9
1275	sedis OTU1 (NS-Gamma-1.Incertae (sedis (NS-Gamma-1.Incertae)))	-1	0.95
1276	sedis OTU2 (NS-Gamma-1.Incertae (sedis (NS-Gamma-1.Incertae)))	-1	0.95
1277	NS-Gamma-2	-1	0
1278	NS-Gamma-2 OTU1	-1	0.8
1279	NS-Gamma-2.1	-1	0.8
1280	NS-Gamma-2.1 OTU1	-1	0.85
1281	NS-Gamma-2.1.1	-1	0.85
1282	NS-Gamma-2.1.1 OTU1	-1	0.9
1283	NS-Gamma-2.1.1 OTU2	-1	0.9
1284	NS-Gamma-2.1.1 OTU3	-1	0.9
1285	NS-Gamma-2.1.1 OTU4	-1	0.9
1286	NS-Gamma-2.1.1 OTU5	-1	0.9
1287	NS-Gamma-2.1.1 OTU6	-1	0.9
1288	NS-Gamma-2.1.2	-1	0.85
1289	NS-Gamma-2.1.2 OTU1	-1	0.9
1290	NS-Gamma-2.1.2.1	-1	0.9
1291	NS-Gamma-2.1.2.1 OTU1	-1	0.95
1292	NS-Gamma-2.1.2.1 OTU2	-1	0.95
1293	NS-Gamma-2.1.2.1 OTU3	-1	0.95
1294	NS-Gamma-2.1.2.1 OTU4	-1	0.95
1295	NS-Gamma-2.1.2.1 OTU5	-1	0.95
1296	NS-Gamma-2.1.2.1 OTU6	-1	0.95
1297	NS-Gamma-2.1.2.1 OTU7	-1	0.95
1298	NS-Gamma-2.1.2.2	-1	0.9
1299	NS-Gamma-2.1.2.2 OTU1	-1	0.95
1300	NS-Gamma-2.1.2.2 OTU2	-1	0.95
1301	NS-Gamma-2.1.2.2 OTU3	-1	0.95
1302	NS-Gamma-2.1.2.2 OTU4	-1	0.95
1303	NS-Gamma-2.1.2.2 OTU5	-1	0.95
1304	NS-Gamma-2.1.2.2 OTU6	-1	0.95
1305	NS-Gamma-2.2	-1	0.8
1306	NS-Gamma-2.2.1	-1	0.85
1307	NS-Gamma-2.2.1 OTU1	-1	0.9
1308	NS-Gamma-2.2.1 OTU2	-1	0.9
1309	NS-Gamma-2.2.1 OTU3	-1	0.9
1310	NS-Gamma-2.2.1 OTU4	-1	0.9
1311	NS-Gamma-2.2.1 OTU5	-1	0.9
1312	NS-Gamma-2.2.1 OTU6	-1	0.9
1313	NS-Gamma-2.2.1 OTU7	-1	0.9
1314	NS-Gamma-2.2.1 OTU8	-1	0.9
1315	NS-Gamma-2.2.1.1	-1	0.9
1316	NS-Gamma-2.2.1.1 OTU1	-1	0.95
1317	NS-Gamma-2.2.1.1 OTU2	-1	0.95
1318	NS-Gamma-2.2.1.1 OTU3	-1	0.95
1319	NS-Gamma-2.2.1.1 OTU4	-1	0.95
1320	NS-Gamma-2.2.1.2	-1	0.9
1321	NS-Gamma-2.2.1.2 OTU1	-1	0.95
1322	NS-Gamma-2.2.1.2 OTU2	-1	0.95
1323	NS-Gamma-2.2.1.2 OTU3	-1	0.95
1324	NS-Gamma-2.2.1.3	-1	0.9
1325	NS-Gamma-2.2.1.3 OTU1	-1	0.95
1326	NS-Gamma-2.2.1.3 OTU2	-1	0.95
1327	NS-Gamma-2.2.1.3 OTU3	-1	0.95
1328	NS-Gamma-2.2.1.Incertae	-1	0.9
1329	sedis.1 (NS-Gamma-2.2.1.Incertae)	-1	0.95
1330	NS-Gamma-2.2.1.Incertae (sedis.1 (NS-Gamma-2.2.1.Incertae))	-1	0.97
1331	sedis.1 OTU1 (NS-Gamma-2.2.1.Incertae (sedis.1 (NS-Gamma-2.2.1.Incertae)))	-1	0.99
1332	sedis.1 OTU2 (NS-Gamma-2.2.1.Incertae (sedis.1 (NS-Gamma-2.2.1.Incertae)))	-1	0.99
1333	sedis.2 (NS-Gamma-2.2.1.Incertae)	-1	0.95
1334	NS-Gamma-2.2.1.Incertae (sedis.2 (NS-Gamma-2.2.1.Incertae))	-1	0.97
1335	sedis.2 OTU1 (NS-Gamma-2.2.1.Incertae (sedis.2 (NS-Gamma-2.2.1.Incertae)))	-1	0.99
1336	sedis.2 OTU2 (NS-Gamma-2.2.1.Incertae (sedis.2 (NS-Gamma-2.2.1.Incertae)))	-1	0.99
1337	NS-Gamma-2.2.2	-1	0.85
1338	NS-Gamma-2.2.2 OTU1	-1	0.9
1339	NS-Gamma-2.2.2 OTU2	-1	0.9
1340	NS-Gamma-2.2.2 OTU3	-1	0.9
1341	NS-Gamma-2.2.2 OTU4	-1	0.9
1342	NS-Gamma-2.2.2 OTU5	-1	0.9
1343	NS-Gamma-2.2.2 OTU6	-1	0.9
1344	NS-Gamma-2.2.3	-1	0.85
1345	NS-Gamma-2.2.3 OTU1	-1	0.9
1346	NS-Gamma-2.2.3 OTU2	-1	0.9
1347	NS-Gamma-2.2.3 OTU3	-1	0.9
1348	NS-Gamma-2.2.3 OTU4	-1	0.9
1349	NS-Gamma-2.2.3 OTU5	-1	0.9
1350	NS-Gamma-2.3	-1	0.8
1351	NS-Gamma-2.3 OTU1	-1	0.85
1352	NS-Gamma-2.3 OTU2	-1	0.85
1353	NS-Gamma-2.3.1	-1	0.85
1354	NS-Gamma-2.3.1 OTU1	-1	0.9
1355	NS-Gamma-2.3.1 OTU2	-1	0.9
1356	NS-Gamma-2.3.1 OTU3	-1	0.9
1357	NS-Gamma-2.3.1 OTU4	-1	0.9
1358	NS-Gamma-2.3.1 OTU5	-1	0.9
1359	NS-Gamma-2.3.2	-1	0.85
1360	NS-Gamma-2.3.2 OTU1	-1	0.9
1361	NS-Gamma-2.3.2 OTU2	-1	0.9
1362	NS-Gamma-2.3.2 OTU3	-1	0.9
1363	NS-Gamma-2.3.2 OTU4	-1	0.9
1364	NS-Gamma-2.3.2 OTU5	-1	0.9
1365	NS-Gamma-2.3.2.1	-1	0.9
1366	NS-Gamma-2.3.2.1 OTU1	-1	0.95
1367	NS-Gamma-2.3.2.1 OTU2	-1	0.95
1368	NS-Gamma-2.3.2.1 OTU3	-1	0.95
1369	NS-Gamma-2.3.2.1 OTU4	-1	0.95
1370	NS-Gamma-2.3.2.1 OTU5	-1	0.95
1371	NS-Gamma-2.3.2.2	-1	0.9
1372	NS-Gamma-2.3.2.2 OTU1	-1	0.95
1373	NS-Gamma-2.3.2.2 OTU10	-1	0.95
1374	NS-Gamma-2.3.2.2 OTU11	-1	0.95
1375	NS-Gamma-2.3.2.2 OTU12	-1	0.95
1376	NS-Gamma-2.3.2.2 OTU2	-1	0.95
1377	NS-Gamma-2.3.2.2 OTU3	-1	0.95
1378	NS-Gamma-2.3.2.2 OTU4	-1	0.95
1379	NS-Gamma-2.3.2.2 OTU5	-1	0.95
1380	NS-Gamma-2.3.2.2 OTU6	-1	0.95
1381	NS-Gamma-2.3.2.2 OTU7	-1	0.95
1382	NS-Gamma-2.3.2.2 OTU8	-1	0.95
1383	NS-Gamma-2.3.2.2 OTU9	-1	0.95
1384	NS-Gamma-2.3.2.3	-1	0.9
1385	NS-Gamma-2.3.2.3 OTU1	-1	0.95
1386	NS-Gamma-2.3.2.3 OTU2	-1	0.95
1387	NS-Gamma-2.3.2.3 OTU3	-1	0.95
1388	NS-Gamma-2.3.2.Incertae	-1	0.9
1389	sedis (NS-Gamma-2.3.2.Incertae)	-1	0.95
1390	NS-Gamma-2.3.2.Incertae (sedis (NS-Gamma-2.3.2.Incertae))	-1	0.97
1391	sedis OTU1 (NS-Gamma-2.3.2.Incertae (sedis (NS-Gamma-2.3.2.Incertae)))	-1	0.99
1392	sedis OTU2 (NS-Gamma-2.3.2.Incertae (sedis (NS-Gamma-2.3.2.Incertae)))	-1	0.99
1393	NS-Gamma-2.3.Incertae	-1	0.85
1394	sedis (NS-Gamma-2.3.Incertae)	-1	0.9
1395	NS-Gamma-2.3.Incertae (sedis (NS-Gamma-2.3.Incertae))	-1	0.95
1396	sedis OTU1 (NS-Gamma-2.3.Incertae (sedis (NS-Gamma-2.3.Incertae)))	-1	0.97
1397	sedis OTU2 (NS-Gamma-2.3.Incertae (sedis (NS-Gamma-2.3.Incertae)))	-1	0.97
1398	NS-Incertae	-1	0
1399	sedis-1	-1	0
1400	NS-Incertae (sedis-1)	-1	0.8
1401	sedis-1 OTU1	-1	0.85
1402	sedis-1 OTU2	-1	0.85
1403	sedis-2	-1	0
1404	NS-Incertae (sedis-2)	-1	0.8
1405	sedis-2 OTU1	-1	0.85
1406	sedis-2 OTU2	-1	0.85
1407	NS-Zeta	-1	0
1408	NS-Zeta OTU1	-1	0
1409	NS-Zeta OTU2	-1	0
1410	NS-Zeta OTU3	-1	0
1411	NS-Zeta OTU4	-1	0
1412	NS-Zeta OTU5	-1	0
1413	NS-Zeta-1	-1	0
1414	NS-Zeta-1.1	-1	0.8
1415	NS-Zeta-1.1 OTU1	-1	0.85
1416	NS-Zeta-1.1 OTU2	-1	0.85
1417	NS-Zeta-1.1 OTU3	-1	0.85
1418	NS-Zeta-1.2	-1	0.8
1419	NS-Zeta-1.2 OTU1	-1	0.85
1420	NS-Zeta-1.2 OTU2	-1	0.85
1421	NS-Zeta-1.2 OTU3	-1	0.85
1422	NS-Zeta-1.2 OTU4	-1	0.85
1423	NS-Zeta-1.2 OTU5	-1	0.85
1424	NS-Zeta-1.2 OTU6	-1	0.85
1425	NS-Zeta-1.2 OTU7	-1	0.85
1426	NS-Zeta-1.2 OTU8	-1	0.85
1427	NS-Zeta-2	-1	0
1428	NS-Zeta-2 OTU1	-1	0.8
1429	NS-Zeta-2 OTU2	-1	0.8
1430	NS-Zeta-2 OTU3	-1	0.8
1431	NS-Zeta-2 OTU4	-1	0.8
1432	NS-Zeta-2 OTU5	-1	0.8
1433	NS-Zeta-2 OTU6	-1	0.8
1434	NS-Zeta-2 OTU7	-1	0.8
1435	NS-Zeta-2 OTU8	-1	0.8
1436	NS-Zeta-Incertae	-1	0
1437	sedis.1 (NS-Zeta-Incertae)	-1	0.8
1438	NS-Zeta-Incertae (sedis.1 (NS-Zeta-Incertae))	-1	0.85
1439	sedis.1 OTU1 (NS-Zeta-Incertae (sedis.1 (NS-Zeta-Incertae)))	-1	0.9
1440	sedis.1 OTU2 (NS-Zeta-Incertae (sedis.1 (NS-Zeta-Incertae)))	-1	0.9
1441	sedis.2 (NS-Zeta-Incertae)	-1	0.8
1442	NS-Zeta-Incertae (sedis.2 (NS-Zeta-Incertae))	-1	0.85
1443	sedis.2 OTU1 (NS-Zeta-Incertae (sedis.2 (NS-Zeta-Incertae)))	-1	0.9
1444	sedis.2 OTU2 (NS-Zeta-Incertae (sedis.2 (NS-Zeta-Incertae)))	-1	0.9
1445	NT	-1	0
1446	NP-Incertae	-1	0
1447	sedis (NP-Incertae)	-1	0
1448	NT (sedis (NP-Incertae))	-1	0.8
1449	NP-Incertae (NT (sedis (NP-Incertae)))	-1	0.85
1450	sedis-1 (NP-Incertae (NT (sedis (NP-Incertae))))	-1	0.9
1451	NT (sedis-1 (NP-Incertae (NT (sedis (NP-Incertae)))))	-1	0.95
1452	NP-Incertae (NT (sedis-1 (NP-Incertae (NT (sedis (NP-Incertae))))))	-1	0.97
1453	sedis-1 OTU1 (NP-Incertae (NT (sedis-1 (NP-Incertae (NT (sedis (NP-Incertae)))))))	-1	0.99
1454	sedis-1 OTU2 (NP-Incertae (NT (sedis-1 (NP-Incertae (NT (sedis (NP-Incertae)))))))	-1	0.99
1455	sedis-2 (NP-Incertae (NT (sedis (NP-Incertae))))	-1	0.9
1456	NT (sedis-2 (NP-Incertae (NT (sedis (NP-Incertae)))))	-1	0.95
1457	NP-Incertae (NT (sedis-2 (NP-Incertae (NT (sedis (NP-Incertae))))))	-1	0.97
1458	sedis-2 OTU1 (NP-Incertae (NT (sedis-2 (NP-Incertae (NT (sedis (NP-Incertae)))))))	-1	0.99
1459	sedis-2 OTU2 (NP-Incertae (NT (sedis-2 (NP-Incertae (NT (sedis (NP-Incertae)))))))	-1	0.99
1460	NT-Alpha	-1	0
1461	NT-Alpha OTU1	-1	0
1462	NT-Alpha OTU10	-1	0
1463	NT-Alpha OTU11	-1	0
1464	NT-Alpha OTU12	-1	0
1465	NT-Alpha OTU2	-1	0
1466	NT-Alpha OTU3	-1	0
1467	NT-Alpha OTU4	-1	0
1468	NT-Alpha OTU5	-1	0
1469	NT-Alpha OTU6	-1	0
1470	NT-Alpha OTU7	-1	0
1471	NT-Alpha OTU8	-1	0
1472	NT-Alpha OTU9	-1	0
1473	NT-Alpha-1	-1	0
1474	NT-Alpha-1 OTU1	-1	0.8
1475	NT-Alpha-1 OTU2	-1	0.8
1476	NT-Alpha-1.1	-1	0.8
1477	NT-Alpha-1.1 OTU1	-1	0.85
1478	NT-Alpha-1.1 OTU2	-1	0.85
1479	NT-Alpha-1.1.1	-1	0.85
1480	NT-Alpha-1.1.1 OTU1	-1	0.9
1481	NT-Alpha-1.1.1 OTU2	-1	0.9
1482	NT-Alpha-1.1.1 OTU3	-1	0.9
1483	NT-Alpha-1.1.1 OTU4	-1	0.9
1484	NT-Alpha-1.1.1.1	-1	0.9
1485	NT-Alpha-1.1.1.1 OTU1	-1	0.95
1486	NT-Alpha-1.1.1.1 OTU2	-1	0.95
1487	NT-Alpha-1.1.1.1 OTU3	-1	0.95
1488	NT-Alpha-1.1.1.1 OTU4	-1	0.95
1489	NT-Alpha-1.1.1.1.1	-1	0.95
1490	NT-Alpha-1.1.1.1.1 OTU1	-1	0.97
1491	NT-Alpha-1.1.1.1.1 OTU2	-1	0.97
1492	NT-Alpha-1.1.1.1.1 OTU3	-1	0.97
1493	NT-Alpha-1.1.1.1.1 OTU4	-1	0.97
1494	NT-Alpha-1.1.1.1.1 OTU5	-1	0.97
1495	NT-Alpha-1.1.1.1.2	-1	0.95
1496	NT-Alpha-1.1.1.1.2 OTU1	-1	0.97
1497	NT-Alpha-1.1.1.1.2 OTU2	-1	0.97
1498	NT-Alpha-1.1.1.1.2 OTU3	-1	0.97
1499	NT-Alpha-1.1.1.1.2 OTU4	-1	0.97
1500	NT-Alpha-1.1.1.1.2 OTU5	-1	0.97
1501	NT-Alpha-1.1.1.1.2 OTU6	-1	0.97
1502	NT-Alpha-1.1.1.1.3	-1	0.95
1503	NT-Alpha-1.1.1.1.3 OTU1	-1	0.97
1504	NT-Alpha-1.1.1.1.3.1	-1	0.97
1505	NT-Alpha-1.1.1.1.3.1 OTU1	-1	0.99
1506	NT-Alpha-1.1.1.1.3.1 OTU2	-1	0.99
1507	NT-Alpha-1.1.1.1.3.1 OTU3	-1	0.99
1508	NT-Alpha-1.1.1.1.3.1 OTU4	-1	0.99
1509	NT-Alpha-1.1.1.1.3.2	-1	0.97
1510	NT-Alpha-1.1.1.1.3.2.1	-1	0.99
1511	NT-Alpha-1.1.1.1.3.2.1 OTU1	-1	1.0
1512	NT-Alpha-1.1.1.1.3.2.1 OTU2	-1	1.0
1513	NT-Alpha-1.1.1.1.3.2.1 OTU3	-1	1.0
1514	NT-Alpha-1.1.1.1.3.2.2	-1	0.99
1515	NT-Alpha-1.1.1.1.3.2.2 OTU1	-1	1.0
1516	NT-Alpha-1.1.1.1.3.2.2 OTU2	-1	1.0
1517	NT-Alpha-1.1.1.1.3.2.2 OTU3	-1	1.0
1518	NT-Alpha-1.1.1.1.3.2.2 OTU4	-1	1.0
1519	NT-Alpha-1.1.1.1.3.2.Incertae	-1	0.99
1520	sedis (NT-Alpha-1.1.1.1.3.2.Incertae)	-1	1.0
1521	NT-Alpha-1.1.1.1.3.2.Incertae (sedis (NT-Alpha-1.1.1.1.3.2.Incertae))	-1	0
1522	sedis OTU1 (NT-Alpha-1.1.1.1.3.2.Incertae (sedis (NT-Alpha-1.1.1.1.3.2.Incertae)))	-1	0
1523	sedis OTU2 (NT-Alpha-1.1.1.1.3.2.Incertae (sedis (NT-Alpha-1.1.1.1.3.2.Incertae)))	-1	0
1524	NT-Alpha-1.1.1.1.3.3	-1	0.97
1525	NT-Alpha-1.1.1.1.3.3 OTU1	-1	0.99
1526	NT-Alpha-1.1.1.1.3.3 OTU2	-1	0.99
1527	NT-Alpha-1.1.1.1.3.3 OTU3	-1	0.99
1528	NT-Alpha-1.1.1.1.3.3 OTU4	-1	0.99
1529	NT-Alpha-1.1.1.1.3.3 OTU5	-1	0.99
1530	NT-Alpha-1.1.1.1.3.3 OTU6	-1	0.99
1531	NT-Alpha-1.1.1.1.3.3 OTU7	-1	0.99
1532	NT-Alpha-1.1.1.1.3.3 OTU8	-1	0.99
1533	NT-Alpha-1.1.1.1.3.3 OTU9	-1	0.99
1534	NT-Alpha-1.1.1.1.Incertae	-1	0.95
1535	sedis (NT-Alpha-1.1.1.1.Incertae)	-1	0.97
1536	NT-Alpha-1.1.1.1.Incertae (sedis (NT-Alpha-1.1.1.1.Incertae))	-1	0.99
1537	sedis OTU1 (NT-Alpha-1.1.1.1.Incertae (sedis (NT-Alpha-1.1.1.1.Incertae)))	-1	1.0
1538	sedis OTU2 (NT-Alpha-1.1.1.1.Incertae (sedis (NT-Alpha-1.1.1.1.Incertae)))	-1	1.0
1539	NT-Alpha-1.1.1.2	-1	0.9
1540	NT-Alpha-1.1.1.2 OTU1	-1	0.95
1541	NT-Alpha-1.1.1.2 OTU2	-1	0.95
1542	NT-Alpha-1.1.1.2 OTU3	-1	0.95
1543	NT-Alpha-1.1.2	-1	0.85
1544	NT-Alpha-1.1.2.1	-1	0.9
1545	NT-Alpha-1.1.2.1 OTU1	-1	0.95
1546	NT-Alpha-1.1.2.1 OTU2	-1	0.95
1547	NT-Alpha-1.1.2.1 OTU3	-1	0.95
1548	NT-Alpha-1.1.2.1 OTU4	-1	0.95
1549	NT-Alpha-1.1.2.2	-1	0.9
1550	NT-Alpha-1.1.2.2 OTU1	-1	0.95
1551	NT-Alpha-1.1.2.2 OTU2	-1	0.95
1552	NT-Alpha-1.1.2.2 OTU3	-1	0.95
1553	NT-Alpha-1.1.2.2 OTU4	-1	0.95
1554	NT-Alpha-1.1.2.2 OTU5	-1	0.95
1555	NT-Alpha-1.1.2.2 OTU6	-1	0.95
1556	NT-Alpha-1.1.2.Incertae	-1	0.9
1557	sedis (NT-Alpha-1.1.2.Incertae)	-1	0.95
1558	NT-Alpha-1.1.2.Incertae (sedis (NT-Alpha-1.1.2.Incertae))	-1	0.97
1559	sedis OTU1 (NT-Alpha-1.1.2.Incertae (sedis (NT-Alpha-1.1.2.Incertae)))	-1	0.99
1560	sedis OTU2 (NT-Alpha-1.1.2.Incertae (sedis (NT-Alpha-1.1.2.Incertae)))	-1	0.99
1561	NT-Alpha-1.1.3	-1	0.85
1562	NT-Alpha-1.1.3 OTU1	-1	0.9
1563	NT-Alpha-1.1.3 OTU10	-1	0.9
1564	NT-Alpha-1.1.3 OTU11	-1	0.9
1565	NT-Alpha-1.1.3 OTU12	-1	0.9
1566	NT-Alpha-1.1.3 OTU13	-1	0.9
1567	NT-Alpha-1.1.3 OTU2	-1	0.9
1568	NT-Alpha-1.1.3 OTU3	-1	0.9
1569	NT-Alpha-1.1.3 OTU4	-1	0.9
1570	NT-Alpha-1.1.3 OTU5	-1	0.9
1571	NT-Alpha-1.1.3 OTU6	-1	0.9
1572	NT-Alpha-1.1.3 OTU7	-1	0.9
1573	NT-Alpha-1.1.3 OTU8	-1	0.9
1574	NT-Alpha-1.1.3 OTU9	-1	0.9
1575	NT-Alpha-1.2	-1	0.8
1576	NT-Alpha-1.2.1	-1	0.85
1577	NT-Alpha-1.2.1 OTU1	-1	0.9
1578	NT-Alpha-1.2.1 OTU2	-1	0.9
1579	NT-Alpha-1.2.1 OTU3	-1	0.9
1580	NT-Alpha-1.2.1 OTU4	-1	0.9
1581	NT-Alpha-1.2.2	-1	0.85
1582	NT-Alpha-1.2.2 OTU1	-1	0.9
1583	NT-Alpha-1.2.2 OTU2	-1	0.9
1584	NT-Alpha-1.2.2 OTU3	-1	0.9
1585	NT-Alpha-Incertae	-1	0
1586	sedis (NT-Alpha-Incertae)	-1	0.8
1587	NT-Alpha-Incertae (sedis (NT-Alpha-Incertae))	-1	0.85
1588	sedis OTU1 (NT-Alpha-Incertae (sedis (NT-Alpha-Incertae)))	-1	0.9
1589	sedis OTU2 (NT-Alpha-Incertae (sedis (NT-Alpha-Incertae)))	-1	0.9
1590	NT-Beta	-1	0
1591	NT-Beta OTU1	-1	0
1592	NT-Beta OTU2	-1	0
1593	NT-Beta OTU3	-1	0
1594	NT-Beta OTU4	-1	0
1595	NT-Beta OTU5	-1	0
1596	NT-Beta OTU6	-1	0
1597	NT-Beta OTU7	-1	0
1598	NT-Beta OTU8	-1	0
1599	NT-Beta OTU9	-1	0
1600	NT-Gamma	-1	0
1601	NT-Gamma OTU1	-1	0
1602	NT-Gamma OTU10	-1	0
1603	NT-Gamma OTU11	-1	0
1604	NT-Gamma OTU2	-1	0
1605	NT-Gamma OTU3	-1	0
1606	NT-Gamma OTU4	-1	0
1607	NT-Gamma OTU5	-1	0
1608	NT-Gamma OTU6	-1	0
1609	NT-Gamma OTU7	-1	0
1610	NT-Gamma OTU8	-1	0
1611	NT-Gamma OTU9	-1	0
1612	NT-Incertae	-1	0
1613	sedis (NT-Incertae)	-1	0
1614	NT-Incertae (sedis (NT-Incertae))	-1	0.8
1615	sedis OTU1 (NT-Incertae (sedis (NT-Incertae)))	-1	0.85
3	Chloroplast	-1	0
4	Mitochondria	-1	0
1180	KC801409	-1	-1
1216	KC801408	-1	-1
1162	KC801401	-1	-1
1162	KC801400	-1	-1
1216	KC801402	-1	-1
1162	KC801405	-1	-1
1216	KC801404	-1	-1
1162	KC801407	-1	-1
26	JX537524	-1	-1
150	JX537527	-1	-1
133	JX537520	-1	-1
437	JX537521	-1	-1
769	JX537523	-1	-1
936	KC967727	-1	-1
895	KC967726	-1	-1
936	KC967725	-1	-1
936	KC967724	-1	-1
936	KC967723	-1	-1
936	KC967722	-1	-1
939	KC967721	-1	-1
663	KC967720	-1	-1
1554	JQ972028	-1	-1
579	JX914633	-1	-1
579	JX914632	-1	-1
185	KF178090	-1	-1
752	KF178091	-1	-1
248	KF178093	-1	-1
392	KM000628	-1	-1
365	KM000629	-1	-1
735	KF178096	-1	-1
185	KF178097	-1	-1
248	KF178099	-1	-1
653	KM000626	-1	-1
653	KM000621	-1	-1
651	KM000622	-1	-1
365	KM000623	-1	-1
712	JN934424	-1	-1
748	JN934425	-1	-1
815	JN934422	-1	-1
271	JN934423	-1	-1
453	JN934420	-1	-1
54	JN934421	-1	-1
1228	KC444794	-1	-1
1261	KC444793	-1	-1
1180	KC137546	-1	-1
1180	KC137545	-1	-1
1162	KC137542	-1	-1
1080	KC137540	-1	-1
1080	KC137541	-1	-1
164	KF438570	-1	-1
164	KF438571	-1	-1
150	KF438573	-1	-1
323	KF438576	-1	-1
150	KF438577	-1	-1
333	JF272669	-1	-1
54	JF272668	-1	-1
333	JF272663	-1	-1
110	JF272667	-1	-1
54	JF272666	-1	-1
54	JF272665	-1	-1
1360	HQ340449	-1	-1
1361	HQ340446	-1	-1
1360	HQ340447	-1	-1
1361	HQ340440	-1	-1
1360	HQ340442	-1	-1
1262	GU931362	-1	-1
1276	GU931363	-1	-1
1000	GU931361	-1	-1
1216	GU931366	-1	-1
1206	GU931367	-1	-1
1207	GU931369	-1	-1
856	JQ260559	-1	-1
1341	KF004222	-1	-1
1116	KF004220	-1	-1
1361	KF004226	-1	-1
1352	KF004225	-1	-1
1216	KF004224	-1	-1
1589	KF004229	-1	-1
1352	KF004228	-1	-1
362	JN183655	-1	-1
1251	EU885550	-1	-1
1162	JF748302	-1	-1
1162	JF748300	-1	-1
1253	JF748306	-1	-1
1227	EU885559	-1	-1
1511	JN787034	-1	-1
1161	JF748200	-1	-1
1311	KF709728	-1	-1
1161	JN787039	-1	-1
1280	KF709720	-1	-1
1216	KF709721	-1	-1
1280	KF709722	-1	-1
1216	KF709726	-1	-1
1180	JF748309	-1	-1
1319	KJ866488	-1	-1
1166	KJ866487	-1	-1
1264	KJ729450	-1	-1
1144	KJ729451	-1	-1
1262	KJ729452	-1	-1
1174	KJ729453	-1	-1
1428	KJ729454	-1	-1
1174	KJ729455	-1	-1
1174	KJ729456	-1	-1
1428	KJ729457	-1	-1
1262	KJ729459	-1	-1
1014	KJ081672	-1	-1
929	KJ081671	-1	-1
872	KJ081670	-1	-1
1358	KJ995198	-1	-1
1358	KJ995190	-1	-1
1087	KJ995196	-1	-1
1180	HM803765	-1	-1
1180	HM803766	-1	-1
1216	HM803761	-1	-1
1180	HM803760	-1	-1
1301	HM803763	-1	-1
1216	HM803769	-1	-1
1180	HM803768	-1	-1
1228	EU671079	-1	-1
1180	EU671078	-1	-1
1358	KJ995229	-1	-1
1358	KJ995226	-1	-1
1180	KJ995225	-1	-1
1180	KJ995221	-1	-1
1180	HQ685831	-1	-1
1180	HQ685830	-1	-1
1180	HQ685833	-1	-1
1180	HQ685832	-1	-1
1180	HQ685835	-1	-1
1180	HQ685836	-1	-1
150	JQ345889	-1	-1
663	JQ345885	-1	-1
238	JQ345884	-1	-1
663	JQ345886	-1	-1
653	JQ345881	-1	-1
653	JQ345882	-1	-1
617	JQ359000	-1	-1
478	JQ359001	-1	-1
333	JQ359002	-1	-1
1493	JN179777	-1	-1
1166	JQ864996	-1	-1
1494	JN179776	-1	-1
1155	JQ864992	-1	-1
1166	JQ864991	-1	-1
1162	JQ864999	-1	-1
1542	JN179770	-1	-1
1494	JN179773	-1	-1
1216	JQ865024	-1	-1
1216	JQ865025	-1	-1
1162	JQ865027	-1	-1
1216	JQ865022	-1	-1
110	AB592188	-1	-1
110	AB592189	-1	-1
164	GQ266629	-1	-1
75	AB592180	-1	-1
54	AB592181	-1	-1
113	AB592182	-1	-1
483	AB592183	-1	-1
164	GQ266622	-1	-1
96	AB592185	-1	-1
119	AB592186	-1	-1
54	AB592187	-1	-1
1361	GQ142711	-1	-1
1361	GQ142710	-1	-1
1361	GQ142713	-1	-1
1361	GQ142712	-1	-1
1096	HM754656	-1	-1
1361	GQ142716	-1	-1
1341	GQ142719	-1	-1
1347	GQ142718	-1	-1
392	JQ404069	-1	-1
392	JQ404061	-1	-1
388	JQ404063	-1	-1
392	JQ404062	-1	-1
388	JQ404065	-1	-1
392	JQ404064	-1	-1
392	JQ404067	-1	-1
1226	KF754198	-1	-1
1155	KM030664	-1	-1
1155	KM030663	-1	-1
896	KM030662	-1	-1
1155	KM030661	-1	-1
1155	KM030660	-1	-1
1280	KF754191	-1	-1
1261	KF754192	-1	-1
1155	KM030669	-1	-1
1522	JN179589	-1	-1
1508	JN179583	-1	-1
928	JQ404395	-1	-1
928	JQ404394	-1	-1
1486	JN179586	-1	-1
1470	JN418142	-1	-1
893	JQ404391	-1	-1
389	JQ404390	-1	-1
1589	JN418143	-1	-1
392	KF618789	-1	-1
392	KF618788	-1	-1
392	KF618787	-1	-1
653	KF618786	-1	-1
392	KF618785	-1	-1
392	KF618782	-1	-1
232	GQ499798	-1	-1
491	GQ499792	-1	-1
196	GQ499793	-1	-1
491	GQ499791	-1	-1
942	KF797782	-1	-1
942	KF797789	-1	-1
248	JF924636	-1	-1
248	JF924637	-1	-1
765	JF924634	-1	-1
1462	HM131593	-1	-1
735	JF924632	-1	-1
734	JF924633	-1	-1
763	JF924630	-1	-1
276	JF924631	-1	-1
1474	HM131599	-1	-1
735	JF924639	-1	-1
1216	HQ638835	-1	-1
1216	HQ638834	-1	-1
1216	HQ638837	-1	-1
1216	HQ638836	-1	-1
333	JF802749	-1	-1
333	JF802748	-1	-1
1216	HQ638833	-1	-1
1216	HQ638832	-1	-1
333	JF802745	-1	-1
333	JF802744	-1	-1
333	JF802746	-1	-1
333	JF802740	-1	-1
333	JF802743	-1	-1
333	JF802742	-1	-1
202	LK056046	-1	-1
248	LK056040	-1	-1
276	LK056041	-1	-1
1361	KF003929	-1	-1
1180	DQ278556	-1	-1
1361	KF003921	-1	-1
1361	KF003920	-1	-1
1361	KF003923	-1	-1
1361	KF003922	-1	-1
1113	KF003925	-1	-1
1361	KF003927	-1	-1
392	KF668679	-1	-1
1162	KF668676	-1	-1
928	KF898788	-1	-1
940	KF898785	-1	-1
1162	JF935795	-1	-1
928	KF898786	-1	-1
1180	KJ496927	-1	-1
1180	KJ496926	-1	-1
155	DQ148811	-1	-1
170	DQ148810	-1	-1
199	DQ148813	-1	-1
198	DQ148812	-1	-1
1084	DQ148815	-1	-1
1146	EU860258	-1	-1
22	DQ148817	-1	-1
1094	DQ148816	-1	-1
49	DQ148819	-1	-1
1360	EU860254	-1	-1
1475	EU860257	-1	-1
1146	EU860256	-1	-1
1090	EU860250	-1	-1
1146	EU860253	-1	-1
1116	KF003868	-1	-1
110	GU181562	-1	-1
1233	KJ158544	-1	-1
1233	KJ158546	-1	-1
1155	KJ158547	-1	-1
942	KJ158540	-1	-1
1146	KJ158541	-1	-1
1363	KJ158542	-1	-1
1364	KJ158543	-1	-1
1155	KJ158548	-1	-1
150	JN190671	-1	-1
150	JN190670	-1	-1
150	JN190673	-1	-1
150	JN190672	-1	-1
150	JN190674	-1	-1
653	KF041611	-1	-1
1482	KJ864290	-1	-1
392	KF041613	-1	-1
994	KF041615	-1	-1
929	KF041617	-1	-1
653	KF041616	-1	-1
653	KF041619	-1	-1
392	KF041618	-1	-1
1589	KJ864293	-1	-1
1162	DQ534830	-1	-1
1253	DQ534833	-1	-1
1253	DQ534834	-1	-1
1253	DQ534836	-1	-1
1080	DQ534837	-1	-1
1253	DQ534838	-1	-1
1162	DQ534839	-1	-1
486	GQ500379	-1	-1
315	GQ500378	-1	-1
339	GQ500375	-1	-1
333	GQ500370	-1	-1
333	GQ500373	-1	-1
330	GQ500372	-1	-1
1565	JQ312246	-1	-1
653	JQ312245	-1	-1
583	JQ312244	-1	-1
1522	JQ312243	-1	-1
653	JQ312242	-1	-1
653	JQ312241	-1	-1
402	JQ312240	-1	-1
365	JQ312249	-1	-1
388	JQ312248	-1	-1
1280	JQ638756	-1	-1
365	KF362956	-1	-1
315	GU364069	-1	-1
315	GU364065	-1	-1
333	GU364064	-1	-1
49	GU364067	-1	-1
315	GU364060	-1	-1
319	GU364063	-1	-1
339	GU364062	-1	-1
1262	JQ638750	-1	-1
653	KF362953	-1	-1
1361	GQ142553	-1	-1
1216	GQ142552	-1	-1
1361	GQ142551	-1	-1
1361	GQ142550	-1	-1
1361	GQ142557	-1	-1
1216	GQ142556	-1	-1
1347	GQ142555	-1	-1
1396	GQ142554	-1	-1
1361	GQ142559	-1	-1
1554	FJ517365	-1	-1
1166	GQ911370	-1	-1
653	KM116804	-1	-1
96	GQ250719	-1	-1
106	GQ250718	-1	-1
1256	KM116800	-1	-1
653	KM116801	-1	-1
653	KM116802	-1	-1
339	GQ250712	-1	-1
110	GQ250717	-1	-1
96	GQ250716	-1	-1
315	GQ250715	-1	-1
211	JQ886254	-1	-1
376	JQ886255	-1	-1
376	JQ886256	-1	-1
376	JQ886257	-1	-1
376	JQ886250	-1	-1
376	JQ886251	-1	-1
376	JQ886252	-1	-1
211	JQ886253	-1	-1
211	JQ886258	-1	-1
1372	JF520985	-1	-1
1392	JF520986	-1	-1
1568	JF520987	-1	-1
844	JF520980	-1	-1
1372	JF520981	-1	-1
1372	JF520983	-1	-1
1568	JF520989	-1	-1
1280	JF748246	-1	-1
1162	JF748245	-1	-1
1180	JF748244	-1	-1
1161	JF748243	-1	-1
994	JF748240	-1	-1
1161	JF748249	-1	-1
1032	JF748248	-1	-1
1000	JQ941732	-1	-1
1492	JQ365854	-1	-1
1528	JQ365850	-1	-1
1528	JQ365853	-1	-1
1570	HQ896071	-1	-1
1262	EU671608	-1	-1
1262	EU671602	-1	-1
1180	EU671603	-1	-1
1162	EU671600	-1	-1
1261	EU671601	-1	-1
1174	EU671606	-1	-1
1264	EU671605	-1	-1
1554	HQ896083	-1	-1
1207	JQ698538	-1	-1
1180	JQ698539	-1	-1
653	JQ698536	-1	-1
653	JQ698530	-1	-1
1401	KC158026	-1	-1
1401	KC158027	-1	-1
1401	KC158024	-1	-1
[truncated: 23,010 more rows]
