# Supplementary material for: Unifying the global phylogeny and environmental distribution of ammonia-oxidising archaea based on amoA genes
Source: Nat Commun. 2018 Apr 17;9:1517. doi: 10.1038/s41467-018-03861-1 (PMC5904100; doi:10.1038/s41467-018-03861-1)
Supplement: Supplementary file 6 — Supplementary Data 3 [file 41467_2018_3861_MOESM6_ESM.zip › AamoA.db_nr_lcaclassifier.megan_v0.7/amoa.tre]

((((7)6,(9,10,11)8)5,(13,14,15,((18,19,20,21,22,23,24,25,26,27,28,29)17,((32,33,34,35,36,37,38,39)31,((42,43,44)41,(46,((49,(51,52,53,54,55)50,(57,58,59)56,(61,62,(64,65,66)63,(68,69,70,71,72,73)67,(75,76,77,78,79)74)60)48,(81,82,83,84,85,86,87,88,89,(91,92,93,94,95,96,97,98)90,(100,101,102,103,104,105,106,107,108,109,110)99,(112,113,114,115)111,(117,118,119)116,(((123,124)122)121)120)80)47,(((128,129)127)126)125)45,((132,133,134)131,(136,137,138,139)135)130,(141,142,143,144,145,146,147,148,149,150)140)40)30)16,(152,153,154,155,156,157,158,159,160,161)151,((164,165,166,167,168,169,170,171,172,173,174,175,176,(178,179,(181,182,183,184,185)180,(187,188,189,190,191,192)186)177,(194,195,196,197,198,199,200,201,202,203,204,205,206,207)193,(((211,212)210)209,((215,216)214)213)208)163,((219,(221,222,223,224,225,226,227,228,229)220,(231,232,233,234,235,236,237,238)230)218,((241,242,243,244,245)240,(247,248,249,250,251)246,(((255,256)254)253)252)239,((259,(261,262,263,264,265,266,267,268,269,270,271,272,273,274,275,276,277,278,279,280,281)260,(283,284,285)282)258,((288,289,290,291)287,(293,294,295)292,(297,298,299,300,301,302,303)296)286)257)217)162,((306,307,308,309,310,311,312)305,(314,315,316,317,318,319,320,(322,323,324)321,(326,327,328,329,330,331,332,333,334,335)325,(((339,340)338)337)336)313,(342,343,344)341,(((348,349)347)346)345)304,(((353,354,(356,(358,359,360)357,(362,363,364,365,366,367,368)361,(370,371,372)369)355,(374,375,376,377,378,379,380,381,382)373)352,(384,(386,387,388,389,390,391,392,393,394,395,396,397,398,399,400)385,(402,403,404,(406,407,408,409,410)405,(412,413,414,415)411,(((419,420)418)417,((423,424)422)421)416)401)383)351,(426,427,428,429)425)350,(431,432,(434,435,436,437,438,439,440,(442,443,444)441,(446,447,448)445,(((452,453)451)450)449)433,((456,457,458,459,460,461,462,463,(465,466,467,468)464,(470,471,472,473,474,475,476)469,(478,479,480,481,(483,484,485,486,487,488,489,490,491,492)482,(494,495,496,497,498,499,500,501,502,503,504,505,506,507,508,509,(511,512,513)510,((516,517,518,519,520,521,522)515,(524,525,526,527,528,529,530,531,532,533,534,535)523)514,(537,(539,540,541,542,543,544,545,546)538,(548,549,550)547,(((554,555)553)552,((558,559)557)556)551)536,(((563,564)562)561)560)493)477,(((568,569)567)566)565)455,(571,572,573,(575,(577,578,579,580,581)576,(583,584,585,586,587)582,(((591,592)590)589)588)574,(594,(596,597,598,599,600,601,602,603)595,(605,(607,608,609)606,(611,612,613,614,615,616,617)610)604,(((621,622)620)619)618)593,(624,625,626)623,((629,630,631,632,633,634,635,636,637,638,639)628,(641,642,643,644,645)640)627,(647,648,649,650,651,652,653,654,655,656,657,658,(660,661,662,663,664,665,666,667,668,669)659,(671,672,673,674,675)670,(((679,680)678)677,((683,684)682)681,685,686,687,688)676)646,(((692,693)691)690,((696,697)695)694)689)570)454,(699,700,701)698)430,(703,(705,(707,708,709,710)706,(712,713,714,715)711,(((719,720)718)717)716)704,(722,(724,(726,727,728,729)725,(731,732,733,734,735)730)723,(737,(739,740,741)738,((744,745,746,747,748,749,750,751,752,753)743,(755,756,757)754)742)736,(759,760,761,762,763,764,765,766,767,768,769)758,(((773,774)772)771)770)721,(776,777,778)775,(780,(782,783,(785,786,787)784,(((791,792)790)789)788)781,(794,795,796,797,798,799,800,801,802)793)779,(((806,807)805)804)803)702,(809,810,(812,813,814,815,816,817)811,(819,820,821,822,823,824,825)818,(((829,830)828)827,((833,834)832)831)826)808)12,(836,((839,840,841,842,843,844,845)838,(847,848,849,850,851)846,(853,((856,857,858,859,860,(862,863,864)861,(866,867,868)865,(870,871,872,873,874,875,876)869,(((880,881)879)878)877)855,(883,884,885)882)854,(887,888,889,890,((893,894,895,896,(898,(900,((903,904,905,906)902,(908,909,910,911,912)907)901,(914,915,916,917,918,919)913,(921,922,923,924)920,(((928,929)927)926,((932,933)931)930)925)899,(935,936,937,938,939,940)934)897,(942,943,944,945)941)892,(947,948,949)946)891,(951,952,953,954,955,956,957)950,(959,960,961,962,963,964,965,966,(968,969,970,971,972,973,974,975,(977,978,979,980,981,982,983,984,985,986)976,(988,989,990,991,992)987,(994,995,996)993,(998,999,1000,(1002,1003,1004,1005)1001,(1007,1008,1009)1006)997,(1011,1012,1013,1014)1010,(1016,(1018,1019,1020)1017,(1022,1023,1024)1021,(1026,1027,1028)1025)1015,(1030,1031,1032,1033,1034,1035,1036)1029,(((1040,1041)1039)1038)1037)967,(1043,1044,1045,1046,1047,1048,1049)1042,(1051,1052,1053)1050,(((1057,1058)1056)1055,((1061,1062)1060)1059)1054)958,(1064,1065,1066,1067)1063)886,((1070,1071,1072)1069,(1074,1075,1076)1073)1068)852)837,((1079,1080,1081,1082,1083,1084,1085,1086,1087,1088,1089,1090,1091,1092,(1094,1095,1096,1097)1093,(1099,1100,1101)1098,(1103,1104,1105,1106)1102,(((1110,1111)1109)1108)1107)1078,(1113,1114,1115,1116,1117,(1119,1120,1121)1118,(1123,1124,1125,1126,1127,1128)1122,(((1132,1133)1131)1130)1129)1112)1077,((1136,1137,1138,1139,1140,1141,1142,1143,1144,1145,1146,((1149,1150,1151)1148,(1153,1154,1155,1156,(1158,1159,1160,1161,1162,1163,1164,1165,1166,1167,1168,1169,1170,1171)1157,(1173,1174,1175,1176,1177)1172)1152,(1179,1180,1181)1178)1147,((1184,1185,1186,1187,1188,1189,1190)1183,(1192,1193,1194)1191)1182,(((1198,1199)1197)1196,((1202,1203)1201)1200,((1206,1207)1205)1204,((1210,1211)1209)1208)1195)1135,(1213,(1215,1216,1217,1218,1219,1220,1221)1214,(1223,(1225,1226,1227,1228,1229)1224,(1231,1232,1233)1230)1222)1212)1134,((1236,1237,1238,1239,1240)1235,((1243,1244,1245,1246,1247)1242,(1249,1250,1251,1252,1253,1254,1255,1256)1248)1241)1234,(1258,((1261,1262,1263,1264,1265,1266)1260,(1268,1269,1270,1271)1267,(((1275,1276)1274)1273)1272)1259,(1278,(1280,(1282,1283,1284,1285,1286,1287)1281,(1289,(1291,1292,1293,1294,1295,1296,1297)1290,(1299,1300,1301,1302,1303,1304)1298)1288)1279,((1307,1308,1309,1310,1311,1312,1313,1314,(1316,1317,1318,1319)1315,(1321,1322,1323)1320,(1325,1326,1327)1324,(((1331,1332)1330)1329,((1335,1336)1334)1333)1328)1306,(1338,1339,1340,1341,1342,1343)1337,(1345,1346,1347,1348,1349)1344)1305,(1351,1352,(1354,1355,1356,1357,1358)1353,(1360,1361,1362,1363,1364,(1366,1367,1368,1369,1370)1365,(1372,1373,1374,1375,1376,1377,1378,1379,1380,1381,1382,1383)1371,(1385,1386,1387)1384,(((1391,1392)1390)1389)1388)1359,(((1396,1397)1395)1394)1393)1350)1277)1257,(((1401,1402)1400)1399,((1405,1406)1404)1403)1398,(1408,1409,1410,1411,1412,((1415,1416,1417)1414,(1419,1420,1421,1422,1423,1424,1425,1426)1418)1413,(1428,1429,1430,1431,1432,1433,1434,1435)1427,(((1439,1440)1438)1437,((1443,1444)1442)1441)1436)1407)835,((((((((1453,1454)1452)1451)1450,(((1458,1459)1457)1456)1455)1449)1448)1447)1446,(1461,1462,1463,1464,1465,1466,1467,1468,1469,1470,1471,1472,(1474,1475,(1477,1478,(1480,1481,1482,1483,(1485,1486,1487,1488,(1490,1491,1492,1493,1494)1489,(1496,1497,1498,1499,1500,1501)1495,(1503,(1505,1506,1507,1508)1504,((1511,1512,1513)1510,(1515,1516,1517,1518)1514,(((1522,1523)1521)1520)1519)1509,(1525,1526,1527,1528,1529,1530,1531,1532,1533)1524)1502,(((1537,1538)1536)1535)1534)1484,(1540,1541,1542)1539)1479,((1545,1546,1547,1548)1544,(1550,1551,1552,1553,1554,1555)1549,(((1559,1560)1558)1557)1556)1543,(1562,1563,1564,1565,1566,1567,1568,1569,1570,1571,1572,1573,1574)1561)1476,((1577,1578,1579,1580)1576,(1582,1583,1584)1581)1575)1473,(((1588,1589)1587)1586)1585)1460,(1591,1592,1593,1594,1595,1596,1597,1598,1599)1590,(1601,1602,1603,1604,1605,1606,1607,1608,1609,1610,1611)1600,(((1615)1614)1613)1612)1445)2,3,4)1;
