# Supplementary material for: Unifying the global phylogeny and environmental distribution of ammonia-oxidising archaea based on amoA genes
Source: Nat Commun. 2018 Apr 17;9:1517. doi: 10.1038/s41467-018-03861-1 (PMC5904100; doi:10.1038/s41467-018-03861-1)
Supplement: Supplementary file 6 — Supplementary Data 3 [file 41467_2018_3861_MOESM6_ESM.zip › AamoA.db_nr_lcaclassifier.megan_v0.7/amoa_megan.map]

1	root	-1	0
2	Main genome	-1	0
5	NC	-1	0
6	NC (superkingdom)	-1	0
7	OTU1	-1	0
19417	JX311792	-1	-1
8	NC-Alpha	-1	0
9	NC-Alpha OTU1	-1	0
13821	AB649214	-1	-1
10	NC-Alpha OTU2	-1	0
2619	NcavSCU2	-1	-1
11	NC-Alpha OTU3	-1	0
3164	EU239969	-1	-1
3165	EU239968	-1	-1
3166	EU239963	-1	-1
3167	EU239961	-1	-1
3168	EU239967	-1	-1
3169	EU239966	-1	-1
3170	EU239965	-1	-1
3171	EU239964	-1	-1
11838	EU239978	-1	-1
11839	EU239979	-1	-1
11841	EU239971	-1	-1
22129	EU239987	-1	-1
22130	EU239986	-1	-1
22131	EU239981	-1	-1
22132	EU239980	-1	-1
22133	EU239983	-1	-1
22139	EU239988	-1	-1
12	NP	-1	0
13	NP OTU1	-1	0
14490	GU988815	-1	-1
17354	JX305918	-1	-1
18157	JN183522	-1	-1
22781	GU988799	-1	-1
14	NP OTU2	-1	0
20381	JF924156	-1	-1
15	NP OTU3	-1	0
19484	JX311805	-1	-1
16	NP-Alpha	-1	0
17	NP-Alpha-1	-1	0
18	NP-Alpha-1 OTU1	-1	0.8
6060	DQ148590	-1	-1
14895	DQ500999	-1	-1
20572	DQ501001	-1	-1
20575	DQ501002	-1	-1
21049	JX537499	-1	-1
19	NP-Alpha-1 OTU10	-1	0.8
7714	JX537501	-1	-1
8331	JX537694	-1	-1
12652	JF924207	-1	-1
17894	JF924104	-1	-1
18462	JF924525	-1	-1
18726	JF924226	-1	-1
23056	JX537685	-1	-1
20	NP-Alpha-1 OTU11	-1	0.8
4930	GQ863093	-1	-1
8185	DQ501167	-1	-1
13486	JF924289	-1	-1
16871	DQ501159	-1	-1
19547	DQ148617	-1	-1
22945	DQ501176	-1	-1
21	NP-Alpha-1 OTU12	-1	0.8
18281	JF924262	-1	-1
22	NP-Alpha-1 OTU2	-1	0.8
1872	DQ148817	-1	-1
4785	FJ601555	-1	-1
6527	JF924266	-1	-1
12747	JQ750578	-1	-1
15833	JF924557	-1	-1
15834	JF924555	-1	-1
15838	JF924550	-1	-1
20573	DQ501000	-1	-1
22456	JX537516	-1	-1
23055	JX537683	-1	-1
24989	DQ148604	-1	-1
23	NP-Alpha-1 OTU3	-1	0.8
18000	GQ863202	-1	-1
24	NP-Alpha-1 OTU4	-1	0.8
16345	GU988824	-1	-1
18037	GU988841	-1	-1
25	NP-Alpha-1 OTU5	-1	0.8
15835	JF924554	-1	-1
26	NP-Alpha-1 OTU6	-1	0.8
1624	JX537524	-1	-1
2728	KF413152	-1	-1
2860	KF438322	-1	-1
3274	DQ501063	-1	-1
3661	KF438636	-1	-1
6533	KF438456	-1	-1
7716	JX537507	-1	-1
8181	DQ501163	-1	-1
9680	KC735599	-1	-1
9801	JF924539	-1	-1
11986	KC735600	-1	-1
12398	KF438628	-1	-1
15303	KF438440	-1	-1
15522	KF413205	-1	-1
16418	JX537535	-1	-1
16421	JX537532	-1	-1
18038	GU988840	-1	-1
18429	KF438607	-1	-1
18447	JF924690	-1	-1
18449	JF924692	-1	-1
18451	JF924694	-1	-1
18692	KF438414	-1	-1
20913	KF438476	-1	-1
21796	KF438650	-1	-1
24467	JF924548	-1	-1
24736	EU025167	-1	-1
24741	EU025168	-1	-1
24778	KF438430	-1	-1
27	NP-Alpha-1 OTU7	-1	0.8
2858	KF438320	-1	-1
3377	JF924702	-1	-1
3378	JF924700	-1	-1
3379	JF924701	-1	-1
3927	KF438260	-1	-1
3929	KF438263	-1	-1
3935	KF438269	-1	-1
3968	KF438404	-1	-1
3969	KF438405	-1	-1
5427	KF438312	-1	-1
5430	KF438317	-1	-1
5459	JQ886280	-1	-1
5460	JQ886286	-1	-1
5461	JQ886284	-1	-1
6310	KF438390	-1	-1
6314	KF438399	-1	-1
6508	JQ886296	-1	-1
6734	KF438295	-1	-1
6737	KF438290	-1	-1
7373	EU025140	-1	-1
8938	KF438344	-1	-1
8940	KF438341	-1	-1
8941	KF438340	-1	-1
9197	KF438299	-1	-1
9785	JF924689	-1	-1
11002	KF438282	-1	-1
11548	KF438337	-1	-1
11551	KF438333	-1	-1
11754	KF438259	-1	-1
12391	KF438620	-1	-1
12868	KF438276	-1	-1
12869	KF438274	-1	-1
14009	JF924676	-1	-1
14011	JF924675	-1	-1
15009	KF438363	-1	-1
15523	KF438283	-1	-1
15528	KF438285	-1	-1
17682	KF438352	-1	-1
18430	KF438604	-1	-1
18694	KF438411	-1	-1
19396	KF438279	-1	-1
20177	KF438303	-1	-1
21012	KF438383	-1	-1
21015	KF438380	-1	-1
21483	KF438261	-1	-1
22164	EU025157	-1	-1
23118	JF715779	-1	-1
23630	KF438378	-1	-1
23634	KF438375	-1	-1
24952	KF438239	-1	-1
24954	KF438237	-1	-1
28	NP-Alpha-1 OTU8	-1	0.8
3087	JF924173	-1	-1
3664	KF438638	-1	-1
9774	KF438616	-1	-1
14180	JQ886299	-1	-1
15837	JF924552	-1	-1
16738	JX537706	-1	-1
18434	KF438600	-1	-1
18463	JF924522	-1	-1
20639	KF438597	-1	-1
21489	KF438267	-1	-1
21797	KF438653	-1	-1
22093	KF438278	-1	-1
29	NP-Alpha-1 OTU9	-1	0.8
16017	JF924067	-1	-1
16954	JF924189	-1	-1
30	NP-Alpha-2	-1	0
31	NP-Alpha-2.1	-1	0.8
32	NP-Alpha-2.1 OTU1	-1	0.85
3765	GQ863199	-1	-1
33	NP-Alpha-2.1 OTU2	-1	0.85
8059	JX537715	-1	-1
16947	JF924187	-1	-1
34	NP-Alpha-2.1 OTU3	-1	0.85
12653	JF924206	-1	-1
15188	JF924139	-1	-1
35	NP-Alpha-2.1 OTU4	-1	0.85
24466	JF924543	-1	-1
36	NP-Alpha-2.1 OTU5	-1	0.85
5638	JF924144	-1	-1
10382	JF924084	-1	-1
13208	JF924078	-1	-1
15187	JF924130	-1	-1
16949	JF924181	-1	-1
17897	JF924100	-1	-1
18724	JF924224	-1	-1
18881	JF924021	-1	-1
19594	JF924083	-1	-1
20383	JF924154	-1	-1
21244	JF924215	-1	-1
21248	JF924211	-1	-1
22819	JX537728	-1	-1
24151	JF924082	-1	-1
37	NP-Alpha-2.1 OTU6	-1	0.85
15304	JF924277	-1	-1
38	NP-Alpha-2.1 OTU7	-1	0.85
5635	JF924141	-1	-1
13492	JF924282	-1	-1
15184	JF924135	-1	-1
15520	JF924075	-1	-1
18460	JF924527	-1	-1
39	NP-Alpha-2.1 OTU8	-1	0.85
9799	JF924537	-1	-1
40	NP-Alpha-2.2	-1	0.8
41	NP-Alpha-2.2.1	-1	0.85
42	NP-Alpha-2.2.1 OTU1	-1	0.9
4169	JF924032	-1	-1
43	NP-Alpha-2.2.1 OTU2	-1	0.9
4161	JF924038	-1	-1
44	NP-Alpha-2.2.1 OTU3	-1	0.9
17965	JX537623	-1	-1
18893	JF924796	-1	-1
21606	JX537593	-1	-1
23916	JX537602	-1	-1
45	NP-Alpha-2.2.2	-1	0.85
46	NP-Alpha-2.2.2 OTU1	-1	0.9
14509	HM589852	-1	-1
47	NP-Alpha-2.2.2.1	-1	0.9
48	NP-Alpha-2.2.2.1.1	-1	0.95
49	NP-Alpha-2.2.2.1.1 OTU1	-1	0.97
1874	DQ148819	-1	-1
1931	GU364067	-1	-1
2228	GQ500232	-1	-1
2307	GU181778	-1	-1
2495	EU340537	-1	-1
3340	GU364105	-1	-1
3732	KF970628	-1	-1
4124	JN624344	-1	-1
4316	EU340542	-1	-1
4611	GU364054	-1	-1
4654	AB591994	-1	-1
5061	GU360790	-1	-1
5104	GU360895	-1	-1
5799	GU181728	-1	-1
5883	EU886150	-1	-1
6173	KC503198	-1	-1
6242	DQ148756	-1	-1
6329	KF970656	-1	-1
6579	JN375846	-1	-1
7046	KF438644	-1	-1
7152	GQ500313	-1	-1
7164	AB592058	-1	-1
7317	EU886021	-1	-1
7408	GQ500533	-1	-1
7702	GQ500185	-1	-1
8044	GQ500397	-1	-1
8073	GU364080	-1	-1
8127	GQ250738	-1	-1
8309	GQ500216	-1	-1
8871	FJ615401	-1	-1
8960	EU340494	-1	-1
8963	EU340490	-1	-1
8964	EU340491	-1	-1
9212	GQ500294	-1	-1
9214	GQ500292	-1	-1
9560	GQ500152	-1	-1
9974	EU239000	-1	-1
10606	KF970681	-1	-1
10648	GQ500366	-1	-1
10744	JF719176	-1	-1
10886	GQ500543	-1	-1
10889	GQ500545	-1	-1
10974	KC349273	-1	-1
11521	KC857536	-1	-1
11717	AB592052	-1	-1
11718	AB592050	-1	-1
11729	AB592055	-1	-1
12414	KJ549562	-1	-1
12561	EU239058	-1	-1
12844	JN624357	-1	-1
13318	GU181673	-1	-1
13424	EU886045	-1	-1
13501	GU360909	-1	-1
13785	JF272625	-1	-1
14460	GU181730	-1	-1
14464	GU181735	-1	-1
14921	DQ148761	-1	-1
15211	FJ615321	-1	-1
15212	FJ615320	-1	-1
15340	KC596400	-1	-1
15345	JN375856	-1	-1
15466	JN624382	-1	-1
15467	JN624381	-1	-1
15546	GU363990	-1	-1
15596	KJ526741	-1	-1
15628	EU238999	-1	-1
15637	JN177535	-1	-1
15890	GQ500309	-1	-1
16747	GU364094	-1	-1
16770	GU181685	-1	-1
16784	GQ250722	-1	-1
16935	GU360951	-1	-1
16936	AB592069	-1	-1
16941	JQ396288	-1	-1
16973	FJ615398	-1	-1
16989	KC596386	-1	-1
17169	GU360833	-1	-1
17295	GU360852	-1	-1
17303	EU340505	-1	-1
17346	GU181563	-1	-1
18072	FJ799217	-1	-1
18251	GQ500145	-1	-1
19211	DQ148837	-1	-1
19253	GQ500350	-1	-1
19276	GU364045	-1	-1
19282	KC349143	-1	-1
19313	AB591986	-1	-1
19369	JF719169	-1	-1
19370	KF970639	-1	-1
19406	EU886063	-1	-1
19655	GU360754	-1	-1
19845	GU360887	-1	-1
20262	KC503217	-1	-1
20414	KF970555	-1	-1
20457	GQ500253	-1	-1
20459	GQ500256	-1	-1
20701	EU340555	-1	-1
20710	JF796145	-1	-1
21029	KF970641	-1	-1
21905	AB703979	-1	-1
22049	JF719133	-1	-1
22097	EU886035	-1	-1
22286	GQ250729	-1	-1
22446	GQ500197	-1	-1
22915	KC503222	-1	-1
23092	KC349231	-1	-1
23137	GU181707	-1	-1
23283	GU360877	-1	-1
23398	FJ615399	-1	-1
23851	FJ615337	-1	-1
24437	KF438664	-1	-1
24534	AB592076	-1	-1
24995	GU360746	-1	-1
50	NP-Alpha-2.2.2.1.1.1	-1	0.97
51	NP-Alpha-2.2.2.1.1.1 OTU1	-1	0.99
20708	JF796147	-1	-1
52	NP-Alpha-2.2.2.1.1.1 OTU2	-1	0.99
2178	KC596395	-1	-1
2181	KC596390	-1	-1
2831	KC857528	-1	-1
7312	EU886027	-1	-1
8259	FJ615387	-1	-1
8260	FJ615386	-1	-1
10850	DQ148769	-1	-1
22235	KC596361	-1	-1
53	NP-Alpha-2.2.2.1.1.1 OTU3	-1	0.99
8264	FJ615389	-1	-1
54	NP-Alpha-2.2.2.1.1.1 OTU4	-1	0.99
1657	JN934421	-1	-1
1671	JF272668	-1	-1
1674	JF272666	-1	-1
1675	JF272665	-1	-1
1771	AB592181	-1	-1
1777	AB592187	-1	-1
2020	JF719144	-1	-1
2186	KC596399	-1	-1
2500	EU340538	-1	-1
2896	AB591969	-1	-1
2899	AB591966	-1	-1
2902	AB591963	-1	-1
2917	GQ250793	-1	-1
2918	GQ250792	-1	-1
2920	GQ250790	-1	-1
2923	GQ250795	-1	-1
2925	GQ250798	-1	-1
3210	JN375898	-1	-1
3213	JN375895	-1	-1
3268	FJ799229	-1	-1
3317	EU885999	-1	-1
3318	EU885998	-1	-1
3322	EU885997	-1	-1
3510	AB451495	-1	-1
3568	AB592222	-1	-1
3569	AB592224	-1	-1
3570	AB592227	-1	-1
3729	KF970621	-1	-1
3771	AB592022	-1	-1
3772	AB592021	-1	-1
3774	AB592026	-1	-1
3775	AB592025	-1	-1
3863	EU239063	-1	-1
4321	EU340544	-1	-1
4651	AB591999	-1	-1
5498	GQ250767	-1	-1
5523	JF719199	-1	-1
5526	JF719192	-1	-1
5882	EU886153	-1	-1
5884	EU886151	-1	-1
5886	EU886157	-1	-1
6037	JF796150	-1	-1
6111	AB592159	-1	-1
6113	AB592156	-1	-1
6114	AB592155	-1	-1
6227	AB592219	-1	-1
6232	AB592214	-1	-1
6557	KC596415	-1	-1
6558	KC596414	-1	-1
6559	KC596417	-1	-1
6561	KC596418	-1	-1
6940	AB592291	-1	-1
6942	AB592294	-1	-1
6945	AB592297	-1	-1
7159	AB592051	-1	-1
7283	JF719127	-1	-1
7314	EU886022	-1	-1
7316	EU886020	-1	-1
7419	GU181457	-1	-1
7440	KC596370	-1	-1
7673	GU360761	-1	-1
7708	EU886187	-1	-1
7709	EU886186	-1	-1
7748	JF272643	-1	-1
8105	KC596411	-1	-1
8106	KC596410	-1	-1
8108	GU181690	-1	-1
8111	GU181694	-1	-1
8117	KC596416	-1	-1
8265	FJ615388	-1	-1
8316	AB592315	-1	-1
8317	AB592314	-1	-1
8320	AB592310	-1	-1
8321	AB592312	-1	-1
8372	KC349221	-1	-1
8497	EU886101	-1	-1
8499	EU886103	-1	-1
8898	KC857540	-1	-1
9106	AB591967	-1	-1
9276	KC596421	-1	-1
9277	KC596422	-1	-1
9280	GU181795	-1	-1
9282	GU181790	-1	-1
9285	JN375870	-1	-1
9286	JN375873	-1	-1
9581	JF719206	-1	-1
9879	AB592007	-1	-1
9964	KF512357	-1	-1
10287	GU360737	-1	-1
10885	GQ500542	-1	-1
10946	AB592324	-1	-1
10947	AB592325	-1	-1
11527	KC857530	-1	-1
11590	AB591979	-1	-1
11599	GQ250780	-1	-1
11600	GQ250781	-1	-1
11602	GQ250785	-1	-1
11603	GQ250786	-1	-1
11605	GQ250788	-1	-1
11881	AB305362	-1	-1
11979	FJ799235	-1	-1
12203	AB592176	-1	-1
12205	AB592170	-1	-1
12207	AB592172	-1	-1
12210	AB592179	-1	-1
12306	AB592235	-1	-1
12307	AB592232	-1	-1
12408	KJ549564	-1	-1
12411	KJ549567	-1	-1
12435	KF970635	-1	-1
12475	AB592032	-1	-1
12478	AB592035	-1	-1
12479	AB592036	-1	-1
12480	AB592037	-1	-1
12663	JF272702	-1	-1
13417	GU270264	-1	-1
13419	GU270261	-1	-1
13425	EU886046	-1	-1
13476	EU810232	-1	-1
13624	KC349289	-1	-1
14088	AB703988	-1	-1
14182	GQ250759	-1	-1
14228	JF719186	-1	-1
14229	JF719187	-1	-1
14230	JF719184	-1	-1
14235	JF719188	-1	-1
14279	AB591973	-1	-1
14459	GU181732	-1	-1
14556	EU886160	-1	-1
14721	GQ500418	-1	-1
15104	KC349197	-1	-1
15259	EU886090	-1	-1
15260	EU886097	-1	-1
15261	EU886095	-1	-1
15334	KC596409	-1	-1
15336	KC596407	-1	-1
15337	KC596404	-1	-1
15341	KC596401	-1	-1
15722	AB592267	-1	-1
15984	KF512379	-1	-1
15990	KF512371	-1	-1
15992	KF512373	-1	-1
16060	EU886012	-1	-1
16061	EU886011	-1	-1
16062	EU886010	-1	-1
16065	EU886014	-1	-1
16066	EU886019	-1	-1
16067	EU886018	-1	-1
16572	AB592191	-1	-1
16575	AB592196	-1	-1
16727	GQ500387	-1	-1
16783	GQ250725	-1	-1
16940	JQ396289	-1	-1
16966	FJ615390	-1	-1
17075	AB592308	-1	-1
17111	KC349253	-1	-1
17150	GU181761	-1	-1
17258	EU886115	-1	-1
17351	GU181569	-1	-1
17704	JN375926	-1	-1
17927	FJ615315	-1	-1
17928	FJ615316	-1	-1
17929	FJ615317	-1	-1
19201	KF970696	-1	-1
19311	AB591982	-1	-1
19312	AB591984	-1	-1
19355	KF970634	-1	-1
19365	JF719161	-1	-1
19465	EU810213	-1	-1
20113	GU181554	-1	-1
20243	GQ250770	-1	-1
20706	EU340553	-1	-1
20779	AB592162	-1	-1
20781	AB592160	-1	-1
20783	AB592165	-1	-1
20909	AB592201	-1	-1
20910	AB592200	-1	-1
20968	LK055968	-1	-1
21694	AB592283	-1	-1
21695	AB592282	-1	-1
21696	AB592286	-1	-1
21697	AB592289	-1	-1
21897	AB936827	-1	-1
22050	JF719132	-1	-1
22051	JF719131	-1	-1
22056	JF719134	-1	-1
22094	EU886031	-1	-1
22185	GU360935	-1	-1
22233	KC596363	-1	-1
22484	JF272630	-1	-1
22870	GQ250742	-1	-1
23138	GU181706	-1	-1
23143	GU181709	-1	-1
23144	GU181708	-1	-1
23204	EU886175	-1	-1
23289	GU360878	-1	-1
23381	FJ615391	-1	-1
23593	AB592033	-1	-1
23905	EU886080	-1	-1
23910	EU886087	-1	-1
23986	GU181788	-1	-1
24354	AB592273	-1	-1
24355	AB592270	-1	-1
24641	KF512363	-1	-1
24644	KF512366	-1	-1
24709	EU886004	-1	-1
24710	EU886005	-1	-1
55	NP-Alpha-2.2.2.1.1.1 OTU5	-1	0.99
2180	KC596393	-1	-1
4318	EU340546	-1	-1
7676	GU360764	-1	-1
9109	AB591964	-1	-1
16383	GU360753	-1	-1
16964	FJ615395	-1	-1
16988	KC596385	-1	-1
17926	FJ615314	-1	-1
17931	FJ615313	-1	-1
23853	FJ615335	-1	-1
56	NP-Alpha-2.2.2.1.1.2	-1	0.97
57	NP-Alpha-2.2.2.1.1.2 OTU1	-1	0.99
3266	FJ799225	-1	-1
58	NP-Alpha-2.2.2.1.1.2 OTU2	-1	0.99
4656	AB591993	-1	-1
5396	AB703991	-1	-1
8872	FJ615402	-1	-1
9579	JF719204	-1	-1
10602	KF970685	-1	-1
10749	JF719171	-1	-1
10751	JF719178	-1	-1
10784	EU886078	-1	-1
15262	EU886094	-1	-1
16828	JF719152	-1	-1
17069	AB592302	-1	-1
17930	FJ615312	-1	-1
20571	EU886148	-1	-1
20709	JF796146	-1	-1
20711	JF796149	-1	-1
21946	AB592049	-1	-1
22095	EU886030	-1	-1
23907	EU886083	-1	-1
23974	KC349250	-1	-1
59	NP-Alpha-2.2.2.1.1.2 OTU3	-1	0.99
2827	KC857524	-1	-1
13429	EU886042	-1	-1
14091	AB703986	-1	-1
15777	GQ500246	-1	-1
17297	GU360854	-1	-1
22096	EU886033	-1	-1
60	NP-Alpha-2.2.2.1.1.3	-1	0.97
61	NP-Alpha-2.2.2.1.1.3 OTU1	-1	0.99
3337	GU364101	-1	-1
5889	EU886159	-1	-1
19654	GU360756	-1	-1
62	NP-Alpha-2.2.2.1.1.3 OTU2	-1	0.99
11522	KC857537	-1	-1
63	NP-Alpha-2.2.2.1.1.3.1	-1	0.99
64	NP-Alpha-2.2.2.1.1.3.1 OTU1	-1	1.0
10270	AB305370	-1	-1
65	NP-Alpha-2.2.2.1.1.3.1 OTU2	-1	1.0
8896	KC857542	-1	-1
66	NP-Alpha-2.2.2.1.1.3.1 OTU3	-1	1.0
5394	AB703993	-1	-1
8370	KC349227	-1	-1
11526	KC857533	-1	-1
11906	KF901071	-1	-1
19314	AB591989	-1	-1
22047	JF719139	-1	-1
67	NP-Alpha-2.2.2.1.1.3.2	-1	0.99
68	NP-Alpha-2.2.2.1.1.3.2 OTU1	-1	1.0
2115	JQ396292	-1	-1
7287	GU270243	-1	-1
8261	FJ615383	-1	-1
8262	FJ615382	-1	-1
9564	GQ500159	-1	-1
12129	GQ500423	-1	-1
14037	DQ148851	-1	-1
22183	GU360937	-1	-1
69	NP-Alpha-2.2.2.1.1.3.2 OTU2	-1	1.0
2830	KC857529	-1	-1
6243	DQ148757	-1	-1
11528	KC857531	-1	-1
15989	KF512376	-1	-1
16779	GQ250728	-1	-1
16782	GQ250724	-1	-1
20922	DQ148748	-1	-1
21902	AB703974	-1	-1
23091	KC349233	-1	-1
24642	KF512360	-1	-1
70	NP-Alpha-2.2.2.1.1.3.2 OTU3	-1	1.0
2273	KC349248	-1	-1
7671	GU360763	-1	-1
11875	AB305367	-1	-1
16785	GQ250723	-1	-1
71	NP-Alpha-2.2.2.1.1.3.2 OTU4	-1	1.0
14427	KC349208	-1	-1
23989	GU181783	-1	-1
72	NP-Alpha-2.2.2.1.1.3.2 OTU5	-1	1.0
11524	KC857535	-1	-1
14458	GU181738	-1	-1
24645	KF512367	-1	-1
73	NP-Alpha-2.2.2.1.1.3.2 OTU6	-1	1.0
15986	KF512375	-1	-1
74	NP-Alpha-2.2.2.1.1.3.3	-1	0.99
75	NP-Alpha-2.2.2.1.1.3.3 OTU1	-1	1.0
1770	AB592180	-1	-1
2171	KF970530	-1	-1
2924	GQ250794	-1	-1
3725	KF970626	-1	-1
3773	AB592020	-1	-1
3776	AB592029	-1	-1
3777	AB592028	-1	-1
4607	KF512359	-1	-1
4608	KF512358	-1	-1
5392	AB703995	-1	-1
5528	JF719194	-1	-1
5530	JF719196	-1	-1
6229	AB592210	-1	-1
6681	KJ509731	-1	-1
6683	KJ509732	-1	-1
6944	AB592296	-1	-1
6947	AB592299	-1	-1
7677	GU360765	-1	-1
7828	KF970571	-1	-1
8126	GQ250739	-1	-1
8318	AB592317	-1	-1
8496	EU886108	-1	-1
9404	KJ509708	-1	-1
9406	KJ509706	-1	-1
9661	AB592241	-1	-1
9966	KF512354	-1	-1
10352	JF272676	-1	-1
10842	EU810209	-1	-1
10951	AB592321	-1	-1
10952	AB592322	-1	-1
12061	GU364131	-1	-1
12310	AB592231	-1	-1
12409	KJ549565	-1	-1
12413	KJ549561	-1	-1
12440	KF970632	-1	-1
12444	KF970638	-1	-1
12481	AB592038	-1	-1
14183	GQ250758	-1	-1
14551	EU886166	-1	-1
14628	GU364145	-1	-1
14914	DQ148768	-1	-1
14920	DQ148762	-1	-1
15470	KJ509729	-1	-1
15471	KJ509727	-1	-1
15472	KJ509724	-1	-1
15473	KJ509725	-1	-1
15474	KJ509722	-1	-1
15476	KJ509720	-1	-1
15719	AB592269	-1	-1
15725	AB592263	-1	-1
15985	KF512378	-1	-1
15988	KF512377	-1	-1
16821	JF719155	-1	-1
16968	FJ615392	-1	-1
16969	FJ615393	-1	-1
17072	AB592306	-1	-1
17707	JN375925	-1	-1
18144	GU364114	-1	-1
18527	AB592011	-1	-1
18899	AB305369	-1	-1
18900	AB305366	-1	-1
19204	KF970695	-1	-1
19948	EU864296	-1	-1
20419	KF970550	-1	-1
20656	JF272689	-1	-1
20780	AB592163	-1	-1
20784	AB592168	-1	-1
21035	KF970646	-1	-1
23021	KF970568	-1	-1
23759	HM369443	-1	-1
23760	HM369442	-1	-1
23850	FJ615336	-1	-1
24095	KJ509713	-1	-1
24097	KJ509711	-1	-1
24098	KJ509717	-1	-1
24269	JN177528	-1	-1
24640	KF512362	-1	-1
24647	KF512365	-1	-1
24707	EU886001	-1	-1
76	NP-Alpha-2.2.2.1.1.3.3 OTU2	-1	1.0
7675	GU360767	-1	-1
77	NP-Alpha-2.2.2.1.1.3.3 OTU3	-1	1.0
2110	JQ396294	-1	-1
78	NP-Alpha-2.2.2.1.1.3.3 OTU4	-1	1.0
2313	GU181773	-1	-1
2344	GU363968	-1	-1
2826	KC857525	-1	-1
3595	KC349311	-1	-1
4615	GU364053	-1	-1
5496	GQ250761	-1	-1
7672	GU360760	-1	-1
8373	KC349222	-1	-1
10665	GU364070	-1	-1
10666	GU364071	-1	-1
11757	FJ615377	-1	-1
13496	GU360905	-1	-1
13531	GQ500518	-1	-1
14090	AB703984	-1	-1
14390	GQ500271	-1	-1
14550	EU886167	-1	-1
14917	DQ148765	-1	-1
16284	KC349263	-1	-1
17105	KC349259	-1	-1
17924	FJ615318	-1	-1
17925	FJ615319	-1	-1
19628	KC349267	-1	-1
20385	DQ148755	-1	-1
20714	GQ500439	-1	-1
20917	DQ148746	-1	-1
23139	GU181704	-1	-1
23142	GU181701	-1	-1
24708	EU886002	-1	-1
25000	GU360749	-1	-1
79	NP-Alpha-2.2.2.1.1.3.3 OTU5	-1	1.0
15338	KC596405	-1	-1
20631	GU364124	-1	-1
80	NP-Alpha-2.2.2.1.2	-1	0.95
81	NP-Alpha-2.2.2.1.2 OTU1	-1	0.97
21941	AB592040	-1	-1
82	NP-Alpha-2.2.2.1.2 OTU2	-1	0.97
14089	AB703989	-1	-1
83	NP-Alpha-2.2.2.1.2 OTU3	-1	0.97
5397	AB703990	-1	-1
84	NP-Alpha-2.2.2.1.2 OTU4	-1	0.97
8630	GU181551	-1	-1
16827	JF719153	-1	-1
19364	JF719167	-1	-1
19463	EU810214	-1	-1
85	NP-Alpha-2.2.2.1.2 OTU5	-1	0.97
3688	KJ549572	-1	-1
4798	EU810220	-1	-1
4799	EU810226	-1	-1
5178	EU016635	-1	-1
5390	AB703997	-1	-1
5497	GQ250766	-1	-1
9806	KJ549554	-1	-1
10204	AB451503	-1	-1
12439	KF970631	-1	-1
86	NP-Alpha-2.2.2.1.2 OTU6	-1	0.97
23903	EU886088	-1	-1
87	NP-Alpha-2.2.2.1.2 OTU7	-1	0.97
2232	GQ500237	-1	-1
13623	KC349288	-1	-1
23854	FJ615338	-1	-1
88	NP-Alpha-2.2.2.1.2 OTU8	-1	0.97
2018	JF719141	-1	-1
2019	JF719146	-1	-1
14171	GQ250757	-1	-1
17112	KC349252	-1	-1
17700	KF901191	-1	-1
19627	KC349266	-1	-1
89	NP-Alpha-2.2.2.1.2 OTU9	-1	0.97
5223	JN662455	-1	-1
5524	JF719198	-1	-1
14231	JF719185	-1	-1
19356	KF970636	-1	-1
19462	EU810217	-1	-1
90	NP-Alpha-2.2.2.1.2.1	-1	0.97
91	NP-Alpha-2.2.2.1.2.1 OTU1	-1	0.99
11756	FJ615376	-1	-1
92	NP-Alpha-2.2.2.1.2.1 OTU2	-1	0.99
11762	FJ615379	-1	-1
16384	GU360751	-1	-1
19842	AB591998	-1	-1
93	NP-Alpha-2.2.2.1.2.1 OTU3	-1	0.99
2887	JN375915	-1	-1
94	NP-Alpha-2.2.2.1.2.1 OTU4	-1	0.99
11313	KJ549584	-1	-1
95	NP-Alpha-2.2.2.1.2.1 OTU5	-1	0.99
3265	FJ799226	-1	-1
96	NP-Alpha-2.2.2.1.2.1 OTU6	-1	0.99
1775	AB592185	-1	-1
1949	GQ250719	-1	-1
1956	GQ250716	-1	-1
2016	JF719142	-1	-1
2017	JF719140	-1	-1
2021	JF719145	-1	-1
2168	KF970533	-1	-1
2174	KF970534	-1	-1
2182	KC596391	-1	-1
2270	KC349244	-1	-1
2415	EU886122	-1	-1
2416	EU886120	-1	-1
2420	EU886124	-1	-1
2499	EU340539	-1	-1
2526	GQ500451	-1	-1
2529	GU181570	-1	-1
2554	KF970549	-1	-1
2559	KF970705	-1	-1
2758	DQ148723	-1	-1
2829	KC857526	-1	-1
2885	JN375918	-1	-1
2888	JN375914	-1	-1
2919	GQ250791	-1	-1
2921	GQ250797	-1	-1
3156	JX015256	-1	-1
3212	JN375897	-1	-1
3291	IMG3472524	-1	-1
3323	EU885996	-1	-1
3467	GQ500177	-1	-1
3573	AB592228	-1	-1
3596	KC349314	-1	-1
3600	IMG3477056	-1	-1
3629	LK055980	-1	-1
3689	KJ549571	-1	-1
3693	KJ549579	-1	-1
3727	KF970623	-1	-1
3770	AB592023	-1	-1
4081	EF414242	-1	-1
4652	AB591996	-1	-1
4653	AB591997	-1	-1
4657	AB591990	-1	-1
4796	EU810222	-1	-1
4816	GU360910	-1	-1
4855	GQ500567	-1	-1
4943	KC349298	-1	-1
4949	KC349296	-1	-1
5036	GU360944	-1	-1
5110	JF272615	-1	-1
5186	EU864289	-1	-1
5295	IMG3474369	-1	-1
5448	KF901151	-1	-1
5490	GQ250769	-1	-1
5495	GQ250763	-1	-1
5499	GQ250765	-1	-1
5675	KF970545	-1	-1
5722	GQ500260	-1	-1
5758	KC349219	-1	-1
5802	GU181726	-1	-1
5839	ARWQ000001	-1	-1
5885	EU886156	-1	-1
5887	EU886154	-1	-1
6036	EU340548	-1	-1
6039	JF796153	-1	-1
6041	JF796159	-1	-1
6230	AB592212	-1	-1
6231	AB592213	-1	-1
6330	KF970657	-1	-1
6941	AB592293	-1	-1
6943	AB592295	-1	-1
6946	AB592298	-1	-1
6953	IMG7291947	-1	-1
7231	JF719135	-1	-1
7282	JF719126	-1	-1
7311	EU886026	-1	-1
7315	EU886023	-1	-1
7399	GU360928	-1	-1
7670	GU360768	-1	-1
7751	JF272644	-1	-1
7784	GU453887	-1	-1
8095	AB592257	-1	-1
8109	GU181692	-1	-1
8110	GU181695	-1	-1
8120	GQ250731	-1	-1
8121	GQ250730	-1	-1
8122	GQ250733	-1	-1
8123	GQ250732	-1	-1
8125	GQ250736	-1	-1
8263	FJ615380	-1	-1
8307	GQ500218	-1	-1
8319	AB592316	-1	-1
8322	AB592319	-1	-1
8323	AB592318	-1	-1
8368	KC349228	-1	-1
8498	EU886100	-1	-1
8624	GQ500474	-1	-1
9287	KF901003	-1	-1
9371	EF106946	-1	-1
9582	JF719201	-1	-1
9584	JF719203	-1	-1
9663	AB592248	-1	-1
9670	JF272638	-1	-1
9811	KJ549553	-1	-1
9873	AB592008	-1	-1
9878	AB592004	-1	-1
10206	AB451501	-1	-1
10608	KF970683	-1	-1
10609	KF970682	-1	-1
10743	JF719177	-1	-1
10779	EU886077	-1	-1
10783	EU886079	-1	-1
10903	KF970525	-1	-1
10950	AB592320	-1	-1
11028	GU181744	-1	-1
11418	GU811422	-1	-1
11591	AB591974	-1	-1
11594	AB591977	-1	-1
11758	FJ615374	-1	-1
11759	FJ615372	-1	-1
11978	FJ799234	-1	-1
12111	FJ227862	-1	-1
12117	JF796172	-1	-1
12122	JF796179	-1	-1
12188	GQ500166	-1	-1
12202	AB592177	-1	-1
12309	AB592230	-1	-1
12416	KJ549568	-1	-1
12437	KF970637	-1	-1
12438	KF970630	-1	-1
12441	KF970633	-1	-1
12474	AB592031	-1	-1
12554	EU239052	-1	-1
12555	EU239051	-1	-1
12556	EU239050	-1	-1
12662	JF272700	-1	-1
13283	KC349160	-1	-1
13500	GU360908	-1	-1
13784	JF272626	-1	-1
14149	GU453901	-1	-1
14150	GU453902	-1	-1
14151	GU453905	-1	-1
14153	GU453906	-1	-1
14232	JF719182	-1	-1
14233	JF719180	-1	-1
14234	JF719181	-1	-1
14236	JF719189	-1	-1
14435	JX015248	-1	-1
14548	EU886169	-1	-1
14552	EU886165	-1	-1
14553	EU886163	-1	-1
15088	KF900510	-1	-1
15207	FJ615325	-1	-1
15208	FJ615324	-1	-1
15210	FJ615326	-1	-1
15255	EU886099	-1	-1
15256	EU886098	-1	-1
15258	EU886091	-1	-1
15335	KC596406	-1	-1
15352	JN375859	-1	-1
15465	JN624384	-1	-1
15586	DQ148697	-1	-1
15597	KJ526740	-1	-1
15625	EU238992	-1	-1
15724	AB592260	-1	-1
15891	GQ500300	-1	-1
16063	EU886017	-1	-1
16064	EU886015	-1	-1
16385	GU360750	-1	-1
16412	EU886192	-1	-1
16452	JF272659	-1	-1
16453	JF272657	-1	-1
16454	JF272655	-1	-1
16455	JF272653	-1	-1
16480	GU453875	-1	-1
16482	GU453877	-1	-1
16573	AB592190	-1	-1
16574	AB592197	-1	-1
16576	AB592195	-1	-1
16577	AB592194	-1	-1
16781	GQ250726	-1	-1
16787	GQ250721	-1	-1
16819	JF719159	-1	-1
16820	JF719158	-1	-1
16822	JF719154	-1	-1
16823	JF719157	-1	-1
16824	JF719156	-1	-1
16825	JF719151	-1	-1
16826	JF719150	-1	-1
16919	EU885648	-1	-1
16937	JQ396280	-1	-1
17062	GQ500222	-1	-1
17066	GQ500226	-1	-1
17070	AB592300	-1	-1
17073	AB592307	-1	-1
17076	AB592309	-1	-1
17106	KC349258	-1	-1
17115	KC349257	-1	-1
17156	GU181768	-1	-1
17259	EU886112	-1	-1
17260	EU886113	-1	-1
17298	GU360855	-1	-1
17305	EU340501	-1	-1
17348	GU181561	-1	-1
17350	GU181565	-1	-1
17702	JN375920	-1	-1
17703	JN375921	-1	-1
18014	JN375883	-1	-1
18302	EU049842	-1	-1
18525	AB592013	-1	-1
18526	AB592010	-1	-1
18528	AB592018	-1	-1
18728	KF901094	-1	-1
18907	AB305361	-1	-1
19200	KF970690	-1	-1
19208	DQ148832	-1	-1
19308	AB591981	-1	-1
19309	AB591980	-1	-1
19310	AB591983	-1	-1
19361	JF719164	-1	-1
19366	JF719162	-1	-1
19367	JF719163	-1	-1
19461	EU810216	-1	-1
19464	EU810212	-1	-1
19630	KC349269	-1	-1
19662	GU181751	-1	-1
19666	GU181755	-1	-1
19675	GU360758	-1	-1
19846	GU360886	-1	-1
19851	AB591992	-1	-1
19852	GU360889	-1	-1
19944	EU864299	-1	-1
19945	EU864298	-1	-1
19946	EU864295	-1	-1
19947	EU864294	-1	-1
19949	EU864291	-1	-1
19950	EU864290	-1	-1
20651	JF272682	-1	-1
20657	JF272688	-1	-1
20675	KC349292	-1	-1
20782	AB592167	-1	-1
20785	AB592169	-1	-1
20821	AB592199	-1	-1
20838	AB592192	-1	-1
20906	AB592209	-1	-1
20916	DQ148747	-1	-1
21032	KF970645	-1	-1
21034	KF970647	-1	-1
21037	KF970648	-1	-1
21131	EU239047	-1	-1
21132	EU239048	-1	-1
21133	EU239049	-1	-1
22053	JF719137	-1	-1
22054	JF719136	-1	-1
22098	EU886037	-1	-1
22099	EU886036	-1	-1
22159	GU811588	-1	-1
22186	GU360934	-1	-1
22232	KC596366	-1	-1
22237	KC596368	-1	-1
22294	GQ250720	-1	-1
22417	GU360770	-1	-1
22445	GQ500194	-1	-1
22483	JF272636	-1	-1
22869	GQ250741	-1	-1
23089	KC349238	-1	-1
23090	KC349234	-1	-1
23131	EU864303	-1	-1
23132	EU864302	-1	-1
23133	EU864301	-1	-1
23140	GU181703	-1	-1
23141	GU181702	-1	-1
23207	EU886172	-1	-1
23287	GU360873	-1	-1
23339	GU181549	-1	-1
23345	GU181543	-1	-1
23346	GU181542	-1	-1
23347	GU181545	-1	-1
23519	KC596388	-1	-1
23676	KF970679	-1	-1
23906	EU886081	-1	-1
23908	EU886085	-1	-1
23909	EU886086	-1	-1
23979	KC349255	-1	-1
23996	JN375868	-1	-1
24072	EF106935	-1	-1
24073	EF106937	-1	-1
24182	EF414234	-1	-1
24352	AB592278	-1	-1
24356	AB592271	-1	-1
24357	AB592276	-1	-1
24359	AB592274	-1	-1
24706	EU886000	-1	-1
24711	EU886006	-1	-1
24712	EU886008	-1	-1
24754	GU811573	-1	-1
24867	EF414237	-1	-1
24994	GU360745	-1	-1
97	NP-Alpha-2.2.2.1.2.1 OTU7	-1	0.99
19629	KC349268	-1	-1
98	NP-Alpha-2.2.2.1.2.1 OTU8	-1	0.99
2824	KC857523	-1	-1
99	NP-Alpha-2.2.2.1.2.2	-1	0.97
100	NP-Alpha-2.2.2.1.2.2 OTU1	-1	0.99
18827	EU490367	-1	-1
101	NP-Alpha-2.2.2.1.2.2 OTU10	-1	0.99
5527	JF719195	-1	-1
9558	GQ500150	-1	-1
9585	JF719202	-1	-1
9658	AB592245	-1	-1
10610	KF970688	-1	-1
19202	KF970697	-1	-1
102	NP-Alpha-2.2.2.1.2.2 OTU11	-1	0.99
2176	KC596396	-1	-1
103	NP-Alpha-2.2.2.1.2.2 OTU2	-1	0.99
2890	JN375912	-1	-1
2904	AB591961	-1	-1
22092	EU886039	-1	-1
104	NP-Alpha-2.2.2.1.2.2 OTU3	-1	0.99
2828	KC857527	-1	-1
4752	EU886054	-1	-1
4754	EU886052	-1	-1
6371	KC349183	-1	-1
11016	GU181749	-1	-1
13423	EU886049	-1	-1
13887	JN662446	-1	-1
105	NP-Alpha-2.2.2.1.2.2 OTU4	-1	0.99
20712	JF796148	-1	-1
22205	GQ500502	-1	-1
106	NP-Alpha-2.2.2.1.2.2 OTU5	-1	0.99
1950	GQ250718	-1	-1
2146	GQ500550	-1	-1
2274	KC349249	-1	-1
2310	GU181777	-1	-1
2311	GU181774	-1	-1
2825	KC857522	-1	-1
4618	KC349152	-1	-1
4942	KC349299	-1	-1
4950	KC349291	-1	-1
5354	GU066846	-1	-1
5753	KC349217	-1	-1
5756	KC349213	-1	-1
5881	EU886152	-1	-1
6292	GU811329	-1	-1
7313	EU886025	-1	-1
7539	JF715907	-1	-1
10978	KC349277	-1	-1
10980	KC349274	-1	-1
11520	KC857539	-1	-1
14096	AB703983	-1	-1
16933	JQ396285	-1	-1
17041	AB592057	-1	-1
17152	GU181763	-1	-1
19255	GQ500359	-1	-1
19664	GU181753	-1	-1
19668	GU181757	-1	-1
20242	GQ250771	-1	-1
20725	GU181514	-1	-1
21473	KC349297	-1	-1
22009	GU181662	-1	-1
23991	GU181780	-1	-1
24533	AB592075	-1	-1
25010	GU181678	-1	-1
107	NP-Alpha-2.2.2.1.2.2 OTU6	-1	0.99
17167	GU360832	-1	-1
108	NP-Alpha-2.2.2.1.2.2 OTU7	-1	0.99
2185	KC596398	-1	-1
4317	EU340541	-1	-1
8966	EU340498	-1	-1
9965	KF512356	-1	-1
20704	EU340551	-1	-1
109	NP-Alpha-2.2.2.1.2.2 OTU8	-1	0.99
15987	KF512374	-1	-1
15991	KF512370	-1	-1
24646	KF512364	-1	-1
110	NP-Alpha-2.2.2.1.2.2 OTU9	-1	0.99
1673	JF272667	-1	-1
1767	AB592188	-1	-1
1768	AB592189	-1	-1
1881	GU181562	-1	-1
1955	GQ250717	-1	-1
2144	GQ500556	-1	-1
2271	KC349242	-1	-1
2272	KC349240	-1	-1
2496	EU340536	-1	-1
2528	GQ500456	-1	-1
2897	AB591968	-1	-1
2922	GQ250796	-1	-1
3109	FJ615369	-1	-1
3110	FJ615368	-1	-1
3113	FJ615363	-1	-1
3114	FJ615365	-1	-1
3115	FJ615364	-1	-1
3116	FJ615367	-1	-1
3117	FJ615366	-1	-1
3211	JN375892	-1	-1
3267	FJ799222	-1	-1
3339	GU364104	-1	-1
3420	JF796160	-1	-1
3421	JF796163	-1	-1
3462	GQ500178	-1	-1
3512	AB451497	-1	-1
3565	AB592221	-1	-1
3567	AB592223	-1	-1
3572	AB592229	-1	-1
3597	KC349317	-1	-1
3728	KF970622	-1	-1
3864	EU239061	-1	-1
4109	GU364158	-1	-1
4119	JN624342	-1	-1
4126	GU364152	-1	-1
4201	JF272698	-1	-1
4319	EU340547	-1	-1
4529	DQ148828	-1	-1
4617	GU364059	-1	-1
5388	AB703999	-1	-1
5494	GQ250762	-1	-1
5511	KC503207	-1	-1
5602	AB592215	-1	-1
5888	EU886155	-1	-1
5968	GU360817	-1	-1
5973	JF272693	-1	-1
6038	JF796151	-1	-1
6044	GQ500405	-1	-1
7538	JF715906	-1	-1
7604	KC503146	-1	-1
7627	AB645437	-1	-1
7674	GU360766	-1	-1
7701	GQ500184	-1	-1
7747	JF272640	-1	-1
7752	JF272647	-1	-1
7778	GU453880	-1	-1
7779	GU453881	-1	-1
7783	GU453886	-1	-1
8074	GU364086	-1	-1
8112	GU181697	-1	-1
8113	GU181696	-1	-1
8124	GQ250734	-1	-1
8312	GQ500212	-1	-1
8347	JX015241	-1	-1
8371	KC349220	-1	-1
8374	KC349223	-1	-1
8408	GU181717	-1	-1
8500	EU886102	-1	-1
8559	GU364162	-1	-1
8622	GQ500479	-1	-1
8961	EU340495	-1	-1
8965	EU340493	-1	-1
9289	KF901001	-1	-1
9578	JF719205	-1	-1
9580	JF719207	-1	-1
9583	JF719200	-1	-1
9662	AB592249	-1	-1
10288	GU360739	-1	-1
10647	GQ500361	-1	-1
10745	JF719175	-1	-1
10746	JF719174	-1	-1
10748	JF719172	-1	-1
10949	AB592327	-1	-1
10981	KC349279	-1	-1
10982	KC349278	-1	-1
11021	GU181743	-1	-1
11410	GU811428	-1	-1
11413	GU811425	-1	-1
11525	KC857532	-1	-1
11593	AB591976	-1	-1
11760	FJ615370	-1	-1
11823	GQ500241	-1	-1
11980	FJ799230	-1	-1
11981	FJ799232	-1	-1
12056	GU364139	-1	-1
12201	AB592174	-1	-1
12204	AB592171	-1	-1
12303	AB592236	-1	-1
12304	AB592237	-1	-1
12410	KJ549566	-1	-1
12477	AB592034	-1	-1
12557	EU239056	-1	-1
12558	EU239055	-1	-1
12559	EU239054	-1	-1
13022	KF970564	-1	-1
13255	GQ500335	-1	-1
13282	KC349162	-1	-1
13427	EU886040	-1	-1
13428	EU886041	-1	-1
13528	GQ500511	-1	-1
13629	KC349283	-1	-1
13792	JF272628	-1	-1
14152	GU453907	-1	-1
14555	EU886161	-1	-1
14717	GQ500412	-1	-1
14918	DQ148764	-1	-1
14919	DQ148763	-1	-1
15031	KF970669	-1	-1
15545	GU363999	-1	-1
15584	DQ148691	-1	-1
15587	DQ148696	-1	-1
15624	EU238993	-1	-1
15626	EU238994	-1	-1
16059	EU886013	-1	-1
16387	GU360759	-1	-1
16478	GU453879	-1	-1
16481	GU453874	-1	-1
16923	EU885640	-1	-1
16934	JQ396284	-1	-1
17074	AB592304	-1	-1
17349	GU181567	-1	-1
17823	GQ500167	-1	-1
18363	KC349301	-1	-1
18832	JN624374	-1	-1
19214	DQ148834	-1	-1
19283	KC349142	-1	-1
19362	JF719165	-1	-1
19363	JF719166	-1	-1
19368	JF719168	-1	-1
19401	GU270281	-1	-1
19622	KC349260	-1	-1
19653	GU360757	-1	-1
19849	GU360881	-1	-1
19850	GU360880	-1	-1
19952	EU864292	-1	-1
20116	GU181555	-1	-1
20168	EU239059	-1	-1
20375	DQ148754	-1	-1
20418	KF970551	-1	-1
20454	GQ500258	-1	-1
20455	GQ500259	-1	-1
20630	GU364129	-1	-1
20641	GU360808	-1	-1
20649	JF272686	-1	-1
20907	AB592203	-1	-1
21031	KF970642	-1	-1
21036	KF970649	-1	-1
21936	AB592045	-1	-1
21958	GU364039	-1	-1
21963	KC349179	-1	-1
21964	KC349174	-1	-1
22052	JF719130	-1	-1
22416	GU360771	-1	-1
22530	GU453893	-1	-1
22532	GU453897	-1	-1
22534	GU453898	-1	-1
22840	GU453914	-1	-1
22841	GU453915	-1	-1
22842	GU453912	-1	-1
22843	GU453913	-1	-1
23042	GQ500201	-1	-1
23048	GQ500209	-1	-1
23136	EU864304	-1	-1
23178	JQ396282	-1	-1
23285	GU360875	-1	-1
23288	GU360870	-1	-1
23343	GQ500469	-1	-1
23679	KF970674	-1	-1
23855	FJ615339	-1	-1
23897	GQ500280	-1	-1
24358	AB592277	-1	-1
24562	IMG8307740	-1	-1
24998	GU360743	-1	-1
111	NP-Alpha-2.2.2.1.2.3	-1	0.97
112	NP-Alpha-2.2.2.1.2.3 OTU1	-1	0.99
5389	AB703998	-1	-1
113	NP-Alpha-2.2.2.1.2.3 OTU2	-1	0.99
1772	AB592182	-1	-1
2414	EU886123	-1	-1
3509	AB451499	-1	-1
3685	KJ549575	-1	-1
3731	KF970629	-1	-1
5391	AB703996	-1	-1
8495	EU886109	-1	-1
8501	EU886105	-1	-1
9808	KJ549556	-1	-1
10269	AB305371	-1	-1
10747	JF719173	-1	-1
14549	EU886168	-1	-1
15629	EU238998	-1	-1
17261	EU886110	-1	-1
17264	EU886119	-1	-1
23202	EU886179	-1	-1
114	NP-Alpha-2.2.2.1.2.3 OTU3	-1	0.99
2419	EU886125	-1	-1
115	NP-Alpha-2.2.2.1.2.3 OTU4	-1	0.99
4797	EU810221	-1	-1
10271	AB305372	-1	-1
21899	AB936826	-1	-1
116	NP-Alpha-2.2.2.1.2.4	-1	0.97
117	NP-Alpha-2.2.2.1.2.4 OTU1	-1	0.99
7705	EU886183	-1	-1
16410	EU886194	-1	-1
118	NP-Alpha-2.2.2.1.2.4 OTU2	-1	0.99
2884	JN375919	-1	-1
9092	FJ888610	-1	-1
119	NP-Alpha-2.2.2.1.2.4 OTU3	-1	0.99
1776	AB592186	-1	-1
2886	JN375916	-1	-1
3458	KF900722	-1	-1
3511	AB451496	-1	-1
3683	KJ549577	-1	-1
3684	KJ549576	-1	-1
3694	KJ549578	-1	-1
4518	IMG3184562	-1	-1
4800	EU810228	-1	-1
5179	EU016631	-1	-1
5395	AB703992	-1	-1
5525	JF719190	-1	-1
5529	JF719197	-1	-1
7278	JF719128	-1	-1
7704	EU886180	-1	-1
7706	EU886182	-1	-1
7707	EU886184	-1	-1
7710	EU886189	-1	-1
8502	EU886104	-1	-1
8503	EU886106	-1	-1
9805	KJ549555	-1	-1
10203	AB451502	-1	-1
10604	KF970687	-1	-1
10750	JF719179	-1	-1
10948	AB592326	-1	-1
12412	KJ549560	-1	-1
12415	KJ549563	-1	-1
14554	EU886162	-1	-1
15627	EU238997	-1	-1
16411	EU886195	-1	-1
16413	EU886193	-1	-1
16414	EU886191	-1	-1
17256	EU886117	-1	-1
17257	EU886114	-1	-1
17263	EU886118	-1	-1
17701	JN375923	-1	-1
17706	JN375924	-1	-1
18523	AB592014	-1	-1
18898	AB305368	-1	-1
19466	EU810211	-1	-1
19468	EU810219	-1	-1
19951	EU864293	-1	-1
22048	JF719138	-1	-1
23135	EU864305	-1	-1
23174	JQ396286	-1	-1
23203	EU886174	-1	-1
23205	EU886176	-1	-1
23206	EU886177	-1	-1
24353	AB592272	-1	-1
120	NP-Alpha-2.2.2.1.2.Incertae	-1	0.97
121	sedis	-1	0.99
122	NP-Alpha-2.2.2.1.2.Incertae (sedis)	-1	1.0
123	sedis OTU1	-1	0
2823	KC857521	-1	-1
124	sedis OTU2	-1	0
8897	KC857541	-1	-1
125	NP-Alpha-2.2.2.Incertae	-1	0.9
126	sedis (NP-Alpha-2.2.2.Incertae)	-1	0.95
127	NP-Alpha-2.2.2.Incertae (sedis (NP-Alpha-2.2.2.Incertae))	-1	0.97
128	sedis OTU1 (NP-Alpha-2.2.2.Incertae (sedis (NP-Alpha-2.2.2.Incertae)))	-1	0.99
24951	JF924000	-1	-1
129	sedis OTU2 (NP-Alpha-2.2.2.Incertae (sedis (NP-Alpha-2.2.2.Incertae)))	-1	0.99
18897	JF924798	-1	-1
20157	JX537755	-1	-1
130	NP-Alpha-2.2.3	-1	0.85
131	NP-Alpha-2.2.3.1	-1	0.9
132	NP-Alpha-2.2.3.1 OTU1	-1	0.95
3085	JF924178	-1	-1
3663	KF438639	-1	-1
7372	EU025143	-1	-1
7377	EU025144	-1	-1
7986	JF924260	-1	-1
8060	JX537714	-1	-1
9683	KC735594	-1	-1
9788	JF924681	-1	-1
12396	KF438625	-1	-1
12397	KF438627	-1	-1
12656	JF924203	-1	-1
13217	JF924279	-1	-1
14012	JF924679	-1	-1
14175	JQ886294	-1	-1
16734	JX537700	-1	-1
18465	JF924520	-1	-1
21044	JX537492	-1	-1
21245	JF924216	-1	-1
22364	KF438595	-1	-1
133	NP-Alpha-2.2.3.1 OTU2	-1	0.95
1626	JX537520	-1	-1
4001	JF924235	-1	-1
7715	JX537506	-1	-1
8234	JF924197	-1	-1
9457	JX537511	-1	-1
11731	JF924164	-1	-1
12074	KF438588	-1	-1
14108	JX537731	-1	-1
18512	JF924244	-1	-1
21207	JX537654	-1	-1
24149	JF924080	-1	-1
134	NP-Alpha-2.2.3.1 OTU3	-1	0.95
9686	KC735591	-1	-1
9688	KC735593	-1	-1
9689	KC735592	-1	-1
135	NP-Alpha-2.2.3.2	-1	0.9
136	NP-Alpha-2.2.3.2 OTU1	-1	0.95
2049	DQ501147	-1	-1
7648	DQ148625	-1	-1
7649	DQ148623	-1	-1
11990	DQ501072	-1	-1
14559	DQ501023	-1	-1
14560	DQ501022	-1	-1
14561	DQ501021	-1	-1
14567	DQ501029	-1	-1
16364	DQ148611	-1	-1
16365	DQ148610	-1	-1
16873	DQ501156	-1	-1
16874	DQ501155	-1	-1
16875	DQ501154	-1	-1
18723	JF924225	-1	-1
22891	DQ501157	-1	-1
23058	JX537689	-1	-1
23208	DQ501030	-1	-1
24991	DQ148606	-1	-1
24992	DQ148609	-1	-1
137	NP-Alpha-2.2.3.2 OTU2	-1	0.95
11989	DQ501070	-1	-1
138	NP-Alpha-2.2.3.2 OTU3	-1	0.95
14007	JF924673	-1	-1
139	NP-Alpha-2.2.3.2 OTU4	-1	0.95
3900	KC735209	-1	-1
6522	KF438459	-1	-1
9167	KC735267	-1	-1
9168	KC735266	-1	-1
9169	KC735265	-1	-1
9682	KC735595	-1	-1
9684	KC735597	-1	-1
9685	KC735596	-1	-1
9791	JF924686	-1	-1
10064	KF438423	-1	-1
11985	DQ501074	-1	-1
13708	KC735480	-1	-1
15308	KF438446	-1	-1
16355	KC735479	-1	-1
20734	KF438485	-1	-1
23083	KC735268	-1	-1
24780	KF438432	-1	-1
140	NP-Alpha-2.2.4	-1	0.85
141	NP-Alpha-2.2.4 OTU1	-1	0.9
19545	DQ148612	-1	-1
22755	JN190592	-1	-1
22756	JN190593	-1	-1
24990	DQ148605	-1	-1
142	NP-Alpha-2.2.4 OTU10	-1	0.9
16354	KC735478	-1	-1
143	NP-Alpha-2.2.4 OTU2	-1	0.9
7371	EU025142	-1	-1
11141	DQ148676	-1	-1
11142	DQ148671	-1	-1
11144	DQ148673	-1	-1
11477	JN190551	-1	-1
11478	JN190552	-1	-1
11479	JN190553	-1	-1
11480	JN190554	-1	-1
11481	JN190555	-1	-1
16709	JN190605	-1	-1
19771	DQ148660	-1	-1
144	NP-Alpha-2.2.4 OTU3	-1	0.9
7375	EU025146	-1	-1
9681	KC735598	-1	-1
14172	JQ886291	-1	-1
145	NP-Alpha-2.2.4 OTU4	-1	0.9
3394	FJ227850	-1	-1
3398	FJ227855	-1	-1
15658	FJ227782	-1	-1
146	NP-Alpha-2.2.4 OTU5	-1	0.9
13458	FJ601548	-1	-1
19438	FJ601560	-1	-1
147	NP-Alpha-2.2.4 OTU6	-1	0.9
4784	FJ601556	-1	-1
148	NP-Alpha-2.2.4 OTU7	-1	0.9
2767	JN190540	-1	-1
2768	JN190547	-1	-1
2770	JN190545	-1	-1
2773	JN190549	-1	-1
2776	JF924213	-1	-1
2864	KF438328	-1	-1
3151	JX537639	-1	-1
3271	DQ501066	-1	-1
3272	DQ501065	-1	-1
3273	DQ501064	-1	-1
3716	AB583409	-1	-1
4141	KF438244	-1	-1
5408	JX537741	-1	-1
5458	JQ886281	-1	-1
5640	JF924146	-1	-1
5641	JF924147	-1	-1
5642	JF924148	-1	-1
6528	JF924269	-1	-1
7042	KF438643	-1	-1
7043	KF438640	-1	-1
7044	KF438646	-1	-1
7045	KF438647	-1	-1
7048	KF438649	-1	-1
7518	JQ358999	-1	-1
7807	JF924291	-1	-1
8240	JF924191	-1	-1
8241	JF924190	-1	-1
8329	JX537698	-1	-1
8333	JX537693	-1	-1
8348	JN190542	-1	-1
8393	JF715766	-1	-1
8394	JF715767	-1	-1
8395	JF715764	-1	-1
8396	JF715765	-1	-1
8397	JF715762	-1	-1
8398	JF715763	-1	-1
8399	JF715760	-1	-1
8406	JF715768	-1	-1
8407	JF715769	-1	-1
9198	JF924065	-1	-1
9245	JF924258	-1	-1
9254	JF924256	-1	-1
9443	JF924099	-1	-1
9444	JF924093	-1	-1
9449	JF924095	-1	-1
9771	KF438612	-1	-1
9773	KF438617	-1	-1
9797	JF924532	-1	-1
11730	JF924167	-1	-1
11732	JF924162	-1	-1
11983	DQ501078	-1	-1
11984	DQ501079	-1	-1
11987	DQ501076	-1	-1
11988	DQ501077	-1	-1
12065	KF438584	-1	-1
12459	JX537483	-1	-1
12660	JF924209	-1	-1
12771	JQ358979	-1	-1
13488	JF924287	-1	-1
13489	JF924286	-1	-1
13490	JF924284	-1	-1
14010	JF924674	-1	-1
14109	JX537730	-1	-1
14111	JX537735	-1	-1
14112	JX537737	-1	-1
14113	JX537736	-1	-1
14562	DQ501020	-1	-1
15836	JF924553	-1	-1
16100	EU025170	-1	-1
16248	JQ358987	-1	-1
16420	JX537533	-1	-1
16739	JX537708	-1	-1
17137	JF715757	-1	-1
17142	JF715759	-1	-1
17143	JF715758	-1	-1
17181	KF438581	-1	-1
17184	KF438583	-1	-1
17583	JN190577	-1	-1
17585	JN190578	-1	-1
17586	JN190579	-1	-1
17893	JF924109	-1	-1
18428	KF438606	-1	-1
18446	JF924699	-1	-1
18461	JF924524	-1	-1
18464	JF924523	-1	-1
18466	JF924521	-1	-1
19227	KJ778543	-1	-1
19471	EU025185	-1	-1
19475	EU025181	-1	-1
19574	JF924089	-1	-1
19575	JF924088	-1	-1
19773	DQ148666	-1	-1
19791	DQ501081	-1	-1
19792	DQ501080	-1	-1
19793	DQ501083	-1	-1
19794	DQ501082	-1	-1
19795	DQ501085	-1	-1
19800	DQ501088	-1	-1
19834	JF430543	-1	-1
19841	JF430549	-1	-1
21243	JF924214	-1	-1
21795	KF438651	-1	-1
21798	KF438659	-1	-1
21945	JF430499	-1	-1
22179	JF924290	-1	-1
22486	GU811269	-1	-1
22489	GU811264	-1	-1
23054	JX537680	-1	-1
23209	JF924184	-1	-1
23215	JF924185	-1	-1
23689	JF924254	-1	-1
23825	JF924127	-1	-1
23826	JF924124	-1	-1
23827	JF924125	-1	-1
23829	JF924128	-1	-1
24148	JF924081	-1	-1
24436	KF438668	-1	-1
24442	KF438663	-1	-1
24463	JF924545	-1	-1
24464	JF924540	-1	-1
149	NP-Alpha-2.2.4 OTU8	-1	0.9
5695	JN190760	-1	-1
20438	JN190758	-1	-1
20439	JN190759	-1	-1
20440	JN190756	-1	-1
20441	JN190757	-1	-1
20442	JN190755	-1	-1
150	NP-Alpha-2.2.4 OTU9	-1	0.9
1625	JX537527	-1	-1
1667	KF438573	-1	-1
1669	KF438577	-1	-1
1746	JQ345889	-1	-1
1890	JN190671	-1	-1
1891	JN190670	-1	-1
1892	JN190673	-1	-1
1893	JN190672	-1	-1
1894	JN190674	-1	-1
2050	DQ501140	-1	-1
2051	DQ501143	-1	-1
2120	KF413369	-1	-1
2121	KF413366	-1	-1
2211	FJ601620	-1	-1
2213	FJ601629	-1	-1
2233	KF413339	-1	-1
2723	KF413154	-1	-1
2725	KF413156	-1	-1
2859	KF438323	-1	-1
2861	KF438324	-1	-1
3089	JF924175	-1	-1
3137	JN190734	-1	-1
3138	JN190735	-1	-1
3139	JN190732	-1	-1
3140	JN190733	-1	-1
3141	JN190739	-1	-1
3142	KJ778444	-1	-1
4646	KJ778532	-1	-1
4783	FJ601558	-1	-1
4817	KF438486	-1	-1
5096	DQ501090	-1	-1
5320	KF413164	-1	-1
5575	JN190532	-1	-1
5687	KJ778473	-1	-1
5854	HM589845	-1	-1
6211	DQ500989	-1	-1
6222	JN190530	-1	-1
6224	JN190535	-1	-1
7125	KJ778507	-1	-1
7650	DQ148620	-1	-1
7652	DQ148628	-1	-1
7741	KF438556	-1	-1
7743	KF438554	-1	-1
7744	KF438555	-1	-1
7745	KF438550	-1	-1
7746	KF438551	-1	-1
7928	KF413138	-1	-1
8061	JX537718	-1	-1
8182	DQ501160	-1	-1
8183	DQ501161	-1	-1
8184	DQ501166	-1	-1
8253	JN190808	-1	-1
8254	JN190809	-1	-1
8255	JN190806	-1	-1
8256	JN190807	-1	-1
8287	KJ778426	-1	-1
8431	JQ345776	-1	-1
8835	JN190563	-1	-1
8836	JN190564	-1	-1
8837	JN190567	-1	-1
9147	KF413389	-1	-1
9153	KF413381	-1	-1
9154	KF413382	-1	-1
9155	JF924110	-1	-1
9468	JX537519	-1	-1
10633	JN190669	-1	-1
10785	DQ501139	-1	-1
10786	DQ501131	-1	-1
10787	DQ501132	-1	-1
10788	DQ501135	-1	-1
10789	DQ501136	-1	-1
10808	FJ601576	-1	-1
10810	FJ601570	-1	-1
10853	KF413352	-1	-1
10854	KF413351	-1	-1
10856	KF413356	-1	-1
10931	FJ601630	-1	-1
11440	KF413146	-1	-1
11793	JN190745	-1	-1
11795	JN190746	-1	-1
11807	KJ778456	-1	-1
12112	FJ227860	-1	-1
12657	KF438477	-1	-1
12659	KF438479	-1	-1
12758	HM235897	-1	-1
12922	KC735409	-1	-1
12949	KJ778482	-1	-1
12950	KJ778484	-1	-1
13144	KF413191	-1	-1
13153	KF413198	-1	-1
13229	KJ778524	-1	-1
13480	JN190862	-1	-1
13481	JN190864	-1	-1
14300	DQ501031	-1	-1
14304	KF413323	-1	-1
14370	KF413207	-1	-1
14506	JQ345751	-1	-1
14507	JQ345750	-1	-1
14508	JQ345753	-1	-1
14568	DQ501028	-1	-1
14891	DQ500990	-1	-1
14892	DQ500991	-1	-1
14893	DQ500993	-1	-1
14902	JN190509	-1	-1
14903	JN190507	-1	-1
14904	JN190504	-1	-1
14905	JN190502	-1	-1
15010	KF438362	-1	-1
15109	DQ501114	-1	-1
15526	KF413201	-1	-1
16094	EU025176	-1	-1
16102	EU025178	-1	-1
16356	KC735473	-1	-1
16357	KC735471	-1	-1
16358	KC735476	-1	-1
16359	KC735477	-1	-1
16360	KC735474	-1	-1
16361	KC735475	-1	-1
16362	DQ148613	-1	-1
16371	DQ148618	-1	-1
16618	KF413122	-1	-1
16619	KF413125	-1	-1
16945	KF413370	-1	-1
16951	JF924183	-1	-1
16953	JF924188	-1	-1
17188	JQ345763	-1	-1
17190	JQ345767	-1	-1
17681	KF438351	-1	-1
18082	DQ501059	-1	-1
18236	KF704385	-1	-1
18459	JF924526	-1	-1
18697	KF438418	-1	-1
19228	KJ778549	-1	-1
19413	DQ501124	-1	-1
19414	DQ501125	-1	-1
19415	DQ501123	-1	-1
19419	DQ501128	-1	-1
19495	KF438496	-1	-1
19498	KF438491	-1	-1
19503	KF413344	-1	-1
19586	FJ601601	-1	-1
19589	FJ601604	-1	-1
19796	DQ501084	-1	-1
19797	DQ501087	-1	-1
19798	DQ501086	-1	-1
19799	DQ501089	-1	-1
20084	KF413176	-1	-1
20399	DQ501119	-1	-1
20428	KJ778469	-1	-1
20732	DQ148586	-1	-1
20903	KF438471	-1	-1
21134	HQ888822	-1	-1
21175	FJ601617	-1	-1
21251	KF438466	-1	-1
21254	KF438460	-1	-1
21814	KF413188	-1	-1
21816	KF413186	-1	-1
21820	KF413183	-1	-1
21896	KJ778518	-1	-1
21898	KJ778512	-1	-1
22426	DQ148630	-1	-1
22573	KF438525	-1	-1
22957	FJ227154	-1	-1
22999	KF413317	-1	-1
23166	JQ345747	-1	-1
23210	DQ501032	-1	-1
23211	DQ501033	-1	-1
23528	JN190518	-1	-1
23529	JN190519	-1	-1
23530	JN190514	-1	-1
23531	JN190515	-1	-1
23532	JN190517	-1	-1
23533	JN190511	-1	-1
23534	JN190513	-1	-1
23631	KF438372	-1	-1
23828	KF413396	-1	-1
23831	KF413393	-1	-1
23883	KJ778491	-1	-1
23888	FJ601583	-1	-1
23890	FJ601585	-1	-1
24049	KF413190	-1	-1
24438	KF438665	-1	-1
24777	KF438436	-1	-1
24965	KC735193	-1	-1
24966	KC735192	-1	-1
24980	KC735443	-1	-1
24987	DQ148602	-1	-1
151	NP-Beta	-1	0
152	NP-Beta OTU1	-1	0
2516	DQ148527	-1	-1
153	NP-Beta OTU10	-1	0
2724	KF413157	-1	-1
5204	JQ345836	-1	-1
12576	KC735585	-1	-1
16952	KF413379	-1	-1
17908	KC735278	-1	-1
17909	KC735279	-1	-1
17918	KC735276	-1	-1
17919	KC735277	-1	-1
22165	EU025156	-1	-1
24734	EU025164	-1	-1
154	NP-Beta OTU2	-1	0
8616	DQ148542	-1	-1
11258	DQ148535	-1	-1
155	NP-Beta OTU3	-1	0
1866	DQ148811	-1	-1
8615	DQ148543	-1	-1
11254	DQ148539	-1	-1
11259	DQ148532	-1	-1
156	NP-Beta OTU4	-1	0
8618	DQ148548	-1	-1
22167	EU025150	-1	-1
157	NP-Beta OTU5	-1	0
18329	JQ864794	-1	-1
158	NP-Beta OTU6	-1	0
18532	JQ864806	-1	-1
159	NP-Beta OTU7	-1	0
18360	KC735586	-1	-1
24150	KF413214	-1	-1
24738	EU025161	-1	-1
24833	JQ345923	-1	-1
160	NP-Beta OTU8	-1	0
4140	KF438247	-1	-1
4143	KF438243	-1	-1
4692	KC735280	-1	-1
7378	EU025145	-1	-1
7525	JQ358994	-1	-1
9800	JF924536	-1	-1
9802	JF924538	-1	-1
11755	KF438258	-1	-1
11764	KF438251	-1	-1
15524	KF438280	-1	-1
18494	JF924243	-1	-1
20180	KF438304	-1	-1
21485	JF924055	-1	-1
22161	EU025158	-1	-1
24735	EU025166	-1	-1
161	NP-Beta OTU9	-1	0
2979	GQ863111	-1	-1
9246	JF924259	-1	-1
9250	JF924251	-1	-1
13487	JF924288	-1	-1
14179	JQ886298	-1	-1
18452	JF924695	-1	-1
18453	JF924696	-1	-1
162	NP-Delta	-1	0
163	NP-Delta-1	-1	0
164	NP-Delta-1 OTU1	-1	0.8
1665	KF438570	-1	-1
1666	KF438571	-1	-1
1769	GQ266629	-1	-1
1774	GQ266622	-1	-1
2123	KF413362	-1	-1
2124	KF413360	-1	-1
2727	KF413153	-1	-1
2732	KF413158	-1	-1
3907	KC735200	-1	-1
3970	KF438400	-1	-1
4139	KF438246	-1	-1
4361	KF438538	-1	-1
4815	KF438488	-1	-1
4820	KF438481	-1	-1
5318	KF413168	-1	-1
5322	KF413161	-1	-1
5639	KF413338	-1	-1
[truncated: 23,010 more rows]
