# Supplementary material for: Unifying the global phylogeny and environmental distribution of ammonia-oxidising archaea based on amoA genes
Source: Nat Commun. 2018 Apr 17;9:1517. doi: 10.1038/s41467-018-03861-1 (PMC5904100; doi:10.1038/s41467-018-03861-1)
Supplement: Supplementary file 6 — Supplementary Data 3 [file 41467_2018_3861_MOESM6_ESM.zip › AamoA.db_nr_lcaclassifier.megan_v0.7/amoa_megan.tre]

(((((19417)7)6,((13821)9,(2619)10,(3164,3165,3166,3167,3168,3169,3170,3171,11838,11839,11841,22129,22130,22131,22132,22133,22139)11)8)5,((14490,17354,18157,22781)13,(20381)14,(19484)15,(((6060,14895,20572,20575,21049)18,(7714,8331,12652,17894,18462,18726,23056)19,(4930,8185,13486,16871,19547,22945)20,(18281)21,(1872,4785,6527,12747,15833,15834,15838,20573,22456,23055,24989)22,(18000)23,(16345,18037)24,(15835)25,(1624,2728,2860,3274,3661,6533,7716,8181,9680,9801,11986,12398,15303,15522,16418,16421,18038,18429,18447,18449,18451,18692,20913,21796,24467,24736,24741,24778)26,(2858,3377,3378,3379,3927,3929,3935,3968,3969,5427,5430,5459,5460,5461,6310,6314,6508,6734,6737,7373,8938,8940,8941,9197,9785,11002,11548,11551,11754,12391,12868,12869,14009,14011,15009,15523,15528,17682,18430,18694,19396,20177,21012,21015,21483,22164,23118,23630,23634,24952,24954)27,(3087,3664,9774,14180,15837,16738,18434,18463,20639,21489,21797,22093)28,(16017,16954)29)17,(((3765)32,(8059,16947)33,(12653,15188)34,(24466)35,(5638,10382,13208,15187,16949,17897,18724,18881,19594,20383,21244,21248,22819,24151)36,(15304)37,(5635,13492,15184,15520,18460)38,(9799)39)31,(((4169)42,(4161)43,(17965,18893,21606,23916)44)41,((14509)46,(((1874,1931,2228,2307,2495,3340,3732,4124,4316,4611,4654,5061,5104,5799,5883,6173,6242,6329,6579,7046,7152,7164,7317,7408,7702,8044,8073,8127,8309,8871,8960,8963,8964,9212,9214,9560,9974,10606,10648,10744,10886,10889,10974,11521,11717,11718,11729,12414,12561,12844,13318,13424,13501,13785,14460,14464,14921,15211,15212,15340,15345,15466,15467,15546,15596,15628,15637,15890,16747,16770,16784,16935,16936,16941,16973,16989,17169,17295,17303,17346,18072,18251,19211,19253,19276,19282,19313,19369,19370,19406,19655,19845,20262,20414,20457,20459,20701,20710,21029,21905,22049,22097,22286,22446,22915,23092,23137,23283,23398,23851,24437,24534,24995)49,((20708)51,(2178,2181,2831,7312,8259,8260,10850,22235)52,(8264)53,(1657,1671,1674,1675,1771,1777,2020,2186,2500,2896,2899,2902,2917,2918,2920,2923,2925,3210,3213,3268,3317,3318,3322,3510,3568,3569,3570,3729,3771,3772,3774,3775,3863,4321,4651,5498,5523,5526,5882,5884,5886,6037,6111,6113,6114,6227,6232,6557,6558,6559,6561,6940,6942,6945,7159,7283,7314,7316,7419,7440,7673,7708,7709,7748,8105,8106,8108,8111,8117,8265,8316,8317,8320,8321,8372,8497,8499,8898,9106,9276,9277,9280,9282,9285,9286,9581,9879,9964,10287,10885,10946,10947,11527,11590,11599,11600,11602,11603,11605,11881,11979,12203,12205,12207,12210,12306,12307,12408,12411,12435,12475,12478,12479,12480,12663,13417,13419,13425,13476,13624,14088,14182,14228,14229,14230,14235,14279,14459,14556,14721,15104,15259,15260,15261,15334,15336,15337,15341,15722,15984,15990,15992,16060,16061,16062,16065,16066,16067,16572,16575,16727,16783,16940,16966,17075,17111,17150,17258,17351,17704,17927,17928,17929,19201,19311,19312,19355,19365,19465,20113,20243,20706,20779,20781,20783,20909,20910,20968,21694,21695,21696,21697,21897,22050,22051,22056,22094,22185,22233,22484,22870,23138,23143,23144,23204,23289,23381,23593,23905,23910,23986,24354,24355,24641,24644,24709,24710)54,(2180,4318,7676,9109,16383,16964,16988,17926,17931,23853)55)50,((3266)57,(4656,5396,8872,9579,10602,10749,10751,10784,15262,16828,17069,17930,20571,20709,20711,21946,22095,23907,23974)58,(2827,13429,14091,15777,17297,22096)59)56,((3337,5889,19654)61,(11522)62,((10270)64,(8896)65,(5394,8370,11526,11906,19314,22047)66)63,((2115,7287,8261,8262,9564,12129,14037,22183)68,(2830,6243,11528,15989,16779,16782,20922,21902,23091,24642)69,(2273,7671,11875,16785)70,(14427,23989)71,(11524,14458,24645)72,(15986)73)67,((1770,2171,2924,3725,3773,3776,3777,4607,4608,5392,5528,5530,6229,6681,6683,6944,6947,7677,7828,8126,8318,8496,9404,9406,9661,9966,10352,10842,10951,10952,12061,12310,12409,12413,12440,12444,12481,14183,14551,14628,14914,14920,15470,15471,15472,15473,15474,15476,15719,15725,15985,15988,16821,16968,16969,17072,17707,18144,18527,18899,18900,19204,19948,20419,20656,20780,20784,21035,23021,23759,23760,23850,24095,24097,24098,24269,24640,24647,24707)75,(7675)76,(2110)77,(2313,2344,2826,3595,4615,5496,7672,8373,10665,10666,11757,13496,13531,14090,14390,14550,14917,16284,17105,17924,17925,19628,20385,20714,20917,23139,23142,24708,25000)78,(15338,20631)79)74)60)48,((21941)81,(14089)82,(5397)83,(8630,16827,19364,19463)84,(3688,4798,4799,5178,5390,5497,9806,10204,12439)85,(23903)86,(2232,13623,23854)87,(2018,2019,14171,17112,17700,19627)88,(5223,5524,14231,19356,19462)89,((11756)91,(11762,16384,19842)92,(2887)93,(11313)94,(3265)95,(1775,1949,1956,2016,2017,2021,2168,2174,2182,2270,2415,2416,2420,2499,2526,2529,2554,2559,2758,2829,2885,2888,2919,2921,3156,3212,3291,3323,3467,3573,3596,3600,3629,3689,3693,3727,3770,4081,4652,4653,4657,4796,4816,4855,4943,4949,5036,5110,5186,5295,5448,5490,5495,5499,5675,5722,5758,5802,5839,5885,5887,6036,6039,6041,6230,6231,6330,6941,6943,6946,6953,7231,7282,7311,7315,7399,7670,7751,7784,8095,8109,8110,8120,8121,8122,8123,8125,8263,8307,8319,8322,8323,8368,8498,8624,9287,9371,9582,9584,9663,9670,9811,9873,9878,10206,10608,10609,10743,10779,10783,10903,10950,11028,11418,11591,11594,11758,11759,11978,12111,12117,12122,12188,12202,12309,12416,12437,12438,12441,12474,12554,12555,12556,12662,13283,13500,13784,14149,14150,14151,14153,14232,14233,14234,14236,14435,14548,14552,14553,15088,15207,15208,15210,15255,15256,15258,15335,15352,15465,15586,15597,15625,15724,15891,16063,16064,16385,16412,16452,16453,16454,16455,16480,16482,16573,16574,16576,16577,16781,16787,16819,16820,16822,16823,16824,16825,16826,16919,16937,17062,17066,17070,17073,17076,17106,17115,17156,17259,17260,17298,17305,17348,17350,17702,17703,18014,18302,18525,18526,18528,18728,18907,19200,19208,19308,19309,19310,19361,19366,19367,19461,19464,19630,19662,19666,19675,19846,19851,19852,19944,19945,19946,19947,19949,19950,20651,20657,20675,20782,20785,20821,20838,20906,20916,21032,21034,21037,21131,21132,21133,22053,22054,22098,22099,22159,22186,22232,22237,22294,22417,22445,22483,22869,23089,23090,23131,23132,23133,23140,23141,23207,23287,23339,23345,23346,23347,23519,23676,23906,23908,23909,23979,23996,24072,24073,24182,24352,24356,24357,24359,24706,24711,24712,24754,24867,24994)96,(19629)97,(2824)98)90,((18827)100,(5527,9558,9585,9658,10610,19202)101,(2176)102,(2890,2904,22092)103,(2828,4752,4754,6371,11016,13423,13887)104,(20712,22205)105,(1950,2146,2274,2310,2311,2825,4618,4942,4950,5354,5753,5756,5881,6292,7313,7539,10978,10980,11520,14096,16933,17041,17152,19255,19664,19668,20242,20725,21473,22009,23991,24533,25010)106,(17167)107,(2185,4317,8966,9965,20704)108,(15987,15991,24646)109,(1673,1767,1768,1881,1955,2144,2271,2272,2496,2528,2897,2922,3109,3110,3113,3114,3115,3116,3117,3211,3267,3339,3420,3421,3462,3512,3565,3567,3572,3597,3728,3864,4109,4119,4126,4201,4319,4529,4617,5388,5494,5511,5602,5888,5968,5973,6038,6044,7538,7604,7627,7674,7701,7747,7752,7778,7779,7783,8074,8112,8113,8124,8312,8347,8371,8374,8408,8500,8559,8622,8961,8965,9289,9578,9580,9583,9662,10288,10647,10745,10746,10748,10949,10981,10982,11021,11410,11413,11525,11593,11760,11823,11980,11981,12056,12201,12204,12303,12304,12410,12477,12557,12558,12559,13022,13255,13282,13427,13428,13528,13629,13792,14152,14555,14717,14918,14919,15031,15545,15584,15587,15624,15626,16059,16387,16478,16481,16923,16934,17074,17349,17823,18363,18832,19214,19283,19362,19363,19368,19401,19622,19653,19849,19850,19952,20116,20168,20375,20418,20454,20455,20630,20641,20649,20907,21031,21036,21936,21958,21963,21964,22052,22416,22530,22532,22534,22840,22841,22842,22843,23042,23048,23136,23178,23285,23288,23343,23679,23855,23897,24358,24562,24998)110)99,((5389)112,(1772,2414,3509,3685,3731,5391,8495,8501,9808,10269,10747,14549,15629,17261,17264,23202)113,(2419)114,(4797,10271,21899)115)111,((7705,16410)117,(2884,9092)118,(1776,2886,3458,3511,3683,3684,3694,4518,4800,5179,5395,5525,5529,7278,7704,7706,7707,7710,8502,8503,9805,10203,10604,10750,10948,12412,12415,14554,15627,16411,16413,16414,17256,17257,17263,17701,17706,18523,18898,19466,19468,19951,22048,23135,23174,23203,23205,23206,24353)119)116,((((2823)123,(8897)124)122)121)120)80)47,((((24951)128,(18897,20157)129)127)126)125)45,(((3085,3663,7372,7377,7986,8060,9683,9788,12396,12397,12656,13217,14012,14175,16734,18465,21044,21245,22364)132,(1626,4001,7715,8234,9457,11731,12074,14108,18512,21207,24149)133,(9686,9688,9689)134)131,((2049,7648,7649,11990,14559,14560,14561,14567,16364,16365,16873,16874,16875,18723,22891,23058,23208,24991,24992)136,(11989)137,(14007)138,(3900,6522,9167,9168,9169,9682,9684,9685,9791,10064,11985,13708,15308,16355,20734,23083,24780)139)135)130,((19545,22755,22756,24990)141,(16354)142,(7371,11141,11142,11144,11477,11478,11479,11480,11481,16709,19771)143,(7375,9681,14172)144,(3394,3398,15658)145,(13458,19438)146,(4784)147,(2767,2768,2770,2773,2776,2864,3151,3271,3272,3273,3716,4141,5408,5458,5640,5641,5642,6528,7042,7043,7044,7045,7048,7518,7807,8240,8241,8329,8333,8348,8393,8394,8395,8396,8397,8398,8399,8406,8407,9198,9245,9254,9443,9444,9449,9771,9773,9797,11730,11732,11983,11984,11987,11988,12065,12459,12660,12771,13488,13489,13490,14010,14109,14111,14112,14113,14562,15836,16100,16248,16420,16739,17137,17142,17143,17181,17184,17583,17585,17586,17893,18428,18446,18461,18464,18466,19227,19471,19475,19574,19575,19773,19791,19792,19793,19794,19795,19800,19834,19841,21243,21795,21798,21945,22179,22486,22489,23054,23209,23215,23689,23825,23826,23827,23829,24148,24436,24442,24463,24464)148,(5695,20438,20439,20440,20441,20442)149,(1625,1667,1669,1746,1890,1891,1892,1893,1894,2050,2051,2120,2121,2211,2213,2233,2723,2725,2859,2861,3089,3137,3138,3139,3140,3141,3142,4646,4783,4817,5096,5320,5575,5687,5854,6211,6222,6224,7125,7650,7652,7741,7743,7744,7745,7746,7928,8061,8182,8183,8184,8253,8254,8255,8256,8287,8431,8835,8836,8837,9147,9153,9154,9155,9468,10633,10785,10786,10787,10788,10789,10808,10810,10853,10854,10856,10931,11440,11793,11795,11807,12112,12657,12659,12758,12922,12949,12950,13144,13153,13229,13480,13481,14300,14304,14370,14506,14507,14508,14568,14891,14892,14893,14902,14903,14904,14905,15010,15109,15526,16094,16102,16356,16357,16358,16359,16360,16361,16362,16371,16618,16619,16945,16951,16953,17188,17190,17681,18082,18236,18459,18697,19228,19413,19414,19415,19419,19495,19498,19503,19586,19589,19796,19797,19798,19799,20084,20399,20428,20732,20903,21134,21175,21251,21254,21814,21816,21820,21896,21898,22426,22573,22957,22999,23166,23210,23211,23528,23529,23530,23531,23532,23533,23534,23631,23828,23831,23883,23888,23890,24049,24438,24777,24965,24966,24980,24987)150)140)40)30)16,((2516)152,(2724,5204,12576,16952,17908,17909,17918,17919,22165,24734)153,(8616,11258)154,(1866,8615,11254,11259)155,(8618,22167)156,(18329)157,(18532)158,(18360,24150,24738,24833)159,(4140,4143,4692,7378,7525,9800,9802,11755,11764,15524,18494,20180,21485,22161,24735)160,(2979,9246,9250,13487,14179,18452,18453)161)151,(((1665,1666,1769,1774,2123,2124,2727,2732,3907,3970,4139,4361,4815,4820,5318,5322,5639,5644,5645,5646,5988,6523,6530,6534,7742,7922,7925,7926,7999,8429,8936,8937,8939,9772,10065,10277,10278,10279,10284,10285,10446,10448,10449,10450,10451,10852,10857,11220,11221,11222,11223,11224,11439,11441,11442,11443,13152,13215,13225,13773,13774,13780,14302,14303,14305,14306,14308,14363,14381,15007,15195,15578,16445,16447,16449,16450,16565,16617,16621,16622,16946,16948,17186,17680,18690,18695,18878,18914,18915,19071,19072,19073,19493,19496,19504,19573,19872,19873,19876,20082,20086,20087,20739,20904,21250,21252,21255,21488,21538,21539,21815,21817,21818,21819,22163,22480,22481,22575,22576,23832,24144,24145,24147,24461,24779,24967,24968,24969,24970,24971)164,(15186,21247,22818)165,(3658,3997,5071,5429,6736,7711,8055,8239,8243,8332,9767,9795,10814,11464,11770,12612,12654,12867,13459,14110,14362,16950,19774,20637,22996,22997,23823,23945,24671,24673,24677)166,(7713,8018,8019,8020,9459,12460,14566,18509,19474,21046,21793,22459)167,(3996,13491,18873,20379)168,(7981,16137)169,(1867)170,(2045,2046,11249,14563,14564,22776,22782,22958)171,(13232)172,(4225,8131,9789,13493,14174,16735,18197)173,(17087)174,(19439)175,(6288,6289,14980,16113,20978,20981,20982)176,((3380,5407,7806,7830,7869,8588,11771,12094,14684,15263,17825,20682,20687,21901)178,(16214)179,((8457)181,(3019,3074,3076,3082,3245,3247,3364,3677,3680,3714,4250,4639,4835,4837,4841,4863,4867,5229,5328,5341,5342,5612,6492,7916,7917,7971,7977,8427,8460,10202,10566,11674,12403,12407,13111,13112,13324,13888,13893,14022,14288,14289,14290,14930,14931,15270,15813,16033,16596,16597,16650,16651,18064,18393,18444,18632,18954,18967,18968,18985,19176,19178,19534,19538,20393,21758,21759,21760,22018,22680,22738)182,(7921,24793)183,(14423,17938,20158,24953)184,(1640,1646,6239,7919,8456,12975,13149,14933,15814,16429,17316,18443,18969,18970,18981,21813,22681,22794,23291,23295,23296)185)180,((3630,7972,13695,16648,16649,18401,19175)187,(3659,3662,9766,9769,11549,11766,12393,12394,15008,18431,20636,20638,20643,21013,21486,21791,21792,22193,23025,24439)188,(2101,3717,11540,12957,14682)189,(2106,11773,19290)190,(3075)191,(5406,11538)192)186)177,((4570,4573)194,(17358)195,(1819,2301,2302,2304,2306,3609,4411,5380,6069,6544,6993,7326,7547,7550,7551,7552,11015,11018,11019,11020,11024,11290,11308,13084,13438,16015,16257,16258,16259,16260,16264,16616,17538,20753)196,(4969,7047,12064)197,(1869,10618,11261)198,(1868,17934)199,(3660,4569,4571,4572,8617,11260,13650,13651,13652,20688,22866)200,(4099)201,(1847,3508,4193,4501,5226,5227,6332,9094,9232,10531,10564,11706,13178,13418,13889,14177,14451,14452,14456,14457,16032,18400,18979,19177,19203,20686,21847,22017,22020,22084,24945)202,(6700,14685,16029,18883,22977)203,(10346)204,(3972,6149,6151,6152,8614,10046,10047,10344,12073,12395,12417,12665,12667,13334,13791,14978,18436,18955,20811,20812,20813,20814,20815,20816,20817,20818,20819,20820,21794,24440)205,(7290,16328,16374,22694)206,(5377,7644,14899,15003,15140,16013,18425,20914,22104,24427)207)193,((((1958,1965,1966,4091,6033,6170,8783,10528,10559,11429,13179,14852,16791,16793,18615,21852,21853,22598,22873,23492,23494,24173,24189)211,(15307,18877,21487)212)210)209,(((2381,2687,2689,3027,3453,3975,5234,5235,5298,6293,7090,7523,7749,8674,9990,10010,10221,11255,11411,12669,13669,14058,14059,14060,14061,14453,14454,14780,14782,14982,16012,17185,17207,17374,17376,20041,20046,20977,22090,22485,22491,22689,23414,23415,23417,23466,24920)215,(2308,2686,3497,3498,3499,3841,3843,3846,5297,6397,6535,6543,7543,7545,7602,7603,7609,7982,12821,13656,14887,15668,15672,15964,16261,16262,16275,16282,18821,19416,19677,20049,20050,20051,20332,21117,21118,21460,22311,22313,22314,22316,22688,23791,24613,24614)216)214)213)208)163,(((6520)219,((3559,3562,3779,3780,18330,18333,18539,24345,24348,24351)221,(18334,23682)222,(8132)223,(20506)224,(3998,17917)225,(2739,2743,2746,3108,3895,3897,3899,4138,4869,5225,7083,7088,7265,7269,8819,10225,10342,12587,13666,13714,15843,15846,16014,16341,16344,19730,20505,20508,20509,20510,20511,21147,21150,22332,23913,24662,24917,24919)226,(18630)227,(2125,5321,5647,7645,8433,9765,10340,10619,12666,15734,16448,17915,17916,18768,19500,19502,19874,20085,22476,23079,23167,24372,24373,24374,24375,24982)228,(8426,10569,11709)229)220,((3795,3842,6393,6398,7324,7546,7605,12510,12511,12512,12513,12514,12515,12516,12517,12518,12820,15746,16279,21071,21072,21073,21074,21075,21076,21077,21078,21079,21080,21461,22312)231,(1817,2250,2303,2305,3603,3606,3610,3804,4405,5378,7549,8351,10227,10230,11014,12535,12823,13085,13086,13209,14077,14079,16256,16313,18379,18380,18381,20071,21112,21454,21731,21733,22310)232,(3832,12638,14839,24927)233,(18427,24435)234,(3253,6652,7335,9762,15415,15418)235,(18496)236,(10020)237,(1748,2283,2596,2749,2750,2751,3534,3906,3909,4401,5808,5810,5811,5812,5813,7331,7332,7333,7336,7562,7868,8358,8376,8660,8894,9522,10028,10029,10030,10031,10032,10033,10034,10035,10086,10088,10089,10090,10988,12209,12352,12961,14468,14471,15198,15285,15944,15949,16330,17118,17120,17629,18108,19111,20123,20519,21229,21982,21984,22386,22387,22388,22389,22475,23001,23002,23145,23148,23149,23151,23152,24371,24721,24722,24725,24981)238)230)218,(((9230)241,(2718,2720,2883,4192,6831,7829,8786,8787,8788,8790,8793,11433,11436,11703,13134,13320,17093,17509,17510,17512,17966,22983)242,(9148)243,(5610)244,(3711,10336,12967,13148,14292,22701,24796)245)240,((7978,14293)247,(1642,1647,1823,1824,1848,2245,2246,2601,3018,3119,3121,3123,3125,3126,3127,3149,3150,3631,3635,3636,3637,3679,4186,4252,4253,4444,4505,4642,4859,4865,5343,6486,6490,6689,6827,6829,6830,6890,7804,7805,7920,8354,8462,8708,8792,9178,9180,9224,9226,9955,10093,10205,10312,10330,10333,10348,10565,10567,10568,10570,10572,10640,10973,11271,11539,11670,11702,11704,11769,11775,12096,12958,13110,13113,13155,13176,13185,14024,14645,14649,14679,14929,14935,14936,14937,15264,15265,15266,15268,15269,15811,15815,16210,16431,16669,16736,16918,17309,17619,17939,17940,17941,17942,17944,17946,18397,18398,18438,18445,18629,18965,19098,19099,19532,19535,19536,20156,20351,20352,20392,20690,21004,21007,21011,21202,21204,21210,21599,21605,21755,21756,21785,21844,21849,22019,22719,22735,22737,22739,22814,23072,23074,23078,23566,23568,23904,23915,23917,24048)248,(3088,4481,5636,5637,7718,9151,9199,9445,9768,9796,11765,12655,12892,15157,15521,15817,16922,17176,17892,17895,18435,18882,20384,20912,21249,21482,22230,22875,23040,23218,23824,23944,24465,24661,24948)249,(18875)250,(4191,8593,14420)251)246,((((4168)255,(3269)256)254)253)252)239,(((3561)259,((2099,10309,14422,17967)261,(2100,2156,2717,2719,2722,2881,3373,3715,4310,4504,5746,6698,6828,8349,8350,8591,9223,11248,11437,12032,12098,12249,13323,13446,14678,17506,17508,17513,17871,17969,17973,18894,20160,21850,23077,23306,23911,23914,23919)262,(10244)263,(3090,3091,12661,15839,20378)264,(10247,16927)265,(8232)266,(22998)267,(3699,5120,6147,6153,6154,6155,6156,7639,9104,9446,12392,14455,17171,17898,18432,18874,19472,20640,22815)268,(10250,12888)269,(12955)270,(1655,10245,10614,10617)271,(14176)272,(7319)273,(23455)274,(3382,11705,16415,18962,22720)275,(1830,1849,2248,3120,3122,4249,4254,4258,4861,4866,5344,5745,7788,7959,10535,10571,11667,11673,11774,13173,13335,14025,16663,16664,16667,17943,18982,21045,21602,21757,22684)276,(20159,23920)277,(21851)278,(21603)279,(14680)280,(14681)281)260,((8613)283,(2048)284,(10347)285)282)258,(((20644)288,(9202)289,(11890,11891,11892,11893,11894,11895,11896,11897,11898,20512,20513)290,(16419)291)287,((16254)293,(3896,7325,19728)294,(3270,3393,4226,5890,5891,5892,5893,5894,5896,7651,9448,14173,22944,23212,23938)295)292,((4142,5463,8057,9770,9790,12866,15306,19469,22460)297,(3086,9447,15189,16422,22454)298,(3922,7284,13339,13420,13421,19399,19400,22086,22091,24633,24675)299,(3932,10005,13181,19179,19470)300,(21604,23918)301,(5790,11768)302,(18328)303)296)286)257)217)162,(((12658,23477)306,(24265)307,(8766,18727)308,(3696,23120,23123)309,(24569)310,(11733)311,(23607)312)305,((12186,22188,22748)314,(1912,1928,1929,1932,1957,2119,2147,2148,2177,2226,2230,2294,2312,3112,3350,3466,3710,4582,4586,4620,4635,4755,5016,5353,5666,5668,5800,6046,6053,6112,6761,7165,7398,7414,8043,8072,8077,8310,8314,8570,8575,8962,9210,9216,9283,9350,9384,9559,9562,10663,10884,11022,11159,11309,11630,11728,11817,12069,12070,12123,12125,12128,13259,13315,13426,14095,14219,14393,14425,14426,14462,14629,14634,14716,14723,14948,15539,15540,15889,15892,15895,15902,15903,15904,15906,15908,16149,16720,16722,16751,17040,17061,17063,17068,17262,17296,17820,18073,18621,18902,19212,19252,19256,19279,19473,19529,19530,19623,19625,20702,20715,20719,20724,20915,21297,21678,21894,21929,21933,21937,21938,21939,21942,21943,21947,22007,22008,22157,22184,22349,23341,23896,23988,24530,24535,24537,24713,24955,24956)315,(11162,14093,19405,20237)316,(3392,5664,5969,6581,7569,8571,8606,9364,10642,11788,12057,14706,15213,18070,22535,23277,23326,24307)317,(3344)318,(1933,5665,8369,10519,11523,14092,20461,20650,21433,23344)319,(20846)320,((2231,2618,2620,2621,4658,6115,7613,8712,8718,12179,14796,14797,16721,23429,23430)322,(1668,2149,2152,2155,2210,2309,2530,2535,2540,2704,2705,2706,2707,2708,2715,2805,2960,2961,2962,2963,3319,3712,4002,4004,4007,4025,4051,4054,4055,4057,4059,4060,4114,4117,4144,4633,4634,4636,4748,4751,4753,4782,4868,4871,4913,5174,5175,5310,5311,5319,5462,5531,5533,5534,5535,5754,5757,5855,5856,5858,6049,6052,6192,6193,6194,6377,6378,6779,6785,7228,7229,7232,7234,7374,7415,7418,7421,7571,7640,7938,7939,7940,7941,7942,7943,8803,8804,8805,8806,8807,8808,8809,8818,8895,9310,9312,9858,9859,9861,9862,9876,9946,10123,10125,10126,10520,10782,10890,10893,10894,11158,11163,11282,11284,11286,11310,11426,11427,11428,11601,11604,11606,11879,12036,12037,12040,12163,12399,12737,12834,12837,13280,13317,13532,13534,13536,13983,13984,13985,13986,13987,13988,13989,14463,14719,14875,14876,14877,15064,15065,15069,15070,15108,15249,15251,15254,15257,15361,15362,15364,15971,15974,15975,16154,16165,16643,16644,16645,16646,16771,17527,17531,17532,17533,17534,17827,17838,17841,17844,18028,18433,18519,18577,18730,18731,18732,18776,18777,18780,18784,18785,18828,18829,18830,18831,18880,19112,19300,19301,19407,19410,19477,19584,19587,19920,19921,19922,19925,19928,19931,20062,20064,20065,20066,20067,20077,20078,20079,20080,20081,20172,20244,20279,20380,20565,20726,21171,21328,21329,21330,22012,22100,22101,22102,22209,22211,22213,22317,22320,22345,22346,22347,22348,22447,22696,22698,22704,22706,23511,23512,23513,23514,23702,23807,23811,23985,24014,24268,24441,24618)323,(6054,9281,11287,12133,19302,20076,21904)324)321,((2336)326,(5648,10651,18071)327,(11761)328,(5970,16939)329,(1916,2114,2117,2229,2525,2527,2891,2892,3448,3449,3469,4016,4023,4120,4121,4123,4245,4246,4335,4336,4337,4339,4496,4530,4819,4821,4853,4856,4857,5105,5108,5509,5510,5671,5720,5963,6176,6331,6334,6572,6575,6576,6757,6760,6765,6808,7151,7253,7254,7255,7260,7261,7359,7364,7394,7407,7578,7698,7781,8311,8574,8771,8772,9215,9396,9557,9561,9565,10078,10212,10214,10389,10603,10605,10607,10649,11569,11571,11572,11575,11576,11818,12067,12124,12840,12845,12940,13026,13279,13495,13497,13498,13555,13727,13729,13789,14154,14216,14391,14392,14438,14627,14638,14640,14888,15032,15036,15346,15347,15348,15350,15377,15378,15379,15382,15536,15538,15602,15603,15682,16147,16484,16800,16801,16803,17060,17067,17294,17299,17304,17487,17490,18008,18010,18011,18012,18249,18250,18748,18834,18836,18947,19015,19205,19207,19210,19755,19847,20109,20261,20265,20406,20411,20416,20421,20562,20563,20705,20720,20845,21126,21127,21343,21575,21576,21577,21579,21580,21582,21935,22153,22154,22182,22231,22531,22844,22914,23044,23045,23628,23857,23894,23901,23994,23995,24254,24308,24309,24310,24311,24312,24751,24752,24782,24783,24784,24785,24786,24787,24788,24789,24790,24999)330,(8560)331,(9354)332,(1670,1672,1754,1837,1838,1841,1842,1843,1844,1845,1846,1914,1915,1930,2107,2111,2112,2113,2142,2143,2145,2150,2151,2153,2154,2169,2172,2212,2333,2334,2337,2338,2417,2491,2492,2493,2494,2497,2498,2524,2531,2532,2537,2538,2709,2759,2760,2761,2762,2763,2889,3146,3206,3207,3208,3209,3324,3336,3338,3341,3342,3343,3345,3346,3347,3348,3349,3351,3419,3450,3451,3452,3464,3465,3468,3665,3666,3667,3668,3669,3670,3671,3672,3673,3887,3971,4003,4005,4006,4017,4018,4019,4020,4021,4022,4052,4079,4082,4112,4113,4115,4118,4125,4244,4247,4248,4338,4340,4371,4379,4489,4493,4494,4495,4532,4533,4535,4583,4584,4585,4587,4612,4614,4619,4621,4813,4814,4852,4854,4858,4870,4872,4873,4883,4884,4885,4886,4887,4908,4911,4960,4962,4963,5060,5062,5063,5064,5065,5106,5107,5176,5177,5332,5489,5532,5663,5669,5674,5717,5719,5724,5755,5781,5805,5861,5877,5960,5961,5964,5965,5966,5967,5971,5976,6042,6045,6047,6048,6051,6175,6177,6311,6312,6313,6335,6372,6564,6565,6568,6570,6571,6573,6574,6577,6578,6593,6594,6606,6608,6609,6610,6611,6612,6759,6763,6764,6806,6809,6810,6961,7190,7193,7230,7233,7256,7257,7258,7259,7360,7361,7362,7363,7393,7397,7406,7410,7412,7416,7420,7437,7438,7439,7441,7442,7526,7573,7575,7577,7579,7580,7611,7612,7700,7750,7780,7782,7924,7995,8041,8042,8045,8046,8078,8257,8308,8345,8389,8511,8563,8564,8568,8569,8572,8573,8603,8604,8608,8611,8612,8623,8770,8773,8774,8860,8863,8865,8867,8868,8869,8875,8921,8922,8925,8927,8929,8973,8974,9211,9213,9217,9284,9288,9290,9308,9309,9313,9353,9438,9536,9538,9539,9540,9541,9542,9543,9550,9649,9786,9860,9863,9872,9944,10077,10079,10081,10082,10083,10122,10124,10211,10213,10349,10350,10351,10551,10554,10643,10645,10662,10667,10669,10711,10774,10778,10780,10849,10888,10891,10892,11025,11049,11050,11051,11053,11054,11057,11160,11225,11226,11227,11228,11229,11230,11281,11283,11285,11395,11402,11412,11414,11415,11416,11417,11462,11463,11465,11466,11536,11537,11547,11550,11553,11570,11573,11596,11597,11627,11628,11819,11824,11877,11880,11882,11883,11899,11900,11901,11902,11903,11905,11982,12033,12039,12059,12060,12062,12066,12068,12071,12126,12127,12130,12132,12134,12180,12182,12185,12200,12305,12308,12334,12461,12498,12710,12711,12712,12713,12714,12715,12716,12717,12718,12736,12738,12759,12833,12835,12836,12839,12841,12843,12938,12939,12941,13023,13025,13027,13253,13254,13256,13258,13272,13273,13276,13277,13281,13314,13316,13479,13499,13529,13533,13535,13537,13538,13539,13540,13554,13560,13564,13565,13566,13567,13568,13569,13570,13726,13728,13730,13731,13772,13980,13982,14032,14033,14034,14035,14036,14038,14039,14218,14389,14436,14437,14441,14443,14461,14625,14626,14633,14635,14637,14714,14718,14722,14874,14916,14922,14939,14940,14941,14942,14943,15248,15342,15343,15344,15351,15363,15365,15374,15375,15376,15527,15537,15541,15544,15547,15548,15549,15564,15579,15580,15581,15582,15583,15585,15588,15589,15590,15591,15592,15593,15594,15595,15600,15601,15819,15828,15884,15885,15886,15888,15893,15894,15932,15933,15934,15968,15970,15972,15996,15997,15998,15999,16146,16150,16152,16155,16456,16457,16483,16536,16567,16692,16696,16697,16698,16699,16723,16724,16725,16726,16744,16745,16749,16750,16752,16769,16797,16931,16932,16987,17059,17064,17065,17089,17153,17154,17300,17301,17302,17340,17342,17344,17345,17488,17489,17567,17568,17569,17570,17571,17572,17573,17655,17656,17659,17660,17661,17662,17705,17708,17832,18009,18013,18015,18016,18026,18027,18029,18069,18143,18145,18146,18150,18248,18298,18299,18300,18454,18455,18456,18457,18515,18517,18518,18520,18733,18749,18762,18763,18778,18833,18835,18948,18949,18950,18951,19016,19018,19019,19163,19164,19165,19173,19206,19209,19251,19277,19281,19315,19408,19491,19497,19499,19531,19647,19648,19649,19650,19651,19875,19923,19924,19927,19929,19930,20030,20053,20054,20058,20060,20111,20112,20238,20260,20263,20266,20278,20280,20407,20408,20409,20410,20412,20413,20456,20460,20487,20488,20489,20491,20493,20494,20555,20556,20557,20558,20559,20560,20561,20566,20632,20633,20635,20642,20645,20646,20647,20648,20713,20716,20717,20723,20741,20839,20840,20841,20842,20843,20844,20918,20919,20920,21014,21128,21130,21218,21227,21287,21288,21289,21290,21291,21292,21293,21294,21295,21331,21338,21339,21340,21341,21342,21344,21413,21418,21578,21581,21635,21679,21801,21808,21906,21930,21932,21934,21957,21962,21965,21966,21968,22004,22005,22006,22152,22156,22158,22187,22202,22203,22204,22206,22207,22208,22210,22234,22236,22318,22319,22323,22365,22412,22413,22414,22415,22444,22448,22451,22477,22577,22743,22744,22746,22747,22749,22750,22751,22839,22911,22912,23043,23046,23177,23278,23280,23286,23340,23342,23473,23474,23475,23478,23479,23552,23596,23599,23622,23623,23624,23625,23626,23627,23629,23632,23703,23848,23849,23856,23893,23899,23900,23902,23976,23977,23978,23981,23982,23983,23987,23990,24013,24015,24016,24017,24027,24050,24181,24214,24215,24216,24217,24218,24219,24220,24222,24223,24255,24313,24619,24755,24756,24757,24758,24868,24871,24997)333,(21129)334,(4490)335)325,((((1913,1934,1954,2116,2118,2295,2480,3888,3890,4534,4536,4537,4616,4756,4818,5109,5512,5667,5880,5952,6043,6174,6234,6758,6766,7157,7195,7395,7411,7413,7697,8050,8076,8558,8561,8562,8565,8625,9063,9064,9352,9552,9563,10209,10215,10841,11574,11629,11821,12058,12206,12838,12842,13275,13278,14217,14220,14388,14630,14631,14632,14636,14639,14641,14713,14720,15349,15542,15623,15896,15907,15935,16479,17360,18148,19017,19198,19213,19275,19278,19848,20264,20736,20847,21928,21959,22014,22418,22910,22913,23049,23279,23281,23284,23290,23847,23852,23992,24529,24532,24996)339,(2314,2332,2335,2418,3320,3461,3463,3682,3891,4116,4531,4613,4750,4961,5356,5715,5759,5803,5804,6040,6050,6413,6566,6567,6569,6767,6791,7191,7318,7409,7417,7576,7699,7703,8315,9311,9349,9351,10644,10646,10664,10668,10781,11023,11161,11820,11878,11904,12072,12131,12183,12187,13257,13319,13422,13635,14712,14715,15105,15543,15693,15901,15930,15931,16153,16746,16748,16772,16774,16802,17151,17155,17341,18147,18619,18624,19249,19280,19284,19645,19646,19652,19665,20110,20239,20245,20569,20634,20722,21411,21412,21903,21940,21960,21961,21967,22013,22201,22321,23980,24993)340)338)337)336)313,((2141,2227,3321,4749,5716,5723,5801,8313,10641,10650,10777,11715,12116,12365,13274,13530,14094,14387,15035,15214,16148,16151,16965,17306,17343,18620,18622,18623,19250,19409,19661,20458,20564,20567,20568,20718,20721,23047,23898)342,(15101)343,(3889,12034,12584,18625,18626,20570)344)341,((((23600)348,(17658)349)347)346)345)304,((((21952)353,(2986,5561,6382,7349,7354,7882,8436,8442,10268,11666,12857,13474,14494,14495,14498,14499,14500,16593,17192,17840,17843,17845,19101,20314,20985,20988)354,((3313,3533,4591,4594,4595,5627,5633,7041,9880,9881,9883,10954,11739,12023,13703,13838,14402,14403,14404,14620,15910,15912,18313,18315,18317,19567,19740,24539,24543,24544,24546,24657,24658,24763)356,((19717)358,(6309,9496,17237,20285,23840)359,(9521)360)357,((1695,2353,3028,3307,3310,3311,3314,3316,4108,4589,5132,5632,5634,5954,5955,5959,7036,7174,7223,7366,8553,8555,9433,9439,9836,9882,9884,10044,10051,10053,11004,11005,11007,11008,11010,11012,11013,11119,11122,11200,11201,11205,11207,11214,11216,11218,12019,13797,13800,13801,13802,14619,14622,14624,14993,15507,15509,15510,15909,15914,15915,15959,15960,15961,15962,16379,16380,16381,16842,17215,17291,18158,19564,19565,19656,19657,19658,19759,19760,19761,19762,19763,19764,19765,19766,19767,19853,19855,19857,19859,19860,19863,19865,19866,19867,19868,19871,19981,20368,20370,20371,20373,20606,20608,20991,21666,21668,21669,21998,21999,22000,22003,22212,22380,22572,22574,23197,23275,24131,24133,24538,24540,24541,24542,24600,24601,24604,24608,24762,24764,24765,24768)362,(7368,9055,10050,12020,18154,18159,20374,20405,20609)363,(2481,8554,8556,9593,13798,15506,17293,19566,19870,20993,24132)364,(1644,1651,1924,1927,2189,2196,2197,2199,2200,2201,2477,2503,2508,2748,3309,3312,3315,3358,3617,3618,3619,3880,3884,3902,3903,3908,4157,4159,4160,4209,4262,4263,4277,4295,4296,4301,4320,4322,4323,4327,4328,4590,4599,4679,4847,4850,4851,4974,4975,4978,5031,5145,5237,5238,5240,5333,5334,5335,5336,5337,5338,5339,5628,5738,5956,5986,5987,6275,6308,6482,6638,6640,6842,6843,7167,7168,7171,7224,7225,7226,7227,7241,7246,7356,7365,7367,7722,7798,7987,8006,8170,8172,8173,8238,8381,8651,9035,9182,9186,9221,9341,9452,9458,9509,9510,9520,9592,9594,9595,9720,9729,10254,10267,10459,10461,10462,10561,10652,10655,10851,10875,10878,10879,10880,10882,10883,10919,10920,11006,11009,11011,11083,11084,11217,11232,11233,11234,11235,11236,11237,11291,11292,11294,11826,11830,11833,12010,12011,12012,12013,12024,12085,12086,12087,12088,12089,12349,12351,12591,12592,12593,12594,12595,12596,12597,12598,12599,12739,12924,12925,12948,13202,13374,13519,13520,13521,13522,13524,13526,13527,13704,14056,14369,14729,14730,14960,14974,15245,15275,15280,15404,15405,15406,15408,15505,15752,16008,16086,16093,16333,16501,16546,16588,16843,16844,16846,17071,17292,17318,17363,17366,17612,17630,17643,17644,17648,17957,17961,18084,18166,18278,18279,18280,19009,19010,19011,19012,19013,19231,19518,19519,19520,19523,19556,19660,19856,19864,19884,19885,20089,20090,20095,20377,20666,20670,20671,20672,20831,20963,20965,20990,20996,21155,21209,21367,21369,21370,21372,21373,21495,21667,21949,22001,22002,22037,22038,22040,22041,22042,22143,22148,22194,22195,22197,22198,22390,22391,22392,22470,22697,22757,23000,23023,23255,23256,23357,23361,23509,23573,23584,23704,23705,23706,23707,23922,24502,24603,24664,24665,24723,24726,24816,24820,24947,24974)365,(3590)366,(5630,5631,6303,8552,10052,10055,12384,13796,18156,19667,19869)367,(17317)368)361,((5568)370,(24724,24727,24728,24729,24730)371,(4935)372)369)355,((5131,5141,5142,5143,5962,6302,11203,11215,13815,14621,19877,19879,19881,19883,20605,24760)374,(5144,19882)375,(1959,1960,1961,1962,1963,1964,2696,3067,3068,3072,3560,3563,3855,5140,6169,6171,6172,6660,6833,6834,6835,6837,6838,8047,8048,8049,8051,8052,8053,8128,8129,8352,8702,8703,8704,8705,8706,8707,8810,8811,8812,8813,8814,8815,8816,8882,9150,9442,9492,10180,10181,10972,11422,11738,11837,12001,12002,12003,12004,12005,12006,12543,12545,12546,12547,12548,12552,12761,12963,12964,12965,12966,13269,13812,13814,13816,14178,14840,14850,14851,14878,14879,14880,14881,14882,14883,14884,16609,16728,16729,16730,16731,16732,16733,16788,16789,16790,16792,16794,16795,16796,17091,17403,17404,17405,17406,17407,17408,17516,17517,17537,17542,17543,17544,17545,17546,17547,17548,18216,18450,18607,18613,18614,18617,19305,19306,19307,19880,20073,20074,20587,20589,20827,20829,21121,21122,21608,21610,21611,21615,22810,22868,22871,22872,22874,22876,22877,23073,23515,23516,23517,23518,24184,24185,24190)376,(7346)377,(19878)378,(13813)379,(19264)380,(3949,3950,3951,3952,3953,3954,18672,18673,18678,18679)381,(2501,2505,2506,2507,8628,8629,17319,17320,17321,17322,17323,17324,18675,18676,21216)382)373)352,((14871)384,((17778,22354)386,(11924,12709,14324,14580,15066,15068)387,(1788,1790,1925,2364,2544,2551,2755,3083,3250,3252,3255,3258,3634,3882,3886,4010,4011,4013,4014,4015,4280,4314,4432,4638,4645,4900,5258,6304,6494,6495,6496,6497,6498,6499,6556,6601,6602,6645,6651,6653,6657,6701,6846,7008,7242,7243,7245,7725,7726,7731,8063,8088,8146,8147,8437,8967,9031,9085,9279,9315,10091,10264,10364,10483,10484,10489,10498,10844,11079,11082,11085,11933,11970,11972,11974,12445,12628,12629,12630,12631,12632,12633,12634,12639,12680,12684,12702,12704,12705,12706,12708,13284,13285,13286,13325,13326,13328,13329,13473,13584,13585,13598,13702,13906,13911,13915,14114,14115,14582,15039,15272,15276,15277,15278,15279,15372,15373,15446,15449,15451,15452,15678,15768,16585,16775,17288,17775,17980,18003,18004,18005,18303,18304,18308,18739,18751,18752,18754,18755,18756,18757,19298,19517,19559,19718,20490,21040,21214,21217,21219,21220,21221,21222,21267,21274,21276,21284,21332,21334,21335,21383,21621,21622,21910,22025,22248,22561,22633,22634,22900,22903,23013,23014,23024,23095,23221,23224,23225,23228,23230,23535,23537,23709,23711,23716,23747,23819,23971,23973,24018,24020,24022,24023,24074,24282,24306,24639)388,(1809,2504,3913,4219,5542,5544,5545,6204,6209,6210,6380,6794,9087,9478,9648,10067,11662,12300,12301,13908,15706,15707,15708,15710,15711,15730,15859,18383,18712,20311,20885,20887,20891,20892,21281,22563,23022,23746,23895,24336,24337,24338,24339,24340,24341,24342,24654)389,(8242,10025,11459,19354)390,(4285,4287,11460,11828,12959,23147,23578,24120)391,(1643,1786,1787,1789,1791,1792,1811,1812,1813,1815,1816,1858,1897,1902,2069,2077,2083,2166,2191,2278,2279,2351,2423,2519,2630,2634,2713,2752,2753,2756,2817,2818,2819,2837,3007,3008,3009,3010,3032,3033,3037,3157,3249,3281,3375,3376,3530,3612,3613,3614,3615,3639,3643,3647,3788,3791,3792,3881,3883,3885,4090,4092,4093,4094,4096,4098,4215,4281,4297,4574,4578,4801,4802,4804,4902,5000,5001,5007,5024,5026,5230,5247,5287,5289,5340,5383,5384,5385,5386,5387,5584,5587,5590,5592,5676,5898,5899,5923,6150,6187,6278,6279,6379,6384,6563,6666,6669,6676,6677,6678,6679,6680,6691,6797,6849,6850,6895,6998,6999,7000,7001,7005,7006,7007,7019,7020,7021,7023,7024,7025,7303,7339,7341,7342,7343,7344,7585,7589,7985,8082,8091,8101,8218,8428,8504,8785,8843,8968,8969,9084,9088,9089,9090,9129,9140,9141,9142,9144,9234,9388,9392,9394,9395,9400,9402,9466,9467,9470,9471,9477,9479,9480,9599,9632,9733,9740,9741,9743,9983,9985,10060,10266,10479,10480,10481,10482,10486,10487,10488,10522,10822,10826,10839,11044,11066,11067,11068,11076,11080,11081,11246,11343,11399,11432,11512,11513,11656,11663,11664,11665,11676,11677,11679,11680,11681,11682,11683,11721,11722,11725,11763,11809,11964,11996,12147,12342,12343,12358,12681,12780,12781,12913,12916,12917,12920,12932,12973,13009,13011,13014,13015,13016,13017,13248,13449,13451,13452,13453,13454,13455,13457,13477,13478,13687,13688,13897,13899,13904,14258,14259,14272,14274,14278,14309,14334,14571,14573,14770,14773,14774,14849,14853,14854,14885,14962,14963,14966,15091,15097,15103,15106,15107,15145,15148,15149,15150,15201,15240,15383,15454,15455,15456,15460,15462,15463,15464,15489,15557,15563,15677,15680,15681,15759,15762,15763,15764,15767,15775,15776,15867,15868,15869,15870,16108,16109,16116,16125,16193,16209,16234,16292,16438,16535,16972,17338,17339,17384,17504,17560,17561,17566,17670,17808,17849,17869,17885,18006,18055,18056,18101,18104,18115,18179,18184,18396,18480,18569,18605,18671,18688,18888,18891,19166,19239,19241,19297,19299,19448,19450,19451,20038,20075,20094,20098,20309,20310,20316,20544,20548,20553,20583,20584,20585,20596,20597,20955,20957,20966,20975,21016,21113,21116,21158,21162,21269,21375,21381,21393,21535,21536,21627,21701,21799,21809,22218,22324,22382,22471,22812,22850,22951,22970,22971,22972,22975,23016,23236,23490,23491,23748,23749,24001,24080,24087,24088,24091,24092,24093,24106,24160,24161,24164,24174,24322,24407,24408,24409,24410,24411,24413,24488,24504,24599,24742,24748,24854,24856,24975)392,(2350,3638,3784,3787,3789,9460,20852)393,(3624,3911,14579,19563,22731,23220)394,(6502,6506,6821,6848,8356,16437,21232,21233,21626,22469,22472)395,(21215)396,(16118)397,(4275)398,(9086,10478,11063,13907,20967)399,(16123)400)385,((1923,20943)402,(2426)403,(14465,14467)404,((7561,7566,12882,19115,21507,21508)406,(7563)407,(13822)408,(2251,2252,2254,2255,2256,2257,6240,6241,6244,6245,6247,6550,6551,6552,6851,6852,6853,7160,7161,7166,8068,8361,8362,8363,8364,8365,8366,10508,10509,10510,10511,10512,10513,11713,11716,11847,11849,11850,13271,14908,14909,14910,14911,14912,14915,15319,15320,15897,15899,16135,17100,19119,19120,19121,19124,21628,21630,21632,21633,21634,21953,21954,22862,23080,23081,23082,23084,23087,23088,23550,23556,23557,24443,24444,24450)409,(9046,17783,17786,22396)410)405,((2967,9045,10296,22394)412,(7156,7158,7162,7163,13820,15900,15905,16938,16942,21955,21956)413,(2969,9043,9049,13825,17785,17787,17790)414,(4217,11430,22381)415)411,((((15233)419,(14576)420)418)417,(((7558,7560,10200,11842,11843,13949,15093,15094,21506)423,(11714)424)422)421)416)401)383)351,((19716)426,(6478,7480,8902,15229)427,(2536,2543,3155,3910,3912,4180,4761,4764,4775,4806,4807,4808,4809,4810,4811,4812,5902,6146,6477,6480,6481,6768,7390,7391,7392,8515,8517,9189,9190,9192,9193,9194,9195,9196,9229,11827,11958,12199,12363,12619,12620,12621,12622,13483,13484,13485,14530,14583,14944,15183,15226,15227,15230,15231,15232,15709,17013,17377,17380,17972,19418,19482,19485,19487,19803,20390,20394,20395,20396,20944,21822,22176,22177,22178,22180,22281,22465,23576,23874,23875,23876,23877,23878)428,(4551,4606,12690,13221)429)425)350,((5982)431,(22225)432,((4970,20241,22490,22492,24146,24175)434,(2517,3426,3564,3778,5049,5050,5051,5052,5053,5056,6287,6291,6305,8926,9163,9164,9165,9166,9170,9481,9484,9485,9486,9487,9488,9489,9652,10611,11257,12422,12565,12885,13270,13715,13718,14981,14985,14991,15731,15732,15733,15735,15736,15737,15738,17272,17357,18331,18332,18356,18357,18358,18359,18361,18529,18530,18531,18533,18534,18535,18876,19743,19748,19749,19751,19752,19753,19754,19756,19757,20048,20884,21421,22124,22141,22160,22168,22404,22405,22406,22407,22408,22409,22410,22411,23834,23835,23836,23837,23838,23839,23887,24344,24346,24347,24349,24350)435,(18495)436,(1627)437,(24176)438,(19750)439,(7321)440,((7301)442,(18301)443,(8767)444)441,((7323,8330,9793,14565,16368,16737,24230)446,(7320)447,(7322)448)445,((((7450,14779)452,(1656,2688,2690,2691,2692,2838,2839,2841,2842,3064,3066,3454,3974,3976,3977,5221,5294,5296,5299,5301,5302,6286,6538,6539,6540,6542,7443,7931,7932,7933,7934,7935,7936,7937,8171,8673,8675,8817,9131,9133,9134,9135,9137,10045,10048,10049,12420,12664,12668,13136,13141,13142,13882,13972,13973,13974,13975,13976,13977,13978,14777,14979,15170,15172,15173,15174,15176,16624,16625,16626,16627,16628,16629,17375,17824,17837,17875,17878,17879,17880,17881,17882,17883,20042,20047,20052,20980,21256,21257,21258,21259,21260,21261,21262,21263,21264,21800,21804,21805,22691,22692,22693,22714,23418,23815,23816,24028,24029)453)451)450)449)433,(((8768)456,(12432,12433)457,(13767)458,(12333,12337)459,(22308)460,(15638)461,(3654,7037,7038,7040,9756,9758,9759,13716,13717,13719,13720,13721,13722,14995,18419,23610,23612)462,(15469,15475)463,((24224,24226,24227,24228,24229)465,(24225)466,(21567,21570,21571,21572,21573)467,(6804,6805,21566,21568,21569,21574)468)464,((6753,16161)470,(24798)471,(10096)472,(7918,23761)473,(2022,2023,2024,2026,2027,2028,2029,2545,2546,2547,2548,2549,2550,2894,2906,3017,4721,4722,5187,5188,5189,5190,5191,5192,5193,5194,8167,8168,8169,9838,9857,10753,10754,11669,13398,15055,16836,16838,16839,22745,22762)474,(6686,9093,16034,24670)475,(5185,10193,10194,10196,10198,11668,24901,24904)476)469,((1753)478,(13787)479,(24267)480,(17356)481,((1773,2673,2711,5975,5980,7540,8094,8096,8098,8100,9659,9660,9874,9875,9877,9967,9968,9970,9971,9972,9973,9975,9976,11398,11589,11592,12302,15087,15720,15721,15723,15726,17805,18342,18524,20908,20911,22355,22449,22450,22452,22453,23419,23420,23421,24257)483,(5228)484,(2539,2622,5777,5779,5782,7542,8713,8717,9218,11876,16024,17425,17428,18633,19114,20492)485,(1911,2523,3262,3726,4214,4988,5721,5974,7396,8769,8873,8874,9551,10353,10887,15209,15993,15994,15995,17472,22482,22937,23558,24135,24256,24648,24649)486,(5972,13786,24650,24651,24652,24653)487,(4492)488,(2616,4000)489,(3995,22356,24634,24635)490,(1818,1820,2132,2298,2299,2300,2557,2573,2579,2623,2684,3111,3845,4369,4376,4588,6159,6160,6290,7264,7607,7608,7610,7754,8714,8715,8716,8750,9934,9942,9943,9947,11392,11642,12105,12926,13138,13657,13659,13662,13664,14076,14834,14835,14837,15141,15143,15750,16278,16281,17135,17136,17423,17424,17426,17427,17429,18601,19580,19674,19775,19953,20976,21114,21115,23413,23465,23789,23793,24158,24381,24520,24610,24611,24615)491,(4491,13979,13981)492)482,((6018,6019,16005,16177)494,(3063,3065,3455,7446,7449,8164,8672,9136,9138,11552,11791,12169,12336,13601,13603,14778,15171,16175,16176,16178,19582)495,(8017,20535)496,(11929,20507)497,(12335,24401)498,(9132,12338,20935,20936,20937,20938,20939,20940,20941)499,(22309)500,(4427)501,(2126,2128,2129,2130,2580,2617,2801,2811,3229,3230,3386,3389,3720,3721,3722,3723,3744,3821,4080,4315,4829,4830,4832,4833,4989,4992,5073,5309,5614,5829,5841,5852,5853,6020,6022,6024,6084,6087,6088,6089,6090,6158,6416,6740,6744,6745,6995,7134,7136,7137,7138,7139,7140,7141,7142,7285,7596,7597,7599,8011,8015,8028,8029,8030,8031,8165,8246,8248,8251,8533,8688,8689,8690,8754,9065,9066,9070,9071,9472,9700,9701,9844,9845,9846,9847,9848,9849,9850,9851,9932,9936,9937,10226,10864,11146,11179,11231,11251,11470,11475,11503,11707,11789,11932,12101,12103,12104,12109,12189,12429,12430,12431,12509,12536,12537,12538,12540,12870,13401,13600,13677,13990,13994,13995,13999,14380,14487,14664,14693,14694,14698,14699,14763,14764,14765,14768,14769,14824,15139,15142,15165,15168,15529,15531,15641,15879,15880,15881,15882,15883,15887,16217,16249,16276,16312,16315,16316,16681,16683,16956,17391,17393,17397,17624,17625,17626,17627,17803,17804,17807,17828,17834,17876,17932,18036,18192,18194,18352,18501,18502,18503,18592,18804,18805,18806,18807,18857,18858,19128,19507,19510,19511,19512,19673,19769,19770,19772,19777,19778,20335,20529,20694,20697,20699,21111,21398,21399,21401,21500,21503,21732,21912,21913,21914,21915,21916,21917,21918,21919,21920,21944,22089,22337,22339,22343,22360,22526,22527,22528,22708,22711,22712,22775,22778,22779,22959,23315,23318,23597,23804,23806,23810,24385,24515,24516,24517,24518,24519,24521,24522,24523,24524,24672,24872,24924,24926,24929)502,(10863)503,(11787)504,(3133,6034,8034,8610,9697,12610,13673,14702,14703,15646,19676,21544,23327)505,(9695,12113,12930,13396,13660,13661,13663,16309,18600,18603,19509,19671,22073,24612)506,(5312,5313,5314,5315,5316,5317,13992,19126,19127,19129,19131,19132,19135)507,(11397)508,(4334,4768,5375,9105,13160,14977,14984,16613,16615,19138,19139,19140,19143,19411,19709,19710,23467,24382)509,((8737,17453,17454,17457,17458,17459,21070,21317,21318,21320,21321,21322)511,(17452)512,(2796,3719,4543,9431,9432,9441,11401,12695,12696,12698,12699,13644,13678,13991,13993,14181,14836,15175,17455,17456,17460,17473,17877,19125,20031,20032,20033,20034,20035,20037,20531,20676,20804,20805,20806,20807,21315,22340,22710,22774,22780,23470,23812,23814,24128,24134)513)510,(((24643)516,(7524,8250,9220,10862,15534,19508,23319)517,(2803)518,(5778,8014,8016,11930,11934)519,(5775,23555)520,(23134)521,(17140)522)515,((12795)524,(6688,12800,12801,12803,14897,23124,23126,23127,23794)525,(12797)526,(5393,17826,21033,21435)527,(12799)528,(21441)529,(21438)530,(6682,21442,21443)531,(12798)532,(4105)533,(23119,23122,23125)534,(21440)535)523)514,((3604,3608,6418,6420,6421,7598,9640,9938,9940,11394,12539,13658,16308,16311,16612,21173,23471)537,((12796,21444)539,(2576,2809,7444,7445,7447,7448,13599,13602,20698,20766,22245,22488)540,(4408,4409,4425,4428,4429,4431,6083,8249,9544,9710,9711,9712,9713,9714,9715,10080,10084,11145,13087,14823,15533,17394,18190,18745,18747,20764,21201,21224,21225,21333,21439,21729,24235,24391,24397,24398,24400,24402)541,(6021,14983,23595)542,(2553,2555,2556,2558,4370,4914,5195,5196,5197,6536,6747,7519,7521,8686,10928,10929,10930,11311,11312,12769,12770,13604,13648,13649,13653,16006,16252,19576,19954,21174,22487,23412)543,(13788,16255)544,(4906,8247,10861,10927,14781,21803,22306,22307,22493,22860)545,(4831,10859,16247,22858)546)538,((14075,18604,21110)548,(3118,3605,3847,4406,4407,4993,5597,6422,6887,8752,8755,9436,9693,9969,10229,10231,10790,10794,11017,12244,13393,13394,13675,13676,14886,15138,15181,16131,16611,16614,17478,18855,19672,20331,20397,21109,21499,21730,23554,24295)549,(3844,4766,6157,6992,9435,9935,9939,10228,10420,10421,11391,16314,18588,19669,21164,22071,22338,22344,24383,24925,24928)550)547,((((2572)554,(2127)555)553)552,(((22357)558,(4410,4987,4994,4995,6991,6996,7606,9434,9698,11393,12542,13083,13088,13089,13090,14838,16277,17474,19078,19079,19080,21169,21728,23469,24384)559)557)556)551)536,((((7039)563,(5420,6017,15164,15517,23416)564)562)561)560)493)477,((((5827,6030,8056,8334,11936,11937,14491,17622,18202)568,(18353)569)567)566)565)455,((3131)571,(3129,6029,6731,7712,8609,9812,9825,13494,14701,18199,18201,18203,18204,21490,22076,23057,23320,23321,23322,23323,23324,23325)572,(19551)573,((12741,16215)575,((22695)577,(8510)578,(1638,1639,2003,2004,2394,2398,2699,3856,3859,6167,7238,8160,8162,8776,8780,10725,10726,10730,10731,13946,14842,15928,15976,15981,16830,17229,17231,17232,18608,18610,19352,20437,21763,21765,21767,22656,24624,24629,24631)579,(17496)580,(13021)581)576,((1919)583,(4678,10717,12743,15196,19332,20281,20663,20664,22032,22196)584,(22752)585,(3850,6164,8509,14841,14959,18609,20822,20823,20828,21391)586,(16544)587)582,((((3275)591,(2931,4464,7646,7647,7653,8267,16370,20578,20579,20730,22428,23371,23372,24985,24986,24988)592)590)589)588)574,((5844)594,((2010,17189,21135,24964)596,(5828,5840,13392,13399,22932)597,(7124)598,(22455)599,(2795,2798,2799,2800,2802,3143,3228,3231,3391,4205,5826,5831,5834,5835,5843,8010,8013,8335,10016,10858,10860,11501,11931,12746,14486,14492,14767,15167,15530,16351,17621,17623,18031,20530,20533,20534,20536,20703,21498,22777)600,(10027,21501)601,(18198)602,(6684,9405,23053,24094)603)595,((6086,8032,8244,8245,8252,9219,9222,12508,12871,14766,15169,15532,15535,16955,19506)605,((23468)607,(2297,2671,8753,12804,13864,17476,21437,22359)608,(12802)609)606,((6685)611,(4499,18394,22736)612,(2170,2175,2552,2560,2561,2563,3374,3383,3632,4302,4506,4662,5672,5673,6333,6336,6504,7520,10313,10563,10904,10906,12095,13024,13174,13180,13183,13184,13345,13416,14326,14327,14328,14329,14330,14331,14332,14333,14687,15033,16030,16162,16166,16167,16168,16169,16170,16171,16172,16173,16251,16652,18392,18906,18953,19199,19402,19919,20415,20417,20420,20422,20423,20684,21030,22867,23026,23028,23029,23675,23678,24674,24676)613,(4426,4430,6687,9709,12181,13654,16250,20707,20763,20769,21436,22533,24399)614,(9687,11140,11143,12772,13790)615,(2464,2465,2466,2467,2470,5931,5932,5933,5934,5935,5936,5937,5938,5939,5940,14600,14601,14602,14603,14604,14605,17037,19569,19572,20610,20611,20612,20613,20614,20615,20616,20617,23259,23260,23261,23262,23263,23264,23265,23266,23267,23268)616,(1752,2070,2098,2173,2672,4372,4479,4480,4769,4971,5670,5876,5981,6264,6270,7286,7522,7753,7983,8166,8751,10525,10526,11376,12359,12360,12361,12364,13156,13157,13158,13159,14945,14947,14949,14951,14952,15136,15137,16084,16253,16310,16378,17631,17632,17657,19136,19137,19141,19142,19224,19578,19670,20969,20970,20971,20972,20973,20974,22362,23571,23574,23790,23792,23795,23796,24923)617)610)604,((((10199)621,(7080,10192,10195,10197,24900,24902,24903)622)620)619)618)593,((2382,2385,2387,2389,4267,4539,6832,6836,6889,11105,11118,11120,11123,11126,11632,11735,11736,17209,17216,17505,19735,19736,19768,20072,21609,21612,21613,21614,24186)624,(2386,4538,4540,4542,6317,6318,8781,11124,13036,16502,17210,17217,17497,19215,19734,20216,22753,22754)625,(3130,6035,8607,14704,15650)626)623,(((23010,23011)629,(16367)630,(11252)631,(3941,6750,14356,23012)632,(20289)633,(6529,9251)634,(12472,19237,19238,22954)635,(4787)636,(5860,14510,19741,20240)637,(10812,19236,23885,23892)638,(9355,9356,9357,9358,9359,12748)639)628,((11786)641,(18167)642,(6026,8527,14705)643,(2797,3132,4324,6027,6028,6031,11792,12611,13769,13771)644,(11803)645)640)627,((2407,2408,2411,2413,3834,4546,5772,5773,7728,7734,7766,7767,7768,9033,9034,9038,10241,11149,11150,11151,11152,11153,11154,11155,11156,11157,11165,11927,11938,12462,12464,12677,13450,13590,13592,13594,13596,13597,14336,14754,15062,15063,15067,15328,15330,15858,17104,17220,17774,17776,17777,17779,17780,17782,19805,19806,22122,22257,22259,22504,22505,22506,22507,22508,22509,22510,22511,22513,23199,23226,23229,23708,23710,23713,24909)647,(3395,3396,10622)648,(2578,8778,8779,10148,10237,11062,11315,12100,13947,13950,14848,14855,15550,17493,17494,18611,19162,19170,19172,19174,19351,22655,22727,23496,23498)649,(3188,3385,8012,14660,14665,19776,20765)650,(1650,4605,6094,7425,7426,7427,7428,9948,10654,12976,14772,18283,18284)651,(16076)652,(1648,1649,1750,1751,1814,1895,1900,1901,1918,1921,1922,1936,1948,1952,1953,1996,1997,2068,2193,2198,2202,2203,2223,2224,2225,2239,2240,2241,2242,2243,2244,2253,2258,2277,2296,2339,2342,2343,2345,2347,2404,2424,2425,2427,2429,2430,2522,2541,2542,2599,2602,2603,2604,2605,2606,2664,2734,2737,2738,2747,2754,2789,2814,3015,3034,3035,3053,3062,3134,3135,3136,3158,3161,3251,3257,3276,3277,3278,3279,3280,3361,3363,3414,3415,3459,3460,3611,3616,3620,3625,3626,3627,3633,3648,3786,3963,3965,3966,4077,4078,4158,4175,4176,4177,4179,4206,4269,4273,4276,4278,4282,4283,4286,4325,4326,4402,4403,4497,4503,4507,4545,4550,4553,4560,4575,4576,4579,4604,4687,4689,4695,4696,4789,4790,4846,4849,4888,4890,4891,4892,4893,4897,4931,4932,4933,4934,4936,4937,4938,4964,5033,5180,5181,5182,5183,5184,5201,5205,5273,5303,5308,5363,5516,5520,5551,5583,5585,5588,5707,5708,5709,5710,5711,5712,5713,5714,5752,5763,5771,5809,5814,5897,5900,5903,5904,5906,5909,5912,6007,6008,6144,6186,6272,6273,6274,6276,6281,6448,6449,6451,6452,6453,6457,6458,6471,6472,6483,6487,6488,6489,6491,6507,6531,6547,6637,6639,6641,6707,6709,6725,6742,6762,6813,6814,6815,6816,6817,6818,6825,6844,6845,6847,6893,6958,6959,6962,7002,7003,7026,7092,7093,7094,7095,7096,7097,7098,7131,7240,7244,7250,7291,7296,7297,7334,7337,7340,7345,7458,7461,7463,7464,7467,7478,7483,7505,7506,7507,7508,7509,7510,7511,7512,7513,7514,7570,7572,7641,7669,7681,7682,7684,7691,7730,7732,7733,7735,7736,7737,7738,7739,7740,7769,7808,7809,7814,7815,7816,7817,7836,7963,7964,7965,7966,8062,8064,8065,8069,8099,8107,8145,8149,8190,8191,8192,8193,8220,8222,8276,8277,8278,8279,8280,8281,8282,8353,8355,8379,8382,8466,8467,8470,8473,8475,8477,8478,8508,8512,8513,8514,8518,8638,8639,8642,8643,8650,8653,8654,8655,8658,8659,8661,8662,8676,8691,8738,8744,8765,8838,8844,8845,8893,8911,8913,8916,8930,8933,8935,8970,8971,9032,9145,9146,9183,9187,9201,9203,9204,9205,9206,9207,9208,9209,9235,9237,9238,9307,9322,9342,9367,9370,9372,9389,9391,9398,9399,9403,9408,9455,9461,9464,9473,9474,9475,9476,9500,9505,9506,9523,9554,9555,9556,9602,9704,9706,9707,9708,9717,9721,9730,9742,9819,9822,9852,9853,9854,9855,10042,10066,10085,10087,10113,10114,10115,10119,10120,10147,10149,10207,10210,10216,10253,10255,10256,10257,10258,10259,10260,10261,10262,10276,10286,10299,10328,10329,10332,10335,10337,10338,10355,10356,10358,10359,10361,10362,10363,10365,10422,10423,10424,10425,10428,10485,10524,10635,10636,10638,10658,10688,10689,10718,10720,10721,10825,10902,10910,10911,10912,10913,10914,10915,10916,10917,10918,10921,10966,10967,10968,10969,10970,10990,10991,11055,11058,11059,11069,11130,11131,11132,11133,11134,11135,11136,11164,11166,11169,11176,11240,11242,11293,11295,11296,11297,11298,11305,11318,11320,11374,11380,11405,11438,11500,11502,11720,11811,11812,11813,11814,11815,11816,11822,11962,11973,11995,12000,12025,12031,12038,12084,12099,12106,12142,12143,12174,12176,12177,12208,12285,12286,12287,12339,12341,12346,12347,12350,12353,12357,12453,12454,12455,12456,12457,12458,12519,12575,12615,12649,12678,12679,12682,12683,12685,12774,12902,12904,12915,12968,12969,12970,12977,12981,12982,12983,12984,12985,13012,13013,13018,13019,13020,13061,13096,13098,13099,13100,13101,13102,13182,13195,13198,13199,13200,13219,13222,13223,13234,13237,13243,13244,13245,13246,13247,13249,13351,13358,13359,13360,13361,13362,13363,13364,13365,13444,13571,13572,13573,13574,13575,13586,13589,13591,13593,13613,13614,13615,13616,13617,13618,13619,13679,13709,13710,13711,13713,13732,13741,13763,13840,13841,13842,13843,13844,13845,13865,13884,13903,13943,13957,14013,14014,14015,14016,14017,14018,14019,14020,14084,14085,14086,14087,14205,14260,14261,14263,14311,14382,14383,14384,14385,14386,14442,14484,14488,14512,14527,14572,14577,14578,14586,14724,14726,14727,14731,14748,14749,14752,14753,14825,14859,14938,14953,14954,14955,14956,14957,14964,14972,14973,14975,15045,15046,15047,15048,15049,15050,15051,15052,15053,15054,15056,15057,15177,15200,15202,15222,15224,15238,15239,15242,15243,15244,15246,15273,15274,15281,15283,15296,15407,15409,15458,15461,15558,15559,15562,15611,15612,15613,15614,15615,15618,15619,15621,15679,15684,15758,15760,15790,15792,15821,15822,15823,15852,15854,15855,15856,15857,15927,16038,16074,16075,16085,16087,16088,16089,16090,16091,16092,16156,16157,16158,16159,16185,16186,16187,16188,16189,16190,16191,16192,16194,16237,16238,16239,16240,16241,16242,16243,16244,16245,16246,16293,16294,16296,16297,16332,16334,16337,16400,16432,16434,16436,16439,16511,16512,16514,16515,16516,16547,16606,16706,16708,16717,16776,16778,16780,16811,16813,16818,16857,16999,17000,17001,17002,17003,17009,17010,17012,17014,17017,17052,17054,17055,17057,17080,17096,17099,17101,17102,17103,17119,17122,17187,17218,17224,17235,17279,17361,17369,17372,17373,17379,17515,17550,17551,17552,17553,17554,17555,17556,17557,17558,17562,17563,17608,17610,17615,17642,17645,17842,17846,17847,17850,17851,17887,17888,17889,17947,17948,17949,17950,17951,17952,17953,17954,17958,17959,17960,17981,18030,18032,18057,18083,18096,18103,18114,18116,18117,18153,18178,18185,18191,18242,18244,18245,18247,18266,18277,18314,18386,18387,18388,18399,18408,18478,18479,18505,18506,18507,18508,18510,18511,18513,18514,18684,18686,18687,18773,18847,18849,18865,18885,18886,18889,18909,18911,18936,18971,18972,18973,18974,18975,18976,18977,18987,18989,18990,18991,18992,18993,19008,19086,19087,19197,19240,19242,19243,19248,19258,19265,19446,19447,19552,19553,19554,19555,19557,19558,19614,19615,19617,19618,19619,19620,19621,19688,19689,19690,19698,19714,19801,19802,19804,19807,19886,19939,19940,19941,19942,19943,19957,19961,19973,19974,19980,19994,19996,20021,20091,20092,20093,20127,20128,20129,20131,20132,20152,20153,20154,20202,20282,20326,20328,20329,20450,20451,20452,20453,20486,20545,20581,20593,20594,20598,20599,20600,20659,20661,20668,20673,20786,20860,20861,20862,20863,20864,20956,20959,20960,20961,20964,20998,21152,21153,21154,21156,21161,21191,21213,21223,21230,21231,21242,21268,21270,21271,21273,21368,21371,21376,21419,21497,21534,21537,21540,21541,21542,21556,21557,21558,21594,21595,21596,21597,21624,21625,21655,21656,21659,21660,21736,21737,21738,21739,21752,21753,21754,21775,21841,21843,21845,21862,21863,21864,21865,21866,21867,21868,21907,21908,21909,21911,21950,22030,22058,22059,22060,22061,22062,22063,22064,22065,22150,22199,22258,22279,22280,22287,22288,22289,22290,22291,22292,22293,22325,22327,22328,22329,22384,22385,22443,22462,22463,22466,22467,22473,22512,22559,22560,22562,22584,22587,22592,22726,22771,22793,22795,22796,22797,22799,22800,22801,22802,22803,22804,22805,22806,22807,22808,22817,22822,22823,22830,22855,22949,22952,22973,23003,23005,23006,23007,23015,23039,23076,23099,23100,23169,23219,23222,23227,23235,23237,23334,23348,23349,23350,23351,23382,23388,23392,23393,23538,23539,23540,23579,23582,23583,23586,23587,23588,23690,23691,23692,23694,23727,23801,23822,23842,23862,23863,23864,23865,23867,23868,23921,23923,23924,23925,23926,23927,23931,24119,24165,24166,24168,24202,24246,24270,24271,24272,24274,24323,24368,24369,24370,24396,24485,24583,24602,24605,24638,24679,24682,24791,24792,24808,24809,24810,24817,24822,24834,24949,24973)653,(8641)654,(12914)655,(12027)656,(3607,10793,12822)657,(4767)658,((17355)660,(8684)661,(2012)662,(1636,1747,1749,2058,2060,2340,2384,2575,2577,2593,2674,2675,2676,2677,2769,2821,3160,3162,3163,3390,3944,3945,3994,4070,4145,4148,4204,4207,4216,4414,4498,4552,4643,4715,4716,5075,5077,5449,5450,5451,5452,5595,5629,5643,5868,5957,5990,5994,5997,6358,6361,6450,6454,6455,6746,6749,6819,6820,6822,7466,7468,7826,7843,8148,8682,8685,8687,8736,8842,8890,9321,9344,9453,9454,9456,10167,10234,10235,10239,10240,10357,10426,10427,11121,11125,11957,11963,12281,12282,12283,12284,12574,12744,12971,12974,12990,12991,12993,13175,13218,13327,13587,13739,13740,13743,13746,13966,14167,14269,14312,14469,14470,14519,14531,14659,14661,14663,15005,15006,15144,15190,15191,15192,15194,15486,15488,15565,15753,15820,16196,16197,16198,16329,16427,16508,16543,16545,16777,16786,16858,16957,17212,17213,17395,17477,17479,17480,17979,17982,18155,18165,18193,18195,18235,18422,18423,18707,18729,18734,18852,18856,19379,19384,19787,20204,20550,20551,21139,21530,21543,21761,21821,21846,22068,22322,22427,22432,22648,22856,22899,22904,23004,23395,23397,23787,23788,23808,24129,24167,24169,24432,24434,24531,24811,24812,24936)663,(11956)664,(14528)665,(20203)666,(2471,3356,3359,3388,3492,3494,3495,3706,3707,3708,3709,3740,3741,3742,3743,3745,3746,3747,3748,4146,4147,4149,4150,4208,4210,4976,4979,4980,4981,4982,4983,4984,4985,4986,4990,5453,5513,5514,5515,5517,5518,5519,5598,5599,5600,5601,5985,5989,5991,6417,6419,6823,6826,6881,6882,6883,6884,6885,6886,6888,7114,7115,7116,7479,7642,7643,7840,8235,8435,9450,9451,9840,9841,9842,9843,9945,10117,10118,10121,11061,11208,11209,11626,12235,12239,12240,12241,12243,12424,12600,12637,12782,12785,12788,12789,12790,12791,12792,12793,13736,13744,13745,14081,14166,15616,15617,15620,15622,15671,15673,15674,15675,15940,15963,15965,15966,15967,15969,15973,16073,16195,16503,16510,16517,16518,16519,17245,17392,17475,18135,18149,18164,18237,18374,18375,18481,18482,18483,18484,18485,18497,18498,18499,18500,19412,19570,19571,19659,19663,20205,20267,20268,20269,20270,20271,20272,20273,20333,20334,20336,20337,20338,20669,21429,21430,21431,21432,21645,21648,21649,21650,21651,21652,21653,21842,21884,21892,21893,22105,22110,22341,22431,23008,23009,23179,23390,23391,24294,24296,24297,24298,24299,24300,24380,24387,24431,24536,24717,24718,24720,24934)667,(24528)668,(5074,5454,6306,6824,7465,14169,14310,21623,23700,24433)669)659,((6389,23157)671,(18384)672,(8644,15749)673,(18382)674,(4776,11167,14575)675)670,((((2468,2469,3827,3828,3831,3939,4300,4641,4977,4991,5076,5596,5842,7555,7668,9319,10792,11504,11505,11507,11509,11511,11845,12541,13321,13322,13440,13472,13725,13742,15445,15447,15448,15667,15670,16068,16071,16072,16958,18796,18995,20398,20854,20855,21172,21336,21646,21647,21951,22106,22107,22108,22342,23396,23673,24076,24077,24293,24376,24377,24388,24617,24714,24719,24938,24939)679,(2002,2065,2393,8163,15120,15124,16832,16834,16835,19348,19349)680)678)677,(((2534)683,(9236,12635,12636,14662,15193,23394)684)682)681,(3829)685,(24137)686,(6426,14846,15158,15159,21124,23483,23485,23488)687,(17495)688)676)646,((((14354)692,(14355)693)691)690,(((6032,6061,6062,6066,7717,8528,8605,14992,23059,23363)696,(4221,9787,9798,15840,16678,16680,22425)697)695)694)689)570)454,((4185)699,(6525,15468)700,(7288,12627)701)698)430,((21211)703,((22816)705,((18980,24625)707,(14291)708,(10343)709,(13109)710)706,((1652,4187,21600)712,(18984,21005)713,(6485,18895,21205)714,(15267)715)711,((((5224,10341)719,(21601)720)718)717)716)704,((6142,6145,6479,12933,13482,15178,15179,15228,19488,21316,23873)722,((16660)724,((7082,14686,18177,18182,20683,21854)726,(8236)727,(10248)728,(3147,4188,4189,4502,5750,8594,8595,9227,18863,21598,23309)729)725,((17088)731,(3678)732,(10094,13960,22685)733,(1828,5331,16416,19147,21043,21203,22723)734,(1645,1827,1832,3931,4251,4442,4443,4637,4718,4719,4860,4862,4864,5325,5326,5327,5329,5649,5651,6005,6484,6960,7813,7955,7957,7960,8585,9839,9856,9957,10310,10311,10534,10757,11250,11262,11675,11772,12097,12268,13151,13627,14006,14932,15058,16666,16668,16840,17620,17968,17978,18186,18866,18892,18978,18983,19096,19100,19148,19150,19151,19376,19380,19381,19383,19385,19533,19537,20276,22679,22721,23297,23567,23569,24950)735)730)723,((3078,3079,3080,3081,3242,3246,3248,3357,3360,3675,4270,5522,6203,6964,7055,7057,7058,7060,7063,8458,8459,8576,8578,8579,8580,9776,9779,9781,10095,10331,10334,10339,10732,11672,11975,11976,12077,12079,12080,12081,12406,12972,13145,13146,13147,14654,15809,15810,16428,16430,17307,17310,17311,18068,18439,18441,19975,20391,21811,21812,22683,22761,22792,23194,23293,24452,24456,24458,24797)737,((2094,3124,4640,5611,6493,8590,9956,10532,10539,15271,18631,22705,23303)739,(13751)740,(3244,4272,9962,14652,14655,18440,18442,21010,24626)741)738,(((24454)744,(7059,8455,8577,8584,13154,13962,15812,19097,21009,21810,22798,23294,24457)745,(3077,3365,3674,5862,6957,7061,7062,9775,9782,9960,11971,12082,12400,12401,12402,12404,12405,12787,14294,14934,17308,17315,19605,21006,21008,23292,24455)746,(12786)747,(1653,3676,9095,9961,12784,18964,21434,24451,24632)748,(3241,3362,8465,15808)749,(5609,8581,17313,21002)750,(3243,4271,4274,4279,8461,8582,8583,9778,9780,9783,12078,13150,13961,14650,14651,14653,14656,18065,22676,24459)751,(1641,6238,7056,9777,11977,12083,13963,15816,16433,17312,17314,24453)752,(16435,18966)753)743,((5744)755,(16659,22722)756,(14008)757)754)742)736,((16004)759,(4555,4762,7120,16633)760,(10616,20923)761,(12886)762,(1829,4183,4184,5324,7078,7954,8589,9177,12623,14421,16665,17945,19144,23310)763,(6727,22226)764,(1825,4500,5748,6699,7073,10529,12624,12625,13177,14418,14419,14424,18864,18879,18896,20689,22865,22979,23307)765,(14683)766,(5749,5751)767,(2518,3092,3999,5097,6437,8130,9152,11182,15185,17896,17974,18448,19832,21484,22227,23830)768,(1628,3084,5409,6729,6735,8054,8058,8237,11734,14107,16986,18725,20382,21047,21246,21253,22820)769)758,((((2441,3973,12372,22393)773,(11541)774)772)771)770)721,((15936,15937,15938,15941,18557,18561,24563,24564,24566,24567,24568,24570,24571)776,(2862,5300,16099,22636,22690,23121,23633)777,(3651,3652,3655,3656,5760,5953,5958,6298,6718,6721,6722,6726,8557,9440,9482,9752,9755,9760,10054,10056,11204,11219,12021,12381,12382,12383,12385,12386,13793,13803,13817,14623,14988,14989,14996,14998,14999,15508,16594,17053,17409,18415,18416,18418,20369,20372,20376,20602,20603,20604,20607,20992,21825,21826,21829,23272,23273,23476,23611,24130,24177,24178,24179,24565,24761,24766,24767,24807)778)775,((3493,3496,3502,3503,7574,7582,7583,12236,12242,12847,12850,12852,13203,13252,18142,18151,18152,18290,18293,20274)780,((20299)782,(4844,10378,10868,10870,13515,13516,13517,16145,19514,19515,19516)783,((4741,4742,4743,4744,8176,8177,8178,8180,11634,11635,11636,14243,14245,14246,14247,14248,15110,16860,16861,16862,16863,16864,19403,19404,22939,22941,22942,22943)785,(2978,11639,24245,24880,24881,24882,24885,24887,24888)786,(2040,2041,2042,2043,4745,4746,4747,8179,14242,22940)787)784,((((7535,7536,7537,13854)791,(5202,5203,5207)792)790)789)788)781,((8763,10394,19191)794,(8764)795,(7819,10393,16299)796,(3796,3798,3809,4076,7196,7197,7198,7199,7200,7201,7202,8526,9909,9910,11649,11650,11652,11653,12501,15939,15942,15943,16417,18558,18559,20300,20301,20302,20303,20304,20305,20306,20307,20308,23239)797,(7615,8762,10392,10395,16291,20905)798,(8757,23472)799,(7818,8756)800,(11651)801,(6751)802)793)779,((((6023,14489,17359,19444,20277)806,(18538)807)805)804)803)702,((21048)809,(11708,14021,22682)810,((2808,8866,11467,12760,16110,21396,22155,24221,24753,24759,24879)812,(10345,10530,13892,20155,21206,22734,23305)813,(19149)814,(1654)815,(5747,19145)816,(9181)817)811,((5791,5792,5793,5794,5795,5796,5797,5798,6258,6259,8887,12380,12390,14449,14450,21388,21389)819,(17138,17139)820,(13646,13647)821,(7541)822,(3948,4965,4966,4967,4968,4972,4973,8891,11506,11514,11516,11517,11518,11519,13733,13738,17606,17607,17609,18927,18934,18935,20124,20126,20130,20133,21385,21386,24462,24525)823,(9590)824,(8761,9483,13811,18417,24231,24232,24233)825)818,((((20685)829,(21607)830)828)827,(((22181)833,(18181)834)832)831)826)808)12,((2218,5657,10399,10706,13831,16326,20788)836,(((2355,2777,3152,3920,4433,4436,4788,6075,6233,7272,7277,9657,9996,9998,10463,10629,10632,10739,11175,12499,12602,12617,12694,13239,13909,13910,16021,16023,16704,17591,17596,17647,18163,18657,19089,19229,19260,20297,21178,23928,24259,24551,24837)839,(15076)840,(20059,24554)841,(11598)842,(14268)843,(1970)844,(24110,24113)845)838,((20218)847,(9423,24112)848,(9424)849,(19637)850,(11588,19152)851)846,((4260)853,(((1687,3739,4293,4465,5847,6320,6322,6324,6790,7281,7402,7633,7855,8652,9427,10515,11857,11944,11946,11947,12450,13369,14504,16865,17743,18110,18737,18926,20443,20467,20875,22123,23188,23659,23817,23821,25002)856,(19600)857,(10733)858,(4700,16885)859,(21085)860,((12050,12252,12937,18580,18582,24031)862,(3516,24878)863,(8027,10940,16495)864)861,((16338)866,(15687,17763,21565,22760,23356,23860)867,(3406,19327)868)865,((5092)870,(5095,6059,7433,7686,9365,10587,17694)871,(1723,2005,2006,2008,2009,10819,11483,18074,20546)872,(9361)873,(14786,21838)874,(18174)875,(2063,4725,7827,9343,17588,17698,21681,24157)876)869,((((2637,2997,3256,4026,5046,5256,7527,7530,7636,7637,8959,10800,10837,11352,11367,12522,13696,14106,14894,15421,17371,18583,20145,22623,24051,24064,24574,24576,24578,24776)880,(14526,20549)881)879)878)877)855,((24114)883,(2261,2268,2999,3801,3803,6370,7774,8025,9077,9415,9416,10177,13805,23975)884,(23362)885)882)854,((2139,3548,4463,4757,4758,4759,4760,5089,5090,6064,6207,6208,6328,7183,9360,9641,9642,9643,9644,10280,12523,12524,13430,13431,13432,13433,13435,13436,13437,13439,14890,16096,20574,20727,20728,21830,22250,23369,23370,24331,24332,24333)887,(14847,22586,24983)888,(2712)889,(7988,7991)890,(((1808,2987,2988,6190,6191,6381,9074,9731,10294,11643,11645,12277,12278,20290,20294,20358,20853,20856,20857,22863,22864,24941)893,(3030,6188,7884,7886,10265,12280,14493,22144,22145)894,(1630)895,(1796,2863,3294,3296,3905,7482,12008,18105,18106,22729,22730,24083)896,((2352,7851,12686,13471,18711,19817,21299,24770)898,((2064,2067,2980,2981,4779,4780,12139,15122,19428,19435,19603,23777)900,(((13880,23523,24470)903,(4726,5121)904,(3914,3916,8876,8877,8878,8879,8880,12697,14244,16391,17526,18343,18634,18638)905,(3029,3915,3917,8425,8441,9376,13475,15453,17839,18575,18635,18636,18637,20986,22039,22630,25005)906)902,((5579,6315,6316,7516,9597,19292,20496,22645,24211)908,(2832,2833,2834,2835,2836,3440,3441,4508,5650,5946,5947,7874,7876,8903,8904,8905,13094,13303,14023,18887,20447,21200,21282,21553,21987,22611,22615,23570,23572)909,(2938,17633)910,(5739,14412,15022,20462,21283,23064,24318)911,(5943,5944,5948,14606)912)907)901,((13824,19894)914,(5869,5871,24053,24154)915,(13765,17719,19897)916,(2062,5870)917,(10297)918,(10201,13885,15092)919)913,((2396,2397,2442,4701,5153,11805,12756,12757,22953)921,(5625,11961,23575,24855)922,(8758,14276,22671)923,(4727,24153)924)920,((((1804,1805,1860,1863,2190,2454,2455,2456,3011,3012,3013,3014,3988,4702,9631,10872,10876,11492,11493,15380,18576,20063,22335,22631,24773)928,(1722,1899,2071,2324,2326,2327,2658,2990,3531,3641,4878,5002,5003,5006,5008,5009,5349,5412,5680,6517,6519,8931,9401,9750,10293,10686,10823,10824,10895,11040,11041,11042,11641,11648,11678,11780,11783,11790,11997,12568,13053,13201,14124,14349,14352,14971,15291,16229,16963,17022,17024,17667,18212,18765,19449,19695,19696,19697,20165,20166,20292,20295,21238,21239,21241,22699,22700,22828,23603,24046,24655,24681,24745)929)927)926,(((11638)932,(5684,5863,9068,13031,13823,14270,14273,18001,19225)933)931)930)925)899,((7153,7693)935,(1629,1631,1632,1633,1634,2013,2015,2074,2078,2082,2325,2341,2656,3036,4256,4259,4373,4375,4377,4378,4577,4644,4648,4805,5280,5410,5677,5678,5679,6515,6516,6518,7338,7423,7588,7719,7903,8852,9015,9143,9912,9916,10006,10007,10008,10073,10218,10582,10586,10817,11056,11489,11684,11727,11781,12026,12115,12650,13216,13561,13683,14040,14197,14350,14351,15147,15292,15293,15294,15496,16289,16425,16426,16524,16525,17020,17021,17564,17638,17666,17848,17863,17866,18111,18112,18173,18803,18848,19056,19058,19059,19358,19360,19694,20387,20436,20832,20836,20949,21240,21700,22252,22626,22974,23577,24045,24163,24316,24556,24685,24744,24749)936,(2757,20962)937,(4257)938,(1635,2160,4212,4877,4879,6100,6102,10516,10593,11371,11434,12571,14513,23601,23605)939,(1861)940)934)897,((1821,1822,1885,2968,2991,3148,3154,4562,4564,4568,5699,5942,6068,6476,7481,7850,7852,8298,8401,8402,8403,8404,8405,8640,8861,8912,9041,9225,9228,9497,10527,10573,10626,10762,10776,10932,10933,10935,10936,10937,10984,11909,12267,12330,12331,12332,12443,12446,14368,14375,14376,14377,14378,14379,14923,15037,15038,15648,15729,16042,16552,16554,17134,17491,17600,17605,17646,17789,17970,17971,17975,18492,18689,19467,19592,19593,19813,20198,20444,20445,20928,20930,21021,21041,22724,22725,23128,23504,23548,23734)942,(3369)943,(2693,5945,9012,11614,17750,20222,23669,23670,24913)944,(13381,14819,20799)945)941)892,((5155,13674,17234)947,(6503,6505,8357,8359,8360,9519,11431,11844,15284,15913,21228,21280,21545)948,(2985,2989,9073,11644,16394,18930,22524)949)946)891,((7188,9421,9422,14725)951,(10806)952,(8977)953,(10813)954,(16661)955,(23636)956,(9418,9894,22351,23360,24678)957)950,((5275,20017,20019,20427)959,(17636)960,(6548,11848,15318,23086)961,(2011,5094,5264,5836,6431,7885,10843,15761,16051,16107,16586,16872,17038,21193,22635,22901)962,(21784)963,(5156,11117,18890,19522)964,(13119)965,(11396,11966,17486,21772,22672,24660)966,((20146,20151)968,(3424,3430,4386,5054,5231,5233,5272,5399,6950,6955,6965,7565,8855,9001,10503,11112,12724,12773,12931,12934,13866,13898,13901,14027,14099,14103,14105,14347,14525,16233,16975,19723,19724,20023,20103,20150,20945,21703,21704,21705,21921,21927,22617,22646,22649,23254)969,(22461)970,(21356)971,(10816)972,(5288)973,(16392)974,(7587,16106,17891)975,((17270)977,(15075,17492)978,(3173,10543,17715)979,(9417,9420)980,(3432)981,(15077,15205,22845)982,(15333)983,(3354,3423,6427,6854,9494,10556,12137,17266,18062,18211,24838)984,(9764,19835,24430)985,(9419)986)976,((16701)988,(6435,12366,21160)989,(6432)990,(3427)991,(18913)992)987,((1898,1978,2080,2081,2329,2515,3038,3556,4312,5239,5350,5403,5692,5901,5905,6282,6388,6456,6782,6988,7493,7586,8923,8932,8934,9127,9363,9397,9409,9462,10041,10588,10634,10637,10639,11406,11723,12344,12550,12883,13010,13680,14570,15295,15490,16295,17378,17575,17669,17852,17873,17884,18113,18412,18606,19190,19244,19245,20325,20327,20330,20429,20582,20586,20773,20896,20942,20999,22330,22678,23680,23818,24089,24412,24680)994,(20580)995,(13967)996)993,((12962)998,(5593,5626,22675)999,(1683,1981,2631,2632,2633,3187,3602,3839,4791,5170,5232,5789,5866,6135,6986,9589,9984,9986,9989,10075,10470,10507,10803,12723,13900,13905,15739,15741,16287,16896,18228,18234,18364,18367,19434,19982,19983,20895,21285,21304,21748,21749,23380,24156)1000,((2318,2702,2937,3061,4478,4998,5005,5118,5248,5282,9366,11035,11039,11373,11386,11611,11613,12264,12551,13333,14353,15126,15132,15204,16321,17026,17502,17503,17672,21682,22336,23820)1002,(5591)1003,(17482)1004,(2898)1005)1001,((20036)1007,(2680,2682,13964)1008,(2683,3059,4384,5159,5284,5521,5594,5875,6269,6743,8759,9346,11403,12262,13118,14275,14277,14466,14520,14558,14950,15311,19833,20040,20108,22567,22677,23379,23505,23841,24054,24870)1009)1006)997,((15155)1011,(2236,2714,3298,4095,4097,6665,10172,11435,12776,12777,12778,12960,13051,13054,13055,13056,14644,15146,16607,19521,19719,19725,20070,21410,21583,21766,24852)1012,(21279)1013,(1721,5154,6704)1014)1010,((2435,2791,4211,4580,4581,4880,7504,8075,8217,11198,13052,14965,14970,16605,16976,20430,20431,21159,24040,24047)1016,((2075,2321,2440,2703,2845,2935,4134,4333,5116,5413,5464,7614,7618,7823,7901,8133,8134,8138,8140,9120,9126,9628,11036,11608,11784,12265,12651,12855,13847,13848,13853,14119,14194,16323,16526,17500,17634,18840,19685,19854,20027,20167,21018,21093,21469,21471,21472,22566,22569,22570,22660,22882,23667,23781,24317,24460,24910,24911,24912,24914)1018,(5115)1019,(2678)1020)1017,((2445,6756,7203,16485,17524)1022,(20577)1023,(2520,4380,4383,4951,7422,9832,9834,9835,10660,10661,11043,13079,13775,15290,15487,15492,15898,16390,16647,18486,19693,20161,20388,21017,22479,24836,25006)1024)1021,((22821)1026,(2457,3055,3056,5941,7485,7503,7973,8566,8906,9072,9517,11646,15071,15203,16160,17083,17559,17635,17637,19318,19609,20291,20946,21554,21925,22301,22457)1027,(2598)1028)1025)1015,((4393,5257,5271,5402,7015,7016,9128,11336,11719,13064,14101,14739,17056,24416)1030,(5157,17795)1031,(1980,6266,6430,8451,11211,14041,15072,16974,20118,20121,20256,22758,22759,22769,23117)1032,(4659,22981)1033,(6954,6956,7502,7846,8097,9130,12648,14557,15491,17484,19977,20876,22764)1034,(20751)1035,(7989,7990,7993,7997)1036)1029,((((15073,19815)1040,(16943)1041)1039)1038)1037)967,((5765,7556,11846,13846,14646,15316,19075,20293,21629,21631)1043,(16389)1044,(15034,23677)1045,(9050,16397,17784,17788)1046,(20357)1047,(6549,8367,23085,23933,23949)1048,(2964)1049)1042,((5830,9200)1051,(18960)1052,(7883,11711,11712,17868,20359)1053)1050,((((9362)1057,(12211,17956,20576,22978,22984,22985)1058)1056)1055,(((2710,5236,7022,11991,11998,13902,14335,17565,17870,20107)1061,(2685)1062)1060)1059)1054)958,((13672)1064,(2079,9491,17890,18214,20997)1065,(7205,7206,7207,7620,15317,16395,22010,22011)1066,(2323,2657,3854,4028,4031,4875,5306,5411,5690,5693,6004,6265,10391,10430,10517,10820,20389,20434)1067)1063)886,(((2849,2852,3967,8853,9016,13123,15876,17755,18685,21875)1070,(6267,20950)1071,(21680)1072)1069,((17006)1074,(4647,6977,8784,9891,12569,16401)1075,(16230)1076)1073)1068)852)837,(((2140,4765,5373,5374,5379,5381,5977,6161,7328,7330,7544,7590,9690,9691,9692,9694,9696,9699,9703,10612,10613,10615,10620,10791,11508,12370,12819,12824,12825,12831,12832,12859,13434,13441,13442,13443,13860,14072,14078,14080,16018,16676,16677,16679,18699,18701,18820,18822,18824,18825,18826,20125,20658,20979,21453,21457,22109,22315,24379,24716)1079,(1663,1664,1908,2260,2744,2794,2804,2998,3826,3892,3893,3928,4190,4593,4668,5222,5398,5400,5401,5788,5872,5908,5911,5913,5978,6262,6268,6383,6387,6412,6770,6772,6774,6778,6966,7126,7127,7128,7271,7629,8346,8742,8746,8821,9175,9262,9410,9425,9553,9794,9922,10174,10238,10473,10583,10821,10874,11096,11471,11476,11499,11750,11855,12367,12503,12528,12588,12879,12880,12881,12884,13701,13808,13875,14102,14104,14589,14591,15102,15353,15740,16009,16097,16111,16112,16114,16115,16398,16468,16807,16883,17109,17113,17145,17811,17813,17936,18371,18598,18602,18698,18700,18702,18738,18743,18860,18903,19285,19561,20039,20147,20149,20655,20849,21065,21066,21068,21491,21522,21524,21525,21526,21555,21618,21742,21823,21922,21924,21926,22266,22650,22741,23240,23385,23616,23695,23735,23997,24025,24155,24392,24395,24805)1080,(10809)1081,(2439,2514,3978,3980,5404,5405,8858,14098,14100,16695,17697,19432,20897,21923,22119)1082,(17798)1083,(1870,2437,8534,11188,12055,21409)1084,(7119,11637,13231,15180,19223,19893,19898,20425,24498)1085,(8409)1086,(1726,2733,2952,2953,4476,5013,5134,5137,5138,5292,5305,5653,5879,7529,8424,8797,9079,9256,9979,10069,10385,10504,10873,10955,11324,11369,11623,11624,15310,15312,16472,16530,16531,16534,16971,17149,17511,18488,18521,18704,18709,18956,18961,19970,20757,20758,20775,21064,21363,22044,22370,22518,22581,23067,23499,23726,24561,24830)1087,(4834,5618,9239,10958,10959,11800,12018,12118,14405,19321,21548,22265,23062,23150)1088,(2073,2179,3260,3367,5576,5807,6141,6973,6974,6975,6979,6980,7091,7721,8454,8692,8820,9258,10283,10317,11852,12053,12532,13828,14410,14593,16213,16471,17094,18183,18586,19064,19065,20952,21095,21721,21722,21787,22162,22375,22740,23241,23657)1089,(1878,2059,3434,3472,3589,4268,4660,4665,5376,5382,5859,6339,7100,7329,8197,8198,8200,8226,8380,8453,9291,9646,10017,10444,10499,10801,10953,10957,10986,11095,11510,12022,12567,12873,16767,16893,16894,16895,16920,17121,18061,18170,18282,18493,19606,20194,20195,20196,20197,20837,21715,21716,21723,21724,21725,21726,21727,22474,22956,22961,23183,23184,23459,24044,24117)1090,(7081,8378,12259,12750,20446,20448,22267)1091,(4200,4622,4623,4624,4625,4667,5135,5370,5979,6373,6783,6892,6933,7777,8822,9293,10176,12505,13343,13806,13807,15166,16069,16070,16486,16798,17049,17116,17711,22021,22272,22376,22962,24003,24378,24580,24616,24715)1092,((1873,2984)1094,(3397,4925,9069,17797,17806,20356)1095,(1782,4419,7872,8285,10405)1096,(14343,15863)1097)1093,((13210)1099,(2319,2679,5283,5285,7074,7076,7992,8536,10062,10818,11400,11404,17485,18884,20877,21103,21769,21770,22674)1100,(2806,2810,11469,17933,17935,19430)1101)1098,((13341,20353,24772)1103,(19322)1104,(20355)1105,(8224)1106)1102,((((14889)1110,(2509,13783,16467,17117,17792,17822,18770,19167,21562)1111)1109)1108)1107)1078,((1856,2971,3098,3105,3106,3475,4353,5127,5416,6133,6877,7601,8207,8537,9569,9885,9887,9904,10223,10377,10379,12190,12604,13389,14313,14794,14898,18536,18537,18543,21163,21167,23423,23701,23843,23844,24234,24942)1113,(12485)1114,(2109,16930)1115,(1689,1880,2866,3477,3489,3704,4171,4174,5124,5656,6009,6109,6618,6863,7623,7945,8004,8633,8920,9499,9567,9600,9622,10376,10574,10575,11558,14002,14789,16477,17413,18378,18468,18471,18591,22716,23422,23428,23520,23615,24136)1116,(5365,21198)1117,((2214,4912,16928,16929,19588)1119,(2502,8227,9958,10242,15339,18922,21691)1120,(10153,10154,10155,10252,15252,15253,19585,24560)1121)1118,((7169)1123,(2972,2973,2976,2977,3220,3485,6122,6123,6459,6461,9325,10243,10246,10249,10630,11138,11147,11445,11916,12484,17287,18039,18426,19907,22331)1124,(22515)1125,(7298,7771,7772,19786)1126,(2472,5122,9963,12927,19824)1127,(6003,6014,6015,8600,14691,18189,20016,23312)1128)1122,((((7172)1132,(7170,7173,12487)1133)1131)1130)1129)1112)1077,(((3986,13338)1136,(2893,4559,5485,8119,9719,13735,15368,15369,18059,18130,20227)1137,(22772)1138,(19324)1139,(2992,6337,8999,16897,16990,17738,20354,22087,23651)1140,(2926,10152)1141,(20257)1142,(16993)1143,(1713,2928,3412,3413,4066,4083,4084,4085,4086,4087,4088,4089,4350,5152,6345,6346,6429,6436,7185,7186,7187,7376,7683,7810,9495,9951,9952,10182,10183,10557,10713,11074,12421,13712,14843,14844,14845,15153,15154,15160,15162,15163,15441,15607,16991,17739,18808,18809,18810,18811,20588,20590,20591,20592,21123,21125,23482,23484,23486,23487,23655,24630,24883,24884,24886,24889)1144,(2184,5558,6344,6434,9739,15040,16907,16992,16994,18800,19890,21786,22126)1145,(1871,1877,1879,1886,2293,3214,3216,3325,3326,3327,3328,3329,3330,3332,3482,3822,4224,4404,4563,4567,4661,4690,4907,5034,5415,5776,6073,6466,6617,6935,6936,6937,6938,6939,7249,7289,7292,8116,9296,9512,9535,9650,9651,10316,10631,10945,11071,11767,11908,12075,12076,12152,12491,12735,13045,13046,13047,13048,13049,13050,13233,13235,13238,13349,13352,13550,13552,14222,14226,14227,14342,15370,15371,15713,15714,15715,16036,16040,16219,16424,16705,16851,17290,18060,18067,18131,18132,18133,18134,18795,18869,18871,19042,19046,19155,19611,19816,20228,20229,20298,20516,21212,21689,21690,21692,21693,22215,22217,23112,23435,23508,24108,24109,24111,24697,24876)1146,(((2982,2983,3769,4926,4927,4928,5552,5556,9067,11640,17801,19602,19604,20287,20288,22529,23728,23729)1149,(4418,4421,4422,7123,7875,7878,8284,8286,10729,11238,12754,12951,13092,13093,13228,14344,14345,14346,15443,15865,16631,17800,17802,19226,19347,19350,20286,21028,21900,22608,22614,23030,23032,23033,23731,24497,24499)1150,(4424)1151)1148,((2247)1153,(2281,3058,3060,3866,4557,4840,4903,5029,5038,5508,5539,5857,5910,6664,6667,7209,7210,7211,7212,7564,7801,8228,8283,10460,10592,10723,11801,11802,12251,12355,12751,12753,13230,13387,13886,15573,15946,15947,16272,16273,16274,16608,17200,17236,17239,17874,18305,19067,19069,19334,19577,19613,20449,22269,22350,23075,23688,24116,24582)1154,(1758,1794,1795,1797,1798,1801,1884,1889,2097,2280,2282,2330,2346,2368,2369,2370,2371,2373,2374,2391,2392,2486,2487,2595,2628,2629,2966,2975,3202,3261,3263,3300,3366,3401,3409,3621,3622,3781,3782,3783,3869,3947,3955,4012,4024,4213,4243,4305,4313,4388,4434,4435,4437,4438,4439,4440,4441,4566,4694,4845,4848,4905,5018,5035,5037,5039,5040,5098,5099,5206,5208,5330,5352,5457,5563,5589,5832,6097,6099,6260,6271,6362,6364,6365,6366,6367,6368,6425,6464,6467,6501,6668,6671,6672,6674,6705,6800,7075,7077,7104,7295,7348,7350,7352,7369,7501,7685,7687,7865,7866,7880,7887,7888,7967,7968,8221,8432,8449,8450,8452,8524,8670,8700,9040,9042,9047,9412,9413,9503,9531,9533,9534,9705,9716,9722,9723,9725,9813,9815,9816,9820,9978,10143,10173,10440,10441,10442,10443,10464,10465,10468,10560,10590,10596,10599,10881,10923,11060,11092,11104,11107,11108,11109,11243,11332,11333,11334,11335,11368,11387,11455,11456,11457,11458,11829,11831,11832,11967,11968,12009,12014,12120,12140,12157,12160,12198,12212,12269,12345,12348,12465,12483,12486,12488,12490,12673,12740,12745,12775,12854,12923,13076,13077,13191,13196,13197,13287,13340,13525,13698,13734,13737,13839,13867,13868,14046,14055,14401,14585,14594,14643,14961,15079,15080,15081,15082,15085,15086,15152,15422,15457,15459,15756,15779,15781,15784,15848,15849,15853,15919,16037,16041,16212,16236,16393,16568,16584,16587,16589,16590,16591,16592,16630,16673,16773,16816,16924,17082,17123,17124,17507,17639,17791,17793,17794,17796,18058,18066,18093,18100,18102,18109,18160,18162,18208,18226,18389,18474,18475,18477,18794,18919,18929,18938,19070,19088,19090,19091,19094,19095,19113,19193,19195,19232,19371,19372,19373,19375,19501,19524,19608,19720,19721,19722,19737,19742,19889,19960,19962,19963,19978,19992,19993,19997,20096,20662,20744,20824,20865,20866,20867,20984,20989,21056,21058,21059,21060,21061,21062,21387,21415,21417,21420,21552,21588,21734,21735,21848,21870,21872,22027,22028,22031,22033,22147,22277,22278,22282,22283,22379,22395,22397,22420,22422,22423,22430,22599,22603,22604,22982,23180,23181,23182,23242,23257,23375,23376,23378,23456,23457,23464,23489,23581,23585,23652,23717,23718,23720,23721,23722,23723,24079,24082,24085,24086,24162,24198,24204,24394,24484,24492,24494,24495,24496,24739,24794,24827,24829,24978,25007,25009)1155,(22601,22605)1156,((4067,19936,21096)1158,(18224)1159,(13965)1160,(1702,1704,1977,1979,2451,3470,3989,3992,4182,4541,4728,4729,4730,4731,4732,5030,5091,5806,5864,6070,6071,6263,6500,6595,7192,7252,7302,7304,7424,7962,8230,8231,8434,8663,8666,9368,9513,9515,9516,10000,10295,10589,10591,10765,10766,10767,10769,10770,10771,11917,12119,12362,13337,13344,13404,13405,13406,13409,14192,14711,14741,14742,14746,15911,16849,16850,16854,18047,18715,19218,19219,19220,19329,19330,19386,19387,19388,19390,19708,19738,19956,20532,21547,22015,22016,22644,23328,23330,23507,23719,24141,24142,24200,24201,24500,24557)1161,(1618,1619,1621,1623,1662,1697,1698,1760,1765,1859,1862,1904,1910,1975,1989,2072,2135,2165,2269,2349,2372,2402,2403,2405,2432,2433,2484,2488,2521,2568,2571,2581,2583,2641,2681,2716,2778,2782,2783,2786,2815,2820,2822,2870,2872,2873,2876,2880,2907,2910,2911,2912,2913,2914,2915,2916,2956,3000,3199,3200,3204,3205,3259,3297,3408,3428,3431,3436,3443,3445,3513,3514,3518,3623,3628,3681,3718,3785,3799,3835,3837,3904,3956,3958,3961,3962,3964,4027,4040,4111,4132,4152,4194,4195,4196,4197,4199,4202,4233,4234,4235,4236,4237,4238,4239,4240,4241,4242,4261,4265,4344,4381,4382,4389,4457,4473,4475,4520,4521,4522,4523,4524,4525,4526,4528,4673,4881,5010,5019,5055,5057,5058,5067,5068,5069,5070,5072,5085,5087,5133,5136,5169,5171,5242,5277,5286,5323,5347,5348,5351,5362,5435,5436,5438,5439,5440,5441,5504,5586,5613,5691,5736,5867,5924,5949,6000,6001,6213,6214,6215,6216,6217,6218,6219,6236,6256,6359,6405,6440,6442,6511,6670,6708,6741,6754,6771,6773,6777,6784,6787,6788,6802,6803,6840,6899,6904,6920,6922,6948,6949,6968,6969,6982,7004,7013,7014,7106,7108,7109,7111,7112,7113,7129,7130,7155,7299,7351,7353,7384,7389,7436,7451,7452,7453,7454,7455,7456,7457,7531,7533,7584,7688,7689,7690,7692,7694,7695,7696,7839,7841,7848,7930,7961,8003,8039,8175,8196,8288,8289,8290,8291,8292,8293,8294,8295,8296,8297,8422,8472,8485,8486,8487,8488,8489,8549,8551,8665,8760,8775,8794,8799,8802,8856,8885,8886,8888,8889,8892,8909,8949,8950,8952,8953,8954,8990,8994,8995,8996,9017,9018,9019,9020,9021,9022,9058,9076,9278,9335,9336,9426,9528,9529,9530,9637,9827,9829,9830,9833,10043,10074,10097,10098,10099,10100,10101,10102,10103,10104,10105,10106,10107,10108,10109,10110,10111,10112,10164,10175,10263,10272,10273,10274,10289,10298,10300,10301,10302,10303,10304,10305,10306,10307,10308,10388,10431,10432,10435,10447,10584,10585,10621,10687,10741,10756,10799,10805,10964,11114,11139,11148,11177,11206,11241,11319,11347,11348,11349,11350,11488,11490,11529,11530,11532,11555,11561,11563,11564,11565,11566,11618,11741,11749,11751,11752,11753,11782,11785,11853,11925,11992,11993,11994,11999,12029,12141,12149,12150,12254,12272,12323,12324,12325,12354,12423,12425,12426,12471,12500,12506,12687,12742,12779,12826,12877,12878,12906,12910,12911,12912,12918,12919,12929,12947,13002,13003,13004,13008,13029,13038,13059,13060,13073,13107,13116,13117,13120,13125,13129,13132,13186,13187,13188,13189,13205,13211,13212,13213,13214,13236,13295,13350,13372,13376,13391,13553,13576,13577,13578,13580,13581,13582,13583,13643,13699,13723,13724,13748,13749,13753,13755,13756,13757,13758,13759,13760,13761,13762,13912,13913,13955,13996,13997,13998,14028,14029,14031,14082,14083,14117,14143,14146,14147,14148,14155,14157,14159,14160,14195,14196,14200,14201,14265,14271,14316,14317,14359,14360,14361,14415,14569,14666,14736,14737,14738,14856,14896,14946,15002,15004,15100,15130,15282,15313,15397,15400,15435,15493,15495,15552,15553,15554,15555,15556,15571,15572,15574,15728,15745,15769,15772,15773,15774,15786,15787,15866,15871,15872,15873,15874,15875,15877,15878,16007,16127,16174,16179,16181,16182,16183,16184,16283,16288,16399,16402,16403,16404,16405,16406,16407,16408,16409,16423,16504,16548,16566,16610,16716,16762,16806,16890,16891,16892,16960,16961,16962,16967,16977,17018,17019,17023,17027,17028,17029,17030,17031,17032,17033,17034,17035,17168,17180,17191,17197,17289,17329,17381,17385,17437,17441,17442,17443,17481,17483,17520,17536,17587,17595,17597,17611,17613,17614,17616,17617,17618,17687,17688,17690,17691,17692,17693,17726,17727,17728,17732,17733,17742,17753,17754,17756,17757,17758,17759,17760,17761,17769,17810,17861,17886,17988,18053,18107,18136,18172,18223,18225,18227,18229,18231,18232,18239,18267,18318,18373,18385,18552,18562,18595,18596,18597,18627,18710,18764,18774,18799,18802,18854,18904,18905,18917,18928,18931,18932,18944,18945,18946,19035,19060,19062,19074,19116,19134,19323,19333,19357,19433,19541,19702,19790,19836,19913,19916,19926,19932,19933,19986,19988,19989,20101,20105,20119,20120,20122,20134,20135,20136,20137,20138,20139,20140,20141,20142,20143,20144,20190,20191,20192,20193,20402,20404,20432,20435,20652,20674,20677,20743,20745,20746,20747,20748,20750,20752,20830,20869,20874,20893,20894,20925,20929,20931,20933,20934,20948,20954,20958,21003,21102,21105,21234,21327,21359,21384,21492,21493,21519,21523,21527,21528,21529,21532,21533,21592,21593,21687,21707,21710,21714,21744,21746,21762,21768,21771,21773,21778,21855,21856,21857,21858,21859,21860,21873,21874,21876,21879,21880,21882,21890,21981,21983,22069,22146,22190,22200,22219,22238,22239,22240,22241,22242,22243,22244,22246,22256,22285,22374,22419,22433,22434,22435,22436,22437,22438,22439,22440,22441,22458,22464,22520,22593,22594,22597,22619,22673,22702,22703,22742,22763,22766,22811,22849,22851,22857,22883,22885,22950,22976,23035,23036,23038,23061,23164,23165,23198,23234,23238,23269,23271,23274,23276,23301,23365,23366,23367,23500,23559,23560,23563,23564,23617,23618,23619,23620,23648,23649,23650,23663,23685,23736,23737,23786,23798,23800,23947,24026,24052,24105,24107,24143,24192,24193,24194,24199,24208,24209,24210,24212,24213,24247,24248,24249,24250,24251,24252,24253,24261,24264,24329,24343,24364,24404,24479,24490,24491,24505,24506,24507,24508,24509,24510,24511,24512,24513,24514,24558,24585,24669,24799,24800,24801,24802,24813,24843,24845,24873,24905,24908,24930,24972,24976)1162,(3867)1163,(19682)1164,(22551)1165,(1711,1756,1759,1947,2161,2188,2316,2383,2485,2533,3766,3768,3858,3901,3987,3993,4396,4999,5093,5442,5443,5444,5445,5446,5553,5554,6277,6406,6438,6439,7379,7380,7381,7382,7383,7387,7388,7617,7844,7845,7847,7849,7956,8102,8103,8471,8637,8796,9118,9514,9718,10019,10057,10058,10059,10383,10384,10429,10433,10683,10684,10815,11101,11247,11631,11724,11726,11884,11885,11887,11888,11889,12489,13078,13556,13953,13954,14156,14158,14161,14873,15089,15754,16117,16119,16120,16121,16122,16703,16761,16763,16764,16765,16766,16917,17417,17501,17514,17799,18076,18077,18219,18916,18933,19146,19216,19217,19222,19526,19601,19739,19896,20162,20199,20200,20201,20217,20501,20503,20504,21100,21101,21590,22220,22595,22596,22846,22847,22848,22852,23454,23784,24771,24977,25004)1166,(6363,15083,16396,21057)1167,(15395)1168,(16506)1169,(5158)1170,(13115)1171)1157,((23653)1173,(1715,1717,1718,1991,2052,2057,2122,2194,2276,2322,2328,2331,2361,2362,2428,2431,2567,2582,2584,2600,2625,2626,2627,2635,2638,2639,2640,2659,2667,2784,2790,2793,2874,2875,3232,3233,3234,3235,3403,3425,3433,3435,3437,3438,3439,3442,3515,3517,3519,3575,3764,3815,3857,3981,3982,3983,4030,4032,4043,4063,4064,4069,4129,4151,4198,4228,4266,4329,4354,4358,4385,4390,4391,4392,4394,4395,4474,4592,4655,4674,4691,4772,4898,4916,4997,5017,5020,5042,5043,5044,5045,5047,5059,5241,5243,5244,5245,5246,5274,5276,5278,5279,5290,5291,5307,5346,5455,5483,5488,5491,5492,5493,5565,5652,5786,5787,5874,6103,6105,6148,6237,6402,6407,6537,6545,6656,6673,6706,6720,6780,6795,6801,6900,6901,6903,6925,6926,6927,6928,6930,6931,6952,6970,6983,6984,7010,7011,7017,7018,7031,7099,7101,7103,7385,7386,7432,7498,7635,7638,7680,7720,7723,7812,7820,7825,7906,7969,7970,7974,7975,7976,8002,8194,8195,8199,8219,8305,8383,8420,8421,8468,8656,8667,8668,8669,8671,8677,8678,8680,8681,8683,8721,8722,8747,8749,8791,8798,8823,8850,8859,8918,8956,8957,8972,8998,9000,9002,9011,9048,9052,9053,9057,9119,9121,9122,9123,9125,9149,9257,9292,9294,9295,9347,9407,9463,9527,9545,9627,9630,9636,9638,9814,9817,9818,9821,9826,9828,9831,10063,10151,10163,10171,10290,10319,10471,10475,10477,10500,10598,10600,10691,10697,10855,11045,11046,11052,11078,11093,11094,11199,11210,11253,11314,11351,11353,11382,11384,11390,11407,11486,11491,11494,11495,11560,11562,11609,11610,11851,11940,11941,11942,11943,12030,12108,12114,12156,12158,12159,12161,12162,12172,12218,12256,12258,12260,12340,12427,12428,12553,12560,12563,12564,12672,12674,12675,12725,12909,13030,13037,13057,13058,13062,13063,13066,13067,13068,13097,13106,13192,13193,13194,13204,13206,13207,13311,13330,13354,13373,13375,13460,13655,13670,13681,13684,13693,13694,13697,13700,13706,13707,13873,13876,13877,13878,13914,13916,13917,13918,13941,13942,13944,13958,14026,14030,14052,14144,14199,14262,14264,14307,14407,14409,14413,14414,14642,14785,15024,15030,15041,15129,15133,15134,15151,15197,15225,15394,15417,15423,15494,15575,15576,15577,15605,15606,15609,15701,15704,15705,15742,15771,15832,15850,15851,16000,16001,16003,16010,16095,16124,16126,16141,16342,16343,16377,16492,16505,16509,16513,16523,16623,16675,16888,16906,16944,17015,17079,17081,17084,17173,17175,17182,17383,17386,17431,17438,17439,17440,17461,17466,17467,17468,17470,17499,17522,17576,17577,17579,17689,17736,17741,17744,17746,17748,17773,17862,18054,18286,18336,18368,18369,18370,18390,18473,18487,18489,18666,18703,18705,18719,18721,18758,18760,18761,18801,18841,18861,18918,18957,19026,19027,19034,19053,19066,19068,19130,19196,19579,19679,19680,19681,19683,19691,19692,19703,19704,19705,19706,19707,19784,19788,19789,19840,19937,19964,19985,19987,19990,19991,20020,20022,20024,20026,20029,20104,20106,20221,20223,20232,20233,20234,20235,20236,20247,20259,20401,20595,20742,20749,20808,20809,20810,20834,20868,20872,20901,20902,21092,21098,21265,21350,21352,21353,21358,21360,21361,21362,21414,21468,21563,21584,21587,21589,21591,21685,21699,21706,21708,21709,21711,21712,21713,21740,21741,21743,21745,21751,21861,21871,21886,21889,21997,22043,22088,22113,22115,22251,22352,22366,22367,22373,22377,22378,22548,22553,22554,22557,22589,22618,22620,22621,22622,22624,22625,22647,22653,22654,22709,22713,22767,22768,22995,23154,23248,23282,23368,23373,23374,23377,23384,23386,23387,23389,23461,23462,23463,23502,23656,23658,23665,23674,23782,23783,23797,23799,23932,23953,24000,24035,24039,24055,24056,24058,24059,24081,24207,24236,24237,24238,24319,24320,24324,24389,24390,24393,24403,24406,24477,24478,24480,24481,24482,24483,24487,24489,24493,24606,24607,24825,24826,24842,24849,24922,24957,24958,24959,24963,24979,25003)1174,(14747)1175,(10170)1176,(11825)1177)1172)1152,((13609)1179,(1616,1660,1661,1709,1727,1728,1730,1733,1735,1738,1739,1740,1741,1742,1743,1744,1745,1851,1864,1865,1976,1988,1995,2054,2195,2215,2219,2222,2262,2263,2265,2266,2267,2422,2490,2765,2993,2994,2995,2996,3186,3189,3226,3254,3353,3405,3416,3417,3418,3484,3486,3578,3601,3733,3735,3736,3737,3808,3823,3824,3825,4041,4122,4178,4229,4341,4342,4343,4345,4346,4347,4348,4349,4352,4356,4357,4374,4416,4445,4446,4466,4468,4469,4471,4472,4558,4669,4670,4671,4675,4677,4699,4703,4705,4707,4709,4710,4733,4734,4735,4737,4770,4773,4774,4901,4915,4917,4920,4921,4922,5014,5048,5066,5139,5172,5173,5359,5366,5372,5418,5447,5540,5616,5617,5619,5620,5622,5624,5659,5770,5848,5849,5878,6120,6179,6180,6181,6183,6185,6325,6375,6408,6414,6509,6555,6604,6621,6622,6623,6624,6625,6631,6632,6635,6654,6655,6716,6776,6891,6906,6919,6978,7051,7064,7065,7066,7068,7069,7070,7071,7154,7219,7221,7222,7235,7247,7470,7474,7475,7490,7492,7497,7499,7554,7659,7791,7797,7802,7909,7910,7911,8021,8024,8071,8087,8136,8137,8139,8202,8203,8204,8205,8208,8300,8301,8302,8303,8304,8306,8339,8385,8444,8446,8479,8480,8483,8484,8506,8519,8522,8525,8547,8646,8647,8719,8720,8723,8724,8862,8864,8870,8907,8991,8997,9008,9030,9036,9037,9060,9080,9082,9083,9171,9172,9337,9338,9414,9430,9508,9548,9666,9676,9679,9784,9911,9913,9914,9915,9917,9918,9920,9921,9928,9929,9930,9931,9941,9991,9993,9999,10013,10018,10039,10071,10139,10141,10142,10144,10159,10160,10161,10168,10184,10369,10398,10400,10401,10402,10403,10404,10406,10407,10408,10409,10410,10412,10413,10414,10415,10416,10417,10418,10419,10690,10698,10699,10702,10704,10705,10763,10768,10772,10871,10907,10934,10938,10939,10941,10942,10943,10944,11075,11087,11116,11278,11317,11383,11485,11498,11515,11607,11777,11779,11794,11948,12048,12052,12110,12135,12145,12151,12153,12173,12250,12253,12271,12275,12442,12449,12452,12467,12504,12507,12530,12531,12533,12605,12691,12942,12986,13072,13075,13105,13135,13137,13139,13140,13143,13161,13162,13165,13166,13167,13168,13169,13170,13171,13172,13190,13312,13342,13348,13368,13403,13407,13411,13448,13513,13546,13558,13605,13607,13610,13611,13612,13691,13770,13810,13826,13827,13830,13872,13938,14043,14064,14069,14128,14129,14198,14240,14266,14299,14357,14398,14505,14521,14533,14534,14536,14613,14614,14647,14648,14743,14745,14820,14821,14831,14857,14858,14862,14863,14865,14866,14867,15095,15096,15099,15215,15305,15326,15329,15398,15401,15416,15419,15433,15434,15515,15516,15518,15519,15525,15663,15665,15685,15686,15692,15697,15918,15922,15952,15953,15954,15955,15956,15958,16002,16026,16028,16048,16139,16211,16216,16232,16336,16469,16470,16490,16493,16670,16672,16685,16688,16689,16691,16741,16742,16743,16799,16804,16805,16814,16815,16878,16881,17042,17043,17044,17045,17046,17047,17048,17050,17107,17114,17196,17199,17202,17211,17238,17240,17241,17242,17244,17362,17364,17365,17367,17430,17432,17433,17435,17463,17464,17525,17574,17589,17590,17709,17735,17767,17812,18137,18161,18188,18238,18243,18272,18275,18365,18409,18522,18563,18564,18570,18691,18693,18696,18786,18787,18793,18797,18937,18940,18943,18999,19007,19020,19021,19022,19023,19030,19031,19032,19033,19052,19054,19055,19057,19117,19118,19122,19194,19331,19335,19378,19391,19394,19422,19424,19431,19581,19590,19591,19595,19597,19643,19888,19891,19895,19899,19911,19958,20018,20360,20362,20363,20366,20499,20540,20601,20740,20848,20850,21042,21069,21104,21107,21165,21182,21188,21319,21325,21354,21365,21374,21379,21481,21496,21521,21550,21561,21719,21831,21832,21833,21834,21835,21836,21837,21839,21840,21977,21979,21993,21995,22022,22023,22024,22036,22045,22078,22082,22114,22116,22117,22121,22249,22270,22273,22275,22276,22502,22523,22538,22540,22541,22588,22590,22591,22666,22667,22669,22670,22718,22784,22787,22789,22836,22879,22880,22881,22905,22948,22963,22964,22987,22988,22989,22993,23037,23189,23190,23191,23196,23253,23401,23404,23405,23406,23407,23431,23546,23547,23661,23681,23846,23858,23934,23935,23959,23998,23999,24002,24033,24038,24062,24138,24139,24140,24285,24314,24328,24367,24573,24575,24577,24581,24596,24623,24636,24691,24795,24804,24841,24931,24940)1180,(8022)1181)1178)1147,(((10158)1184,(6410,18584,18585,18590,18594,19598,21994)1185,(5478)1186,(22539)1187,(2192,2930,3491,4131,4918,5355,5487,5538,6411,6605,7213,7215,7217,7218,7405,7994,7996,8141,8795,9054,9059,9490,9927,10502,11316,11472,12227,12848,12952,13682,13852,14750,15044,16694,16700,18718,18837,19423,19425,19426,20252,21099,21992,21996,22072,22075,22118,22120,22125,22271,22564,23666,23950,24060,24315,24737,24984)1188,(2940,2941,3331,3446,3447,4330,5358,5480,5564,6976,7220,7300,7403,7724,8143,8144,8469,9013,9260,9275,9625,9981,10219,11047,11778,11796,12670,12849,12851,12853,12905,12954,14406,14408,14411,15117,15314,15315,15929,15957,16319,16322,16527,17148,17749,19560,19785,19979,20219,20220,20253,20552,20554,21364,21990,22274,22565,22571,22888,23060,23063,23065,23402,23501,23664,23725,23952,24733,24831)1189,(5482)1190)1183,((3483,14067,16474,19861)1192,(2133,3236,3238,3334,3410,3411,3444,3551,3555,3557,3571,4264,4299,5041,6340,6546,7661,8748,8801,9493,10315,10555,10562,11473,11474,11969,12136,12138,12288,12297,12298,12299,13250,13705,14208,14616,14751,15023,15025,15570,15634,16441,17179,17332,17747,18213,18217,18220,18322,18323,18708,18952,18958,22191,22686,23187,23403,23954,24195,24486,24668,24961)1193,(2927,6341,16996,21349,23654)1194)1191)1182,((((8159,21549)1198,(5833,6428,7835,10558,15755,18215,19607,19610)1199)1197)1196,(((4666,8225,12476)1202,(20349,21789)1203)1201)1200,(((1685,2105,2134,2183,2317,2510,2700,2929,2939,3185,3853,3871,4130,4290,4331,4332,4650,4882,4954,4996,5470,5475,5476,5477,5479,5481,5501,5950,6401,6403,6404,6598,6633,7491,7616,7821,7900,8142,8273,8586,9010,9014,9028,9333,9334,9587,9624,9626,10719,10909,11034,11256,11385,12266,12273,13044,13563,13851,13951,13956,14170,14417,15001,15043,15127,15135,15798,16318,16521,16812,17267,17330,17331,17751,17867,18222,18682,18839,18842,19686,19699,20466,20468,20826,20833,21094,21324,21408,21459,21464,21466,21467,22568,22661,22835,22887,23668,23732,24263,24321,24747,24874,24915)1206,(1686,1994,2044,2216,2217,2220,2320,2489,2726,2731,2908,2945,2948,2951,2957,2958,2959,3145,3159,3239,3355,3407,3422,3480,3488,3490,3536,3697,3698,3713,3724,3734,3738,3762,3810,3811,3820,3868,3926,3984,3985,3991,4291,4455,4456,4460,4649,4676,4698,4899,4923,5012,5130,5293,5360,5368,5369,5505,5537,5560,5774,5780,5846,5951,6074,6117,6326,6327,6338,6433,6541,6855,6874,6875,6876,6878,6879,6880,7216,7251,7557,7559,7628,7923,7927,7953,7998,8001,8005,8153,8155,8156,8187,8229,8275,8328,8336,8337,8338,8410,8438,8440,8546,8725,8915,8993,9004,9006,9009,9124,9507,9724,9900,9901,9923,10036,10162,10467,10501,10597,10703,10722,10795,10796,10905,10992,11088,11171,11408,11497,11740,11854,11945,12090,12144,12213,12217,12226,12229,12233,12234,12290,12292,12418,12419,12434,12448,12494,12529,12534,12811,12812,12813,12814,12815,12816,12817,12818,12827,12928,12943,12946,13028,13074,13336,13353,13367,13379,13397,13512,13620,13794,13795,13799,13819,13829,13832,13939,13959,13970,14050,14062,14068,14126,14215,14257,14439,14440,14503,14529,14584,14615,14804,14864,15199,15216,15399,15436,15633,15659,15660,15661,15664,15666,15688,15690,15691,15695,15757,15795,15925,15950,15951,16019,16020,16022,16025,16031,16035,16039,16376,16443,16488,16489,16620,16674,16686,16690,16817,16866,16870,17097,17098,17194,17222,17223,17225,17581,17584,17640,17740,17764,17989,18063,18128,18129,18140,18180,18187,18218,18273,18391,18544,18593,18647,18713,18714,18823,19263,19316,19343,19374,19546,19549,19550,19747,19892,19959,20246,20258,20296,20495,20628,20660,20680,20681,20691,20737,20792,20793,21157,21226,21266,21392,21451,21452,21455,21462,21463,21616,21991,22029,22424,22429,22496,22497,22498,22499,22500,22501,22503,22516,22536,22585,22788,22790,22859,22980,23066,23071,23096,23098,23244,23299,23438,23683,23687,23968,23969,23970,23972,24030,24034,24118,24262,24553,24597,24637,24667,24740,24835,24943)1207)1205)1204,(((4664)1210,(22525)1211)1209)1208)1195)1135,((2102)1213,((22783)1215,(1617,1620,1622,1684,1692,1706,1708,1729,1732,1763,1764,1766,1833,1834,1835,1836,1839,1840,1938,1942,2158,2284,2285,2288,2291,2348,2354,2366,2453,2608,2613,2614,2642,2669,2670,2729,2735,2736,2781,2812,2813,2816,2879,2947,2970,2974,3016,3051,3191,3192,3193,3195,3197,3198,3264,3381,3507,3520,3646,3700,3790,3800,3930,4156,4288,4298,4304,4306,4307,4308,4415,4461,4467,4509,4704,4712,4736,4738,4739,4740,4944,5163,5198,5214,5215,5216,5217,5218,5219,5220,5367,5371,5414,5417,5421,5423,5424,5425,5426,5428,5484,5486,5500,5567,5570,5581,5608,5615,5658,5661,5681,5682,5700,5701,5702,5703,5705,5706,5769,5926,6010,6011,6067,6118,6124,6129,6131,6134,6136,6137,6178,6182,6246,6248,6249,6253,6321,6360,6409,6423,6424,6524,6562,6619,6620,6658,6714,6715,6811,6856,6857,6865,6866,6869,6873,6912,6914,6916,6918,6921,6934,6985,6987,7028,7029,7034,7049,7067,7273,7279,7309,7327,7500,7581,7626,7630,7634,7729,7860,7881,7913,7915,8067,8084,8118,8158,8189,8201,8206,8216,8268,8269,8270,8271,8272,8387,8392,8445,8481,8482,8567,8619,8620,8626,8657,8679,8710,8711,8728,8735,8831,8834,8976,9025,9039,9075,9139,9174,9176,9247,9252,9253,9265,9266,9269,9274,9339,9382,9428,9429,9532,9546,9549,9606,9608,9610,9621,9634,9672,9673,9674,9675,9677,9678,9886,9889,9890,9987,10012,10014,10015,10275,10292,10367,10368,10380,10381,10434,10455,10472,10544,10545,10546,10547,10548,10549,10550,10552,10553,10671,10672,10675,10700,10701,10773,10775,10899,10922,10989,10999,11000,11003,11064,11065,11070,11090,11245,11266,11279,11326,11450,11655,11657,11660,11661,11776,11868,11870,11873,11874,12035,12092,12175,12178,12237,12238,12276,12289,12322,12805,12846,12856,12876,12997,12998,12999,13000,13032,13033,13034,13035,13070,13071,13103,13108,13288,13290,13291,13294,13296,13347,13382,13385,13410,13412,13413,13414,13415,13456,13541,13542,13547,13548,13551,13588,13641,13747,13750,13752,13754,13833,13881,13894,13895,13896,13937,14065,14074,14127,14132,14133,14134,14135,14252,14254,14255,14318,14358,14372,14373,14374,14433,14434,14444,14497,14535,14537,14574,14598,14689,14799,14800,14801,14802,14803,14805,14809,14815,14816,14818,14826,14827,14828,14829,14832,14860,14861,14868,14872,14913,14967,14969,15217,15218,15219,15299,15302,15332,15384,15385,15430,15432,15478,15483,15497,15498,15639,15640,15653,15655,15656,15657,15717,15804,15818,15824,15825,15826,15827,15920,15923,15948,16027,16223,16226,16280,16285,16298,16382,16446,16451,16494,16549,16550,16551,16555,16580,16687,16753,16754,16756,16757,16867,16879,16887,16889,16899,16959,16978,16979,16980,16981,16982,16983,17011,17036,17126,17127,17129,17132,17201,17208,17337,17416,17420,17528,17535,17541,17593,17731,17781,17815,17816,17821,17923,17955,17964,17977,17995,17997,17998,18048,18095,18270,18274,18288,18289,18324,18362,18372,18470,18472,18504,18572,18574,18639,18642,18643,18660,18661,18662,18663,18665,18859,18921,18925,18939,18941,18942,18963,18988,18998,19002,19006,19014,19061,19123,19154,19288,19395,19562,19568,19641,19746,19838,19908,19914,19917,19984,20169,20225,20313,20480,20481,20497,20693,20794,20797,20890,20899,20926,20983,20987,21067,21355,21366,21474,21644,21670,21671,21672,21673,21674,21675,21676,21978,22046,22080,22081,22103,22166,22222,22442,22468,22542,22546,22547,22616,22651,22664,22668,22786,22833,22878,22919,22920,22990,23101,23103,23105,23107,23110,23172,23173,23195,23249,23250,23304,23335,23338,23433,23436,23437,23445,23450,23453,23521,23524,23525,23551,23553,23562,23565,23589,23592,23724,23740,23741,23744,23833,23861,23943,23946,24032,24036,24037,24071,24121,24122,24123,24124,24125,24126,24127,24284,24288,24291,24303,24365,24366,24476,24526,24586,24591,24686,24687,24690,24803,24806,24937)1216,(3830,3833,6994,6997,9702,15747,15748,15751,18376,18377)1217,(16908,16909,16910,16911,16912,16913,16914,16915,19452,19453,19454,19455,19456)1218,(2406,3577,3840,16286,23460)1219,(2061,4470,5660,5662,5837,5838,6385,6990,7050,7052,7053,7054,9345,12313,15743,15801,15802,15807,16290,18366,20400,20403,20547,20665,20667,21802,21806,21807,22254,24360,24361)1220,(14066,16363)1221)1214,((3221)1223,((10506)1225,(1793,2597,2668,3566,3574,4663,4842,4910,5148,5437,5507,5582,5725,5740,5995,6323,6343,6369,6636,6924,6951,7133,7459,7460,7489,8070,8439,8507,8548,8550,8596,8693,8824,9003,9024,9261,9635,9997,10038,10068,10116,10140,10145,10150,10476,10505,10956,11038,11454,11959,12054,12700,12701,12944,13043,13082,13104,13511,13940,13968,14213,14394,14511,15027,15381,15420,15604,15635,15636,15669,15864,15916,16016,16142,16163,16386,17280,17434,17462,18171,18246,18599,18759,18791,19133,19745,19810,20433,20835,20951,20994,21063,21377,21505,21560,22371,22687,22986,23231,23399,23693,23753,23951,23955,24063)1226,(1700,12496,12626,14514,18230)1227,(1658,1734,2047,2157,2946,3237,3538,3730,3761,3960,4230,4231,4232,5015,5727,5728,5741,6512,6634,7033,7184,7401,7632,8154,8188,8443,8447,8505,8645,8992,9007,9026,9027,9992,9995,10291,10797,11086,11835,11949,12047,12274,12451,12830,12907,12935,13377,13562,13818,13874,13945,14145,14212,15156,15286,15797,16143,16144,16331,16859,16880,16984,17226,17227,17436,17519,17523,17578,17599,17768,18341,18818,18924,19345,19346,19548,19612,20015,20148,20463,20538,20539,20679,21275,21502,21585,21617,22111,22112,22189,22228,22946,23068,23175,23176,23192,23300,23400,23859,24731,24946)1228,(3429,11858,16693)1229)1224,((3990)1231,(23336)1232,(1882,1883,2204,2205,2206,2207,2208,2209,2587,2589,2592,2949,2950,2954,2955,3218,3222,3399,3400,3402,3404,4035,4036,4037,4038,5209,5211,5212,5213,5559,6091,6093,6475,6626,6627,6628,6629,6630,6781,8008,8694,8695,8696,8697,8698,8701,8914,9324,9348,9498,9518,10061,10135,10594,10595,10627,10764,10924,10925,11170,11321,11322,11323,11620,11621,11622,11625,11886,11911,12121,12608,12726,12727,12728,12729,12730,12731,12732,13380,13383,13402,13869,13870,14049,14051,14053,14223,14224,14298,14448,14707,14709,14710,14756,14958,15386,15387,15388,15389,15390,16235,16671,16740,16768,17601,17602,18033,18034,18043,18046,18205,18206,18207,18209,18771,18772,18790,18819,19192,19230,19965,19966,19967,19968,19969,19971,19972,20500,20515,21001,21039,21170,21187,21300,21380,21546,22055,22421,22770,22992,23108,23109,23111,23258,23332,23333,23408,23409,23410,23411,24693,24769,24832)1233)1230)1222)1212)1134,(((19441,23866,23869,23870,23871,23872)1236,(15599)1237,(2108,3653,6300,9591,9754,10807,14994,14997,15250,18420,19437,19440,19445,23246,23889,24180,24266)1238,(23608)1239,(3650,3657,4904,4909,9753,9757,15247,16595,18421,18994,19479,19480,19481,21824,21827,21828,23613)1240)1235,(((16056)1243,(11186)1244,(2025,4544,4556,4561,4565,4714,4720,5086,5088,6221,6223,6225,6226,8174,8833,10752,10755,10758,10759,10760,10761,11102,11103,11110,11111,11633,12562,12953,13518,15059,15060,15061,15078,16372,16373,16375,16837,16841,16845,16847,16848,16853,16856,17580,17582,19377,19382,19744,22326,22773,22930,22931,22933,22934,22935,22936)1245,(5113)1246,(2788,12570,12573,13665,21531,21702,24191)1247)1242,((19858)1249,(5117)1250,(1696,4477,5281,6553,14121,19037,22361,23598)1251,(17398)1252,(1699,1905,1906,1907,1909,2104,2131,2221,2264,2436,2574,2701,2843,3695,3819,4127,4128,4284,4919,5992,6096,6374,6376,7619,7624,7785,7786,7902,8033,8037,8040,8530,8597,8601,8739,9524,10156,10220,10438,10685,10742,11389,11533,11534,11928,12572,13685,13804,13849,13850,14162,14315,14658,14696,15098,15128,15131,15221,15551,16498,16520,16710,16711,16712,16713,16714,16715,17051,17110,17396,17737,17864,18169,18175,18766,18901,18986,19036,19684,20100,20171,20224,20348,20653,20696,20762,20767,20768,20900,21097,21465,21636,21881,21891,22353,22368,22519,22544,22658,22659,22663,22707,22889,22890,23186,23780,23785,24850,24916)1253,(3582,3583,3584,3585,3586,3587,3588,12316,12317,12318,12319,12320,12321,21345,21346,21347,21348)1254,(4894)1255,(1951,2792,2848,5345,5621,6220,7102,7484,7904,8448,8789,9369,10387,10437,10439,11037,11098,11106,12473,13768,17125,17498,18168,19169,20025,20102,21698,22372,22829,23115,23316,24152)1256)1248)1241)1234,((9005,13346,19599)1258,(((1659,1800,1990,2007,2055,2056,2137,2367,2390,2511,2513,2943,3177,3282,3333,3456,3540,3814,3816,3838,4034,4042,4044,4365,4458,4836,4838,4839,5147,5361,5729,5730,5743,5845,6016,6058,6072,6085,6514,6812,6839,6908,6911,6913,6915,6917,7110,7248,7262,7274,7430,7532,7660,8340,8344,8463,8520,8521,8648,8854,9023,9242,9243,9331,9547,9653,10474,10865,11091,11113,11531,11834,11965,12091,12148,12154,12377,12640,12722,12828,12829,12865,12936,13127,13128,13297,13366,13378,13514,13559,14168,14214,14396,14618,14668,14670,14671,14700,14732,14744,15220,15402,15403,15630,15689,15696,15793,16138,16325,16339,16388,16440,16444,16632,16882,17039,17170,17193,17327,17328,17370,17598,17765,17766,17771,18051,18141,18240,18265,18269,18320,18321,18339,18411,18735,18746,19051,19326,19344,19359,19421,20044,20115,20163,20250,20464,20626,20870,20871,20873,21083,21089,21091,21323,21326,21456,21458,21494,21504,21564,21619,21654,21877,21969,22034,22192,22908,22909,23041,23233,23270,23302,23314,23355,23594,24260,24325,24423,24426,24590,24907,24932,24935,25001,25008)1261,(1681,1714,1720,1935,1986,1987,2053,2136,2138,2234,2235,2237,2238,2365,2399,2512,2566,2730,2944,3176,3240,3335,3457,3535,3537,3539,3763,3767,3812,3813,3946,3957,4033,4045,4068,4227,4351,4359,4360,4452,4688,4771,4843,5146,5150,5210,5269,5574,5726,5996,5998,6056,6513,6607,6907,6909,6910,6923,6929,7012,7035,7079,7263,7429,7431,7486,7487,7488,7528,7534,7679,7929,8157,8423,8464,8545,8587,8800,8955,9029,9244,9259,9332,9588,9746,9747,9748,9749,9824,9980,10166,10169,10236,10318,10715,10716,10798,10866,10867,11089,11127,11128,11346,11366,11484,11615,11616,11617,12049,12170,12171,12291,12436,12520,12676,12719,12721,12733,12872,12875,12921,12945,12987,12988,13039,13040,13041,13042,13065,13251,13298,13370,13395,13445,13447,13971,14163,14211,14256,14399,14501,14522,14523,14617,14657,14697,14728,14784,15000,15026,15287,15309,15393,15396,15608,15610,15631,15632,15694,15700,15702,15703,15770,15794,15796,16098,16140,16164,16507,16553,16916,16985,17077,17078,17174,17177,17195,17198,17382,17388,17389,17469,17518,17521,17745,17770,17772,17872,17999,18049,18050,18139,18196,18319,18410,18516,18646,18681,18706,18959,19024,19025,19028,19048,19049,19257,19505,19525,19527,19701,19934,20043,20045,20114,20117,20248,20251,20627,20629,20770,21235,21236,21237,21357,21559,21586,21683,21684,21688,21781,21782,21783,21888,22035,22066,22284,22549,22907,22947,23069,23070,23156,23232,23317,23352,23358,23503,23684,24024,24326,24327,24424,24425,24656,24659,24732,24844,24848)1262,(4355,15392)1263,(1712,1992,2076,2562,2636,2774,2787,4029,4065,4071,4255,4364,4706,5543,5742,5999,6055,6057,6065,6092,6098,6205,6206,6212,6841,7622,7905,8699,9645,10037,10386,10601,10869,11388,12376,12378,12720,13081,13331,13332,13557,13645,13766,14502,15206,15699,16442,17390,18075,18078,18138,18578,18579,18581,18722,18767,18769,18920,19266,19420,19528,19678,20731,20733,20771,20772,21084,21086,21087,21088,21090,21686,22578,23027,23155,23213,23354,23493,24196,24501,24847)1264,(8951,9263)1265,(17695)1266)1260,((7280,11619)1268,(19902,21931)1269,(3797,17809,18565)1270,(22662)1271)1267,((((23813)1275,(1682,4451,5502,5503,5506,7404,8529,18052,19918)1276)1274)1273)1272)1259,((2779,3923,3924,6474,7009,8081,8847,10002,10466,10734,10736,10737,12601,15765,15860,15862,16057,16876,18085,18395,18649,18651,18654,21179,21183,21189,21194,21195,22629,23543,23544,23770,23773,24666,24704,24705)1278,((1705,1707,1799,1926,1974,2780,2942,3598,3802,3836,4154,4155,4399,4519,5784,5785,6235,6989,7105,7107,7175,7773,7775,7837,7842,8135,8664,8884,8901,9897,10072,10802,10828,11496,12184,12502,12618,13390,13809,14193,14669,14695,15744,16497,16884,17016,17108,17172,17219,17762,18335,19912,21747,21750,21878,21883,22247,22369,22552,22884,22886,23383,23561,23738,24203,24205,24579,24588,24598,24906,24933,24960,24962)1280,((11115)1282,(2434,2438,2564,2565,2569,2570,3959,3979,4110,4153,4289,4397,4398,4822,4823,4824,4825,4826,4827,4828,4874,4876,5149,5304,5694,5873,5984,6101,6510,6554,6786,6789,6967,6971,6972,7027,7032,7400,7435,7625,8535,8849,9241,9586,9727,9728,9893,10070,10436,10518,10523,10896,11280,11370,11542,11577,11578,11579,11580,11581,11582,11583,11584,11585,11586,11836,12051,12093,12375,12521,12526,12734,13503,13504,13505,13506,13507,13508,13509,13510,14042,14395,14397,14416,14735,14783,15028,15029,15288,15289,15321,15561,15698,16128,16129,16496,16719,16886,17268,17387,17696,17987,18268,18648,18908,18910,19038,19039,19040,19050,19180,19427,19539,19540,19542,19543,19544,19915,19935,20164,20206,20207,20465,20498,21620,22085,22221,22543,22765,22906,22960,23243,23247,23353,23359,24584,24774,24853)1283,(2163,2167,6104,11372,14734,20774,20953,23216,23217)1284,(10712)1285,(11202)1286,(3387,3818,7434,12525,13069,17178,17594,17699,18720,18912,19513,22297,22298,22299)1287)1281,((20350)1289,((23805)1291,(8602,12373,20700)1292,(2315,4929,5895,6063,6202,18079,18080,20735,23214)1293,(14733)1294,(7838,19809)1295,(9892,11184,11185,14209,14524,15223)1296,(5993,6702,10233,14692,22383)1297)1290,((2698,5011,5151,5268,5270,7358,7658,8186,8274,8523,9051,10372,10908,11213,11409,12257,12874,13121,14045,14210,14976,18736,18853,19700,23298,23936)1299,(5357,6342,9411,10281,10811,11129,11856,15042,16995,19168,19442,20254,20255,22582,22583)1300,(1731,2594,2764,2807,2857,3817,4363,4400,4697,6415,7214,7631,7678,7790,7792,7793,7794,7795,7796,8825,8958,9056,9919,9925,9933,10157,10232,11468,11487,12107,12155,12371,13606,13608,15391,16335,17937,18098,18176,18221,18587,18589,19900,20249,20654,20889,21106,21108,21887,21989,22363,22965,23660,23662,24057,24589,24593,24595)1301,(24587)1302,(4203,5983,12369,12374)1303,(8000,8532,10714,13969,18337)1304)1298)1288)1279,(((22517)1307,(5168,6582,18652,18655)1308,(2775,3175,3201,3921,6025,6228,6981,9655,9994,10003,11461,11482,12230,12231,14164,14907,16868,18233,18241,19490,20502,21639,22628,22861,24273)1309,(2103,2840,3203,3918,4062,5536,6468,7275,7310,8066,8093,8531,10282,10469,10735,11910,11912,11914,12482,12613,13133,15011,16055,16101,18658,19092,19171,19820,19831,21177,21272,22057,22632,24041,24503)1310,(1703,6580,7800,19093,19328,22545)1311,(23545)1312,(24877)1313,(7803)1314,((6463,7357,7853,7854,9387,11183,14301,18002,20695,20924,20932,23948,24592)1316,(8649)1317,(10314,18119,18659)1318,(1710,4061,5123,5555,7370,13384,14221,17269,19811,23113)1319)1315,((8848,10495,10738,16052,18650,22892,22898)1321,(10001,10004,21180)1322,(3848,3925,14906,18327,18338,18340,18653,24701)1323)1320,((4924,6470)1325,(7276,9656,15090,15766,15778,16058,16877,17025,18656,23730)1326,(9654)1327)1324,((((9647,12614,17592,24330,24334,24335)1331,(22606)1332)1330)1329,(((3919,4763,8851,18081,21190,22627)1335,(12603,16869)1336)1334)1333)1328)1306,((19320)1338,(15161,20347)1339,(16921)1340,(1688,1784,2287,2646,3107,3500,4303,4957,5161,5165,5166,5767,5918,5920,5927,6012,6130,6294,6603,6871,7621,7824,7907,8210,8211,8731,8734,8948,9386,9574,9607,9926,10371,10453,10997,11275,11276,11277,11327,11331,11337,11869,11935,12994,12996,13640,13835,13836,13837,14431,14833,16220,16320,16583,17817,17818,17920,17921,17922,17990,18297,19063,19076,19084,19906,20097,20178,20796,20802,21166,21168,21445,21640,21641,22609,22610,23106,23329,23442,23446,23452,23686,23743,23745,23845,24242,24243,24244)1341,(8621)1342,(2482,3384,4708,4895,5623,6077,6079,6121,6460,6560,8023,8026,9330,11212,11244,11306,12887,14044,14048,14054,14070,14165,14445,14759,15012,15013,15014,15015,18040,18547,19286,19287,19289,19389,20361,20364,20365,20367,20738,21019,21023,21199,21382,21790,21971,22358,22853,22991,22994,23114,23116,23635,23637,23638,23639,23640)1343)1337,((3368,4786,9596,9896,14446,14447,19443,20321)1345,(10846,10847,19476)1346,(1785,1943,2607,2609,2662,2741,2745,3006,3052,3093,3190,3506,3692,4072,4073,4074,4136,4137,4362,4453,4948,5100,5101,5102,5164,5571,5573,5606,6125,6184,6532,6693,7176,7591,7592,7593,7594,7595,7600,7873,7899,8036,8085,8089,8090,8386,8598,8727,8733,9173,9270,9629,9761,9804,9899,9902,9907,9908,10224,10373,10456,10676,10693,10845,11178,11180,11267,11446,11654,11659,11694,12063,12692,12889,12890,12895,12995,13001,13668,13782,14251,14314,14428,14430,14597,14690,14810,14968,15300,15331,15427,15480,15662,15921,16300,16302,16304,16305,16556,16579,16702,17128,17130,17166,17271,17368,17422,17549,17730,17734,17865,17899,17902,17983,17993,18271,18292,18294,18545,18573,18843,18844,18846,19000,19001,19081,19085,19234,19489,19640,19642,19814,19821,19822,19823,19825,19826,19827,19828,19829,19905,20175,20176,20340,20484,20787,21980,22224,22229,22296,22333,22334,22838,22968,23313,23526,23614,23742,23956,23966,24239,24240,24241,24289,24290,24549,24550,24861,24875,24918)1347,(2187,3872,7085,10397,13871,14755,15842,15845,15847,17144,17273,19731,19812,21301,24555)1348,(12891)1349)1344)1305,((4717,5167,6002,7770,8729,10848,11274,12447,14757,14760,15560,16499,19494,22521,23432,23699)1351,(1691,1694,2483,2865,3474,3481,3487,3701,3702,3703,3705,4172,4482,4483,4484,4485,4486,4487,4488,4512,4513,5126,5128,5129,5162,6013,6119,6295,6296,6297,6703,7764,7799,7908,7912,7914,8599,8627,8709,8726,8945,8947,8975,9566,9568,9611,9823,9905,9906,9924,10374,10454,11354,11356,12102,12193,12194,12196,12215,12216,12228,12232,12368,12894,12898,13400,13779,13834,14000,14004,14005,14063,14125,14130,14496,14688,14788,14795,14798,14986,14987,15924,15926,16327,16475,16500,16684,17347,17411,17412,17471,18252,18253,18254,18257,18258,18276,18467,18469,18546,18548,18549,18664,19186,19492,19901,19903,20170,20181,20729,20778,20789,20790,20791,22067,22495,22514,22715,22717,22785,22791,23311,23337,23424,23426,23434,23609,23696,23697,24921)1352,((10251)1354,(4602,4672,5200,9327,9502,10326,10985,11915,12577,12956,15020,16231,18870,20517,20518,21136,22917,23886,24839)1355,(21551)1356,(13408)1357,(1724,1725,1736,1737,2585,2586,2588,2590,2591,7135,7177,7178,7179,7181,7182,7831,7832,7833,7834,9091,9511,9949,10136,10138,10926,12164,12165,12166,12167,12168,14708,14771,14776,15917,16529,16532,16533,16537,16538,16539,16540,16541,16542,17399,17400,17401,17402,19029,20755,20756,20759,22579,22580,23331,23750,23751,23752,23891,24828)1358)1353,((1676,1678,1680,1875,2014,2249,2854,2855,2856,3070,3071,3073,3215,3529,4609,5465,6250,6441,6614,6728,6730,6732,6733,7143,7144,7147,7150,7755,7756,7758,8223,8983,9326,9501,9869,9870,9871,10354,10971,11300,11303,11543,11544,11546,11913,12497,12566,12580,12980,13226,13313,13386,13621,14189,15016,15018,16268,16270,16458,16459,16460,16461,16462,16463,16465,16466,17090,17092,17095,17146,17147,17651,17675,17676,18616,18618,18862,19047,19267,19268,19269,19270,19271,19272,19273,19274,19634,19938,20068,21509,21515,21516,23621,23881,24006,24172,24187)1360,(1677,1679,1690,1778,1779,1780,1781,1783,1850,1852,1853,1854,1855,1857,1937,1939,1940,1941,1945,2159,2162,2164,2286,2289,2290,2363,2375,2376,2379,2400,2401,2610,2611,2612,2615,2643,2644,2645,2647,2648,2740,2742,2868,2871,3001,3002,3003,3004,3005,3049,3050,3054,3095,3097,3194,3196,3283,3284,3285,3286,3287,3288,3289,3290,3352,3473,3476,3501,3505,3532,3542,3544,3553,3686,3687,3690,3805,3807,4133,4135,4173,4181,4309,4412,4413,4450,4510,4511,4514,4515,4516,4610,4724,4946,4947,4952,4953,4955,4956,4958,4959,5021,5022,5023,5025,5027,5028,5032,5103,5125,5199,5419,5422,5431,5432,5433,5434,5569,5572,5603,5604,5605,5607,5764,5766,5768,5824,5825,5914,5915,5916,5917,5919,5921,5922,5925,5928,5929,5930,6076,6106,6107,6108,6126,6127,6132,6138,6139,6189,6251,6254,6301,6386,6390,6521,6526,6690,6692,6694,6695,6696,6697,6711,6712,6713,6717,6755,6792,6867,6868,6870,6872,7030,7086,7145,7146,7494,7495,7496,7548,7567,7656,7757,7759,7760,7761,7762,7763,7765,7856,7857,7859,7861,7944,7946,7947,7948,7949,7950,7951,7952,8038,8080,8083,8086,8209,8212,8213,8214,8215,8388,8391,8538,8539,8540,8541,8542,8543,8544,8631,8634,8635,8636,8732,8826,8827,8828,8942,8944,8946,9078,9081,9240,9248,9249,9255,9264,9267,9268,9271,9340,9377,9378,9379,9380,9381,9383,9385,9437,9537,9570,9571,9572,9575,9604,9605,9609,9732,9803,9807,9810,9888,10011,10366,10370,10375,10457,10576,10577,10578,10580,10581,10670,10673,10674,10677,10897,10898,10900,10901,10975,10976,10977,10979,10983,10993,10994,10995,10996,11001,11030,11189,11191,11192,11193,11194,11195,11197,11265,11268,11269,11270,11273,11301,11302,11304,11325,11328,11329,11330,11338,11339,11340,11341,11342,11344,11345,11449,11545,11554,11556,11557,11559,11658,11695,11696,11697,11698,11699,11700,11701,11871,11872,12191,12192,12195,12214,12219,12220,12221,12222,12223,12224,12225,12246,12247,12248,12279,12326,12328,12329,12806,12807,12808,12809,12810,12896,12897,12899,12900,12901,12903,12908,12978,12979,13114,13260,13261,13266,13289,13293,13371,13461,13462,13463,13464,13465,13466,13467,13468,13469,13625,13626,13628,13630,13631,13632,13633,13634,13636,13637,13638,13639,13667,13671,13689,13690,13692,13777,13781,13879,13890,13891,14001,14003,14071,14118,14137,14138,14139,14140,14141,14142,14250,14253,14280,14281,14282,14283,14284,14285,14286,14287,14325,14338,14339,14348,14364,14367,14429,14432,14587,14588,14590,14592,14595,14596,14667,14740,14761,14762,14787,14790,14791,14792,14806,14807,14808,14811,14812,14814,14817,14869,14870,14901,14924,14925,14928,14990,15019,15021,15297,15298,15301,15424,15425,15426,15428,15429,15431,15477,15479,15481,15482,15484,15485,15499,15500,15501,15502,15503,15504,15598,15651,15652,15654,15712,15718,15727,15841,16221,16222,16224,16225,16227,16301,16303,16324,16366,16369,16464,16473,16528,16557,16558,16559,16560,16561,16562,16563,16564,16578,16581,16582,16653,16654,16655,16656,16657,16658,16755,16758,16759,16760,16898,16900,16901,16902,16903,16904,17058,17131,17133,17203,17204,17336,17352,17353,17410,17414,17415,17418,17419,17421,17465,17529,17530,17539,17653,17673,17674,17677,17678,17679,17683,17684,17685,17686,17710,17819,17860,17901,17906,17992,17994,17996,18091,18092,18094,18097,18099,18255,18256,18291,18295,18296,18316,18490,18566,18567,18568,18571,18851,19003,19004,19077,19082,19083,19158,19159,19160,19161,19181,19182,19183,19184,19185,19187,19188,19189,19303,19624,19626,19631,19632,19638,19639,19711,19712,19713,19715,19727,19732,19830,19837,19839,19862,19909,19910,20028,20088,20099,20174,20179,20182,20183,20184,20185,20186,20187,20188,20189,20312,20315,20339,20341,20342,20343,20344,20345,20346,20482,20483,20485,20776,20777,20795,20798,20800,20801,20803,20851,21022,21027,21446,21447,21448,21449,21450,21475,21637,21643,21972,21973,21974,21975,21976,22134,22135,22136,22137,22138,22140,22149,22151,22295,22300,22302,22303,22304,22305,22550,22558,22665,22831,22832,22834,22837,22966,22967,22969,23102,23104,23168,23170,23171,23251,23252,23425,23427,23439,23440,23441,23443,23444,23447,23448,23449,23451,23591,23739,23939,23940,23942,23957,23960,23961,23963,23967,24067,24068,24069,24070,24100,24101,24102,24103,24104,24258,24286,24287,24292,24469,24472,24475,24545,24547,24548,24858,24859,24860,24862,24863,24864,24865,24866)1361,(17285)1362,(1887,2356,3153,3292,3293,3295,3299,4630,6462,8007,8009,8910,9231,9390,9393,10625,13523,16707,17641,17976,18788,19233,19995,20319,21416,21869,21985,24084,24594)1363,(1888,3878,6307,7789,9329,10628,10694,11181,12327,12356,17286,19235,21777,24171,24428,24429)1364,((14482,14775,17265)1366,(2452,3100,3103,3104,4162,4163,4164,4165,4166,4167,4170,4366,4367,4368,4939,4941,5654,5655,6738,6739,7180,8400,9157,9158,9159,9160,9161,9162,10137,10320,10390,11173,11742,11744,11745,11746,11747,11748,12578,12755,12893,13300,16997,16998,17274,17910,17911,17912,17913,17914,18668,19041,19043,19044,19045,19478,20057,21302,23093,23094)1367,(4945,13309,23129,23130)1368,(9044,11647)1369,(5562,7089,11444,24473)1370)1365,((1967,1971,1972,5471,5472,5474,6588,8978,8980,8981,8984,8985,8986,9303,9304,9306,10540,11595,14184,14186,14187,14188,14267,15359,15716,16266,16636,17712,18020,18021,20209,20210,20212,20214,20215,21313,23641,23644,23645,23646,24004,24005,24012,24944)1372,(2421,11026,16267,16269,16271,19633,19635,19636)1373,(6898)1374,(4627,4632,6643,8413,8418,10679,10681,13301,13302,14365,14366,14477,15643,17159,17163,17165,19295,23774,23776)1375,(3527,6896)1376,(2721,3102,3522,3528,6585,6894,10208,10222,10321,10452,10542,12255,12261,12263,12495,13006,14481,17284,19317,19353,20424,21307,21308,21312,21511,21513,21514,21518,21657,21658,21661,21662,21663,21665,22170,24559,24840)1377,(19319)1378,(2901,3101,6583,6586,6587,7862,7863,7864,7867,9504,11587,11743,11806,13164,13883,14191,14485,15360,16569,16570,16571,16639,16926,18019,19325,19583,20208,20995,21311,21512,21788,22171,22172,22173,22600,22602,23643,24008)1379,(3526,18306)1380,(2092,2093,2095,2096,2259,2458,2459,2460,2461,2462,2463,4792,4793,4794,4795,4940,6723,6724,10836,10838,10840,12861,12862,12863,12864,14340,14341,15511,15512,15513,15514,17281,17282,17283,19458,19459,19460,20173,21476,21477,21478,21479,21480)1381,(3552,3554,3558,6932,8035,18325,18326,20886,20888,23308)1382,(7266,12586,18640)1383)1371,((3547,7084,8830,9809,11099,15844,18845,19726,24819)1385,(21510,21517)1386,(3179,3217,3219,3372,7148,7149,8982,9323,9328,9763,10533,10537,11907,15017,18041,18042,18045,19843,19844,21137,22854,24115)1387)1384,((((8979,9299,9305,14185,15354,16634,17713,19153,23642,23647)1391,(1968,2900,2903,5466,5469,9297,9300,9301,16640,16925,18017,18018,18022,18024,19156,20211,24007,24011)1392)1390)1389)1388)1359,((((1944,8730,10458,11196,12245,14136,17814,18491,19005)1396,(6078,6080,6081,6082,6319,9639,9726,11172,11299,11307,14225,14758,19729,19733,19904,21020,21024,21025,21026,23937,24869)1397)1395)1394)1393)1350)1277)1257,((((1998,1999,2000,2001,2395,2694,2695,2697,2766,2771,2878,3057,3144,3640,3642,3644,3645,3649,3849,3851,3852,3860,4075,4220,4417,4420,4423,4554,5683,5685,5686,5688,5689,6162,6163,6165,6166,6168,6257,6661,6662,6663,7117,7118,7121,7122,7236,7237,7239,7870,7871,7877,7879,8079,8092,8161,8233,8777,8782,9156,9734,9735,9736,9737,9738,9792,9950,9953,9954,10178,10179,10514,10623,10624,10724,10727,10728,11239,11419,11420,11421,11423,11424,11425,11804,11808,12544,12549,12749,12752,12762,12763,12764,12765,12766,12767,12768,13091,13095,13227,13764,13948,13952,15236,15237,15241,15437,15438,15439,15440,15442,15444,15861,15977,15978,15979,15980,15982,15983,16829,16831,16833,17007,17008,17228,17230,18402,18403,18404,18405,18406,18413,18414,18612,20426,20825,21186,21303,21390,21400,21402,21403,21404,21405,21406,21407,21764,22607,22612,22613,22652,22657,23031,23034,23497,23880,23882,23884,24066,24414,24417,24418,24420,24421,24620,24621,24622,24627,24628)1401,(3861,3862,3870,4387,4693,4803,5084,6006,6261,6280,6283,6284,6285,6473,6710,6897,7132,7293,7294,7355,7462,8104,8430,8474,8476,9184,9185,9465,9469,9744,9745,9751,9977,9982,10360,10521,10877,10987,11137,11535,11810,12028,12671,12992,13080,13130,13686,13862,14297,15074,16718,17183,17233,17243,18035,18407,18476,18716,18717,18850,18996,18997,19336,19616,19687,19887,19955,21038,21196,21397,22142,22169,22728,22732,22733,23495,24042,24043,24065,24159,24206,24415,24419,24422,24683,24684,24775)1402)1400)1399,(((3024)1405,(18867,18868,18872)1406)1404)1403)1398,((2846,8919,10146,17671,17720,22070,22955,23245,23602)1408,(3576,3579,3580,3581,3591,3592,3593,3594,4517,5546,5548,5549,5550,6128,7305,7306,7307,7308,7822,9664,9665,9668,9669,10217,11960,12311,12312,12314,12315,14238,14239,14241,14599,15799,15800,15803,15805,16043,16044,16045,16046,16522,17752,17962,18344,18345,18346,18347,18348,18349,18350,18351,18354,18355,18838,19392,19393,19397,19398,20921,21470,21717,21718,21720,22077,22079,22083,22522,23802,23803,23809,24362,24445,24446,24447,24448,24449,24688,24689,24692)1409,(5547,14122,17663,17668,17963)1410,(8924)1411,(4294)1412,(((8390,9667,13262,13292,15806,16487,16491,17991,19596,21642,22537)1415,(2785,4292,5577,8857,13579,16180,20898,22253,24609)1416,(12858,19644,22255,23941)1417)1414,((24746)1419,(7958,16662)1420,(20692)1421,(7787)1422,(9061)1423,(4527,21638)1424,(2377,2378,2380,3099,3894,4596,5704,6443,7072,7087,8829,9062,10396,11097,11263,11264,11272,11453,12646,13264,16340,17205,17206,18641,18645,21151,24468,24474,24663)1425,(20754)1426)1418)1413,((1716,1719,5557,5731,5732,5733,5734,5735,5850,5851,6793,6796,6798,6799,7811,8324,8325,8326,8327,9837,10740,14400,15566,15567,15568,15569,15829,15830,15831,18118,21970,22555,22556,23050,23051,23052,24197)1428,(6807)1429,(2844,2847,2850,2851,3543,5111,5112,5114,5119,8928,14120,17664,17665,21677,23604,23606)1430,(3865,9623,13776,13778,17214,18798,20386,22478)1431,(14123)1432,(3308,6719)1433,(7662,7663,7664,7665,7666,7667,16346,16347,16348,16349,16350,16352,16353)1434,(10165,22074,24846)1435)1427,((((19457)1439,(6748)1440)1438)1437,(((5541,20927)1443,(19221)1444)1442)1441)1436)1407)835,(((((((((9959)1453,(9233)1454)1452)1451)1450,((((14295)1458,(11671,11710,14296)1459)1457)1456)1455)1449)1448)1447)1446,((9111,10536,10538,17716,21309)1461,(1826,2649,2905,3174,3550,6196,6198,6200,6354,7476,7477,10541,11379,11951,12295,13240,14538,14539,14540,14541,14542,14543,14545,16641,17246,17247,17248,17249,17250,17251,17254,17255,17714,17718,20275,22398,22400,23200,23201,24099)1462,(2652,4597,17448)1463,(4547,8745,19247,23733)1464,(6356,8741,8840,8846,13220,23536,24405)1465,(3541,6357,11032)1466,(16637)1467,(2654,2655,3094,17447,20012,22026)1468,(14674,17335,19999,20011)1469,(1807,6447,6675,6775,8490,8491,8592,12387,14206,14672,14673,17326,20010)1470,(2772,13543,13545,18667,18670,20226,22214,22223)1471,(19254)1472,((1831,6590,9117,13163,15356,15357,15358,16635,24010)1474,(1876,2359,17445,17446,17985)1475,((10682,24188,24572)1477,(14203)1478,((9615)1480,(15647)1481,(1896,11918)1482,(2030,2965,5818,5822,6860,11568,11919,14057,15119,15642,17158,17444,22813,23161)1483,((7896,16050)1485,(1806,2934,3303,3940,4454,4459,7897,7898,8883,12794,18560,21422,21423,21424,21425,21426,21427,24090,24694)1486,(10962,10963,15683,21780)1487,(2085,2086,2087,2088,2089,2090,2091,4222,5267,5819,6392,6394,6465,6469,8743,10021,10040,10128,10827,10830,10831,10832,10833,10834,10835,10960,10961,10965,11027,12693,12783,12989,15788,16218,18310,18458,18781,19102,19103,19104,19107,19108,19110,19293,20317,20525,21181,21192,21394,21395,21779,24698,24700,24702,24814,24821)1488,((23771)1490,(2066,4777,7980,7984,10804,15123,15234,16132,16133,16682,19429,23772,23778)1491,(1982,2410,2661,2663,2666,3178,3181,3182,3546,3549,3599,3749,4680,4681,4684,5079,5080,5081,5082,5083,5865,6143,6195,6197,6199,6201,6644,6646,6647,7473,7654,7655,7657,8341,8342,8343,8900,9273,10130,10707,10708,10709,11381,11860,11862,11863,11865,11866,11950,11955,12015,12016,12293,12294,12296,12470,13241,13356,13357,13642,14073,14097,14516,14517,16208,16808,16809,16810,18553,18554,18628,19337,19338,19340,19341,19976,20469,20470,20471,20475,20476,20478,20542,20881,20882,20883,22401,22402,22403,23185,23962,23984,24527,24823)1492,(1755,2936,3752,4101,4102,4103,4106,4107,6095,8908,10024,15325,15782,15783,15785,15789,15791,16228,18312,18817,21184,21885,22640,22641,23758,23964)1493,(1757,1762,2292,10026,16053,20514,21081,21120,21278)1494)1489,((19262)1496,(14532)1497,(7979,16130,16134,16136)1498,(2443,2444,3301,3302,3304,7267,9988,10009,11685,11686,12017,12585,16011,21145)1499,(4896)1500,(5696)1501)1495,((2034,3942,3943,4598,7208,7568,10186,10190,10191,12607,13855,13856,13857,13858,13859,13861,16049,16054,16600,16602,16603,16604,18779,18783,22918,24696,24892,24894,24895)1503,((3806,8832,9633,9671,10411,10998,11867,14131,14249,16905,19246)1505,(5566)1506,(6905)1507,(1803,2932,2933,3933,3938,7553,7889,7890,7891,7894,8881,12044,12045,12046,14608,14609,14610,14611,14612,16263,16265,18669,20061,20083,20283,22643,23510,24893,24896,24899)1508)1504,(((1701,2409,3031,3934,4050,4100,5718,6649,6650,7727,10129,10134,15411,15413,15414,16306,18782,20761,22260,22262,23712,23714,23715,24815)1511,(2412,6353)1512,(3128,4104,4218,9179,11952,12463,12468,14337,14581,15327,16855,17986,18200,18813,18814,18815,18816,20526,20543,21197,22263,23993,24818,24824)1513)1510,((9868)1515,(6599,8266,9314,24019)1516,(23017,23020)1517,(5698,15121)1518)1514,((((1802,1920,2084,2446,2447,2473,2660,2665,2853,2909,3044,3096,3471,3478,3479,3691,3757,3758,3759,3760,3874,3876,3877,3898,4008,4009,4039,4046,4047,4049,4447,4448,4603,4711,4781,4889,5697,5762,5815,6110,6116,6140,6252,6445,6592,6596,6597,6600,6615,6616,6752,7189,7194,7268,7270,8115,8150,8151,8152,8258,8987,8988,9188,9316,9317,9318,9320,9865,9866,9867,9895,9898,9903,10185,10187,10188,10189,10323,10324,10445,10656,10659,10680,10692,10695,10696,11073,11375,11447,11448,11451,11797,11798,11799,11939,12379,12388,12492,12493,12527,12589,12590,12609,12616,13263,13265,13267,13268,13299,13355,13470,14116,14202,14204,14321,14322,14371,14607,14900,17004,17005,17141,17275,17276,17540,17628,17649,17650,17652,17654,17721,17723,17724,17725,17729,17905,17907,18120,18121,18122,18259,18260,18261,18262,18263,18264,18285,18540,18541,18542,18644,18674,18677,18680,18683,18792,18812,19157,19296,19304,19436,19758,19818,20056,20230,20231,20858,20859,21141,21142,21146,21148,21286,21296,21378,21428,21895,21986,22174,22494,22824,22825,22826,22827,22893,22894,22895,22896,22897,22902,23018,23458,23527,23590,23671,23672,23779,24021,24061,24170,24183,24275,24276,24277,24278,24279,24280,24281,24363,24471,24695,24851,24891,24897,24898)1522,(4449)1523)1521)1520)1519)1509,((3545,6355,11953,11954,14515,20878,20880,22399)1525,(5737)1526,(3183,3184,4685,11859,11861,11864,14677,14813,20014,20472,20473,20477)1527,(1983,1984,6347,6349,7469,10710,16205,16207,17085,17086,19339,19342,20474,21053)1528,(12041,12042)1529,(12860,18437,21082)1530,(12043,21776)1531,(3504,8384,8632,10579,12197,20479)1532,(2624,5364,5578,5783,6859,10076,12641,14478,15235,16598,16599,16601,20320)1533)1524)1502,((((8899,9108,10023,15111,15112,15113,15115,15116,23762,23763,23764,23765,23766,23767,23768,23769)1537,(10829,22938)1538)1536)1535)1534)1484,((9116)1540,(2035,2037,2038,2039,2275,3039,3040,3041,3042,3043,3045,3046,3047,3048,3223,3224,3227,3305,3306,3524,3525,3750,3751,3753,3754,3755,3756,3794,3937,4056,4058,4311,4713,4723,4778,5817,5821,5823,6255,6348,6350,6351,6352,6902,7347,7471,7472,7776,8417,8839,9110,9112,9113,9114,9115,9272,9525,9612,9613,9614,9616,9617,9619,9620,9864,10022,10127,10131,10132,10133,10490,10491,10492,10493,10494,10496,10497,10657,11029,11072,11289,11567,11687,11688,11689,11690,11691,11692,11693,11920,11921,11923,11926,12466,12469,12606,12689,12703,13007,13122,13124,13126,13131,13502,14475,15114,15118,15322,15323,15324,16047,16201,16206,16307,17853,17854,17855,17856,17857,17858,17859,17984,18044,18123,18124,18125,18126,18127,18307,18309,18311,18556,18740,18753,19105,19106,19109,20520,20541,21050,21051,21052,21054,21055,21144,21176,21185,21337,22809,22929,23019,23162,23754,23755,23757,23912,23929,23930,23958,23965,24699,24703)1541,(1761,2031,2032,2033,2036,2474,2475,2476,2479,3225,3521,3523,3793,4628,4629,4631,5004,5259,5260,5261,5262,5263,5265,5266,5580,5816,5820,6391,6395,6396,6399,6400,6642,6648,6861,6963,7895,8114,8299,8412,8414,8415,8419,8740,9526,9598,9601,9618,10092,10653,11355,11377,11452,11922,12642,12643,12644,12645,12647,12707,13005,13929,13930,13931,13932,13933,13934,13935,13936,14473,14474,14479,14480,14830,15084,15182,15644,15645,15649,15676,16317,16852,17157,17160,17162,17164,17900,18007,18287,18550,18551,18741,18742,18744,18750,18775,18923,19261,19291,19294,20318,20323,20324,20523,20524,20527,20537,20618,20619,20620,20621,20622,20623,20624,20625,20760,20879,21000,21119,21208,21664,21774,21948,21988,22261,22264,22637,22638,22639,22642,23097,23158,23159,23160,23163,23522,23775,24075,24301,24302,24304,24305,24386,24890)1542)1539)1479,(((14544)1545,(5456)1546,(9577,11174,14047,14319)1547,(14546,14547)1548)1544,((12581,12583,16105,23580)1550,(3875)1551,(16104)1552,(3879)1553,(1637,1946,1993,2448,2449,2450,3020,3021,3022,3025,3371,3873,6444,6613,7204,7892,7893,9096,9097,9098,9099,9100,9101,9102,9103,9573,9576,9603,10322,10325,10327,12389,13306,13307,13308,13310,13595,14237,14320,14483,14675,14676,14822,15780,16199,16200,16202,16203,16204,17277,17278,17325,17334,17603,17604,17829,17830,17831,17835,17836,19819,19998,20013,21149,21305,21351,22175,22921,22922,22923,22924,22925,22926,22927,22928,23480,23481,23756)1554,(2877,11363,11365,12579)1555)1549,((((3936,4048)1559,(2360,3370,8416,11048,17161)1560)1558)1557)1556)1543,((4223,5251,5252,5253,5255,11357,11358,11359,11360,11361,11362,13919,13920,13921,13922,13923,13924,13925,13926,13927,13928,17451)1562,(20000)1563,(20001)1564,(1917)1565,(5761,14927,17833,24743)1566,(2478)1567,(1969,1973,4462,5249,5250,5254,6584,6864,11077,11288,14190,18555,20002,20003,20004,20006,20007,20008,20009,20322,20521,20522,20528,24552)1568,(5468,6589,9298,16638,20213,24009,24096)1569,(1985,3023,3026,14926,21138,21140)1570,(17333,20005)1571,(4682,4683,4686,11364)1572,(23549)1573,(3180,13622,15355,21314,24750)1574)1561)1476,(((2895,8375)1577,(3172)1578,(5473,9107,9302,16642,18023,18025,21310,23193)1579,(2653,17449,17450)1580)1576,((19259)1582,(21298)1583,(2651)1584)1581)1575)1473,((((16103)1588,(1693,1810,1903,2357,2358,2388,2650,2867,2869,2882,4053,4548,4549,4600,4601,4626,5160,5467,6299,6446,6591,6858,6862,7515,7517,7858,8411,8492,8493,8494,8841,8917,8943,8989,10678,11031,11033,11187,11190,11378,11840,12007,12582,13224,13242,13304,13305,13544,13549,14207,14472,14476,14518,14793,15366,15367,15410,15412,16077,16078,16079,16080,16081,16082,16083,16476,17221,17252,17253,17717,17722,17903,17904,18789,20055,20284,20678,21143,21306,22127,22128,22216,22916,23364,23506,23541,23542,23698,24283)1589)1587)1586)1585)1460,((13863)1591,(22268)1592,(3069,11737,20069)1593,(21277)1594,(8377,15945)1595,(5078)1596,(11612,16970)1597,(24857)1598,(23146,23153)1599)1590,((6659,9373,9374,9375,15450,18086,18087,18088,18089,18090,24078)1601,(5907,6769,12146,12688,13388,24781)1602,(11100,15125)1603,(9191,19483,19486,23879)1604,(18424)1605,(19781)1606,(19779,19780,19782,19783)1607,(18210)1608,(21520)1609,(8516,11168,14323,23223)1610,(19808)1611)1600,((((12270,20947)1615)1614)1613)1612)1445)2,3,4)1;
