# Supplementary material for: Unifying the global phylogeny and environmental distribution of ammonia-oxidising archaea based on amoA genes
Source: Nat Commun. 2018 Apr 17;9:1517. doi: 10.1038/s41467-018-03861-1 (PMC5904100; doi:10.1038/s41467-018-03861-1)
Supplement: Supplementary file 6 — Supplementary Data 3 [file 41467_2018_3861_MOESM6_ESM.zip › AamoA.db_nr_qiime.mothur/AamoA.db_nr.aln.fasta]

>AACY070790
TGTACTCACTACTTATTCATAGTAGTAGTCGCAGTCAACTCAACTTTGCTAACAATCAACGCAGGGGACTACATCTTCTATACTGATTGGGCCTGGACATCGTTTGTAGTATTTTCAATATCTCAAACACTTATGCTCACTGTAGGTGCGTGTTACTATCTCACCTTCACTGGAGTTCCAGGAACCGCAACGTAC---TATGCATTAATCATGACAGTCTACACATGGATTGCAAAAGGTGCATGGTTC---GCATTAGGTTACCCATATGACTTCATCGTTACACCAGTTTGGCTACCA---TCAGCAATGCTGTTGGACTTAGCGTACTGGGCAACAAAGAAGAATAAGCACTCTCTGATACTGTTCGGCGGAGTTTTAGTTGGAATGTCATTGCCACTATTCAACATGGTCAATTTGATCACTGTGGCTGACCCACTAGAGACTGCATTCAAGTATCCAAGACCAACGTTACCACCATATATGACCCCGATAGAACCGCAGGTAGGTAAATTCTACAACAGCCCTGTTGCACTTGGTGCCGGTGCTGGAGCAGTATTAGCCTGTACATTTGCGGCTTTAGGTTGTAAACTTACAACT
>AACY095819
TGTACACACTACTTATTCATAGTAGTTGTTGCAGTTAACTCAACTCTGTTAACAATTAATGCAGGAGACTACATCTTCTACACTGACTGGGCTTGGACATCGTATACGGTATTTTCAATATCGCAAACTTTGATGCTTATTGTAGGAGCTACATATTATCTTACATTTACTGGCGTTCCAGGCACAGCAACGTAC---TACGCTCTAATTATGACAGTATACACATGGATAGCAAAAGGTGCATGGTTT---GCACTCGGATATCCATATGACTTCATTGTAACTCCAGTTTGGTTACCA---TCAGCAATGCTTTTGGATTTAGTCTACTGGGCAACAAAGAAGAACAAGCACTCCTTGATACTGTTTGGCGGCGTACTGGTAGGAATGTCTTTACCATTATTCAACATGGTAAACCTGATAACAGTAGCAGACCCGCTTGAAACGGCATTCAAATATCCAAGACCAACATTGCCACCATATATGACACCAATAGAACCGCAAGTAGGTAAGTTCTATAACAGTCCAGTTGCACTGGGCGCAGGTGCAGGTGCAGTTTTGGCATGTACATTTGCAGCACTAGGTTGTAAATTGAACACT
>AACY282491
TGTACACACTACTTATTCATAGTAGTAGTTGCAGTTAACTCTACACTGTTAACAATTAATGCAGGAGATTACATCTTCTACACTGACTGGGCTTGGACATCGTACACGGTATTTTCAATATCGCAAACTTTGATGCTTATTGTAGGAGCTACATATTATCTTACATTTACGGGCGTTCCAGGCACAGCAACGTAC---TACGCTCTAATTATGACAGTATACACATGGATTGCAAAAGGTGCATGGTTT---GCACTCGGATATCCATATGACTTCATTGTAACTCCAGTTTGGTTACCA---TCAGCAATGCTTTTGGACTTAGTCTACTGGGCAACAAAGAAGAACAAGCACTCCTTGATACTGTTTGGCGGCGTACTAGTAGGAATGTCTTTACCATTATTCAATATGGTAAACCTCATTACAGTTGCAGACCCGCTTGAAACGGCATTCAAATATCCAAGACCAACATTGCCACCATATATGACACCAATAGAACCCCAAGTAGGTAAGTTCTATAACAGCCCAGTTGCATTGGGCGCAGGTGCAGGTGCAGTTTTGGCATGTACATTTGCAGCGTTAGGTTGTAAATTGAACACT
>AACY417858
TGTACTCACTACTTGTTCATAGTAGTAGTCGCAGTCAATTCAACTCTGCTAACAATTAACGCAGGAGACTACATCTTCTATACTGATTGGGCCTGGACATCGTTTGTAGTATTCTCAATATCTCAAACATTGATGCTTGCAGTAGGTGCATCGTATTATCTGACATTTACTGGAGTTCCAGGAACCGCAACGTAT---TATGCGCTAATTATGACAGTCTATACTTGGATTGCTAAAGGTGCATGGTTC---GCATTAGGTTACCCATATGACTTCATCGTTACACCAGTTTGGCTTCCG---TCAGCAATGCTGCTGGATCTGGCATACTGGGCAACAAAGAAGAATAAGCACTCCTTGATACTGTTCGGCGGAGTCTTAGTTGGAATGTCGTTGCCACTATTCAATATGGTTAATTTGATTACGGTGGCAGATCCACTAGAGACTGCATTCAAGTATCCGAGACCAACGTTACCACCATACATGACACCGATAGAGCCGCAGGTAGGTAAATTCTACAACAGCCCAGTTGCACTAGGTGCGGGTGCTGGAGCAGTACTATCAGTTACGTTCACAGCCTTAGGTTGTAAACTAACAACG
>AACY747844
TGTACTCATTACTTGTTCATAGTAGTGGTAGCAGTCAATTCTACGCTTTTGACAATTAATGCAGGAGACTATATCTTCTACACTGATTGGGCTTGGACATCATTTGTAGTATTCTCCATCTCACAAACTTTGATGTTAACTGTTGGAGCAGTTTACTACCTTACATTTACAGGTGTTCCAGGTACAGCGACGTAC---TACGCCTTAATTATGACAGTGTACACATGGGTAGCTAAAGGTGCATGGTTT---GCACTGGGATATCCATATGACTTCATTGTTACACCAGTATGGATTCCA---TCAGCAATGTTGTTGGATCTGGCGTATTGGGCAACAAAGAAGAACAAGCACTCGTTGATATTGTTTGGAGGTGTAATGGTCGGAATGTCGTTACCGTTATTCAACATGGTTAATTTGATTACGGTAGCAGATCCGCTAGAGACTGCATTCAAGTATCCAAGACCAACGTTACCACCATATATGACACCGATAGAACCGCAGGTAGGAAAGTTCTATAACAGCCCAGTTGCGCTTGGCGCAGGTGCTGGAGCAGTTTTGTCGGTAACGTTTGCGGCGTTAGGTTGTAAGCTAACTACG
>AB305359
TGTACTCACTACTTATTCATAGTAGTAGTCGCAGTCAATTCAACTCTGCTTACAATTAATGCAGGTGACTATATCTTCTACACAGATTGGGCTTGGACATCCTTTGTAGTATTTTCCATCTCACAAACTTTGATGCTTTGTGTTGGTGCAACATATTACCTAACATTTACAGGAGTTCCAGGTACCGCATCATAC---TACGCGTTAATCATGACAGTGTATACGTGGATAGCAAAAGGTGCATGGTTT---TCACTCGGATATCCATATGACTTCATTGTAACACCAGTGTGGATTCCA---TCAGCGATGCTGCTGGACTTGGCATATTGGGCGACAAAGAGGAACAAGCACTCTCTGATACTGTTTGGCGGAGTATTGTGTGGAATGTCGTTACCATTATTCAACATGGTAAACCTGATAACCGTAGCAGATCCATTGGAGACTGCATTCAAGTATCCAAGACCTACGTTGCCACCATACATGACACCGATAGAACCGCAGGTAGGAAAGTTCTATAATAGTCCAGTTGCGCTTGGCGCAGGAGCTGGAGCTGTGCTGTCGGTAACGTTTACGGCGTTGGGATGTAAACTGACTACG
>AB305360
TGTACTCACTACTTATTCATAGTAGTAGTTGCAGTTAACTCAACACTGTTAACAATTAATGCAGGAGACTACATTTTCTATACTGACTGGGCTTGGACATCGTTTACGGTATTTTCAATATCTCAAACGTTGATGCTTGTAGTGGGTGCTTGTTATTACCTAACATTTACAGGTGTTCCAGGAACAGCAACGTAC---TACGGCCTTATTATGACAGTATACACATGGGTAGCAAAAGGTGCATGGTTT---GCACTAGGATATCCATATGACTTCATTGTCACACCAATATGGTTACCA---TCAGCAATGTTGCTTGATTTGGCATATTGGGCTACAAAGAAGAACAAACACTCGTTGATACTGTTTGGCGGAGTACTGGTAGGAATGTCGTTACCAATGTTTAACATGATAAACCTGATAACTGTAGCAGACCCACTAGAAACGGCCTTCAAATATCCAAGACCAACATTACCACCATACATGACACCGATAGAACCGCAGGTAGGAAAGTTCTATAACAGTCCTGTTGCTTTAGGTGCTGGTGCTGGTGCGGTATTGGGAGTAACGTTTACAGCACTTGGTTGTAAACTAAACACC
>AB305361
TGTACTCACTATTTATTCATAGTTGTAGTTGCAGTCAACTCAACTTTGTTAACAATTAACTCGGGAGACTATATCTTCTACACTGATTGGGCTTGGACATCGTTTGTCGTATTCTCAATTGCCAACACTTTGATGACTATTGTTGGTGCTGTGTATTATCTTACATTTACAGGCGTACCTGGTACTGCAACGTAC---TATGGTCTGATTATGCAAGTCTATACTTGGGTTGCAAAAGTTGCATGGTTT---GCACTTGGTTATCCAGTAGATTTCATCGTTCATCCAATGTGGATTCCA---TCGTGTATGCTGTTGGACTTGGCATATTGGGCGACAAAGAAGAATAAGCACTCGCTGATATTCTTTGGCGGAGTTTTAGTTGGAATGTCAATGCCACTGTTCAACATGGTACAGTTGATGTTGATAGCGGATCCGCTAGAAACTGCATTCAAGTATCCAAGACCAACATTGCCTCCATACATGACGCCGATAGAACCGCAGGTAGGTAAGTTCTACAATAGCCCAGTAGCTTTGGGAGCGGGAGCTGGATCGGTACTAGCATGTACATTTGCGGCATTAGGTTGTAAGCTTAACACA
>AB305362
TGTACGCATTATCTATTCATAGTTGTAGTTGCAGTTAATTCTACACTGTTAACCATCAATTCTGGAGACTATATCTTCTATACAGATTGGGCATGGACTTCCTTTGTAGTTTTCTCCATTGCCAATGCTCTCATGACAGTCGTCGGAGCAGTTTATTATATTACATTTACAGGCGTACCTGGAACGGGCGCATAT---TATGGTTTAATTATGCAAGTCTATACTTGGGTCGCTAAAGTGGCATGGTAT---GCACTTGGCTATCCTGCAGATTTCATCGTTCATCCAATGTGGATTCCA---TCATGCATGTTGTTGGATTTGGCATATTGGGCCACGAAGAAAAATAAGCATTCGCTGATATTCTTTGGAGGAGTTTTGGTCGGTATGTCAATGCCGCTGTTCAATATGGTACAGCTGATGTTGATCGCCGATCCGCTAGAAACTGCATTCAAGTACCCAAGACCAACATTACCACCATATATGACGCCTATAGAACCGCAGGTCGGTAAGTTCTACAATAGCCCGGTAGCACTGGGAGCGGGAGCTGGATCTGTACTGTCGGTGACATTTGCAGCATTGGGTTGTAAGTTGAATACA
>AB305363
TGTACTCACTATTTATTTATCATCGTAGTTGCAGTTAATTCGACTCTCTTAACAATTAATGCTGGTGACTATATTTTCTATACTGATTGGGCTTGGACTTCGTTTGTAGTATTTTCCATATCACAAACATTGATGCTCACAGTAGGTGCAGTGTATTATCTGACATTTACTGGTGTCCCAGGAACAGCGACGTAC---TACGCATTAATAATGACAGTCTATACATGGGTTGCAAAAGGTGCATGGTTT---GCCCTTGGATACCCATATGACTTTATTGTCACTCCAGTATGGTTGCCA---TCAGCAATGTTGCTTGATCTGGCATATTGGGCAACAAAGAGAAACAAACACTCACTAATTCTGTTTGGTGGAGTGTTGGTAGGTATGTCATTACCATTGTTTAATATGGTAAATCTGATCACAGTTGCAGACCCACTAGAAACGGCATTCAAATATCCACGGCCAACATTGCCACCATATATGACTCCCATAGAACCGCAGGTCGGGAAGTTCTATAATAGCCCAGTCGCGTTGGGTGCGGGAGCTGGTGCAGTTTTGTCTGTAACGTTTGCAGCGCTAGGATGTAAACTGACTACG
>AB305364
TGTACTCACTACTTATTCATAGTAGTAGTCGCAGTAAACTCTACTCTGCTTACTATCAATGCAGGAGACTACATCTTCTATACTGATTGGGCCTGGACATCGTTTGTAGTATTCTCAATATCTCAAACATTGATGCTTGCAGTAGGTGCATCGTATTACCTTACATTTACTGGAGTTCCAGGAACCGCAACATAT---TATGCACTGATTATGACAGTCTACACTTGGATTGCCAAAGGTGCATGGTTC---GCATTAGGTTACCCATACGACTTCATCGTTACACCAGTTTGGCTTCCG---TCAGCAATGCTGTTGGATCTGGCTTACTGGGCGACAAAGAAGAATAAGCGCTCCTTGATACTATTCGGCGGAGTCTTAGTTGGAATGTCATTACCACTATTCAACATGGTCAATTTGATCACAGTGGCTGACCCACTAGAGACTGCATTCAAGTATCCAAGACCGACGTTACCACCATATATGACACCGATAGAACCGCAGGTAGGTAAGTTCTACAACAGCCCAGTTGCACTTGGTGCAGGTGCTGGAGCAGTACTATCAGTGACGTTCACAGCGTTGGGTTGTAAACTCACAACG
>AB305366
TGTACGCACTACTTATTCATAGTAGTAGTTGCAGTTAACTCCACTTTACTAACAATCAACTCAGGAGACTATATCTTCTATACAGACTGGGCTTGGACATCATTTGTAGTATTTTCCATAGCTAATACCCTGATGACAGTGGTAGGTGCTGTTTACTATATCACATTTACAGGTGTTCCTGGCACAGGCGCATAT---TATGGCCTGATTATGCAAGTCTATACTTGGGTTGCTAAAGTTGCATGGTTT---GCACTTGGCTATCCTGTGGATTTCATTGTTCATCCAATGTGGATTCCA---TCTTGTATGCTATTGGACTTGGCGTATTGGGCTACAAAGAAGAATAAGCACTCGCTGATATTCTTTGGTGGAGTTTTAGTCGGAATGTCAATGCCGTTGTTCAACATGGTACAATTGATGTTGATTGCGGATCCGCTAGAAACTGCATTCAAGTATCCAAGACCAACATTGCCTCCATACATGACGCCGATAGAACCGCAGGTAGGTAAGTTCTATAATAGCCCAGTAGCTCTGGGAGCAGGAGCTGGATCTGTCCTGTCGGTGACGTTTGCAGCATTGGGTTGTAAGCTTAATACC
>AB305367
TGTACCCACTACTTATTCATAGTAGTAGTTGCAGTCAACTCCACTTTGTTAACAATTAACTCAGGAGACTATATCTTCTATACAGACTGGGCTTGGACATCATTTGTAGTATTTTCCATAGCTAATACCCTAATGACAGTGGTAGGTGCTGTTTACTATATCACGTTTACAGGTGTTCCTGGCACAGGCGCATAT---TATGGTCTGATTATGCAAGTCTATACTTGGGTCGCTAAAGTTGCATGGTTT---GCACTTGGCTATCCTGTGGATTTCATCGTTCATCCAATGTGGATTCCA---TCTTGTATGCTATTGGATTTGGCATATTGGGCCACGAAGAAGAATAAGCACTCGCTGATATTCTTTGGTGGAGTTTTAGTCGGAATGTCAATGCCGCTATTCAACATGGTTCAATTGATGTTGATTGCGGATCCGCTAGAAACTGCATTCAAGTATCCGAGACCAACATTGCCTCCATACATGACGCCAATAGAACCGCAGGTCGGTAAGTTCTATAATAGCCCGGTAGCGCTGGGAGCGGGAGCTGGGTCTGTTCTGTCGGTGACGTTTGCAGCATTGGGTTGCAAGCTTAATACT
>AB305368
TGTACTCACTACTTATTCATAGTTGTAGTTGCAGTCAATTCCACTTTGTTAACAATTAACTCTGGAGATTATATCTTCTATACAGATTGGGCCTGGACATCATTTGTAGTATTCTCAATTGCTAATACTCTGATGACTGTTGTTGGTGCTGTGTATTATCTTACATTTACTGGCGTACCTGGTACGGCAACGTAT---TATGGTCTGATTATGCAAGTCTATACATGGGTTGCAAAAGTTGCGTGGTTT---GCACTTGGCTATCCAGTAGATTTCATCGTTCATCCAATGTGGATTCCA---TCTTGTATGTTATTGGACTTGGCGTATTGGGCGACAAAGAAGAATAAACACTCGCTGATATTCTTTGGTGGAGTTTTAGTCGGAATGTCAATGCCACTGTTCAATATGGTACAGTTGATGTTAATTGCGGATCCATTAGAAACTGCATTCAAGTATCCAAGACCAACATTGCCTCCCTATATGACGCCTATAGAACCGCAGGTCGGTAAGTTCTACAATAGCCCAGTAGCTCTGGGAGCAGGAGCGGGAGCTGTACTAGCATGTACATTTGCAGCATTAGGTTGTAAGCTTAACACA
>AB305369
TGTACGCACTACTTATTCATAGTAGTAGTTGCAGTTAACTCCACTTTACTAACAATTAACTCAGGAGACTATATCTTCTATACAGACTGGGCTTGGACATCATTTGTAGTATTTTCCATAGCTAATACCCTGATGACAGTGGTAGGTGCTGTTTACTATATCACGTTTACAGGTGTTCCTGGCACAGGCGCATAT---TATGGCCTAATTATGCAAGTCTATACTTGGGTCGCTAAAGTTGCATGGTTT---GCACTTGGCTATCCTGTGGATTTCATTGTTCATCCAATGTGGATTCCA---TCTTGTATGCTATTGGACTTGGCGTATTGGGCTACAAAGAAGAATAAGCACTCGCTGATATTCTTTGGTGGAGTTTTAGTCGGAATGTCAATGCCGTTGTTCAACATGGTACAATTGATGTTGATTGCGGATCCGCTCGAAACTGCATTCAAGTATCCAAGACCAACATTGCCTCCATACATGACGCCGATAGAACCGCAGGTAGGTAAGTTCTATAATAGCCCAGTAGCTCTGGGAGCAGGAGCGGGATCTGTCCTGTCGGTGACGTTTGCAGCATTGGGTTGTAAGCTTAATACC
>AB305370
TGCACTCATTACTTATTCATAGTAGTAGTTGCAGTCAACTCCACTTTGTTAACAATTAACTCGGGAGACTATATCTTCTATACAGACTGGGCTTGGACATCATTTGTGGTATTTTCCATAGCTAATACTCTAATGACGGTAGTTGGAGCTGTTTACTATACCACATTTACAGGTGTTCCGGGCACAGGCGCATAT---TATGGCTTGATTATGCAAGTCTATACTTGGGTTGCCAAAGTTGCATGGTTT---GCACTTGGTTATCCGGTGGATTTCATCGTTCATCCTATGTGGATTCCA---TCTTGTATGCTATTGGACTTGGCATATTGGGCTACAAAGAAGAATAAGCACTCGCTGATATTCTTTGGCGGAGTTTTAGTCGGAATGTCAATGCCGCTGTTCAACATGGTACAACTAATGTTAATTGCGGATCCGCTAGAAACTGCATTCAAGTATCCAAGACCAACATTGCCTCCATACATGACGCCAATAGAACCGCAGGTAGGTAAGTTCTACAATAGCCCAGTAGCTCTGGGAGCGGGAGCTGGATCTGTGCTGTCGGTGACGTTTGCAGCATTGGGTTGTAAGCTCAATACG
>AB305371
TGTACTCATTACTTATTCATAGTAGTAGTTGCAGTAAACTCTACTTTACTAGTTATTAACGCGGGAGATTATATCTTCTATACTGATTGGGCCTGGACTTCATTTGTAGTATTTTCCATCGCTAACACTCTCATGGTTACTGTTGGTGCTGTGTATTATCTCACTTTTACAGGTGTACCTGGTACTGCAACGTAT---TATGGTCTGATTATGCAAGTCTATACATGGGTTGCAAAAGTTGCGTGGTTT---GCACTTGGTTATCCAGTGGACTTTATTGTTCATCCAATGTGGATTCCA---TCTTGTATGCTTTTGGACTTGGCGTATTGGGCGACAAAGAAAAATAAACATTCACTAATATTCTTTGGTGGAGTTTCAGTTGGAATGTCAATGCCACTGTTCAATATGGTACAGTTGATGTTGATTGCGGATCCACTAGAAACTGCATTCAAGTATCCAAGACCAACATTGCCTCCCTACATGACGCCTATAGAACCGCAGGTCGGTAAGTTCTACAATAGCCCAGTAGCTTTGGGAGCGGGAGCTGGATCGGTACTAGCATGTACATTTGCAGCGTTAGGTTGTAAGCTTAATACG
>AB305372
TGTACTCATTATTTATTTATAGTTGTAGTTGCAGTCAACTCCACTTTATTAGTAATTAACTCGGGCGACTATATCTTCTATACTGATTGGGCCTGGACATCATTTGTGGTATTTTCCATTGCTAACACTCTGATGGTTGTTGTTGGTGCTGTTTATTATCTCACATTCACTGGTGTACCTGGTACTGCATCATAT---TATGGTCTGATTATGCAAGTCTATACATGGGTTTCAAAAGTTGCATGGTTT---GCACTTGGCTATCCAGTGGATTTCATCGTTCATCCAATGTGGATTCCA---TCTTGTATGCTGTTGGACTTGGCGTATTGGGCAACGAAGAAGAATAAACACTCGCTGATATTCTTTGGTGGAGTTTTAGTTGGAATGTCAATGCCACTGTTCAATATGGTACAGTTGATGTTAATTGCGGATCCACTAGAAACTGCATTCAAGTATCCAAGACCAACATTGCCTCCCTACATGACGCCTATAGAACCGCAGGTCGGTAAGTTCTACAATAGCCCAGTAGCTCTGGGAGCGGGAGCTGGAGCTGTACTAGCGTGTACATTTGCAGCATTAGGCTGTAAGCTTAATACG
>AB353450
ACTACACACTATCTATTCATAGTTGTAGTTGCTGTAAATAGTACCTTATTGACAATCAACGCAGGAGATTACATCTTCTACACTGATTGGGCGTGGACATCATTCGTAGTGTTCTCAATATCCCAATCAACCATGCTTGTAGTTGGTGCAATCTATTACATGCTATTCACCGGAGTACCAGGGACTGCAACATAT---TATGCAACAATCATGACTATCTATACATGGGTAGCCAAAGGAGCTTGGTTT---GCACTAGGATATCCATATGACTTCATAGTAACACCCGTGTGGATACCT---TCAGCAATGCTGCTAGATTTGACATATTGGGCAACAAGAAGGAATAAACACGCTGCCATTATTATTGGCGGGACGCTGGTTGGTCTTTCATTGCCAATATTCAATATGATCAATCTGTTGTTAGTCAGAGATCCACTGGAGATGGCATTCAAGTATCCTCGTCCAACATTGCCTCCGTATATGACGCCAATTGAGCCTCAGGTCGGAAAGTTCTACAATAGTCCCGTGGCGCTAGGATCGGGAGCTGGAGCTGTGCTAAGTGTTCCGATAGCTGCACTGGGTGCGAAACTCAATACT
>AB353451
ACTACACACTATCTATTCATAGTTGTAGTTGCTGTAAATAGTACCTTATTGACAATCAACGCAGGAGATTACATCTTCTACACTGATTGGGCGTGGACATCATTCGTAGTGTTCTCAATATCCCAATCAACCATGCTTGTAGTTGGTGCAATCTATTACATGCTATTCACCGGAGTACCAGGGACTGCAACATAT---TATGCAACAATCATGACTATCTATACATGGGTAGCCAAAGGAGCTTGGTTT---GCACTAGGATATCCATATGACTTCATAGTAACACCCGTGTGGATACCT---TCAGCAATGCTGCTAGATTTGACATATTGGGCAACAAGAAGGAATAAACACGCTGCCATTATTATTGGCGGAACGCTGGTTGGTCTTTCATTGCCAATATTCAATATGATCAATCTGTTGTTAGTCAGAGATCCACTGGAGATGGCATTCAAGTATCCTCGTCCAACATTGCCTCCGTATACGACGCCAATTGAGCCTCAGGTCGGAAAGTTCTACAATAGTCCCGTGGCGCTAGGATCGGGAGCTGGAGCTGTGCTGAGTGTTCCGATAGCTGCACTGGGTGCGAAACTCAATACT
>AB353452
ACAACACACTACTTATTCATAGTAGTAGTTGCTGTTAACAGCACATTACTTACTATCAATGCAGGAGACTACATTTTCTACAGTGATTGGGCTTGGACATCGTTCGTAGTATTCTCGATATCACAATCAACTATGCTTGTGGTAGGTGCGATATACTATATGTTGTTCACAGGTGTTCCGGGAACAGCTACGTAT---TATGCGACAATCATGACAATTTACACTTGGGTGGCAAAAGGTGCATGGTTC---GCGTTGGGATATCCTTACGACTTCGTTGTAACACCAGTTTGGATACCT---TCGGCAATGCTCTTGGATCTCACGTATTGGGCCACAAGAAGAAATAAGCACGCAGCGATAATAATTGGCGGAACATTGGTCGGACTTTCATTGCCAATATTCAACATGATCAATCTGTTGTTAGTGAGAGATCCATTGGAGATGGCATTCAAGTATCCGCGGCCTACATTGCCTCCGTATATGACGCCCATAGAGCCTCAGGTCGGAAAGTTCTACAACAGTCCCGTAGCATTAGGATCAGGTGCAGGAGCAGTACTTAGTGTACCGATTGCTGCATTGGGAGCAAAGCTCAACACG
>AB353453
ACTACACACTATCTATTCATAGTTGTAGTTGCTGTAAATAGTACCTTATTGACAATCAACGCAGGAGACTACATCTTCTATACTGATTGGGCGTGGACCTCATTCGTAGTATTCTCAATAGCCCAATCAACTATGCTTGTAGTCGGTGCAATCTATTACATGCTATTCACCGGTGTACCAGGAACTGCAACATAT---TACGCAACAATCATGACTATCTATACATGGGTAGCCAAAGGAGCTTGGTTT---GCGCTAGGATACCCAATGGACTTCATCACCGTACCTGTTTGGATACCT---TCAGCTATGCTGTTAGATTTGACATATTGGGCAACAAGAGGGAATAAACATGCTGCCATTATAATTGGCGGAACATTGGTTGGACTTTCACTGCCAATATTTAATATGATCAATCTACTGCTGGTCAGAGATCCTCTAGAAATGGCATTCAAATATCCTCGTCCGACATTACCTCCATACATGACACCAATCGAGCCTCAGGTCGGAAAGTTCTACAATAGTCCCGTAGCGCTAGGATCGGGAGCTGGAGCTGTACTAAGTGTTCCAATAGCCGCACTAGGTGCTAAACTTAATACC
>AB353455
ACTACACACTATCTATTCATAGTTGTAGTTGCTGTAAATAGTACCTTATTGACAATCAACGCAGGTGATTACATCTTCTACACTGATTGGGCGTGGACATCATTCGTAGTGTTCTCAATATCCCAATCAACCATGCTTGTAGTTGGTGCAATCTATTACATGCTATTCACCGGAGTACCAGGGACTGCAACATAT---TATGCAACAATCATGACTATCTATACATGGGTAGCCAAAGGGGCGTGGTTT---GCACTAGGATATCCATATGACTTCATCGCCGTACCTGTTTGGATACCT---TCAGCAATGCTGCTAGATTTGACATATTGGGCAACAAGAAGGAATAAACACGCTGCCATTATTATTGGCGGAACGCTGGTTGGTCTTTCATTGCCAATATTCAATATGATCAATCTGTTGTTAGTCAGAGATCCACTGGAGATGGCATTCAAGTATCCTCGTCCAACATTGCCTCCGTATATGACGCCAATTGAGCCTCAGGTCGGAAAGTTCTACAATAGTCCCGTGGCGCTAGGATCGGGAGCTGGAGCTGTGCTAAGTGTTCCGATAGCTGCACTGGGTGCGAAACTCAATACT
>AB353457
ACAACGCACTATCTGTTCATAGTAGAAGTTGCTGTGAATAGCACTCTGCTGACAATTAATGCAGGAGACTACATCTTCTACACTGACTGGGCTTGGACGTCGTTTGTAGTATTTTCGATATCACAATCGACAATGCTTGCAGTAGGAGCAATTTACTACATGCTCTTTACAGGAGTTCCAGGTACAGCGACATAT---TACGCAACCATTATGACAATTTATACATGGGTTGCAAAAGGAGCTTGGTTT---GCATTAGGATACCCGTATGACTTCATCGCAGTACCAGTATGGATACCT---TCAGCAATGTTGTTAGACCTTACATATTGGGCCACGAGGCGCAATAAGCACGCCGCTATACTTATCGGCGGAACTTTGATCGGTCTCTCAATCCCACTCTTCAACATGATAAACTTACTGCTGGTAAGAGATCCCCTGGAAGTAGCATTCAAGTATCCTCGACCGACATTGCCACCTTACATGACGCCTATAGAACCTCAGGTCGGTAAGTTCTACAACAGTCCCGTAGCCTTGGGAGCTGGCGCTGGGGCAGTGCTAACTGTGCCTATTGCAGCGTTAGGTGCGAAACTAAACACG
>AB353458
ACTACACACTATCTATTCATAGTTGTAGTTGCTGTAAATAGTACCTTATTGACAGTCAACGCAGGAGACTACATCTTCTACACTGATTGGGCGTGGACATCATTCGTAGTGTTCTCAATATCCCAATCAACCATGCTTGTAGTTGGTGCAATCTATTGCATGCTATTCACTGGAGTACCAGGGACTGCAACATAT---TATGCAACAATCATGACTATCTATACGTGGGTAGCCAAAGGAGCTTGGTTT---GCACTAGGATATCCATATGACTTCATAGTAACACCCGTGTGGATACCT---TCAGCAATGCTGCTAGATTTGACTTATTGGGCAACAAGAAGGAATAAACACGCTGCCATTATTATTGGCGGAACGCTGGTTGGTCTTTCATTGCCAATATTCAATATGATCAATCTGCTGCTAGTCAGAGATCCACTGGAGATGGCATTCAAGTATCCTCGTCCAACATTGCCTCCGTATATGACGCCCATTGAGCCTCAGGTCGGAAAGTTCTACAATAGTCCCGTGGCGCTAGGATCGAGAGCTGGAGCTGTGCTAAGTGTTCCGATAGCTGCACTGGGTGCGAAACTCAATACT
>AB353459
ACTACACACTATCTATTCATAGTTGTAGTTGCTGTAAATAGTACATTATTGACGATCAATGCAGGAGACTACATATTCTATACTGATTGGGCGTGGACCTCATTCGTAGTATTCTCAATAGCCCAATCAACTATGCTTGTAGTTGGTGCAATCTATTACATGCTATTCACCGGTGTACCAGGAACTGCAACATAT---TACGCAACAATCATGACTATCTATACATGGGTAGCCAAAGGAGCTTGGCTT---GCGCTAGGATATCCAATGGACTTCATCACCGTACCTGTTTGGATACCT---TCAGCTATGCTGTTAGATTTGACATATTGGGCAACAAGAAGGAATAAACATGCTGCCATTATAATTGGCGGAACATTGGTTGGACTTTCACTGCCAATACTTAATATGATCAATCTACTGCTGGTCAGAGATCCTCTAGAAATGGCATTCAAATATCCTCGTCCGACATTGCCTCCATACATGACACCAATCGAGCCTCAGGTCGGAAAGTTCTACAATAGTCCCGTAGCGCTAGGATCGGGAGCTGGAGCTGTACTAAGTGTTCCAATAGCCGCACTAGGTGCTAAACTTAATACC
>AB353460
ACAACACACTATCTGTTCATAGTTGTAGTTGCCGTAAATAGTACTCTGCTGACTATTAACGCAGGAGACTACATCTTCTATACTGACTGGGCTTGGACTTCATTTGTCGTATTTTCGATTTCACAATCGACTATGCTTGCGGTAGGAGCTATATATTATATGCTCTTTACAGGAGTTCCAGGAACCGCTACATAC---TATGCAACCATTATGACAATCTACACATGGGTTGCAAAGGGTGCATGGTTT---GCATTGGGGTACCCATACGATTTCGTTGCGACACCAGTATGGATACCA---TCAGCAATGTTGTTAGACCTTACGTATTGGGCCACTAGACGCAACAAGCATGCTGCCATAATTATTGGTGGAACGTTGATCGGTCTATCGCTCCCAATGTTCAACATGATAAATCTATTGCTGATAAGGGATCCTCTAGAGGTCGCATTCAAGTATCCAAGGCCTACGCTTCCTCCCTACATGACCCCTATCGAGCCTCAGGTCGGTAAATTCTACAACAGTCCTGTAGCGTTAGGTTCAGGTGCAGGCGCAGTGCTAACTGTTCCTATGGCAGCGCTAGGCGCAAAGCTGAACACT
>AB353461
ACTACACACTATCTATTCATAGTTGTAGTTGCTGTAAATAGTACCTTATTGACAATCAACGCAGGAGACTACATCTTCTACACTGATTGGGCGTGGACATCATTCGTAGTGTTCTCAATATCCCAATCAACCATGCTTGTAGTTGGTGCAATCTATTACATGCTATTCACTGGAGTACCAGGGACTGCAACATAT---TATGCAACAATCATGACTATCTATACATGGGTAGCCAAAGGAGCTTGGTTT---GCGCTAGGATATCCAATGGACTTCATCACCGTACCTGTTTGGATACCT---TCAGCTATGCTGTTAGATTTGACATATTGGGCAACAAGAAGGAATAAACATGCTGCCATTATAATTGGCGGAACATTGGTTGGTCTTTCATTGCCAATATTCAATATGATCAATCTGTTGTTAGTCAGAGATCCACTGGAGATGGCATTCAAGTATCCTCGTCCAACATTGCCTCCGTATATGACGCCAATTGAGCCTCAGGTCGGAAAGTTCTACAATAGTCCCGTGGCGCTAGGATCGGGAGCTGGAGCTGTGCTAAGTGTTCCGATAGCTGCACTGGGTGCGAAACTCAATACT
>AB353463
ACTACACACTATCTATTCATAGTTGTAGTTGCTGTAAATAGTACATTATTGACAATCAATGCAGGAGACTACATCTTCTATACTGATTGGGCGTGGACCTCATTCGTAGTGTTCTCAATATCCCAATCAACTATGCTTGTAGTTGGTGCAATCTATTACATGCTATTCACCGGAGTACCAGGAACTGCAACATAT---TACGCAACAATCATGACTATCTATACATGGGTAGCCAAAGGAGCTTGGTTT---GCACTAGGATATCCATTGGACTTCATCACCACACTTGTGTGGATACCT---TCAGCTATGCTGCTAGATTTGACATATTGGGCAACAAGAAGGAATAAACATGCTGCCATTATAATTGGCGGAACATTGGTTGGACTTTCACTGCCAATATTTAATATGATCAATCTACTGTTAGTCAGAGATCCTCTGGAAATGGCATTCAAATATCCTCGTCCAACATTGCCTCCATACATGACACCAATCGAGCCTCAGGTCGGAAAGTTCTACAATAGTCCCGTGGCGCTAGGATCGGGAGCTGGAGCTGCACTAAGTGTTCCGATAGCTGCACTGGGTGCGAAACTCAATACT
>AB353464
ACTACACACTATCTATTCATAGTTGTAGTTGCTGTAAATAGTACTCTGCTGACTATTAACGCAGGAGACTACATCTTCTATACTGACTGGGCTTGGACTTCATTTGTCGTATTTTCAATTTCACAATCAACTATGCTTGCGGTAGGAGCTATATATTATATGCTCTTTACAGGAGTTCCAGGAACCGCTACATAC---TATGCAACCATTATGACAATCTACACATGGGTTGCAAAGGGTGCATGGTTT---GCATTGGGGTACCCATACTATTTCGTTACGACACCCGTATGGATACCA---TCAGCAATGTTGTTAGACCTTACGTATTGGGCCACTAGACACAACAAGCATGCTGCCATATTTATTGGTGGAACGTTGATTGGTCTATCGCTCCCAATGTTCAACATGATAAATCTATTGCTGGTAAGGGATCCTCTAGAGGTTGCATTCAAGTATCCAAGGCCTACCCTTCCTCCCTACATGACCCCTATCGAGCCTCAGGTCGGTAAATTCTACAACAATCCACTAGCGTTAGGTTCAGGTGCAGGCGCATTGCTAACTGTTCCTATAGCAGCGCTAGGAGCAAAGATGAACACA
>AB353465
ACAACGCACTATTTGTTCATAGTGGTGGTTGCTGTCAACAGCACGCTGCTAACGATCAACGCAGGGGACTACATCTTCTACACAGACTGGGCGTGGACATCGTTTGTCGTATTTTCGATCTCTCAATCTACAATGCTTGCCGTGGGAGCGATATACTACATGCTGTTCACAGGAGTTCCAGGAACTGCCACATAT---TACGCCACAATCATGACCATCTACACTTGGGTCGCCAAGGGTGCATGGTTC---GCATTAGGCTATCCCTACGACTTCATTACGGTACCTATATGGATACCA---TCGGCGATGCTGTTAGACCTAACATACTGGGCTACAAGAAGGAACAAACACGCTGCTATAATCATAGGAGGAACACTGGTGGGCCTTTCAATACCTCTGTTCAACATGGTAAACTTGCTGCTCATAAGGGATCCACTTGAAATAGCATTCAAGTATCCAAGGCCTACGCTGCCAGCATATATGACCCCTATCGAACCTCAGGTCGGCAAGTTCTACAACAGTCCTGTCGCTTTGGGTTCAGGGGCAGGAGCAGTGCTGACGGTTCCGATAGCTGCGTTAGGTGCAAAGCTCAACACG
>AB353467
ACAACACACTACTTGTTCATAGTGGTAGTAGCTGTGAATAGCACGCTGCTAACCATCAACGCAGGGGACTATATCTTCTACACAGACTGGATGTGGTCATCATTTGTTGTATTTTCGATCTCGCAATCTACAATGCTCGCAGTGGGGGCGATATACTACATGTTGTTCACAGGAGTTCCAGGAACTGCCACATAT---TACGCCACAATCATGACAATCTACACATGGGTCGCCAAGGGTGCATGGTTT---GCATTGGGCTATCCATATGACTTCATCACGGTGCCAATATGGATACCA---TCGGCAATGCTTTTGGACCTAACATACTGGGCTACAAGAAGGAACAAACACGCTGCCATAATCATAGGCGGAACGCTCGTTGGCCTATCCTTACCGCTGTTCAACATGGTCAACTTGCTGCTTATACGAGATCCACTGGAGGTGGCATTCAAGTACCCTAGACCCACGCTGCCAGCATATATGACCCCCATAGAGCCTCAGGTCGGGAAATTCTACAACAGTCCTGTAGCTTTGGGTGCGGGTGCAAGCGCTGTGCTGACGGTTCCGATAGCTGCGTTAGGTGCGAAGCTCAACACG
>AB353468
ACTACACACTATCTATTCATAGTTGTAGTTGCTGTAAGTAGTACATTATTGACAATCAACGCAGGAGACTACATCTTCTACACTGATTGGGCGTGGACATCATTCGTAGTGTTCTCAATATCCCAATCAACCATGCTTGTAGTTGGTGCAATCTATTACATGCTATTCACCGGAGTACCAGGGACTGCAACATAT---TATGCAACAATCATGACTATCTATACATGGGTAGCCAAAGGAGCTTGGTTT---GCACTAGGATATCCATATGACTTCATCGTAACACCCGTCTGGATACCT---TCAGCAATGCTGCTAGATTTGACATATTGGGCAACAAGAAGGAATAAGCACGCTGCCATTATTATTGGCGGAACACTGGTTGGGCTTTCATTGCCAATATTCAATATGATCAATCTGTTGTTAGTCAGAGATCCTCTGGAGATGGCATTCAAGTATCCTCGGCCAACATTGCCTCCATATATGACGCCAATTGAGCCCCAGGTCGGAAAGTTCTACAATAGTCCCGTGGCGCTAGGATCGGGAGCTGGAGCTGTGCTAAGTGTTCCGATAGCTGCACTGGGTGCGAAACTCAATACT
>AB353470
ACTACACACTATCTATTCATAGTTGTAGTTGCTGTAAATAGTACATTATTGACAATCAACGCAGGAGACTACATCTTCTACACTGATTGGGCGTGGACATCATTCGTAGTGTTCTCAATATCCCAATCAACCATGCTTGTAGTTGGTGCAATCTATTACATGCTATTCACCGGAGTACCAGGGACTGCAACATAT---TATGCAACAATCATGACTATTTATACATGGGTAGCCAAAGGAGCTTGGTTT---GCACTAGGATATCCATATGACTTCATCGTAACACCAGTCTGGATACCT---TCAGCAATGCTGCTAGATTTGACATATTGGGCAACAAGAAGGAATAAACACGCCGCCATTATTATTGGCGGAACACTGGTTGGTCTTTCATTGCCAATATCCAATATGATCAATCTGTTGTTAGTCAGAGATCCACTGGAGATGGCATTCAAGTATCCTCGTCCAACATTGCCTCCGTATATGACGCCAATTGAGCCTCAGGTCGGAAAGTTCTATAATAGTCCCGTGGCGCTAGGATCGGGAGCTGGAGCTGTGCTAAGTGTTCCGATAGCTGCACTGGGTGCGAAACTCAATACT
>AB353472
ACTACACACTATCTATTCATAGTTGTAGTTGCTGTAAATAGTACCTTATTGACAATCAACGCAGGAGACTACATCTTCTACACTGACTGGGCTTGGACGTCGTTTGTAGTATTTTCGATATCACAATCGACAATGCTTGCAGTAGGAGCAATTTACTACATGCTCTTTACAGGAGTTCCAGGTACAGCGACATAT---TACGCAACCATTATGACAATTTATACATGGGTTGCAAAAGGAGCTTGGTTT---GCATTAGGATACCCGTATGACTTCATCGCAGTACCAGTATGGATACCT---TCAGCAATGTTGTTAGACCTTACATATTGGGCCACGAGGCGCAATAAGCACGCCGCTATACTTATCGGCGGAACTTTGATCGGTCTCTCAATCCCACTCTTCAACATGATAAACTTACTGCTGGTAAGAGATCCCCTGGAAGTAGCATTCAAGTATCCTCGACCGACATTGCCACCTTACATGACGCCTATAGAACCTCAGGTCGGTAAGTTCTACAACAGTCCCGTAGCCTTGGGAGCTGGCGCTGGGGCAGTGCTAACTGTGCCTATTGCAGCGTTAGGTGCGAAACTAAACACG
>AB353473
ACTACACACTATCTATTCATAGTTGTAGTTGCTGTAAATAGTACATTATTGACGATCAATGCAGGAGACTACATATTCTATACTGATTGGGCGTGGACCTCATTCGTAGTATTCTCAATAGCCCAATCAACTATGCTTGTAGTTGGTGCAATCTATTACATGCTATTCACCGGTGTACCAGGAACTGCAACATAT---TACGCAACAATCATGACTATCTATACATGGGTAGCCAAAGGAGCTTGGTTT---GCGCTAGGATATCCAATGGACTTCATCACCGTACCTGTTTGGATACCT---TCAGCTATGCTGTTAGATTTGACATATTGGGCAACAAGAAGGAATAAACATGCTGCCATTATAATTGGCGGAACATTGGTTGGACTTTCACTGCCAATATTTAATATGATCAATCTACTGCTGGTCAGAGATCCTCTAGAAATGGCATTCAAATATCCTCGTCCGACATTGCCTCCATACATGACACCAATCGAGCCTCAGGTCGGAAAGTTCTACAATAGTCCCGTAGCGCTAGGATCGGGAGCTGGAGCTGTACTAAGTGTTCCAATAGCCGCACTAGGTGCTAAACTTAATACC
>AB353474
ACAACACACTACTTATTCATAGTAGTAGTTGCTGTTAACAGCACCTTACTTACTATCAATGCAGGAGACTACATTTTCTACAGTGATTGGGCTTGGACATCATTCGTAGTATTCTCGATATCACAATCAACTATGCTTGTGGTAGGTGCGATATACTATATGTTGTTCACAGGTGTTCCGGGAACGGCTACGTAT---TATGCGACAATCATGACAATTTACACTTGGGTGGCAAAAGGTGCATGGTTC---GCGTTGGGATATCCTTACGACTTCGTTGTAACACCAGTTTGGATACCT---TCGGCAATGCTCTTGGATCTCACGTATTGGGCCACAAGAAGAAATAAGCACGCAGCGATAATAATAGGCGGAACATTGGTCGGACTTTCATTGCCAATATTCAACATGATCAATCTGTTGTTAGTGAGAGATCCATTGGAGATGGCATTCAAGTATCCGCGGCCTACATTGCCTCCGTATATGACGCCCATAGAGCCTCAGGTCGGAAAGTTCTACAACAGTCCCGTAGCATTAGGATCAGGTGCAGGAGCAGTACTTAGTGTACCGATTGCTGCATTGGGAGCAAAGCTCAACACG
>AB353475
ACAACGCACTATCTGTTCATAGTAGTAGTTGCTGTGAATAGCACTCTGCTGACAATTAATGCAGGAGACTACATCTTCTACACTGACTGGGCTTGGACGTCGTTTGTAGTATTTTCGATATCACAATCGACAATGCTTGCAGTAGGAGCAATTTACTACATGCTCTTTACAGGAGTTCCAGGTACAGCGACATAT---TACGCAACCATTATGACAATTTATACATGGGTTGCAAAAGGAGCTTGGTTT---GCATTAGGATACCCGTATGACTTCATCGCAGTACCAGTATGGATACCT---TCAGCAATGTTGTTAGACCTTACATATTGGGCCACGAGGCGCAATAAGCACGCCGCTATACTTATCGGCGGAACTTTGATCGGTCTCTCAATCCCACTCTTCAACATGATAAACTTACTGCTGGTAAGAGATCCCCTGGAAGTAGCATTCAAGTATCCTCGACCGACATTGCCACCTTACATGACGCCTATAGAACCTCAGGTCGGTAAGTTCTACAACAGTCCCGTAGCCTTGGGAGCTGGCGCTGGGGCAGTGCTAACTGTGCCTATTGCAGCGTTAGGTGCGAAACTAAACACG
>AB353476
ACTACACACTATCTATTCATAGTTGTAGTTGCTGTAAATAGTACATTACTGACGATCAATGCAGGAGACTACATATTCTATACTGATTGGGCGTGGACCTCATTCGTAGTATTCTCAATAGCCCAATCAACTATGCTTGTAGTTGGTGCAATCTATTACATGCTATTCACCGGTGTACCAGGAACTGCAACATAT---TACGCAACAATCATGACTATCTATACATGGGTAGCCAAAGGAGCTTGGCTT---GCGCTAGGATATCCAATGGACTTCATCACCGTACCTGTTTGGATACCT---TCAGCTATGCTGTTAGATTTGACATATTGGGCAACAAGAAGGAATAAACATGCTGCCATTATAATTGGCGGAACATTGGTTGGACTTTCACTGCCAATATTTAATATGATCAATCTACTGCTGGTCAGAGATCCTCTAGAGATGGCATTCAAATATCCTCGTCCGACATTGCCTCCATACATGACACCAATCGAGCCCCAGGTCGGAAAGTTCTACAATAGTCCCGTAGCGCTAGGATCGGGAGCTGGAGCTGTACTAAGTGTTCCAATAGCCGCACTAGGTGCTAAACTTAATACC
>AB353477
ACTACACACTATCTATTCATAGTTGTAGTTGCTGTAAATAGTACCTTATTGACAATCAATGCAGGAGATTACATCTTCTACACTGATTGGGCGTGGACATCATTCGTAGTGTTCTCAATATCCCAATCAACCATGCTTGTAGTTGGTGCAATCTATTACATGCTATTCACCGGAGTACCAGGGACTGCAACATAT---TATGCAACAATCATGACTATCTATACATGGGTAGCCAAAGGAGCTTGGTTT---GCACTAGGATATCCATATGACTTCATAGTAACACCCGTGTGGATACCT---TCAGCAATGCTGCTAGATTTGACATATTGGGCAACAAGAAGGAATAAACACGCTGCCATTATTATTGGCGGAACGCTGGTTGGTCTTTCATTGCCAATATTCAATATGATCAATCTATTGTTAGTCAGAGATCCACTGGAGATGGCATTCAAGTATCCTCGTCCAACATTGCCTCCGTATATGACGCCAATTGAGCCTCAGGTCGGAAAGTTCTACAATAGTCCCGTGGCGCTAGGATCGGGAGCTGGAGCTGTACTAAGTGTTCCGATAGCTGCACTGGGTGCGAAACTCAATACT
>AB353478
ACTACACACTATCTATTCATAGTTGTAGTTGCTGTAAATAGTACCTTATTGACAATCAACGCAGGAGACTACATCTTCTACACTGATTGGGCGTGGACATCATTCGTAGTGTTCTCAATATCCCAATCAACCATGCTTGTAGTTGGTGCAATCTATTACATGCTATTCACCGGAGTACCAGGGACTGCAACATAT---TATGCAACAATCATGACTATCTATACATGGGTAGCCAAAGGAGCTTGGTTT---GCACTAGGATATCCATATGACTTCATCGTAACACCCGTCTGGATACCT---TCAGCAATGCTGCTAGATTTGACATATTGGGCAACAAGAAGGAATAAACACGCTGCCATTATTATTGGCGGGACACTAGTTGGTCTTTCATTGCCAATATTCAATATGATCAATCTGTTGTTAATCAGAGATCCACTGGAGATGGCATTCAAGTATCCTCGTCCAACATTGCCTCCGTATATGACGCCAATTGAGCCTCAGGTCGGAAAGTTCTACAATAGTCCCGTGGCGCTAGGATCGGGAGCTGGAGCTGTGCTAAGTGTTCCGATAGCTGCACTGGGTGCGAAACTCAATACT
>AB353479
ACAACCCACTATCTGTTCATTGTTGTAATTGCAGTCAATAGCACACTGCTGACAATTAATTCAGGAGACTACCTTTTCTACAGTGATTGGGCTTGGACATCATTCGTAGTATTCTCAATATCACAATCAACTATGCTTGTGGTAGGTGCGATATACTATATGTTGTTCACAGGTGTTCCGGGAACAGCTACGTAT---TATGCGACAATCATGACAATTTACACTTGGGTGGCAAAAGGTGCATGGTTC---GCGTTGGGATATCCTTACGACTTCGTGGTAACACCAGTTTGGATACCT---TCGGCAATGCTCTTGGATCTCACGTATTGGGCCACAAGAAGAAATAAGCACGCAGCGATAATAATAGGCGGAACATTGGTCGGACTTTCATTGCCAATATTCAACATGATCAATCTGTTGTTAGTGAGAGATCCATTGGAGATGGCATTCAAGTATCCGCGGCCTACATTGCCTCCGTATATGACGCCCATAGAGCCTCAGGTCGGAAAGTTCTACAACAGTCCCGTAGCATTAGGATCAGGTGCAGGAGCAGTACTTAGTGTACCGATTGCTGCATTGGGAGCAAAGCTCAACACG
>AB353480
ACTACACACTATCTATTCATAGTTGTAGTTGCTGTAGATAGTACATTACTGACGATCAATGCAGGAGACTACATATTCTATACTGATTGGGCGTGGACCTCATTCGTAGTATTTTCAATAGCCCAATCAACTATGCTTGTAGTTGGTGCAATCTATTACATGCTATTCACCGGTGTACCAGGAACTGCAACATAT---TACGTAACAATCATGACTATCTATACATGGGTAGCCAAAGGAGCTTGGTTT---GCGCTAGGATATCCAATGGACTTCATCACCGTACCTGTTTGGATACCT---TCAGCTATGCTGTTAGATTTGACATATTGGGCAACAAGAAGGAATAAACATGCTGCCATTATAATTGGCGGAACATTGGTTGGACTTTCACTGCCAATATTTAATATGATCAATCTACTGCTGGTCAGAGATCCCCTAGAAATGGCATTCAAATATCCTCGTCCGACATTGCCTCCATACATGACACCAATCGAGCCCCAGGTCGGAAAGTTCTACAATAGTCCCGTAGCGCTAGGATCGGGAGCTGGAGCTGTACTAAGTGTTCCAATAGCAGCACTAGGTGCTAAACTTAATACC
>AB353481
ACAGCGCACTATCTGTTCATAGCAGTAGTTGCTGTGAATAGCACTCTGCTGACAATTAATGCAGGAGACTACATCTTCTACACTGACTGGGCTTGGACGTCGTTTGTAGTATTTTCGATATCACAATCGACAATGCTTGCAGTAGGAGCAATTTACTTCATGCCCTTTACAGGAGTTCCAGGTACAGCGACATAT---TACGCAACCATTATGACAATTTATACATGGGTTGCAAAAGGAGCTTGGTTT---GCATTAGGATACCCGTATGACTTCATCGCAGTACCAGTATGGATACCT---TCAGCAATGTTGTTAGACCTTACATATTGGGCCACGAGGCGCAATAAGCACGCCGCTATACTTATCGGCGGAACTTTGATCGGTCTCTCAATCCCACTCTTCAACATGATAAACTTACTGCTGGTAAGAGATCCCCTGGAAGTAGCATTCAAGTATCCTCGACCGACATTGCCACCTTACATGACGCCTATAGAACCTCAGGTCGGTAAGTTCTACAACAGTCCCGTAGCCTTGGGAGCTGGCGCTGGGGCAGTGCTAACTGTGCCTATTGCAGCGTTAGGTGCGAAACTAAACACG
>AB353482
ACTACACACTATCTATTCATAGTTGTAGTTGCTGTAAATAGTACCTTATTGACAATCAACGCAGGAGACTACATCTTCTACACTGATTGGGCGTGGACATCATTCGTAGTGTTCTCAATATCCCAATCAACCATGCTTGTAGTTGGTGCAATCTATTACATGCTATTCACCGGAGTACCAGGGACTGCAACATAT---TATGCAACAATCATGACTATCTATACATGGGTAGCCAAAGGAGCTTGGTTT---GCTCTAGGATATCCATATGACTTCATAGTAACACCCGTCTGGATACCT---TCAGCAATGCTGCTAGATTTGACATATTGGGCAACAAGAAGGAATAAACACGCTGCTATTATTATTGGCGGAACGCTGGTTGGTCTTTCATTGCCAATATTCAATATGATCAATCTGTTGTTAGTCAGAGATCCACTGGAGATGGCATTCAAGTATCCTCGTCCAACATTGCCTCCGTATATGACGCCAATTGAGCCTCAGGTCGGTAAGTTCTACAATAGTCCCGTGGCGCTAGGATCGGGAGCTGGAGCTGTGCTAGGTGTTCCGATAGCTGCACTGGGTGCGAAACTCAATACT
>AB353483
ACAACACACTACTTATTCATAGTAGTAGTTGCTGTTGACAGCACCTTACTTACTATCAATGCAGGAGACTACATTTTCTACAGTGATTGGGCTTGGACATCATTCGTAGTATTCTCGATATCACAATCAACTATGCTTGTGGTAGGTGCGATATGCTATATGTTGCTCACAGGTGTTCCGGGAACAGCTACGTAT---TATGCGACAATCATGACAATTTACACTTGGGTGGCAAAAGGTGCATGGTTC---GCGTTGGGATATCCTTACGACTTCGTTGTAACACCAGTTTGGATACCT---TCGGCAATGCTCTTAGATCTCACGTATTGGGCCACAAGAAGAAATAAGCACGCAGCGATAATAATTGGCGGAACATTGGTCGGACTTTCATTGCCAATATTCAACATGATCAATCTGTTGTTAGTGAGAGATCCATTGGAGATGGCATTCAAGTATCCGCGGCCTACATTGCCTCCGTATATGACGCCCATAGAGCCTCAGGTCGGAAAGTTCTACAACAGTCCCGTAGCTTTAGGTTCAGGTGCAGGAGCAGTACTTAGTGTACCAATTGCTGCATTAGGAGCAAAGCTCAACACG
>AB353484
GCTACACACTACTTATTCATAGTAGTAGTTGCTGTTAACAGCACATTACTTACTATCAATGCAGGAGACTACATTTTCTACAGTGACTGGGCATGGACATCATTCGTAGTATTTTCCATATCACAATCAACTATGCTTGTGGTAGGTGCGATATACTATATGTTGTTCACAGGGGTTCCGGGAACTGCTACGTAT---TACGCGACAATAATGACAATTTATACTTGGGTGGCAAAAGGTGCATGGTTT---GCATTGGGATATCCGTATGATTTCGTCGTAACACCCGTTTGGATACCT---TCAGCTATGCTCTTGGATCTTACGTATTGGGCCACTAGGAGGAATAAGCACGCGGCAATAATAATTGGTGGAACATTGGTCGGACTTTCACTGCCAATGTTCAATATGATTAATCTGCTGTTGGTGAGAGATCCATTGGAGATGGCATTCAAGTATCCGCGGCCTACGTTGCCTCCTTATATGACGCCCATCGAGCCCCAGGTAGGTAAGTTCTACAATAGTCCCGTAGCGTTAGGTTCAGGTGCAGGAGCAGTACTTAGCGTACCAATAGCGGCATTAGGAGCAAAACTCAACACA
>AB353485
ACTACACACTATTTATTCATAGTTGTAGTTGCTGTAAATAGTACATTATTGACAATCAACGCAGGAGACTACATATTCTATACCGATTGGGCGTGGACGTCATTCGTCGTATTCTCAATCTCACAATCAACAATGCTCGTAGTAGGCGCAATCTATTACATGCTATTCACCGGAGTACCAGGGACTGCAACATAT---TATGCAACGATCATGACTATCTATACATGGGTAGCTAAAGGTGCATGGTTT---GCATTAGGATATCCATATGACTTTATCGTGACACCTGTTTGGATACCT---TCAGCAATGTTGTTAGATTTGACATATTGGGCAACAAGAAGGAATAAACATGCTGCCATTATAATTGGCGGAACATTGGTTGGACTTTCACTGCCAGTATTCAATATGATCAATCTGCTGCTAGTAAGAGATCCTCTGGAGATGGCATTCAAGTATCCTCGACCTACATTGCCTCCATATATGACTCCAATTGAGCCTCAGGTCGGTAAGTTCTACAATAGTCCCGTCGCGCTAGGATCGGGAGCTGGGGCCGTGCTAAGTGTTCCAATAGCTGCACTAGGTGCAAAACTCAATACA
>AB353486
ACTACACACTATCTATTCATAGTTGTAGTTGCTGTAAATAGTACATTATTGACGATCAATGCAGGAGACTACATATTCTATACTGATTGGGCGTGGACCTCATTCGTAGTATTCTCAATAGCCCAATCAACTATGCTTGTAGTTGGTGCAATCTATTACATGCTATTCACCGGTGTACCAGGAACTGCAACATAT---TACGCAACAATCATGACTATCTATACATGGGTAGCCAAAGGAGCTTGGTTT---GCGCTAGGATATCCAATGGACTTCATCACCGTACCTGTTTGGATACCT---TCAGCTATGCTGTTAGATTTGACATATTGGGCAACAAGAAGGAATAAACATGCTGCCATTATAATTGGCGGAACATTGGTTGGACTTTCACTGCCAATATTTAATATGATCAATCTACTGCTGGTCAGAGATCCCCTAGAAATGGCATTCAAATATCCTCGTCCGACATTGCCTCCATACATGACACCAATCGAGCCTCAGGTCGGAAAGTTCTACAATAGTCCCGTAGCGCTAGGATCGGAAGCTGGAGCTGTACTAAGTGTTCCAGTAGCTGCACTAGGTGCTAAACTTAATACC
>AB353487
ACTACACACTATCTATTCATAGTTGTAGTTGCTGTAAATAGTACCTTATTGACAATCAATGCAGGAGACTACATCTTCTACACTGATTGGGCGTGGACATCATTCGTAGTGTTCTCAATATCCCAACCAACCATGCTTGTAGTTGGTGCAATCTATTACATGCTATTCACCGGAGTACCTGGGACTGCAACATAT---TATGCAACAATCATGACTATCTATACATGGGTAGCCAAAGGAGCTTGGTTT---GCACTAGGATATCCATATGACTTCATAGCAGTACCCGTGTGGATACCT---TCAGCAATGCTGCTAGATTTGACATATTGGGCAACAAGAAGGAATAAACACGCTGCCATTATTATTGGCGGAACGCTGGTTGGTCTTTCATTGCCAATATTCAATATGATCAATCTGTTGTTAGTCAGAGATCCACTGGAGATGGCATTCAAGTATCCTCGTCCAACATTGCCTCCGTATATGACGCCAATTGAGCCTCAGGTCGGAAAGTTCTACAATAGTCCCGTGGCGCTAGGATCGGGAGCTGGAGCTGTACTAAGTGTTCCGATAGCTGCACTGGGTGCGAAACTCAATACT
>AB353488
ACAACACACTATCTGTTCATAGTTGTAGTTGCCGTAAATAGTACTCTGCTGACTATTAACGCAGGAGACTACATCTTCTATACTGACTGGGCTTGGACTTCATTTGTCGTATTTTCGATTTCACAATCGACTATGCTTGCGGTAGGAGCTATATATTATATGCTCTTTACAGGAGTTCCAGGAACCGCTACATAC---TATGCAACCATTATGACAATCTACACATGGGTTGCAAAGGGTGCATGGTTT---GCATTGGGGTACCCATACGATTTCGTTACGACACCAGTATGGATACCA---TCAGCAATGTTGTTAGACCTTACGTATTGGGCCACTAGACGCAACAAGCATGCTGCCATAATTATTGGTGGAACGTTGATCGGTCTATCGCTCCCAATGTTCAACATGATAAATCTATTGCTGATAAGGGATCCTCTAGAGGTCGCATTCAAGTATCCAAGGCCTACGCTTCCTCCCTACATGACCCCTATCGAGCCTCAGGTCGGTAAATTCTACAACAGTCCTGTAGCGTTAGGTTCAGGTGCAGGCGCAGTGCTAACTGTTCCTATAGCAGCGCTAGGCGCAAAGCTGAACACA
>AB353489
ACAACCCACTATCTGTTCATTGTTGTAGTTGCTGTCAATAGCACGCTACTGACAATTAATGCAGGAGACTATATCTTCTACACCGACTGGGCTTGGACATCCTTTGTAATATTTTCGATTTCACAATCGACTATGCTTGCAGTAGGAGCTGTCTATTACTTGCTCTTTACAGGAGTTCCAGGAACAGCCACGTAT---TACGCAACCATAATGACTATCTATACATGGGTTGCAAAGGGTGCGTGGTTT---GCATTAGGATACCCATATGACTTCGTAGCAGTACCAGTATGGATACCT---TCAGCCATGTTGTTGGACCTTACGTATTGGGCTACGCGGCGCAATAAGCATATGCTAATACTCGTCGGCGGTACCTTGGTTGGTCTATCACTTCCGTTATTCAACATGGTCAACCTGCTGCTAGTGCGAGATCCGTTGGAAGTCGCATTCAAGTATCCTAGACCCACATTGCCGCCTTATATGACGCCAATTGAGCCTCAGGTCGGAAAGTTCTACAACAGTCCCGTAGCCTTGGGAGCAGGCGCTTCAGCAGTGCTAACTGTGCCTATAGCAGCATTGGGTGCTAAACTGAACACG
>AB353491
ACAACACACTACTTATTCATAGTAGTAGTTGCTGTTAACAGCACCTTACTTACTATCAATGCAGGAGACTACATTTTCTACAGTGATTGGGCTTGGACATCATTCGTAGTATTCTCGATATCACAATCAACTATGCTTGTGGTAGGTGCGATATACTATATGTTGTTCACAGGTGTTCCGGGAACAGCTACGTAT---TATGCGACAATCATGACAATTTACACTTGGGTGGCAAAAGGTGCATGGTTC---GCGTTGGGATATCCTTACGACTTCGTTGTAACACCAGTTTGGATACCT---TCGGCAATGCTCTTGGATCTCACGTATTGGGCCACAAGAAGAAATAAGCACGCAGCGATAATAATAGGCGGAACATTGGTCGGACTTTCATTGCCAATATTCAACATGATCAATCTGTTGTTAGTGAGAGATCCATTGGAGATGGCATTCAAGTATCCGCGGCCTACATTGCCTCCGTATATGACGCCCATAGAGCCTCAGGTCGGAAAGTTCTACAACAGTCCCGTAGCATTAGGATCAGGTGCAGGAGCAGTACTTAGTGTACCGATTGCTGCATTGGGAGCAAAGCTCAACACG
>AB353492
ACTACACACTATCAATTCTTACTTGTAGTTGCTGTAAATAGTACCTTATTGACAATCAACGCAGGAGACTACATCTTCTACACTGATTGGGCGTGGACATCATTCGTAGTGTTCTCAATATCCCAATCAACCATGCTTGTAGTTGGTGCAATCTATTACATGCTATTCACCGGAGTACCAGGGACTGCAACATAT---TATGCAACAATCATGACTATCTATACATGGGTAGCCAAAGGAGCTTGGTTT---GCACTAGGATATCCATATGACTTCATCGTAACACCCGTCTGGATACCT---TCAGCAATGCTGCTAGATTTGACATATTGGGCAACAAGAAGGAATAAACACGCTGCCATTATTATTGGCGGGACACTAGTTGGTCTTTCATTGCCAATATTCAATATGATCAATCTGTTGTTAATCAGAGATCCACTGGAGATGGCATTCAAGTATCCTCGTCCAACATTGCCTCCGTATATGACGCCAATTGAGCCTCAGGTCGGAAAGTTCTACAATAGTCCCGTGGCGCTAGGATCGGGAGCTGGAGCTGTGCTAAGTGTTCCGATAGCTGCACTGGGTGCGAAACTCAATACT
>AB353494
ACAACGCATTATCTGTTCATAGTTGTCGTAGCTGTTAACAGCACGCTGCTGACTATTAATGCTGGAGACTACATATTCTACACTGATTGGGCGTGGACTTCATTCGTCGTGTTCTCTATATCGCAATCAACGATGCTCGTTGTGGGTGCCATCTATTACATGTTGTTTACGGGAGTGCCGGGGACAGCAACCTAC---TATGCCACTATAATGACAATTTATACATGGGTTGCGAAAGGAGCTTGGTTT---GCTCTTGGATATCCATACGACTTCATTACGGTACCGGTGTGGATTCCA---TCTGCAATGTTGCTGGACCTGTCGTACTGGGCAACAAGAAGGAACAAACACGCAGCGATACTGATAGGAGGAACATTGGTTGGACTTTCACTGCCACTGTTTAACATGATCAACCTATTGACCATACGCGATCCACTGGAAATGGCATTCAAGTATCCTAGACCAACACTACCTCCATACATGACCCCAATCGAACCGCAAGTCGGTAAATTCTATAATAGTCCAGTAGCCTTAGGAGCTGGCGCGGGAGCCGTGCTATCTGTGCCAATCGCAGCTTTGGGTGCAAAACTCAATACA
>AB353495
ACTACACACTATCTATTCATAGTTGTAGTTGCTGTAAATAGTACATTATTGACGATCAATGCAGGAGACTACATATTCTATACTGATTGGGCGTGGACCTCATTCGTAGTCTTCTCAATAGCCCAATCAACTATGCTTGTAGTTGGTGCAATCTATTACATGCTATTCACCGGTGTACCAGGAACTGCAACATAT---TACGCAACAATCATGACTATCTATACATGGGTAGCCAAAGGAGCTTGGTTT---GCGCTAGGATATCCAATGGACTTCATCACCGTACCTGTTTGGATACCT---TCAGCTATGCTGTTAGATTTGACATATTGGGCAACAAGAAGGAATAAACATGCTGCCATTATAATTGGCGGAACATTGGTTGGACTTTCACTGCCAATATTTAATATGATCAATCTACTGCTGGTCAGAGATCCTCTAGAAATGGCATTCAAATATCCTCGTCCGACATTGCCTCCATACATGACACCAATCGAGCCTCAGGTCGGAAAGTTCTACAATAGTCCCGTAGCGCTAGGATCGGGAGCTGGAGCTGTACTAAGTGTTCCAATAGCCGCACTAGGTGCTAAACTCAATACC
>AB353497
ACTACACACTATCTATTCATAGTTGTAGTTGCTGTAAATAGTACATTACTGACGATCAATGCAGGAGACTACATATTCTATACTGATTGGGCGTGGACCTCATTCGTAGTATTCTCAATAGCCCAATCAACTATGCTTGTAGTTGGTGCAATCTATTACATGCTATTCACCGGTGTACCAGGAACTGCAACATAT---TACGCAACAATCATGACTATCTATACATGGGTAGCCAAAGGAGCTTGGTTT---GCGCTAGGATATCCAATGGACTTCATCACCGTACCTGTTTGGATACCT---TCAGCTATGCTGTTAGATTTGACATATTGGGCAACAAGAAGGAATAAACATGCTGCCATTATAATTGGCGGAACATTGGTTGGACTTTCACTGCCAATATTTAATATGATCAATCTACTGCTGGTCAGAGATCCTCTAGAGATGGCATTCAAATATCCTCGTCCGACATTGCCTCCATACATGACACCAATCGAGCCCCAGGTCGGAAAGTTCTACAATAGTCCCGTAGCGCTAGGATCGGGAGCTGGAGCTGTACTAAGTGTTCCAATAGCCGCACTAGGTGCTAAACTTAATACC
>AB353498
ACTACACACTATCTATTCATAGTTGTAGTTGCTGTAAATAGTACCTTATTGACAATCAATGCAGGAGATTACATCTTCTACACTGATTGGGCGTGGACATCATTCGTAGTGTTCTCAATATCCCAATCAACCATGCTTGTAGTTGGTGCAATCTATTACATGCTATTCACTGGAGTACCAGGGACTGCAACATAT---TATGCAACAATCATGACTATCTATACATGGGTAGCCAAAGGAGCTTGGTTT---GCACTAGGATATCCATATGACTTCATAGTAACACCCGTGTGGATACCT---TCAGCAATGCTGCTAGATTTGACATATTGGGCAACAAGAAGGAATAAACACGCTGCCATTATTATTGGCGGAACGCTGGTTGGTCTTTCATTGCCAATATTCAATATGATCAATCTGTTGTTAGTCAGAGATCCACTGGAGATGGCATTCAAGTATCCTCGTCCAACATTGCCTCCGTATATGACGCCAATTGAGCCTCAGGTCGGAAAGTTCTACAATAGTCCCGTGGCGCTAGGATCGGGAGCTGGAGCTGTACTAAGTGTTCCGATAGCTGCACTGGGTGCGAAACTCAATACT
>AB353499
ACAACACACTACTTATTCATAGTAGTAGTTGCTGTTAACAGCACCTTACTTACTATCAATGCAGGAGACTACATTTTCTACAGTGATTGGGCTTGGACATCATTCGTAGTATTCTCGATATCACAATCAACTATGCTTGTGGTAGGTGCGATATACTATATGTTGTTCACAGGTGTTCCGGGAACAGCTACGTAT---TATGCGACAATCATGACAATTTACACTTGGGTGGCAAAAGGTGCATGGTTC---GCGTTGGGATATCCTTACGACTTCGTTGTAACACCAGTTTGGATACCT---TCGGCAATGCTCTTGGATCTCACGTATTGGGCCACAAGAAGAAATAAGCACGCAGCGATAATAATTGGCGGAACATTGGTCGGACTTTCATTGCCAATATTCAACATGATCAATCTGTTGTTAGTGAGAGATCCATTGGAGATGGCATTCAAGTATCCGCGGCCTACATTGCCTCCGTATATGACGCCCATAGAGCCTCAGGTCGGAAAGTTCTACAACAGTCCCGTAGCATTAGGATCAGGTGCAGGAGCAGTACTTAGTGTACCGATTGCTGCATTGGGAGCAAAGCTCAACACG
>AB353500
ACTACACACTATCTATTCATAGTTGTAGTTGCTGTAAATAGTACATTATTGACAATCAACGCAGGAGACTACATCTTCTACACTGATTGGGCGTGGACATCATTCGTAGTGTTCTCAATATCCCAATCAACCATGCTTGTAGTTGGTGCAATCTATTACATGCTATTCACCGGAGTACCAGGGACTGCAACATAT---TATGCAACAATCATGACTATCTATACATGGGTAGCCAAAGGAGCTTGGTTT---GCACTAGGATATCCATATGACTTCATCGTAACACCCGTCTGGATACCT---TCAGCAATGCTGCTAGATTTGACATATTGGGCAACAAGAAGGAATAAACACGCTGCCATTATTATTGGCGGAACACTGGTTGGTCTTTCATTGCCAATATTCAATATGATCAATCTGTTGCTAGTCAGAGATCCACTGGAGGTGGCATTCAAGTATCCTCGTCCAACATTGCCTCCGTATATGACGCCAATTGAGCCTCAGGTCGGAAAGTTCTACAATAGTCCCGTGGCGCTAGGATCGGGAGCTGGAGCTGTGCTAAGTGTTCCGATAGCTGCACTGGGTGCGAAACTCAATACT
>AB353501
ACAACACACTATCTGTTCATAGTTGTAGTTGCCGTAAATAGTACTCTGCTGACTATTAACGCAGGAGACTACATCTTCTATACTGACTGGGCTTGGACTTCATTTGTCGTATTTTCGATTTCACAATCGACTATGCTTGCGGTAGGAGCTATATATTATATGCTCTTTACAGGAGTTCCAGGAACCGCTACATAC---TATGCAACCATTATGACAATCTACACATGGGTTGCAAAGGGTGCATGGTTT---GCATTGGGGTACCCATACGATTTCGTTACGACACCAGTATGGATACCA---TCAGCAATGTTGTTAGACCTTACGTATTGGGCCACTAGACGCAACAAGCATGCTGCCATAATTATTGGTGGAACGTTGATCGGTCTATCGCTCCCAATGTTCAACATGATAAATCTATTGCTGATAAGGGATCCTCTAGAGGTCGCATTCAAGTATCCAAGGCCTACCCTTCCTCCCTACATGACCCCTATCGAGCCTCAGGTCGGTAAATTCTACAACAGTCCTGTAGCGTTAGGTTCAGGTGCAGGCGCAGTGCTAACTGTTCCTATAGCAGCGCTAGGAGCAAAGCTGAACACA
>AB373235
TGTACACACTACTTATTCATAGTAGTCGTAGCAGTTAACTCAACACTGTTAACAATTAATGCAGGAGACTACATCTTCTACACTGACTGGGCTTGGACTTCGTACACGGTATTCTCAATATCGCAAACGTTGATGCTTATAGTAGGTGCAACATATTATCTTACATTTACAGGCGTTCCAGGCACAGCAACATAC---TACGCTCTGATTATGACAGTATACACATGGATTGCCAAAGCCGCATGGTTT---TCACTCGGTTATCCATATGACTTCATTGTAACTCCAGTTTGGCTACCA---TCAGCAATGCTGTTGGACTTAGTTTACTGGGCAACAAAGAAGAACAAGCACTCCTTGATACTGTTTGGCGGCGTACTGGTAGGAATGTCTTTACCATTGTTCAACATGGTAAACCTGATAACAGTAGCAGACCCACTTGAAACGGCATTCAAGTATCCAAGACCCACATTGCCACCATACATGACACCGATAGAACCGCAGGTAGGTAAGTTCTATAACAGCCCAGTTGCTCTCGGTGCAGGTGCAGGTGCAGTATTGGGATGTACGTTTGCAGCATTAGGTTGTAAACTTAATACT
>AB373236
TGTACACACTACTTGTTCATAGTAGTGGTTGCAGTTAACTCCACACTGTTAACAATTAATGCAGGAGACTACATCTTCTACACTGACTGGGCCTGGACTTCGTACACGGTATTCTCAATATCGCAAACGTTGATGCTCATAGTAGGTGCAACATATTATCTTACATTTACTGGCGTTCCAGGCACAGCAACGTAC---TACGCTCTAATTATGACAGTATACACGTGGATAGCAAAAGCCGCATGGTTT---TCACTTGGTTATCCATATGACTTCATTGTAACACCGGTTTGGTTGCCA---TCAGCAATGCTGTTGGACTTAGTTTACTGGGCAACAAAGAAGAACAAGCACTCCTTGATACTGTTTGGCGGCGTACTGGTAGGAATGTCATTACCATTGTTCAACATGGTAAACCTGATAACAGTAGCAGACCCGCTTGAAACGGCATTCAAGTATCCAAGACCAACATTGCCACCATACATGACACCGATAGAACCGCAAGTAGGCAAGTTCTATAACAGCCCAGTTGCTCTCGGTGCAGGTGCAGGTGCAGTATTGGGTTGTACATTTGCAGCATTAGGTTGTAAACTTAATACT
>AB373238
TGTACACACTACTTGTTCATAGTAGTAGTTGCAGTTAACTCTACACTGTTAACAATTAATGCAGGAGACTACATCTTCTACACTGACTGGGCTTGGACTTCGTACACGGTATTCTCAATATCGCAAACGTTGATGCTCTTAGTAGGTGCAACATATTATCTTACATTTACTGGCGTTCCAGGCACAGCAACGTAC---TACGCTCTAATTATGACAGTATACACATGGATAGCAAAAGCCGCATGGTTT---TCACTCGGCTATCCATATGACTTCATTGTAACTCCAGTTTGGTTGCCA---TCAGCAATGCTGTTGGACTTAGTTTACTGGGCGACAAAGAAGAACAAGCACTCCTTGATACTGTTTGGCGGCGTACTGGTAGGAATGTCATTACCGTTATTCAACATGGTAAACCTGATAACAGTAGCAGACCCGCTTGAAACGGCATTCAAGTATCCAAGACCAACATTGCCACCATACATGACACCGATAGAACCGCAAGTAGGTAAGTTCTATAACAGCCCAGTTGCTCTCGGTGCAGGTGCAGGTGCAGTATTGGGATGTACATTTGCAGCGTTAGGTTGTAAACTTAATACT
>AB373239
TGTACACACTACTTATTCATAGTAGTAGTTGCAGTTAACTCTACACTGTTAACAATTAATGCAGGAGACTACATCTTCTACACTGACTGGGCTTGGACTTCGTACACGGTATTCTCAATATCGCAAACGTTGATGCTTTTAGTAGGTGCAACATATTATCTAACATTTACAGGCGTTCCAGGCACAGCAACGTAC---TACGCTCTAATTATGACGGTATACACGTGGATAGCTAAAGCCGCATGGTTT---TCACTCGGATATCCATATGACTTCATTGTAACTCCAGTTTGGTTGCCA---TCAGCAATGCTGTTGGACTTAGTCTACTGGGCAACAAAGAAGAACAAACACTCGTTAATACTGTTTGGAGGCGTACTGGTAGGAATGTCTTTACCATTGTTCAATATGGTAAACCTGATAACAGTCGCAGACCCACTTGAAACGGCATTCAAATATCCAAGACCAACATTGCCACCATACATGACACCTATAGAACCGCAAGTAGGCAAGTTCTATAACAGCCCAGTTGCTCTAGGTGCAGGTGCAGGTGCAGTATTGGGATGTACATTTGCAGCATTAGGTTGCAAACTAAACACT
>AB373240
TGTACACACTACTTATTCATAGTAGTTGTTGCAGTTAACTCAACTCTGTTAACAATTAATGCAGGAGACTACATCTTCTACACTGACTGGGCTTGGACTTCGTACACGGTATTTTCAATATCGCAAACGTTGATGCTAATTGTAGGTGCATGTTATTACTTGACATTTACTGGCGTTCCAGGCACAGCAACGTAC---TACGCTCTAATTATGACAGTATACACATGGATAGCAAAGGCCGCATGGTTT---TCGTTAGGATATCCATATGACTTCATTGTGACTCCAGTTTGGTTACCA---TCAGCAATGCTGTTGGACTTGGTCTACTGGGCAACAAAGAAGAACAAGCACTCCTTGATACTGTTTGGCGGCGTACTGGTAGGAATGTCTTTACCATTGTTCAACATGGTAAACCTGATAACAGTAGCAGACCCACTAGAAACGGCATTCAAATATCCGAGACCAACATTGCCACCATACATGACACCGATAGAACCCCAGGTTGGTAAGTTCTATAATAGCCCAGTAGCGCTCGGTGCAGGTGCAAGCGCAGTATTGGGATGTACGTTTGCAGCATTAGGTTGTAAACTCAATACT
>AB373241
TGTACACACTACTTATTCATAGTAGTTGTTGCAGTTAACTCAACTCTGTTAACAATTAATGCAGGAGACTACATCTTCTACACTGACTGGGCTTGGACTTCGTACACGGTATTTTCAATATCGCAAACGTTGATGCTAATTGTAGGTGCATGTTATTACTTGACATTTACTGGCGTTCCAGGCACAGCAACGTAC---TACGCTCTAATTATGACAGTATACACATGGATAGCAAAGGCCGCATGGTTT---TCGTTAGGATATCCATATGACTTCATTGTGACTCCAGTTTGGTTACCA---TCAGCAATGCTGTTGGACTTGGTCTACTGGGCAACAAAGAAGAACAAGCACTCCTTGATACTGTTTGGCGGCGTACTGGTAGGAATGTCTTTACCATTGTTCAACACGGTAAACCTGATAACAGTAGCAGACCCACTAGAAACGGCATTCAAATATCCGAGACCAACATTGCCACCATACATGACACCGATAGAACCCCAGGTTGGTAAGTTCTATAATAGCCCAGTAGCGCTCGGTGCAGGTGCAAGCGCAGTATTGGGATGTACGTTTGCAGCATTAGGTTGTAAACTCAATACT
>AB373242
TGTACACACTACTTGTTCATAGTAGTGGTTGCAGTTAACTCCACACTGTTAACAATTAATGCAGGAGACTACATCTTCTACACTGACTGGGCTTGGACTTCGTACACGGTATTCTCAATATCGCAAACGTTGATGCTCATAGTAGGTGCAACATATTATCTTACATTTACTGGCGTTCCAGGCACAGCAACGTAC---TACGCTCTAATTATGACAGTATACACATGGATAGCAAAAGCCGCATGGTTT---TCACTTGGTTATCCATATGACTTCATTGTAACACCAGTTTGGTTGCCA---TCAGCAATGCTGTTGGACTTAGTTTACTGGGCAACAAAGAAGAACAAGCACTCCTTGATACTGTTTGGCGGCGTACTGGTAGGAATGTCATTACCATTGTTCAACATGGTAAACCTGATAACAGTAGCAGACCCGCTTGAAACGGCATTCAAGTATCCAAGACCAACATTGCCACCATACATGACACCGATAGAACCGCAAGTAGGCAAGTTCTATAACAGCCCAGTTGCTCTCGGTGCAGGTGCAGGTGCAGTATTGGGTTGTACATTTGCAGCATTAGGTTGTAAACTTAATACT
>AB373243
TGTACGCACTACTTGTTCATTGTAGTAGTTGCAGTAAACTCGACCTTGTTAACAATTAACGCAGGAGACTACATCTTCTATACTGAATGGGCCTGGACTTCGTTTACGGTATTCTCTATATCGCAAACATTGATGCTTGTAGTAGGTGCAACATATTACCTTACATTTACAGGTGTTCCAGGAACCGCAACGTAT---TATGCGTTGATTATGACGGTGTATACGTGGATAGCAAAAGGTGCATGGTTT---GCACTAGGATATCCATATGACTTTATTGTTACACCAGTATGGCTACCA---TCAGCAATGCTGTTGGACTTGGCGTATTGGGCAACAAAGCGAAACAAACACTCTCTGATATTATTCGGCGGTGTGTTAGTTGGAATGTCATTGCCACTGTTTAACATGGTTAACTTGATTACGGTCGCAGACCCACTAGAAACGGCATTCAAATATCCAAGACCAACATTGCCACCATACATGACCCCGATTGAACCGCAGGTAGGAAAGTTCTATAACAGTCCAGTTGCGCTGGGTGCAGGTGCTGGTGCAGTATTGTCAGTCACTATGGCTGCGTTGGGTGTTAAACTAAACACT
>AB373244
TGTACGCACTACTTGTTCATTGTAGTAGTTGCAGTAAACTCGACCTTGTTAACAATTAACGCAGGAGATTACATCTTCTATACTGATTGGGCCTGGACTTCGTTTACGGTATTCTCTATATCGCAAACGTTGATGCTTGTAGTAGGTGCATGTTATTATCTTACATTTACAGGTGTTCCAGGAACAGCAACGTAT---TACGCGTTGATTATGACGGTGTATACATGGGTAGCAAAAGGTGCATGGTTT---GCATTAGGATATCCATATGACTTCATTGTTACACCAGTATGGTTACCT---TCAGCAATGCTGTTGGACTTAGCATATTGGGCAACAAAGAGAAACAAGCACTCGCTGATTTTGTTCGGTGGTGTCTTAGTTGGAATGTCATTGCCACTGTTTAACATGGTTAACTTGATTACGGTCGCAGACCCACTAGAAACGGCATTCAAATGTCCACGACCAACATTGCCACCATACATGACTCCGATAGAACCGCAGGTAGGTAAATTCTATAACAGCCCGGTAGCGCTGGGTGCGGGAGCTGGTGCAGTGTTGTCAGTCACTATGGCTGCGTTGAGTGTTAAACTTAACACT
>AB373245
TGTACACACTACTTATTCATAGTAGTTGTTGCAGTTAACTCAACTCTGTTAACAATTAATGCAGGAGACTACATCTTCTACACTGACTGGGCTTGGACTTCGTACACGGTATTTTCAATATCGCAAACGTTGATGCTAATTGTAGGTGCATGTTATTACTTGACATTTACTGGCGTTCCAGGCACAGCAACGTAC---TACGCTCTAATTATGACAGTATACACATGGATAGCAAAGGCCGCATGGTTT---TCGTTAGGATATCCATATGACTTCATTGTGACTCCAGTTTGGTTACCA---TCAGCAATGCTGTTGGACTTGGTCTACTGGGCAACAAAGAAGAACAAGCACTCCTTGATACTGTTTGGCGGCGTACTGGTAGGAATGTCTTTACCATTGTTCAACATGGTAAACCTGATAACAGTAGCAGACCCACTAGAAACGGCATTCAAATATCCGAGACCAACATTGCCACCATACATGACACCGACAGAACCCCAGGTTGGTAAGTTCTATAATAGCCCAGTAGCGCTCGGTGCAGGTGCAAGCGCAATATTGGGATGTACGTTTGCAGCATTAGGTTGTAAACTCAATACT
>AB373246
TGTACACACTACTTATTCATAGTAGTTGTTGCAGTTAACTCAACTCTGTTAACAATTAATGCAGGAGACTACATCTTCTACACTGACTGGGCTTGGACTTCGTACACGGTATTTTCAATATCGCAAACGTTGATGCTAATTGTAGGTGCATGTTATTACTTGACATTTACTGGCGTTCCAGGCACAGCACCGTAC---TACGCTCTAATTATGACAGTATACACATGGATAGCAAAGGCCGCATGGTTT---TCGTTAGGATATCCATATGACTTCATTGTGACTCCAGTTTGGTTACCA---TCAGCAATGCTGTTGGACTTGGTCTACTGGGCAACAAAGAAGAACAAGCACTCCTTGATACTGTTTGGCGGCGTACTGGTAGGAATGTCTTTACCATTGTTCAACATGGTAAACCTGATAACAGTAGCAGACCCACTAGAAACGGCATTCAAATATCCGAGACCAACATTGCCACCATACATGACACCGACAGAACCCCAGGTTGGTAAGTTCTATAATAGCCCAGTAGCGCTCGGTGCAGGTGCAAGCGCAGTATTGGGATGTACGTTTGCAGCATTAGGTCGTAAACTCAATACT
>AB373247
TGTACACACTACTTGTTCATAGTAGTGGTTGCAGTTAACTCCACACTGTTAACAATTAATGCAGGAGACTACATCTTCTACACTGACTGGGCTTGGACTTCGTACACGGTATTCTCAATATCGCAAACGTTGATGCTCATAGTAGGTGCAACATATTATCTTACATTTACTGGCGTTCCAGGCACAGCAACGTAC---TACGCTCTAATTATGACAGTATACACATGGATAGCAAAAGCCGCGTGGTTT---TCACTTGGTTATCCATATGACTTCATTGTAACACCAGTTTGGTTGCCA---TCAGCAATGCTGTTGGACTTAGTTTACTGGGCAACAAAGAAGAACAAGCACTCCTTGATACTGTTTGGCGGCGTACTGGTAGGAATGTCATTACCATTGTTCAACATGGTAAACCTGATAACAGTAGCAGACCCGCTTGAAACGGCATTCAAGTATCCAAGACCAACATTGCCACCATACATGACACCGATAGAACCGCAAGTAGGCAAGTTCTATAACAGCCCAGTTGCTCTCGGTGCAGGTGCAGGTGCAGTATTGGGTTGTACATTTGCAGCATTAGGTTGTAAACTTAATACT
>AB373250
TGTACACACTACTTATTCATAGTAGTTGTTGCAGTTAACTCAACTCTGTTAACAATTAATGCAGGAGACTACATCTTCTACACTGACTGGGCTTGGACTTCGTACACGGTATTTTCAATATCGCAAACGTTGATGCTAATTGTAGGTGCATGTTATTACTTGACATTTACTGGCGTTCCAGGCACAGCAACGTAC---TACGCTCTAATTATGACAGTATACACATGGATAGCAAAGGCCGCATGGTTT---TCGTTAGGATATCCATATGACTTCATTGTGACTCCAGTTTGGTTACCA---TCAGCAATGCTGTTGGACTTGGTCTACTGGGCAACAAAGAAGAACAAGCACTCCTTGATACTGTTTGGCGGCGTACTGGTAGGTATGTCTTTACCATTGTTCAACATGGTAAACCTGATAACAGTAGCAGACCCACTAGAAACGGCATTCAAATATCCGAGACCAACATTGCCACCATACATGACACCGATAGAACCCCAGGTTGGTAAGTTCTATAATAGCCCAGTAGCGCTCGGTGCAGGTGCAAGCGCAGTATTGGGATGTACGTTTGCAGCATTAGGTTGTAAACTCAATACT
>AB373251
TGTACGCACTACTTGTTCATTGTAGTAGTTGCAGTAAACTCGACCTTGTTAACAATTAACGCAGGAGATTACATCTTCTATACTGATTGGGCCTGGACTTCGTTTACGGTATTCTCTATATCGCAAACGTTGATGCTTGTAGTAGGTGCATGTTATTATCTTACATTTACAGGTGTTCCAGGAACAGCAACGTAT---TACGCGTTGATTATGACGGTGTATACATGGGTAGCAAAAGGTGCATGGTTT---GCATTAGGATATCCATATGACTTCATTGTTACACCAGTATGGTTACCT---TCAGCAATGCTGTTGGACTTAGCATATTGGGCAACAAAGAGAAACAAGCACTCGCTGATTTTGTTCGGTGGTGTCTTAGTTGGAATGTCATTGCCACTGTTTAACATGGTTAACTTGATTACGGTCGCAGACCCACTAGAAACGGCATTCAAATATCCACGACCAACATTGCCACCATACATGACTCCGATAGAACCGCAGGTAGGTAAATTCTATAACAGCCCGGTAGCGCTGGGTGCGGGAGCTGGTGCAGTGTTGTCAGTCACTATGGCTGCGTTGGGTGTTAAACTTAACACT
>AB373252
TGTACTCACTACTTATTCATAGTAGTAGTTGCAGTTAACTCAACACTGTTAACAATTAACGCAGGAGACTACATTTTCTATACTGACTGGGCTTGGACATCGTTTACGGTATTTTCAATATCTCAAACGTTGATGCTTGTAGTAGGTGCAGTATATTACCTAACATTTACAGGTGTTCCAGGAACAGCGACGTAT---TACGCCCTTATTATGACAGTATACACATGGGTAGCAAAAGGTGCATGGTTT---GCACTCGGATATCCATATGACTTCATTGTCACACCAATATGGTTACCA---TCAGCAATGTTGCTTGATCTAGCGTATTGGGCTACAAAGAAGAACAAACACTCGTTGATACTGTTTGGCGGAGTATTAGTAGGAATGTCGTTACCGATGTTTAACATGATAAACCTGATAACAGTGGCAGACCCACTAGAAACGGCCTTCAAATATCCAAGACCAACATTACCACCATACATGACGCCGATAGAACCGCAGGTAGGAAAGTTCTATAACAGTCCTGTTGCCTTAGGTGCTGGTGCTGGTTCTGTACTGGGAGTAACGTTTACGGCACTTGGTTGTAAACTAAACACC
>AB373254
TGTACACACTACTTATTCATAGTAGTAGTTGCAGTTAACTCAACACTGTTAACAATTAATGCAGGAGACTACATCTTCTACACTGACTGGGCTTGGACTTCGTACACGGTATTCTCAATATCGCAAACGTTGATGCTTATTGTAGGTGCAACATATTACCTAACATTTACAGGCGTTCCAGGCACAGCAACGTAC---TACGCTCTAATTATGACAGTATACACATGGATAGCAAAAGGTGCATGGTTT---GCACTCGGATATCCATATGACTTCATTGTAACTCCAGTTTGGTTGCCA---TCAGCAATGCTGTTGGACTTAGTTTACTGGGCAACAAAGAAGAACAAGCACTCCTTGATACTGTTCGGCGGCGTACTAGTAGGAATGTCATTACCATTGTTCAACATGGTAAACCTGATAACAGTTGCAGACCCACTAGAAACGGCATTCAAGTATCCAAGACCAACATTGCCACCATATATGACACCAATCGAACCGCAAGTAGGTAAGTTCTATAACAGCCCAGTTGCTCTCGGTGCAGGTGCAGGTGCAGTATTGGCATGTACATTTGCAGCCTTAGGTTGTAAACTGAACACT
>AB373257
TGTACACACTACTTGTTCATAGTAGTGGTTGCAGTTAACTCTACACTGTTAACAATTAATGCAGGAGACTACATCTTCTACACTGACTGGGCTTGGACTTCGTACACGGTATTCTCAATACCGCAAACGTTGATGCTCTTAGTAGGTGCAACATATTATCTTACATTTACTGGCGTTCCAGGCACAGCAACGTAC---TACGCTCTAATTATGACAGTATACACATGGATAGCTAAAGCCGCATGGTTT---TCACTAGGTTATCCATATGACTTCATTGTAACTCCAGTTTGGCTGCCA---TCAGCAATGCTGTTGGATTTGGTTTACTGGGCAACAAAGAAGAACAAGCACTCCTTGATACTGTTTGGCGGTGTACTGGTAGGAATGTCATTACCGTTGTTTAACATGGTAAACCTGATAACAGTAGCAGACCCACTTGAAACGGCATTCAAATATCCAAGACCAACATTGCCACCATACATGACACCGATAGAACCGCAGGTAGGTAAGTTCTATAACAGCCCAGTTGCGCTCGGTGCAGGTGCAGGTGCAGTATTGGGATGTACATTTGCAGCATTAGGTTGTAAACTTAATACT
>AB373262
TGTACACACTACTTATTCATAGTAGTCGTAGCAGTTAACTCAACACTGTTAACAATTAATGCAGGAGACTACATCTTCTACACTGACTGGGCTTGGACTTCGTACACGGTATTCTCAATATCGCAAACGTTGATGCTTATAGTAGGTGCAACATATTATCTTACATTTACAGGCGTTCCAGGCACAGCAACGTAC---TACGCTCTGATTATGACAGTATACACATGGATTGCCAAAGCCGCATGGTTT---TCACTCGGTTATCCATATGACTTCATTGTAACTCCAGTTTGGCTACCA---TCAGCAATGCTGTTGGACTTAGTTTACTGGGCAACAAAGAAGAACAAGCACTCCTTGATACTGTTTGGCGGCGTACTGGTAGGAATGTCTTTACCATTGTTCAACATGGTAAACCTGATAACAGTAGCAGACCCACTTGAAACGGCATTCAAGTATCCAAGACCCACATTGCCACCATACATGACACCGATAGAACCGCAGGTAGGTAAGTTCTATAACAGCCCAGTTGCTCTCGGTGCAGGTGCAGGTGCAGTATTGGGATGTACGTTTGCAGCATTAGGTTGTAAACTTAATACT
>AB373265
TGTACACACTACTTATTCATAGTAGTAGTTGCAGTTAACTCAACACTGTTAACAATTAATGCAGGAGATTACATCTTCTACACTGACTGGGCTTGGACTTCGTACACGGTATTCTCAATATCGCAAACGTTGATGCTAATTGTAGGTGCTACATATTACCTAACATTTACTGGCGTTCCAGGCACAGCAACGTAC---TACGCTCTAATTATGACAGTATACACATGGATCGCGAAAGGCGCATGGTTT---TCGTTAGGATATCCATATGACTTCATTGTAACTCCAGTTTGGCTTCCA---TCAGCAATGCTTTTGGATTTGGTATACTGGGCAACAAAGAAGAACAAGCACTCCTTGATACTGTTCGGCGGCGTACTGGTAGGAATGTCATTGCCATTGTTCAACATGGTAAACCTGATAACAGTAGCAGACCCACTAGAAACGGCATTCAAATATCCAAGACCAACATTGCCACCATACATGACACCGATAGAACCCCAAGTAGGTAAGTTCTATAACAGCCCAGTCGCGCTCGGTGCAGGTGCAGGTGCAGTATTGGCATGTACATTTGCAGCATTAGGTTGTAAACTGAACACT
>AB373266
TGCACACACTACTTATTCATAGTAGTTGTTGCAGTTAACTCAACTCTGTTAACAATTAATGCAGGAGACTACATCTTCTACACTGACTGGGCTTGGACTTCGTACACGGTATTTTCAATATCGCAAACGTTGATGCTAATTGTAGGTGCATGTTATTACTTGACATTTACTGGCGTTCCAGGCACAGCAACGTAC---TACGCTCTAATTATGACAGTATACACATGGATAGCAAAGGCCGCATGGTTT---TCGTTAGGATATCCATATGACTTCATTGTGACTCCAGTTTGGTTACCA---TCAGCAATGCTGTTGGACTTGGTCTACTGGGCAACAAAGAAGAACAAGCACTCCTTGATACTGTTTGGCGGCGTACTGGTAGGAATGTCTTTACCATTGTTCAACATGGTAAACCTGATAACAGTAGCAGACCCACTAGAAACGGCATTCAAATATCCGAGACCAACATTGCCACCATACATGACACCGATAGAACCCCAGGTTGGTAAGTTCTATAATAGCCCAGTAGCGCTCGGTGCAGGTGCAAGCGCAGTATTGGGATGTACGTTTGCAGCATTAGGTTGTAAACTCAATACT
>AB373267
TGTACACACTACTTATTCATAGTAGTAGTTGCAGTTAACTCAACACTGTTAACGATTAATGCAGGAGACTACATCTTCTACACTGACTGGGCTTGGACTTCGTACACGGTATTCTCAATATCGCAAACGTTGATGCTTATAGTAGGTGCAACATATTATCTTACATTTACTGGCGTTCCAGGCACAGCAACGTAC---TACGCTCTAATTATGACAGTATACACATGGATTGCCAAAGCCGCATGGTTT---TCACTTGGTTATCCTTATGACTTCATTGTTACTCCAGTTTGGCTCCCA---TCAGCAATGCTGTTGGACTTGGTTTACTGGGCAACAAAGAAGAACAAGCACTCCTTGATACTGTTTGGCGGCGTACTGGTAGGAATGTCTTTACCATTGTTCAATATGGTAAACCTCATAACAGTAGCAGACCCACTTGAAACGGCATTCAAGTATCCAAGACCAACATTGCCCCCATACATGACACCGATAGAACCGCAGGTAGGTAAGTTCTATAACAGCCCAGTTGCGCTCGGTGCAGGTGCAGGTGCAGTATTGGGATGTACGTTTGCAGCATTAGGTTGTAAACTTAATACT
>AB373268
TGTACACACTACTTATTCATAGTAGTTGTTGCAGTTAACTCAACTCTGTTAACAATTAATGCAGGAGACTACATCTTCTACACTGACTGGGCTTGGACTTCGTACACGGTATTTTCAATATCGCAAACGTTGATGCTAGTTGTAGGTGCATGTTATTACTTGACATTTACTGGCGTTCCAGGCACAGCAACGTAC---TACGCTCTAATTATGACAGTATACACATGGATAGCAAAGGCCGCATGGTTT---TCGTTAGGATATCCATATGACTTCATTGTGACTCCAGTTTGGTTACCA---TCAGCAATGCTGTTGGACTTGGTCTACTGGGCAACAAAGAAGAACAAGCACTCCTTGATACTGTTTGGCGGCGTACTGGTAGGAATGTCTTTACCATTGTTCAACATGGTAAACCTGATAACAGTAGCAGACCCACTAGAAACGGCATTCAAATATCCGAGACCAACATTGCCACCATACATGACACCGATAGAACCCCAGGTTGGTAAGTTCTATAATAGCCCAGTAGCGCTCGGTGCAGGTGCAAGCGCAGTATTGGGATGTACGTTTGCAGCATTAGGTTGTAAACTCAATACT
>AB373269
TGTACACACTACTTATTCATAGTAGTAGTTGCAGTTAACTCAACACTGTTAACAATTAATGCAGGAGATTACATCTTCTACACTGACTGGGCTTGGACTTCGTACACGGTATTCTCAATATCGCAAACGTTGATGCTTATTGTAGGTGCAACATATTACCTAACATTTACAGGCGTTCCAGGCACAGCAACGTAC---TACGCTCTGATTATGACAGTATACACATGGATAGCAAAAGGTGCATGGTTT---GCACTCGGATATCCATATGACTTCATTGTAACTCCAGTTTGGTTGCCA---TCAGCAATGCTGTTGGACTTAGTTTACTGGGCAACAAAGAAGAACAAGCACTCCTTGATACTGTTCGGCGGCGTACTAGTAGGAATGTCATTACCATTATTCAATATGGTAAACCTGATAACAGTTGCAGACCCACTAGAAACGGCATTCAAATATCCAAGACCAACATTGCCACCATATATGACACCAATCGAACCGCAAGTAGGCAAGTTCTATAACAGCCCAGTTGCTCTCGGTGCAGGTGCAGGTGCAGTATTGGCATGTACATTTGCAGCCTTAGGTTGTAAACTGAACACT
>AB373270
TGTACACACTACTTATTCATAGTAGTGGTTGCAGTTAACTCAACACTGTTAACAATTAATGCAGGAGATTACATCTTCTACACTGACTGGGCTTGGACTTCGTACACGGTATTCTCAATATCGCAAACGTTGATGCTAATTGTAGGTGCTACATATTACCTAACATTTACTGGCGTTCCAGGCACAGCAACGTAC---TACGCTCTAATTATGACAGTATACACATGGATTGCGAAAGGCGCATGGTTT---TCGTTAGGATATCCATATGACTTCATTGTGACTCCAGTTTGGCTTCCA---TCAGCAATGCTGTTGGACTTGGTCTATTGGGCAACAAAGAAGAACAAGCACTCCTTGATACTGTTCGGCGGCGTACTAGTAGGAATGTCATTACCATTATTCAATATGGTGAACCTGATAACAGTAGCAGACCCACTAGAAACGGCATTCAAATATCCAAGACCAACATTGCCACCATACATGACACCGATAGAACCTCAAGTAGGTAAGTTCTATAACAGCCCAGTAGCGCTCGGTGCAGGTGCAGGTGCAGTATTGGCATGTACGTTTGCAGCATTAGGTTGTAAACTCAACACT
>AB373272
TGTACACACTACTTGTTCATAGTAGTGGTTGCAGTTAACTCAACACTGTTAACAATTAATGCAGGAGATTACATCTTCTACACTGACTGGGCTTGGACTTCGTACACGGTATTCTCAATATCGCAAACGTTGATGCTAATTGTAGGTGCTACATATTACCTAACATTTACTGGCGTTCCAGGCACAGCAACGTAC---TACGCTCTAATTATGACAGTATACACATGGATAGCGAAAGGCGCATGGTTT---TCGTTAGGATATCCATATGACTTCATTGTAACTCCAGTTTGGCTTCCA---TCAGCAATGCTTTTGGATCTGGTCTACTGGGCGACAAAGAAGAACAAGCACTCCTTGATACTGTTCGGCGGCGTACTGGTAGGAATGTCATTGCCATTGTTCAACATGGTGAACCTGATAACAGTAGCAGACCCACTAGAAACGGCATTCAAATATCCAAGACCAACATTGCCACCATACATGACACCGATAGAACCCCAAGTAGGTAAGTTCTATAACAGCCCAGTAGCGCTCGGTGCAGGTGCAGGTGCAGTGTTGGCATGTACGTTTGCAGCATTAGGTTGCAAATTGAACACT
>AB373279
TGTACACACTACTTATTCATAGTAGTGGTTGCAGTTAACTCAACTCTGTTAACAATTAATGCAGGAGACTACATCTTCTACACTGACTGGGCTTGGACTTCGTACACGGTATTCTCAATATCGCAAACGTTGATGCTAATTGTAGGTGCTACATATTACCTAACATTTACTGGCGTTCCAGGCACAGCAACGTAC---TACGCTCTAATTATGACAGTATACACATGGATCGCAAAAGGCGCATGGTTT---TCCCTTGGATACCCATACGACTTCATTGTAACTCCAGTTTGGCTTCCA---TCAGCAATGCTGTTGGACTTGGTCTACTGGGCAACAAAGAAGAACAAGCATTCCTTGATACTGTTTGGCGGTGTACTGGTAGGGATGTCATTACCGTTGTTCAACATGGTAAACCTGATAACAGTAGCAGACCCACTAGAAACGGCATTCAAATATCCAAGACCAACATTGCCACCATATATGACACCAATCGAACCGCAAGTAGGTAAATTCTATAACAGCCCAGTTGCTCTCGGTGCAAGTGCAGGTGCAGTATTGGCATGTACGTTTGCGGCATTAGGTTGTAAACTTAACACT
>AB373280
TGTACACACTACTTATTCATAGTAGTAGTTGCAGTTAACTCAACACTGTTAACAATTAATGCAGGAGATTACATCTTCTACACTGACTGGGCTTGGACTTCGTACACGGTATTCTCAATATCGCAAACGTTGATGCTAATTGTAGGTGCTACATATTACCTAACATTTACTGGCGTTCCAGGCACAGCAACGTAC---TACGCTCTAATTATGACAGTATACACATGGATAGCGAAAGGCGCATGGTTT---TCGTTAGGATATCCATATGACTTCATTGTAACTCCAGTTTGGCTTCCA---TCAGCAATGCTGTTGGACTTGGTATACTGGGCAACAAAGAAGAACAAGCACTCCTTGATACTGTTCGGCGGCGTACTGGTAGGAATGTCATTGCCATTGTTCAACATGGTAAACCTGATAACAGTAGCAGACCCACTAGAAACGGCATTCAAATATCCAAGACCAACATTGCCACCATACATGACACCGATAGAACCCCAGGTTGGTAAGTTCTATAACAGCCCAGTAGCGCTCGGTGCAGGTGCAGGTGCAGTATTGGCATGTACGTTTGCAGCATTAGGTTGTAAACTTAACACT
>AB373282
TGTACTCACTACTTATTCATAGTAGTAGTTGCAGTTAACTCAACACTGTTAACAATTAACGCAGGAGACTACATTTTCTATACTGACTGGGCTTGGACATCGTTTACGGTATTTTCAATATCTCAAACGTTGATGCTTGTAGTAGGTGCAGTATATTACCTAACATTTACAGGTGTTCCAGGAACAGCGACGTAT---TACGCCCTTATTATGACAGTATACACATGGGTAGCAAAAGGTGCATGGTTT---GCACTCGGATATCCATATGACTTCATTGTCACACCAATATGGTTACCA---TCAGCAATGTTGCTTGATCTAGCGTATTGGGCTACAAAGAAGAACAAACACTCGTTGATACTGTTTGGCGGAGTATTAGAAGGAATGTCGTTACCGATGTTTAACATGATAAACCTGATAACAGTGGCAGACCCACTAGAAACGGCCTTCAAATATCCAAGACCAACATTACCACCATACATGACGCCGATAGAACCGCAGGTAGGAAAGTTCTATAACAGTCCTGTTGCCTTAGGTGCTGGTGCTGGTTCTGTACTGGGAGTAACGTTTACGGCACTTGGTTGTAAACTAAACACC
>AB373284
TGTACACACTACTTATTCATAGTAGTAGTTGCAGTTAACTCAACACTGTTAACAATTAATGCAGGAGACTACATCTTCTACACTGACTGGGCTTGGACTTCGTACACGGTATTCTCAATATCGCAAACGTTGATGCTAATTGTAGGTGCTACATACTATCTTACATTTACAGGCGTTCCAGGCACAGCAACGTAC---TACGCTCTAATTATGACGGTATACACATGGGTAGCAAAAGGCGCATGGTTT---GCACTTGGATATCCATATGACTTCATTGTAACTCCAGTTTGGCTACCT---TCAGCAATGCTGTTGGACTTAGTTTACTGGGCAACAAAGAAGAACAAGCACAGCTTGATACTGTTCGGCGGCGTACTAGTAGGAATGTCATTACCATTGTTCAACATGGTAAACCTGATAACAGTAGCAGACCCACTAGAAACGGCATTCAAATATCCAAGACCAACATTGCCACCATATATGACACCAATCGAACCGCAAGTAGGTAAATTCTATAACAGCCCAGTTGCTCTCGGTGCAGGTGCAGGTGCAGTATTGGCATGTACATTTGCAGCTTTAGGTTGTAAATTGAACACT
>AB373286
TGTACACACTACTTGTTCATAGTAGTGGTTGCAGTTAACTCTACACTGTTAACAATTAATGCAGGAGACTACATCTTCTACACTGACTGGGCTTGGACTTCGTACACGGTATTCTCAATATCGCAAACGTTGATGCTCATAGTAGGTGCAACATATTATCTTACATTTACTGGCGTTCCAGGCACAGCAACGTAC---TACGCTCTAATTATGACAGTATACACATGGATAGCAAAAGGCGCATGGTTT---TCGCTAGGATATCCATATGACTTCATTGTAACTCCAGTTTGGCTACCA---TCAGCAATGCTGTTGGACTTAGTTTACTGGGCAACAAAGAAGAACAAGCACACCTTGATACTGTTTGGCGGCGTACTGGTAGGAATGTCATTACCATTGTTCAATATGGTAAACCTGATAACAGTAGCAGACCCGCTTGAAACGGCATTCAAGTATCCAAGACCAACATTGCCACCATACATGACACCGATAGAACCGCAAGTAGGTAAGTTCTATAACAGCCCAGTTGCTCTCGGTGCAGGTGCAGGTGCAGTATTGGGATGTACATTTGCAGCGTTAGGTTGTAAACTTAATACT
>AB373287
TGTACACACTACTTATTCATAGTAGTAGTTGCAGTTAACTCTACACTGTTAACAATTAATGCAGGAGACTACATCTTCTACACTGACTGGGCTTGGACTTCGTACACGGTATTCTCAATATCGCAAACGTTGATGCTTATAGTAGGTGCAACATATTATCTAACATTTACAGGCGTTCCAGGCACAGCAACGTAC---TACGCTCTAATTATGACAGTATACACATGGATAGCTAAAGCCGCATGGTTT---TCACTCGGATATCCATATGACTTCATTGTAACTCCAGTTTGGTTGCCA---TCAGCAATGCTGTTGGACTTAGTCTACTGGGCAACAAAGAAGAACAAACACTCGTTAATACTGTTTGGAGGCGTACTGGTAGGAATGTCTTTACCATTGTTCAACATGGTAAACCTGATAACAGTCGCAGACCCACTTGAAACGGCATTTAAATATCCAAGACCAACATTGCCACCATACATGACACCGATAGAACCGCAAGTAGGCAAATTCTATAACAGCCCAGTTGCGCTAGGTGCAGGTGCAGGTGCAGTATTGGGATGTACATTTGCGGCATTAGGTTGCAAACTAAACACT
>AB373289
TGTACACACTACTTATTCATAGTAGTGGTTGCAGTTAACTCAACACTGTTAACAATTAATGCAGGAGATTACATCTTCTACACTGACTGGGCTTGGACTTCGTACACGGTATTCTCAATATCGCAAACGTTGATGCTAATTGTAGGTGCTACATATTACCTAACATTCACTGGCGTTCCAGGCACAGCAACGTAC---TACGCTCTAATTATGACAGTATACACATGGATAGCGAAAGGCGCATGGTTT---TCGTTAGGATATCCATATGACTTCATTGTGACTCCAGTTTGGCTTCCT---TCAGCAATGCTGTTGGACTTGGTCTACTGGGCAACAAAGAAGAACAAGCACTCCTTGATACTGTTCGGCGGCGTACTGGTAGGAATGTCATTACCATTATTCAACATGGTGAACCTGATAACAGTAGCAGACCCACTAGAAACGGCATTCAAATATCCAAGACCAACATTGCCACCATACATGACACCGATAGAACCCCAAGTTGGTAAGTTCTATAACAGCCCAGTAGCGCTCGGTGCAGGTGCAGGTGCAGTATTGGCATGTACGTTTGCAGCACTAGGTTGTAAACTCAACACT
>AB373290
TGTACACACTACTTATTCATAGTAGTAGTTGCAGTTAACTCAACTCTGTTAACAATTAATGCAGGAGACTACATCTTCTACACTGACTGGGCTTGGACTTCGTACACGGTATTTTCAATATCGCAAACGTTGATGCTAATTGTAGGTGCTACATATTACCTAACATTTACTGGCGTTCCAGGCACAGCAACGTAC---TACGCTCTAATTATGACAGTATACACATGGATCGCAAAAGGCGCATGGTTT---TCCCTTGGATACCCATACGACTTCATTGTAACTCCAGTTTGGCTTCCA---TCAGCGATGCTGTTGGACTTGGTCTACTGGGCAACAAAGAAGAATAAACACTCCTTGATACTGTTTGGCGGCGTACTGGTAGGGATGTCATTACCGTTATTCAACATGGTAAACCTGATAACAGTAGCAGACCCACTAGAAACGGCATTCAAATATCCAAGACCAACATTGCCACCATATATGACACCAATCGAACCGCAAGTAGGCAAGTTCTATAACAGCCCAGTTGCTCTCGGTGCAGGTGCAGGTGCAGTATTGGCATGTACGTTTGCAGCATTAGGTTGTAAACTTAACACT
>AB373294
TGTACACACTACTTATTCATAGTAGTGGTTGCAGTTAACTCAACACTGTTAACAATTAATGCAGGAGATTACATCTTCTACACTGACTGGGCTTGGACTTCGTACACGGTATTCTCAATATCGCAAACGTTGATGCTAATTGTAGGTGCTACATATTACCTAACATTCACTGGCGTTCCAGGCACAGCAACGTAC---TACGCTCTAATTATGACAGTATACACATGGATAGCAAAAGGCGCATGGTTT---TCGTTAGGATATCCATATGACTTCATTGTGACTCCAGTTTGGCTTCCT---TCAGCAATGCTGTTGGACTTGGTCTACTGGGCAACAAAGAAGAACAAGCACTCCTTGATACTGTTCGGCGGCGTACTGGTAGGAATGTCATTACCATTATTCAACATGGTGAACCTGATAACAGTAGCAGACCCACTAGAAACGGCATTCAAATATCCAAGACCAACATTGCCACCATACATGACACCGATAGAACCCCAAGTTGGTAAGTTCTATAACAGCCCAGTAGCGCTCGGTGCAGGTGCAGGTGCAGTATTGGCATGTACGTTTGCAGCATTAGGTTGTAAACTTAACACT
>AB373295
TGTACACACTACTTATTCATAGTAGTGGTTGCAGTTAACTCAACACTGTTAACAATTAATGCAGGAGATTACATCTTCTACACTGATTGGGCTTGGACTTCGTACACGGTATTCTCAATATCGCAAACGTTGATGCTAATTGTAGGTGCTACATATTACCTAACATTCACTGGCGTTCCAGGCACAGCAACGTAC---TACGCTCTAATTATGACAGTATACACATGGATAGCGAAAGGCGCATGGTTT---TCGTTAGGATATCCATATGACTTCATTGTGACTCCAGTTTGGCTTCCT---TCAGCAATGCTGTTGGACTTGGTCTACTGGGCAACAAAGAAGAACAAGCACTCCTTGATACTGTTCGGCGGCGTACTGGTAGGAATGTCATTACCATTATTCAACATGGTGAACCTGATAACAGTAGCAGACCCACTAGAAACGGCATTCAAATATCCAAGACCAACATTGCCACCATACATGACACCGATAGAACCCCAAGTTGGTAAGTTCTATAACAGCCCAGTAGCGCTCGGTGCAGGTGCAGGTGCAGTATTGGCATGTACGTTTGCAGCACTAGGTTGTAAACTCAACACT
>AB373298
TGTACACACTACTTATTCATAGTAGTGGTTGCAGTTAACTCAACACTGTTAACAATTAATGCAGGAGATTACATCTTCTACACTGACTGGGCTTGGACTTCGTACACGGTATTCTCAATATCGCAAACGTTGATGCTAATTGTAGGTGCTACATATTACCTAACATTCACTGGCGTTCCAGGCACAGCAACGTAC---TACGCTCTAATTATGACAGTATACACATGGATAGCAAAAGGCGCATGGTTT---TCGTTAGGATATCCATATGACTTCATTGTGACTCCAGTTTGGCTTCCT---TCAGCAATGCTGTTGGACTTGGTCTACTGGGCAACAAAGAAGAACAAGCACTCCTTGATACTGTTCGGCGGCGTACTGGTAGGAATGTCATTACCATTATTCAACATGGTGAACCTGATAACAGTAGCAGACCCACTAGAAACGGCATTCAAATATCCAAGACCAACATTGCCACCATACATGACACCGATAGAACCCCAAGTTGGTAAGTTCTATAACAGCCCAGTAGCGCTCGGTGCAGGTGCAGGTGCAGTATTGGCATGTACGTTTGCAGCACTAGGTTGTAAACTCAACACT
>AB373302
TGTACACACTACTTATTCATAGTAGTTGTTGCAGTTAACTCAACTCTGTTAACAATTAATGCAGGAGACTACATCTTCTACACTGACTGGGCTTGGACTTCGTATACGGTATTTTCAATATCGCAAACGTTGATGCTTATTGTAGGTGCATGTTATTACCTAACATTTACAGGCGTTCCAGGCACAGCAACGTAC---TACGCTCTAATTATGACAGTATACACATGGATAGCAAAAGGTGCATGGTTT---GCACTCGGATATCCGTATGACTTCATTGTAACTCCAGTTTGGCTACCT---TCAGCAATGCTGTTGGACTTGGTTTACTGGGCAACAAAGAAGAACAAGCACTCCTTGATACTGTTTGGCGGCGTACTGGTAGGAATGTCATTACCATTATTCAACATGGTGAACCTGATAACAGTAGCAGACCCACTAGAAACGGCATTCAAATATCCAAGACCAACATTGCCACCATACATGACACCGATAGAACCCCAAGTTGGTAAGTTCTATAACAGCCCAGTAGCGCTCGGTGCAGGTGCAGGTGCAGTATTGGCATGTACGTTTGCAGCTTTAGGTTGTAAATTGAACACT
>AB373303
TGTACACACTACTTATTCATAGTAGTGGTTGCAGTTAACTCAACACTGTTAACAATTAATGCAGGAGATTACATCTTCTACACTGACTGGGCTTGGACTTCGTACACGGTATTCTCAATATCGCAAACGTTGATGCTAATTGTAGGTGCTACATATTACCTAACATTCACTGGCGTTCCAGGCACAGCAACGTAC---TACGCTCTAATTATGGCAGTATACACATGGATAGCGAAAGGCGCATGGTTT---TCGTTAGGATATCCATATGACTTCATTGTGACTCCAGTTTGGCTTCCT---TCAGCAATGCTGTTGGACTTGGTCTACTGGGCAACAAAGAAGAACAAGCACTCCTTGATACTGTTCGGCGGCGTACTGGTAGGAATGTCATTACCATTATTCAACATGGTGAACCTGATAACAGTAGCAGACCCACTAGAAACGGCATTCAAATATCCAAGACCAACATTGCCACCATACATGACACCGATAGAACCCCAAGTTGGTAAGTTCTATAACAGCCCAGTAGCGCTTGGTGCAGGTGCAGGTGCAGTATTGGCATGTACGTTTGCAGCACTAGGTTGTAAACTCAACACT
>AB373305
TGTACACACTACTTATTCATAGTAGTGGTTGCAGTTAACTCAACACTGTTAACAATTAATGCAGGAGATTACATCTTCTACACTGACTGGGCTTGGACTTCGTACACGGTGTTCTCAATATCGCAAACGTTGATGCTAATTGTAGGTGCTACATATTACCTAACATTCACTGGCGTTCCAGGCACAGCAACGTAC---TACGCTCTAATTATGACAGTATACACATGGATAGCGAAAGGCGCATGGTTT---TCGTTAGGATATCCATATGACTTCATTGTGACTCCAGTTTGGCTTCCT---TCAGCAATGCTGTTGGACTTGGTCTACTGGGCAACAAAGAAGAACAAGCACTCCTTGATACTGTTCGGCGGCGTACTGGTAGGAATGTCATTACCATTATTCAACATGGTGAACCTGATAACAGTAGCAGACCCACTAGAAACGGCATTCAAATATCCAAGACCAACATTGCCACCATACATGACACCGATAGAACCCCAAGTTGGTAAGTTCTATAACAGCCCAGTAGCGCTCGGTGCAGGTGCAGGTGCAGTATTGGCATGTACGTTTGCAGCACTAGGTTGTAAACTCAACACT
>AB373306
TGTACACACTACTTATTCATAGTAGTTGTTGCAGTTAACTCAACTCTGTTAACAATTAATGCAGGAGACTACATCTTCTACACTGACTGGGCTTGGACTTCGTATACGGTATTTTCAATATCGCAAACGTTGATGCTTATTGTAGGTGCATGTTATTACCTAACATTTACAGGCGTTCCAGGCACAGCAACGTAC---TACGCTCTAATTATGACAGTATACACATGGATAGCAAAAGGTGCATGGTTT---GCACTCGGATATCCGTATGACTTCATTGTAACTCCAGTTTGGCTACCT---TCAGCAATGCTGTTGGACTTGGTTTACTGGGCAACAAAGAAGAACAAGCACTCCTTGATACTGTTTGGCGGCGTACTGGTAGGAATGTCATTACCATTGTTCAACATGGTAAACCTGATAACGGTAGCAGACCCACTAGAAACGGCATTCAAATATCCAAGACCAACATTGCCACCATATATGACACCAATCGAACCGCAAGTCGGCAAATTCTATAACAGCCCAGTTGCTCTCGGTGCAGGTGCAGGTGCAGTATTGGCATGTACGTTTGCAGCTTTAGGTTGTAAATTGAACACT
>AB373307
TGTACACACTACTTATTCATAGTAGTAGTTGCAGTTAACTCAACACTGTTAACAATTAATGCAGGAGATTACATCTTCTACACTGACTGGGCTTGGACTTCGTACACGGTATTCTCAATATCGCAAACGTTGATGCTAATTGTAGGTGCTACATACTACCTAACATTTACTGGCGTTCCAGGCACAGCAACGTAC---TACGCTCTAATTATGACAGTATACACATGGATTGCAAAAGGCGCATGGTTT---TCGTTAGGATATCCATACGACTTCATTGTCACTCCAGTTTGGCTCCCA---TCAGCAATGCTGTTGGACTTGGTCTACTGGGCAACAAAGAAGAACAAGCACTCCTTGATACTGTTTGGCGGCGTACTGGTAGGAATGTCATTACCATTGTTCAACATGGTAAACCTGATAACAGTAGCAGACCCACTAGAAACGGCATTCAAATATCCAAGACCAACATTGCCACCATACATGACACCAATAGAACCCCAAGTCGGTAAGTTCTATAACAGCCCAGTAGCGCTTGGTGCAGGTGCAGGTGCAGTATTGGCATGTACATTTGCAGCATTAGGTTGTAAATTGAACACT
>AB373309
TGTACACACTACTTATTCATAGTAGTGGTTGCAGTTAACTCAACACTGTTAACAATTAATGCAGGAGATTACATCTTCTACACTGACTGGGCTTGGACTTTGTACACGGTATTCTCAATATCGCAAACGTTGATGCTAATTGTAGGTGCTACATATTACCTAACATTCACTGGCGTTCCAGGCACAGCAACGTAC---TACGCTCTAATTATGACAGTATACACATGGATAGCGAAAGGCGCATGGTTT---TCGTTAGGATATCCATATGACTTCATTGTGACTCCAGTTTGGCTTCCT---TCAGCAATGCTGTTGGACTTGGTCTACTGGGCAACAAAGAAGAACAAGCACTCCTTGATACTGTTCGGCGGCGTACTGGTAGGAATGTCATTACCATTATTCAACATGGTGAACCTGATAACAGTAGCAGACCCACTAGAAACGGCATTCAAATATCCAAGACCAACATTGCCACCATACATGACACCGATAGAACCCCAAGTTGGTAAGTTCTATAACAGCCCAGTAGCGCTCGGTGCAGGTGCAGGTGCAGTATTGGCATGTACGTTTGCAGCACTAGGTTGTAAACTCAACACT
>AB373311
TGTACACACTACTTATTCATAGTAGTGGTTGCAGTTAACTCAACACTGTTAACAATTAATGCAGGAGATTACATCTTCTACACTGACTGGGCTTGGACTTCGTACACGGTATTTTCAATATCGCAAACGTTGATGCTAATTGTAGGTGCTACATATTACCTAACATTTACTGGCGTTCCAGGCACAGCAACGTAC---TACGCTCTAATTATGACAGTATACACATGGATTGCAAAAGGCGCATGGTTT---TCGTTAGGATACCCATATGACTTCATTGTAACTCCAGTTTGGCTACCA---TCAGCAATGCTGTTGGACTTGGTCTACTGGGCAACAAAGAAGAACAAGCACTCCTTGATACTGTTCGGCGGCGTACTGGTAGGGATGTCATTACCATTATTCAACATGGTAAACCTGATAACAGTAGCAGACCCACTAGAAACGGCATTCAAATATCCAAGACCAACATTGCCACCATACATGACACCGATAGAACCCCAAGTTGGTAAGTTCTATAACAGCCCAGTAGCGCTCGGTGCAGGTGCAGGTGCAGTATTGGCATGTACGTTTGCAGCACTAGGTTGTAAACTCAATACT
>AB373312
TGTACACACTACATATTCATAGTAGTGGTTGCAGTTAACTCAACACTGTTAACAATTAATGCAGGAGATTACATCTTCTACACTGACTGGGCTTGGACTTCGTACACGGTATTCTCAATATCGCAAACGTTGATGCTAATTGTAGGTGCTACATATTACCTAACATTCACTGGCGTTCCAGGCACAGCAACGTAC---TACGCTCTAATTATGACAGTATACACATGGATAGCGAAAGGCGCATGGTTT---TCGTTAGGATATCCATATGACTTCATTGTGACTCCAGTTTGGCTTCCT---TCAGCAATGCTGTTGGACTTGGTCTACTGGGCAACAAAGAAGAACAAGCACTCCTTGATACTGTTCGGCGGCGTACTGGTAGGAATGTCATTACCATTATTCAACATGGTGAACCTGATAACAGTAGCAGACCCACTAGAAACGGCATTCAAATATCCAAGACCAACATTGCCACCATACATGACACCGATAGAACCCCAAGTTGGTAAGTTCTATAACAGCCCAGTAGCGCTCGGTGCAGGTGCAGGTGCAGTATTGGCATGTACGTTTGCAGCACTAGGTTGTAAACTCAACACT
>AB373321
TGTACACACTACTTATTCATAGTAGTTGTTGCAGTTAACTCAACTCTGTTAACAATTAATGCAGGAGACTACATCTTCTACACTGACTGGGCTTGGACTTCGTATACGGTATTTTCAATATCGCAAACGTTGATGCTTATTGTAGGTGCATGTTATTACCTAACATTTACAGGCGTTCCAGGCACAGCAACGTAC---TACGCTCTAATTATGACAGTATACACATGGATAGCAAAAGGTGCATGGTTT---GCACTCGGATATCCGTATGACTTCATTGTAACTCCAGTTTGGCTACCT---TCAGCAATGCTGTTGGACTTGTTTTACTGGGCAACAAAGAAGAACAAGCACTCCTTGATACTGTTTGGCGGCGTACTGGTAGGAATGTCATTACCATTGTTCAACATGGTAAACCTGATAACGGTAGCAGACCCACTAGAAACGGCATTCAAATATCCAAGACCAACATTGCCACCATATATGACACCAATCGAACCGCAAGTCGGCAAATTCTATAACAGCCCAGTTGCTCTCGGTGCAGGTGCAGGTGCAGTATTGGCATGTACGTTTGCAGCTTTAGGTTGTAAATTGAACACT
>AB373325
TGTACACACTACTTATTCATAGTAGTGGTTGCAGTTAACTCAACACTGTTAACAATTAATGCAGGAGATTACATCTTCTACACTGACTGGGCTTGGACTTCGTACACGGTATTCTCAATATCGCAAACGTTGATGCTAATTGTAGGTGCTACATATTACCTAACATTTACTGGCGTTCCAGGCACAGCAACGTAC---TACGCTCTAATTATGACAGTATACACATGGATAGCGAAAGGCGCATGGTTT---TCGTTAGGGTATCCATATGACTTCATTGTGACTCCAGTTTGGCTTCCA---TCAGCAATGCTGTTGGACTTGGTCTATTGGGCAACAAAGAAGAACAAGCACTCCTTGATACTGTTTGGCGGCGTACTGGTAGGAATGTCATTACCATTATTCAACATGGTGAACCTGATAACAGTAGCAGACCCACTAGAAACGGCATTCAAATATCCAAGACCAACATTGCCACCATACATGACACCGATAGAACCCCAAGTTGGTAAGTTCTATAACAGCCCAGTGGCTCTCGGTGCAGGTGCAGGTGCAGTATTGGCATGTACGTTTGCAGCACTAGGTTGTAAACTTAACACT
>AB373331
TGTACACACTACTTATTCATAGTAGTGGTTGCAGTTAACTCACCACTGTTAACAATTAATGCAGGAGATTACATCTTCTACACTGACTGGGCTTGGACTTCGTACACGGTATTCTCAATATCGCAAACGTTGATGCTAATTGTAGGTGCTACATATTACCTAACATTCACTGGCGTTCCAGGCACAGCAACGTAC---TACGCTCTAATTATGACAGTATACACATGGATAGCGAAAGGCGCATGGTTT---TCGTTAGGATATCCATATGACTTCATTGTGACTCCAGTTTGGCTTCCT---TCAGCAATGCTGTTGGACTTGGTCTACTGGGCAACAAAGAAGAACAAGCACTCCTTGATACTGTTCGGCGGCGTACTGGTAGGAATGTCATTACCATTATTCAACATGGTGAACCTGATAACAGTAGCAGACCCACTAGAAACGGCATTCAAATATCCAAGACCAACATTGCCACCATACATGACACCGATAGAACCCCAAGTTGGTAAGTTCTATAACAGCCCAGTAGCGCTCGGTGCAGGTGCAGGTGCAGTATTGGCATGTACGTTTGCAGCACTAGGTTGTAAACTCAACACT
>AB373335
TGTACACACTACTTATTCATAGTAGTGGTTGCAGTTAACTCAACACTGTTAACAATTAATGCAGGAGATTACATCTTCTACACTGACTGGGCTTGGACTTCGTACACGGTGTTCTCAATATCGCAAACGTTGATGCTAATTGTAGGTGCTACATATTACCTAACATTCACTGGCGTTCCAGGCACAGCAACGTAC---TACGCTCTAATTATGACAGTATACACATGGATAGCGAAAGGCGCATGGTTT---TCGTTAGGATATCCATACGACTTCATTGTGACTCCAGTTTGGCTTCCT---TCAGCAATGCTGTTGGACTTGGTCTACTGGGCAACAAAGAAGAACAAGCACTCCTTGATACTGTTCGGCGGCGTACTGGTAGGAATGTCATTACCATTATTCAACATGGTGAACCTGATAACAGTAGCAGACCCACTAGAAACGGCATTCAAATATCCAAGACCAACATTGCCACCATACATGACACCGATAGAACCCCAAGTTGGTAAGTTCTATAACAGCCCAGTAGCGCTCCGTGCAGGTGCAGGTGCAGTATTGGCATGTACGTTTGCAGCACTAGGTTGTAAACTCAACACT
>AB373339
TGTACACACTACATATTCATAGTAGTGGTTGCAGTTAACTCAACACTGTTAACAATTAATGCAGGAGATTACATCTTCTACACTGACTGGGCTTGGACTTCGTACACGGTATTCTCAATATCGCAAACGTTGATGCTAATTGTAGGTGCTACATATTACCTAACATTCACTGGCGTTCCAGGCACAGCAACGTAC---TACGCTCTAATTATGACAGTATACACATGGATAGCGAAAGGCGCATGGTTT---TCGTTAGGATATCCATATGACTTCATTGTGACTCCAGTTTGGCTTCCT---TCAGCAATGCTGTTGGACTTGGTCTACTGGGCAACAAAGAAGAACAAGCACTCCTTGATACTGTTCGGCGGCGTACTGGTAGGAATGTCATTACCATTATTCAACATGGTGAACCTGATAACAGTAGCAGACCCACTAGAAACGGCATTCAAATATCCAAGACCAACATTGCCACCATACATGACACCGATAGAACCCCAAGTTGGTAAGTTCTATAACAGCCCAGTAGCGCTCGGTGCAGGTGCAGGTGCAGTATTGGCATGTACGTTTGCAGCACTAGGTTGTAAACTTAACACT
>AB373340
TGTACACACTACTTATTCATAGTAGTGGTTGCAGTTAACTCAACTCTGTTAACAATTAATGCAGGAGACTACATCTTCTACACTGACTGGGCTTGGACTTCGTACACGGTATTTTCAATATCGCAAACGTTGATGCTAATTGTAGGTGCTACATATTACCTAACATTTACTGGCGTTCCAGGCACAGCAACGTAC---TACGCTCTAATTATGACAGTATACACATGGATCGCAAAAGGCGCATGGTTT---TCCCTTGGATACCCATACGACTTCATTGTAACTCCAGTTTGGCTTCCA---TCAGCGATGCTGTTGGACTTGGTCTACTGGGCAACAAAGAAGAATAAACACTCCTTGATACTGTTTGGCGGCGTACTGGTAGGGATGTCATTACCGTTATTCAACATGGTAAACCTGATAACAGTAGCAGACCCACTAGAAACGGCATTCAAATATCCAAGACCAACATTGCCACCATATATGACACCAATCGAACCGCAAGTAGGCAAGTTCTATAACAGCCCAGTTGCTCTCGGTGCAGGTGCAGGTGCAGTATTGGCATGTACATTTGCAGCTTTAGGTTGTAAATTGAACACT
>AB373341
TGTACTCACTACTTATTCATAGTAGTAGTCGCAGTCAATTCAACTCTGCTTACAATTAATGCAGGTGACTATATCTTCTACACCGATTGGGCTTGGACATCCTTTGTAGTATTTTCCATCTCACAAACTTTGATGCTTTGTGTTGGTGCAACATATTACCTAACATTTACAGGAGTTCCAGGTACCGCGACGTAT---TACGCGTTGATCATGACAGTGTATACATGGATAGCAAAAGGTGCATGGTTT---GCACTTGGATATCCATATGACTTCATTGTTACACCAGTATGGATTCCA---TCAGCGATGCTGTTGGACTTGGCGTATTGGGCGACAAAGAGGAACAAGCACTCTCTGATTCTGTTCGGCGGCGTACTGTGTGGAATGTCGTTACCATTGTTTAACATGGTAAACCTGATTACAGTAGCGGATCCATTGGAGACTGCATTCAAGTATCCAAGACCTACGTTGCCACCATACATGACACCGATAGAACCGCAGGTAGGAAAGTTCTATAATAGCCCAGTTGCGCTTGGCGCAGGTGCTGGAGCTGTGTTGTCTGTAACGTTTACGGCGTTGGGATGTAAACTAACTACG
>AB373342
TGTACTCACTACTTATTCATAGTAGTAGTCGCAGTCAATTCAACTCTGCTTACAATTAATGCAGGTGACTATATCTTCTACACCGATTGGGCTTGGACATCCTTTGTAGTATTTTCCATCTCACAAACTTTGATGCTTTGTGTTGGTGCAACATATTACCTAACATTTACAGGAGTTCCAGGTACCGCGACGTAT---TACGCGTTGATCATGACAGTGTATACATGGATAGCAAAAGGTGCATGGTTT---GCACTTGGATATCCATATGACTTCATTGTTACACCAGTATGGATTCCA---TCAGCGATGCTGTTGGACTTGGCGTATTGGGCGACAAAGAGGAACAAGCACTCTCTGATTCTGTTCGGCGGCGTACTGTGTGGAATGTCGTTACCATTGTTTAACATGGTAAACCTGATTACAGTAGCGGATCCATTGGAGACTGCATTCAAGTATCCAAGACCTACGTTGCCACCATACATGACACCGATAGAACCGCAGGTAGGAAAGTTCTATAATAGCCCAGTTGCGCTTGGCGCAGGTGCTGGAGCTGTGTTATCTGTAACGTTTACGGCGTTGGGATGTAAACTAACTACG
>AB373344
TGTACACACTACTTATTCATAGTAGTAGTTGCAGTTAACTCTACACTGTTAACAATTAATGCAGGAGACTACATCTTCTACACTGACTGGGCTTGGACTTCGTACACGGTATTCTCAATATCGCAAACGTTGATGCTCATAGTAGGTGCAACATATTATCTTACATTTACTGGCGTTCCAGGCACAGCAACGTAC---TACGCTCTAATTATGACAGTATACACATGGATAGCAAAAGCCGCATGGTTT---TCACTTGGTTATCCATATGACTTCATTGTAACTCCAGTTTGGTTGCCA---TCAGCAATGCTGTTGGACTTAGTTTACTGGGCAACAAAGAAGAACAAGCACTCCTTGATACTGTTCGGCGGCGTATTGGTAGGAATGTCATTACCGTTGTTCAACATGGTAAACCTGATAACAGTAGCAGACCCGCTTGAAACGGCATTCAAGTATCCAAGACCAACATTGCCACCATACATGACACCGATAGAACCGCAAGTAGGTAAGTTCTATAACAGCCCAGTTGCTCTCGGTGCAGGTGCAGGTGCAGTATTGGGATGTACATTTGCAGCGTTAGGTTGTAAACTTAATACT
>AB373346
TGTACGCACTACTTGTTCATTGTAGTAGTTGCAGTAAACTCGACCTTGTTAACAATTAACGCAGGAGACTACATCTTCTATACTGATTGGGCCTGGACTTCGTTTACGGTATTCTCTATATCGCAAACATTGATGCTTGTAGTAGGTGCAACATATTACCTTACATTTACAGGTGTTCCAGGAACCGCAACGTAT---TATGCGTTGATTATGACGGTGTATACGTGGATAGCAAAAGGTGCATGGTTT---GCACTAGGATATCCATATGACTTTATTGTTACACCAGTATGGCTACCA---TCAGCAATGCTGTTGGACTTGGCGTATTGGGCAACAAAGCGAAACAAACACTCTCTGATATTATTCGGCGGTGTGTTAGTTGGAATGTCATTGCCACTGTTTAACACGGTCAACTTGATTACGGTCGCAGACCCACTAGAAACGGCATTCAAATATCCAAGACCAACATTGCCACCATACATGACCCCGATTGAACCGCAGGTAGGAAAGTTCTATAACAGTCCAGTTGCGCTGGGTGCAGGTGCTGGTGCAGTATTGTCAGTCACTATGGCTGCGTTGGGTGTTAAACTAAACACT
>AB373349
TGTACGCATTACTTGTTCATTGTAGTAGTTGCAGTAAACTCGACCTTGTTAACAATTAACGCAGGAGATTACATCTTCTATACTGATTGGGCCTGGACTTCGTTTACGGTATTCTCTATATCGCAAACGTTGATGCTTGTAGTAGGTGCATGTTATTATCTTACATTTACAGGTGTTCCAGGAACAGCAACGTAT---TACGCGTTGATTATGACGGTGTATACATGGGTAGCAAAAGGTGCATGGTTT---GCATTAGGATATCCATATGACTTCATTGTTACACCAGTATGGTTACCT---TCAGCAATGCTGTTGGACTTATCATATTGGGCAACAAAGAGAAACAAGCACTCGCTGATTTTGTTCGGTGGTGTCTTAGTTGGAATGTCATTGCCACTGTTTAACATGGTTAACTTGATTACGGTCGCAGACCCACTAGAAACGGCATTCAAATATCCACGACCAACATTGCCACCATACATGACTCCGATAGAACCGCAGGTAGGTAAATTCTATAACAGCCCGGTAGCGCTGGGTGCGGGAGCTGGTGCAGTGTTGTCAGTCACTATGGCTGCGTTGGGTGTTAAACTTAACACT
>AB373351
TGTACTCACTACTTATTCATAGTAGTAGTCGCAGTCAATTCAACTCTGCTTACAATTAATGCAGGTGACTATATCTTCTACACCGATTGGGCTTGGACATCCTTTGTAGTATTTTCCATCTCACAAACTTTGATGCTTTGTGTTGGTGCAACATATTACCTAACATTTACAGGAGTTCCAGGTACCGCGACGTAT---TACGCGTTGATCATGACAGTGTATACATGGATAGCAAAAGGTGCATGGTTT---GCACTTGGATATCCATATGACTTCATTGTTACACCAGTATGGATTCCA---TCAGCGATGCTGTTGGACTTGGCGTATTGGGCGACAAAGAGGAACAAGCACTCTCTGATTCTGTTCGGCGGCGTATTGTGTGGAATGTCGTTACCATTGTTTAACATGGTAAACCTGATTACAGTAGCGGATCCATTGGAGACTGCATTCAAGTATCCAAGACCTACGTTGCCACCATACATGACACCGATAGAACCGCAGGTAGGAAAGTTCTATAATAGCCCAGTTGCGCTTGGCGCAGGTGCTGGAGCTGTGTTATCTGTAACGTTTACGGCGTTGGGATGTAAACTAACTACG
>AB373353
TGTACTCACTACTTATTCATAGTAGTAGTCGCAGTCAATTCAACTCTGCTTACAATTAATGCAGGTGACTATATCTTCTACACCGATTGGGCTTGGACATCCTTTGTAGTATTTTCCATCTCACAAACTTTGATGCTTTGTGTTGGTGCAACATATTACCTAACATTTACAGGAGTTCCAGGTACCGCGACGTAT---TACGCGTTGATCATGACAGTGTATACATGGGTAGCAAAAGGTGCATGGTTT---GCACTTGGATATCCATATGACTTCATTGTTACACCAGTATGGATTCCA---TCAGCAATGCTGTTGGACTTGGCGTATTGGGCGACAAAGAGGAACAAGCACTCTCTGATTCTGTTCGGCGGCGTACTGTGTGGAATGTCGTTACCATTGTTTAACATGGTAAACCTGATTACAGTAGCGGATCCATTGGAGACTGCATTCAAGTATCCAAGACCTACGTTGCCACCATACATGACACCGATAGAACCGCAGGTAGGAAAGTTCTATAATAGCCCAGTTGCGCTTGGCGCAGGAGCTGGAGCTGTGTTGTCTGTAACGTTTACGACGTTGGGATGTAAACTAACTACG
>AB373354
TGTACTCACTACTTATTCATAGTAGTAGTCGCAGTCAATTCAACTCTGCTTACAATTAATGCAGGTGACTATATCTTCTACACCGATTGGGCTTGGACATCCTTTGTAGTATTTTCCATCTCACAAACTTTGATGCTTTGTGTTGGTGCAACATATTACCTAACATTTACAGGAGTTCCAGGTACCGCGACGTAT---TACGCGTTGATCATGACAGTGTATACATGGGTAGCAAAAGGTGCATGGTTT---GCACTTGGATATCCATATGACTTCATTGTTACACCAGTATGGATTCCA---TCAGCAATGCTGTTGGACTTGGCGTATTGGGCGACAAAGAGGAACAAGCACTCTCTGATTCTGTTCGGCGGCGTACTGTGTGGAATGTCGTTACCATTGTTTAACATGGTAAACCTGATTACAGTAGCGGATCCATTGGAGACTGCATTCAAGTATCCAAGACCTACGTTGCCACCATACATGACACCGATAGAACCGCAGGTAGGAAAGTTCTATAATAGCCCAGTTGCGCTTGGCGCAGGAGCTGGAGCTGTGTTGTCTGTAACGTTTACGGCGTTGGGATGTAAACTAACTACG
>AB373355
TGTACGCACTACTTGTTCATTGTAGTAGTTGCAGTAAACTCGACCTTGTTAACAATTAACGCAGGAGATTACATCTTCTATACTGATTGGGCCTGGACTTCGTTTACGGTATTCTCTATATCGCAAACGTTGATGCTTGTAGTAGGTGCATGTTATTATCTTACATTTACAGGTGTTCCAGGAACAGCAACGTAT---TACGCGTTGATTATGACGGTGTATACATGGGTAGCAAAAGGTGCATGGTTT---GCATTAGGATATCCATATGACTTCATTGTTACACCAGTATGGTTACCT---TCAGCAATGTTGTTGGACTTAGCATATTGGGCAACAAAGAGAAACAAGCACTCGCTGATTTTGTTCGGTGGTGTCTTAGTTGGAATGTCATTGCCACTGTTTAACATGGTTAACTTGATTACGGTCGCAGACCCACTAGAAACGGCATTCAAATATCCACGACCAACATTGCCACCATACATGACTCCGATAGAACCGCAGGTAGGTAAATTCTATAACAGCCCGGTAGCGCTGGGTGCGGGAGCTGGTGCAGTGTTGTCAGTCACTATGGCTGCGTTGGGTGTTAAACTTAACACT
>AB373356
TGTACTCACTACTTATTCATAGTAGTAGTCGCAGTCAATTCAACTCTGCTTACAATTAATGCAGGTGACTATATCTTCTACACTGACTGGGCTTGGACTTCGTACACGGTATTTTCAATATCGCAAACGTTGATGCTTATAGTAGGTGCCACGTATTATCTGACATTTACAGGCGTTCCAGGCACAGCGACGTAC---TACGCTCTTATTATGACAGTATACACATGGGTAGCAAAAGCCGCATGGTTT---TCGTTAGGATATCCATATGACTTCATTGTAACTCCAGTTTGGCTACCA---TCAGCAATGCTGTTGGACTTAGTTTACTGGGCGACAAAGAAGAACAAGCACTCCTTGATACTGTTTGGCGGCGTACTGGTAGGAATGTCTTTACCATTGTTCAATATGGTAAACCTGATAACAGTAGCAGACCCACTTGAAACGGCATTCAAATATCCAAGACCAACATTGCCACCATACATGACACCGATAGAACCGCAAGTAGGTAAATTCTATAACAGTCCTGTTGCTCTCGGTGCAGGTGCAGGTGCAGTATTGGGATGTACATTTGCAGCATTAGGTTGTAAATTAAATACC
>AB373358
TGTACACACTACTTATTCATAGTAGTGGTTGCAGTTAACTCAACACTGTTAACAATTAATGCAGGAGATTACATCTTCTACACTGACTGGGCTTGGACTTCGTACACGGTATTCTCAATATCGCAAACGTTGATGCTAATTGTAGGTGCTACATATTACCTAACATTTACTGGCGTTCCAGGCACAGCAACGTAC---TACGCTCTAATTATGACAGTATACACATGGATAGCGAAAGGCGCATGGTTT---TCGTTAGGATATCCATATGACTTCATTGTGACTCCAGTTTGGCTTCCT---TCAGCAATGCTGTTGGACTTGGTCTACTGGGCAACAAAGAAGAACAAGCACTCCTTGATACTGTTCGGCGGCGTACTGGTAGGAATGTCATTACCATTATTCAACATGGTAAACCTGATAACAGTAGCAGACCCACTAGAAACGGCATTCAAATATCCAAGACCAACATTGCCACCATACATGACACCGATAGAACCCCAAGTTGGTAAGTTCTATAACAGCCCAGTAGCGCTCGGTGCAGGTGCAGGTGCAGTATTGGCATGTACGTTTGCAGCATTAGGTTGTAAACTCAACACT
>AB373359
TGTACACACTACTTATTCATAGTAGTTGTTGCAGTTAACTCAACTCTGTTAACAATTAATGCAGGAGATTACATCTTCTACACTGACTGGGCTTGGACTTCGTACACGGTATTTTCAATATCGCAAACGTTGATGCTTATTGTAGGTGCAACATATTACCTAACATTTACAGGCGTTCCAGGCACAGCAACGTAC---TACGCTCTAATTATGACAGTATACACATGGATAGCAAAAGGTGCATGGTTT---GCACTCGGATATCCATATGACTTCATTGTAACTCCAGTTTGGCTACCT---TCAGCAATGCTGTTGGACTTGGTTTACTGGGCAACAAAGAAGAACAAGCACTCCTTGATACTGTTTGGCGGCGTACTGGTAGGAATGTCATTACCATTGTTTAACATGGTAAACCTGATAACAGTAGCAGACCCACTAGAAACGGCATTCAAATATCCAAGACCAACGTTGCCACCATATATGACACCAATTGAACCGCAAGTCGGCAAATTCTATAACAGCCCAGTTGCTCTTGGTGCAGGTGCAGGTGCAGTATTGGCATGTACGTTTGCAGCTTTAGGTTGTAAATTAAACACT
>AB373361
TGTACTCACTACTTATTCATAGTAGTAGTCGCAGTTAATTCAACTCTGCTAACAATTAATGCAGGTGACTATATCTTCTACACCGATTGGGCTTGGACATCCTTTGTAGTATTTTCCATCTCACAAACTTTGATGCTTTGTGTTGGTGCAACATATTACCTAACATTTACAGGAGTTCCAGGTACCGCGACGTAT---TACGCGTTGATCATGACAGTGTATACATGGGTAGCAAAAGGTGCATGGTTT---GCACTTGGATATCCATATGACTTCATTGTTACACCAGTATGGATTCCA---TCAGCAATGCTGTTGGACTTGGCGTATTGGGCGACAAAGAGGAACAAGCACTCTCTGATTCTGTTCGGCGGCGTACTGTGTGGAATGTCGTTACCATTGTTTAACATGGTAAACCTGATTACAGTAGCGGATCCATTGGAGACTGCATTCAAGTATCCAAGACCTACGTTGCCACCATACATGACACCGATAGAACCGCAGGTAGGAAAGTTCTATAATAGCCCAGTTGCGCTTGGCGCAGGAGCTGGAGCTGTGTTGTCTGTAACGTTTACGGCGTTGGGATGTAAACTAACTACG
>AB373362
TGTACGCACTACTTGTTCATTGTAGTAGTTGCAGTAAACTCGACCTTGTTAACAATTAACGCAGGAGATTACATCTTCTATACTGATTGGGCCTGGACTTCGTTTACGGTATTCTCTATATCGCAAACGTTGATGCTTGTAGTAGGTGCATGTTATTATCTTACATTTACAGGTGTTCCAGGAACAGCAACGTAT---TACGCGTTGATTATGACGGTGTATACATGGGTAGCAAAAGGTGCATGGTTT---GCATTAGGATATCCATATGACTTCATTGTTACACCAGTATGGTTACCT---TCAGCAATGCTGTTGGACTTAGCATATTGGGCAACAAAGAGAAACAAGCACTCGCTGATTTTGTTCGGTGGTGTCTTAGTTGGAATGTCATTGCCACTGTTTAACATGGTTAACTTGATTACGGTCGCAGACCCACTAGAAACGGCATTCAAATATCCACGACCAACATTGCCACCATACATGACTCCGACAGAACCGCAGGTAGGTAAATTCTATAACAGCCCGGTAGCGCTGGGTGCGGGAGCTGGTGCAGTGTTGTCAGTCACTATGGCTGCGTTGGGTGTTAAACTTAACACT
>AB373363
TGTACACACTACTTATTCATAGTAGTAGTTGCAGTTAACTCTACACTGTTAACAATTAATGCAGGAGACTACATCTTCTACACTGACTGGGCTTGGACTTCGTACACGGTATTCTCAATATCGCAAACGTTGATGCTCATAGTAGGTGCAACATATTATCTTACATTTACAGGCGTTCCAGGCACAGCAACGTAC---TACGCTCTAATTATGACAGTATACACATGGATAGCAAAAGCCGCATGGTTT---TCACTTGGTTATCCATATGACTTCATTGTAACTCCAGTTTGGTTGCCA---TCAGCAATGCTGTTGGACTTAGTTTACTGGGCAACAAAGAAGAACAAGCACTCCTTGATACTGTTTGGCGGCGTACTGGTAGGAATGTCATTGCCATTGTTCAACATGGTAAACCTGATAACAGTAGCAGACCCGCTTGAAACGGCATTCAAGTATCCAAGACCAACATTGCCACCATACATGACACCGATAGAACCGCAGGTAGGTAAGTTCTATAACAGCCCAGTTGCTCTAGGTGCAGGTGCAGGTGCAGTATTGGGATGTACATTTGCAGCGTTAGGTTGTAAACTTAATACT
>AB373369
TGTACGCACTACTTGTTCATTGTAGTAGTTGCAGTAAACTCGACCTTGTTAACAATTAACGCAGGAGATTACATCTTCTATACTGATTGGGCCTGGACTTCGTTTACGGTATTCTCTATATCGCAAACGTTGATGCTTGTAGTAGGTGCATGTTATTATCTTACATTTACAGGTGTTCCAGGAACAGCAACGTAT---TACGCGTTGATTATGACGGTGTATACATGGGTAGCAAAAGGTGCATGGTTT---GCATTAGGATATCCATATGACTTCATTGTTACACCAGTATGGTTACCT---TCAGCAATGCTGTTGGACTTATCATATTGGGCAACAAAGAGAAACAAGCACTCGCTGATTTTGTTCGGTGGTGTCTTAGTTGGAATGTCATTGCCACTGTTTAACATGGTTAACTTGATTACGGTCGCAGACCCACTAGAAACGGCATTCAAATATCCACGACCAACATTGCCACCATACATGACTCCGATAGAACCGCAGGTAGGTAAATTCTATAACAGCCCGGTAGCGCTGGGTGCGGGAGCTGGTGCAGTGTTGTCAGTCACTATGGCTGCGTTGGGTGTTAAACTTAACACT
>AB373373
TGTACGCACTACTTGTTCATTGTAGTAGTTGCAGTAAACTCGACCTTGTTAACAATTAACGCAGGAGATTACATCTTCTATACTGATTGGGCCTGGACTTCGTTTACGGTATTCTCTATATCGCAAACGTTGATGCTTGTAGTAGGTGCATGTTATTATCTTACATTTACAGGTGTTCCAGGAACAGCAACGTAT---TACGCGTTGATTATGACGGTGTATACATGGGTAGCAAAAGGTGCATGGTTT---GCATTAGGATATCCATATGACTTCATTGTTACACCAGTATGGTTACCT---TCAGCAATGCTGTTGGACTTATCATATTGGGCAACAAAGAGAAACAAGCACTCGCTGATTTTGTTCGGTGGTGTCTTAGTTGGAATGTCATTGCCACTGTTTAACATGGTTAACTTGATTACGGTCGCAGACCCACTAGAAACGGCATTCAAATATCCACGACCAACATTGCCACCATACATGACTCCGATAGAACCGCAGGTAGGTAAATTCTATAACAGCCCTGTAGCGCTGGGTGCGGGAGCTGGTGCAGTGTTGTCAGTCACTATGGCTGCGTTGGGTGTTAAACTTAACACT
>AB373376
TGTACTCACTACTTATTCATAGTAGTAGTCGCGGTCAATTCAACTCTGCTTACAATTAATGCAGGTGACTATATCTTCTACACCGATTGGGCTTGGACATCCTTTGTAGTATTTTCCATCTCACAAACTTTGATGCTTTGTGTTGGTGCAACATATTACCTAACATTTACAGGAGTTCCAGGTACCGCGACGTAT---TACGCGTTGATCATGACAGTGTATACATGGATAGCAAAAGGTGCATGGTTT---GCACTTGGATATCCATATGACTTCATTGTTACACCAGTATGGATTCCA---TCAGCGATGCTGTTGGACTTGGCGTATTGGGCGACAAAGAGGAACAAGCACTCTCTGATTCTGTTCGGCGGCGTACTGTGTGGAATGTCGTTACCATTGTTTAACATGGTAAACCTGATTACAGTAGCGGATCCATTGGAGACTGCATTCAAGTATCCAAGACCTACGTTGCCACCATACATGACACCGATAGAACCGCAGGTAGGAAAGTTCTATAATAGCCCAGTTGCGCTTGGCGCAGGTGCTGGAGCTGTGTTATCTGTAACGTTTACGGCGTTGGGATGTAAACTAACTACG
>AB373378
TGTACTCACTACTTATTCATAGTAGTAGTCGCAGTCAATTCAACTCTGCTTACAATTAATGCAGGTGACTATATCTTCTACACCGATTGGGCTTGGACATCCTTTGTAGTATTTTCCATCTCACAAACTTTGATGCTTTGTGTTGGTGCAACATATTACCTAACATTTACAGGAGTTCCAGGTACCGCGACGTAT---TACGCGTTGATCATGACAGTGTATACATGGATAGCAAAAGGTGCATGGTTT---GCACTTGGATATCCATATGACTTCATTGTTACACCAGTATGGATTCCA---TCAGCGATGCTGTTGGACTTGGCGTATTGGGCGACAAAGAGGAACAAGCACTCTCTGATTCTGTTCGGCGGCGTACTGTGTGGAATGTCGTTACCATTGTTTAACATGGTAAACCTGATTACAGTAGCGGATCCATTGGAGACTGCATTCAAGTATCCAAGACCTACGTTGCCACCATACATGACACCGATAGAACCGCAGGTAGGAAAGTTCTATAATAGCCCAGTTGCGCTTGGCGCAGGAGCTGGAGCTGTGTTGTCTGTAACGTTTACGGCGTTGGGATGTAAACTAACTACG
>AB373382
TGTACGCATTACTTGTTCATTGTAGTAGTTGCAGTAAACTCGACCTTGTTAACAATTAACGCAGGAGATTACATCTTCTATACTGATTGGGCCTGGACTTCGTTTACGGTATTCTCTATATCGCAAACGTTGATGCTTGTAGTAGGTGCATGTTATTATCTTACATTTACAGGTGTTCCAGGAACAGCAACGTAT---TACGCGTTGATTATGACGGTGTATACATGGGTAGCAAAAGGTGCATGGTTT---GCATTAGGATATCCATATGACTTCATTGTTACACCAGTATGGTTACCT---TCAGCAATGCTGTTGGACTTAGCATATTGGGCAACAAAGAGAAACAAGCACTCGCTGATTTTGTTCGGTGGTGTCTTAGTTGGAATGTCATTGCCACTGTTTAACATGGTTAACTTGATTACGGTCGCAGACCCACTAGAAACGGCATTCAAATATCCACGACCAACATTGCCACCATACATGACTCCGATAGAACCGCAGGTAGGTAAATTCTATAACAGCCCGGTAGCGCTGGGTGCGGGAGCTGGTGCAGTGTTGTCAGTCACTATGGCTGCGTTGGGTGTTAAACTTAACACT
>AB373383
TGTACTCACTACTTATTCATAGTAGTAGTCGCAGTCAATTCAACTCTGCTTACAATTAATGCAGGTGACTATATCTTCTACACCGATTGGGCTTGGACATCCTTTGTAGTATTTTCCATCTCACAAACTTTGATGCTTTGTGTTGGTGCAACATATTACCTAACATTTACAGGAGTTCCAGGTACCGCGACGTAT---TACGCGTTGATCATGACAGTGTATACATGGGTAGCAAAAGGTGCATGGTTT---GCACTTGGATATCCATATGACTTCATTGTTACACCAGTATGGATTCCA---TCAGCAATGCTGTTGGACTTGGCGTATTGGGCGACAAAGAGGAACAAGCACTCTCTGATTCTGTTCGGCGGCGTACTGTGTGGAATGTCGTTACCATTGTTTAACACGGTAAACCTGATTACAGTAGCGGATCCATTGGAGACTGCATTCAAGTATCCAAGACCTACGTTGCCACCATACATGACACCGATAGAACCGCAGGTAGGAAAGTTCTATAATAGCCCAGTTGCGCTTGGCGCAGGAGCTGGAGCTGTGTTGTCTGTAACGTTTACGGCGTTGGGATGTAAACTAACTACG
>AB373387
TGTACACACTACTTATTCATAGTAGTAGTTGCAGTTAACTCAACACTGTTAACAATTAATGCAGGAGACTACATCTTCTACACTGACTGGGCTTGGACTTCGTACACGGTATTCTCAATATCGCAAACGTTGATGCTTATAGTAGGTGCAACATATTATCTTACATTTACTGGCGTTCCAGGCACAGCAACGTAC---TACGCTCTAATTATGACAGTATACACATGGATTGCCAAAGCCGCATGGTTT---TCACTTGGTTATCCATATGACTTCATTGTTACTCCAGTTTGGCTCCCA---TCAGCAATGCTGTTGGACTTGGTTTACTGGGCAACAAAGAAGAACAAGCACTCCTTGATACTGTTTGGCGGCGTACTGGTAGGAATGTCTTTACCATTGTTCAATATGGTAAACCTCATAACAGTAGCAGACCCACTTGAAACGGCATTCAAGTATCCAAGACCAACATTGCCACCATACATGACACCGATAGAACCGCAGGTAGGTAAGTTCTATAACAGCCCAGTTGCGCTCGGTGCAGGTGCAGGTGCAGTATTGGGATGTACGTTTGCAGCATTAGGTTGTAAACTTAATACT
>AB373388
TGTACGCACTACTTGTTCATTGTAGTAGTTGCAGTAAACTCGACCTTGTTAACAATTAACGCAGGAGATTACATCTTCTATACTGATTGGGCCTGGACTTCGTTTACGGTATTCTCTATATCGCAAACGTTGATGCTTGTAGTAGGTGCATGTTATTATCTTACATTTACAGGTGTTCCAGGAACAGCAACGTAT---TACGCGTTGATTATGACGGTGTATACATGGGTAGCAAAAGGTGCATGGTTT---GCATTAGGATATCCATATGACCTCATTGTTACACCAGTATGGTTACCT---TCAGCAATGCTGTTGGACTTAGCATATTGGGCAACAAAGAGAAACAAGCACTCGCTGATTTTGTTCGGTGGTGTCTTAGTTGGAATGTCATTGCCACTGTTTAACATGGTTAACTTGATTACGGTCGCAGACCCACTAGAAACGGCATTCAAATATCCACGACCAACATTGCCACCATACATGACTCCGATAGAACCGCAGGTAGGTAAATTCTATAACAGCCCGGTAGCGCTGGGTGCGGGAGCTGGTGCAGTGTTGTCAGTCACTATGGCTGCGTTGGGTGTTAAACTTAACACT
>AB373390
TGTACACACTACTTGTTCATAGTAGTGGTTGCAGTTAACTCTACACTGTTAACAATTAATGCAGGAGACTACATCTTCTACACTGACTGGGCTTGGACTTCGTACACGGTATTCTCAATATCGCAAACGTTGATGCTCATAGTAGGTGCAACATATTATCTTACATTTACTGGCGTTCCAGGCACAGCAACGTAC---TACGCTCTAATTATGACAGTATACACATGGATAGCAAAAGGCGCATGGTTT---TCGCTAGGATATCCATATGACTTCATTGTAACTCCAGTTTGGCTACCA---TCAGCAATGCTGTTGGACTTAGTTTACTGGGCAACAAAGAAGAACAAGCACTCCTTGATACTGTTTGGCGGCGTACTGGTAGGAATGTCATTACCATTGTTCAATATGGTAAACCTGATAACAGTAGCAGACCCGCTTGAAACGGCATTCAAGTATCCAAGACCAACATTGCCACCATACATGACACCGATAGAACCGCAAGTAGGTAAGTTCTATAACAGCCCAGTTGCTCTCGGTGCAGGTGCAGGTGCAGTATTGGGATGTACATTTGCAGCGTTAGGTTGTAAACTTAATACT
>AB427052
TGTACTCACTACTTGTTTATAGTAGTGGTAGCAGTCAACTCGACCTTGTTGACAATCAACACGGGAGACTGGGATTTCTACACTGACTGGGCCTGGACATCGTTTGTTATCTTCTCGATAGGACAATCAACGATGCTCGCAGTCGGTGCAGCATATTACCTTACGTTCACTGGCGTGCCAGGAACGGCAACCTAC---TATGCACTGATAATGACGGTGTATACGTGGATTGCAAAAGGTGCCTGGTTC---TCCTTGGGGTACCCGTACAGTTTCATCGTAGTACCAGTGTGGTTGCCA---TCGGCAATGCTGATGGATCTGACCTATTGGGCCACCAAGAGAAACAAACACATGTTGATCTTGGTTGGAGGTGTGCTGTGTGGAATGGCTCTACCCTTGTTCAACATGATCAATCTGTTGACAATTGACGATCCATTGGAAACTGCCTTCAAGTATCCAAGAACAACATTGCCGCCATACATGACGCCAATAGAACCGCAAGTCGGAAAGTTCTACGATAGTCCGACTGCTCTGGCTTCTGGCGTAAGTGCAGTATTGTGTGTAACAATGGCTGCCTTGGGCACAAAGTTGACGACT
>AB427053
TGTACTCACTACTTGTTTATAGTAGTGGTAGCAGTCAACTCGACCTTGTTGACAATCAACACGGGAGACTGGGATTTCTACACTGACTGGGCCTGGACATCGTTTGTTATCTTCTCGATAGGACAATCAACGATGCTCGCAGTCGGTGCAGCATATTACCTTACGTTCACTGGCGTGCCAGGAACGGCAACCTAC---TATGCACTGATAATGACGGTGTATACGTGGATTGCAAAAGGTGCCTGGTTC---TCCTTGGGGTACCCGTACAGTTTCATCGTAGTACCAGTGTGGTTGCCA---TCGGCAATGCTGATGGATCTGACCTATTGGGCCACCAAGAGAAACAAACACATGTTGATCTTGGTTGGAGGTGTGCTGTGTGGAATGGCTCTACCCTTGTTCAACATGATCAATCTGTTGACAATTGACGATCCATTGGAAACTGCCTTCAAGTATCCAAGAACAACATTGCCGCCATACATGACGCCAATAGAACCGCAAGTCGAAAAGTTCTACGATAGTCCGACTGCCCTGGCTTCTGGCGTAAGTGCAGTATTGTGTGTAACAATGGCTGCCTTGGGCACAAAGTTGACGACT
>AB427054
TGTACTCACTACTTATTCATAGTAGTGGTGGCAGTCAACTCGACCTTGTTGACAATCAACGCGGGAGACTACATCTTCTATACTGACTGGATGTGGACATCATATGTGATATTCACACTATCACAATCCCTGATGCTCGCAGTCGGTGCGGCGTATTACCTTACGTTCACTGGCGTTCCAGGAACAGCGACCTAC---TATGCACTGATAATGACAGTGTATACGTGGATTGCAAAAGGAGCATGGTTC---TCCCTCGGATATCCGTACAGCTTCATCGTTGTGCCAATATGGATACCA---TCGGCAATGCTGATGGATCTTGCATATTGGGCTACCAAGAGAAACAAGCACATGTTGATCTTGGTAGGAGGTGTGCTGTGTGGAATGTCGATGTCAATGTTCAACATGATCAACTTGTTGACGATTGACGATCCGCTCGAGACTGCCTTCAAGTATCCAAGAACCACGTTGCCACCATACATGACTCCGATAGAACCCCAAGTAGGTAAGTTCTACGATAGTCCTGTAGCACTAGGTGCAGGCGCTGGTGCAGTTCTTACAGTTACAATGACTGCGTTGGGCTGCAAACTGACGACC
>AB451495
CGTACGCATTATCTATTCATAGTTGTAGTTGCAGTCAATTCTACTCTGTTAACTATCAATTCTGGAGATTATATCTTCTATACAGACTGGGCATGGACTTCCTTTGTAGTTTTCTCCATCGCAAACACTCTCATGACTGTGGTCGGAGCAGTGTATTATATCACATTTACAGGTGTACCTGGAACAGGCGCATAT---TATGGTTTAATTATGCAAGTCTATACTTGGGTTGCCAAAGTGGCATGGTTT---GCACTTGGCTATCCTGCAGATTTTATCGTTCATCCAATGTGGATTCCA---TCATGCATGTTGTTGGATTTGGCATATTGGGCTACGAAGAAGAATAAGCACTCGCTGATATTCTTTGGAGGAGTTTTGGTCGGTATGTCAATGCCGCTGTTCAATATGGTTCAGCTAATGTTGATCGCCGATCCGCTAGAAACTGCATTCAAGTATCCAAGACCAACATTACCACCATATATGACGCCTATAGAACCGCAAGTCGGTAAGTTCTACAATAGCCCGGTAGCACTGGGAGCGGGAGCTGGATCTGTACTGTCGGTGACATTTGCAGCATTGGGTTGTAAGTTGAATACA
>AB451496
TGTACTCACTACTTATTCATAGTTGTAGTTGCAGTCAATTCCACTTTGTTAACAATTAACTCTGGAGACTATATCTTCTATACAGATTGGGCCTGGACATCATTTGTAGTATTCTCAATTGCTAATACTCTGATGACTGTTGTTGGTGCTGTGTATTATCTTACATTTACTGGCGTACCTGGTACGGCAACGTAT---TATGGTCTGATTATGCAAGTCTATACATGGGTTGCAAAAGTTGCATGGTTT---GCACTTGGCTATCCAGTAGATTTCATCGTTCATCCAATGTGGATTCCA---TCTTGTATGCTGTTGGACTTGGCGTATTGGGCGACGAAGAAGAATAAACACTCGCTGATATTCTTTGGTGGAGTTTTAGTCGGAATGTCAATGCCGCTGTTCAATATGGTACAGTTGATGTTAATTGCTGATCCATTAGAAACTGCATTCAAGTATCCAAGGCCAACATTGCCTCCCTACATGACGCCTATAGAACCGCAGGTCGGTAAGTTCTACAATAGCCCAGTAGCTCTGGGAGCGGGAGCTGGTGCTGTACTAGCGTGTACATTTGCAGCATTAGGTTGTAAGCTTAATACG
>AB451497
TGTACTCACTACTTATTCATAGTAGTAGTTGCAGTTAACTCCACTTTGTTAACGATTAACTCTGGTGACTATATCTTCTATACTGATTGGGCCTGGACATCATTTGTAGTATTTTCCATTGCCAACACTTTGATGACTGTTGTTGGTGCTGTGTATTATCTTACATTTACTGGTGTGCCTGGTACTGCATCGTAT---TACGGTCTGATTATGCAGGTCTATACATGGGTTGCAAAAGTTGCATGGTTT---GCACTTGGTTACCCGGTGGATTTCATTGTTCATCCGATGTGGATTCCA---TCTTGTATGTTATTGGACTTGGCATATTGGGCGACGAAGAAGAATAAGCACTCGCTGATATTCTTTGGCGGAGTTTTAGTTGGAATGTCAATGCCACTGTTCAATATGGTACAGTTGATGTTGATAGCAGATCCACTAGAAACTGCATTCAAATACCCGAGACCAACATTGCCTCCATACATGACGCCGATAGAGCCGCAGGTAGGTAAGTTCTACAATAGCCCAGTAGCTCTGGGAGCGGGAGCTGGATCGGTACTAGCATGTACATTTGCGGCATTAGGCTGTAAGCTTAATACG
>AB451498
TGTACTCACTACTTATTCATAGTAGTAGTCGCAGTCAATTCAACTCTGCTTACAATTAATGCAGGTGACTATATCTTCTACACAGATTGGGCTTGGACATCCTTTGTAGTATTTTCCATCTCACAAACTTTGATGCTTTGTGTTGGTGCAACATATTACCTAACATTTACAGGAGTTCCAGGTACCGCAACATAC---TACGCGTTAATCATGACAGTGTATACGTGGATAGCAAAAGGTGCACGGTTT---TCACTCGGATATCCATATGACTTCATTGTAACACCAGTGTGGATCCCA---TCAGCGATGCTGCTGGACTTGGCATATTGGGCGACAAAGAGGAACAAGCACTCTCTGATACTGTTTGGCGGAGTATTGTGTGGAATGTCGTTACCATTGTTCAACATGGTAAACCTGATTACAATAGCGGATCCATTGGAGACTGCATTCAAGTATCCAAGACCTACGTTGCCACCATACATGACACCGATAGAACCTCAGGTAGGAAAGTTCTATAATAGCCCAGTTGCGCTTGGCGCAGGAGCTGGAGCTGTGCTGTCGGTAACGTTTACGGCGTTGGGATGTAAACTGACTACG
>AB451499
TGTACTCATTACTTATTCATAGTAGTAGTTGCAGTAAACTCTACTTTACTAGTAATTAACGCGGGAGATTATATCTTCTATACTGATTGGGCCTGGACTTCATTTGTAGTATTTTCCATCGCTAACACTCTCATGGTTACTGTTGGTGCTGTGTATTATCTCACATTTACAGGTGTACCTGGTACTGCAACGTAT---TATGGTCTGATTATGCAAGTCTATACATGGATTGCAAAAGTTGCGTGGTTT---GCACTTGGTTATCCAGTAGACTTTATTGTTCATCCAATGTGGATTCCA---TCTTGTATGCTTTTGGACTTGGCGTATTGGGCGACAAAGAAAAATAAACATTCACTAATATTCTTTGGTGGAGTTTTAGTTGGAATGTCAATGCCACTGTTCAATATGGTACAGTTGATGTTGATTGCGGATCCACTAGAAACTGCATTTAAGTATCCAAGACCTACATTGCCTCCATACATGACGCCTATAGAACCGCAGGTCGGTAAGTTCTACAATAGCCCAGTAGCTTTGGGAGCGGGAGCTGGATCGGTACTAGCGTGTACATTTGCAGCATTAGGCTGTAAGCTTAATACG
>AB451500
TGTACTCACTATTTATTCATAATAGTGGTCGCGGTAAACGGAACTCTACTTACAATTAATGCCGGTGACTATATCTTCTACACAGATTGGGCTTGGACATCATTTGTCGTATTCTCAATATCACAAACATTGATGTTAACTGTAGGAGCAGTTTATTATCTAACATTTACAGGCGTTCCAGGGACAGCTACTTAC---TACGCGTTAATTATTACTGTGTATACTTGGGTAGCAAAGGGCGCATGGTTT---GCACTCGGATATCCTTATGACTTTATTGTAACTCCAGTATGGTTGCCA---TCGGCAATGCTGTTGGACTTGGCTTATTGGGCTACAAAGAGAAACAAGCACTCGTTGATACTGTTTGACGGTGTGTTAGTTGGAATGTCATTGCCACTGTTTAACATGGTAAACCTGATTACAGTAGCAGATCCACTAGAGACTGCATTCAAGTATCCAAGACCCACATTACCACCATACATGACACCGATAGAACCGCAGGTAGGAAAGTTCTATAACAGTCCTGTCGCGCTTGGTGCAGGTGCTGGTGCAGTGTTGTCCGTTACTATGGCCGCGTTAGGATGTAAACTGACTACG
>AB451501
TGTACTCATTATTTATTCATAGTTGTAGTTGCAGTCAACTCAACTTTGTTAACAATTAACTCGGGAGACTATATCTTCTACACTGATTGGGCTTGGACATCGTTTGTCGTATTCTCAATTGCCAACACTTTGATGACTATTGTTGGTGCTGTGTATTATCTTACATTTACAGGCGTACCTGGTGCTGCAACGTAC---TATGGTCTGATTATGCAAGTCTATACTTGGGTTGCAAAAGTTGCATGGTTT---GCACTTGGCTATCCGGTAGATTTTATCGTTCAACCAACGTGGATTCCA---TCGTGTATGCTGTTGGACTTGGCATATTGGGCGACAAAGAAAAATAAACACTCGCTGATATTCTTTGGTGGAGTTTTAGTTGGAATGTCAATGCCACTGTTCAACATGGTACAGTTGATGTTGATAGCGGATCCACTAGAAACTGCATTCAAGTATCCAAGACCAACATTGCCTCCATACATGACGCCGATAGAACCGCAGGTAGGTAAGTTCTACAATAGCCCAGTAGCTCTGGGAGCGGGAGCTGGAGCGGTACTAGCATGTACATTTGCAGCATTAGGTTGTAAGCTTAACACA
>AB451502
TGTACTCACTACTTATTCATAGTTGTAGTTGCAGTCAATTCCACTTTGTTAACAATTAACTCTGGAGATTATATCTTCTATACAGATTGGGCCTGGACATCATTTGTAGTATTCTCAATTGCTAATACTCTGATGACTGTTGTTGGTGCTGTGTATTATCTTACATTTACTGGCGTACCTGGTACGGCAACGTAT---TATGGTCTGATTATGCAAGTCTATACATGGGTTGCAAAAGTTGCATGGTTT---GCACTTGGCTATCCAGTGGATTTCATCGTTCATCCAATGTGGATTCCA---TCTTGTATGCTGTTGGACTTGGCGTATTGGGCGACGAAGAAGAATAAGCACTCGCTGATATTCTTTGGTGGAGTTTTAGTCGGAATGTCAATGCCACTGTTCAATATGGTACAGTTGATGTTGATTGCGGATCCACTAGAAACTGCATTCAAGTATCCAAGACCAACATTGCCTCCATACATGACGCCTATAGAACCGCAGGTCGGTAAGTTCTACAATAGCCCAGTAGCTCTGGGAGCGGGAGCGGGAGCTGTACTAGCATGTACGTTTGCAGCGTTAGGTTGTAAGATGAATACA
>AB451503
TGTACCCACTATTTATTCATAGTCGTAGTTGCAGTCAACTCTACTTTGTTAACAATTAACGCTGGTGACTATATCTTCTATACTGACTGGGCTTGGACATCATTTGTGGTATTCTCAATTGCCAACACTCTGATGACTATTGTTGGTGCTGTGTATTATCTTACATTTACAGGCGTACCTGGTACTGCAACGTAC---TATGGTCTGATTATGCAAGTCTATACTTGGGTTGCAAAAGTTGCATGGTTT---GCACTTGGCTATCCAGTAGATTTCATCGTTCATCCAATGTGGATTCCA---TCTTGTATGCTGTTGGACTTGGCATATTGGGCGACAAAGAAAAATAAACACTCGCTGATATTCTTTGGTGGAGTTTTAGTTGGAATGTCAATGCCACTGTTCAATATGGTACAATTAATGTTGATTGCAGATCCACTAGAGACTGCATTCAAGTATCCAAGACCAACATTGCCTCCATACATGACGCCGATAGAACCGCAGGTTGGTAAGTTCTACAATAGCCCAGTAGCTCTGGGAGCGGGAGCTGGAGCGGTACTAGCATGTACATTTGCAGCATTAGGTTGTAAGCTTAACACA
>AB451504
TGTACGCATTACTTATTCATAGTAGTGGTAGCAGTCAATTCAACTCTACTCGTTATTAACTCAGGTGACTATATCTTCTACACAGATTGGGCTTGGACCTCCTTTGTAGTATTTTCCATCGCAAATACTTTGATGCTTTGTGTCGGTGCTACATATTACCTAACATTTACAGGAGTTCCAGGTACAGCAACATAC---TACGCATTAATTATGACAGTGTATACATGGATAGCCAAAGGTGCATGGTTT---TCACTTGGATATCCATACGACTTCATTGTAGTCCCAGTATGGATACCA---TCAGCAATGCTGTTGGATTTGGCATATTGGGCAACAAAGAGAAATAAGCACTCTCTGATACTGTTTGGCGGAGTATTGTGTGGAATGTCATTACCGTTGTTTAATATGGTAAACCTGATCACAGTAGCAGATCCACTGGAGACTGCATTCAAGTATCCAAGACCTACGTTGCCACCATACATGACACCTATAGAACCGCAGGTAGGAAAGTTCTATAACAGCCCAGTTGCGCTTGGCGCAGGTGCTGGCGCAGTGTTATCTGTAACGTTTACGGCGTTGGGATGTAAACTGACTACG
>AB458224
ACAACGCACTATCTATTCATAGTAGTAGTTGCTGTAAATAGCACACTATTGACTATTAATGCTGGAGACTATATCTTCTACACCGATTGGGCATGGACGTCATTCGTCGTATTCTCTATCGCTCAATCGACAATGCTTGTGGTGGGGGCGATATACTATATGCTGTTTACAGGCGTGCCGGGTACCGCTACTTAT---TATGCAACCATTATGACGATTTATACATGGGTTGCAAAAGGCGCCTGGTTT---GCATTAGGCTACCCATACGACTTCGTTACAGTACCAATCTGGATACCT---TCGGCAATGTTATTAGACCTGACGTATTGGGCGACTAGAAGGAACAAACATGCTGCCATAATAATTGGCGGAACGCTAGTAGGTCTATCGCTTCCGATGTTCAATATGATCAACCTTTTATTGATCAGAGATCCATTAGAGGTAGCCTTCAAGTATCCACGTCCTACACTACCGCCATATATGACTCCCATTGAGCCTCAGGTAGGAAAGTTTTACAATAGTCCTGTAGCCTTAGGAGCAGGCGCATCAGCAGTGCTATCAGTACCAATTGCAGCTTTGGGTGCTAAACTTAACACG
>AB458226
ACAACGCACTATCTATTCATCGTAGTAGTTGCTGTAAATAGCACACTATTGACTATTAATGCTGGAGACTATATCTTCTACACCGATTGGGCATGGACGTCATTCGTCGTATTCTCTATCGCTCAATCGACAATGCTTGTGGTGGGGGCGATATACTATATGCTGTTTACAGGCGTGCCGGGTACCGCTACTTAT---TATGCAACCATTATGACGATATACACTTGGGTTGCAAAAGGCGCCTGGTTT---GCATTAGGCTACCCATACGACTTCGTTACGGTGCCTGTCTGGATACCT---TCGGCAATGTTATTGGACCTGACTTATTGGGCGACAAGAAGGAATAAACATGCTGCAATTATAATCGGCGGAACCCTGGTAGGTCTCTCACTTCCGATGTTCAACATGATTAATCTCCTGTTGATTAGAGATCCCTTAGAAGTAGCTTTCAAGTATCCACGTCCTACACTACCGCCATATATGACTCCCATTGAGCCTCAGGTAGGAAAGTTTTACAATAGTCCTGTAGCCTTAGGAGCAGGCGCATCAGCAGTGCTATCAGTACCAATTGCAGCTTTGGGTGCTAAACTTAACACG
>AB458227
ACAACGCACTATCTATTCATAGTAGTAGTTGCTGTAAATAGCACACTATTGACTATTAATGCTGGAGACTATATCTTCTACACCGATTGGGCATGGACGTCATTCGTCGTATTCTCTATCTCTCAATCGACAATGCTTGTGGTGGGGGCGATATACTATATGCTGTTTACAGGCGTGCCGGGTACCGCTACTTAT---TATGCAACCATTATGACGATTTATACATGGGTTGCAAAAGGCGCCTGGTTT---GCATTAGGCTACCCATACGACTTCGTTACAGTACCAATCTGGATACCT---TCGGCAATGTTATTAGACCTGACGTATTGGGCGACTAGAAGGAACAAACATGCTGCCATAATAATTGGCGGAACGCTAGTAGGTCTATCGCTTCCGATGTTCAATATGATCAACCTTTTATTGATCAGAGATCCATTAGAGGTAGCCTTCAAGTATCCACGTCCTACACTACCGCCATATATGACTCCCATTGAGCCTCAGGTAGGAAAGTTTTACAATAGTCCTGTAGCCTTAGGAGCAGGCGCATCAGCAGTGCTATCAGTACCAATTGCAGCTTTGGGTGCTAAACTTAACACG
>AB458229
ACAACGCACTATCTGTTCATAGTAGTAGTTGCTGTAAACAGCACACTATTGACTATTAATGCTGGAGACTATATCTTCTACACTGACTGGGCATGGACTTCATTCGTGGTATTTTCTATCTCTCAATCGACAATGCTTGTGGTGGGGGCAATCTACTATATGCTGTTTACGGGCGTGCCGGGTACCGCTACTTAT---TATGCAACCATTATGACGATATATACATGGGTTGCAAAAGGCGCCTGGTTC---GCATTAGGCTACCCATACGACTTCGTCACAGTGCCTATCTGGATACCC---TCGGCAATGTTATTAGACTTGACTTATTGGGCGACTAGGAGGAATAAGCATGCTGCTATAATAATTGGCGGAACGCTAGTAGGATTATCTCTTCCAATGTTCAATATGATCAATCTTTTACTGATCAGAGATCCATTAGAGGTAGCCTTCAAATATCCCCGTCCGACATTGCCGCCATACATGACTCCGATTGAACCTCAGGTAGGTAAATTCTACAATAGTCCTGTTGCCTTAGGAGCAGGCGCAGGAGCAGTGCTATCCGTGCCAATTGCTGCATTGGGTGCTAAACTAAACACG
>AB465037
ACAACGCACTATTTGTTCATAGTAGTCGTTGCTGTCAACAGCACGCTGCTAACCATCAACGCAGGAGACTATATCTTCTACACAGACTGGATGTGGACCTCCTTCGTAGTATTCTCGATCTCGCAATCGACCATGCTCGTTGTGGGTGCGATATACTACATGCTCTTCACAGGAGTACCTGGTACAGCCACATAC---TACGCCACAATCATGACAATCTACACATGGGTCGCAAAGGGTGCATGGTTC---GCACTGGGCTATCCGTACGACTTCATTGTAGTTCCAATTTGGATACCT---TCAGCAATGCTGTTGGATCTCGCATACTGGGCTACAAGGCGGAACAAGCACGCTGCAATCATCATTGGCGGTTCACTAGTTGGCCTATCACTCCCGCTGTTCAACATGGTCAACCTGCTGCTCGTGAGGGATCCACTCGAAGTGGCATTCAAGTATCCTAGACCAACACTACCAGCATACATGACTCCAATCGAGCCTCAGGTAGGTAAGTTCTACAACAGTCCGGTAGCGCTAGGTTCAGGTGCAGGAGCAGTACTGTCCGTCCCGATCGCTGCGTTAGGTGCAAAGCTTAACACG
>AB465038
ACAACGCACTATTTGTTCATAGTAGTCGTTGCTGTCAACAGCACGCTGCTAACCATCAACGCAGGAGACTATATCTTCTACACAGACTGGATGTGGACCTCCTTCGTAGTATTCTCGATCTCGCAATCGACCATGCTCGTTGTGGGTGCGATATACTACATGCTCTTCACAGGAGTACCTGGTACAGCCACATAC---TACGCCACAATCATGACAATCTACACATGGGTCGCAAAGGGTGCATGGTTC---GCACTGGGCTATCCGTACGACTTCATTGTAGTTCCAATTTGGATACCT---TCAGCAATGCTGTTGGATCTCGCATACTGGGCTACAAGGCGGAACAAGCACGCTGCAATCATCATTGGCGGTTCACTAGTTGGCCTATCACTCCCGCTGTTCAACATGGTCAACCTGCTGCTCGTGCGGGATCCACTCGAAGTGGCATTCAAGTATCCTAGACCAACACTACCAGCATACATGACTCCAATCGAGCCTCAGGTAGGTAAGTTCTACAACAGTCCGGTAGCGCTAGGTTCAGGTGCAGGAGCAGTACTGTCCGTCCCGATCGCTGCGTTAGGTGCAAAGCTTAACACG
>AB525378
TGTACGCACTACTTATTCATAGTAGTCGTTGCAGTCAACTCAACCCTGCTTACAATCAACGCAGGAGACTACATCTTCTACACTGACTGGGCATGGACTTCATTTGTCGTGTTCTCAATATCACAGACATTGATGTTAGTCGTAGGTGCAACTTACTATCTAACATTCACTGGAGTTCCAGGAACCGCAACGTAC---TACGCGCTTATTATGACCGTGTATACATGGATCGCAAAAGGCGCATGGTTC---GCACTAGGTTACCCATATGACTTCATTGTTACACCAGTTTGGTTGCCA---TCAGCAATGTTGCTTGATCTGGCATACTGGGCAACAAAGAAGAACAAGCACTCACTGATACTCTTCGGTGGTGTACTGTGTGGAATGTCACTGCCATTGTTCAACATGGTCAATCTAATTACCGTGGCTGATCCATTGGAGACTGCATTCAAATATCCAAGACCAACTTTGCCTCCATACATGACTCCTATAGAACCCCAAGTGGGCAAATTCTATAACAGTCCAGTTGCACTCGGTGCAGGCGCAGGTGCTGTATTAGCATGTACCTTCGCCGCTCTCGGATGTAAGCTGAACACA
>AB525379
ACAACGCACTACCTGTTCATAGTAGTCGTTGCTGTCAACAGCACGCTGCTAACCATCAACGCAGGTGACTACATCTTCTACACAGACTGGATGTGGACATCCTTCGTGGTATTCTCGGTCTCGCAGTCGACTATGCTCGCTGTGGGTGCGGTATACTACATGTTGTTCACAGGCGTACCTGGCACAGCCACCTAC---TATGCAACAATCATGACCATCTACACATGGGTTGCAAAAGGTGCGTGGTTT---GCACTTGGTTACCCCTACGACTTCGTCGTGGTGCCAGTGTGGATACCA---TCTGCAATGTTGTTGGACCTTACGTACTGGGCAACAAGACGCAACAAGCACGCAGCCATAATCATTGGCGGTACGCTGGTTGGCCTATCCTTCCCGCTGTTCAACATGGTCAACCTGTTGCTGGTCAGGGACCCGCTTGAAGTCGCATTCAAGTATCCTAGACCGACACTGCCTGCGTATATGACGCCAATCGAACCTCAGGTAGGCAAGTTCTACAACTCGCCTGTCGCGCTAGGTTCTGGCGCTGGTGCAGTGCTAACGGTGCCCATGACGGCGTTGGGTGCAAAACTAAACACG
>AB542169
ACAACTCACTATTTATTCATAGTTGTTGTTGCAGTAAATAGTACGTTGCTTACAATCAACGCAGGAGATTATATCTTCTATACTGACTGGGCATGGACATCATTTGTTGTATTTTCAATTTCTCAATCCACAATGCTTGTGGTAGGAGCTATATACTATATGTTGTTTACAGGTGTCCCAGGTACAGCTACGTAT---TATGCAACTATAATGACTATATATACATGGGTTGCCAAAGGTGCATGGTTT---GCATTGGGATATCCATACGATTTTGTCGTGGTTCCTGTTTGGATACCG---TCGGCTATGTTGTTGGATTTGGCATACTGGGCAACAAGAAGGAACAAACACGCGGCTATATTGATCGGTGGTGTATTGGTAGGAATGTCGCTGCCACTGTTTAATATGATCAACTTGTTACTAGTTGCCGACCCCTTGGAAATGGCATTCAAGTATCCTAGACCCACGTTACCTCCATACATGACTCCAATTGAACCCCAAGTAGGAAAGTTCTATAACAGTCCTGTCGCGTTAGGTGCCGGTGCAGGAGCGGTACTTTGTGTCCCCATAGCGGCTTTGGGTGCTAAACTCAATACA
>AB542175
ACAACGCACTATTTGTTCATAGTAGTCGTTGCTGTCAACAGCACGCTGCTAACCATCAACGCAGGAGACTATATCTTCTACACAGACTGGATGTGGACCTCCTTCGTAGTATTCTCAATCTCGCAATCGACCATGCTCGTTGTGGGTGCGATATACTACATGCTCTTCACAGGAGTACCAGGAACTGCCACATAC---TACGCCACAATCATGACAATCTACACATGGGTCGCAAAGGGTGCATGGTTC---GCACTGGGCTATCCGTACGACTTCATTGTAGTCCCGATCTGGATACCT---TCGGCAATGCTGTTGGATCTCACATACTGGGCTACAAGACGGAACAAGCACGCTGCAATCATCATTGGCGGTTCACTAGTTGGCCTGTCACTTCCGCTGTTCAACATGGTCAACCTGCTGCTCGTCAGGGATCCACTCGAAGTGGCATTCAAGTATCCTAGACCAACACTACCAGCATACATGACTCCAATCGAGCCCCAGGTGGGTAAGTTCTACAACAGTCCGGTAGCGCTAGGTTCAGGTGCAGGAGCAGTACTGTCCGTCCCGATCGCTGCGTTGGGTGCAAAGCTTAACACG
>AB545941
TGTACTCACTACTTATTCATAGTAGTGGTAGCAGTCAACTCGACCTTGTTGACAATCAACGCAGGAGACTACATCTTCTATACTGACTGGATGTGGACATCTTATGTGATATTTACCCTATCACAATCATTGATGCTCGCAGTCGGTGCAGCATACTACCTTACGTTCACTGGCGTTCCAGGAACAGCAACATAC---TATGCACTAATAATGACAGTGTATACTTGGATTGCAAAAGGTGCGTGGTTC---TCCTTAGGATATCCATACAGCTTCGTCGTTGTGCCAATGTGGATTCCA---TCTGCAATATTGATGGATTTGGCATATTGGGCAACAAAGAGAAACAAACACTCTTTGATCCTGATAGGCGGTGTACTCTGTGGAATGTCTATGTCGTTGTTCAACATGATCAATCTAATCACAATAGATGATCCTCTTGAGACTGCTTTCAAATACCCAAGAACCACATTGCCTCCATACATGACTCCAATAGAACCCCAAGTAGGAAAGTTCTATGATAGTCCCGTCGCGTTAGGTGCAGGCGCTAGTGCAGTTTTGACAGTAACAATGACTGCATTGGGTTGCAAATTAACAACA
>AB545942
TGTACTCACTACTTATTCATAGTAGTGGTAGCAGTCAACTCGACCTTGTTGACAATCAACGCAGGAGACTACATCTTCTATACTGACTGGATGTGGACATCTTATGTGATATTTACTCTATCACAATCATTGATGCTCGCAGTCGGTGCAGCATACTACCTTACGTTCACTGGCGTTCCAGGAACAGCAACATAC---TATGCACTAATAATGACAGTGTATACTTGGATTGCAAAAGGTGCGTGGTTC---TCCTTAGGATATCCATACAGCTTCGTCGTTGTGCCAATGTGGATTCCA---TCTGCAATATTGATGGATTTGGCATATTGGGCAACAAAGAGAAACAAACACTCTTTGATCCTGATAGGCGGTGTACTCTGTGGAATGTCTATGTCGTTGTTCAACATGATCAATCTAATCATAATAGATGATCCTCTTGAGACTGCTTTCAAATACCCAAGAACCACATTGCCTCCATACATGACTCCAATAGAACCCCAAGTAGGAAAGTTCTATGATAGTCCCGTCGCGCTAGGTGCAGGTGCTAGTGCAGTTTTGACAGTAACGATGACTGCATTGGGAACCAAGCTTACAACA
>AB545943
ACAACCCACTATCTGTTCATTGTTGTAGTTGCTGTCAATAGCACGCTGCTAACAATTAATGCAGGAGACTACATCTTCTACACCGACTGGGCTTGGACATCCTTTGTAATATTCTCGATTTCACAATCGACTATGCTTGCAGTAGGAGCTGTCTATTACTTGCTCTTCACAGGTGTTCCAGGTACAGCCACGTAT---TACGCAACTATTATGACTATCTATACATGGGTTGCGAAGGGTGCGTGGTTT---GCATTAGGATACCCATATGACTTCGTTGCGGTGCCGGTATGGATACCT---TCAGCCATGTTGTTAGACCTCACGTACTGGGCTACGAGGCGCAATAAGCACATGTTAATCCTCGTCGGCGGCACGTTAGTTGGTCTATCACTTCCGTTATTCAACATGATCAACCTGCTGTTGGTGCGAGATCCACTTGAAGTCGCATTCAAGTATCCTAGACCTACGTTGCCACCTTACATGACGCCAATTGAGCCTCAGGTCGGCAAGTTCTATAACAGTCCTGTTGCCTTGGGAAGTGGTGCTTCAGCAGTGTTAACTGTGCCTATAGCAGCTTTAGGGGCTAAGCTGAATACT
>AB545944
ACAACGCACTATCTATTCATAGTCGTAGTTGCAGTAAACAGCACTCTATTGACAATTAATGCAGGGGACTATATCTTCTACACGGACTGGGCATGGACTTCATTTGTAGTATTTTCGATTTCACAATCGACTATGCTTGCAGCAGGGGCCATCTACTATATGCTCTTTACAGGTGTTCCAGGAACCGCTACATAC---TATGCAACCATCATGACTATCTACACATGGGTTGCAAAGGGCGCGTGGTTT---GCATTAGGATACCCAATGGACTTCGTAACAGTACCAATATGGATACCT---TCGGCAATGTTGTTGGATCTTACATATTGGGCTACAAGGCGCAATAAGCACGCTGCCATAATTATTGGTGGAACTCTAATTGGCCTTTCCCTCCCAATGTTCAACATGATAAACCTATTGCTGATACGGGACCCGCTGGAGATTGCATTTAAGTATCCAAGACCCACACTTCCTCCTTATATGACACCAATTGAGCCCCAGGTCGGTAAATTCTACAACAGTCCTGTAGCATTGGGATCGGGTGCAGGAGCAGTACTAACAGTGCCTATAGCGGCATTAGGTGCAAAACTTAACACG
>AB545945
ACAACCCACTATCTGTTCATTGTTGTAGTTGCTGTCAATAGCACGCTGCTGGCAATTAATGCAGGAGACTACATATTCTACACCGACTGGGCTTGGACATCCTTTGTAATATTTTCGATTTCACAATCGACTATGCTTGCAGTAGGAGCTGTCTATTACTTGCTCTTCACAGGAGTTCCAGGAACAGCCACGTAT---TGCGCAACCATTATGACTATCTATACTTGGGTTGCAAAGGGTGCGTGGTTT---GCATTGGGATACCCATATGACTTCGTCGCAGTGCCGGTATGGATTCCT---TCAGCCATGTTATTGGACCTTACGTACTGGGCTACGCGGCGGAATAAGCACATGCTAATACTCGTCGGCGGCACATTAGTTGGTCTATCGCTTCCGTTATTCAATATGATCAACCTGCTGTTAGTCCGAGATCCATTGGAGGTGGCATTCAAGTATCCTAGACCCACATTGCCACCTTATATGACGCCAATAGAGCCTCAGGTCGGAGAGTTCTATAACAGTCCCGTAGCCTTGGGAGCTGGTGCTTCTGCAGTGTTAACTGTGCCTATAGCAGCATTGGGTGCTAAATTGAATACG
>AB545946
ACAACCCACTATCTGTTCATTGTTGTAGTTGCTGTCAATAGCACGCTTCTGACAATTAATGCGGGAGACTACATATTCTACACCGACTGGGCTTGGACATCCTTTGTAATATTTTCGATTTCACAATCGACTATGCTTGCAGTAGGAGCTGTCTATTACTTGCTCTTCACAGGAGTTCCAGGAACGGCCACGTAT---TACGCAACCATTATGACTATCTATACTTGGGTTGCGAAGGGTGCGTGGTTT---GCATTGGGATACCCATATGACTTCGTTGCGGTGCCGGTATGGATTCCT---TCAGCCATGTTGTTGGACCTTACGTACTGGGCTACGCGGCGGAATAAGCACATGCTAATACTCGTAGGCGGCACATTAGTTGGTCTATCGCTTCCGTTATTCAATATGATCAACCTGCTGTTAGTCCGAGATCCATTGGAGGTGGCATTCAAGTATCCTAGACCCACATTGCCACCTTATATGACGCCAATTGAGCCTCAGGTCGGAAAGTTCTATAACAGTCCCGTAGCATTGGGTTCGGGAGCTTCCGCAGTGTTAACTGTGCCTATAGCAGCGTTGGGTGCTAAATTGAATACG
>AB545947
ACAACCCACTATCTGTTCATTGTTGTAGTTGCTGTCAATAGCACGCTGCTGACAATTAATGCAGGAGACTACATATTCTACACCGACTGGGCTTGGACATCCTTTGTAATATTTTCGATTTCACAATCGACTATGCTTGCAGTAGGAGCTGTCTATTACTTGCTCTTCACAGGAGTTCCAGGAACAGCCACGTAT---TACGCAACCATTATGACTATCTATACTTGGGTTGCAAAGGGTGCGTGGTTT---GCATTGGGATACCCATATGACTTCGTTGCGGTGCCGGTATGGATTCCT---TCAGCCATGTTGTTGGACCTTACGTACTGGGCTACGCGGCGGAATAAGCACATGCTAATACTCGTCGGCGGCACATTAGTTGGTCTATCGCTTCCGTTATTCAACATGATCAACCTGCTGTTAGTGCGAGATCCATTGGAGGTGGCATTCAAGTATCCTAGACCCACATTGCCGCCTTATATGACGCCAATTGAGCCTCAGGTCGGAAAGTTCTATAACAGTCCCGTAGCGTTGGGTTCGGGAGCTTCTGCAGTGTTAACTGTGCCCATAGCAGCATTGGGCGCTAAATTGAATACG
>AB545949
ACAACGCACTACCTATTCATAGTAGTCGTTGCTGTCAACAGCACGCTGCTAACCATCAACGCAGGAGACTACATCTTCTACACGGATTGGGAGTGGACATCCTTCGTGGTATTCTCGGTCTCGCAGTCGACTATGCTCGCTGTGGGTGCGATATACTACATGTTGTTCACAGGCGTTCCTGGGACTGCGACATAC---TATGCAACAATCATGACCATCTACACATGGGTTGCAAAGGGTGCATGGTTC---GCACTTGGATACCCCTACGACTTCATCGTGGTGCCAGTGTGGATTCCG---TCGGCAATGCTTCTTGACCTCACGTACTGGGCGACAAGACGCAACAAGCACGCTGCCATCATCATTGGTGGTACGCCGGTTGGCCTCTCATTCCCGCTGTTCAACATGGTCAACCTGTTGCTCGTCAGAGACCCACTCGAGGTGGCCTTCAAGTATCCAAGACCGACGCTGCCAGCGTACATGACGCCTATAGAGCCTCAGGTAGGTAAGTTCTACAACTCGCCTGTCGCCCTGGGTTCAGGTGCTGGTGCAGTGCTAACGGTGCCCATTGCCGCGTTGGGTGCGAAACTTAACACG
>AB545950
ACAACGCACTACCTATTCATAGTAGTCGTTGCTGTCAACAGCACGCTGCTAACCATCAACGCAGGAGACTACATCTTCTACACTGATTGGGAGTGGACATCCTTCGTGGTATTCTCGATCTCGCAGTCGACTATGCTCGCTGTGGGTGCGATATACTACATGTTGTTCACAGGCGTTCCGGGGACTGCAACATAC---TATGCAACAATCATGACCATCTACACATGGGTTGCAAAGGGTGCATGGTTC---GCACTTGGATACCCCTATGACTTCATCGTGGTGCCAGTGTGGATTCCG---TCGGCAATGCTTCTAGACCTCACGTACTGGGCGACAAGACGCAACAAGCACGCTGCCATCATCATTGGCGGTACGCTGGTTGGCCTCTCATTCCCGCTGTTCAACATGGTCAACCTGTTGCTCGTCAGAGACCCACTCGAGGTGGCCTTCAAGTATCCAAGACCGACGCTGCCAGCGTACATGACGCCCATAGAGCCTCAGGTAGGCAAGTTCTACAACTCGCCTGTCGCCCTAGGTTCAGGTGCTGGTGCAGTGCTAACGGTGCCCATTGCTGCGTTGGGTGCGAAACTTAACACG
>AB545951
ACAACGCACTACCTATTCATAGTAGTCGTTGCTGTCAACAGCACGCTGCTAACCATCAACGCAGGAGACTACATCTTCTACACTGATTGGGAGTGGACATCCTTCGTAGTATTCTCGATCTCGCAGTCGACTATGCTCGCTGTGGGTGCGATATACTACATGTTGTTCACAGGCGTTCCGGGGACTGCAACATAC---TATGCAACAATCATGACCATCTACACATGGGTTGCAAAGGGTGCATGGTTC---GCACTTGGGTACCCCTACGACTTCATCGTGGTGCCAGTGTGGATTCCG---TCGGCAATGCTTCTAGACCTCACGTACTGGGCGACAAGACGCAACAAGCACGCTGCCATCATCATTGGCGGTACGCTGGTTGGCCTCTCATTCCCGCTGTTCAACATGGTCAACCTGTTGCTCGTCAGAGACCCACTCGAGGTGGCCTTCAAGTATCCAAGACCGACGCTGCCAGCGTACATGACGCCTATAGAGCCTCAGGTAGGTAAGTTCTACAACTCGCCTGTCGCCCTGGGTTCAGGTGCTGGTGCAGTGCTAACGGTGCCCATTGCTGCGTTGGGTGCGAAACTTAACACG
>AB545952
ACAACGCACTACCTATTCATAGTAGTCGTTGCTGTCAACAGCACGCTGCTAACCATCAACGCAGGAGACTACATCTTCTACACTGATTGGGAGTGGACATCCTTCGTAGTAATCTCGATCTCGCAGTCGACTATGCTCGCTGTGGGTGCGATATACTACATGTTGTTCACAGGCGTTCCGGGGACTGCAACATAC---TATGCAGCAATCATGACCATCTACACATGGGTTGCAAAGGGTGCATGGTTC---GCACTTGGATACCCCTACGACTTCATCGTGGTGCCAGTGTGGATTCCG---TCGGCAATGCTTCTAGACCTCACGTACTGGGCGACAAGACGCAATAAGCACGCTGCCATCATCATTGGCGGTACGCTGGTTGGCCTCTCATTCCCGCTGTTCAACATGGTCAACCTGTTGCTCGTCAGAGACACACTCGAGGTGGCCTTCAAGTATCCAAGACCGACGCTGCCAGCGTACATGACGCCCATAGAGCCTCAGGTAGGGAAGTTCTACAACTCGCCTGTCGCCCTGGGTTCAGGTGCTGGTGCAGTGCTAACGGTGCCCATTGCTGCGTTGGGTGCGAAACTTAACACG
>AB545953
ACAACCCACTACCTATTCATTGTTGTAGTTGCTGTCAATAGCACGCTGCTGACAATTAATGCAGGAGACTACATATTCTACACCGACTGGGCTTGGACATCCTTTGTAGTATTCTCGATATCACAATCGACCATGCTTGCAGTAGGAGCTGTCTATTACTTGCTCTTCACAGGAGTGCCAGGAACGGCCACGTAT---TACGCAACCATCATGACCATCTATACATGGGTTGCAAAAGGTGCGTGGTTT---GCTTTGGGATATCCGTATGACTTCGTTGCAGTGCCAGTTTGGATACCT---TCAGCCATGTTGTTGGACCTTACGTATTGGGCCACGAGGCGGAATAAGCACATGCTTATACTTGTTGGCGGTACGTTGTGCGGTCTATCACTTCCGTTGTTCAACATGATCAACTTACTCCTAGTACGGGATCCATTGGAAATCGCATTTAAGTATCCTAGACCCACATTACCACCTTACATGACGCCCATAGAACCTCAGGTCGGAAAGTTCTACAATAGTCCCGTAGCACTGGGTTCGGGAGCTTCTGCTGTACTGACTGTACCTATCGCAGCCTTGGGCGCTAAACTGAACACG
>AB545954
ACAACCCACTACCTATTCATTGTTGTAGTTGCTGTCAATAGCACGCTGCTGACAATTAATGCAGGAGACTACATATTCTACACCGACTGGGCTTGGACATCCTTTGTAGTATTCTCGATATCACAATCAACCATGCTTGCAGTAGGAGCTGTCTATTACTTGCTCTTCACAGGAGTGCCAGGAACGGCCACGTAT---TACGCAACCATCATGACCATCTATACATGGGTTGCAAAAGGTGCGTGGTTT---GCTTTGGGATATCCGTATGACTTCGTTGCGGTGCCAGTTTGGATACCT---TCAGCCATGTTGTTGGACCTTACGTATTGGGCCACGAGGCGGAATAAGCACATGCTTATACTTGTTGGCGGTACGTTGTGCGGTCTATCACTTCCGTTGTTCAACATGATCAACTTACTCCTAGTACGGGACCCATTGGAAATCGCATTTAAGTATCCTAGACCCACATTACCACCTTACATGACGCCCATAGAACCTCAGGTCGGAAAGTTCTACAATAGTCCCGTAGCACTGGGTTCGGGAGCTTCTGCTGTACTGACTGTACCTATCGCAGCCTTGGGCGCTAAACTGAACACG
>AB545955
ACAACGCACTACCTATTCATAGTAGTCGTTGCTGTCAACAGCACGCTGCTAACCATCAACGCAGGAGACTACATCTTCTACACTGATTGGGAGTGGACATCCTTCGTGGTATTCTCGGTCTCGCAGTCGACTATGCTCGCTGTGGGTGCGATATACTACATGTTGTTCACAGGCGTTCCGGGGACTGCAACATAC---TATGCAACAATCATGACCATCTATACATGGGTTGCAAAGGGTGCATGGTTC---GCACTTGGATACCCCTACGACTTCATCGTGGTGCCAGTGTGGATTCCG---TCGGCAATGCTTCTAGACCTCACGTACTGGGCGACAAGACGCAACAAGCACGCTGCCATCATCATTGGCGGTACGCTGGTTGGCCTCTCATTCCCGCTGTTCAACATGGTCAACCTGTTGCTCGTCAGAGACCCACTCGAGGTGGCCTTCAAGTATCCAAGACCGACGCTGCCAGCATACATGACGCCTATAGAGCCTCAGGTAGGTAAGTTCTACAACTCGCCTGTCGCCCAGGGTTCAGGTGCTGGTGCAGTGCTAACGGTGCCCATTGCCGCGTTGGGTGCGAAACTTAACACG
>AB545956
ACAACGCACTACCTATTCATAGTAGTCGTTGCTGTCAACAGCACGCTGCTAACCATCAACGCAGGAGACTACATCTTCTACACTGATTGGGAGTGGACATCCTTCGTGGTATTCTCGATCTCGCAGTCGACTATGCTCGCTGTGGGTGCGATATACTACATGTTGTTCACAGGCGTTCCGGGGACTGCAACATAC---TATGCAACAATCATGACCATCCACACATGGGTTGCAAAGGGTGCATGGTTC---GCACTTGGATACCCCTATGACTTCATCGTGGTGCCAGTGTGGATTCCG---TCGGCAATGCTTCTAGACCTCACGTACTGGGCGACAAGACGCAACAAGCACGCTGCCATCATTATTGGCGGTACGCTGGTTGGCCTCTCATTCCCGCTGTTCAACATGGTCAACCTGTTGCTCGTCAGAGACCCACTCGAGGTGGCCTTCAAGTATCCAAGACCGACGCTGCCAGCGTACATGACGCCTATAGAGCCTCAGGTAGGTAAGTTCTACAACTCGCCTGTCGCCCTGGGTTCAGGTGCTGGTGCAGTGCTAGCGGTGCCCATTGCTGCGTTGGGTGCGAAACTTAACACG
>AB545957
ACAACGCACTACCTATTCATAGTAGTCGTTGCTGTCAACAGCACGCTGCTAACCATCAACGCAGGAGACTACATCTTCTACACGGATTGGGAGTGGATATCCTTCGTGGTATTCTCGGTCTCGCAGTCGACTATGCTCGCTGTGGGTGCGATATACTACATGTTGTTCACAGGCGTTCCTGGGACTGCGACATAC---TATGCAACAATCATGACCATCTACACATGGGTTGCAAAGGGTGCATGGTTC---GCACTTGGATACCCCTACGACTTCATCGTGGTGCCAGTGTGGATTCCG---TCGGCAATGCTTCTAGACCTCACGTACTGGGCGACAAGACGCAACAAGCACGCTGCCATCATCATTGGCGGTACGCTGGTTGGCCTCTCATTCCCGCTGTTCAACATGGTCAACCTGTTGCTCGTCAGAGACCCACTCGAGGTGGCCTTCAAGTATCCAAGACCGTCGCTGCCAGCATACATGACGCCTATAGAGCCTCAGGTAGGTAAGTTCTACAACTCGCCTATCGCCCTGGGTTCAGGTGCTGGTGCAGTGCTAACGGTGCCCATTGCCGCGTTGGGTGCGAAACTTAACACG
>AB545959
ACAACCCACTATCTGTTCACTGTTGTAGTTGCTGTCAATAGCACGCTGCTGACAATTAATGCGGGAGACTACATATTCTACACCGACTGGGCTTGGACATCCTTTGTAATATTTTCGATTTCGCAATCGACTATGCTTGCAGTAGGAGCTGTCTATTACTTGCTCTTCACAGGAGTTCCAGGAACAGCCACGTAT---TACGCAACCATTATGACTATCTATACTTGGGTTGCAAAGGGTGCGTGGTTT---GCATTGGGATACCCATATGACTTCGTTGCGGTGCCGGTATGGATTCCT---TCAGCCATGTTGTTGGACCTTACGTACTGGGCTACGCGGCGGAATAAGCACATGCTAATACTCGTCGGCGGCACATTAGTTGGTCTATCGCTTCCGTTATTCAACATGATCAACCTGCTGTTAGTGCGAGATCCATTGGAGGTGGCATTCAAGTATCCTAGACCCACATTGCCACCTTATATGACGCCAATCGAGCCTCAGGTCGGAAAGTTCTATAACAGTCCCGTGGCCTTGGGAGCTGGTGCTTCTGCAGTGTTAACTGTGCCTATAGCAGCATTGGGTGCTAAATTGAATACG
>AB545960
ACAACCCACTACCTATTCATTGTTGTAGTTGCTGTCAATAGCACATTGCTGACAATCAATGCAGGAGACTACATATTCTACACCGATTGGGCTTGGACATCCTTTGTAGTATTCTCGATATCACAATCGACCATGCTTGCAGTAGGAGCTGTCTACTATTTGCTCTTCACAGGAGTGCCGGGAACTGCCACGTAT---TATGCAACCATCATGACCATCTATACATGGGTTGCAAAGGGTGCGTGGTTT---GCTTTGGGATACCCGTATGACTTCGTTGCGGTGCCAGTGTGGATACCT---TCAGCCATGTTGTTAGACCTTACGTATTGGGCTACGAGACGGAATAAGCACATGCTTATACTTGTTGGCGGTACGTTGTGCGGTCTATCACCTCCGTTGTTCAACATGATTAACTTGCTGCTAGTAAGAGACCCATTGGAAGTTGCATTCAAGTATCCTAGACCCACATTGCCGCCTTATATGACGCCAATAGAGCCTCAGGTCGGTAAGTTCTACAACAGTCCCGTAGCGTTGGGTTCGGGAGCTTCTGCAGTCTTGACTGTACCTATCGCAGCCTTAGGTGCTAAACTGAACACG
>AB545961
ACAACGCACTATCTGTTCATTGTTGTGGTTGCTGTCAATAGCACATTGCTGACAATCAATGCAGGAGACTACATATTCTACACCGATTGGGCTTGGACATCCTTTGTAGTATTCTCGATATCACAATCGACCATGCTTGCAGTAGGAGCTGTCTACTATTTGCTCTTCACAGGAGTGCCGGGAACTGCCACGTAT---TATGCAACCATCATGACCATCTATACATGGGTTGCAAAGGGTGCGTGGTTT---GCTTTGGGATACCCGTATGACTTCGTTGCGGTGCCAGTGTGGATACCT---TCAGCCATGTTGTTAGACCTTACGTATTGGGCTACGAGACGGAATAAGCACATGCTTATACTTGTTGGCGGTACGTTGTGCGGTCTATCACTTCCGTTGTTCAACATGATTAACTTGCTGCTAGTAAGAGACCCATTGGAAGTTGCATTCAAGTATCCTAGACCCACATTGCCGCCTTATATGACGCCAATAGAGCCTCAGGTCGGTAAGTTCTACAACAGTCCCGTAGCGTTGGGTTCGGGAGCTTCTGCAGTCTTGACTGTACCTATCGCAGCCTTAGGTGCTAAACTGAACACG
>AB545962
ACAACGCACTACCTATTCATAGTAGTCGTTGCTGTCAACAGCACGCTGCTAACCATCAACGCAGGAGACTACATCTTCTACACTGATTGGGAGTGGACATCCTTCGTGGTATTCTCGATCTCGCAGTCGACTATGCTCGCTGTGGGTGCGATATACTACATGTTGTTCACAGGCGTTCCGGGGACTGCAACATAC---TATGCAACAATCATGACCATCTACACATGGGTTGCAAAGGGTGCATGGTTC---GCACTTGGATACCCCTATGACTTCATCGTGGTGCCAGTGTGGATTCCG---TCGGCAATGCTTCTAGACCTCACGTACTGGGCGACAAGACGCAACAAGCACGCTGCCATCATTATTGGCGGTACGCTGGTTGGCCTCTCATTCCCGCTGTTCAACATGGTCAACCTGTTGCTCGTCAGAGACCCACTCGAGGTGGCCTTCAAGTATCCAAGACCGACGCTGCCAGCGTACATGACGCCCATAGAGCCTCAGGTAGGGAAGTTCTACAACTCGCCTGTCGCCCTGGGTTCAGGTGCTGGTGCAGTGCTAACGGTGCCCATTGCTGCGTTGGGTGCGAAACTTAACACG
>AB550804
TGTACTCACTACTTGTTCATAGTAGTGGTTGCAGTAAACTCTACCCTGCTAACAATTAACGCAGGAGACTACATCTTCTACACTGACTGGGCCTGGACTTCGTTTGTAATATTCTCAATATCACAATCGTTGATGTTGGTAGTTGGCGCATGCTACTATCTCACATTTACGGGAGTCCCAGGAACAGCAACGTAT---TATGCGTTGATAATGACCGTCTACACATGGGTAGCAAAAGGTGCATGGTTT---GCACTCGGATACCCATATGACTTCATTGTAACACCAGTTTGGCTACCG---TCGGCAATGTTGCTTGACCTGGCATACTGGGCGACAAAGAAGAACAAGCACTCACTGATTCTATTCGGTGGTGTGATGTGTGGAATGTCATTGCCGTTGTTTAACATGGTCAACCTCATCACTGTGGCTGATCCATTAGAGACTGCATTCAAATATCCAAGACCAACGCTCGCTCCATATATGACACCAATAGAACCTGCGGTAGGCAAGTTCTATAACAGTCCAGTCGCATTAGGTGCCGGTGCAGGTGCTGTATTATCAGTAACCATGGCCGCGCTAGGATGTAAGCTGAACACG
>AB550805
TGTACTCACTACTTGTTCATAGTAGTGGTTGCAGTAAACTCTACCCTGCTAACAATTAACGCAGGGGACTACATCTTCTACACTGACTGGGCCTGGACTTCGTTTGTAATATTCTCAATATCACAATCGTTGATGTTGGTAGTTGGCGCATGCTACTATCTCACATTTACGGGAGTCCCAGGAACAGCAACGTAT---TATGCGTTGATAATGACCGTCTACACATGGGTAGCAAAAGGTGCATGGTTT---GCACTCGGATACCCATATGACTTCATTGTAACACCAGTTTGGCTACCG---TCGGCAATGTTGCTTGACCTGGCATACTGGGCGACAAAGAAGAACAAGCACTCACTGATTCTATTCGGTGGTGTGATGTGTGGAATGTCATTGCCGTTGTTTAACATGGTCAACCTCATCACTGTGGCTGATCCATTAGAGACTGCATTCAAATATCCAAGACCAACGCTCGCTCCATATATGACACCAATAGAACCTGCGGTAGGCAAGTTCTATAACAGTCCAGTCGCATTAGGTGCCGGTGCAGGTGCTGTATTATCAGTAACCATGGCCGCGCTAGGATGTAAGCTGAACACG
>AB576775
TGTACTCACTACTTATTCATAGTAGTGGTAGCAGTCAACTCGGCCTTGTTGACAATCAACGCAGGAGACTACATCTTCTATACTGACTGGATGTGGACATCTTATGTGATATTTACTCTATCACAATCATTGATGCTCGCAGTCGGTGCAGCATACTACCTTACGTTCACTGGCGTTCCAGGAACAGCAACATAC---TATGCACTAATTATGACAGTGTGTACTTGGATTGCAAAAGGTGCGTGGTTC---TCCTTAGGATATCCGTACAGTTTCATCGTGGTACCAATGTGGATTCCA---TCGGCAATACTGATGGATTTGGCATATTGGGCAACAAAGAGAAACAAACACTCTTTGATCCTAATAGGCGGTGTACTCTGTGGCATGTCAATGTCGTTGTTCAACATGATCAATCTAATCACAATAGATGATCCTCTTGAGACTGCTTTCAAATACCCAAGAACCACATTGCCTCCATACATGACTCCAATAGAACCCCAAGTAGGAAAGTTCTATGATAGTCCCGTCGCGTTGGGTGCAGGCGCTAGTGCAGTTTTGACAGTAACAATGACTGCATTGGGTTGCAAACTAACAACA
>AB576776
TGTACTCACTACTTATTCATAGTAGTGGTAGCAGTCAACTCGACCTTGTTGACAATCAACGCAGGAGACTACATCTTCTATACTGACTGGATGTGGACATCTTATGTGATATTTACTCTATCACAATCATTGATGCTCGCAGTCGGTGCAGCATACTACCTTACGTTCACTGGCGTTCCAGGAACAGCAACATAC---TATGCACTAATTATGACAGTGTATACTTGGATTGCAAAAGGTGCGTGGTTC---TCCTTAGGATATCCGTACAGTTTCATCGTGGTACCAATGTGGATTCCA---TCGGCAATACTGATGGATTTGGCATATTGGGCAACAAAGAGAAACAAACACTCTTTGATCCTAATAGGCGGTGCACTCTGTGGCATGTCAATGTCGTTGTTCAACATGATCAATCTAATCACAATAGATGATCCTCTTGAGACTGCTTTCAAATACCCAAGAACCACATTGCCTCCGTACATGACTCCAATAGAACCCCAAGTAGGAAAGTTCTATGATAGTCCCGTCGCGTTGGGTGCAGGCGCTAGTGCAGTTTTGACAGTAACAATGACTGCATTGGGTTGCAAACTAACAACA
>AB576777
TGTACTCACTACTTATTCATAGTAGTGGTAGCAGTCAACTCGACCTTGTTGACAATCAACGCAGGAGACTACATCTTCTATACTGACTGGATGTGGACATCTTATGTGATATTTACTCTATCACAATCATTGATGCTCGCAGTCGGTGCAGCATACTACCTTACGTTCACTGGCGTTCCAGGAACAGCAACATAC---TATGCACTAATTATGACAGTGTATACTTGGACTGCAAAAGGTGCGTGGTTC---TCCTTAGGATATCCGTACAGTTTCATCGTGGTACCAATGTGGGTTCCA---TCGGCAATACTGATGGATTTGGCATATTGGGCAACAAAGAGAAACAAACACTCTTTGATCCTAATAGGCGGTGTACTCTGTGGCATGTCAATGTCGTTGTTCAACATGATCAATCTAATCACAATAGATGATCCTCTTGAGACTGCTTTCAAATACCCAAGAACCACATTGCCTCCATACATGACTCCAATAGAACCCCAAGTAGGAAAGTTCTATGATAGTCCCGTCGCGTTGGGTGCAGGCGCTAGTGCAGTTTTGACAGTAACAATGACTGCATTGGGTTGCAAACTAACAACA
>AB576779
TGTACTCACTACTTATTCATAGTAGTGGTAGCAGTCAACTCGACCTTGTTGACAATCAACGCAGGAGACTACATCTTCTATACTGACTGGATGTGGACATCTTATGTGATATTTACTCTATCACAATCATTGATGCTCGCAGTCGGTGCAGCATACTACCTTACGTTCACTGGCGTTCCAGGAACAGCAACATAC---TATGCACTAATTATGACAGCGTATACTTGGATTGCAAAAGGTGCGTGGTTC---TCCTTAGGATATCCGTACAGTTTCATCGTGGTACCAATGTGGATTCCA---TCGGCAATACTGATGGATTTGGCATATTGGGCAACAAAGAGAAACAAACACTCTTTGATCCTAATAGGCGGTGTACTCTGTGGCATGTCAATGTCGTTGTTCAACATGATCAATCTAATCACAATAGATGATCCTCTTGAGACTGCTTTCAAATACCCAAGAACCACATTGCCTCCATACATGACTCCAATAGAACCCCAAGTAGGAAAGTTCTATGATAGTCCCGTCGCGTTGGGTGCAGGCGCTAGTGCAGTTTTGACAGTAACAATGACTGCATTGGGTTGCAAACTAACAACA
>AB583385
TGTACTCACTATTTATTCATAATAGTGGTCGCGGTAAACGGAACTCTGCTTACAATTAATGCCGGTGACTATATTTTCTACACAGATTGGGCCTGGACATCCTTTGTCGTATTCTCAATATCACAAACATTAATGTTAGTGGTAGGAGCATGTTATTATCTAACATTTACAGGCGTTCCAGGGACAGCTACTTAC---TACGCGTTAATTATTACTGTGTATACTTGGGTAGCAAAGGGCGCATGGTTT---GCACTAGGATATCCATATGACTTTGTTGTAACTCCAATATGGTTGCCA---TCGGCAATGCTGTTGGACTTGGCATATTGGGCTACAAAGAGAAACAAGCACTCGTTGATACTGTTTGGCGGTGTGTTAGTTGGAATGTCATTGCCACTGTTTAACATGGTAAACCTGATTACAGTAGCAGATCCACTAGAGACTGCATTCAAGTATCCAAGACCCACATTACCACCATACATGACACCGATAGAACCGCAGGTAGGGAAGTTCTATAACAGTCCTGTCGCGCTTGGTGCAGGTGCTGGTGCAGTGTTGTCCGTTCCTATGGCCGCGTTAGGATGTAAACTAACTACG
>AB583386
AGTACTCACTACTTGTTCATTATAGTAGTTGCGGTAAACGGAACTCTGCTTACAATTAATGCAGGTGACTATATTTTCTACACGGACTGGGCTTGGACTTCGTTTGTAGTATTTTCAATATCACAAACATTGATGCTTACGGTAGACGCAGTGTATTATCTGACATTTACTGGCGTTCCAGGAACAGCAACGTAT---TATGCATTAATCATTACAGTGTATACATGGGTTGCAAAAGGTGCATGGTTT---GCACTCGGATATCCATATGACTTTATCGTTACCCCAATATGGTTGCCA---TCAGCAATGTTGCTTGATCTGGCATATTGGGCTACAAAGAGAAACAAGCACTCACTAATTCTGTTTGGCGGAGTATTGGTAGGAATGTCGCTACCATTGTTTAACATGGTAAATCTGTTATTAGTTGCAGACCCACTAGAAACTGCATTCAAATATCCCCGACCAACATTGCCGCCATATATGACCCCTATAGAACCGCAGGTCGGAAAATTCTATAATAGCCCGGTTGCGCTGGGTGCGGGTGCTGGTGCAGTATTGTCCGTTACGATGGCAGCGCTAGGATGTAAGCTAACAACG
>AB583387
TGTACGCACTACTTGTTCATTATAGTGGTTGCGGTAAACGGAACTCTGCTTACAATTAATGCAGGTGACTACATTTTCTACACTGATTGGGCTTGGACTTCGTTTGTAATATTCTCTATATCTCAAACGTTGATGCTTACTGTAGGAGCTTGTTATTATCTAACATTCACTGGCGTTCCAGGAACAGCTACGTAC---TATGCATTAATCATTACTGTGTATACATGGGTTGCAAAAGGTGCATGGTTT---GCACTCGGATATCCATATGACTTTATCGTTACTCCAGTATGGTTACCG---TCAGCAATGCTGTTGGACTTGGCGTACTGGGCAACAAAACGAAACAAGCACTCGTTGATACTGTTTGGCGGAGTTCTGGTAGGAATGTCATTACCATTGTTCAACATGGTAAACCTGATAACAATAGCAGACCCACTAGAAACGGCATTCAAATATCCAAGACCTACATTGCCACCATACATGACACCGATAGAACCGCAGGTCGGAAAGTTCTATAACAGTCCGGTCGCGCTTGGTGCAGGTGCTGGTGCAGTATTGTCCGTTACTATGGCCGCGTTAGGATGTAAACTAACTACG
>AB583389
TGTACACACTACTTATTCATAATAGTAGTTGCAGTTAACTCAACTCTGTTATCAATTAATGCAGGGGACTACATCTTCTACACCGACTGGGCTTGGACTTCGTTTGTGGTATTCTCAATATCACAAACGTTGATGCTTGTAGTAGGTGCAGTTTATTACCTTACATATACAGGTGTTCCAGGTACAGCGACGTAC---TACGCTCTAATTATGACAGTATACACATGGATAGCAAAAGGTGCATGGTTT---TCACTAGGATATCCATATGACTTCATTGTAACTCCAGTTTGGCTTCCA---TCAGCAATGCTGTTGGACTTGGTATACTGGGCAACAAAGAAGAACAAGCACTCCTTGATACTGTTTGGCGGCGTACTAGTAGGAATGTCATTACCGTTGTTCAATATGATAAACCTGATAACAGTAGCAGACCCACTTGAAACGGCGTTCAAATATCCGAGACCAACATTACCACCATACATGACACCGATAGAACCGCAGGTAGGAAAGTTCTATAACAGTCCAGTAGCATTGGGTGCCGGTGCTGGTGCAGTGTTGTCTGTCACAATGGCAGCGTTGGGTTGTAAACTCACAACT
>AB583390
TGTACGCACTACTTATTCATTATAGTAGTTGCGGTAAACGGAACTCTGCTTACAATTAATGCAGGTGACTACATTTTCTACACTGATTGGGCCTGGACTTCATTTGTAATATTCTCTATATCTCAAACGTTGATGCTTACTGTAGGAGCTTGTTATTATCTAACATTCACTGGCGTTCCAGGAACAGCTACATAC---TATGCATTAATCATTACTGTGTATACATGGGTTGCAAAAGGTGCATGGTTT---TCACTCGGATATCCATATGACTTTATTGCTACTCCAATATGGTTACCA---TCAGCAATGCTGTTGGACTTGGCATACTGGGCAACAAAACGAAACAAGCACTCGTTGATACTGTTTGGCGGAGTACTGGTAGGAATGTCATTGCCATTGTTCAACATGGTAAACTTGATAACAATAGCAGACCCACTAGAAACGGCATTCAAATATCCAAGACCAACATTGCCACCATACATGACACCGATAGAACCGCAGGTCGGAAAGTTCTATAACAGTCCGGTCGCGCTCGGTGCTGGAGCTGGTGCAGTATTGTCCGTTACGATGGCAGCGCTAGGATGTAAATTGACTACT
>AB583391
TGTACTCACTACTTATTCATAATAGTAGTTGCGGTAAACGGAACTCTGCTTACAATTAACGCAGGAGACTATATCTTCTACACAGATTGGGCTTGGACATCATTTGTAGTATTTTCAATATCACAAACCTTGATGCTTGTAGTTGGAGCTTGTTATTATCTAACATTTACAGGCGTTCCAGGAACAGCTACTTAC---TATGCATTAATTATTACTGTGTATACGTGGGTAGCAAAAGGTGCATGGTTT---TCACTCGGATATCCATATGACTTCATTGTTACTCCAATATGGATACCG---TCGGCAATGTTGTTGGATTTGGCGTATTGGGCAACAAAGAAGAACAAGCACTCGCTGATACTGTTTGGCGGGGTATTGGTCGGAATGTCATTACCACTGTTTAACATGATAAATCTCATTACAATTGCAGATCCACTGGAAACTGCATTCAAGTATCCAAGACCGACGTTACCTCCATACATGACGCCGATAGAACCGCAGGTAGGAAAGTTCTATAACAGTCCGGTCGCGCTTGGTGCAGGTGCTGGTGCAGTACTGTCCGTTCCGATGGCAGCGTTAGGATGTAAACTAACTACG
>AB583394
TGTACACACTATATATTCATAATAGTGATTGCAGTTAATTCAACTCTATTATCAATTAACGCAGGTGATTACATCTTCTACACTGACTGGGCTTGGACTTCATTTGTGGTATTCTCAATATCACAAACGTTGATGCTTGTAGTAGGTGCATGTTATTACCTTACATTTACAGGTGTTCCAGGTACAGCGACGTAC---TACGCTCTAATTATGACAGTATACACATGGGTAGCAAAAGGTGCATGGTTT---TCACTAGGATATCCATATGACTTCATTGTAACTCCAGTTTGGCTTCCA---TCAGCAATGCTGTTGGACTTGGTATACTGGGCAACAAAGAAGAACAAGCACTCCTTGATACTGTTTGGCGGCGTACTAGTAGGAATGTCATTACCGTTGTTCAATATGGTAAACCTGATAACAGTAGCAGACCCGCTTGAAACGGCGTTCAAATACCCGAGACCAACATTACCACCATACATGACACCGATAGAACCGCAGGTAGGAAAGTTCTATAACAGTCCAGTAGCACTGGGTGCAGGTGCTGGTGCAGTATTGTCAGTCACAATGGCGGCATTGGGTTGTAAACTCACAACT
>AB583395
TGTACTCATTATATATTCATAATAGTAATAGCAGTCAATTCAACTCTACTTGCAATTAACGCAGGTGACTATATTTTCTACACAGATTGGGCCTGGACATCCTTTGTAGTATTTTCCATCTCACAAACTTTGATGCTTGCTGTAGGTGCAACATATTACCTAACATTTACAGGAGTTCCAGGTACAGCAACTTAC---TACGCATTAATCATGACGGTGTATACATGGATAGCCAAAGGTGCATGGTTT---TCACTTGGATATCCATATGACTTCATTGTAGTCCCAGTATGGATTCCC---TCAGCAATGCTGTTGGATTTGGCATATTGGGCAACAAAAAGGAATAAACACTCTCTGATACTGTTTGGTGGAGTATTGTGTGGAATGTCATTACCGTTGTTCAATATGGTAAACTTGATCACTGTAGCAGATCCACTGGAAACTGCATTCAAGTATCCACGGCCTACGTTGCCACCATACATGACACCCATAGAACCGCAGGTCGGAAAGTTCTATAACAGCCCAGTAGCGCTTGGCGCAGGTGCTGGAGCAGTGCTGGCTGTAACGATGACGGCGTTAGGATGTAAACTGACTACG
>AB583399
TGTACACACTATATATTCATAATAGTGATTGCAGTTAATTCAACTCTATTATCAATTAACGCAGGTGACTACATCTTCTACACTGACTGGGCTTGGACTTCATTTGTGATATTTTCAATATCACAAACGTTGATGCTTGTAGTAGGTGCATGTTATTACCTTACATTTACAGGTGTTCCAGGTACAGCGACGTAC---TACGCTCTAATTATGACAGTATACACATGGATAGCAAAAGGTGCATGGTTT---TCACTAGGATATCCATATGACTTTATTGTAACTCCAGTATGGTTACCA---TCAGCAATGCTGTTGGACTTGGTTTACTGGGCAACAAAGAAGAACAAGCACTCCTTGATACTGTTCGGCGGCGTACTAGTAGGAATGTCATTACCGTTATTCAATATGGTAAACCTGATGACAGTAGCAGACCCGCTTGAAACGGCATTCAAATATCCGAGACCAACATTACCACCATATATGACACCGATAGAACCGCAGGTTGGAAAGTTCTATAATAGTCCAGTAGCGCTGGGCGCAGGTGCTGGTGCAGCGTTGTCAGTCACTATGGCTGCGTTGGGTTGTAAACTCATTACT
>AB583400
ACTACACACTATCTATTCATAGTTGTAGTTGCTGTAAATAGTACATTATTGACAATCAACGCAGGAGACTACATATTCTATACTGATTGGGCGTGGACCTCATTCGTGGTATTCTCAATATCCCAATCAACTATGCTTGTAGTTGGTGCAATCTATTACATGCTATTCACCGGTGTACCAGGGACTGCAACATAT---TACGCAACAATCATGACTATCTATACATTCGTAGCCAAAGGAGCTTGGTTT---GCGCTAGGATATCCATTAGACTTCATTGCCGTACCTGTTTGGATACCT---TCAGCTATGCTGTTAGATTTGACATATTGGGCCACAAGAAGGAATAAACATGCTGCCATTATAATTGGCGGAACATTGGTTGGACTTTCACTGCCAATATTTAATATGATCAATCTACTGCTGGTCAGAGATCCTCTCGAGATGGCATTCAAATATCCTCGTCCGACATTGCCTCCATACATGACACCAATTGAGCCTCAGGTCGGTAAGTTCTACAATAGTCCCGTCGCGCTAGGATCGGGAGCAGGAGCTGTACTAAGTGTTCCAATAGCTGCACTAGGTGCTAAACTTAATACC
>AB583401
TGTACTCACTACTTGTTCATAGTAGTAGTCGCAGTCAATTCAACTCTGCTTACAATTAACGCAGGAGACTACATCTTCTATACTGATTGGGCCTGGACATCGTTTGTAGTATTCTCAATATCTCAAACATTGATGCTCGCTGTAGGTGCAGCATATTATCTGACCTTCACTGGAGTTCCAGGAACCGCAACGTAT---TATGCCCTTATCATGACAGTCTACACTTGGATTGCCAAAGGAGCATGGTTC---GCATTAGGTTACCCATACGACTTTATTGTTACACCAGTTTGGCTACCG---TCAGCAATGCTGTTGGACTTAGCATACTGGGCAACAAAGAAGAATAAGCACTCTCTGATACTATTTGGCGGAGTCTTAGTTGGAATGTCATTGCCACTATTCAACACGGTCAATTTGATCACTGTGGCAGACCCACTAGAGACTGCATTCAAGTATCCAAGACCAACGTTACCACCATACATGACTCCGATAGAGCCGCAGGTAGGTAAGCTCTATAACAGCCCAGTTGCACTTGGTGCAGGAGCTGGTGCAGTACTTGCATGTACTTTCACGGCTCTAGGTTGTAAACTAACAACC
>AB583402
TGTACCCACTACTTATTCATAATAGTAGTTGCGGTAAACGGAACTCTGCTTACAATTAACGCAGGTGACTATATCTTCTACACAGATTGGGCCTGGACATCATTTGTAGTGTTTTCAATATCACAAACCTTGATGCTTGTAGTTGGAGCTTGTTATTATCTAACATTTACAGGCGTTCCAGGAACAGCTACTTAC---TATGCATTAATCATTACTGTGTATACATGGGTAGCTAAAGGTGCATGGTTT---GGACTTGGATATCCATATGACTTTATTGTTACTCCAGTATGGATACCA---TCCGCAATGTTGTTGGATTTGGCGTATTGGGCAACAAAGAAGAACAAGCACTCGCTGATACTGTTTGGCGGGGTATTGGTCGGAATGTCATTACCACTGTTCAACATGGTAAATCTCATGACAATTGCAGATCCACTGGAAACTGCATTCAAGTATCCAAGACCAACGTTACCTCCATACATGACGCCGATAGAACCCCAGGTAGGAAAGTTCTATAACAGTCCGGTCGCGCTTGGTGCAGGTGCTGGTGCAGTATTGTCCGTTCCGATGGCAGCGTTAGGATGTAAACTAACTACG
>AB583403
TGTACTCACTACTTGTTCATAGTAGTAGTCGCAGTAAACTCTACTCTGCTTACTATCAATGCAGGAGACTACATCTTCTATACTGATTGGGCCTGGACATCGTTTGTAGTATTCTCAATATCTCAAACATTGATGCTTGCGGTAGGTGCAGCATATTATCTGACATTTACTGGAGTTCCAGGAACTGCAACGTAT---TATGCGCTGATTATGACAGTCTATACTTGGATTGCTAAAGGTGCATGGTTC---GCATTAGGTTACCCATACGACTTTATCGTCACACCGGTCTGGCTTCCG---TCAGCGATGTTGATGGATCTCGCGTACTGGGCGACAAAGAAGAATAAGCACTCCTTGATACTGTTCGGCGGAGTCTTAGTTGGAATGTCATTACCACTATTCAACATGGTCAATTTGATCACAGTGGCTGACCCACTAGAGACTGCATTCAAGTATCCAAGACCGACGCTACCACCATACATGACACCGATAGAGCCGCAGGTAGGTAAATTCTACAACAGCCCAGTTGCACTTGGTGCAGGTGCTGGAGCAGTACTATCAGTGACGTTCACAGCGTTGGGTTGTAAACTCACAACA
>AB583406
TGTACTCACTACTTATTCATAATAGTAGTTGCAGTTAATTCAACTCTGCTTACAATTAATGCCGGAGATTATATCTTCTACACTGATTGGGCATGGACGTCATTTACTGTATTCTCAATTTCACAAACTCTAATGTTAACAGTCGGCGCCGTATACTACCTTACGTTTACAGGTGTTGTGGGAACAGCGACATAT---TATGCGCTAATCATGACAGTCTATACGTGGGTTGCAAAAGGTGCATGGTTT---GCACTTGGATATCCATATGACTTTATTGTTACACCAGTATGGATCCCA---TCTGCGATATTGTTAGATTTGGCGTATTGGGCTACAAAGAAGAACAAGCACTCGCTGATACTATTTGGCGGAGTTCTTGTTGGAATGTCATTACCACTGTTTAACATGGTAAATCTCATTACAGTGGCAGATCCGCTAGAGACTGCATTCAAGTATCCAAGACCTACTTTACCACCATACATGACACCAATAGAACCGCAGGTCGGAAAGTTCTATAACAGTCCGGTCGCGCTTGGAGCAGGTGCTGGTGCTGTGCTGTCCGTTACGTTTGCCGCGTTAGGTTGTAAACTGACTACG
>AB583407
TGTACTCATTACTTATTCATAGTAGTGGTAGCAGTCAATTCAACTCTACTTGTAATTAACGCAGGTGACTATATCTTCTACACAGATTGGGCCTGGACATCCTTTGTAGTATTTTCCATTTCACAAACTTTGATGCTTTGTGTTGGTGCAACATATTACCTAACATTTACAGGAGTTCCAGGTACAGCAACTTAC---TACGCATTAATTATGACAGTGTATACATGGGTAGCCAAAGGTGCATGGTTT---TCACTTGGATATCCATACGATTTCATTGTAGTCCCAGTATGGATACCA---TCAGCAATGCTGTTGGACTTGGCATATTGGGCAACAAAGAGAAATAAGCACTCTCTGATACTGTTTGGCGGAGTATTGTGTGGAATGTCATTACCGTTGTTCAACATGGTAAACCTGATTACAGTAGCAGATCCACTGGAGACTGCATTCAAGTATCCAAGACCGACGTTGCCACCATACATGACACCTATAGAACCGCAGGTAGGAAAGTTCTATAACAGCCCAGTTGCGCTTGGCGCAGGAGCTGGAGCTGTGCTGTCGGTAACGTTTACGGCGTTGGGATGTAAACTGACTACG
>AB583408
TGTACTCACTACTTATTCATAATAGTAGTCGCAGTCAATTCAACTCTACTTACAATTAACGCAGGTGACTATATCTTCTACACAGATTGGGCTTGGACATCCTTTGTAGTATTTTCCATATCACAAACTTTGATGCTTGTGGTAGGTGCAACATATTACCTAACATTTACAGGAGTTCCAGGTACAGCAACGTAC---TACGGATTAATTATGACGGTGTATACATGGGTAGCCAAAGGAGCATGGTTT---TCCTTAGGATATCCATATGACTTCATTGTAACGCCAGTATGGATTCCA---TCAGCAATGCTGTTGGACTTGGCGTACTGGGCGACAAAGAAGAACAAGCACTCTCTGATACTATTCGGCGGAGTATTAGCTGGAATGTCATTGCCATTGTTCAACATGGTAAACCTGATCACAGTAGCGGATCCGCTTGAGACTGCATTCAAATATCCAAGACCTACGTTGCCTCCATACATGACACCGATAGAACCGCAGGTAGGAAAGTTCTATAACAGCCCAGTGGCGCTTGGCGCAGGAGCAGGTGCAGTGTTGGCTGTAACGTTTACGGCGTTGGGATGTAAACTGACTACG
>AB583409
TGTACTCACTACTTATTCATAGTAGTAGTCGCAGTAAACTCAACTTTGTTGACAATTAACACTGGTGACTATATCTTCTATACAGACTGGGCCTGGACATCATATACAATCTTCTCCATTGGAAATATTCTCATGATTTCTGTTGGAGCAACATACTATCTGTTATTTACAGGAGTTCCAGGAACAGCTTCGTAT---TATGGCCTAATTTTGCAAGGATATACGTGGGTGGCAAAAGGTGCATGGTTT---GCACTTGGATATCCATACGACTTTATCGTTACACCAATGTGGATTCCG---TCATGCATGTTGTTAGACTTGGCGTATTGGGCGTCGAAGAAGAACAAGCACTCGCTGATACTGTTTGGCGGCGTACTTGTAGGAATGTCATTCCCGTTGTTCAACATGGTAAACTTGTTGACAGTCGCAGACCCACTAGAAACAGCGTTCAAATATCCAAGACCAACGCTACCACCATACATGGTACCAATTGAACCGCAGGTCGGAAAGTTCTATAACAGTCCGGTTGCGCTTGGTGCGGGTACTGGTGCTGTCTTGGCAGTTACGTTTACGGCGCTGGGCGCTAAGCTCAATACG
>AB583410
TGTACTCACTATTTATTCATAATAGTGGTAGCAGTCAATTCAACCCTGCTTACAATTAACGCAGGTGACTATATCTTCTACACAGATTGGGCCTGGACATCCTTTGTAGTATTTTCCATCTCACAAACCTTGATGCTTGTGGTAGGTGCAACATATTACCTAACATTTACAGGAGTTCCAGGTACAGCAACGTAC---TACGGGTTAATTATGACAGTGTATACATGGGTAGCCAAAGGTGCATGGTTT---TCACTTGGATATCCATATGACTTTATTGTAACTCCAGTATGGATTCCA---TCAGCAATGCTGTTGGACTTGGCATATTGGGCTACAAAGAGAAATAAACACTCTCTGATACTGTTTGGCGGAGTATTAGCTGGAATGTCATTACCACTGTTCAATATGGTAAACCTGATCACAGTAGCAGATCCACTGGAGACTGCATTCAAGTATCCAAGACCTACGTTACCACCATACATGACACCTATAGAACCGCAGGTAGGAAAGTTCTATAACAGCCCAGTTGCGCTTGGCGCAGGAGCTGGGGCAGTGTTAGCTGTAACGTTTACGGCGTTAGGATGTAAACTGACTACG
>AB591961
TGTACTCATTATTTATTCATAGTTGTAGTTGCAGTAAACTCTACTTTGTTAACAATTAACTCTGGTGACTATATCTTCTATACTGATTGGGCCTGGACATCATTTGTAGTATTTTCTATAGCTAACACTCTGATGACAGTTGTTGGTGCTGTGTATTATCTTACATTTACTGGTGTACCCGGTACTGCATCGTAT---TACGGTCTGATTATGCAAGTGTATACATGGGTTGCAAAAGTTGCGTGGTTT---GCACTTGGTTACCCAGTAGATTTCATTGTTCATCCAATGTGGATTCCA---TCGTGTATGTTATTGGACTTGGCATATTGGGCAACCAAAAAGAATAAACACTCGCTGATACTCTTTGGCGGAGTTTTAGTTGGAATGTCAATGCCACTGTTCAACATGGTACAGTTGATGTTGATAGCAGATCCACTAGAAACTGCATTCAAGTATCCAAGACCAACATTACCTCCATACATGACGCCGATAGAACCGCAGGTAGGTAAGTTCTATAACAGCCCAGTAGCTCTTGGAGCGGGAGCTGGATCGGTACTAGCATGTACATTTGCAGCATTGGGTTGTAAGCTCAATACG
>AB591963
TGTACGCATTATCTATTCATAGTTGTAGTTGCAGTTAATTCTACACTGTTAACCATCAATTCTGGAGACTATATTTTCTATACAGACTGGGCATGGACTTCCTTTGTAGTTTTCTCTATTGCCAACACCCTCATGACCGTAGTCGGAGCAGTCTATTATATCACATTTACAGGCGTGCCTGGAACAGGCGCATAT---TATGGTTTAATTATGCAAGTCTATACTTGGGTTGCCAAAGTGGCATGGTAT---GCACTTGGCTATCCTGCAGATTTCATCGTTCATCCAATGTGGATTCCA---TCATGCATGTTGTTGGATTTGGCATATTGGGCTACGAAGAAGAATAAGCACTCGCTGATATTCTTTGGAGGAGTTTTGGTCGGTATGTCAATGCCGCTGTTCAATATGGTACAGCTGATGCTGATCGCCGATCCGCTAGAAACTGCATTCAAGTACCCAAGACCAACATTACCACCATATATGACGCCTATAGAACCGCAGGTCGGTAAGTTCTACAATAGCCCGGTAGCACTGGGAGCGGGAGCTGGATCTGTACTGTCGGTGACATTTGCAGCATTGGGTTGTAAGTTGAATACA
>AB591964
TGTACTCACTATCTGTTTATTGTCGTAGTTGCAGTAAATTCTACTCTGTTAACTATCAACTCTGGTGACTATATTTTCTATACAGACTGGGCATGGACATCCTTTGTAGTGTTCTCCATCGCAAACACTCTCATGACTGTGGTCGGAGCAGTGTATTATATCACATTTACAGGTGTGCCTGGTACAGGTGCATAT---TATGGTTTAATTATGCAAGTCTATACTTGGGTTGCCAAAGTGGCATGGTAT---GCACTTGGTTATCCAGCAGATTTTATCGTTCATCCAATGTGGATTCCA---TCATGTATGTTGTTGGATTTGGCATATTGGGCTACAAAGAAGAATAAGCATTCGCTGATTTTCTTTGGAGGAGTTTTGGTTGGTATGTCAATGCCGCTGTTCAACATGGTTCAGCTAATGTTGATTGCCGATCCACTAGAAACTGCATTCAAGTATCCAAGACCAACATTACCACCATATATGACGCCTATAGAACCGCAGGTCGGTAAGTTCTACAATAGCCCGGTAGCACTGGGAGCGGGAGCTGGATCTGTACTGTCGGTGACATTTGCAGCATTGGGTTGTAAGTTGAATACA
>AB591966
TGTACGCATTATCTATTCATAGTTGTGGTTGCAGTCAATTCTACTCTGTTAACTATCAATTCTGGAGACTATATTTTCTATACAGACTGGGCATGGACATCCTTTGTAGTTTTCTCCATCGCAAACACTCTCATGACTGTGGTCGGAACAGTGTATTATATCACATTTACAGGCGTGCCTGGAACAGGTGCATAT---TATGGTTTAATTATGCAAGTCTATACTTGGGTTGCCAAAGTGGCATGGTAT---GCACTTGGCTATCCTGCAGATTTTATCGTTCATCCAATGTGGATTCCA---TCATGCATGTTGTTGGATTTGGCATATTGGGCTACGAAGAAGAATAAGCACTCGCTGATATTCTTTGGAGGAGTTTTGGTCGGTATGTCAATGCCGCTGTTCAATATGGTACAGCTAATGTTGATCGCCGATCCGCTAGAAACTGCATTCAAGTATCCAAGACCAACATTACCACCATATATGACGCCTATAGAACCGCAAGTCGGCAAGTTCTACAATAGCCCGGTAGCACTGGGAGCGGGAGCTGGATCTGTACTGTCGGTTACATTTGCGGCATTGGGTTGTAAGTTGAATACA
>AB591967
TGTACACATTATCTATTCATAGTTGTCGTTGCAGTTAATTCTACACTGTTAACCATCAATTCTGGAGACTATATTTTCTATACAGATTGGGCATGGACTTCCTTTGTAGTTTTCTCCATTGCCAACACTCTCATGACAGTCGTCGGAGCAGTTTATTATATTACGTTTACAGGTGTGCCTGGAACAGGTGCATAT---TATGGTTTAATTATGCAAGTCTATACTTGGGTCGCCAAAGTGGCATGGTAT---GCACTTGGCTATCCTGCAGATTTTATCGTTCATCCAATGTGGATTCCA---TCATGCATGTTGTTGGATTTGGCATATTGGGCTACGAAGAAGAATAAGCACTCGCTGATATTCTTTGGAGGAGTTTTGGTCGGTATGTCAATGCCGCTGTTCAATATGGTACAGTTGATGTTGATCGCTGATCCGCTAGAAACTGCGTTCAAGTACCCAAGACCAACATTACCACCATATATGACGCCTATAGAACCGCAGGTAGGTAAGCTCTACAATAGCCCGGTAGCACTGGGAGCGGGAGCTGGATCTGTACTGTCGGTGACATTTGCAGCATTGGGTTGTAAGTTGAATACA
>AB591968
TGTACTCACTACTTATTCATAGTAGTAGTTGCAGTTAACTCCACTTTGTTAACGATTAACTCTGGTGACTATATCTTCTATACTGATTGGGCCTGGACATCATTTGTAGTATTTTCCATTGCCAACACTTTGATGACTGTTGTTGGTGCTGTGTATTATCTTACATTTACTGGTGTGCCTGGTACTGCATCGTAT---TACGGTCTGATTATGCAGGTCTATACATGGGTTGCAAAAGTTGCATGGTTT---GCACTTGGTTACCCGGTGGATTTCATCGTTCATCCGATGTGGATTCCA---TCTTGTATGTTACTGGACTTGGCATATTGGGCGACGAAGAAGAATAAGCACTCGCTGATATTCTTTGGCGGAGTTTTAGTTGGAATGTCAATGCCACTGTTCAATATGGTACAGTTGATGTTGATAGCAGATCCGCTAGAAACTGCATTCAAATACCCGAGACCAACATTGCCTCCATACATGACGCCGATAGAGCCGCAGGTAGGTAAGTTCTACAACAGCCCAGTAGCTCTGGGAGCGGGAGCTGGATCGGTACTAGCATGTACATTTGCGGCATTAGGCTGTAAGCTTAATACG
>AB591969
TGTACACATTATCTATTCATAGTTGTAGTTGCAGTTAATTCTACTCTGTTAACTATCAATTCTGGAGACTATATTTCCTATACAGACTGGGCATGGACATCCTTTGTAGTTTTCTCCATCGCAAATACTCTCATGACTGTGGTCGGAGCAGTGTATTATATCACATTTACAGGCGTGCCTGGAGCAGGCGCATAT---TATGGTTTAATTATGCAAGTCTATACTTGGGTTGCCAAAGTGGCATGGTAT---GCACTTGGCTATCCTGCAGATTTTATCGTTCATCCAATGTGGATTCCA---TCATGCATGTTGTTGGATTTGGCATATTGGGCTACGAAGAAGAATAAGCACTCGCTGATATTCTTTGGAGGAGTTTTGGTCGGTATGTCAATGCCGCTGTTCAATATGGTACAGCTAATGTTGATCGCCGATCCGCTAGAAACTGCATTCAAGTATCCAAGACCAACATTACCACCATATATGACGCCTATAGAACCGCAAGTCGGCAAGTTCTACAATAGCCCGGTAGCACTGGGAGCGGGAGCTGGATCTGTACTGTCGGTGACATTTGCGGCATTGGGTTGTAAGTTGAATACA
>AB591970
TGTACTCACTACTTATTCATAGTAGTAGTCGCAGTAAACTCAACTTTGCTAACAATTAACGCAGGAGACTACATCTTCTATACTGATTGGGCCTGGACATCGTTTGTAGTATTCTCAATATCTCAAACATTAATGCTCACTGTAGGTGCGTGCTATTATCTCACCTTCACTGGAGTTCCAGGAACCGCAACGTAT---TATGCACTAATTATGACAGTCTACACTTGGATTGCAAAAGGTGCATGGTTC---GCATTAGGTTACCCATATGACTTCATCGTTACACCAGTTTGGCTACCA---TCAGCAATGCTGTTGGATTTGGCGTACTGGGCAACAAAGAAGAATAAGCACTCTCTGATACTGTTCGGCGGAGTCTTAGTTGGAATGTCATTACCACTATTCAACATGGTCAATTTGATCACAGTGGCTGACCCACTAGAGACTGCATTCAAGTATCCAAGACCGACGTTACCACCATATATGACCCCGATAGAACCGCAGGTAGGTAAGTTCTACAACAGTCCAGTTGCACTTGGTGCAGGTGCTGGTGCAGTACTAGCTTGTACATTTGCGGCATTAGGTTGTAAACTTACAACT
>AB591971
TGTACTCACTACTTATTCATAGTAGTAGTCGCAGTCAACTCAACTTTGCTAACAATCAACGCAGGGGACTACATCTTCTATACTGATTGGGCCTGGACATCGTTTGTAGTATTCTCAATATCTCAAACACTTATGCTCACTGTAGGTGCGTGTTACTATCTCACCTTCACTGGAGTTCCAGGAACCGCAACGTAT---TATGCATTAATTATGACAGTCTATACTTGGATTGCAAAAGGTGCATGGTTC---GCATTAGGTTACCCATATGACTTCATCGTTACACCAGTTTGGCTACCA---TCAGCAATGCTGTTGGATTTAGCATACTGGGCAACAAAGAAGAATAAGCACTCTCTGATACTGTTCGGCGGAGTCTTAGTTGGAATGTCATTGCCACTATTCAACATGGTCAATTTGATCACCGTGGCTGACCCACTAGAGACTGCATTCAAGTATCCAAGACCAACGTTACCACCCTATATGACCCCAATAGAACCGCAAGTAGGTAAATTCTACAACAGCCCAGTTGCACTTGGTGCAGGTGCTGGAGCAGTATTAGCCTGTACATTTGCGGCTTTAGGTTGTAAACTTACAACT
>AB591972
TGTACTCACTACTTATTCATAGTAGTAGTCGCAGTTAACTCAACTTTGCTAACAATTAACGCAGGGGACTACATCTTCTATACTGATTGGGCCTGGACATCGTTTGTAGTATTCTCAATATCTCAAACATTAATGCTCACTGTAGGTGCGTGTTACTATCTCACCTTTACTGGAGTTCCAGGAACCGCAACGTAT---TATGCACTAATTATGACAGTCTACACTTGGATTGCAAAAGGTGCATGGTTC---GCATTAGGTTACCCATATGACTTCATCGTTACACCAGTTTGGCTACCA---TCAGCAATGCTGTTGGACTTAGCGTACTGGGCAACAAAGAAGAATAAGCACTCTCTGATACTGTTCGGCGGAGTCTTAGTTGGAATGTCATTACCACTATTCAACATAGTCAATTTGATCACAGTGGCTGACCCACTAGAGACTGCATTCAAGTATCCAAGACCGACGTTACCACCATATATGACCCCAATAGAACCGCAGGTAGGTAAATTCTACAACAGCCCAGTTGCACTTGGTGCAGGTGCTGGAGCAGTATTAGCCTGTACATTTGCGGCTTTAGGTTGTAAACTTACAACT
>AB591973
TGTACGCATTATCTATTCATAGTTGTAGTTGCAGTTAATTCTACACTGTTAACCATCAATTCTGGAGACTATATCTTCTATACAGATTGGGCATGGACTTCCTTTGTAGTTTTCTCCATTGCCAACACTCTCATGACAGTCGTCGGAGCAGTTTATTATATTACATTTACAGGCGTGCCTGGAACAGGCGCATAT---TATGGTTTAATTATGCAAGTCTATACTTGGGTCGCCAAAGTGGCATGGTAT---GCACTTGGCTATCCTGCAGATTTCATCGTTCATCCAATGTGGATTCCA---TCATGCATGTTGTTGGATTTGGCATATTGGGCTACGAAGAAGAATAAGCACTCGCTGATATTCTTTGGAGGAGTTTTGGTCGGTATGTCAATGCCGCTGTTCAATATGGTACAGTTGATGTTGATCGCTGATCCGCTAGAAACTGCATTCAAGTACCCAAGACCAACATTACCACCATATATGACGCCTATAGAACCGCAGGTCGGTAAGTTCTACAATAGCCCGGTAGCACTGGGAGCGGGAGCTGGATCTGTACTGTCGGTGACATTTGCAGCATTGGGTTGTAAGTTGAATACA
>AB591974
TGTACTCACTATTTATTCATAGTTGTAGTTGCGGTCAACTCAACATTGTTAACAATTAACTCGGGAGACTATATTTTCTACACTGATTGGGCTTGGACATCATTCGTGGTATTCTCAATTGCCAACACTTTGATGACTATTGTCGGTGCTGTGTATTATCTTACATTTACGGGCGTACCTGGTACTGCAACGTAC---TATGGTCTGATTATGCAAGTCTATACTTGGGTTGCAAAAGTTGCATGGTTT---GCACTTGGCTATCCAGTAGATTTCATCGTTCATCCAATGTGGATTCCA---TCGTGTATGTTGTTGGACTTGGCATATTGGGCGACAAAGAAGAATAAGCACTCGCTGATATTCTTTGGTGGAGTTTTAGTTGGAATGTCAATGCCACTGTTCAACATGGTACAGTTGATGTTGATAGCGGATCCACTAGAAACTGCATTCAAGTATCCAAGACCAACATTGCCTCCATACATGACGCCGATAGAGCCGCAGGTAGGTAAGTTCTACAATAGCCCAGTAGCTTTGGGAGCGGGAGCTGGAGCGGTACTAGCATGTACATTTGCAGCATTGGGTTGTAAGATGAATACG
>AB591975
TGTACACACTACTTATTCATAGTAGTTGTTGCAGTTAACTCTACATTGTTAACAATCAACGCAGGAGATTACATATTCTATACTGACTGGGCTTGGACATCGTACACGGTATTTTCAATATCGCAAACTTTGATGCTTATTGTAGGAGCTACATACTATCTTACATTTACGGGCGTTCCAGGCACAGCGACGTAC---TACGCTCTAATTATGACAGTATACACATGGATAGCAAAAGGTGCACGGTTT---GCACTCGGATATCCGTATGACTTCATTGTAACCCCAGTCTGGTTACCA---TCAGCAATGCTTTTGGATCTAGTCTATTGGGCAACAAAGAAGAACAAGCACTCCTTGATACTGTTTGGCGGCGTACTGGTAGGAATGTCTTTACCATTATTCAACATGGTAAACCTGATAACAGTAGCAGACCCACTTGAAACGGCATTCAAATACCCAAGACCAACATTGCCACCATATATGACACCAATAGAACCGCAAGTAGGTAAGTTCTATAACAGTCCAGTCGCACTGGGCGCAGGTGCAGGTGCAGTATTGGCATGTACATTTGCAGCATTAGGTTGTAAATTGAACACT
>AB591976
TGTACACACTACTTATTCATAGTAGTAGTTGCAGTTAACTCCACTTTGTTAACGATTAACTCTGGTGACTATATCTTCTATACCGATTGGGCCTGGACATCATTTGTAGTATTTTCCATCGCCAACACTTTGATGACTATTGTTGGTGCTGTGTATTATCTTACATTTACTGGTGTGCCTGGTACTGCATCGTAT---TACGGTCTGATTATGCAGGTCTATACTTGGGTTGCAAAAGTTGCATGGTTT---GCACTTGGTTACCCAGTGGATTTCATCGTTCATCCAATGTGGATTCCA---TCGTGTATGTTATTGGACTTGGCATATTGGGCTACAAAGAAGAATAAGCACTCGCTGATATTCTTTGGCGGAGTTTTAGTTGGAATGTCAATGCCACTGTTCAATATGGTACAGTTGATGTTGATAGCAGATCCACTAGAAACTGCATTCAAATACCCGAGACCAACATTGCCTCCATACATGACGCCGATAGAGCCGCAGGTAGGTAAGTTCTACAATAGCCCAGTAGCTCTGGGAGCGGGAGCTGGATCGGTACTAGCATGTACATTTGCGGCATTAGGCTGTAAGCTTAATACG
>AB591977
TGTACTCACTATTTATTCATAGTTGTAGTTGCAGTCAACTCAACATTGTTAACAATTAACTCGGGAGACTATATTTTCTACACTGATTGGGCTTGGACATCATTCGCGGTATTCTCAATTGCCAATACTTTGATGACCATTGTCGGTGCTGTGTATTATCTTACATTTACGGGCGTACCTGGTACTGCAACGTAC---TATGGTCTGATTATGCAAGTCTATACTTGGGTTGCAAAAGTTGCATGGTTT---GCACTTGGCTATCCGGTAGATTTCATCGTTCATCCAATGTGGATTCCA---TCGTGTATGTCGTTGGACTTGGCATATTGGGCGACAAAGAAGAATAAGCACTCGCTGATATTCTTTGGTGGAGTTTTAGTTGGAATGTCAATGCCACTGTTCAACATGGTACAGTTGATGTTGATAGCAGATCCACTAGAAACTGCATTCAAGTATCCAAGACCAACATTGCCTCCATACATGACGCCGATAGAACCGCAGGTAGGTAAGTTCTACAATAGCCCAGTAGCTTTGGGAGCGGGAGCTGGATCGGTACTAGCATGTACATTTGCAGCATTGGGTTGTAAGATGAATACG
>AB591978
TGTACACACTACTTATTCATAGTAGTTGTTGCAGTTAACTCTACATTGTTAACAATCAACGCAGGAGATTACATATTCTATACTGACTGGGCTTGGACATCGTACACGGTATTTTCAATATCGCAAACTTTGATGCTTATTGTAGGAGCTACATACTATCTTACATTTACGGGCGTTCCAGGCACAGCGACGTAC---TACGCTCTAATTATGACAGTATACACATGGATAGCAAAAGGTGCATGGTTT---GCACTCGGATATCCGTATGACTTCATTGTAACCCCAGTCTGGTTACCA---TCAGCAATGCTGTTGGATCTAGTCTATTGGGCAACAAAGAAGAACAAGCACTCCTTGATACTGTTTGGCGGCGTACTGGTAGGAATGTCTTTACCATTATTCAACATGGTAAACCTGATAACAGTAGCAGACCCACTTGGAACGGCATTCAAATATCCAAGACCAACATTGCCACCATATATGACACCAATAGAACCGCAAGTAGGTAAGTTCTATAACAGTCCAGTCGCACTGGGCGCAGGTGCAGGTGCAGTATTGGCATGTACATTTGCAGCACTAGGTTGTAAATTGAACACT
>AB591979
TGTACGCATTATCTATTCATAGTTGTGGTTGCAGTCAATTCTACTCTGTTAACTATCAATTCTGGAGACTATATTTTCTATACAGACTGGGCATGGACATCCTTTGTAGTTTTCTCCATCGCAAACACTCTCATGACTGTGGTCGGAGCAGTGTATTATATCACATTTACAGGCGTGCCTGGAACAGGCGCATAT---TATGGTTTAATTATGCAAGTCTATACTTGGGTTGCCAAAGTGGCATGGTAT---GCACTTGGCTATCCTGCAGATTTCATCGTTCATCCAATGTGGATTCCA---TCATGCATGTTGTTGGATTTGGCATATTGGGCTACGAAGAAGAATAAGCACTCGCTGATATTCTTTGGAGGAGTTTTGGTCGGTATGTCAATGCCGCTGTTCAATATGGTACAGCTGATGCTGATCGCCGATCCGCTAGAAACTGCATTCAAGTACCCAAGACCAACATTACCACCATATATGACGCCTATAGAACCGCAGGTCGGTAAGTTCTACAATAGCCCGGTAGCACTGGGAGCGGGAGCTGGATCTGTACTGTCGGCGACATTTGCAGCATTGGGTTGTAAGTTGAATACA
>AB591980
TGTACTCATTATTTATTCATAGTTGTAGTTGCAGTCAACTCAACTTTGTTAACAATTAACTCGGGAGACTATATCTTCTACACTGATTGGGCTTGGACATCATTTGTGGTATTCTCAATTGCCAACACTTTGATGACCATTGTTGGTGCTGTGTATTATCTTACATTTACAGGCGTACCTGGTACTGCAACGTAC---TATGGTCTAATTATGCAAGTCTATACTTGGGTTGCAAAAGTTGCATGGTTT---GCACTTGGCTATCCAGTAGATTTCATCGTTCATCCAATGTGGATTCCA---TCGTGTATGTTGTTGGACTTGGCATATTGGGCGACAAAGAAGAATAAACACTCGCTGATATTCTTTGGTGGAGTTTTAGTTGGAATGTCAATGCCACTGTTCAACATGGTACAGTTGATGTTGATAGCAGATCCACTAGAAACTGCATTCAAGTATCCAAGACCAACATTGCCTCCATACATGACGCCGATAGAACCGCAGGTAGGTAAGTTCTACAATAGCCCAGTAGCTTTGGGAGCGGGAGCTGGATCGGTACTAGCATGTACATTTGCAGCATTGGGTTGTAAGCTTAACACA
>AB591981
TGTACTCATTATTTATTCATAGTTGTAGTTGCAGTCAACTCAACTTTGTTAACAATTAACTCTGGAGATTATATCTTCTACACTGATTGGGCTTGGACATCATTTGTGGTATTCTCAATTGCCAACACTTTGATGACTATTGTTGGTGCTGTGTATTATCTTACATTTACAGGCGTACCTGGTACTGCAACGTAC---TATGGTCTGATTATGCAAGTCTATACTTGGGTTGCAAAAGTTGCATGGTTT---GCACTCGGCTATCCAGTAGATTTCATTGTTCATCCAATGTGGATTCCA---TCGTGTATGTTGTTGGACTTGGCATATTGGGCGACAAAGAAGAATAAACACTCGCTGATATTCTTTGGTGGAGTTTTAGTTGGAATGTCAATGCCACTGTTCAACATGGTACAATTGATGTTGATAGCGGATCCACTAGAAACTGCATTCAAGTATCCAAGACCAACATTGCCACCATACATGACGCCGATAGAACCGCAGGTAGGTAAGTTCTACAATAGCCCAGTAGCTTTGGGAGCGGGAGCTGGAGCGGTACTAGCATGTACATTTGCAGCATTAGGTTGTAAGATGAATACG
>AB591982
TGTACTCATTATTTATTCATAGTTGTAGTTGCAGTTAATTCTACACTGTTAACCATCAATTCTGGAGACTATATCTTCTATACAGATTGGGCATGGACTTCCTTTGTAGTTTTCTCCATTGCCAACACTCTCATGACAGTCGTCGGAGCAGTTTATTATATTACATTTACAGGTGTGCCTGGAACAGGCGCATAT---TATGGTTTAATTATGCAAGTCTATACTTGGGTTGCCAAAGTGGCATGGTAT---GCACTTGGCTATCCTGCAGATTTCATCGTTCATCCAATGTGGATTCCA---TCATGCATGTTGTTGGATTTGGCATATTGGGCTACGAAGAAGAATAAGCACTCGCTGATATTCTTTGGAGGAGTTTTGGTCGGTATGTCAATGCCGCTGTTCAATATGGTACAGTTGATGTTGATCGCCGATCCGCTAGAAACTGCATTCAAGTACCCAAGACCAACATTACCACCATATATGACGCCTATAGAACCGCAGGTCGGTAAGTTCTACAATAGCCCGGTAGCACTGGGAGCGGGAGCTGGATCTGTACTGTCGGTGACATTTGCAGCATTGGGTTGTAAGCTTAATACT
>AB591983
TGTACTCACTACTTATTCATAGTTGTAGTTGCAGTCAACTCAACTTTGTTAACAATTAACTCTGGAGATTATATCTTCTACACTGATTGGGCTTGGACATCATTTGTGGTATTCTCAATTGCCAACACTTTGATGACTATTGTTGGTGCTGTGTATTATCTTACATTTACAGGCGTACCTGGTACTGCAACGTAC---TATGGTCTGATTATGCAAGTCTATACTTGGGTTGCAAAAGTTGCATGGTTT---GCACTTGGCTATCCAGTAGATTTCATCGTTCATCCAATGTGGATTCCA---TCGTGTATGCTATTGGACTTGGCATATTGGGCGACAAAGAAGAATAAACACTCGCTGATATTCTTTGGTGGAGTTTTAGTTGGAATGTCAATGCCACTGTTCAACATGGTACAGTTGATGTTGATAGCGGATCCACTAGAAACTGCATTCAAGTATCCAAGACCAACATTGCCTCCATACATGACGCCGATAGAACCGCAGGTAGGTAAGTTCTACAATAGCCCAGTAGCTTTGGGAGCGGGAGCTGGATCGGTACTAGCATGTACATTTGCGGCATTAGGTTGTAAGCTTAACACA
>AB591984
TGTACGCATTATCTATTCATAGTTGTAGTTGCAGTCAATTCTACACTGTTAACCATCAATTCTGGAGACTATATCTTCTATACAGATTGGGCATGGACTTCCTTTGTCGTTTTCTCCATCGCAAACACTCTCATGACGGTCGTCGGAGCAGTTTATTATATTACATTTACAGGCGTGCCTGGAACAGGTGCATAT---TATGGTTTAATTATGCAAGTCTATACTTGGGTTGCCAAAGTTGCATGGTAT---GCACTTGGCTATCCTGCAGATTTCATCGTTCATCCAATGTGGATTCCA---TCATGCATGTTGTTGGATTTGGCATATTGGGCTACGAAGAAAAATAAGCACTCGCTGATATTCTTTGGAGGAGTTTTGGTCGGTATGTCAATGCCGCTGTTCAATATGGTACAGTTGATGTTGATCGCCGATCCGCTAGAAACTGCATTCAAGTACCCAAGACCAACATTACCACCATATATGACGCCTATAGAACCGCAGGTAGGTAAGTTCTACAATAGCCCGGTAGCACTGGGAGCGGGAGCTGGATCTGTACTGTCGGTGACATTTGCAGCATTGGGTTGTAAGTTGAATACA
>AB591986
TGTACACACTACCTATTCATAGTGGTAGTTGCAGTTAACTCAACTCTGTTAACAATTAACTCAGGAGACTATATCTTCTATACTGACTGGGCTTGGACATCATTCGTAGTTTTCTCTATCGCCAACACTTTGATGACGGTGGTTGGAGCTGTGTATTACATTACATTTACGGGTGTTCCTGGTACAGGCGCGTAT---TACGGCTTAATAATGCAGGTCTATACATGGGTCGCTAAAGTTGCATGGTTT---GCACTTGGTTATCCGGTGGATTTCATTGTTCATCCAATGTGGATTCCA---TCATGCATGTTGTTGGATTTGGCATATTGGGCTACGAAGAAGAATAAGCACTCGCTGATATTCTTTGGTGGAGTTTTAGTGGGAATGTCAATGCCGCTTTTCAATATGGTACAATTGATGATGATTGCGGATCCGCTAGAAACTGCGTTCAAATATCCAAGACCAACGTTGCCTCCATACATGACGCCGATAGAGCCGCAGGTCGGTAAGTTCTACAACAGCCCGGTAGCTTTGGGTGCTGGTGCAGGATCGGTTCTGTCAGTAACGTTTGCAGCATTGGGCTGTAAGCTTAATACC
>AB591988
TGTACTCACTACTTATTCATAGTAGTAGTCGCAGTCAACTCAACTTTGCTAACAATTAACGCAGGGGACTATATCTTCTATACTGATTGGGCCTGGACATCGTTTGTAGTATTCTCAATATCTCAAACACTTATGCTCACTGTAGGTGCGTGTTACTATCTCACCTTCACTGGAGTTCCAGGAACCGCAACGTAT---TATGCACTTATCATGACAGTCTACACTTGGATTGCAAAAGGTGCATGGTTC---GCATTAGGTTACCCATATGACTTCATCGTTACACCAGTTTGGCTACCA---TCAGCAATGCTGTTGGATTTGGCGTACTGGGCAACAAAGAAGAATAAGCACTCTCTGATACTGTTCGGCGGAGTCTTAGTTGGAATGTCATTACCACTATTCAACATGGTCAATTTGATCACAGTGGCTGACCCTCTAGAGACTGCATTCAAGTATCCAAGACCGACGTTACCACCATATATGACCCCAATAGAACCGCAGGTAGGTAAGTTCTACAACAGCCCAGTTGCACTTGGTGCAGGTGCTGGAGCAGTACTAGCTTGTACATTTGCGGCTTTAGGTTGTAAACTTACAACA
>AB591989
TGTACTCACTACTTATTCATAGTAGTAGTTGCAGTCAACTCCACTTTGTTAACAATTAACTCGGGAGACTATATCTTCTATACAGACTGGGCTTGGACATCATTTGTAATATTCTCCATTGCTAATACTCTAATGACAGTAGTTGGAGCTGTTTACTATATCACGTTTACAGGTGTTCCTGGCACAGGCGCATAT---TATGGCCTGATTATGCAAGTCTATACTTGGGTCGCCAAAGTTGCATGGTTT---GCACTTGGTTATCCAGTGGATTTCATTGTTCATCCAATGTGGATTCCA---TCTTGTATGTTATTGGACTTGGCGTATTGGGCTACAAAGAAGAATAAACACTCGCTGATATTCTTTGGTGGAGTTTTAGTTGGAATGTCTATGCCGCTGTTTAACATGGTACAACTAATGTTAATTGCGGATCCGCTAGAAACTGCATTCAAGTATCCGAGACCAACATTGCCTCCATACATGACGCCAATAGAACCGCAGGTCGGTAAATTCTATAACAGCCCGGTAGCTCTGGGAGCGGGAGCTGGATCTGTCCTGTCGGTGACGTTTGCAGCATTGGGTTGTAAGCTTAATACT
>AB591990
TGTACTCACTATTTATTCATAGTTGTAGTTGCAGTCAACTCAACATTGTTAACAATTAACTCGGGAGACTATATTTTCTACACTGATTGGGCTTGGACATCATTCGTGGTATTCTCAATTGCCAATACTTTGATGACCATTGTCGGTGCTGTGTATTATCTTACATTTACGGGCGTACCTGGTACTGCAACGTAC---TATGGTCTGATTATGCAAGTCTATACTTGGGTTGCAAAAGTTGCATGGTTT---GCACTTGGCTATCCGGTAGATTTCATCGTTCATCCAATGTGGATTCCA---TCGTGTATGTTGTTGGACTTGGCATATTGGGCGACAAAGAAGAATAAGCACTCGCTGATATTCTTTGGTGGAGTTTTAGTTGGAATGTCAATGCCACTGTTCAACATGGTACAGTTGATGTTGATAGCAGATCCACTAGAAACTGCATTCAAGTATCCAAGACCAACATTGCCTCCATACATGACGCCGATAGAACCGCAGGTAGGTAAGTTCTACAATAGCCCAGTAGCTTTGGGAGCTGGAGCTGGATCGGTATTAGCATGTACATTTGCAGCATTGGGTTGTAAGATGAATACG
>AB591991
TGTACTCACTATTTATTCATAGTAGTAGTCGCAGTCAATTCAACTCTGCTAACAATTAACGCAGGAGACTACATCTTCTATACTGATTGGGCCTGGACATCGTTTGTAGTATTCTCAATATCTCAAACATTGATGCTCGCTGTAGGTGCAGCATATTATCTGACCTTCACTGGAGTTCCAGGAACCGCAACGTAT---TATGCGCTCATTATGACAGTCTATACTTGGATTGCCAAAGGTGCATGGTTC---GCATTAGGTTACCCATACGATTTCATCGTTACACCAGTTTGGCTACCC---TCAGCAATGCTGTTGGACTTGGCGTACTGGGCAACAAAGAAGAATAAGCACTCTCTGATACTGTTCGGCGGAGTCTTAGTTGGAATGTCGCTACCACTGTTCAATATGGTCAATCTGATCACAGTGGCTGACCCACTAGAGACTGCATTCAAGTATCCAAGACCAACGTTACCACCATACATGACTCCGATAGAGCCGCAGGTAGGTAAGTTCTATAACAGCCCAGTTGCACTTGGTGCAGGAGCTGGAGCAGTACTTGCATGTACTTTCACGGCTTTAGGTTGTAAACTAACAACC
>AB591992
TGTACTCATTATTTATTCATAGTTGTAGTTGCCGTCAACTCAACATTGTTAACAATTAACTCTGGAGATTACATCTTCTACACTGATTGGGCTTGGACATCATTCGTGGTATTCTCAATTGCCAATACTTTGATGACCATTGTCGGTGCTGTGTATTATCTTACATTTACGGGCGTACCTGGTACTGCAACGTAC---TATGGTCTGATTATGCAAGTCTATACTTGGGTTGCAAAAGTTGCATGGTTT---GCACTTGGCTATCCAGTAGATTTCATCGTTCATCCAGTGTGGATTCCA---TCGTGTATGTTGTTGGACTTGGCATATTGGGCGACAAAGAAGAATAAGCACTCGCTGATATTCTTTGGTGGAGTTTTAGTTGGAATGTCAATGCCACTGTTCAACATGGTACAGTTGATGTTGATAGCAGATCCACTAGAAACTGCATTCAAGTATCCAAGACCAACATTGCCTCCATACATGACGCCGATAGAACCGCAGGTAGGTAAGTTCTACAATAGCCCAGTAGCTTTGGGAGCGGGAGCTGGATCGGTATTAGCATGTACATTTGCGGCATTAGGCTGTAAGCTTAATACG
>AB591993
TGTACACATTACTTATTCATAGTAGTTGTTGCAGTAAACTCTACTTTACTAACCATTAATTCTGGAGATTATATTTTCTATACTGACTGGGCCTGGACATCATTTGTAATATTCTCTATAGCTAACACGTTGTTGACGGTAGTTGGAGCTGTATATTACATCACATTTACTGGTGTTCCTGGTACAGGTGCATAT---TATGGCTTGATAATGCAAGTCTATACATGGGTTGCAAAGGTTGCATGGATG---GCACTGGGTTATCCAGTTGATTTCATTGTTCATCCTATGTGGATACCA---TCATGTATGCTATTGGACTTGGCATATTGGGCGACAAAGAAGAATAAGCATTCGCTGATATTCTTTGGTGGAGTTTTAGTCGGAATGTCGATGCCATTATTCAACATGGTACAGTTGATGTTGATTGCGGATCCGCTAGAAACTGCATTCAAGTATCCAAGACCAACATTGCCTCCATATATGACGCCTATAGAACCGCAGGTCGGCAAGTTCTACAATAGCCCAGTGGCGCTGGGAGCGGGAGCTGGATCTGTTCTGTCGGTAACGTTTGCGGCACTAGGCTGTAAGCTTAATACT
>AB591994
TGTACTCACTACCTATTCATAGTGGTAGTTGCAGTTAACTCAACTCTGTTAACAATTAACTCAGGAGACTATATCTTCTATACTGACTGGGCTTGGACATCATTCGTAGTTTTCTCTATCGCCAACACTTTGATGACGGTAGTCGGAACTGTGTATTACATTACATTTACAGGTGTTCCTGGTACAGGCGCGTAT---TACGGCTTGATAATGCAGGTCTATACATGGGTCGCTAAAGTTGCATGGTTT---GCACTTGGTTATCCGGTGGATTTCATTGTTCATCCAATGTGGATTCCA---TCATGCATGTTATTGGATTTGGCATATTGGGCTACGAAGAAGAATAAGCACTCGCTGATATTCTTTGGTGGAGTTTTAGTGGGAATGTCAATGCCGCTCTTCAATATGGTACAATTGATGATGATTGCGGATCCGCTAGAAACTGCGTTCAAATATCCAAGACCAACGTTGCCTCCGTACATGACGCCGATAGAGCCGCAGGTCGGTAAGTTCTACAACAGCCCGGTAGCTTTGGGTGCTGGTGCAGGATCGGTTCTGTCAGTAACGTTTGCAGCATTGGGCTGTAAGCTCAATACG
>AB591996
TGTACTCACTATTTATTCATAGTTGTAGTTGCAGTCAACTCAACTTTGTTAACAATTAACTCGGGAGATTATATCTTCTACACTGATTGGGCCTGGACATCATTTGTCGTATTCTCAATTGCCAACACTTTGATGACTATTGTTGGTGCTGTGTATTATCTTACATTTACGGGCGTACCTGGTACTGCAGCGTAC---TATGGTCTGATTATGCAAGTCTATACTTGGGTTGCAAAAGTTGCATGGTTT---GCACTTGGCTATCCAGTAGATTTCATCGTTCATCCAATGTGGATTCCA---TCGTGTATGCTGTTGGACTTGGCATATTGGGCGACAAAGAAGAATAAGCACTCGCTGATATTCTTTGGTGGGGTTTTAGTTGGAATGTCGATGCCACTGTTCAACATGGTACAATTGATGTTGATAGCGGATCCACTAGAAACTGCATTCAAGTATCCAAGACCAACATTGCCTCCATACATGACGCCGATAGAACCGCAGGTAGGTAAGTTCTACAATAGTCCAGTAGCTTTGGGAGCGGGAGCTGGATCGGTACTAGCATGTACATTTGCGGCATTAGGTTGTAAGCTTAACACA
>AB591997
TGTACTCATTATCTATTCATAGTTGTAGTTGCAGTCAACTCAACTTTGTTAACAATTAACTCGGGAGATTATATCTTCTACACTGATTGGGCTTGGGCATCATTTGTCGTATTCTCAATTGCCAATACTTTGATGACTATTGTTGGTGCTGTGTATTATCTTACATTTACAGGCGTACCTGGTACTGCAACGTAC---TATGGTCTGATTATGCAAGTCTATACTTGGGTTGCAAAAGTTGCATGGTTT---GCACTTGGCTATCCGGTAGATTTCATTGTTCATCCAATGTGGATTCCA---TCGTGTATGCTGTTGGACTTGGCATATTGGGCGACAAAGAAGAATAAACATTCGCTGATATTCTTTGGTGGAGTTTTAGTTGGAATGTCAATGCCACTGTTCAACATGGTACAGTTGATGTTGATAGCGGATCCACTAGAAACTGCATTCAAGTATCCAAGACCAACATTGCCTCCATACATGACGCCGATAGAACCGCAGGTAGGTAAATTCTACAATAGCCCAGTAGCTTTGGGAGCGGGAGCTGGATCGGTACTAGCATGTACATTTGCGGCATTAGGTTGTAAGCTTAACACA
>AB591998
TGTACTCATTATCTATTCATAGTTGTAGTTGCAGTCAACTCAACTTTGTTAACAATTAACTCGGGAGATTATATCTTCTATACTGATTGGGCTTGGACATCATTTGTCGTATTCTCAATTGCCAACACTTTGATGACTATTGTCGGTGCTGTGTATTATCTTACATTTACAGGCGTACCTGGTACTGCAACGTAC---TATGGTCTGATTATGCAAGTCTATACTTGGGTTGCAAAAGTTGCATGGTTT---GCACTTGGCTATCCAGTAGATTTCATCGTTCATCCAATGTGGATTCCA---TCGTGTATGCTGTTGGACTTGGCATATTGGGCGACAAAGAAGAATAAGCACTCGCTGATATTCTTTGGCGGAGTTTTAGTTGGAATGTCAATGCCACTGTTCAATATGGTACAGTTGATGTTGATAGCAGATCCGCTAGAAACTGCATTCAAATACCCGAGACCAACATTGCCTCCATACATGACGCCGATAGAGCCGCAGGTAGGTAAGTTCTACAATAGCCCAGTAGCTCTGGGAGCGGGAGCTGGATCGGTACTAGCATGTACATTTGCGGCATTAGGCTGTAAGTTTAACACG
>AB591999
TGTACGCATTATCTATTCATAGTTGTAGTTGCAGTTAATTCTACTCTGTTAACTATCAATTCTGGAGACTATATCTTCTATACAGACTGGGCATGGACTTCCTTTGTAGTTTTCTCCATCGCAAATACACTCATGACGGTCGTCGGAGCAGTCTATTATATCACATTTACAGGCGTGCCTGGAACAGGCGCATAT---TATGGTTTAATTATGCAGGTGTATACTTGGGTTGCCAAAGTGGCATGGTTT---GCACTTGGCTATCCTGCAGATTTCATCGTTCATCCAATGTGGATCCCT---TCGTGCATGTTGTTGGATTTGGCATATTGGGCTACGAAGAAGAATAAGCACTCGCTGATATTCTTTGGAGGAGTTTTGGTCGGTATGTCAATGCCGCTGTTCAATATGGTACAGCTGATGCTGATCGCCGATCCGCTAGAAACTGCATTCAAATACCCAAGACCAACATTACCACCATATATGACGCCTATAGAACCGCAGGTAGGTAAGTTCTACAATAGCCCGGTAGCACTGGGAGCGGGAGCTGGATCTGTACTGTCGGTGACATTTGCAGCATTGGGTTGTAAGTTGAATACA
>AB592000
TGTACACACTACTTATTCATAGTAGTTGTTGCAGTTAACTCTACATTGTTAACAATCAACGCAGGAGATTACATATTCTATACTGACTGGGCTTGGACATCGTACACGGTATTTTCAATATCGCAAACTTTGATGCTTATTGTAGGAGCTACATACTATCTTACATTTACGGGCGTTCCAGGCACAGCGACGTAC---TACGCTCTAATTATGACAGTATACACATGGATAGCAAAAGGTGCATGGTTT---GCACTCGGATATCCGTATGACTTCATTGTAACCCCAGTCTGGTTACCA---TCAGCAATGCTTTTGGATCTAGTCTATTGGGCAACAAAGAAGAACAAGCACTCCTTGATACTGTTTGGCGGCGTACTGGTAGGAATGTCTTTACCATTATTCAACATGGTAAACCTGATAACAGTAGCAGACCCACTTGAAACGGCATTCAAATACCCAAGACCAACATTGCCACCATATATGACACCAATAGAACCGCAAGTAGGTAAGTTCTATAACAGTCCAGTCGCACTGGGCGCAGGTGCAGGTGCAGTATTGGCATGTACATTTGCAGCATTAGGTTGTAAATTGAACACT
>AB592001
TGTACACACTACTTATTCATAGTAGTTGTTGCAGTTAACTCTACATTGTTAACAATCAACGCAGGAGATTACATATTCTATACTGACTGGGCTTGGACATCGTACACGGTATTTTCAATATCGCAAACTTTGATGCTTATTGTAGGAGCTACATACTATCTTACATTTACGGGCGTTCCAGGCACAGCGACGTAC---TACGCTCTAATTATGGCAGTATACACATGGATAGCAAAAGGTGCTTGGTTT---GCACTCGGATATCCGTATGACTTCATTGTAACCCCAGTCTGGTTACCA---TCAGCAATGCTGTTGGATCTAGTCTATTGGGCAACAAAGAAGAACAAGCACTCCTTGATACTGTTTGGCGGCGTACTGGTAGGAATGTCTTTACCATTATTCAACATGGTAAACCTGATAACAGTAGCAGACCCACTTGAAACGGCATTCAAATATCCAAGACCAACATTGCCACCATATATGACACCAATAGAACCGCAAGTAGGTAAGTTCTATAACAGTCCAGTCGCACTGGGCGCAGGTGCAGGTGCAGTATTGGCATGTACATTTGCAGCATTAGGTTGTAAATTGAACACT
>AB592004
TGTACTCATTATTTATTCATAGTTGTAGTTGCAGTCAACTCAACTTTGTTAACAATTAACTCTGGAGATTATATCTTCTACACTGATTGGGCTTGGACATCGTTTGTCGTATTCTCAATTGCCAACACTTTGATGACTATTGTTGGTGCTGTGTATTATCTTACATTTACAGGCGTACCTGGTACTGCAACGTAC---TATGGTCTGATTATGCAAGTCTATACTTGGGTTGCAAAAGTTGCATGGTTT---GCACTTGGCTATCCGGTAGATTTTATCGTTCATCCAATGTGGATTCCA---TCGTGTATGCTGTTGGACTTGGCATATTGGGCGACAAAGAAAAATAAACACTCGCTGATATTCTTTGGTGGAGTTTTAGTTGGAATGTCAATGCCACTGTTCAACATGGTACAGTTGATGTTGATAGCGGATCCACTAGAAACTGCATTCAAGTATCCAAGACCAACATTGCCTCCATACATGACGCCGATAGAACCGCAGGTAGGTAAGTTCTACAATAGCCCAGTAGCTCTGGGAGCGGGAGCTGGAGCGGTACTAGCATGTACATTTGCAGCATTAGGTTGTAAGATGAATACG
>AB592005
TGTACACACTACTTATTCATAGTAGTTGTTGCAGTTAACTCTACATTGCTAACAATCAACGCGGGAGATTACATATTCTATACTGACTGGGCTTGGACATCGTACACGGTATTTTCAATATCGCAAACTTTGATGCTTATTGTAGGAGCTACATACTATCTTACATTTACGGGCGTTCCAGGCACAGCGACGTAC---TACGCTCTAATTATGACAGTATACACATGGATAGCAAAAGGTGCATGGTTT---GCACTCGGATATCCGTATGACCTCATTGTAACCCCAGTCTGGTTACCA---TCAGCAATGCTTTTGGATCTAGTCTATTGGGCAACAAAGAAGAACAAGCACTCCTTGATACTGTTTGGCGGCGTACTGGTAGGAATGTCTTTACCATTATTCAACATGGTAAACCTGATAACAGTAGCAGACCCACTTGAAACGGCATTCAAATACCCAAGACCAACATTGCCACCATATATGACACCAATAGAACCGCAAGTAGGTAAGTTCTATAACAGTCCAGTCGCACTGGGCGCAGGTGCGGGTGCAGTATTGGCATGTACATTTGCAGCATTAGGTTGTAAATTGAACACT
>AB592007
TGTACGCATTATCTATTCATAGTTGTAGTTGCAGTTAATTCTACTCTGTTAACTATCAATTCTGGAGACCATATCTTCTATACAGACTGGGCATGGACTTCCTTTGTAGTTTTCTCCATCGCAAATACTCTCATGACGGTCGTCGGAGCAGTCTATTATATCACATTTACAGGCGTGCCTGGAACAGGCGCATAT---TATGGTTTAATTATGCAGGTGTATACTTGGGTTGCCAAAGTGGCATGGTTT---GCACTTGGCTATCCAGCAGATTTCATCGTTCATCCAATGTGGATCCCT---TCGTGCATGTTGTTGGATTTGGCATATTGGGCTACGAAGAAGAATAAGCACTCGCTGATATTCTTTGGAGGAGTTTTGGTCGGTATGTCAATGCCGCTGTTCAATATGGTACAGCTGATGCTGATCGCCGATCCGCTAGAAACTGCATTCAAATACCCAAGACCAACATTACCACCATATATGACGCCTATAGAACCGCAGGTAGGTAAGTTCTACAATAGCCCGGTAGCACTGGGAGCGGGAGCTGGATCTGTACTGTCGGTGACATTTGCAGCATTGGGTTGTAAGTTGAATACA
>AB592008
TGTACTCATTATCTATTCATAGTTGTAGTTGCAGTCAACTCAACTTTGTTAACAATTAACTCGGGAGACTATATCTTCTACACTGATTGGGCTTGGACATCATTTGTCGTATTCTCAATTGCCAACACTTTGATGACTATTGTTGGTGCTGTGTATTATCTTACATTTACAGGCGTACCTGGTACTGCAACGTAC---TATGGTCTGATTATGCAAGTCTATACTTGGGTTGCAAAAGTTGCATGGTTT---GCACTTGGCTATCCGGTAGATTTCATCGTTCATCCAATGTGGATTCCA---TCGTGTATGCTGTTGGACTTGGCATATTGGGCGACAAAGAAGAATAAACACTCGCTGATATTCTTTGGTGGAGTTTTAGTTGGAATGTCAATGCCACTGTTCAACATGGTACAGTTGATGTTGATAGCGGATCCACTAGAAACTGCATTCAAGTATCCAAGACCAACATTGCCTCCATACATGACGCCGATAGAACCGCAGGTAGGTAAGTTCTACAATAGCCCAGTAGCTTTGGGAGCGGGAGCTGGATCGGTACTAGCATGTACATTTGCGGCATTAGGTTGTAAGCTTAACACA
>AB592009
TGTACTCACTACTTATTCATAGTAGTAGTCGCAGTCAACTCAACTTTGCTAACAATTAACGCAGGGGACTACATCTTCTATACTGATTGGGCCTGGACATCGTTTGTAGTATTCTCAATATCACAAACACTTATGCTCACTGTGGGTGCGTGTTACTATCTCACCTTTACTGGAGTTCCAGGAACCGCAACGTAT---TATGCACTAATTATGACAGTCTACACTTGGATTGCAAAAGGTGCATGGTTC---GCATTAGGTTACCCATATGACTTCATCGTTACACCAGTTTGGCTACCA---TCAGCAATGCTGTTGGACTTAGCGTACTGGGCAACAAAGAAGAATAAGCACTCTCTGATACTGTTCGGCGGAGTCTTAGTTGGAATGTCATTACCACTATTCAACATGGTCAATTTGATCACAGTGGCTGACCCACTAGAGACTGCATTCAAGTATCCAAGACCGACGTTACCACCATATATGACCCCGATAGAACCGCAGGTAGGTAAGTTCTACAACAGCCCAGTTGCACTTGGTGCAGGTGCTGGTGCAGTATTAGCCTGTACATTTGCGGCTTTAGGTTGTAAACTTACAACT
>AB592010
TGTACTCACTATTTATTCATAGTTGTAGTTGCAGTCAACTCAACATTGTTAACAATTAACTCGGGAGACTATATTTTCTACACTGATTGGGCTTGGACATCATTCGTGGTATTCTCAATTGCCAATACTTTGATGACCATTGTCGGTGCTGTGTATTATCTTACATTTACAGGCGTACCTGGTACTGCAACGTAC---TATGGTCTGATTATGCAAGTCTATACTTGGGTTGCAAAAGTTGCATGGTTT---GCACTTGGTTATCCAGTAGATTTCATCGTTCATCCAATGTGGATTCCA---TCGTGTATGTTGTTGGACTTGGCATATTGGGCGACAAAGAAGAATAAACACTCGCTGATATTCTTTGGTGGGGTTTTAGTTGGAATGTCAATGCCACTGTTCAACATGGTACAGTTGATGTTGATAGCAGATCCACTAGAAACTGCATTCAAGTATCCAAGACCAACATTGCCTCCATACATGACGCCGATAGAACCGCAGGTAGGTAAGTTCTACAATAGCCCAGTAGCTTTGGGAGCGGGAGCTGGATCGGTACTAGCATGTACATTTGCAGCATTAGGTTGTAAGCTTAACACA
>AB592011
TGTACGCACTACTTATTCATAGTAGTAGTTGCAGTTAATTCCACTTTATTAACAATTAACTCAGGAGACTATATCTTCTATACAGACTGGGCTTGGACATCATTTGTGGTATTTTCTATAGCTAATACTCTAATGGTAGTTGTTGGAGCTGTTTACTATATCACGTTTACAGGTGTTCCTGGCACAGGTGCATAT---TATGGCCTAATTATGCAAGTCTATACTTGGGTCGCTAAAGTTGCATGGTTT---GCACTTGGCTATCCTGTGGATTTCATTGTTCATCCAATGTGGATTCCA---TCTTGTATGCTATTGGACTTGGCGTATTGGGCTACAAAGAAGAATAAGCACTCGCTGATATTCTTTGGTGGAGTTTTAGTCGGAATGTCAATGCCGTTGTTCAACATGGTACAATTGATGTTGATTGCGGATCCGCTCGAAACTGCATTCAAGTATCCAAGACCAACATTGCCTCCATACATGACGCCGATAGAACCGCAGGTAGGTAAGTTCTATAATAGCCCAGTAGCTCTGGGAGCAGGAGCTGGTTCTGTCCTGTCGGTGACGTTTGCAGCATTGGGTTGTAAGCTTAATACT
>AB592012
TGTACACACTACTTATTCATAGTAGTTGTTGCAGTTAACTCTACATTGTTAACAATCAACGCAGGAGATTACATATTCTATACTGACTGGGCTTGGACATCGTACACGGTATTTTCAATATCGCAAACTTTGATGCTTATTGTAGGAGCTACATACTATCTTACATTTACGGGCGTTCCAGGCACAGCGACGTAC---TACGCTCTAATTATGACAGTATACACATGGATAGCAAAAGGTGCATGGTTT---GCACTCGGATATCCGTATGACTTCATTGTAACCCCAGTCTGGTTACCA---TCAGCAATGCTGTTGGATCTAGTCTATTGGGCAACAAAGAAGAACAAGCACTCCTTGATACTGTTTGGCGGCGTACTGGTAGGAATGTCTTTACCATTATTCAACATGGTAAACCTGATAACAGTAGCAGACCCACTTGAAACGGCATTCAAATATCCAAGACCAACATTGCCACCATATATGACACCAATAGAACCGCAAGTAGGTAAGTTCTATAACAGTCCAGTCGCACTGGGCGCAGGTGCAGGTGCAGTATTGGCATGTACATTTGCAGCATTAGGTTGTAAATTGAACACT
>AB592013
TGTACTCATTATTTATTCATAGTTGTAGTTGCAGTCAACTCAACATTGTTAACAATTAACTCGGGAGACTATATTTTCTACACTGATTGGGCTTGGACATCATTCGTGGTATTCTCAATTGCCAATACTTTGATGACCATTGTCGGTGCTGTGTATTATCTTACATTTACGGGCGTACCTGGTACTGCAACGTAC---TATGGTCTGATTATGCAAGTCTATACTTGGGTTGCAAAAGTTGCATGGTTT---GCACTTGGCTATCCGGTAGATTTCATCGTTCATCCAATGTGGATTCCA---TCGTGTATGTTGTTGGACTTGGCATATTGGGCGACAAAGAAGAATAAGCACTCGCTGATATTCTTTGGTGGAGTTTTAGTTGGAATGTCAATGCCACTGTTCAACATGGTACAGTTGATGTTGATAGCAGATCCACTAGAAACTGCATTCAAGTATCCAAGACCAACATTGCCTCCATACATGACGCCGATAGAACCGCAGGTAGGTAAGTTCTACAATAGCCCAGTAGCTTTGGGAGCTGGAGCTGGATCGGTATTAGCATGTACATTTGCAGCATTGGGTTGTAAGATGAATACG
>AB592014
TGTACTCACTACTTATTCATAGTTGTAGTTGCAGTCAATTCCACTTTGTTAACAATTAACTCTGGAGATTATATCTTCTATACAGATTGGGCCTGGACATCATTTGTAGTATTCTCAATTGCTAATACTCTGATGACTGTTGTTGGTGCTGTGTATTATCTTACATTTACTGGCGTACCTGGTACGGCAACGTAT---TATGGTCTGATTATGCAAGTCTATACATGGGTTGCAAAAGTTGCGTGGTTT---GCACTTGGCTATCCAGTGGATTTCATCGTTCATCCAATGTGGATTCCA---TCTTGTATGTTATTGGACTTGGCGTATTGGGCGACAAAGAAGAATAAACACTCGCTGATATTCTTTGGTGGAGTTTTAGTCGGAATGTCAATGCCACTGTTCAATATGGTACAGTTGATGTTAATTGCTGATCCATTAGAAACTGCATTCAAGTATCCAAGACCAACATTGCCTCCATACATGACGCCTATAGAACCGCAGGTCGGTAAGTTCTACAATAGCCCAGTAGCTCTGGGAGCGGGAGCGGGAGCTGTACTAGCATGTACGTTTGCAGCGTTAGGTTGTAAGCTTAATACG
>AB592018
TGTACTCATTATCTATTCATAGTTGTAGTCGCAGTCAACTCAACTTTGTTAACAATTAACTCGGGAGATTATATCTTCTACACTGATTGGGCTTGGACATCATTTGTAGTATTCTCAATTGCTAACACTTTGATGACTATTGTTGGCGCTGTGTATTATCTTACATTTACGGGCGTACCTGGTACTGCAACGTAC---TATGGTCTGATTATGCAAGTCTATACTTGGGTTGCAAAAGTTGCATGGTTT---GCACTTGGCTATCCAGTAGATTTCATCGTTCATCCAATGTGGATTCCA---TCGTGTATGCTGTTGGACTTGGCATATTGGGCGACAAAGAAGAATAAACACTCGCTGATATTCTTTGGTGGAGTTTTAGTTGGAATGTCAATGCCACTGTTCAACATGGTACAGTTGATGTTGATAGCGGATCCACTAGAAACTGCATTCAAGTATCCAAGACCAACATTGCCTCCATACATGACGCCGATAGAACCGCAGGTAGGTAAATTCTACAATAGCCCAGTAGCTTTGGGAGCGGGAGCTGGATCGGTACTAGCATGTACATTTGCAGCATTAGGTTGTAAGCTTAACACA
>AB592020
TGTACGCATTACTTATTCATAGTAGTAGTTGCAGTTAATTCCACTTTACTAACAATTAACTCAGGAGACTATATCTTCTATACAGACTGGGCTTGGACATCATTTGTGGTATTTTCTATAGCTAATACTCTAATGGTAGTTGTTGGAGCTGTTTACTATATCACGTTTACAGGTGTTCCTGGCACAGGCGCATAT---TATGGCCTAATTATGCAAGTCTATACTTGGGTCGCTAAAGTTGCATGGTTT---GCACTTGGCTATCCTGTGGATTTCATTGTTCATCCAATGTGGATTCCA---TCTTGTATGCTATTGGACTTGGCGTATTGGGCTACAAAGAAGAATAAGCACTCGCTGATATTCTTTGGTGGAGTTTTAGTCGGAATGTCAATGCCGTTGTTCAACATGGTACAATTGATGTTGATTGCGGATCCGCTCGAAACTGCATTCAAGTATCCAAGACCAACATTGCCTCCATACATGACGCCGATAGAACCGCAGGTAGGTAAGTTCTATAATAGCCCAGTAGCTCTGGGAGCAGGAGCTGGTTCTGTCCTGTCGGTGACGTTTGCAGCATTGGGTTGTAAGCTTAATACC
>AB592021
TGTACGCATTATCTATTCATAGTTGTAGTTGCAGTTAATTCTACTCTGTTAACTATCAATTCTGGAGACTATATCTTCTATACAGACTGGGCATGGACTTCCTTTGTAGTTTTCTCCATCGCAAATACTCTCATGACGGTCGTCGGAGCAGTCTATTATATCACATTTACAGGCGTGCCTGGAACAGGCGCATAT---TATGGTTTAATTATGCAGGTGTATACTTGGGTTGCCAAAGTGGCATGGTTT---GCACTTGGCTATCCTGCAGATTTCATCGTTCATCCAATGTGGATCCCT---TCGTGCATGTTGTTGGATTTGGCATATTGGGCTACGAAGAAGAATAAGCACTCGCTGATATTCTTTGGAGGAGTTTTGGTCGGTATGTCAATGCCGCTGTTCAATATGGTACAGCTGATGCTGATCGCCGATCCGCTAGAAACTGCATTCAAATACCCAAGACCAACATTACCACCATATATGACGCCTATAGAACCGCAGGTCGGTAAGTTCTACAATAGCCCGGTAGCACTGGGAGCGGGAGCTGGATCTGTACTGTCGGTGACATTTGCAGCATTGGGTTGTAAGTTGAATACA
>AB592022
TGTACGCATTATCTATTCATAGTTGTAGTTGCAGTCAATTCTACACTGTTAACCATCAATTCTGGAGACTATATCTTCTATACAGATTGGGCATGGACTTCCTTTGTAGTTTTCTCCATCGCAAACACTCTCATGACGGTCGTCGGAGCAGTTTATTATATTACATTTACAGGCGTGCCTGGAACAGGTGCATAT---TATGGTTTAATTATGCAAGTCTATACTTGGGTTGCCAAAGTGGCATGGTAT---GCACTTGGCTATCCTGCAGATTTCATCGTTCATCCAATGTGGATTCCA---TCATGCATGTTGTTGGATTTGGCATATTGGGCTACGAAGAAGAATAAACACTCGCTGATATTCTTTGGAGGAGTTTTGGTCGGTATGTCAATGCCGCTGTTCAATATGGTACAGTTGATGTTGATCGCCGATCCGCTAGAAACTGCATTCAAGTACCCAAGACCAACATTACCACCATATATGACGCCTATAGAACCGCAAGTCGGCAAGTTCTACAATAGCCCGGTAGCACTGGGAGCGGGAGCTGGATCTGTACTGTCGGTGACATTTGCAGCATTGGGTTGTAAGTTGAATACA
>AB592023
TGTACTCATTATTTATTCATAGTTGTAGTTGCAGTCAACTCAACTTTGTTAACAATTAACTCGGGAGACTATATCTTCTACACTGATTGGGCTTGGACATCATTTGTCGTATTCTCAATTGCCAACACTTTGATGACTATTGTTGGTGCTGTGTATTATCTTACATTTACAGGCGTACCTGGTACTGCAACGTAC---TATGGTCTGATTATGCAAGTCTATACTTGGGTTGCAAAAGTTGCATGGTTT---GCACTTGGTTATCCGGTAGATTTTATCGTTCATCCAATGTGGATTCCA---TCGTGTATGCTGTTGGACTTGGCATATTGGGCGACAAAGAAGAATAAACACTCGCTGATATTCTTTGGTGGAGTTTTAGTTGGAATGTCAATGCCACTGTTCAACATGGTACAGTTGATGTTGATAGCGGATCCACTAGAAACTGCATTCAAATATCCAAGACCAACATTGCCTCCATACATGACGCCGATAGAACCGCAGGTAGGTAAGTTCTACAATAGCCCAGTAGCTCTGGGAGCGGGAGCTGGAGCGGTACTAGCATGTACATTTGCAGCATTAGGTTGTAAGCTTAACACA
>AB592025
TGTACGCATTATCTATTCATAGTTGTAGTTGCAGTCAATTCTACTCTGTTAACTATCAATTCTGGAGATTATATCTTCTATACAGACTGGGCATGGACTTCCTTTGTAGTTTTCTCCATCGCAAACACTCTCATGACTGTGGTCGGAGCAGTGTATTATATCACATTTACAGGTGTACCTGGAACAGGCGCATAT---TATGGTTTAATTATGCAAGTCTATACTTGGGTTGCCAAAGTGGCATGGTTT---GCACTTGGCTATCCTGCAGATTTTATCGTTCATCCAATGTGGATTCCA---TCATGCATGTTGTTGGATTTGGCATATTGGGCTACGAAGAAGAATAAGCACTCGCTGATATTCTTTGGAGGAGTTTTGGTCGGTATGTCAATGCCGCTGTTCAATATGGTTCAGCTAATGTTGATCGCCGATCCGCTAGAAACTGCATTCAAGTATCCAAGACCAACATTACCACCATATATGACGCCTATAGAACCGCAAGTCGGTAAGTTCTACAATAGCCCGGTAGCACTGGGAGCGGGAGCTGGATCTGTACTGTCGGTGACATTTGCAGCATTGGGTTGTAAGTTGAATACA
>AB592026
TGTACGCATTATCTATTCATAGTTGTAGTTGCAGTCAATTCTACTCTGTTAACTATCAATTCTGGAGACTATATCTTCTATACAGACTGGGCATGGACTTCCTTTGTAGTTTTCTCCATCGCAAACACTCTCATGACTGTGGTCGGAGCAGTGTATTATATCACATTTACAGGCGTGCCTGGAACAGGCGCATAT---TATGGTTTAATTATGCAAGTCTATACTTGGGTTGCCAAAGTGGCATGGTTT---GCACTTGGCTATCCTGCAGATTTTATCGTTCATCCAATGTGGATTCCA---TCATGCATGTTGTTGGATTTGGCATATTGGGCTACGAAGAAGAATAAGCACTCGCTGATATTCTTTGGAGGAGTTTTGGTCGGTATGTCAATGCCGCTGTTCAATATGGTTCAGCTAATGTTGATCGCCGATCCGCTAGAAACTGCATTCAAGTACCCAAGACCAACATTACCACCATATATGACGCCTATAGAACCGCAAGTCGGTAAGTTCTACAATAGCCCAGTAGCACTGGGAGCGGGAGCTGGATCTGTACTGTCGGTGACATTTGCAGCATTGGGTTGTAAGTTGAATACA
>AB592028
TGTACGCACTACTTATTCATAGTAGTAGTTGCAGTTAACTCCACTTTACTAACAATCAACTCAGGAGACTATATCTTCTATACAGACTGGGCTTGGACATCATTTGTAGTATTTTCCATAGCTAATACCCTGATGACAGTGGTAGGTGCTGTTTACTATATCACATTTACAGGTGTTCCTGGCACAGGCGCATAT---TATGGCCTGATTATGCAAGTCTATACTTGGGTCGCTAAAGTTGCATGGTTT---GCACTTGGCTATCCTGTGGATTTCGTTGTTCATCCAATGTGGATTCCA---TCTTGTATGCTATTGGACTTGGCGTATTGGGCTACAAAGAAGAATAAGCACTCGCTGATATTCTTTGGTGGAGTTTTAGTCGGAATGTCAATGCCGTTGTTCAACATGGTACAATTGATGTTGATTGCGGATCCGCTCGAAACTGCATTCAAGTATCCAAGACCAACATTGCCTCCATACATGACGCCGATAGAACCGCAGGTAGGTAAGTTCTACAATAGCCCAGTAGCTCTGGGAGCGGGAGCTGGATCTGTCCTGTCGGTGACGTTTGCAGCATTGGGTTGTAAGCTTAATACC
>AB592029
TGTACGCATTACTTATTCATAGTAGTAGTTGCAGTCAACTCAACTTTATTAACAATCAACTCAGGAGACTATATCTTCTATACAGACTGGGCTTGGACATCATTTGTAGTATTTTCCATAGCTAATACCCTGATGACAGTGGTAGGTGCTGTTTACTATATCACGTTTACAGGTGTTCCTGGCACAGGCGCATAT---TATGGTCTGATTATGCAAGTCTATACTTGGGTCGCTAAAGTTGCATGGTTT---GCACTTGGCTATCCTGTGGATTTCATTGTTCATCCAATGTGGATTCCA---TCTTGTATGCTATTGGACTTGGCGTATTGGGCTACAAAGAAGAATAAACACTCGCTGATATTCTTTGGTGGAGTTCTAGTCGGAATGTCAATGCCGTTGTTCAACATGGTACAATTGATGTTGATTGCGGATCCGCTCGAAACTGCATTCAAGTATCCAAGACCAACATTGCCTCCATACATGACGCCGATAGAACCGCAGGTAGGTAAGTTCTACAATAGCCCAGTAGCTCTGGGAGCGGGAGCTGGATCTGTCCTGTCGGTGACGTTTGCAGCATTGGGTTGTAAGCTTAATACC
>AB592031
TGTACTCATTATCTATTCATAGTTGTAGTTGCAGTCAACTCAACTTTGTTAACAATTAACTCTGGAGACTATATCTTCTACACTGATTGGGCTTGGACATCATTTGTCGTATTCTCAATTGCCAATACTTTGATGACTATTGTTGGTGCTGTGTATTATCTTACATTTACGGGCGTACCTGGTACTGCAACGTAC---TATGGTCTGATTATGCAAGTCTATACTTGGGTTGCAAAAGTTGCATGGTTT---GCACTTGGCTATCCAGTAGATTTCATCGTTCATCCAATGTGGATTCCA---TCGTGTATGCTGTTGGACTTGGCATATTGGGCGACAAAGAAGAATAAGCACTCGCTGATATTCTTTGGTGGAGTTTTAGTTGGAATGTCAATGCCACTGTTCAACATGGTACAGTTGATGTTGATAGCGGATCCACTAGAAACTGCATTCAAGTATCCAAGACCAACATTGCCTCCATACATGACGCCGATAGAACCGCAGGTAGGTAAGTTCTACAATAGCCCAGTAGCTTTGGGAGCGGGAGCTGGATCGGTACTAGCATGTACATTTGCGGCATTAGGTTGTAAGCTTAACACA
>AB592032
TGTACGCATTATCTATTCATAGTTGTAGTTGCAGTCAATTCTACTCTGTTAACTATCAATTCTGGAGACTATATCTTCTATACAGACTGGGCATGGACTTCCTTTGTAGTTTTCTCCATCGCAAACACTCTCATGACGGTCGTCGGAGCAGTCTATTATATCACATTTACAGGCGTGCCTGGAACAGGCGCATAT---TATGGTTTAATTATGCAGGTGTATACTTGGGTTGCTAAAGTGGCATGGTTT---GCACTTGGCTATCCTGCAGATTTCATCGTTCATCCAATGTGGATTCCT---TCATGCATGTTGTTGGATTTGGCATATTGGGCTACGAAGAAGAATAAGCACTCGCTGATATTCTTTGGAGGAGTTTTGGTCGGTATGTCAATGCCGCTGTTCAATATGGTACAGCTGATGCTGATCGCCGATCCGCTAGAAACTGCATTCAAATACCCAAGACCAACATTACCACCATATATGACGCCTATAGAACCGCAGGTCGGTAAGTTCTACAATAGCCCGGTAGCACTGGGAGCGGGAGCTGGATCTGTACTGTCGGTGACATTTGCAGCATTGGGTTGTAAGTTGAATACA
>AB592033
TGTACGCATTATCTATTCATAGTTGTAGTTGCAGTAAATTCTACTCTGTTAACTATCAATTCTGGAGACTATATCTTCTATACAGACTGGGCATGGACTTCCTTTGTAGTTTTCTCCATCGCAAACACTCTGATGACGGTCGTCGGAGCAGTCTATTATATCACATTTACAGGCGTACCTGGAACGGGCGCATAT---TATGGTTTAATTATGCAGGTGTATACTTGGGTTGCCAAAGTAGCATGGTTT---GCACTTGGCTATCCTGCAGATTTCATCGTTCATCCAATGTGGATTCCT---TCATGCATGTTGTTGGATTTGGCATATTGGGCTACGAAGAAGAATAAGCACTCGCTGATATTCTTTGGAGGAGTTTTGGTCGGTATGTCAATGCCGCTGTTCAATATGGTACAGTTGATGTTGATCGCCGATCCGCTAGAAACTGCATTCAAGTACCCAAGACCAACATTACCACCATATATGACGCCTATAGAACCGCAGGTCGGTAAGTTCTACAATAGCCCGGTAGCACTGGGAGCGGGAGCTGGATCTGTACTGTCGGTGACATTTGCAGCATTGGGTCGTAAGTTGAATACA
>AB592034
TGTACTCACTACTTATTCATAGTAGTAGTTGCAGTTAACTCCACTTTGTTAACGATTAACTCTGGTGACTATATCTTCTATACTGATTGGGCCTGGACATCATTTGTAGTATTTTCCATTGCCAACACTTTGATGACTGTTGTTGGTGCTGTGTATTATCTTACATTTACTGGTGTGCCTGGTACTGCATCGTAT---TACGGTCTGATTATGCAGGTCTATACATGGGTTGCAAAAGTTGCATGGTTT---GCACTTGGTTACCCGGTGGATTTCATCGTTCATCCGATGTGGATTCCA---TCTTGTATGTTACTGGACTTGGCATATTGGGCGACGAAGAAGAATAAGCACTCGCTGATATTCTTTGGCGGAGTTTTAGTTGGAATGTCAATGCCACTGTTCAATATGGTACAGTTGATGTTGATAGCAGATCCGCTAGAAACTGCATTCAAGTATCCGAGACCAACATTGCCTCCATACATGACGCCGATAGAGCCGCAGGTAGGGAAGTTCTACAATAGCCCAGTAGCTCTGGGAGCGGGAGCTGGAGCGGTACTAGCATGTACATTTGCGGCATTAGGCTGTAAGCTTAATACA
>AB592035
TGTGCGCATTATCTATTCATAGTTGTAGTTGCAGTCAATTCTACTCTGTTAACTATCAATTCTGGAGATTATATCTTCTATACAGACTGGGCATGGACTTCCTTTGTAGTTTTCTCCATCGCAAACACTCTCATGACTGTGGTCGGAGCAGTGTATTATATCACATTTACAGGTGTACCTGGAACAGGCGCATAT---TATGGTTTAATTATGCAAGTCTATACTTGGGTTGCCAAAGTGGCATGGTTT---GCACTTGGCTATCCTGCAGATTTTATCGTTCATCCAATGTGGATTCCA---TCATGCATGTTGTTGGATTTGGCATATTGGGCTACGAAGAAGAATAAGCACTCGCTGATATTCTTTGGAGGAGTTTTGGTCGGTATGTCAATGCCGCTGTTCAATATGGTTCAGCTAATGTTGATCGCCGATCCGCTAGAAACTGCATTCAAGTATCCAAGACCAACATTACCACCATATATGACGCCTATAGAACCGCAAGTCGGTAAGTTCTACAATAGCCCGGTAGCACTGGGAGCGGGAGCTGGATCTGTACTGTCGGTGACATTTGCAGCATTGGGTTGTAAGTTGAATACA
>AB592036
TGTACGCATTATCTATTCATAGTTGTAGTTGCAGTTAATTCTACTCTGTTAACTATCAATTCTGGAGACTATATCTTCTATACAGACTGGGCATGGACTTCCTTTGTAGTTTTCTCCATCGCAAATACTCTCATGACGGTCGTCGGAGCAGTCTATTATATCACATTTACAGGCGTGCCTGGAACAGGCGCATAT---TATGGTTTAATTATGCAGGTGTATACTTGGGTTGCCAAAGTGGCATGGTTT---GCACTTGGCTATCCTGCAGATTTCATCGTTCATCCAATGTGGATCCCT---TCGTGCATGTTGTTGGATTTGGCATATTGGGCTACGAAGAAGAATAAGCACTCGCTGATATTCTTTGGAGGAGTTTTGGTCGGTATGTCAATGCCGCTGTTCAATATGGTACAGCTGATGCTGATCGCCGATCCGCTAGAAACTGCATTCAAATACCCAAGACCAACATTACCACCATATATGACGCCTATAGAACCGCAAGTCGGTAAGTTCTACAATAGCCCGGTAGCACTGGGAGCGGGAGCTGGATCTGTACTGTCGGTGACATTTGCAGCATTGGGTTGTAAGTTGAATACA
>AB592037
TGTACGCATTATCTATTCATAGTTGTAGTTGCAGTCAATTCTACTCTGTTAACTATCAATTCTGGAGACTATATCTTCTATACAGACTGGGCATGGACTTCCTTTGTAGTTTTCTCCATCGCAAACACTCTCATGACGGTCGTCGGAGCAGTCTATTATATCACATTTACAGGCGTGCCTGGAACAGGCGCATAT---TATGGTTTAATTATGCAGGTGTATACTTGGGTTGCTAAAGTGGCATGGTTT---GCACTTGGCTATCCTGCAGATTTCATAGTTCATCCAATGTGGATTCCT---TCATGCATGTTGTTGGATTTGGCATATTGGGCTACGAAGAAGAATAAGCACTCGCTGATATTCTTTGGAGGAGTTTTGGTCGGTATGTCAATGCCGCTGTTCAATATGGTACAGCTGATGCTGATCGCCGATCCGCTAGAAACTGCATTCAAATACCCAAGACCAACATTACCACCATATATGACGCCTATAGAACCGCAGGTCGGTAAGTTCTACAATAGCCCGGTAGCACTGGGAGCGGGAGCTGGATCTGTACTGTCGGTGACATTTGCAGCATTGGGTTGTAAGTTGAATACA
>AB592038
TGTACGCACTACTTATTCATAGTAGTAGTTGCAGTTAACTCCACTTTACTAACAATTAACTCAGGAGACTATATCTTCTATACAGACTGGGCTTGGACATCATTTGTAGTATTTTCCATAGCTAATACCCTGATGACAGTGGTAGGTGCTGTTTACTATATCACGTTTACAGGTGTTCCTGGCACAGGCGCATAT---TATGGCCTAATTATGCAAGTCTATACTTGGGTTGCTAAAGTTGCATGGTTT---GCACTTGGCTATCCTGTGGATTTCATTGTTCATCCAATGTGGATTCCA---TCTTGTATGCTATTGGACTTGGCGTATTGGGCTACAAAGAAGAATAAGCACTCGCTGATATTCTTTGGTGGAGTTTTAGTCGGAATGTCAATGCCGTTGTTCAACATGGTACAATTGATGTTGATTGCGGATCCGCTCGAAACTGCATTCAAGTATCCAAGACCAACATTGCCTCCATACATGACGCCGATAGAACCGCAGGTAGGAAAGTTCTATAATAGCCCAGTAGCTCTGGGAGCGGGAGCTGGATCTGTCCTGTCGGTGACGTTTGCAGCATTGGGTTGTAAGCTTAATACC
>AB592040
TGTACTCATTACTTATTCATAGTTGTAGTTGCAGTCAACTCCACTTTGTTAACAATTAACTCGGGAGACTATATCTTCTATACTGATTGGGCTTGGACATCATTTGTTGTATTCTCAATTGCCAACACTCTGATGACTGTTGTTGGTGCTGTGTATTATCTTACATTTACTGGTGTACCTGGTACGGCAACGTAT---TATGGTCTGATTATGCAGGTCTATACATGGGTTGCAAAAGTTGCATGGTTT---GCACTTGGCTATCCAGTGGATTTCATCGTTCATCCAATGTGGATTCCA---TCTTGTATGTTATTGGACTTGGCGTATTGGGCAACAAAGAAGAATAAACACTCGCTGATATTCTTTGGCGGAGTTTTAGTCGGAATGTCAATGCCACTGTTCAATATGGTACAGTTGATGTTGATTGCGGATCCACTAGAAACTGCATTCAAGTATCCAAGACCAACATTGCCCCCATACATGACGCCTATAGAACCGCAGGTCGGTAAGTTCTACAATAGCCCAGTAGCTCTGGGAGCGGGAGCTGGAGCGGTACTAGCATGTACATTTGCAGCACTAGGCTGTAAGCTTAACACG
>AB592041
TGTACTCACTACTTGTTCATAGTAGTAGTCGCAGTCAATTCAACTCTGCTAACAATTAACGCAGGAGACTACATCTTCTATACTGATTGGGCCTGGACATCGTTTGTAGTATTCTCAATATCTCAAACATTGATGCTTGCAGTAGGTGCATCGTATTATCTGACATTTACTGGAGTTCCAGGAACCGCAACGTAT---TATGCGCTAATTATGACAGTCTATACTTGGATTGCTAAAGGTGCATGGTTC---GCTTTAGGTTACCCATATGACTTCATCGTTACACCAGTTTGGCTTCCG---TCAGCAATGCTGCTGGATCTGGCATACTGGGCAACAAAGAAGAATAAGCACTCCTTGATACTGTTCGGCGGAGTCTTAGTTGGAATGTCGTTGCCACTATTCAATATGGTTAATTTGATTACGGTGGCAGATCCACTAGAGACTGCATTCAAGTATCCGAGACCAACGTTACCACCATATATGACACCGATAGAGCCGCAGGTAGGTAAATTCTACAACAGCCCAGTTGCACTTGGTGCAGGTGCTGGAGCAGTACTATCAGTTACGTTCACAGCCTTAGGTTGTAAACTAACAACG
>AB592042
TGTACTCACTACTTATTCATAGTAGTAGTCGCAGTAAACTCTACTCTGCTTACTATCAATGCAGGAGACTACATCTTCTATACTGATTGGGCCTGGACATCGTTTGTAGTATTCTCGATATCTCAAACATTGATGCTTGCAGTAGGTGCATCGTATTACCTTACATTTACTGGAGTTCCAGGAACCGCAACGTAT---TATGCGCTGATTATGACAGTCTATACTTGGATTGCTAAAGGTGCATGGTTC---GCATTAGGTTACCCATACGACTTCATCGTTACACCAGTTTGGCTTCCG---TCAGCAATGCTGTTGGATCTGGCTTACTGGGCGACAAAGAAGAATAAGCACTCCTTGATACTGTTCGGCGGAGTCTTAGTTGGAATGTCATTACCACTATTCAACATGGTCAATCTGATCACAGTGGCTGACCCACTAGAGACTGCATTCAAGTATCCAAGACCGACGTTACCACCATACATGACACCGATAGAGCCGCAGGTAGGTAAGTTCTACAACAGCCCAGTTGCACTTGGTGCAGGTGCTGGAGCAGTGCTATCAGTGACGTTCACAGCCTTGGGTTGTAAACTCACAACG
>AB592043
TGTACTCACTACTTATTCATAGTAGTAGTCGCAGTAAACTCTACTCTGCTTACTATCAATGCAGGAGACTACATCTTCTATACTGATTGGGCCTGGACATCGTTTGTAGTATTCTCAATATCTCAAACATTGATGCTTGCAGTAGGTGCATCGTATTACCTGACATTTACTGGAGTTCCAGGAACCGCAACGTAT---TATGCGCTGATTATGACAGTCTACACTTGGATTGCCAAAGGTGCATGGTTC---GCATTAGGTTACCCATACGACTTCATCGTTACACCAGTTTGGCTTCCG---TCAGCAATGCTGTTGGATCTGGCTTACTGGGCGACAAAGAAGAATAAGCACTCCTTGATACTATTCGGCGGAGTCTTAGTTGGAATGTCATTACCACTATTCAACATGGTCAATTTGATCACAGTGGCTGACCCACTAGAGACTGCATTCAAGTATCCAAGACCGACGTTACCACCATACATGACACCGATAGAACCGCAGGTAGGTAAGTTCTACAACAGCCCAGTCGCACTTGGTGCAGGTGCTGGAGCAGTACTATCAGTGACGTTCACAGCATTAGGTTGTAAACTAACAACG
>AB592044
TGTACTCACTACTTATTCATAGTAGTAGTCGCAGTAAACTCTACTCTGCTTACTATCAATGCAGGAGACTACATCTTCTATACTGATTGGGCCTGGACATCGTTTGTAGTATTCTCAATATCTCAAACATTGATGCTTGCGGTAGGTGCGTCATATTATCTGACATTTACTGGAGTTCCAGGAACCGCAACGTAT---TATGCGCTGATTATGACAGTCTATACTTGGATTGCTAAAGGTGCATGGTTC---GCATTAGGTTACCCATACGACTTCATCGTTACACCAGTTTGGCTTCCG---TCAGCAATGCTGTTGGATCTGGCTTACTGGGCGACAAAGAAGAATAAGCACTCCTTGATACTATTCGGCGGAGTTTTAGTCGGAATGTCATTGCCACTATTCAATATGGTCAACTTGATCACAGTGGCTGACCCGCTAGAGACTGCATTCAAGTATCCAAGACCGACGTTACCACCATACATGACACCGATAGAGCCGCAGGTCGGTAAATTCTACAACAGCCCAGTTGCACTTGGTGCAGGTGCTGGAGCAGTACTATCGGTGACGTTCACAGCCTTAGGTTGTAAACTAACAACG
>AB592045
TGTACTCACTACTTATTCATAGTAGTAGTTGCAGTTAACTCCACTTTGTTAACAATTAACTCTGGTGACTATATCTTCTATACTGATTGGGCCTGGACATCATTTGTAGTATTTTCCATTGCCAACACTTTGATGACTGTTGTTGGTGCTGTGTATTATCTTACATTTACTGGTGTACCTGGTACTGCATCGTAT---TACGGTCTGATTATGCAGGTCTATACATGGGTTGCAAAAGTTGCATGGTTT---GCACTTGGCTACCCAGTGGATTTCATCGTTCATCCAATGTGGATTCCA---TCTTGTATGTTATTGGACTTGGCATATTGGGCGACGAAGAAGAATAAGCACTCGCTGATATTCTTTGGCGGAGTTTTAGTTGGAATGTCAATGCCACTGTTCAATATGGTACAGTTGATGTTGATAGCAGATCCACTAGAAACTGCATTCAAGTATCCAAGACCGACGTTACCTCCATACATGACGCCGATAGAGCCGCAGGTAGGTAAGTTCTACAACAGCCCAGTAGCTCTGGGAGCGGGAGCTGGATCGGTACTAGCATGTACATTTGCGGCATTAGGCTGTAAGCTTAATACG
>AB592046
TGTACTCACTACTTATTCATAGTGGTAGTCGCAGTAAACTCTACTCTGCTTACTATCAATGCAGGAGACTACATCTTCTATACTGATTGGGCCTGGACATCGTTTGTAGTATTCTCAATATCTCAAACATTGATGCTTGCAGTAGGTGCATCGTATTACCTTACATTTACTGGAGTTCCAGGAACCGCAACGTAT---TATGCGCTGATTATGACAGTCTACACTTGGATTGCCAAAGGTGCATGGTTC---GCATTAGGTTACCCATACGACTTCATCGTTACACCAGTTTGGCTTCCG---TCAGCAATGCTGTTGGATCTGGCTTACTGGGCGACAAAGAAGAATAAGCACTCCTTGATACTATTCGGCGGAGTCTTAGTTGGAATGTCATTACCACTATTCAACATGGTCAATTTGATCACAGTGGCTGACCCACTAGAGACTGCATTCAAGTATCCAAGACCGACGTTACCACCATACATGACACCGATAGAGCCGCAGGTAGGTAAGTTCTACAACAGCCCAGTTGCACTTGGTGCAGGTGCTGGAGCAGTACTATCAGTGACGTTCACAGCGTTGGGTTGTAAACTCACAACG
>AB592047
TGTACTCACTACTTATTCATAGTAGTAGTCGCAGTAAACTCTACTCTGCTAACTATCAATGCAGGAGACTACATCTTCTATACTGATTGGGCCTGGACATCGTTTGTAGTATTCTCAATATCTCAAACGTTGATGCTTGCGGTAGGTGCGTCATATTATCTGACATTTACTGGAGTTCCAGGAACTGCAACGTAT---TATGCGCTGATTATGACAGTCTATACTTGGATTGCCAAAGGTGCATGGTTC---GCATTAGGTTACCCATACGACTTCATCGTTACACCAGTCTGGCTTCCG---TCAGCAATGCTGTTGGATCTGGCTTACTGGGCGACAAAGAAGAATAAGCACTCCTTGATACTGTTCGGCGGAGTCTTAGTTGGAATGTCATTACCACTATTCAACATGGTCAATTTGATCACAGTGGCTGACCCACTAGAGACTGCATTCAAGTATCCAAGACCGACGTTACCACCATACATGACACCGATAGAGCCGCAGGTAGGTAAGTTCTACAACAGCCCAGTTGCACTTGGTGCAGGTGCTGGAGCAGTACTATCAGTGACGTTCACAGCCTTGGGTTGTAAACTCACAACG
>AB592048
TGTACTCACTACTTATTCATAGTAGTAGTCGCAGTAAACTCTACTCTGCTAACTATCAATGCAGGAGACTACATCTTCTATACTGATTGGGCCTGGACATCGTTTGTAGTATTTTCAATATCTCAAACATTGATGCTTGCGGTAGGTGCGTCATATTATCTGACATTTACTGGAGTTCCAGGAACTGCAACGTAT---TATGCGCTGATTATGACAGTCTATACTTGGATTGCCAAAGGTGCATGGTTC---GCATTAGGTTACCCATACGACTTCATCGTTACACCAGTTTGGCTTCCG---TCAGCAATGCTGTTGGATCTGGCTTACTGGGCGACAAAGAAGAATAAGCACTCCTTGATACTGTTCGGCGGAGTCTTAGTTGGAATGTCATTACCACTATTCAACATGGTCAATTTGATCACAGTGGCTGACCCACTAGAGACTGCATTCAAGTATCCAAGACCGACGTTACCACCATACATGACACCGATAGAGCCGCAGGTAGGTAAGTTCTACAACAGCCCAGTTGCACTTGGTGCAGGTGCTGGAGCAGTGCTATCAGTGACGTTCACAGCGTTGGGTTGTAAACTCACAACG
>AB592049
TGTACACATTACTTATTCATAGTAGTTGTTGCAGTTAACTCTACTTTACTTACCATTAATTCTGGAGATTATATTTTCTATACTGACTGGGCCTGGACATCATTTGTAGTATTCTCTATAGCTAACACGTTGATGACGGTAGTTGGAGCTGTATATTACATCACATTTACTGGTGTTCCTGGTACAGGCGCATAT---TATGGCTTAATAATGCAAGTCTATACATGGGTTGCAAAGGTTGCATGGATG---GCACTGGGTTATCCAGTTGATTTCATTGTTCATCCTATGTGGATACCA---TCATGTATGCTATTGGACTTGGCATATTGGGCGACAAAGAAGAATAAGCATTCGCTGATATTCTTTGGCGGAGTTTTAGTCGGAATGTCGATGCCACTGTTCAACATGGTACAGTTGATGTTAATTGCGGATCCGCTTGAAACAGCATTCAAGTATCCAAGACCAACATTGCCTCCATATATGACGCCTATAGAACCGCAGGTCGGCAAGTTCTACAATAGCCCGGTGGCACTGGGTGCTGGAGCTGGATCTGTTCTGTCGGTAACGTTTGCAGCACTAGGCTGTAAGCTTAATACT
>AB592050
TGTACTCACTACCTATTCATAGTGGTAGTTGCAGTTAACTCAACTCTGTTAACAATTAACTCAGGAGACTATATCTTCTATACTGACTGGGCTTGGACATCATTCGTAGTTTTCTCTATCGCCGACACTTTGATGACGGTAGTCGGAGCTGTGTATTACATTACATTTACGGGTGTTCCTGGCACAGGCGCGTAT---TACGGCTTGATAATGCAGGTCTATACATGGGTCGCTAAAGTTGCATGGTTT---GCACTTGGTTATCCGGTGGATTTCATTGTTCATCCAATGTGGATTCCA---TCATGCATGTTATTGGATTTGGCATATTGGGCTACGAAGAAGAATAAGCACTCGCTGATATTCTTTGGTGGAGTTTTAGTGGGAATGTCAATGCCGCTTTTCAATATGGTACAATTGATGATGATTGCGGATCCGCTAGAAACTGCGTTCAAATATCCAAGACCAACGTTGCCTCCGTACATGACGCCGATAGAGCCGCAGGTCGGTAAGTTCTACAACAGCCCGGTAGCTTTGGGTGCTGGTGCAGGATCGGTTCTGTCAGTAACGTTTGCAGCATTGGGCTGTAAGCTCAATACC
>AB592051
TGTACGCATTATCTATTCATAGTTGTAGTTGCAGTTAATTCTACACTGTTAACTATCAATTCTGGAGACTATATCTTCTATACAGATTGGGCATGGACTTCCTTTGTAGTTTTCTCCATCGCAAACACTCCCATGACTGTGGTCGGAGCAGTGTATTATATCACATTTACAGGCGTACCTGGAACGGGCGCATAT---TATGGTTTAATTATGCAAGTCTATACTTGGGTTGCCAAAGTGGCATGGTAT---GCACTTGGCTATCCTGCAGATTTCATCGTTCATCCAATGTGGATTCCA---TCATGCATGTTGTTGGATTTGGCATATTGGGCTACGAAGAAGAATAAGCACTCGCTGATATTCTTTGGAGGAGTTTTGGTCGGTATGTCAATGCCGCTGTTCAATATGGTACAGTTGATGTTGATCGCCGATCCGCTAGAAACTGCATTCAAGTACCCAAGACCAACATTACCACCATATATGACGCCTATAGAACCGCAGGTCGGTAAGTTCTACAATAGCCCGGTAGCACTGGGAGCGGGAGCTGGATCTGTACTGTCGGTGACATTTGCAGCATTGGGTTGTAAGTTGAATACA
>AB592052
TGTACTCACTACCTATTCATAGTGGTAGTTGCAGTTAACTCAACTCTGTTAACAATTAACTCAGGAGACTATATCTTCTATACTGACTGGGCTTGGACATCATTCGTAGTTTTCTCTATCGCCAACACTTTGATGACGGTAGTCGGAGCTGTGTATTACATTACATTTACGGGTGTTCCTGGCACAGGCGCGTAT---TACGGCTTAATAATGCAGGTCTATACATGGGTCGCTAAAGTTGCATGGTTT---GCACTTGGTTATCCGGTGGATTTCATTGTTCATCCAATGTGGATTCCA---TCATGCATGTTATTGGATTTGGCATATTGGGCTACGAAGAAGAATAAGCACTCGCTGATATTCTTTGGTGGAGTTTTAGTGGGAATGTCAATGCCGCTCTTCAATATGGTACAATTGATGATGATTGCGGATCCGCTAGAAACTGCGTTCAAATATCCAAGACCAACGTTGCCTCCGTACATGACGCCGATAGAGCCGCAGGTCGGTAAGTTCTACAACAGCCCGGTAGCTTTGGGTGCTGGTGCAGGATCGGTTCTGTCAGTAACGTTTGCAGCATTGGGCTGTAAGCTCAATACC
>AB592053
TGTACTCACTACTTATTCATAGTAGTAGTCGCAGTCAATTCAACTCTGCTAACAATTAACGCAGGAGACTACATCTTCTATACTGATTGGGCCTGGACATCGTTTGTAGTATTCTCAATATCTCAAACTTTGATGCTTGCAGTAGGTGCATCGTATTATCTGACATTTACTGGAGTACCAGGAACCGCAACGTAT---TATGCGCTAATTATGACAGTCTACACTTGGATTGCCAAAGGTGCATGGTTC---GCATTAGGTTACCCATACGACTTCATCGTAACACCAGTTTGGCTTCCG---TCAGCAATGCTGTTGGATCTGGCTTACTGGGCGACAAAGAAGAATAAGCACTCCTTGATACTGTTCGGCGGAGTCTTAGTTGGAATGTCATTACCACTATTCAACATGGTCAATTTGATTACAGTGGCTGACCCGCTAGAGACTGCATTCAAGTATCCGAGACCAACGTTACCACCATATATGACACCGATAGAGCCGCAGGTAGGTAAATTCTACAACAGCCCAGTTGCACTTGGTGCAGGTGCTGGAGCAGTACTATCAGTTACGTTCACAGCCTTAGGTTGTAAACTAACAACA
>AB592054
TGTACTCACTACTTATTCATAGTAGTAGTCGCAGTAAACTCTACTCTGCTTACTATCAATGCAGGAGACTACATCTTCTATACTGATTGGGCCTGGACATCGTTTGTAGTATTCTCAATATCTCAAACATTGATGCTTGCAGTAGGTGCATCGTATTACCTTACATTTACTGGAGTTCCAGGAACCGCAACGTAT---TATGCGCTGATTATGACGGTCTATACTTGGATTGCTAAAGGTGCATGGTTC---GCATTAGGTTACCCATACGACTTCATCGTTACACCAGTTTGGCTTCCG---TCAGCAATGCTGTTGGATCTGGCTTACTGGGCGACAAAGAAGAATAAGCACTCCTTGATACTATTTGGCGGAGTCTTAGTTGGAATGTCATTACCACTATTCAACATGGTCAACTTGATCACAGTGGCTGACCCACTAGAGACTGCATTCAAGTATCCAAGACCGACGTTACCACCATACATGACACCGATAGAGCCGCAGGTAGGTAAATTCTACAACAGCCCAGTTGCACTTGGTGCAGGTGCTGGAGCAGTACTATCAGTGACGTTCACAGCCTTAGGTTGTAAACTCACAACG
>AB592055
TGTACTCACTACCTATTCATAGTGGTAGTTGCAGTTAACTCAACTCTGTTAACAATTAATTCAGGAGACTATATCTTCTATACTGACTGGGCTTGGACATCATTCGTAGTTTTCTCTATCGCCAACACTTTGATGACGGTAGTCGGAGCTGTGTATTACATTACATTTACGGGTGTTCCTGGCACAGGCGCGTAT---TACGGCTTAATAATGCAGGTCTATACATGGGTCGCTAAAGTTGCATGGTTT---GCACTTGGTTATCCGGTGGATTTCATTGTTCATCCAATGTGGATTCCA---TCATGCATGTTATTGGATTTGGCATATTGGGCTACGAAGAAGAATAAGCACTCGCTGATATTCTTTGGTGGAGTTTTAGTGGGAATGTCAATGCCGCTCTTCAATATGGTACAATTGATGATGATTGCGGATCCGCTAGAAACTGCGTTCAAATATCCAAGACCAACGTTGCCTCCGTACATGACGCCGATAGAGCCGCAGGTCGGTAAGTTCTACAACAGCCCGGTAGCTTTGGGTGCTGGTGCAGGATCGGTTCTGTCAGTAACGTTTGCAGCATTGGGCTGTAAGCTCAATACC
>AB592056
TGTACTCACTACTTATTCATAGTAGTAGTCGCAGTAAACTCTACTCTGCTTACTATCAATGCAGGAGACTACATCTTCTATACTGATTGGGCCTGGACATCGTTTGTAGTATTCTCAATATCTCAAACATTGATGCTTGCAGTAGGTGCATCGTATTACCTTACATTTACTGGAGTTCCAGGAACCGCAACGTAT---TATGCGCTGATTATGACAGTCTACACTTGGATTGCCAAAGGTGCATGGTTC---GCATTAGGTTACCCATACGACTTCATCGTTACACCAGTTTGGCTTCCG---TCAGCAATGCTGTTGGATCTGGCTTACTGGGCGACAAAGAAGAATAAGCACTCCTTGATACTATTCGGCGGAGTCTTAGTTGGAATGTCATTACCACTATTCAACATGGTCAATTTGATCACAGTGGCTGACCCACTAGAGACTGCATTCAAGTATCCAAGACCGACGTTACCACCATACATGACACCGATAGAGCCGCAGGTAGGTAAGTTCTACAACAGCCCAGTTGCACTTGGTGCAGGTGCTGGAGCAGTACTAGCAGTGACGTTCACGGCGTTGGGTTGTAAACTCACAACG
>AB592057
TGTACTCACTATTTGTTTATAGTTGTAGTTGCAGTAAACTCGACTTTGTTAACAATTAACTCTGGTGACTATATCTTCTACACTGATTGGGCCTGGACGTCATTTGTAGTATTTTCTATAGCTAACACTTTGATGACTGTTGTTGGTGCTGTGTATTATCTTACATTTACTGGTGTACCCGGTACTGCATCGTAT---TACGGTTTGATTATGCAAGTCTATACGTGGGTTGCAAAAGTTGCATGGTTT---GCACTTGGTTACCCAGTGGATTTCATTGTTCATCCAATGTGGATTCCA---TCGTGTATGTTATTGGACTTGGCATATTGGGCAACCAAAAAGAATAAACACTCGCTGATATTCTTTGGCGGAGTTTTAGTTGGAATGTCAATGCCACTGTTCAACATGGTACAGTTGATGTTGATAGCAGATCCACTAGAAACTGCATTCAAGTACCCAAGACCAACATTACCTCCATACATGACGCCGATAGAACCGCAGGTAGGTAAGTTCTACAACAGCCCAGTAGCTCTTGGAGCGGGAGCTGGATCGGTACTAGCATGTACATTTGCAGCATTAGGATGTAAGCTCAATACA
>AB592058
TGTACTCACTACCTATTCATAGTGGTAGTTGCAGTTAACTCAACTCTGTTAACAATTAACTCAGGAGACTATATCTTCTATACCGACTGGGCTTGGACATCATTCGTAGTTTTCTCTATCGCCAATACTTTGATGACGGTAGTCGGAGCTGTGTATTACATTACATTTACGGGTGTTCCTGGTACAGGCGCGTAT---TACGGCTTAATAATGCAGGTCTATACATGGATCGCTAAAGTTGCATGGTTT---GCACTTGGTTATCCGGTGGATTTCATTGTTCATCCAATGTGGATTCCA---TCATGCATGTTATTGGATTTGGCATATTGGGCTACGAAGAAGAATAAGCACTCGCTGATATTCTTTGGTGGAGTTTTAGTGGGAATGTCAATGCCGCTCTTCAATATGGTACAATTGATGATGATTGCGGATCCGCTAGAAACTGCGTTCAAATATCCAAGACCAACGTTGCCTCCGTACATGACGCCGATAGAGCCGCAGGTCGGTAAGTTCTACAACAGCCCGGTAGCTTTGGGTGCTGGTGCAGGATCGGTTCTGTCAGTAACGTTTGCAGCATTGGGCTGTAAGCTCAATACC
>AB592059
TGTACTCACTACTTATTCATAGTAGTAGTCGCAGTAAACTCTACTCTGCTTACTATCAATGCAGGAGACTACATCTTCTATACTGATTGGGCCTGGACATCGTTTGTAGTATTCTCAATATCTCAAACATTGATGCTTGCAGTAGGTGCATCGTATTACCTTACATTTACTGGAGTTCCAGGAACCGCAACGTAT---TATGCGCTAATTATGACAGTCTATACTTGGATTGCTAAAGGTGCATGGTTC---GCATTAGGTTACCCATACGACTTCATCGTTACACCAGTTTGGCTTCCG---TCAGCAATGCTGTTGGATCTGGCTTACTGGGCGACAAAGAAGAATAAGCACTCCTTGATACTGTTCGGCGGAGTCTTAGTTGGAATGTCATTACCACTATTCAACATGGTCAATTTGATCACAGTGGCTGACCCACTAGAGACTGCATTCAAGTATCCAAGACCGTCGTTACCACCATACATGACACCGATAGAGCCGCAGGTAGGTAAGTTCTACAACAGCCCAGTTGCACTTGGTGCAGGTGCTGGAGCAGTGCTATCAGTGACGTTCACAGCCTTGGGTTGTAAACTCACAACG
>AB592060
TGTACTCACTACTTATTCATAGTAGTAGTCGCAGTAAACTCTACTCTGCTTACTATCAATGCAGGAGACTACATCTTCTATACTGATTGGGCCTGGACATCGTTTGTAGTATTCTCAATATCTCAAACATTGATGCTTGCAGTAGGTGCATCGTATTACCTTACATTTACTGGAGTTCCAGGGACCGCAACGTAT---TATGCGCTGATTATGACAGTCTACACTTGGATTGCCAAAGGTGCATGGTTC---GCATTAGGTTACCCATACGACTTCATCGTTACACCAGTTTGGCTTCCG---TCAGCAATGCTGTTGGATCTGGCTTACTGGGCGACAAAGAAGAATAAGCACTCCTTGATACTATTCGGCGGAGTCTTAGTTGGAATGTCATTACCACTATTCAACATGGTCAATTTGATCACAGTGGCTGACCCACTAGAGACTGCATTCAAGTATCCAAGACCGACGTTACCACCATACATGACACCGATAGAGCCGCAGGTAGGTAAGTTCTACAACAGCCCAGTTGCACTTGGTGCAGGTGCTGGAGCAGTACTATCAGTGACGTTCACAGCGTTGGGTTGTAAACTCACAACG
>AB592062
TGTACTCACTACTTATTCATAGTAGTAGTCGCAGTCAATTCAACTCTGCTAACAATTAACGCAGGAGACTACATCTTCTATACTGATTGGGCCTGGACATCGTTTGTAGTATTCTCAATATCTCAAACATTGATGCTTGCAGTAGGTGCATCGTATTACCTTACATTTACTGGGGTTCCAGGAACCGCAACGTAT---TATGCGCTAATTATGACAGTCTACACTTGGATTGCCAAAGGTGCATGGTTC---GCATTAGGTTACCCATACGACTTCATCGTTACACCAGTTTGGCTTCCG---TCAGCAATGCTGTTGGATCTGGCTTACTGGGCGACAAAGAAGAATAAGCACTCCTTGATACTATTCGGCGGAGTCTTAGTTGGAATGTCATTACCACTATTCAACATGGTCAATTTGATCACAGTGGCTGACCCACTAGAGACTGCATTCAAGTATCCAAGACCGACGTTACCACCATACATGACACCGATAGAGCCGCAGGTAGGTAAGTTCTACAACAGCCCAGTTGCACTTGGTGCAGGTGCTGGAGCAGTACTATCAGTGACGTTCACAGCGTTGGGTTGTAAACTCACAACG
>AB592063
TGTACTCACTACTTATTCATAGTAGTAGTCGCAGTAAACTCTACTCTGCTTACTATCAATGCAGGAGACTACATCTTCTATACTGATTGGGCCTGGACATCGTTTGTAGTATTCTCAATATCTCAAACATTGATGCTTGCAGTAGGTGCATCGTATTACCTTACATTTACTGGAGTTCCAGGAACCGCAACGTAT---TATGCGCTGATTATGACAGTCTATACTTGGATTGCTAAAGGTGCATGGTTC---GCATTAGGTTACCCATACGACTTCATCGTTACACCAGTTTGGCTTCCG---TCAGCAATGCTGTTGGATCTGGCTTACTGGGCGACAAAGAAGAATAAGCACTCCTTGATACTGTTCGGCGGAGTCTTAGTTGGAATGTCATTACCACTATTCAACATGGTCAATCTGATCACAGTGGCTGACCCACTAGAGACTGTATTCAAGTATCCAAGACCGACGTTACCACCATACATGACACCGATAGAGCCGCAGGTAGGTAAGTTCTACAACAGCCCAGTTGCACTTGGTGCAGGTGCTGGAGCAGTGCTATCAGTGACGTTCACAGCCTTGGGTTGTAAACTCACAACG
>AB592065
TGTACTCACTACTTATTCATAGTAGTAGTCGCAGTAAACTCTACTCTGCTAACTATCAATGCAGGAGACTACATCTTCTATACTGATTGGGCCTGGACATCGTTTGTAGTATTCTCAATATCTCAAACATTGATGCTTGCGGTAGGTGCGTCATATTATCTGACATTTACTGGAGTTCCAGGAACTGCAACGTAT---TATGCGCTGATTATGACAGTCTATACTTGGATTGCTAAAGGTGCATGGTTC---GCATTAGGTTACCCATACGACTTCATCGTTACACCAGTTTGGCTTCCG---TCAGCAATGCTGTTGGATCTGGCTTACTGGGCGACAAAGAAGAATAAGCACTCCTTGATACTGTTCGGCGGAGTCTTAGTTGGAATGTCATTACCACTATTCAACATGGTCAATTTGATCACAGTGGCTGACCCACTAGAGACTGCATTCAAGTATCCAAGACCGACGTTACCACCATACATGACACCGATAGAACCGCAGGTAGGTAAGTTCTACAACAGCCCAGTTGCACTTGGTGCAGGTGCTGGAGCAGTGCTATCAGTGACGTTCACAGCCTTGGGTTGTAAACTCACAACG
>AB592066
TGTACTCACTACTTATTCATAGTAGTAGTCGCAGTAAACTCTACTCTGCTTACTATCAATGCAGGAGACTACATCTTCTATACTGATTGGGCCTGGACATCGTTTGTAGTATTCTCAATATCTCAAACATTGATGCTTGCAGTAGGTGCATCGTATTACCTTACATTTACTGGAGTTCCAGGAACCGCAACGTAT---TATGCGCTGATTATGACAGTCTACACTTGGATTGCCAAAGGTGCATGGTTC---GCATTAGGTTACCCATACGGCTTCATCGTTACACCAGTTTGGCTTCCG---TCAGCAATGCTGTTGGATCTGGCTTACTGGGCGACAAAGAAGAATAAGCACTCCTTGATACTATTCGGCGGAGTCTTAGTTGGAATGTCATTACCACTATTCAACATGGTCAATTTGATCACAGTGGCTGACCCACTAGAGACTGCATTCAAGTATCCAAGACCGACGTTACCACCATACATGACACCGATAGAACCGCAGGTAGGTAAGTTCTACAACAGCCCAGTTGCACTTGGTGCAGGTGCTGGAGCAGTACTATCAGTGACGTTCACAGCCTTAGGTTGTAAACTAACAACG
>AB592067
TGTACTCACTACTTATTCATAGTAGTAGTCGCAGTAAACTCCACTCTGCTTACTATCAATGCAGGAGACTACATCTTCTATACTGATTGGGCCTGGACATCGTTTGTAGTATTCTCGATATCTCAAACATTGATGCTTGCAGTAGGTGCATCGTATTACCTTACATTTACTGGAGTTCCAGGAACCGCAACGTAT---TATGCGCTGATTATGACAGTCTATACTTGGATTGCTAAAGGTGCATGGTTC---GCATTAGGTTACCCATACGACTTCATCGTTACACCAGTTTGGCTTCCG---TCAGCAATGCTGTTGGATCTGGCTTACTGGGCGACAAAGAAGAATAAGCACTCCTTGATACTGTTCGGCGGAGTCTTAGTTGGAATGTCATTACCACTATTCAACATGGTCAATCTGATCACAGTGGCTGACCCACTAGAGACTGCATTCAAGTATCCAAGACCGACGTTACCACCATACATGACACCGATAGAGCCGCAGGTAGGTAAGTTCTACAACAGCCCAGTTGCACTTGGTGCAGGTGCTGGAGCAGTGCTATCAGTGACGTTCACAGCCTTGGGTTGTAAACTCACAACG
>AB592068
TGTACTCACTACTTGTTCATAGTAGTAGTCGCAGTCAATTCAACTCTGCTAACAATTAACGCAGGAGACTACATCTTCTATACTGATTGGGCCTGGACATCGTTTGTAGTATTCTCAATATCTCAAACATTGATGCTTGCAGTAGGTGCATCGTATTATCTGACATTTACTGGAGTTCCAGGAACCGCAACGTAT---TATGCACTAATTATGACAGTCTATACGTGGATTGCCAAAGGTGCATGGTTC---GCTTTAGGTTACCCATATGACTTCATCGTTACACCAGTTTGGCTTCCG---TCAGCAATGCTGTTGGATCTGGCATACTGGGCAACAAAGAAGAATAAGCACTCCTTGATACTGTTCGGCGGAGTCTTAGTTGGAATGTCGTTGCCGCTATTCAATATGGTTAATTTGATTACGGTGGCAGATCCGCTAGAGACTGCATTCAAGTATCCGAGACCAACGTTACCACCATATATGACACCGATAGAGCCGCAGGTAGGTAAATTCTACAACAGCCCAGTTGCACTTGGTGCAGGTGCTGGAGCAGTACTATCAGTTACGTTCACAGCCTTAGGTTGTAAACTAACAACG
>AB592069
TGTACTCACTACCTATTCATAGTGGTAGTTGCAGTGAACTCAACTCTGTTAACAATTAACTCAGGAGACTATATCTTCTATACTGACTGGGCTTGGACATCATTCGTAGTTTTCTCTATCGCCAACACTTTGATGACGGTAGTCGGAGCTGTGTATTACATTACATTTACGGGTGTTCCTGGCACAGGCGCGTAT---TACGGCTTAATAATGCAGGTCTATACATGGGTCGCTAAAGTTGCATGGTTT---GCACTTGGTTATCCGGTGGATTTCATTGTTCATCCAATGTGGATTCCA---TCGTGCATGTTATTGGATTTGGCATATTGGGCTACGAAGAAGAATAAGCACTCGCTGATATTCTTTGGTGGAGTTTTAGTGGGAATGTCAATGCCGCTCTTCAATATGGTACAATTGATGATGATTGCGGATCCGCTAGAAACTGCGTTCAAATATCCAAGACCAACGTTGCCTCCGTACATGACGCCGATAGAGCCGCAGGTCGGTAAGTTCTACAACAGCCCGGTAGCTTTGGGTGCTGGTGCAGGATCGGTTCTGTCAGTAACGTTTGCAGCATTGGGCTGTAAGCTCAATACC
>AB592072
TGTACTCACTACTTATTCATAGTAGTAGTCGCAGTAAACTCTACTCTGCTTACTATCAATGCAGGAGACTACATCTTCTATACTGATTGGGCCTGGACATCGTTTGTAGTATTCTCAATATCTCAAACATTGATGCTTGCAGTAGGTGCATCGTATTACCTTACATTTACTGGAGTTCCAGGAACCGCAACGTAT---TATGCGCTGATTATGACAGTCTACACTTGGATTGCCAAAGGTGCATGGTTC---GCATTAGGTTACCCATACGACTTCATCGTTACACCAGTTTGGCTTCCG---TCAGCAATGCTGTTGGATCTGGCTTACTGGGCGACAAAGAAGAATAAGCACTCCTTGATACTATTCGGCGGAGTCTTAGTTGGAATGTCATTACCACTATTCAACATGGTCAATTTGATCACAGTGGCTGACCCACTAGAGACTGCATTCAAGTATCCAAGACCGACGTTACCACCATATATGACACCGATAGAACCGCAGGTAGGCAAGTTCTACAATAGCCCAGTTGCACTTGGTGCAGGTGCTGGAGCAGTACTATCGGTGACGTTCACAGCGTTGGGTTGTAAACTCACAACG
>AB592074
TGTACTCACTACTTATTCATAGTAGTAGTCGCAGTCAATTCAACTCTGCTAACAATTAACGCAGGAGACTACATCTTCTATACTGATTGGGCCTGGACATCGTTTGTAGTATTCTCAATATCTCAAACTTTGATGCTTGCAGTAGGTGCATCGTATTATCTGACATTTACTGGAGTACCAGGAACCGCAACGTAT---TATGCGCTAATTATGACAGTCTACACTTGGATTGCCAAAGGTGCATGGTTC---GCATTAGGTTACCCATACGACTTCATCGTAACACCAGTTTGGCTTCCG---TCAGCAATGCTGTTGGATCTGGCTTACTGGGCGACAAAGAAGAATAAGCACTCCTTGATACTATTCGGCGGAGTCTTAGTTGGAATGTCATTACCACTATTCAATATGGTCAATTTGATCACAGTGGCTGACCCACTAGAGACTGCATTCAAGTATCCAAGACCGACGTTACCACCATATATGACACCGATAGAACCGCAGGTAGGTAAGTTCTACAACAGCCCAGTTGCACTTGGTGCAGGTGCTGGAGCAGTACTATCAGTGACGTTCACAGCATTAGGTTGTAAACTAACAACG
>AB592075
TGTACTCACTATTTGTTTATAGTTGTAGTTGCAGTAAACTCGACTTTGTTAACAATTAACTCTGGTGACTATATCTTCTATACTGATTGGGCCTGGACATCATTTGTAGTATTCTCTATAGCTAACACTTTGATGACAGTTGTCGGTGCTGTGTATTATCTTACATTTACTGGAGTACCGGGTACTGCATCGTAT---TACGGTTTGATTATGCAAGTCTATACGTGGGTTGCAAAAGTTGCATGGTTT---GCACTTGGTTACCCAGTGGATTTCATTGTTCATCCGATGTGGATTCCA---TCGTGTATGTTATTGGACTTGGCATATTGGGCAACCAAAAAGAATAAACACTCGCTGATATTCTTTGGCGGAGTTTTAGTTGGAATGTCAATGCCACTGTTCAACATGGTACAGTTGATGTTGATAGCAGATCCACTAGAAACTGCATTCAAGTACCCAAGACCAACATTGCCTCCATACATGACGCCGATAGAACCGCAGGTAGGTAAGTTCTACAACAGCCCAGTAGCTCTTGGAGCGGGAGCTGGATCGGTACTAGCATGTACATTTGCAGCATTAGGATGTAAGCTCAATACG
>AB592076
TGTACTCACTACCTATTCATAGTGGTAGTTGCAGTTAACTCAACTCTGTTAACAATTAACTCAGGAGACTATATCTTCTATACTGACTGGGCTTGGACATCATTCGTAGTTTTCTCTATCGCCAACACTTTGATGACGGTAGTCGGAGCTGTGTATTACATTACATTTACGGGTGTTCCTGGCGCAGGCGCGTAT---TACGGCTTAATAATGCAGGTCTATACATGGGTCGCTAAAGTTGCATGGTTT---GCACTTGGTTATCCGGTGGATTTCATTGTTCATCCAATGTGGATTCCA---TCATGCATGTTATTGGATTTGGCATATTGGGCTACGAAGAAGAATAAGCACTCGCTGATATTCTTTGGTGGAGTTTTAGTGGGAATGTCAATGCCGCTCTTCAATATGGTACAATTGATGATGATTGCGGATCCGCTAGAAACTGCGTTCAAATATCCAAGACCAACGTTGCCTCCGTACATGACGCCGATAGAGCCGCAGGTCGGTAAGTTCTACAACAGCCCGGTAGCTTTGGGTGCTGGTGCAGGATCGGTTCTGTCAGTAACGTTTGCAGCATTGGGCTGTAAGCTCAATACC
>AB592077
TGTACTCACTACTTATTCATAGTAGTAGTCGCAGTAAACTCTACTCTGCTTACTATCAATGCAGGAGACTACATCTTCTATACTGATTGGGCCTGGACATCGTTTGTAGTATTCTCAATATCTCAAACATTGATGCTTGCGGTAGGTGCGTCATATTATCTGACATTTACTGGAGTTCCAGGAACCGCAACGTAT---TATGCGCTGATTATGACAGTCTATACTTGGATTGCTAAAGGTGCATGGTTC---GCATTAGGTTACCCATACGACTTCATCGTTACACCAGTTTGGCTTCCG---TCAGCAATGCTGTTGGATCTGGCTTACTGGGCGACAAAGAAGAATAAGCACTCCTTGATACTATTCGGCGGAGTTTTAGTCGGAATGTCATTGCCACTATTCAATATGGTCAACTTGATCACAGTGGCTGACCCGCTAGAGACTGCATTCAAGTATCCAAGACCGACGTTACCACCATACATGACACCGATAGAGCCGCAGGTCGGTAAATTCTACAACAGCCCAGTTGCACTTGGTGCAGGTGCTGGAGCAGTACTATCGGTGACGTTCACAGCATTAGGTTGTAAACTAACAACG
>AB592078
TGTACTCACTACTTGTTCATAGTAGTAGTCGCAGTCAATTCAACTCTGCTAACAATTAACGCAGGAGACTACATCTTCTATACTGATTGGGCCTGGACATCGTTTGTAGTATTCTCAATATCTCAAACTTTGATGCTTGCAGTAGGTGCATCGTATTATCTGACATTTACTGGAGTACCAGGAACCGCAACGTAT---TATGCGCTAATTATGACAGTCTACACTTGGATTGCCAAAGGTGCATGGTTC---GCATTAGGTTACCCATACGACTTCATCGTAACACCAGTTTGGCTTCCG---TCAGCAATGCTGTTGGATCTGGCTTACTGGGCGACAAAGAAGAATAAGCACTCCTTGATACTGTTCGGCGGAGTCTTAGTTGGAATGTCATTACCACTATTCAACATGGTCAATTTGATTACAGTGGCTGACCCGCTAGAGACTGCATTCAAGTATCCGAGACCAACGTTACCACCATATATGACACCGATAGAGCCGCAGGTAGGTAAATTCTACAACAGCCCAGTTGCACTTGGTGCAGGTGCTGGAGCAGTACTATCAGTTACGTTCACAGCCTTAGGTTGTAAACTAACAACA
>AB592079
TGTACTCACTACTTATTCATAGTAGTAGTCGCAGTAAACTCTACTCTGCTAACTATCAATGCAGGAGACTACATCTTCTATACTGATTGGGCCTGGACATCGTTTGTAGTATTTTCAATATCTCAAACATTGATGCTTGCGGTAGGTGCGTCATATTATCTGACATTTACTGGAGTTCCAGGAACCGCAACGTAT---TATGCGCTGATTATGACAGTCTATACTTGGATTGCCAAAGGTGCATGGTTC---GCATTAGGTTACCCATACGACTTCATCGTTACACCAGTTTGGCTTCCG---TCAGCAATGCTGTTGGATCTGGCTTACTGGGCGACAAAGAAGAATAAGCACTCCTTGATACTGTTCGGCGGAGTCTTAGTTGGAATGTCATTACCACTATTCAACATGGTCAATTTGACCACAGTGGCTGACCCACTAGAGACTGCATTCAAGTATCCAAGACCGACGTTACCACCATACATGACACCGATAGAGCCGCAGGTAGGTAAGTTCTACGACAGCCCAGTTGCACTTGGTGCAGGTGCTGGAGCAGTACTATCAGTGACGTTCACAGCCTTGGGTTGTAAACTCACAACG
>AB592080
TGTACTCACTACTTATTCATAGTAGTAGTCGCAGTCAATTCAACTCTGCTAACAATTAACGCAGGAGACTACATCTTCTATACTGATTGGGCCTGGACATCGTTTGTAGTATTCTCAATATCTCAAACTTTGATGCTTGCAGTAGGTGCATCGTATTATCTGACATTTACTGGAGTACCAGGAACCGCAACGTAT---TATGCGCTAATTATGACAGTCTACACTTGGATTGCCAAAGGTGCATGGTTC---GCATTAGGTTACCCATACGACTTCATCGTAACACCAGTTTGGCTTCCG---TCAGCAATGCTGTTGGATCTGGCTTACTGGGCGACAAAGAAGAATAAGCACTCCTTGATACTGTTCGGCGGAGTCTTAGTTGGAATGTCATTACCACTATTCAACATGGTCAATTTGATTACAGTGGCTGACCCGCTAGAGACTGCATTCAAGTATCCGAGGCCAACGTTACCACCATATATGACACCGATAGAGCCGCAGGTAGGTAAATTCTACAACAGCCCAGTTGCACTTGGTGCAGGTGCTGGAGCAGTACTATCAGTTACGTTCACAGCCTTAGGTTGTAAACTAACAACA
>AB592081
TGTACTCACTACTTATTCATAGTAGTAGTCGCAGTCAATTCAACTCTGCTAACAATTAACGCAGGAGACTACATCTTCTATACTGATTGGGCCTGGACATCGTTTGTAGTATTCTCAATATCTCAAACTTTGATGCTTGCAGTAGGTGCATCGTATTATCTGACATTTACTGGGGTACCAGGAACCGCAACGTAT---TATGCGCTAATTATGACAGTCTACACTTGGATTGCCAAAGGTGCATGGTTC---GCATTAGGTTACCCATACGACTTCATCGTAACACCAGTTTGGCTTCCG---TCAGCAATGCTGTTGGATCTGGCTTACTGGGCGACAAAGAAGAATAAGCACTCCTTGATACTGTTCGGCGGAGTCTTAGTTGGAATGTCATTACCACTATTCAACATGGTCAATTTGATTACAGTGGCTGACCCGCTAGAGACTGCATTCAAGTATCCGAGACCAACGTTACCACCATATATGACACCGATAGAGCCGCAGGTAGGTAAATTCTACAACAGCCCAGTTGCACTTGGTGCAGGTGCTGGAGCAGTACTATCAGTTACGTTCACAGCCTTAGGTTGTAAACTAACAACA
>AB592083
TGTACACACTACTTATTCATAGTAGTTGTTGCAGTTAACTCTACTTTGTTAACAATTAATGCAGGAGACTACATCTTCTACACTGACTGGGCTTGGACTTCGTACACGGTATTTTCAATATCGCAAACGTTGATGCTTATTGTAGGTGCTACATACTATCTTACACTTACAGGCGTTCCAGGCACAGCAACGTAC---TACGCTCTAATTATGACAGTATACACATGGGTAGCAAAAGCCGCATGGTTT---TCGCTAGGATACCCATATGACTTCATTGTAACTCCAGTTTGGCTTCCA---TCAGCAATGCTGTTGGACTTAGTCTACTGGGCAACAAAGAAGAACAAGCACTCCTTGATACTGTTCGGCGGCGTACTAGTAGGAATGTCATTACCATTATTCAACATGGTAAACGTGATAACAGTAGCAGACCCACTAGAAACGGCATTCAAATATCCAAGACCAACATTGCCACCATATATGACACCAATCGAACCGCAAGTCGGCAAATTCTATAACAGCCCAGTTGCTCTCGGTGCAGGTGCAGGTGCAGTATTGGCATGTACATTTGCAGCTTTAGGTTGTAAATTGAACACT
>AB592084
TGTACACACTACTTATTCATAGTAGTAGTTGCAGTTAACTCAACTCTGTTAACAATTAATGCAGGAGACTACATCTTCTACACTGACTGGGCTTGGACTTCGTACACGGTATTTTCAATATCGCAAACGTTGATGCTTATTGTAGGTGCTACATACTATCTTACATTTACAGGCGTTCCAGGCACAGCAACGTAC---TACGCTCTAATTATGACAGTATACACATGGGTAGCAAAAGCCGCATGGTTT---TCGCTAGGATACCCATATGACTTCATTGTAACTCCAGTTTGGTTGCCA---TCAGCAATGCTGTTGGACTTAGTCTACTGGGCAACAAAGAAGAACAAGCACTCCTTGATACTGTTTGGCGGCGTACTAGTAGGAATGTCATTACCATTGTTCAACATGGTAAACCTGATAACAGTAGCAGACCCACTAGAAACGGCATTCAAATATCCAAGACCAACATTGCCACCATATATGACACCAATCGAACCGCAAGTAGGTAAATTCTATAACAGCCCAGTTGCTCTCGGTGCAGGTGCAGGTGCAGTATTGGCATGTACATTTGCAGCTTTAGGTTGTAAATTGAACACT
>AB592085
TGTACACACTACTTATTCATAGTAGTTGTTGCAGTTAACTCTACTTTGTTAACAATTAATGCAGGAGACTACATCTTCTACACTGACTGGGCTTGGACTTCGTACACGGTATTTTCAATATCGCAAACGTTGATGCTTATTGTAGGTGCTACATACTATCTTACATTTACAGGCGTTCCAGGCACAGCAACGTAC---TACGCTCTAATTATGACAGTATACACATGGGTAGCAAAAGCCGCATGGTTT---TCGCTAGGATACCCATATGACTTCATTGTAACTCCAGTTTGGCTTCCA---TCAGCAATGCTGTTGGACTTAGTCTACTGGGCAACAAAGAAGAACAAGCACTCCTTGATACTGTTCGGCGGCGTACTAGTAGGAATGTCATTACCATTATTCAACATGGTAAACCTGATAACAGTAGCAGACCCACTAGAAACGGCATTCAAATATCCAAGACCAACATTGCCACCATATATGACACCAATCGAACCGCAAGTCGGCAAATTCTATAACAGCCCAGTTGCTCTCGGTGCAGGTGCAGGTGCAGTATTGGCATGTACATTTGCAGCTTTAGGTTGTAAATTGAACACT
>AB592086
TGTACACACTACTTATTCATAGTAGTTGTTGCAGTTAACTCTACTTTGTTAACAATTAATGCAGGAGACTACATCTTCTACACTGACTGGGCTTGGACTTCGTACACGGTATTTTCAATATCGCAAACGTTGATGCTTATTGTAGGTGCTACATACTATCTTACATTTACAGGCGTTCCAGGCACAGCAACGTAC---TACGCTCTAATTATGACAGTATACACATGGGTAGCAAAAGCCGCATGGTTT---TCGCTAGGATACCCATATGACTTCATTGTAACTCCAGTTTGGCTTCCA---TCAGCAATGCTGTTGGACTTAGTCTACTGGGCAACAAAGAAGAACAAGCACTCCTTGATGCTGTTCGGCGGCGTACTAGTAGGAATGTCATTACCATTATTCAACATGGTAAACCTGATAACAGTAGCAGACCCACTAGAAACGGCATTCAAATATCCAAGACCAACATTGCCACCATATATGACACCAATCGAACCGCAAGTCGGCAAATTCTATAACAGCCCAGTTGCTCTCGGTGCAGGTGCAGGTGCAGTATTGGCATGTACATTTGCAGCTTTAGGTTGTAAATTGAACACT
>AB592087
TGTACACACTACTTATTCATAGTAGTAGTTGCAGTTAACTCAACTCTGTTAACAATTAATGCGGGAGACTACATCTTCTACACTGACTGGGCTTGGACTTCGTACACGGTATTTTCAATATCGCAAACGTTGATGCTTATTGTAGGTGCTACATACTATCTTACATTTACAGGCGTTCCAGGCACAGCAACGTAC---TACGCTCTAATTATGACAGTATACACATGGGTAGCAAAAGCCGCATGGTTT---TCGCTAGGATACCCATATGACTTCATTGTAACTCCAGTTTGGTTGCCA---TCAGCAATGCTGTTGGACTTAGTCTACTGGGCAACAAAGAAGAACAAGCACTCCTTGATACTGTTTGGCGGCGTACTAGTAGGAATGTCATTACCATTGTTCAACATGGTAAACCTGATAACAGTAGCAGACCCACTAGAAACGGCATTCAAATATCCAAGACCAACATTGCCACCATATATGACACCAATCGAACCGCAAGTAGGTAAATTCTATAACAGCCCAGTTGCTCTCGGTGCAGGTGCAGGTGCAGTATTGGCATGTACATTTGCAGCTTTAGGTTGTAAATTGAACACT
>AB592088
TGTACACACTACTTATTCATAGTAGTAGTTGCAGTTAACTCAACTCTGTTAACAATTAATGCAGGAGACTACATCTTCTACACTGACTGGGCTTGGACTTCGTACACGGTATTTTCAATATCGCAAACGTTGATGCTTATTGTAGGTGCTACATACTATCTTACATTTACAGGCGTTCCAGGCACAGCAACGTAC---TACGCTCTAATTATGACAGTATACACATGGGTAGCAAAAGCCGCATGGTTT---TCGCTAGGATACCCATATGACTTCATTGTAACTCCAGTTTGGTTGCCA---TCAGCAATGCTGTTGGACTTAGTCTACTGGGCAACAAAGAAGAACAAGCACTCCTTGATACTGTTTGGCGGCGTACTAGTAGGAATGTCATTACCATTGTTCAACATGGTAAACCTGATAACAGTAGCAGACCCACTAGAAACGGCATTCAAATATCCAAGACCAACATTGCCACCATATGTGACACCAATCGAACCGCAAGTAGGTAAATTCTATAACAGCCCAGTTGCTCTCGGTGCAGGTGCAGGTGCAGTATTGGCATGTACATTTGCAGCTTTAGGTTGTAAATTGAACACT
>AB592089
TGTACACACTACTTATTCATAGTAGTTGTTGCAGTTAACTCTACTTTGTTAACAATTAATGCAGGAGACTACATCTTCTACACTGACTGGGCTTGGACTTCGTACACGGTATTTTCAATATCGCAAACGTTGATGCTTATTGTAGGTGCTACATACTATCTTACATTTACAGGCGTTCCAGGCACAGCAACGTAC---TACGCTCTAATTATGACAGTATACACATGGGTAGCAAAAGCCGCATGGTTT---TCGCTAGGATACCCATATGACTTCATTGTAACTCCAGTTTGGCTTCCA---TCAGCAATGCTGTTGGACTTAGTCTACTGGGCAACAAAGAAGAACAAGCACTCCTTGATACTGTTCGGCGGCGTACTAGTAGGAATGTCATTACCATTGTTCAACATGGTAAACCTGATAACAGTAGCAGACCCACTAGAAACGGCATTCAAATATCCAAGACCAACATTGCCACCATATATGACACCAATCGAACCGCAAGTCGGCAAATTCTATAACAGCCCAGTTGCTCTCGGTGCAGGTGCAGGTGCAGTATTGGCATGCACACTTGCAGCTTTAGGTTGTAAATTGAACACT
>AB592091
TGTACACACTACTTATTCATAGTAGTTGTTGCAGTTAACTCTACTTTGTTAACAATTAATGCAGGAGACTACATCTTCTACACTGACTGGGCTTGGACTTCGTACACGGTATTTTCAATATCGCAAACGTTGATGCTTATTGTAGGTGCTACATACTATCTTACATTTACAGGCGTTCCAGGCACAGCAACGTAC---TACGCTCTAATTATGACAGTATACACATGGGTAGCAAAAGCCGCATGGTTT---TCGCTAGGATACCCATATGACTTCATTGTAACTCCAGTTTGGCTTCCA---TCAGCAATGCTGTTGGACTTGGTCTACTGGGCAACAAAGAAGAACAAGCACTCCTTGATACTGTTCGGCGGCGTACTAGTAGGAATGTCATTACCATTATTCAACATGGTAAACCTGATAACAGTAGCAGACCCACTAGAAACGGCATTCAAATATCCAAGACCAACATTGCCACCATATATGACACCAATCGAACCGCAAGTCGGCAAATTCTATAACAGCCCAGTTGCTCTCGGTGCAGGTGCAGGTGCAGTATTGGCATGTACATTTGCAGCTTTAGGTTGTAAATTGAACACT
>AB592092
TGTACACACTACTTATTCATAGTAGTTGTTGCAGTTAACTCTACATTGTTAACAATCAACGCAGGAGATTACATATTCTATACTGACTGGGCTTGGACATCGTACACGGTATTTTCAATATCGCAAACTTTGATGCTTATTGTAGGAGCTACATACTATCTTACATTTACGGGCGTTCCAGGCACAGCGACGTAC---TACGCTCTAATTATGACAGTATACACATGGATAGCAAAAGGTGCATGGTTT---GCACTCGGATATCCGTATGACTTCATTGTAACCCCAGTCTGGTTACCA---TCAGCAATGCTTTTGGATCTGGTCTATTGGGCAACAAAGAAGAGCAAGCACTCCTTGATACTGTTTGGCGGCGTACTGGTAGGAATGTCTTTACCATTATTCAACATGGTAAACCTGATAACAGTAGCAGACCCACTTGAAACGGCATTCAAATACCCAAGACCATCATTGCCACCATATATGACACCAATAGAACCGCAAGTAGGTAAGTTCTATAACAGTCCAGTCGCACTGGGCGCAGGTGCAGGTGCAGTATTGGCATGTACATTTGCAGCATTAGGTTGTAAATTGAACACT
>AB592093
TGTACACACTACTTATTCATAGTAGTAGTTGCAGTTAACTCAACTCTGTTAACAATTAATGCAGGAGACTACATCTTCTACACTGACTGGGCTTGGACTTCGTACACGGTATTCTCAATATCGCAAACGTTGATGCTTATTGTAGGTGCTACATACTATCTCACATTTACAGGCGTTCCAGGCACAGCAACGTAC---TACGCTCTAATTATGACAGTATACACATGGATAGCAAAAGCCGCATGGTTT---TCGCTAGGATATCCATATGACTTCATTGTAACTCCAGTTTGGTTGCCA---TCAGCAATGCTGTTGGACTTAGTCTACTGGGCAACAAAGAAGAACAAGCACTCCTTGATACTGTTTGGCGGCGTACTGGTAGGAATGTCATTACCATTATTCAACATGGTAAACCTGATAACAGTAGCAGACCCACTAGAAACGGCATTCAAATATCCAAGACCAACATTGCCACCATATATGACACCAATCGAACCGCAAGTCGGCAAATTCTATAACAGCCCAGTTGCTCTCGGTGCAGGTGCAGGTGCAGTATTGGCATGTACATTTGCAGCTTTAGGTTGTAAATTGAACACT
>AB592095
TGTACACACTACTTATTCATAGTAGTTGTTGCAGTTAACTCTACTTTGTTAACAATTATTGCAGGAGACTACATCTTCTACACTGACTGGGCTTGGACTTCGTACACGGTATTTTCAATATCGCAAACGTTGATGCTTATTGTAGGTGCTACATACTATCTTACATTTACAGGCGTTCCAGGCACAGCAACGTAC---TACGCTCTAATTATGACAGTATACACATGGGTAGCAAAAGCCGCATGGTTT---TCGCTAGGATACCCATATGACTTCATTGTAACTCCAGTTTGGCTTCCA---TCAGCAATGCTGTTGGACTTGGTCTACTGGGCAACAAAGAAGAACAAGCACTCCTTGATACTGTTCGGCGGCGTACTAGTAGGAATGTCATTACCATTATTCAACATGGTAAACCTGATAACAGTAGCAGACCCACTAGAAACGGCATTCAAATATCCAAGACCAACATTGCCACCATATATGACACCAATCGAACCGCAAGTCGGCAAATTCTATAACAGCCCAGTTGCTCTCGGTGCAGGTGCAGGTGCAGTATTGGCATGTACATTTACAGCTTTAGGTTGTAAATTGAACACT
>AB592098
TGTACACACTACTTATTCATAGTAGTTGTTGCAGTTAACTCTACTTTGTTAACAATTAATGCAGGAGACTACATCTTCTACACTGACTGGGCTTGGACTTCGTACACGGTATTTTCAATATCGCAAACGTTGATGCTTATTGTAGGTGCTACATACTATCTTACATTTACAGGCGTTCCAGGCACAGCAACGTAC---TACGCTCTAATTATGACAGTATACACATGGGTAGCAAAAGCCGCATGGTTT---TCGCTAGGATACCCATATGACTTCATTGTAACTCCAGTTTGGCTTCCA---TCAGCAATGCTGTTGGACTTAGTCTACTGGGCAACAAAGAAGAACAAGCACTCCTTGATACTGTTCGGCGGCGTACTAGTAGGAATGTCATTACCATTATTCAACATGGTAAACCTGATAACAGTAGCAGACCCACTAGAAACGGCATTCAAATATCCAAGACCAACATTGCCACCATATATGACACCAATCGAACCGCAAGTCGGCAAATTCTATAACAGCCCAGATGCTCTCGGTGCAGGTGCAGGTGCAGTATTGGCATGTACATTTGCAGCTTTAGGTTGTAAATTGAACACT
>AB592100
TGTACACACTACTTATTCATAGTAGTTGTTGCAGTTAACTCAACTTTGTTAACAATTAATGCAGGAGACTACATCTTCTACACTGACTGGGCTTGGACTTCGTACACGGTATTTTCAATATCGCAAACGTTGATGCTAATTGTAGGAGCTACATACTATCTTACATTTACAGGCGTTCCAGGCACAGCAACGTAC---TACGCTCTAATTATGACAGTATACACATGGATAGCAAAAGGCGCATGGTTT---GCACTTGGTTATCCGTATGACTTCATTGTAACTCCAGTTTGGCTACCT---TCAGCAATGCTGTTGGACTTGGTTTACTGGGCAACAAAGAAGAACAAGCACTCCTTGATACTGTTTGGCGGCGTACTGGTAGGAATGTCATTACCATTGTTCAACATGGTAAACCTGATAACAGTAGCAGACCCACTAGAAACGGCATTCAAATATCCGAGACCAACATTGCCACCATACATGACACCGATAGAACCGCAAGTAGGTAAATTCTATAACAGCCCAGTTGCGCTAGGTGCAGGTGCAGGTGCAGTATTGGCATGTACATTTGCAGCATTAGGTTGTAAATTGAACACT
>AB592101
TGTACACACTACTTATTCATAGTAGTAGTTGCAGTTAACTCAACTCTGTTAACAATTAATGCAGGAGACTACATCTTCTACACTGACTGGGCTTGGACTTCGTACACGGTATTTTCAATATTGCAAACGTTGATGCTTATTGTAGGTGCTACATACTATCTTACATTTACAGGCGTTCCAGGCACAGCAACGTAC---TACGCTCTAATTATGACAGTATACACATGGGTAGCAAAAGCCGCATGGTTT---TCGCTAGGATACCCATATGACTTCATTGTAACTCCAGTTTGGTTGCCA---TCAGCAATGCTGTTGGACTTAGTCTACTGGGCAACAAAGAAGAACAAGCACTCCTTGATACTGTTTGGCGGCGTACTAGTAGGAATGTCATTACCATTGTTCAACATGGTAAACCTGATAACAGTAGCAGACCCACTAGAAACGGCATTCAAATATCCAAGACCAACATTGCCACCATATATGACACCAATCGAACCGCAAGTAGGTAAATTCTATAACAGCCCAGTTGCTCTCGGTGCAGGTGCAGGTGCAGTATTGGCATGTACATTTGCAGCTTTAGGTTGTAAATTGAACACT
>AB592102
TGTACTCACTACTTATTCATAGTAGTAGTCGCAGTCAATTCAACTCTGCTAACAATTAACGCAGGAGACTACATCTTCTATACTGATTGGGCCTGGACATCGTTTGTAGTATTCTCAATATCTCAAACATTGATGCTCGCTGTAGGTGCAGCATATTATCTGACCTTCACTGGAGTTCCAGGAACCGCAACGTAT---TATGCGCTCATTATGACAGTCTATACTCGGATTGCCAAAGGTGCATGGTTC---GCATTAGGTTACCCATACGATTTCATCGTTACACCAGTTTGGCTACCC---TCAGCAATGCTGTTGGACTTGGCGTACTGGGCAACAAAGAAGAATAAGCACTCTCTGATACTGTTCGGCGGAGTCTTAGTTGGAATGTCGCTACCACTGTTCAATATGGTCAATCTGATCACAGTGGCTGACCCACTAGAGACTGCATTCAAGTATCCAAGACCAACGTTACCACCATACATGACTCCGATAGAGCCGCAGGTAGGTAAGTTCTATAACAGCCCAGTTGCACTTGGTGCAGGAGCTGGAGCAGTACTTGCATGTACTTTCACGGCTTTAGGTTGTAAACTAACAACC
>AB592103
TGTACTCACTACTTATTCATAGTAGTAGTCGCAGTCAATTCAACTCTGCTAACAATTAACGCAGGAGACTACATCTTCTATACTGATTGGGCCTGGACATCGTTTGTAGTATTCTCAATATCTCAAACATTGATGCTCGCTGTAGGTGCAGCATATTATCTGACCTTCACTGGAGTTCCAGGAACCGCAACGTAT---TATGCGCTCATTATGACAGTCTATACTTGGATTGCCAAAGGTGCATGGTTC---GCATTAGGTTACCCATACGATTTCATCGTTACACCAGTTTGGCTACCC---TCAGCAATGCTGTTGGACTTGGCGTACTGGGCAACAAAGAAGAATAAGCACTCTCTGATACTGTTCGGCGGAGTCTTAGTTGGAATGTCGCTACCACTGTTCAATATGGTCAATCTGATCACAGTGGCTGACCCACTAGAGACTGCATTCAAGTATCCAAGACCAACGTTACCACCATACATGACTCCGATAGAGCCGCAGGTAGGTAAGTTCTATAACAGCCCAGTTGCACTTGGTGCAGGAGCTGGAGCAGTACTTGCATGTACTTTCACGGCTTTAGGCTGTAAACTAACAACC
>AB592104
TGTACTCACTACTTATTCATAGTAGTAGTCGCAGTCAATTCAACTCTGCTAACAATTAACGCAGGAGACTACATCTTCTATACTGATTGGGCCTGGACATCGTTTGTAGTATTCTCAATATCTCAAACATTGATGCTCGCTGTAGGTGCAGCATATTATCTGACCTTCACTGGAGTTCCAGGAACCGCAACGTAT---TATGCGCTCATTATGACAGTCTATACTTGGATTGCCAAAGGTGCATGGTTC---GCATTAGGTTACCCATACGATTTCATCGTTACACCAGTTTGGCTACCC---TCAGCAATGCTGTTGGACTTGGCGTACTGGGCAACAAAGAAGAATAAGCACTCTCTGATACTGTTCGGCGGAGTCTTAGTTGGAATGTCGCTACCACTGTTCAATATGGTCAATCTGATCACAGTGGCTGACCCACTAGAGACTGCATTCAAGTATCCAAGACCAACGTTACCACCATACATGACTCCGATAGAGCCGCAGGTAGGTAAGTTCTATAACAGCCCAGTTGCACTTGGTGCAGGAGCTGGAGCAGTACTTGCATGTACTTTCACGGCTTTAGGTTGTAGACTAACAACC
>AB592105
TGTACTCACTACTTATTCATAGTAGTAGTCGCAGTCAATTCAACTCTGCTAACAATTGACGCAGGAGACTACATCTTCTATACTGATTGGGCCTGGACATCGTTTGTAGTATTCTCAATATCTCAAACATTGATGCTCGCTGTAGGTGCAGCATATTATCTGACCTTCACTGGAGTTCCAGGAACCGCAACGTAT---TATGCGCTCATTATGACAGTCTATACTTGGATTGCCAAAGGTGCGTGGTTC---GCATTAGGTTACCCATACGATTTCATCGTTACACCAGTTTGGCTACCC---TCAGCAATGCTGTTGGACTTGGCGTACTGGGCAACAAAGAAGAATAAGCACTCTCTGATACTGTTCGGCGGAGTCTTAGTTGGAATGTCGCTACCACTGTTCAATATGGTCAATCTGATCACAGTGGCTGACCCACTAGAGACTGCATCCAAGTATCCAAGACCAACGTTACCACCATACATGACTCCGATAGAGCCGCAGGTAGGTAAGTTCTATAACAGCCCAGTTGCACTTGGTGCAGGAGCTGGAGCAGTACTTGCATGTACTTTCACGGCTTTAGGTTGTAAACTAACAACC
>AB592106
TGTACACACTACTTATTCATAGTAGTAGTTGCAGTTAACTCTACACTGTTAACAATTAATGCAGGAGACTACATCTTCTACACTGACTGGGCTTGGACATCGTACACGGTATTCTCAATATCGCAAACTTTGATGCTTATTGTAGGAGCTACATACTATCTTACATTTACAGGCGTTCCAGGCACAGCAACGTAC---TACGCTCTAATTATGACAGTATACACATGGATTGCAAAAGGTGCATGGTTT---GCACTCGGATATCCATATGACTTCATTGTAACCCCAGTATGGTTACCA---TCAGCAATGCTTTTGGACTTAGTCTACTGGGCAGCAAAGAAGAACAAGCACTCCTTGATACTGTTTGGCGGCGTACTGGTAGGAATGTCTTTACCATTATTCAATATGGTAAACCTCATTACAGTTGCAGACCCGCTTGAAACGGCATTCAAATATCCAAGACCAACATTGCCACCATATATGACACCGATAGAACCCCAAGTAGGTAAGTTCTATAACAGTCCAGTCGCATTGGGCGCAGGTGCAGGTGCAGTTTTGGCATGTACATTTGCAGCGTTAGGTTGTAAATTGAACACT
>AB592107
TGTACACACTACTTATTCATAGTAGTAGTTGCAGTTAACTCAACACTGTTAACAATTAATGCAGGAGACTACATCTTCTACACTGACTGGGCTTGGACTTCGTACACGGTATTCTCAATATCGCAAACGTTGATGCTAATTGTAGGTGCTACATACTATCTTACATTTACAGGCGTTCCAGGCACAGCAACGTAC---TACGCTCTAATTATGACGGTATACACATGGGTAGCAAAAGGCGCATGGTTC---GCACTTGGTTATCCATATGACTTCATTGTAACTCCAGTTTGGCTACCT---TCAGCAATGCTGTTGGACTTAGTTTACTGGGCAACAAAGAAGAACAAGCACAGCTTGATACTGTTCGGCGGCGTACTAGTAGGAATGTCATTACCATTGTTCAACATGGTAAACCTGATAACAGTAGCAGACCCACTAGAAACGGCATTCAAATATCCAAGACCAACATTGCCACCATATATGACACCAATCGAACCGCAAGTAGGTAAATTCTATAACAGCCCAGTTGCTCTCGGTGCAGGTGCAGGTGCAGTATTGGCATGTACATTTGCAGCTTTAGGTTGTAAATTGAACACT
>AB592111
TGTACACACTACTTATTCATAGTAGTAGTTGCAGTTAACTCTACACTGTTAACAATTAATGCAGGAGACTACATCTTCTACACTGACTGGGCTTGGACATCGTACACGGTATTCTCAATATCGCAAACTTTGATGCTTATTGTAGGAGCTACATACTATCTTACATTTACAGGCGTTCCAGGCACAGCAACGTAC---TACGCTCTAATTATGACAGTATACACATGGATTGCAAAAGGTGCATGGTTT---GCACTCGGATATCCATATGACTTCATTGTAACCCCAGTATGGTTACCA---TCAGCAATGCTTTTGGACTTAGTCTACTGGGCAACAAAGAAGAACAAGCACTCCTTGATACTGTTTGGCGGCGTACTGGTAGGAATGTCTTTACCATTATTCAATATGGTAAACCTCATTACAGTTGCAGACCCGCTTGAAACGGCATTCAAATATCCAAGACCAACATTGCCACCATATATGACACCGATAGAACCCCAAGTAGGTAAGTTCTATAACAGTCCAGTCGCATTGGGCGCAGGTGCAGGTGCAGTTTTGGCATGTACATTTGCAGCGTTAGGTTGTAAATTGAACACT
>AB592112
TGTACACACTACTTATTCATAGTAGTAGTTGCAGTTAACTCAACACTGTTAACAATTAATGCAGGAGACTACATCTTCCACACTGACTGGGCTTGGACTTCGTACACGGTATTCTCAATATCGCAAACGTTGATGCTAATTGTAGGTGCTACATACTATCTTACATTTACAGGCGTTCCAGGCACAGCAACGTAC---TACGCTCTAATTATGACGGTATACACATGGGTAGCAAAAGGCGCATGGTTC---GCACTTGGTTATCCATATGACTTCATTGTAACTCCAGTTTGGCTACCT---TCAGCAATGCTGTTGGACCTAGTTTACTGGGCAACAAAGAAGAACAAGCACAGCTTGATACTGTTCGGCGGCGTACTAGTAGGAATGTCATTACCATTGTTCAACATGGTAAACCTGATAACAGTAGCAGACCCACTAGAAACGGCATTCAAATATCCAAGACCAACATTGCCACCATATATGACACCAATCGAACCGCAAGTAGGTAAATTCTATAACAGCCCAGTTGCTCTCGGTGCAGGTGCAGGTGCAGTATTGGCATGTACATTTGCAGCTTTAGGTTGTAAATTGAACACT
>AB592113
TGTACACACTACTTATTCATAGTAGTAGTTGCTGTTAACTCAACACTGTTAACAATTAATGCAGGAGACTACATCTTCTACACTGACTGGGCTTGGACTTCGTACACGGTATTCTCAATATCGCAAACGTTGATGCTAATTGTAGGTGCTACATACTATCTTACATTTACAGGCGTTCCAGGCACAGCAACGTAC---TACGCTCTAATTATGACGGTATACACATGGGTAGCAAAAGGCGTATGGTTC---GCACTTGGTTATCCATATGACTTCATTGTAACTCCAGTTTGGCTACCT---TCAGCAATGCTGTTGGACTTAGTTTACTGGGCAACAAAGAAGAACAAGCACAGCTTGATACTGTTCGGCGGCGTACTAGTAGGAATGTCATTACCATTGTTCAACATGGTAAACCTGATAACAGTAGCAGACCCACTAGAAACGGCATTCAAATATCCAAGACCAACATTGCCACCATATATGACACCAATCGAACCGCAAGTAGGTAAATTCTATAACAGCCCAGTTGCTCTCGGTGCAGGTGCAGGTGCAGTATTGGCATGTACATTTGCAGCTTTAGGTTGTAAATTGAACACT
>AB592114
TGTACACACTACTTATTCATAGTAGTAGTTGCAGTTAACTCTACACTGTTAACAATTAATGCAGGAGACTACATCTTCTACACTGACTGGGCTTGGACATCGTACACGGTACTCTCAATATCGCAAACTTTGATGCTTATTGTAGGAGCTACATACTATCTTACATTTACAGGCGTTCCAGGCACAGCAACGTAC---TACGCTCTAATTATGACAGTATACACATGGATTGCAAAAGGTGCATGGTTT---GCACTCGGATATCCATATGACTTCATTGTAACCCCAGTATGGTTACCA---TCAGCAATGCTTTTGGACTTAGTCTACTGGGCAACAAAGAAGAACAAGCACTCCTTGATACTGTTTGGCGGCGTACTGGTAGGAATGTCTTTACCATTATTCAATATGGTAAACCTCATTACAGTTGCAGACCCGCTTGAAACGGCATTCAAATATCCAAGACCAACATTGCCACCATATATGACACCGATAGAACCCCAAGTAGGTAAGTTCTATAACAGTCCAGTCGCATTGGGCGCAGGTGCAGGTGCAGTTTTGGCATGTACATTTGCAGCGTTAGGTTGTAAATTGAACACT
>AB592115
TGTACACACTACTTATTCATAGTAGTAGTTGCAGTTAACTCAACACTGTTAACAATTAATGCAGGAGACTACATCTTCTACACTGACTGGGCTTGGACTTCGTACACGGTATTCTCAATATCGCAAACGTTGATGCTAATTGTAGGTGCTACATACTATCTTACATTTACAGGCGTTCCAGGCACAGCAACGTAC---TACGCTCTAATTATGACGGTATACACATGGGTAGCAAAAGGCGCATGGTTC---GCACTTGGTTATCCATATGACTTCATTGTAACTCCAGTTTGGCTACCT---TCAGCAATGCTGTTGGACTTAGTTTACTGGGCAACAAAGAAGAACAAGCACAGCTTGATACTGTTCGGCGGCGTACTAGTAGGAATGTCATTACCATTGTTCAACATGGTAAACCTGATAACAGTAGCAGACCCACTAGAAACGGCATTCAAATATCCGAGGCCAACATTGCCACCATATATGACACCAATCGAACCGCAAGTAGGTAAATTCTATAACAGCCCAGTTGCTCTCGGTGCAGGTGCAGGTGCAGTATTGGCATGTACATTTGCAGCTTTAGGTTGTAAATTGAACACT
>AB592116
TGTACACACTACTTATTCATAGTAGTAGTTGCAGTTAACTCAACACTGTTAACAATTAATGCAGGAGACTACATCTTCTACACTGACTGGGCTTGGACTTCGTACACGGTATTCTCAATATCGCAAACGTTGATGCTAATTGTAGGTGCTACATACTATCTTACATTTACAGGCGTTCCAGGCACAGCAACGTAC---CACGCTCTAATTATGACGGTATACACATGGGTAGCAAAAGGCGCATGGTTC---GCACTTGGTTATCCATATGACTTCATTGTAACTCCAGTTTGGCTACCT---TCAGCAATGCTGTTGGACTTAGTTTACTGGGCAACAAAGAAGAACAAGCACAGCTTGATACTGTTCGGCGGCGTACTAGTAGGAATGCCATTACCATTGTTCAACATGGTAAACCTGATAACAGTAGCAGACCCACTAGAAACGGCATTCAAATATCCAAGACCAACATTGCCACCATATATGACACCAATCGAACCGCAAGTAGGTAAATTCTATAACAGCCCAGTTGCTCTCGGTGCAGGTGCAGGTGCAGTATTGGCATGTACATTTGCAGCTTTAGGTTGTAAATTGAACACT
>AB592119
TGTACACACTACTTATTCATAGTAGTAGTTGCAGTTAACTCAACACTGTTAACAATTAATGCAGGAGACTACATCCTCTACACTGACTGGGCTTGGACTTCGTACACGGTATTCTCAATATCGCAAACATTGATGCTAATTGTAGGTGCTACATACTATCTTACATTTACAGGCGTTCCAGGCACAGCAACGTAC---TACGCTCTAATTATGACGGTATACACATGGGTAGCAAAAGGCGCATGGTTC---GCACTTGGTTATCCATATGACTTCATTGTAACTCCAGTTTGGCTACCT---TCAGCAATGCTGTTGGACTTAGTTTACTGGGCAACAAAGAAGAACAAGCACAGCTTGATACTGTTCGGCGGCGTACTAGTAGGAATGTCATTACCATTGTTCAACATGGTAAACCTGATAACAGTAGCAGACCCACTAGAAACGGCATTCAAATATCCAAGACCAACATTGCCACCATATATGACACCAATCGAACCGCAAGTAGGTAAATTCTATAACAGCCCAGTTGCTCTCGGTGCAGGTGCAGGTGCAGTATTGGCATGTACATTTGCAGCTTTAGGTTGTAAATTGAACACT
>AB592120
TGTACACACTACTTATTCATAGTAGTAGTTGCAGTTAACTCTACACTGTTAACAATTAATGCAGGAGACTACATCTTCTACACTGACTGGGCTTGGACATCGTACACGGTATTCTCAATATCGCAAACTTTGATGCTTATTGTAGGAGCTACATACTATCTTACATTTACAGGCGTTCCAGGCACAGCAACGTAC---TACGCTCTAATTATGACAGTATACACATGGATTGCAAAAGGTGCATGGTTT---GCACTCGGATATCCATATGACTTCATTGTAACCCCAGTATGGTTACCA---TCAGCAATGCTTTTGGACTTAGTCTACTGGGCAACAAAGAAGAACGAGCACTCCTTGATACTGTTTGGCGGCGTACTGGTAGGAATGTCTTTACCATTATTCAATATGGTAAACCTCATTACAGTTGCAGACCCGCTTGAAACGGCATTCAAATATCCAAGACCAACATTGCCACCATATATGACACCGATAGAACCCCAAGTAGGTAAGTTCTATAACAGTCCAGTCGCATTGGGCGCAGGTGCAGGTGCAGTTTTGGCATGTACATTTGCAGCGTTAGGTTGTAAATTGAACACT
>AB592122
AGTACACACTACTTATTCATAGTAGTAGTTGCAGTTAACTCAACACTGTTAACAATTAATGCAGGAGACTACATCTTCTACACTGACTGGGCTTGGACTTCGTACACGGTATTCTCAATATCGCAAACGTTGATGCTAATTGTAGGTGCTACATACTATCTTACATTTACAGGCGTTCCAGGCACAGCAACGTAC---TACGCTCTAATTATGACGGTATACACATGGGTAGCAAAAGGCGCATGGTTC---GCACTTGGTTATCCATATGACTTCATTGTAACTCCAGTTTGGCTACCT---TCAGCAATGCTGTTGGACTTAGTTTACTGGGCAACAAAGAAGAACAAGCACAGCTTGGTACTGTTCGGCGGCGTACTAGTAGGAATGTCATTACCATTGTTCAACATGGTAAACCTGATAACAGTAGCAGACCCACTAGAAACGGCATTCAAATATCCAAGACCAACATTGCCACCATATATGACACCAATCGAACCGCAAGTAGGTAAATTCTATAACAGCCCAGTTGCTCTCGGTGCAGGTGCAGGTGCAGTATTGGCATGTACATTTGCAGCTTTAGGTTGTAAATTGAACACT
>AB592123
TGTACACACTACTTATTCATAGTAGTAGTTGCAGTTAACTCAACACTGTTAACAATTAATGCAGGAGACTACATCTTCTACACTGACTGGGCTTGGACTTCGTACACGGTATTCTCAATATCGCAAACGTCGATGCTAATTGTAGGTGCTACATACTATCTTACATTTACAGGCGTTCCAGGCACAGCAACGTAC---TACGCTCTAATTATGACGGTATACACATGGGTAGCAAAAGGCGCATGGTTC---GCACTTGGTTATCCATATGACTTCATTGTAACTCCAGTTTGGCTACCT---TCAGCAATGCTGTTGGACTTAGTTTACTGGGCAACAAAGAAGAACAAGCACAGCTTGATACTGTTCGGAGGCGTACTAGTAGGAATGTCATTACCATTGTTCAACATGGTAAACCTGATAACAGTAGCAGACCCACTAGAAACGGCATTCAAATATCCAAGACCAACATTGCCACCATATATGACACCAATCGAACCGCAAGTAGGTAAATTCTATAACAGCCCAGTTGCTCTCGGTGCAGGTGCAGGTGCAGTATTGGCATGTACATTTGCAGCTTTAGGTTGTAAATTGAACACT
>AB592124
TGTACACACTACTTATTCATAGTAGTAGTTGCAGTTAACTCTACACTGTTAACAATTAATGCAGGAGACTACATCTTCTACACTGACTGGGCTTGGACATCGTACACGGTATTCTCAATATCGCAAACTTTGATGCTTATTGTAGGAGCTACATACTATCTTACATTTACAGGCGTTCCAGGCACAGCAACGTAC---TACGCTCTAATTATGACAGTATACACATGGATTGCAAGAGGTGCATGGTTT---GCACTCGGATATCCATATGACTTCATTGTAACCCCAGTATGGTTACCA---TCAGCAATGCTTTTGGACTTAGTCTACTGGGCAACAAAGAAGAACAAGCACTCCTTGATACTGTTTGGCGGCGTACTGGTAGGAATGTCTTTACCATTATTCAATATGGTAAACCTCATTACAGTTGCAGACCCGCTTGAAACGGCATTCAAATATCCAAGACCAACATTGCCACCATATATGACACCGATAGAACCCCAAGTAGGTAAGTTCTATAACAGTCCAGTCGCATTGGGCGCAGGTGCAGGTGCAGTTTTGGCATGTACATTTGCAGCGTTAGGTTGTAAATTGAACACT
>AB592125
TGTACACACTACTTATTCATAGTAGTAGTTGCAGTTAACTCAACACTGTTAACAATTAATGCAGGAGACTACATCTTCTACACTGACTGGGCTTGGACTTCGTACACGGTATTCTCAATATCGCAAACGTTGATGCTAATTGTAGGTGCTACATACTATCTTACATTTACAGGCGTTCCAGGCACAGCAACGTAC---TACGCTCTAATTATGACGGTATACACATGGGTAGCAAAAGGCGCATGGTTC---GCACTTGGTTATCCATATGACTTCATTGTAACTCCAGTTTGGCTACCT---TCAGCAATGCTGTTGGACTTAGTTTGCTGGGCAACAAAGAAGAACAAGCACAGCTTGATACTGTTCGGCGGCGTACTAGTAGGAATGTCATTACCATTGTTCAACATGGTAAACCTGATAACAGTAGCAGACCCACTAGAAACGGCATTCAAATATCCAAGACCAACATTGCCACCATATATGACACCAATCGAACCGCAAGTAGGTAAATTCTATAACAGCCCAGTTGCTCTCGGTGCAGGTGCAGGTGCAGTATTGGCATGTACATTTGCAGCTTTAGGTTGTAAATTGAACACT
>AB592126
TGTACTCACTACTTATTCATAGTAGTAGTCGCAGTCAATTCAACTCTGCTAACAATTAACGCAGGAGACTACATCTTCTATACTGATTGGGCCTGGACATCGTTTGTAGTATTCTCAATATCTCAAACATTGATGCTCGCTGTAGGTGCAGCATATTATCTGACCTTCACTGGAGTTCCAGGAACCGCAACGTAT---TATGCGCTCATTATGACAGTCTATACTTGGATTGCCAAAGGTGCATGGTTC---GCATTAGGTTACCCATACGATTTCATCGTTACACCAGTTTGGCTACCC---TCAGCAATGCTGTTGGACTTGGCGTACTGGGCAACAAAGAAGAATAAGCACTCTCTGATACTGTTCGGCGGAGTCTTAGTTGGAATGTCGCTACCACTGTTCAATATGGTCAATCTGATCACAGTGGCTGACCCACTAGAGACTGCATTCAAGTATCCAAGACCAACGTTACCACCATACATGACTCCGATAGAGCCGCAGGTAGGTAAGTTCTATAACAGCCCAGTTGCACTTGGTGCAGGAGCTGGAGCAGTACTTGCATGTACTTTCACGGCTTTAGGTTGTAAACTAACAACC
>AB592128
TGTACTCACTACTTATTCATAGTAGTAGTCGCAGTCAATTCAACTCTGCTAACAATTAACGCAGGAGACTACATCTTCTATACTGATTGGGCCTGGACATCGTTTGTAGTATTCTCAATATCTCAAACATTGATGCTCGCTGTAGGTGCAGCATATTATCTGACCTTCACTGGAGTTCCAGGAACCGCAACGTAT---TATGCGCTCATTATGACAGTCTATACTTGGATTGCCAAAGGTGCATGGTTC---GCATTAGGTTACCCATACGATTTCATCGTTACACCAGTTTGGCTACCC---TCAGCAATGCTGTTGGACTTGGCGTACTGGGCAACAAAGAAGAATAAGCACTCTCTGATACTGTTCGGCGGAGTCTTAGTTGGAATGTCGCTACCACTGTTCAATATGGTCAATCTGATCACAGTGGCTGACCCACTAGAGACTGCATTCAAGTATCCAAGACCAACGTTACCACCATACATGGCTCCGATAGAGCCGCAGGTAGGTAAGTTCTATAACAGCCCAGTTGCACTTGGTGCAGGAGCTGGAGCAGTACTTGCATGTACTTTCACGGCTTTAGGTTGTAAACTAACAACC
>AB592134
TGTACTCACTACTTATTCATAGTAGTAGTCGCAGTCAATTCAACTCTGCTAACAATTAACGCAGGAGACTACATCTTCTATACTGATTGGGCCTGGACATCGTTTGTAGTATTCTCAATATCTCAAACATTGATGCTCGCTGTAGGTGCAGCATATTATCTGACCTTCACTGGAGTTCCAGGAACCGCAACGTAT---TATGCGCTCATTATGACAGTCTATACTTGGATTGCCAAAGGTGCATGGTTC---GCATTAGGTTACCCATACGATTTCATCGTTACACCAGTTTGGCTACCA---TCAGCAATGCTGTTGGATTTGGCGTACTGGGCAACAAAGAAGAATAAGCACTCTCTGATACTGTTCGGCGGAGTCTTAGTTGGAATGTCGCTACCACTGTTCAATATGGTCAATCTGATCACAGTGGCTGACCCACTAGAGACTGCATTCAAGTATCCAAGACCAACGTTACCACCATACATGACTCCGATAGAGCCGCAGGTAGGTAAGTTCTATAACAGCCCAGTTGCACTTGGTGCAGGAGCTGGAGCAGTACTTGCATGTACTTTCACGGCTTTAGGTTGTAAACTAACAACC
>AB592137
TGTACTCACTACTTATTCATAGTAGTAGTCGCAGTCAATTCAACTCTGCTAACAATTAACGCAGGAGACTACATCTTCTATACTGATTGGGCCTGGACATCGTTTGTAGTATTCTCAATATCTCAAACATTGATGCTCGCTGTAGGTGCAGCATATTATCTGACCTTCACTGGAGTTCCAGGAACCGCAACGTAT---TATGCGCTCATTATGACAGTCTATACTTGGATTGCCAAAGGTGCATGGTTC---GCATTAGGTTACCCATACGATTTCATCGTTACACCAGTTTGGCTACCA---TCAGCAATGCTGTTGGACTTGGCGTACTGGGCAACAAAGAAGAATAAGCACTCTCTGATACTGTTCGGCGGAGTCTTAGTTGGAATGTCGCTACCACTGTTCAATATGGTCAATCTGATCACAGTGGCTGACCCACTAGAGACTGCATTCAAGTATCCAAGACCAACGTTACCACCATACATGACTCCGATAGAGCCGCAGGTAGGTAAGTTCTATAACAGCCCAGTTGCACTTGGTGCAGGAGCTGGAGCAGTACTTGCATGTACTTTCACGGCTTTAGGTTGTAAACTAACAACC
>AB592146
TGTACTCACTACTTATTCATAGTAGTAGTCGCAGTCAATTCAACTCTGCTAACAATTAACGCAGGAGACTACATCTTCTATACTGATTGGGCCTGGACATCGTTTGTAGTATTCTCAATATCTCAAACATTGATGCTCGCTGTAGGTGCAGCATATTATCTGACCTTCACTGGAGTTCCAGGAACCGCAACGTAT---TATGCGCTCATTATGACAGTCTATACTTGGATTGCCAAAGGTGCATGGTTC---GCATTAGGTTACCCATACGATTTCATCGTTACACCAGTTTGGCTACCC---TCAGCAATGCTGTTGGACTTGACGTACTGGGCAACAAAGAAGAATAAGCACTCTCTGATACTGTTCGGCGGAGTCTTAGTTGGAATGTCGCTACCACTGTTCAATATGGTCAATCTGATCACAGTGGCTGACCCACTAGAGACTGCATTCAAGTATCCAAGACCAACGTTACCACCATACATGACTCCGATAGAGCCGCAGGTAGGTAAGTTCTATAACAGCCCAGTTGCACTTGGTGCAGGAGCTGGAGCAGTACTTGCATGTACTTTCACGGCTTTAGGTTGTAAACTAACAACC
>AB592147
TGTACTCACTACTTATTCATAGTAGTAGTCGCAGTCAATTCAACTCTGCTAACAATTAACGCAGGAGACTACATCTTCTATACTGATTGGGCCTGGACATCGTTTGTAGTAATCTCAATATCTCAAACATTGATGCTCGCTGTAGGTGCAGCATATTATCTGACCTTCACTGGAGTTCCAGGAACCGCAACGTAT---TATGCGCTCATTATGACAGTCTATACTTGGATTGCCAAAGGTGCATGGTTC---GCATTAGGTTACCCATACGATTTCATCGTTACACCAGTTTGGCTACCA---TCAGCAATGCTGTTGGACTTGGCGTACTGGGCAACAAAGAAGAATAAGCACTCTCTGATACTGTTCGGCGGAGTCTTAGTTGGAATGTCGCTACCACTGTTCAATATGGTCAATCTGATCACAGTGGCTGACCCACTAGAGACTGCATTCAAGTATCCAAGACCAACGTTACCACCATACATGACTCCGATAGAGCCGCAGGTAGGTAAGTTCTATAACAGCCCAGTTGCACTTGGTGCAGGAGCTGGAGCAGTACTTGCATGTACTTTCACGGCTTTAGGTTGTAAACTAACAACC
>AB592153
TGTACTCACTACTTATTCATAGTAGTAGTCGCAGTCAATTCAACTCTGCTAACAATTAACGCAGGAGACTACATCTTCTATACTGATTGGGCCTGGACATCGTTTGTAGTATTCTCAATATCTCAAACATTGATGCTCGCTGTAGGTGCAGCATATTATCTGACCTTCACTGGAGTTCCAGGAACCGCAACGTAT---TATGCGCTCATTATGACAGTCTATACTTGGATTGCCAAAGGTGCATGGTTC---GCATTAGGTTACCCATACGATTTCATCGTCACACCAGTTTGGCTACCA---TCAGCAATGCTGTTGGACTTGGCGTACTGGGCAACAAAGAAGAATAAGCACTCTCTGATACTGTTCGGCGGAGTCTTAGTTGGAATGTCGCTACCACTGTTCAATATGGTCAATCTGATCACAGTGGCTGACCCACTAGAGACTGCATTCAAGTATCCAAGACCAACGTTACCACCATACATGACTCCGATAGAGCCGCAGGTAGGTAAGTTCTATAACAGCCCAGTTGCACTTGGTGCAGGAGCTGGAGCAGTACTTGCATGTACTTTCACGGCTTTAGGTTGTAAACTAACAACC
>AB592155
TGTACGCATTATCTATTCATAGTTGTAGTTGCAGTTAATTCTACACTGTTAACCATCAATTCTGGAGATTATATCTTCTATACAGATTGGGCATGGACTTCCTTTGTAGTTTTCTCCATCGCAAACACTCTCATGACGGTCGTCGGAGCAGTTTATTATATTACATTTACAGGCGTGCCTGGAACAGGCGCATAT---TATGGTTTAATTATGCAAGTCTATACTTGGGTTGCCAAAGTGGCATGGTAT---GCACTTGGCTATCCTGCAGATTTCATCGTTCATCCAATGTGGATTCCA---TCATGCATGTTGTTGGATTTGGCATATTGGGCTACGAAGAAAAATAAGCACTCGCTGATATTCTTTGGAGGAGTTTTGGTCGGTATGTCAATGCCGCTGTTCAATATGGTACAGCTGATGCTGATCGCCGATCCGCTAGAAACTGCATTCAAGTACCCAAGACCAACATTACCACCATATATGACGCCTATAGAACCGCAGGTCGGTAAGTTCTACAATAGCCCGGTAGCACTGGGAGCGGGAGCTGGATCTGTACTGTCGGTGACATTTGCGGCATTGGGTTGTAAGTTGAATACA
>AB592156
TGTACGCATTATCTATTCATAGTTGTAGTTGCAGTCAATTCTACACTGTTAACCATCAATTCTGGAGACTATATCTTCTATACAGACTGGGCATGGACTTCCTTTGTAGTTTTCTCCATCGCAAACACTCTCATGACGGTCGTCGGAGCAGTCTATTATATCACATTTACAGGCGTGCCTGGAACAGGCGCATAT---TATGGTTTAATTATGCAAGTCTATACTTGGGTTGCCAAAGTGGCATGGTAT---GCACTTGGCTATCCTGCAGATTTCATCGTTCATCCAATGTGGATTCCA---TCATGCATGTTGTTGGATTTGGCATATTGGGCTACGAAGAAGAATAAACACTCGCTGATATTCTTTGGAGGAGTTTTGGTTGGTATGTCAATGCCGCTGTTCAATATGGTACAGTTGATGTTGATCGCCGATCCGCTAGAAACTGCATTCAAGTACCCAAGACCAACATTACCACCATATATGACGCCTATAGAACCGCAGGTAGGTAAGTTCTACAATAGCCCGGTAGCACTGGGAGCGGGAGCTGGATCTGTACTGTCGGTGACATTTGCAGCATTGGGTTGCAAGTTGAATACA
>AB592158
TGTACTCACTACTTATTCATAGTAGTAGTCGCAGTAAACTCTACTCTGCTTACTATCAATGCAGGAGACTACATCTTCTATACTGATTGGGCCTGGACATCGTTTGTAGTATTCTCAATATCTCAAACATTGATGCTTGCAGTAGGTGCATCGTATTACCTTACATTTACTGGAGTTCCAGGAACCGCAACATAT---TATGCGCTGATTATGACAGTCTACACTTGGATTGCCAAAGGTGCATGGTTC---GCATTAGGTTACCCATACGACTTCATCGTTACACCAGTTTGGCTTCCG---TCAGCAATGCTGTTGGATCTGGCTTACTGGGCGACAAAGAAGAATAAGCACTCCTTGATACTATTCGGCGGAGTCTTAGTTGGAATGTCATTACCACTATTCAACATGGTCAATTTGATCACAGTGGCTGACCCACTAGAGACTGCATTCAAGTATCCAAGACCGACGTTACCACCATATATGACACCGACAGAACCGCAGGTAGGTAAGTTCTACAACAGCCCAGTTGCACTTGGTGCAGGTGCTGGAGCAGTACTATCAGTGACGTTCACAGCGTTGGGTTGTAAACTCACAACA
>AB592159
TGTACGCATTATCTATTCATAGTTGTAGTTGCAGTTAATTCTACACTGTTAACCATCAATTCTGGAGACTATATCTTCTATACAGATTGGGCATGGACTTCCTTTGTAGTTTTCTCCATCGCAAACACTCTCATGACGGTCGTCGGAGCAGTTTATTATATTACATTCACAGGCGTGCCTGGAACAGGCGCATAT---TATGGTTTAATTATGCAAGTCTATACTTGGGTTGCCAAAGTGGCATGGTAT---GCACTTGGCTATCCTGCAGATTTTATCGTTCATCCAATGTGGATTCCA---TCATGTATGTTGTTGGATTTGGCATATTGGGCTACGAAGAAAAATAAGCACTCGCTGATATTCTTTGGAGGAGTTTTGGTCGGTATGTCAATGCCGCTGTTCAATATGGTACAGTTGATGTTGATCGCCGATCCGCTAGAAACTGCATTCAAGTACCCAAGACCAACATTACCACCATATATGACGCCTATAGAACCGCAGGTAGGTAAGTTCTACAATAGCCCGGTAGCACTGGGAGCGGGAGCTGGATCTGTACTGTCGGTGACATTTGCAGCATTGGGTTGTAAGTTGAATACA
>AB592160
TGTACGCATTATCTATTCATAGTTGTAGTTGCAGTTAATTCTACACTGTTAACCATCAATTCTGGAGACTATATTTTCTATACAGATTGGGCATGGACTTCCTTTGTAGTTTTTTCCATTGCTAACACTCTCATGACAGTCGTCGGAGCGGTTTATTATATTACATTTACAGGCGTGCCTGGAACAGGCGCATAT---TATGGTTTAATTATGCAAGTCTATACTTGGGTTGCCAAAGTGGCATGGTAT---GCACTTGGCTATCCTGCAGATTTCATCGTTCATCCAATGTGGATTCCA---TCATGCATGTTGTTGGATTTGGCATATTGGGCTACGAAAAAGAATAAGCACTCGCTGATATTCTTTGGAGGAGTTTTGGTCGGTATGTCAATGCCGCTGTTCAATATGGTACAGTTGATGTTGATCGCCGATCCGCTAGAAACTGCATTCAAGTACCCAAGACCAACATTACCACCATATATGACGCCTATAGAACCGCAGGTCGGTAAGTTCTACAATAGCCCGGTAGCACTGGGAGCGGGAGCTGGATCTGTACTGTCGGTGACATTTGCAGCATTGGGTAGTAAGTTGAATACA
>AB592162
TGTACGCATTATCTATTCATAGTTGTAGTTGCAGTAAGTTCTACTCTGTTAACTATCAATTCTGGAGACTATATCTTCTATACAGACTGGGCATGGACTTCCTTTGTAGTTTTCTCCATCGCAAACACTCTGATGACGGTCGTCGGAGCAGTCTATTATATCACATTTACAGGCGTACCTGGAACGGGCGCATAT---TATAGTTTAATTATGCAGGTGTATACTTGGGTTGCCAAAGTAGCATGGTTT---GCACTTGGCTATCCTGCAGATTTCATCGTTCATCCAATGTGGATTCCT---TCATGCATGTTGTTGGATTTGGCATATTGGGCTACGAAGAAGGATAAGCACTCGCTGATATTCTTTGGAGGAGTTTTGGTCGGTATGTCAATGCCGCTGTTCAATATGGTACAGTTGATGTTGATCGCCGATCCGCTAGAAACTGCATTCAAGTACCCAAGACCAACATTACCACCATATATGACGCCTATAGAACCGCAGGTCGGTAAGTTCTACAATAGCCCGGTAGCACTGGGAGCGGGAGCTGGATCTGTACTGTCGGTGACATTTGCAGCATTGGGTTGTAAGTTGAATACA
>AB592163
TGTACGCACTACTTATTCATAGTAGTAGTTGCAGTTAACTCCACTTTACTAACAATCAACTCAGGAGACTATATCTTCTATACAGACTGGGCTTGGACATCATTTGTAGTATTTTCCATAGCTAATACCCTGATGACAGTGGTAGGTGCTGTTTACTATATCACATTTACAGGTGTTCCTGGCACAGGCGCATAT---TATGGCCTGATTATGCAAGTCTATACTTGGGTCGCTAAAGTTGCATGGTTT---GCACTTGGCTATCCTGTGGATTTCATTGTTCATCCAATGTGGATTCCA---TCTTGTATGCTATTGGACTTGGCGTATTGGGCTACAAAGAAGAATAAGCACTCGCTGATATTCTTTGGTGGAGTTTTAGTCGGAATGTCAATGCCGTTGTTCAACATGGTACAATTGATGTTGATTGCGGATCCGCTCGAAACTGCATTCAAGTATCCAAGACCAACATTGCCTCCATACATGACGCCGATAGAACCGCAGGTAGGTAAGTTCTATAACAGCCCAGTAGCTCTGGGAGCGGGAGCTGGATCTGTCCTGTCGGTGACGTTTGCAGCATTGGGTTGTAAGCTTAATACC
>AB592165
TGTACGCATTATCTATTCATAGTTGTAGTTGCAGTCAATTCTACACTGTTAACCATCAATTCTGGAGACTATATCTTCTATACAGATTGGGCATGGACTTCCTTTGTAGTTTTCTCCATCGCAAACACTCTCATGACGGTCGTCGGAGCAGTTTATTATATTACATTTACAGGCGTGCCTGGAACAGGCGCATAT---TATGGTTTAATTATGCAAGTCTATACTTGGGTTGCCAAAGTGGCATGGTAT---GCACTTGGCTATCCTGCAGATTTCATCGTTCATCCAATGTGGATTCCA---TCATGCATGTTGTTGGATTTGGCATATTGGGCTACGAAGAAGAATAAACACTCGCTGATATTCTTTGGAGGAGTTTTGGTCGGTATGTCAATGCCGCTGTTCAATATGGTACAGTTGATGTTGATCGCCGATCCGCTAGAAACTGCATTCAAGTACCCAAGACCAACATTACCACCATATATGACGCCTATAGAACCGCAGGTTGGTAAGTTCTACAATAGCCCGGTAGCACTGGGAGCGGGAGCTGGATCTGTACTGTCTGTGACATTTGCAGCATTGGGTTGTAAGTTGAATACA
>AB592167
TGTACTCATTATCTATTCATAGTTGTAGTTGCAGTCAACTCAACTTTGTTAACAATTAACTCGGGAGACTATATCTTCTACACTGATTGGGCTTGGACATCATTTGTCGTATTCTCAATTGCCAACACTTTGATGACTATTGTTGGTGCTGTGTATTATCTTACATTTACGGGCGTACCTGGTACTGCAACGTAC---TATGGTCTGATTATGCAAGTCTATACTTGGGTTGCAAAAGTTGCATGGTTT---GCACTTGGCTATCCAGTAGATTTCATCGTTCATCCAATGTGGATTCCA---TCTTGTATGCTGTTGGACTTGGCATATTGGGCGACAAAGAAAAATAAACACTCGCTGATATTCTTTGGTGGAGTTTTAGTTGGAATGTCAATGCCACTGTTCAATATGGTACAATTAATGTTGATTGCAGATCCACTAGAGACTGCATTCAAGTATCCAAGACCAACATTGCCTCCATACATGACGCCGATAGAACCGCAGGTAGGTAAGTTCTACAATAGCCCAGTAGCTCTGGGAGCGGGAGCTGGAGCGGTACTAGCATGTACATTTGCAGCATTAGGTTGTAAGCTTAACACA
>AB592168
TGTACGCACTACTTATTCATAGTAGTAGTTGCAGTTAACTCCACTTTACTAACAATCAACTCAGGAGACTATATCTTCTATACAGACTGGGCTTGGACATCATTTGTAGTATTTTCCATAGCTAATACCCTGATGACAGTGGTAGGTGCTGTTTACTATATCACATTTACAGGTGTTCCTGGCACAGGCGCATAT---TATGGCCTGATTATGCAAGTCTATACTTGGGTCGCTAAAGTTGCATGGTTT---GCACTTGGCTATCCTGTGGATTTCATTGTTCATCCAATGTGGATTCCA---TCTTGTATGCTACTGGACTTGGCGTATTGGGCTACAAAGAAGAATAAGCACTCGCTGATATTCTTTGGTGGAGTTTTAGTCGGAATGTCAATGCCGTTGTTCAACATGGTACAATTGATGTTGATTGCGGATCCGCTCGAAACTGCATTCAAGTATCCAAGACCAACATTGCCTCCATACATGACGCCGATAGAACCGCAGGTAGGTAAGTTCTATAATAGCCCAGTAGCTCTGGGAGCAGGAGCTGGATCTGTCCTGTCGGTGACGTTTGCAGCATTGGGTTGTAAGCTTAATACC
>AB592169
TGTACTCACTATTTATTCATAGTTGTAGTTGCAGTCAACTCAACATTGTTAACAATTAACTCGGGAGACTATATTTTCTACACTGATTGGGCTTGGACATCATTCGTGGTATTCTCAATTGCCAACACTTTGATGACCATTGTCGGTGCTGTGTATTATCTTACATTTACGGGCGTACCTGGTACTGCAACGTAC---TATGGTCTGATTATGCAAGTCTATACTTGGGTTGCAAAAGTTGCATGGTTT---GCACTTGGCTATCCGGTAGATTTCATCGTTCATCCAATGTGGATTCCA---TCGTGTATGTTGTTGGACTTGGCATATTGGGCGACAAAGAAGAATAAGCACTCGCTGATATTCTTTGGTGGAGTTTTAGTTGGAATGTCAATGCCACTGTTCAACATGGTACAGTTGATGTTGATAGCAGATCCACTAGAAACTGCATTCAAGTATCCGAGACCAACATTGCCTCCGTACATGACGCCGATAGAGCCGCAGGTAGGTAAGTTCTACAATAGCCCAGTAGCTCTGGGAGCGGGAGCTGGATCGGTACTAGCATGTACATTTGCAGCATTAGGATGTAAGCTTAACACA
>AB592170
TGTACGCATTATCTATTCATAGTTGTGGTTGCAGTTAATTCTACTCTGTTAACTATCAATTCTGGAGACTATATTTTCTATACAGACTGGGCATGGACATCCTTTGTAGTTTTCTCCATCGCAAATACTCTCATGACTGTGGTCGGAGCAGTGTATTATATCACATTTACAGGCGTGCCTGGAACAGGCGCATAT---TATGGTTTAATTATGCAAGTCTATACTTGGGTTGCCAAAGTGGCATGGTAT---GCACTTGGCTATCCTGCAGATTTTATCGTTCATCCAATGTGGATTCCA---TCATGCATGTTGTTGGATTTGGCATATTGGGCTACGAAGAAGAATAAGCACTCGCTGATATTCTTTGGAGGAGTTTTGGTCGGTATGTCAATGCCGCTGTTCAATATGGTACAGCTAATGTTGATCGCCGATCCGCTAGAAACTGCATTCAAGTATCCAAGACCAACATTACCACCATATATGACGCCTATAGAACCGCAAGTCGGCAAGTTCTACAATAGCCCGGTAGCACTGGGAGCGGGAGCTGGATCTGTACTGTCGGTGACATTTGCAGCATTGGGTTGTAAGTTGAATACA
>AB592171
TGTACTCACTACTTGTTCATAGTAGTAGTTGCAGTCAACTCCACTTTGTTAACGATTAACTCTGGTGACTATATCTTCTATACTGATTGGGCCTGGACATCATTTGTAGTATTTTCCATTGCCAACACTTTGATGACTGTTGTTGGTGCTGTGTATTATCTTACATTTACTGGTGTACCTGGTACTGCATCGTAT---TACGGTCTGATTATGCAGGTCTATACTTGGGTTGCAAAAGTTGCACGGTTT---GCACTTGGTTACCCAGTGGATTTCATCGTTCATCCGATGTGGATTCCA---TCTTGTATGTTATTGGACTTGGCATATTGGGCGACGAAGAAGAATAAGCACTCGCTGATATTCTTTGGCGGAGTTTTAGTTGGAATGTCAATGCCACTGTTCAATATGGTTCAGTTGATGTTGATAGCAGATCCGCTAGAAACTGCATTCAAGTATCCGAGACCAACATTGCCTCCATACATGACGCCGATAGAACCGCAGGTAGGTAAGTTCTACAATAGCCCAGTAGCTCTGGGAGCGGGAGCTGGATCGGTACTAGCATGTACATTTGCGGCATTAGGCTGTAAGCTTAATACG
>AB592172
TGTACGCATTATCTATTCATAGTTGTAGTTGCAGTCAATTCTACTCTGTTAACTATCAATTCTGGAGATTATATCTTCTATACAGACTGGGCATGGACATCCTTTGTAGTTTTCTCCATCGCAAACACTCTCATGACTGTGGTCGGAGCAGTGTATTATATCACATTTACAGGTGTACCTGGAACAGGCGCATAT---TATGGTTTAATTATGCAAGTCTATACTTGGGTTGCCAAAGTGGCATGGTTT---GCACTTGGCTATCCTGCAGATTTTATCGTTCATCCAATGTGGATTCCA---TCATGCATGTTGTTGGATTTGGCATATTGGGCTACGAAGAAGAATAAGCACTCGCTGATATTCTTTGGAGGAGTTTTGGTCGGTATGTCAATGCCGCTGTTCAATATGGTTCAGCTAATGTTGATCGCCGATCCGCTAGAAACTGCATTCAAGTACCCAAGACCAACATTACCACCATATATGACGCCTATAGAACCGCAAGTCGGTAAGTTCTACAATAGCCCGGTAGCACTGGGAGCGGGAGCTGGATCTGTACTGTCGGTGACATTTGCAGCATTGGGTTGTAAGTTGAATACA
>AB592173
TGCACTCATTACTTATTCATAGTAGTAGTCGCAGTCAATTCAACTCTGCTAACAATTAACGCAGGAGACTACATCTTCTATACTGATTGGGCCTGGACATCGTTTGTAGTATTCTCAATATCTCAAACTTTGATGCTTGCAGTAGGTGCAACGTATTATCTGACATTTACAGGAGTACCAGGAACCGCAACGTAT---TATGCACTAATTATGACAGTCTACACTTGGATTGCCAAAGGTGCATGGTTC---GCATTAGGTTACCCATACGACTTCATCGTAACACCAGTTTGGCTTCCG---TCAGCAATGCTGTTGGATCTGGCTTACTGGGCGACAAAGAAGAATAAGCACTCCTTGATACTGTTCGGCGGAGTCTTAGTTGGAATGTCATTACCACTATTCAACATGGTCAATTTGATCACAGTGGCTGACCCGCTAGAGACTGCATTCAAGTATCCAAGACCAACGTTACCACCATATATGACACCGATAGAGCCGCAGGTAGGTAAATTCTACAACAGCCCAGTTGCACTTGGTGCAGGTGCTGGAGCAGTACTATCAGTTACGTTCACAGCCTTAGGTTGTAAACTAACAACA
>AB592174
TGTACTCACTACTTATTCATAGTAGTAGTTGCAGTTAACTCCACTTTGTTAACGATTAACTCTGGTGACTATATCTTCTATACTGATTGGGCCTGGACATCATTTGTAGTATTTTCCATTGCCAACACTTTGATGACTGTTGTTGGTGCTGTGTATTATCTTACATTTACTGGTGTACCTGGTACTGCATCGTAT---TACGGTCTGATTATGCAGGTCTATACATGGGTTGCAAAAGTTGCATGGTTT---GCACTTGGTTACCCGGTGGATTTCATCGTTCATCCGATGTGGATTCCA---TCTTGTATGTTATTGGACTTGGCATATTGGGCGACGAAGAAGAATAAGCACTCGCTGATATTCTTTGGCGGAGTTTTAGTTGGAATGTCAATGCCACTGTTCAATATGGTACAGTTGATGTTGATAGCAGATCCGCTAGAAACTGCATTCAAATACCCGAGACCAACATTGCCTCCATACATGACGCCGATAGAGCCGCAGGTAGGTAAGTTCTACAATAGCCCAGTAGCTCTGGGAGCGGGAGCTGGATCGGTACTAGCATGTACATTTGCGGCATTAGGCTGTAAGCTTAATACG
>AB592175
TGTACTCACTATTTATTCATAGTAGTAGTCGCAGTCAATTCAACTCTGCTAACAATTAACGCAGGAGACTACATCTTCTATACTGATTGGGCCTGGACATCGTTTGTAGTATTCTCAATATCTCAAACACTTATGCTCACTGTAGGTGCGTGTTACTATCTCACCTTCACTGGAGTTCCAGGAACCGCAACGTAT---TATGCACTAATTATGACAGTCTACACTTGGATTGCAAAAGGTGCATGGTTC---GCATTAGGTTACCCATATGACTTCATCGTTACACCAGTTTGGCTACCA---TCAGCAATGCTGTTGGATTTGGCGTACTGGGCAACAAAGAAGAATAAGCACTCTCTGATACTGTTCGGCGGAGTCTTAGTTGGAATGTCATTACCACTATTCAACATGGTCAATTTGATCACAGTGGCTGACCCACTAGAGACTGCATTCAAGTATCCAAGACCGACGTTACCACCATATATGACCCCGATAGAACCGCAGGTAGGTAAGTTCTACAACAGTCCCGTTGCACTTGGTGCAGGTGCTGGTGCAGTACTAGCTTGTACATTTGCGGCTTTAGGTTGTAAACTTACAACT
>AB592176
TGTACGCATTATCTATTCATAGTTGTAGTTGCAGTCAATTCTACTCTGTTAACTATCAATTCTGGAGACTATATCTTCTATACAGACTGGGCATGGACATCCTTTGTAGTTTTCTCCATCGCAAACACTCTCATGACTGTGGTCGGAGCAGTGTATTATATCACATTTACAGGCGTACCTGGAACAGGTGCATAT---TATGGTTTAATTATGCAAGTCTATACTTGGGTTGCCAAAGTGGCATGGTAT---GCACTTGGCTATCCTGCAGATTTTATCGTTCATCCAATGTGGATTCCA---TCATGCATGTTGTTGGATTTGGCATATTGGGCTACGAAGAAGAATAAGCACTCGCTGATATTCTTTGGAGGAGTTTTAGTCGGTATGTCAATGCCGCTGTTCAATATGGTACAGCTAATGTTGATCGCCGATCCACTAGAAACTGCATTCAAGTATCCAAGACCAACATTACCACCATATATGACGCCTATAGAACCGCAAGTCGGTAAGTTCTACAATAGCCCGGTAGCACTGGGAGCGGGAGCTGGATCTGTACTGTCGGTGACATTTGCGGCATTAGGTTGTAAGTTGAATACA
>AB592177
TGTACTCACTATTTATTCATAGTTGTAGTTGCGGTTAACTCAACTTTGTTAACAATTAACTCTGGAGATTATATCTTCTACACTGATTGGGCTTGGACATCATTCGTGGTATTCTCAATTGCCAATACTTTGATGACCATTGTCGGTGCTGTGTATTATCTTACATTTACGGGCGTACCTGGTACTGCAACGTAC---TATGGTCTGATTATGCAAGTCTATACTTGGGTTGCAAAAGTTGCATGGTTT---GCACTTGGCTATCCAGTAGATTTCATCGTTCATCCAATGTGGATTCCA---TCGTGTATGCTGTTGGACTTGGCATATTGGGCGACAAAGAAGAATAAACACTCGCTGATATTCTTTGGTGGGGTTTTAGTTGGAATGTCAATGCCACTGTTCAACATGGTACAGTTGATGTTGATAGCGGATCCACTAGAAACTGCATTCAAGTATCCAAGACCAACATTGCCTCCATACATGACGCCGATAGAACCGCAGGTAGGTAAGTTCTACAATAGCCCAGTAGCTTTGGGAGCGGGAGCTGGATCGGTACTAGCATGTACATTTGCAGCATTAGGTTGTAAGTTGAATACA
>AB592179
TGTACGCATTATCTATTCATAGTTGTAGTTGCAGTTAATTCTACTCTGTTAACTATCAATTCTGGAGACTATATCTTCTATACAGACTGGGCATGGACTTCCTTTGTAGTTTTCTCCATCGCAAATACTCTCATGACGGTCGTCGGAGCAGTCTATTATATCACATTTACAGGCGTGCCTGGAACAGGCGCATAT---TATGGTTTAATTATGCAAGTCTATACTTGGGTTGCCAAAGTGGCATGGTAT---GCACTTGGCTATCCTGCAGATTTCATCGTTCATCCAATGTGGATCCCT---TCATGCATGTTGTTGGATTTGGCATATTGGGCTACGAAGAAGAATAAGCACTCGCTGATATTCTTTGGAGGAGTTTTGGTCGGTATGTCAATGCCGCTGTTCAATATGGTACAGCTGATGCTGATCGCCGATCCGCTAGAAACTGCATTCAAGTATCCAAGACCAACATTACCACCATATATGACGCCTATAGAACCGCAGGTCGGTAAGTTCTACAATAGCCCGGTAGCACTGGGAGCGGGAGCTGGATCTGTACTGTCGGTGACATTTGCAGCATTGGGTTGTAAGTTGAATACA
>AB592180
TGTACGCACTACTTATTCATAGTAGTAGTTGCAGTTAACTCCACTTTACTAACAATCAACTCAGGAGACTATATCTTCTATACAGACTGGGCTTGGACATCATTTGTGGTATTTTCCATAGCTAATACCTTGATGACAGTGGTAGGTGCTGTTTACTATATCACGTTTACAGGTGTTCCTGGCACAGGCGCATAT---TATGGCCTGATTATGCAAGTCTATACTTGGGTCGCTAAAGTTGCATGGTTT---GCACTTGGCTATCCTGTGGATTTCATTGTTCATCCAATGTGGATTCCA---TCTTGTATGCTATTGGACTTGGCGTATTGGGCTACAAAGAAGAATAAGCACTCGCTGATATTCTTTGGTGGAGTTTTAGTCGGAATGTCAATGCCGTTGTTCAACATGGTACAATTGATGTTGATTGCGGATCCGCTCGAAACTGCATTCAAGTATCCAAGACCAACATTGCCTCCATACATGACGCCGATAGAACCGCAGGTAGGAAAGTTCTACAATAGCCCAGTAGCTCTGGGAGCGGGAGCTGGATCTGTCCTGTCGGTGACGTTTGCAGCATTGGGTTGTAAGCTTAATACC
>AB592181
TGTACGCATTATCTATTCATAGTTGTAGTTGCAGTTAATTCTACTCTGTTAACTATCAATTCTGGAGACTATATTTTCTATACAGACTGGGCATGGACATCCTTTGTAGTTTTCTCCATCGCAAACACTCTCATGACTGTGGTCGGAGCAGTGTATTATATCACATTTACAGGCGTGCCTGGAACAGGTGCATAT---TATGGTTTAATTATGCAAGTCTATACTTGGGTTGCCAAAGTGGCATGGTAT---GCACTTGGCTATCCTGCAGATTTTATCGTTCATCCAATGTGGATTCCA---TCATGCATGTTGTTGGATTTGGCATATTGGGCTACGAAGAAGAATAAGCACTCGCTGATATTCTTTGGAGGAGTTTTGGTCGGTATGTCAATGCCGCTGTTCAATATGGTACAGCTAATGTTGATCGCCGATCCGCTAGAAACTGCATTCAAGTATCCAAGACCAACATTACCACCATATATGACGCCTATAGAACCGCAAGTCGGCAAGTTCTACAATAGCCCGGTAGCACTGGGAGCGGGAGCTGGATCTGTACTGTCGGTGACATTTGCGGCATTGGGTTGTAAGTTGAATACA
>AB592182
TGTACTCATTACTTATTCATAGTAGTAGTTGCAGTAAACTCTACTTTACTGGTAATTAACGCGGGAGATTATATCTTCTATACTGATTGGGCCTGGACTTCATTTGTAGTATTTTCCATCGCTAACACTCTCATGGTTACTGTTGGTGCTGTGTATTATCTCACATTTACAGGTGTACCTGGTACTGCAACGTAT---TATGGTCTGATTATGCAAGTCTATACATGGGTTGCAAAAGTTGCATGGTTT---GCACTTGGTTATCCAGTGGACTTTATTGTTCATCCAATGTGGATTCCA---TCTTGTATGCTTTTGGACTTGGCGTATTGGGCGACAAAGAAAAATAAACATTCACTAATATTCTTTGGTGGAGTTTTAGTTGGAATGTCAATGCCACTGTTCAATATGGTACAGTTGATGTTGATTGCGGATCCACTAGAAACTGCATTCAAGTATCCAAGACCTACATTGCCTCCCTACATGACGCCTATAGAACCGCAGGTCGGTAAGTTCTACAATAGCCCAGTAGCTTTGGGAGCGGGAGCTGGATCGGTACTAGCGTGTACATTTGCAGCGTTAGGTTGTAAGCTTAATACG
>AB592183
TGTACACACTACTTATTCATAGTAGTTGTTGCAGTTAACTCTACATTGTTAACAATCAACGCAGGAGATTACATATTCTATACTGACTGGGCTTGGACATCGTACACGGTATTTTCAATATCGCAAACTTTGATGCTTATTGTAGGAGCTACATACTATCTTACATTTACGGGCGTTCCAGGCACAGCGACGTAC---TACGCTCTAATTATGACAGTATACACATGGATAGCAAAAGGTGCATGGTTT---GCACTCGGATATCCATATGACTTCATTGTAACCCCAGTCTGGTTACCA---TCAGCAATGCTTTTGGATCTAGTCTATTGGGCAACAAAGAAGAACAAGCACTCCTTGATACTGTTTGGCGGCGTACTGGTAGGAATGTCTTTACCATTATTCAACATGGTAAACCTGATAACAGTAGCAGACCCACTTGAAACGGCATTCAAATACCCAAGACCAACATTGCCACCATATATGACACCAATAGAACCGCAAGTAGGTAAGTTCTATAACAGTCCAGTCGCACTGGGCGCAGGTGCAGGTGCAGTATTGGCATGTACATTTGCAGCATTAGGTTGTAAATTGAACACT
>AB592184
TGTACACACTACTTATTCATAGTAGTTGTTGCAGTTAACTCTACATTGTTAACAATCAACGCAGGAGATTACATATTCTATACTGACTGGGCTTGGACATCGTACACGGTATTTTCAATATCGCAAACTTTGATGCTTATTGTAGGAGCTACATACTATCTTACATTTACGGGCGTTCCAGGCACAGCGACGTAC---TACGCTCTAATTATGACAGTATACACATGGATAGCAAAAGGTGCATGGTTT---GCACTCGGATATCCGTATGACTTCATTGTAACCCCAGTCTGGTTACCA---TCAGCAATGCTTTTGGATCTAGTCTATTGGGCAACAAAGAAGAACAAGCACTCCTTGATACTGTTTGGCGGCGTACTGGTAGGAATGTCTTTACCATTATTCAACATGGTAAACCTGATAACAGTAGCAGACCCACTTGAAACGGCATTCAAATACCCAAGACCAACATTGCCACCATATATGACACCAATAGAACCGCAAGTAGGTAAGTTCTATAACAGTCCAGTCGCACTGGGCGCAGGTGCAGGTGCAGTATTGGCATGTACACTTGCAGCATTAGGTTGTAAACTGAACACT
>AB592185
TGTACTCATTATTTATTCATAGTTGTAGTTGCGGTTAACTCAACTTTGTTAACAATTAACTCGGGAGATTATATTTTCTACACTGATTGGGCTTGGACATCATTTGTGGTATTCTCAATTGCCAATACTTTGATGACCATTGTCGGTGCTGTGTATTATCTTACATTTACGGGCGTACCTGGTACTGCAACGTAC---TATGGTCTGATTATGCAAGTCTATACTTGGGTTGCAAAAGTTGCATGGTTT---GCACTTGGCTATCCAGTAGATTTCATCGTTCATCCAATGTGGATTCCA---TCGTGTATGTTGTTGGACTTGGCATATTGGGCGACAAAGAAGAATAAGCACTCGCTGATATTCTTTGGTGGGGTTTTAGTTGGAATGTCAATGCCACTGTTCAACATGGTACAGTTGATGTTGATAGCGGATCCACTAGAAACTGCATTCAAGTATCCAAGACCAACATTGCCTCCATACATGACGCCGATAGAACCGCAGGTAGGTAAGTTCTACAATAGCCCAGTAGCTTTGGGAGCGGGAGCTGGATCGGTACTAGCATGTACATTTGCAGCATTAGGTTGTAAGCTTAACACA
>AB592186
TGTACTCACTACTTATTCATAGTTGTAGTTGCGGTCAATTCCACTTTGTTAACAATTAACTCTGGAGATTATATCTTCTATACAGATTGGGCCTGGACATCATTTGTAGTATTCTCAATTGCTAATACTCTGATGACTGTTGTTGGTGCTGTGTATTATCTTACATTTACTGGCGTACCTGGTACGGCAACGTAT---TATGGTCTGATTATGCAAGTCTATACATGGGTTGCAAAAGTTGCGTGGTTT---GCACTTGGCTATCCAGTGGATTTCATCGTTCATCCGATGTGGATTCCA---TCTTGTATGTTATTGGACTTGGCGTATTGGGCGACGAAGAAGAATAAGCACTCGCTGATATTCTTTGGTGGAGTTTTAGTCGGAATGTCAATGCCACTGTTCAATATGGTACAGTTGATGTTAATTGCGGATCCACTAGAAACTGCATTCAAGTATCCAAGACCAACGTTGCCTCCATACATGACGCCTATAGAACCGCAGGTCGGTAAGTTCTACAATAGCCCAGTAGCTCTGGGAGCGGGAGCGGGAGCTGTACTAGCATGTACGTTTGCAGCGTTAGGTTGTAAGCTTAATACG
>AB592187
TGTACACATTATCTATTCATAGTTGTAGTTGCAGTTAATTCTACTCTGTTAACTATCAATTCTGGAGACTATATTTTCTATACAGACTGGGCATGGACATCCTTTGTAGTTTTCTCCATCGCAAACACTCTCATGACTGTGGTCGGAGCAGTGTATTATATCACATTTACAGGCGTGCCTGGAACAGGCGCATAT---TATGGTTTAATTATGCAAGTCTATACTTGGGTTGCCAAAGTGGCATGGTAT---GCACTTGGCTATCCTGCAGATTTTATCGTTCATCCAATGTGGATTCCA---TCATGCATGTTGTTGGATTTGGCATATTGGGCTACGAAGAAGAATAAGCACTCGCTGATATTCTTTGGAGGAGTTTTGGTCGGTATGTCAATGCCGCTGTTCAATATGGTACAGCTAATGTTGATCGCCGATCCGCTAGAAACTGCATTCAAGTATCCAAGACCAACATTACCACCATATATGACGCCTATAGAACCGCAAGTCGGCAAGTTCTACAATAGCCCGGTAGCACTGGGAGCGGGAGCTGGATCTGTACTGTCGGTGACATTTGCGGCATTGGGTTGTAAGTTGAATACA
>AB592188
TGTACTCACTACTTATTCATAGTAGTAGTTGCAGTTAACTCCACTTTGTTAACAATTAACTCTGGTGACTATATCTTCTATACTGATTGGGCCTGGACATCATTTGTAGTATTTTCCATTGCCAACACTTTGATGACTGTTGTTGGTGCTGTGTATTATCTTACATTTACTGGTGTACCTGGTACTGCATCGTAT---TACGGTCTGATTATGCAGGTCTATACATGGGTTGCAAAAGTTGCATGGTTT---GCACTTGGTTACCCGGTGGATTTCATCGTTCATCCGATGTGGATTCCA---TCTTGTATGTTATTGGACTTGGCATATTGGGCGACGAAGAAGAATAAGCACTCGCTGATATTCTTTGGCGGAGTTTTAGTTGGAATGTCAATGCCACTGTTCAATATGGTACAGTTGATGTTGATAGCAGATCCGCTAGAAACTGCATTCAAGTATCCAAGACCAACATTGCCTCCATACATGACGCCGATAGAACCGCAGGTAGGTAAGTTCTACAATAGCCCAGTAGCTTTGGGAGCGGGAGCTGGATCGGTACTAGCATGTACATTTGCAGCATTGGGTTGTAAGCTTAACACA
>AB592189
TGTACTCACTACTTATTCATAGTAGTAGTTGCAGTTAACTCCACTTTGTTAACAATTAACTCTGGTGACTATATCTTCTATACTGATTGGGCCTGGACATCATTTGTAGTATTTTCCATTGCCAACACTTTGATGACTGTTGTTGGTGCTGTGTATTATCTTACATTTACTGGTGTACCTGGTACTGCATCGTAT---TACGGTCTGATTATGCAGGTCTATACATGGGTTGCAAAAGTTGCATGGTTT---GCACTTGGTTACCCGGTGGATCTCATCGTTCATCCGATGTGGATTCCA---TCTTGTATGTTATTGGACTTGGCATATTGGGCGACGAAGAAGAATAAGCACTCGCTGATATTCTTTGGCGGAGTTTTAGTTGGAATGTCAATGCCACTGTTCAATATGGTACAGTTGATGTTGATAGCAGATCCACTAGAAACTGCATTCAAATACCCGAGACCAACATTGCCTCCATACATGACACCGATAGAGCCGCAGGTAGGTAAGTTCTACAATAGCCCAGTAGCTCTGGGAGCGGGAGCTGGATCGGTACTAGCATGTACATTTGCGGCATTAGGCTGTAAGCTTAATACG
>AB592190
TGTACTCATTATTTATTCATAGTTGTAGTTGCGGTTAACTCAACTTTGTTAACAATTAACTCGGGAGACTATATTTTCTACACTGATTGGGCTTGGACATCATTCGTGGTATTCTCAATTGCCAATACTTTGATGACCATTGTCGGTGCTGTGTATTATCTTACATTTACGGGCGTACCTGGTACTGCAACGTAC---TATGGTCTGATTACGCAAGTCTATACTTGGGTTGCAAAAGTTGCATGGTTT---GCACTTGGCTATCCAGTAGATTTCATCGTTCATCCAATGTGGATTCCA---TCGTGTATGTTGTTGGACTTGGCATATTGGCCGACAAAGAAGAATAAGCACTCGCTGATATTCTTTGGTGGAGTTTTAGTTGGAATGTCAATGCCACTGTTCAACATGGTACAGTTGATGTTGATAGCGGATCCACTAGAAACTGCATTCAAGTATCCAAGACCAACATTGCCTCCATACATGACGCCGATAGAACCGCAGGTAGGTAAGTTCTATAATAGCCCAGTAGCTTTGGGAGCTGGAGCTGGATCGGTACTAGCATGTACATTTGCAGCATTGGGTTGTAAGCTTAACACA
>AB592191
TGTACGCATTATCTATTCATAGTTGTAGTTGCAGTTAATTCTACACTGTTAACCATCAATTCTGGAGACTATATCTTCTATACAGACTGGGCATGGACTTCCTTTGTAGTTTTCTCCATCGCAAACACTCTCATGACGGTCGTCGGAGCAGTTTATTATATTACATTTACAGGCGTGCCTGGAACAGGCGCATAT---TATGGTTTAATTATGCAAGTCTATACTTGGGTTGCCAAAGTGGCATGGTAT---GCACTTGGCTATCCTGCAGATTTTATCGTTCATCCAATGTGGATTCCA---TCATGCATGTTGTTGGATTTGGCATATTGGGCTACGAAGAAAAATAAGCATTCGCTGATATTCTTTGGAGGAGTTTTGGTCGGTATGTCAATGCCGCTGTTCAATATGGTACAGTTGATGTTGATCGCCGATCCGCTAGAAACTGCATTCAAGTACCCAAGACCAACATTACCACCATATATGACGCCTATAGAACCGCAGGTAGGTAAGTTCTACAACAGCCCGGTAGCACTGGGAGCGGGAGCTGGATCTGTACTGTCGGTGACATTTGCAGCATTGGGTTGTAAGTTGAATACA
>AB592192
TGTACTCATTATCTATTCATAGTTGTAGTTGCAGTCAACTCAACTTTGTTAACAATTAACTCGGGAGACTATATCTTCTACACTGATTGGGCTTGGACATCATTTGTCGTATTCTCAATTGCCAACACTTTGATGACTATTGTTGGTGCTGTGTATTATCTTACATTTACAGGCGTACCTGGTACTGCAACGTAC---TATGGTCTGATTATGCAAGTCTATACTTGGGTTGCAAAAGTTGCATGGTTT---GCACTTGGCTATCCAGTAGATTTCATCGTTCATCCAATGTGGATTCCA---TCGTGTATGCTGTTGGACTTGGCATATTGGGCGACAAAGAAGAATAAACATTCACTGATATTCTTTGGTGGAGTTTTAGTTGGAATGTCAATGCCACTGTTCAACATGGTACAGTTGATGTTGATAGCGGATCCACTAGAAACTGCATTCAAGTATCCAAGACCAACATTGCCTCCATACATGACGCCGATAGAACCGCAGGTAGGTAAGTTCTACAATAGCCCAGTAGCTTTGGGAGCGGGAGCTGGATCGGTACTAGCATGTACATTTGCGGCATTAGGTTGTAAGCTTAACACA
>AB592194
TGTACTCATTATTTATTCATAGTTGTAGTTGCAGTCAACTCAACTTTGTTAACAATTAACTCGGGAGACTATATCTTCTACACTGATTGGGCTTGGACATCATTTGTCGTATTCTCAATTGCCAACACTTTGATGACTATTGTTGGTGCTGTGTATTATCTTACATTTACAGGCGTACCTGGTACTGCAACGTAC---TATGGTCTGATTATGCAAGTCTATACTTGGGTTGCAAAAGTTGCATGGTTT---GCACTTGGCTATCCAGTAGATTTCATCGTTCATCCAATGTGGATTCCA---TCGTGTATGCTGTTGGACTTGGCATATTGGGCGACAAAAAAGAATAAACACTCGCTGATATTCTTTGGTGGGGTTTTAGTTGGAATGTCAATACCACTGTTCAACATGGTACAGTTGATGTTGATAGCGGATCCACTAGAAACTGCATTCAAGTATCCAAGACCAACATTGCCTCCATACATGACGCCGATAGAACCGCAGGTAGGTAAGTTCTACAATAGCCCAGTAGCTCTGGGAGCGGGAGCTGGATCGGTACTAGCATGTACATTTGCGGCATTAGGCTGTAAGCTTAATACG
>AB592195
TGTACTCACTATTTATTCATAGTTGTAGTTGCAGTCAACTCAACATTGTTAACAATTAACTCGGGAGACTATATTTTCTACACTGATTGGGCTTGGACATCATTCGTGGTATTCTCAATTGCCAATACTTTGATGACCATTGTCGGTGCTGTGTATTATCTTACATTTACGGGCGTACCTGGTACTGCAACGTAC---TATGGTCTGATTATGCAAGTCTATACTTGGGTTGCAAAAGTTGCATGGTTT---GCACTTGGTTATCCAGTAGATTTCATCGTTCATCCAATGTGGATTCCA---TCGTGTATGTTGTTGGACTTGGCATATTGGGCGACAAAGAAGAATAAACACTCGCTGATATTCTTTGGTGGGGTTTTAGTTGGAATGTCAATGCCACTGTTCAACATGGTACAGTTGATGTTGATAACAGATCCACAAGAAACTGCATTCAAGTATCCAAGACCAACATTGCCTCCATACATGACGCCGATAGAACCGCAGGTAGGTAAGTTCTACAATAGCCCAGTAGCTTTGGGAGCGGGAGCTGGATCGGTACTAGCATGTACGTTTGCAGCATTGGGTTGTAAGCTTAACACA
>AB592196
TGTACGCATTATCTATTCATAGTTGTAGTTGCAGTCAATTCTACACTGTTAACCATCAATTCTGGAGACTATATCTTCTATACAGATTGGGCATGGACCTCCTTTGTCGTTTTCTCCATCGCAAACACTCTCATGACGGTTGTCGGAGCAGTTTATTATATTACATTTACAGGCGTGCCTGGAACAGGCGCATAT---TATGGTTTAATTATGCAAGTCTATACTTGGGTTGCCAAAGTTGCATGGTAT---GCACTTGGCTATCCTGCAGATTTCATCGTTCATCCAATGTGGATTCCA---TCGTGCATGTTGTTGGATTTGGCATATTGGGCTACGAAGAAAAATAAGCACTCGCTGATATTCTTTGGAGGAGTTTTGGTCGGTATGTCAATGCCGCTGTTCAATATGGTACAGTTGATGTTGATCGCCGATCCGCTAGAAACTGCATTCAAGTACCCAAGACCAACATTACCACCATATATGACGCCTATAGAACCGCAGGTAGGTAAGTTCTACAATAGCCCGGTAGCACTGGGAGCGGGAGCTGGATCTGTACTGTCGGTGACATTTGCAGCATTGGGTTGTAAGTTGAATACA
>AB592197
TGTACTCATTATTTATTCATAGTTGTAGTTGCAGTCAACTCAACTTTGTTAACAATTAACTCTGGAGATTATATCTTCTACACTGATTGGGCTTGGACATCATTTGTCGTATTCTCAATTGCCAACACTTTGATGACTATTGTTGGTGCTGTGTATTATCTTACATTTACAGACGTACCTGGTACTGCAACGTAC---TATGGTCTGATTATGCAAGTCTATACTTGGGTTGCAAAAGTTGCATGGTTT---GCACTCGGCTATCCAGTAGATTTCATCGTTCATCCAATGTGGATTCCA---TCGTGTATGCTGTTGGACTTGGCATATTGGGCGACAAAGAAGAATAAACACTCGCTGATATTCTTTGGTGGAGTTTTAGTTGGAATGTCAATGCCACTGTTCAACATGGTACAGTTGATGTTGATAGCAGATCCACTAGAAACCGCATTCAAGTATCCAAGACCAACATTGCCTCCATACATGACGCCGATAGAACCGCAGGTAGGTAAGTTCTACAATAGCCCAGTAGCTTTGGGAGCGGGAGCTGGATCGGTACTAGCATGCACATTTGCAGCATTAGGTTGTAAGATGAATACG
>AB592198
TGTACTCACTACTTATTCATAGTAGTAGTCGCAGTCAACTCAACTTTGCTAACAATCAACGCAGGGGACTACATCTTCTATACTGATTGGGCCTGGACATCGTTTGTAGTATTCTCAATATCTCAAACACTTATGCTCACTGTAGGTGCGTGTTACTATCTCACCTTCACTGGAGTTCCAGGAACCGCAACGTAT---TATGCATTAATTATGACAGTCTATACTTGGATTGCAAAAGGTGCATGGTTC---GCATTAGGTTACCCATATGACTTCATCGTTACACCAGTTTGGCTACCA---TCAGCAATGCTGTTGGATTTAGCGTACTGGGCAACAAAGAAGAATAAGCACTCTCTGATACTGTTCGGCGGAGTCTTAGTTGGAATGTCATTACCACTATTCAACATGGTCAATTTGATCACAGTGGCTGACCCACTAGAGACTGCATTCAAATATCCAAGACCGACGTTACCACCATATATGACCCCAATAGAACCGCAGGTAGGCAAGTTCTACAATAGCCCAGTTGCACTTGGTGTAGGTGCTGGAGCAGTACTAGCTTGTACATTTGCGGCTTTAGGTTGTAAACTTACAACT
>AB592199
TGTACTCACTATTTATTCATAGTTGTAGTTGCGGTCAACTCAACATTGTTAACAATTAACTCGGGAGACTATATTTTCTACACTGATTGGGCTTGGACATCATTCGTGGTATTCTCAATTGCCAATACTTTGATGACCATTGTCGGTGCTGTGTATTATCTTACATTTACAGGCGTACCTGGTACTGCAACGTAC---TATGGTCTGATTATGCAAGTCTATACTTGGGTTGCAAAAGTTGCATGGTTT---GCACTTGGCTATCCGGTAGATTTCATCGTTCATCCAATGTGGATTCCA---TCGTGTATGTTGTTGGACTTGGCATATTGGGCGACAAAGAAGAATAAGCACTCGCTGATATTCTTTGGTGGAGTTTTAGTTGGAATGTCAATGCCACTGTTCAACATGGTACAGTTGATGTTGATAGCGGATCCACTAGAAACTGCATTCAAGTATCCAAGACCAACATTGCCTCCATACATGACGCCGATAGAGCCGCAGGTAGGTAAGTTCTACAATAGCCCAGTAGCTTTGGGAGCTGGAGCTGGAGCGGTACTAGCATGTACATTTGCAGCATTGGGTTGTAAGATGAATACG
>AB592200
TGTACGCATTATCTATTCATAGTTGTAGTTGCAGTCAGTTCTACACTGTTAACCATCAATTCTGGAGACTATATCTTCTATACAGATTGGGCATGGACTTCCTTTGTCGTTTTCTCCATCGCAAACACTCTCATGACGGTCGTCGGAGCAGTTTATTATATTACATTTACAGGCGTGCCTGGAACAGGCGCATAT---TATGGTTTAATTATGCAAGTCTATACTTGGGTTGCCAAAGTTGCATGGTAT---GCACTTGGCTATCCTGCAGATTTCATCGTTCATCCAATGTGGATTCCA---TCATGCATGTTGTTGGATTTGGCATATTGGGCTACGAAGAAAAATAAGCACTCGCTGATATTCTTTGGAGGAGTTTTGGTCGGTATGTCAATGCCGCTGTTCAATATGGTACAGTTGATGTTGATCGCCGATCCGCTAGAAACTGCATTCAAGTACCCAAGACCAACATTACCACCATATATGACGCCTATAGAACCGCAGGTAGGTAAGTTCTACAATAGCCCGGTAGCACTGGGAGCGGGAGCTGGATCTGTACTGTCGGTGACATTTGCAGCATTGGGTTGTAAGTTGAATACA
>AB592201
TGTACGCATTATCTATTCATTGTTGTCGTTGCGGTTAATTCTACTCTATTAACTATCAACTCTGGAGACTATATTTTCTATACAGACTGGGCATGGACTTCCTTTGTAGTTTTCTCCATTGCCAACACTCTCATGACCGTCGTCGGAGCAGTCTATTATATCACATTTACAGGCGTGCCTGGAACAGGCGCATAT---TATGGTTTAATTATGCAAGTCTATACTTGGGTTGCCAAAGTCGCATGGTAT---GCACTTGGCTATCCTGCAGATTTCATCGTTCATCCAATGTGGAATCCA---TCATGCATGTTGTTGGATTTGGCATATTGGGCTACGAAGAAGAATAAGCACTCGCTGATATTCTTTGGAGGAGTTTTGGTTGGTATGTCAATGCCGCTGTTCAATATGGTACAGTTGATGTTGATCGCCGATCCGCTAGAAACTGCATTCAAGTACCCAAGACCAACATTGCCACCATATATGACGCCTATAGAACCGCAGGTCGGTAAGTTCTACAATAGCCCGGTAGCACTGGGAGCGGGAGCTGGATCTGTACTGTCGGTGACATTTGCAGCATTGGGTTGTAAGTTGAATACA
>AB592202
TGTACACACTACTTATTCATAGTAGTTGTTGCAGTTAACTCTACATTGTTAACAATCAACGCAGGAGATTACATATTCTATACTGACTGGGCTTGGACATCGTACACGGTATTTTCAATATCGCAAACTTTGATGCTTATTGTAGGAGCTACATACTATCTTACATTTACGGGCGTTCCAGGCACAGCGACGTAC---TACGCTCTAATTATGACAGTATACACATGGATAGCAAAAGGTGCATGGTTT---GCACTCGGATATCCATATGACTTCATTGTAACCCCAGTCTGGTTACCA---TCAGCAATGCTTTTGGATCTAGTCTATTGGGCAACAAAGAAGAACAAGCACTCCTTGATACTGTTTGGCGGCGTACTGGTAGGAATGTCTTTACCATTATTCAACATGGTAAACCTGATAACAGTAGCAGACCCACTTGAAACGGCATTCAAATATCCAAGACCAACATTGCCACCATATATGACACCAATAGAACCCCAAGTAGGTAAGTTCTATAACAGTCCAGTCGCACTGGGCGCAGGTGCAGGTGCAGTTTTGGCTTGTACATTTGCAGCATTAGGTTGTAAATTGAACACT
>AB592203
TGTACACACTACTTATTCATAGTAGTAGTTGCAGTTAACTCCACTTTGTTAACAATTAACTCTGGTGACTATATCTTCTATACTGATTGGGCCTGGACATCATTTGTAGTATTTTCCATTGCCAACACTTTGATGACTGTTGTTGGTGCTGTGTATTATCTTACATTTACTGGTGTACCTGGTACTGCATCGTAT---TACGGTCTGATTATGCAGGTCTATACATGGGTTGCAAAAGTTGCATGGTTT---GCACTTGGTTACCCAGTGGATTTCATCGTTCATCCGATGTGGATTCCA---TCTTGTATGTTACTGGACTTGGCATATTGGGCGACGAAGAAGAATAAGCACTCGCTGATATTCTTTGGCGGAGTTTTAGTTGGAATGTCAATGCCACTGTTCAATATGGTACAGTTGATGTTGATAGCAGATCCACTAGAAACTGCATTCAAGTATCCGAGACCGACATTGCCTCCATACATGACGCCGATAGAGCCGCAGGTAGGTAAGTTCTACAATAGCCCAGTAGCTCTGGGAGCGGGAGCTGGATCGGTACTAGCATGTACATTTGCGGCATTAGGCTGTAAGCTTAATACG
>AB592204
TGTACACACTACTTATTCATAGTAGTTGTTGCAGTTAACTCTACATTGTTAACAATCAACGCAGGAGATTACATATTCTATACTGACTGGGCTTGGACATCGTACACGGTATTTTCAATATCGCAAACTTTGATGCTTATTGTAGGAGCTACATACTATCTTACATTTACGGGCGTTCCAGGCACAGCGACGTAC---TACGCACTAATTATGACAGTATACACATGGATAGCAAAAGGTGCATGGTTT---GCACTCGGATATCCGTATGACTTCATTGTAACCCCAGTCTGGTTACCA---TCAGCAACGCTTTTGGATCTAGTCTATTGGGCAACAAAGAAGAACAAGCACTCCTTGATACTGTTCGGCGGCGTACTGGTAGGAATGTCTTTACCATTATTCAACATGGTAAACCTGATAACAGTAGCAGACCCACTTGAAACGGCATTCAAATACCCAAGACCAACATTGCCACCATATATGACACCAATAGAACCGCAAGTAGGTAAGTTCTATAACAGTCCAGTCGCACTGGGCGCAGGTGCAGGTGCAGTATTGGCATGTACATTTGCAGCATTAGGTTGTAAATTGAACACT
>AB592209
TGTACTCATTATTTATTCATAGTTGTAGTTGCAGTCAACTCAACTTTGTTAACAATTAACTCGGGAGACTATATCTTCTACACTGATTGGGCTTGGACATCATTTGTCGTATTCTCAATTGCCAACACTTTGATGACTATTGTTGGTGCTGTGTATTATCTTACATTTACAGGCGTACCTGGTACTGCAACGTAC---TATGGTCTGATTATGCAAGTCTATACTTGGGTTGCAAAAGTTGCATGGTTT---GCACTTGGCTATCCAGTAGATTTCATCGTTCATCCAATGTGGATTCCA---TCGTGTATGCTGTTGGACTTGGCATATTGGGCGACAAAAAAGAATAAACACTCGCTGATATTCTTTGGTGGGGTTTTAGTTGGAATGTCAATGCCACTGTTCAACATGGTACAGTTGATGTTGATAGCGGATCCACTAGAAACTGCATTCAAGTATCCAAGACCAACATTGCCTCCATACATGACGCCGATAGAACCGCAGGTAGGTAAGTTCTACAATAGCCCAGTAGCTTTGGGAGCGGGAGCTGGATCGGTACTAGCATGTACATTTGCGGCATTAGGTTGTAAGCTTAACACA
>AB592210
TGTACGCATTACTTATTCATAGTAGTAGTTGCAGTCAACTCAACTTTATTAACAATCAACTCAGGAGACTATATCTTCTATACAGACTGGGCTTGGACATCATTTGTAGTATTTTCCATAGCTAATACCCTGATGACAGTGGTAGGTGCTGTTTACTATATCACGTTTACAGGTGTTCCTGGCACAGGCGCATAT---TATGGCCTGATTATGCAAGTCTATACTTGGGTCGCTAAAGTTGCATGGTTT---GCACTTGGCTATCCTGTGGATTTCATTGTTCATCCAATGTGGATTCCA---TCTTGTATGCTATTGGACTTAGCGTATTGGGCTACAAAGAAGAATAAACACTCGCTGATATTCTTTGGTGGAGTTTTAGTCGGAATGTCAATGCCGTTGTTCAACATGGTACAATTGATGTTGATTGCGGATCCGCTCGAAACTGCATTCAAGTATCCAAGACCAACATTGCCTCCATACATGACGCCGATAGAACCGCAGGTAGGTAAGTTCTACAATAGCCCAGTAGCTCTGGGAGCGGGAGCTGGATCTGTCCTGTCGGTGACGTTTGCAGCATTGGGTTGTAAGCTTAATACC
>AB592212
TGTACTCATTATTTATTCATAGTTGTAGTTGCGGTTAACTCAACTTTGTTAACAATTAACTCTGGAGATTACATCTTCTACACTGATTGGGCTTGGACATCATTCGTGGTATTCTCAATTGCCAACACTTTGATGACTATTGTCGGTGCTGTGTATTATCTTACATTTACGGGCGTACCTGGTACTGCAACGTAC---TATGGTCTGATTATGCAAGTCTATACTTGGGTTGCAAAAGTTGCATGGTTT---GCACTTGGCTATCCAGTAGATTTCATCGTTCATCCAGTGTGGATTCCA---TCGTGTATGTTGTTGGACTTGGCATATTGGGCGACAAAGAAGAATAAGCACTCGCTGATATTCTTTGGTGGGGTTTTAGTCGGAATGTCAATGCCACTGTTCAACATGGTACAGTTGATGTTGATAGCAGATCCACTAGAAACTGCATTCAAGTATCCAAGACCAACATTGCCTCCATACATGACGCCGATAGAACCGCAGGTAGGTAAGTTCTACAATAGCCCAGTAGCTTTGGGAGCGGGAGCTGGAGCGGTACTAGCATGTACATTTGCAGCATTAGGTTGTAAGATGAATACG
>AB592213
TGTACTCATTATTTATTCATAGTTGTAGTTGCAGTCAACTCAACATTGTTAACAATTAACTCGGGAGACTATATTTTCTACACTGATTGGGCTTGGACATCATTCGTGGTATTCTCAATTGCCAATACTTTGATGACCATTGTCGGTGCTGTGTATTATCTTACATTTACGGGCGTACCTGGTACTGCAACGTAC---TATGGTCTGATTATGCAAGTCTATACTTGGGTTGCAAAAGTTGCATGGTTT---GCACTTGGCTATCCAGTAGATTTCATCGTTCATCCAATGTGGATTCCA---TCGTGTATGTTGTTGGACTTGGCATATTGGGCGACAAAGAAGAATAAACACTCGCTGATATTCTTTGGTGGGGTTTTAGTTGGAATGTCAATGCCACTGTTCAACATGGTACAGTTGATGTTGATAGCAGATCCACTAGAAACTGCATTCAAGTATCCAAGACCAACATTGCCTCCATACATGACGCCGATAGAACCGCAGGTAGGTAAGTTCTACAATAGCCCAGTAGCTTTGGGAGCGGGAGCTGGATCGGTACTAGCATGTACATTTGCAGCATTGGGTTGTAAGCTTAACACA
>AB592214
TGTACGCATTATCTATTCATAGTCGTAGTTGCAGTTAATTCTACACTGTTAACCATCAATTCTGGAGACTATATCTTCTATACAGATTGGGCATGGACTTCCTTTGTAGTTTTCCCCATTGCTAACACTCTCATGACCGTAGTCGGAGCAGTTTATTATATCACATTTACAGGCGTGCCTGGAACAGGCGCATAT---TATGGTTTAATTATGCAAGTCTATACTTGGGTCGCCAAAGTGGCATGGTAT---GCACTTGGCTATCCTGCAGATTTCATCGTTCATCCAATGTGGATTCCA---TCATGCATGTTGTTGGATTTGGCATATTGGGCTACGAAAAAGAATAAGCACTCGCTGATATTCTTTGGAGGAGTTTTGGTCGGTATGTCAATGCCGCTGTTCAATATGGTACAGTTGATGTTGATCGCCGATCCGCTAGAAACTGCATTCAAGTACCCAAGACCAACATTACCACCATATATGACGCCTATAGAACCGCAGGTCGGTAAGTTCTACAATAGCCCGGTAGCACTGGGAGCGGGAGCTGGATCTGTACTGTCGGTGACATTTGCAGCATTGGGTTGTAAGTTGAATACA
>AB592215
TGTACTCACTACTTATTCATAGTAGTAGTTGCAGTTAACTCCACTTTGTTAACGATTAACTCTGGTGACTATATCTTCTATACTGATTGGGCCTGGACATCATTTGTAGTATTTTCCATTGCCAACACTTTGATGACTGTTGTTGGTGCTGTGTATTATCTTACATTTACTGGTGTACCTGGTACTGCATCGTAT---TACGGTCTGATTATGCAGGTCTATACATGGGTTGCAAAAGTTGCATGGTTT---GCACTTGGTTACCCGGTGGATTTCATCGTTCATCCGATGTGGATTCCA---TCTTGTATGTTATTGGACTTGGCATATTGGGCGACGAAGAAGAATAAGCACTCGCTGATATTCTTTGGCGGAGTTTTAGTTGGAATGTCAATGCCACTGTTCAATATGGTACAGTTGATGTTGATAGCAGATCCGCTAGAAACTGCATTCAAGTATCCGAGACCGACATTGCCTCCATACATGACACCGATAGAGCCGCAGGTAGGTAAGTTCTACAATAGCCCAGTAGCTCTGGGAGCGGGAGCTGGATCGGTACTAGCATGTACATTTGCGGCATTAGGCTGTAAGCTTAATACG
>AB592216
TGTACTCACTACTTATTCATAGTAGTAGTCGCAGTCAATTCAACTCTGCTAACAATTAACGCAGGAGACTACATCTTCTATACTGATTGGGCCTGGACATCGTTTGTAGTATTTTCAATATCTCAAACATTAATGCTTGCAGTAGGTGCATCGTATTACCTTACATTTACTGGAGTTCCAGGAACCGCAACGTAT---TATGCGCTAATTATGACAGTCTACACTTGGATTGCTAAAGGTGCATGGTTC---GCTTTAGGTTACCCATACGACTTCATCGTAACACCAGTTTGGCTTCCG---TCAGCAATGCTGTTGGATCTGGCTTACTGGGCGACAAAGAAGAATAAGCACTCCTTGATATTGTTTGGCGGAGTATTAGTTGGAATGTCATTACCACTATTCAATATGGTCAATTTGATCACAGTGGCTGACCCACTAGAAACTGCATTCAAGTATCCAAGACCAACGTTACCACCATATATGACACCGATAGAGCCGCAGGTAGGTAAATTCTACAACAGCCCAGTTGCACTTGGTGCAGGTGCTGGAGCAGTACTATCAGTTACGTTCACAGCCTTAGGTTGTAAACTAACAACG
>AB592219
TGTACGCATTATCTATTCATAGTTGTTGTTGCAGTTAATTCTACTCTGTTAACTATCAACTCTGGAGACTATATTTTCTATACAGACTGGGCGTGGACTTCCTTTGTAGTTTTCTCCATTGCCAACACTCTCATGACGGTCGTCGGAGCAGTCTATTATATCACATTTACAGGCGTGCCTGGAACAGGCGCATAT---TATGGTTTAATTATGCAAGTCTATACTTGGGTTGCCAAAGTCGCATGGTAT---GCACTTGGCTATCCTGCAGATTTCATCGTTCATCCAATGTGGATTCCA---TCATGCATGTTGTTGGATTTGGCATATTGGGCTACGAAGAAGAATAAGCACTCGCTGATATTCTTTGGAGGAGTTTTGGTCGGTATGTCAATGCCGCTGTTCAATATGGTACAGCTGATGTTGATCGCCGATCCGCTAGAAACTGCATTCAAGTACCCAAGACCAACATTGCCACCATATATGACGCCTATAGAACCGCAGGTCGGTAAGTTCTACAATAGCCCGGTAGCACTGGGAGCGGGAGCTGGATCTGTACTGTCGGTGACATTTGCGGCATTGGGTTGTAAGTTGAATACA
>AB592221
TGTACTCACTACTTATTCATAGTAGTAGTTGCAGTTAACTCCACTTTGTTAACAATTAACTCTGGTGACTATATCTTCTATACTGATTGGGCCTGGACATCATTTGTAGTATTTTCCATTGCCAACACTTTGATGACTGTTGTTGGTGCTGTGTATTATCTTACATTTACTGGTGTACCTGGTACTGCATCGTAT---TACGGTCTGATTATGCAGGTCTATACATGGGTTGCAAAAGTTGCATGGTTT---GCACTTGGTTACCCGGTGGATTTCATCGTTCATCCGATGTGGATTCCA---TCTTGTATGTTATTGGATTTGGCATATTGGGCGACGAAGAAGAATAAGCACTCGCTGATATTCTTTGGCGGAGTTTTAGTTGGAATGTCAATGCCACTGTTCAATATGGTACAGTTGATGTTGATAGCAGATCCGCTAGAAACTGCATTCAAGTATCCGAGACCAACATTGCCTCCATACATGACGCCGATAGAGCCGCAGGTAGGTAAGTTCTACAATAGCCCAGTAGCTCTGGGAGCGGGAGCTGGATCGGTACTAGCATGTACATTTGCGGCATTAGGCTGTAAGCTTAATACG
>AB592222
TGTACGCATTATCTATTCATAGTTGTCGTTGCAGTTAATTCTACACTGTTAACCATCAATTCTGGAGACTATATCTTCTATACAGATTGGGCATGGACTTCCTTTGTAGTTTTCTCCATTGCTAACACTCTCATGACCGTAGTCGGAGCAGTTTATTATATCACATTTACAGGCGTACCTGGAACAGGCGCATAT---TATGGTTTAATTATGCAAGTCTATACTTGGGTCGCCAAAGTGGCATGGTAT---GCACTTGGTTATCCTGCAGATTTCATCGTTCATCCAATGTGGATTCCA---TCATGCATGTTGTTGGATTTGGCATATTGGGCTACGAAGAAGAATAAGCACTCGCTGATATTCTTTGGAGGAGTTTTGGTCGGTATGTCAATGCCGCTGTTCAATATGGTACAGCTGATGCTGATCGCCGATCCGCTAGAAACTGCATTCAAATACCCAAGACCAACATTACCACCATATATGACGCCTATAGAACCGCAGGTAGGTAAGTTCTACAATAGCCCGGTAGCACTGGGAGCGGGAGCTGGATCTGTACTGTCGGTGACATTTGCAGCATTGGGTTGTAAGTTGAATACA
>AB592223
TGTACTCACTACTTATTCATAGTAGTAGTTGCAGTTAACTCCACTTTGTTAACGATTAACTCTGGTGACTATATCTTCTATACTGATTGGGCCTGGACATCATTTGTAGTATTTTCCATTGCCAACACTTTGATGACTGTTGTTGGTGCTGTGTATTATCTTACGTTTACTGGTGTACCTGGTACTGCATCGTAT---TACGGTCTGATTATGCAGGTCTATACATGGGTTGCAAAAGTTGCATGGTTT---GCACTTGGTTACCCGGTGGATTTCATCGTTCATCCGATGTGGATTCCA---TCTTGCATGTTATTGGACTTGGCATATTGGGCGACGAAGAAGAATAAGCACTCGCTGATATTCTTTGGCGGAGTTTTAGTTGGAATGTCAATGCCACTGTTCAATATGGTACAGTTGATGTTGATAGCAGATCCACTAGAAACTGCATTCAAGTATCCGAGACCGACATTGCCTCCATACATGACGCCGATAGAGCCGCAGGTAGGTAAGTTCTACAATAGCCCAGTAGCTTTGGGAGCGGGAGCTGGATCGGTACTAGCATGTACATTTGCGGCATTAGGCTGTAAGCTTAATACG
>AB592224
TGTACGCATTATCTATTCATAGTTGTAGTTGCAGTTAATTCTACACTGTTAACCATCAATTCTGGAGACTATATCTTCTATACAGATTGGGCATGGACTTCCTTTGTAGTTTTCTCCATCGCAAACACTCTCATGGCGGTCGTCGGAGCAGTTTATTATATTACATTTACAGGCGTGCCTGGAACAGGCGCATAT---TATGGTTTAATTATGCAAGTCTATACTTGGGTTGCCAAAGTGGCATGGTAT---GCACTTGGCTATCCTGCGGATTTTATCGTTCATCCAATGTGGATTCCA---TCATGCATGTTGTTGGATTTGGCATATTGGGCTACGAAGAAGAATAAGCACTCGCTGATATTCTTTGGAGGAGTTTTGGTCGGTATGTCAATGCCGCTGTTCAATATGGTACAGTTGATGTTGATCGCCGATCCGCTAGAAACTGCATTCAAGTACCCAAGACCAACATTACCACCATATATGACGCCTATAGAACCGCAGGTCGGTAAGTTCTACAATAGCCCGGTAGCACTGGGAGCGGGAGCTGGATCTGTACTATCGGTGACATTTGCAGCATTGGGTTGTAAGTTGAATACA
>AB592227
TGTACTCATTATCTATTCATAGTTGTAGTTGCAGTTAATTCTACACTGTTAACCATCAATTCTGGAGACTATATCTTCTATACAGATTGGGCATGGACTTCCTTTGTAGTTTTCTCCATCGCAAACACTCTCATGACTGTGGTCGGAGCAGTGTATTATATCACATTTACAGGCGTGCCTGGAACAGGCGCATAT---TATGGTTTAATTATGCAAGTCTATACTTGGGTTGCCAAAGTGGCATGGTAT---GCACTTGGCTATCCTGCAGATTTCATCGTTCATCCAATGTGGATTCCA---TCATGCATGTTGTTGGATTTGGCATATTGGGCTACGAAGAAGAATAAGCACTCGCTGATATTCTTTGGAGGAGTTTTGGTCGGTATGTCAATGCCGCTGTTCAATATGGTACAGTTGATGTTGATCGCCGATCCGCTAGAAACTGCATTCAAGTACCCAAGACCAACATTACCACCATATATGACGCCTATAGAACCGCAGGTCGGTAAGTTCTACAATAGCCCGGTAGCACTGGGAGCGGGAGCTGGATCTGTACTGTCGGTGACATTTGCAGCATTGGGTTGTAAGTTGAATACA
>AB592228
TGTACTCATTATCTATTCATAGTTGTAGTTGCAGTCAACTCAACTTTGTTAACAATTAACTCTGGAGATTATATCTTCTACACTGATTGGGCTTGGACATCATTCGTGGTATTTTCAATTGCCAACACTTTGATGACTATTGTCGGTGCTGTGTATTATCTTACATTTACGGGCGTACCTGGTACTGCAACGTAC---TATGGTCTGATTATGCAAGTCTATACTTGGGTTGCAAAAGTTGCATGGTTT---GCACTTGGCTACCCAGTAGATTTCATCGTTCATCCAATGTGGATTCCA---TCGTGTATGTTGTTGGACTTGGCATATTGGGCGACAAAGAAGAATAAACACTCGCTGATATTCTTCGGTGGAGTTTTAGTTGGAATGTCAATGCCACTGTTCAACATGGTACAGTTGATGTTGATAGCAGATCCACTAGAAACTGCATTCAAGTATCCAAGACCAACATTGCCTCCATACATGACGCCGATAGAACCGCAGGTAGGTAAGTTCTACAATAGCCCAGTAGCTTTGGGAGCGGGAGCTGGATCGGTATTAGCATGTACATTTGCAGCATTGGGTTGTAAGATGAATACG
>AB592229
TGTACTCACTACTTATTCATAGTAGTAGTTGCAGTTAACTCCACTTTGTTAACAATTAACTCTGGTGACTATATCTTCTATACTGATTGGGCCTGGACATCATTTGTAGTATTTTCCATTGCCAACACTTTGATGACTGTTGTTGGTGCTGTGTATTATCTTACATTTACTGGTGTACCTGGTACAGCATCGTAT---TACGGTCTGATTATGCAGGTCTATACATGGGTTGCAAAAGTTGCATGGTTT---GCACTTGGCTACCCGGTGGATTTCATCGTTCATCCGATGTGGATTCCA---TCTTGTATGTTACTGGACTTGGCATATTGGGCGACGAAGAAGAATAAGCACTCGCTGATATTCTTTGGCGGAGTTTTAGTTGGAATGTCAATGCCACTGTTCAATATGGTACTGTTGATGTTGATAGCAGATCCGCTAGAAACTGCATTCAAATATCCGAGACCAACATTGCCTCCATACATGACGCCGATAGAGCCGCAGGTAGGTAAGTTCTACAATAGCCCAGTAGCTCTGGGAGCGGGAGCTGGATCGGTACTAGCATGTACATTTGCGGCATTAGGCTGTAAGATGAATACA
>AB592230
TGTACTCACTATTTATTCATAGTTGTAGTTGCAGTTAACTCAACTTTGTTAACAATTAACTCGGGAGATTATATCTTCTACACTGATTGGGCTTGGACATCGTTTGTCGTATTCTCAATTGCCAACACTTTGATGACTATTGTTGGTGCTGTGTATTATCTTACATTTACAGGCGTACCTGGTGCTGCAACGTAC---TATGGTCTGATTATGCAAGTCTATACTTGGGTTGCAAAAGTTGCATGGTTT---GCACTTGGTTATCCGGTAGATTTCATCGTTCATCCGATGTGGATTCCA---TCGTGTATGTTGTTGGACTTGGCATATTGGGCGACAAAGAAAAATAAACACTCGCTGATATTCTTTGGTGGAGTTTTAGTTGGAATGTCAATGCCACTGTTCAACATGGTACAGTTGATGTTGATAGCGGATCCACTAGAAACTGCATTCAAGTATCCAAGACCAACATTGCCTCCATACATGACGCCGATAGAACCGCAGGTAGGTAAGTTCTACAATAGCCCAGTAGCTCTGGGAGCGGGAGCTGGAGCGGTACTAGCATGTACATTTGCAGCATTAGGTTGTAAGTTGAATACG
>AB592231
TGTACGCATTACTTATTCATAGTAGTAGTTGCAGTTAATTCCACTTTATTAACAATTAACTCAGGAGACTATATCTTCTATACAGACTGGGCTTGGACATCATTTGTGGTATTTTCTATAGCTAATACTCTAATGGTAGTTGTTGGAGCTGTTTACTATATCACGTTTACAGGTGTTCCTGGCACAGGCGCATAT---TATGGCCTAATTATGCAAGTCTATACTTGGGTCGCTAAAGTTGCACGGTTT---GCACTTGGCTATCCTGTGGATTTCATTGTTCATCCAATGTGGATTCCA---TCTTGTATGCTATTGGACTTGGCGTATTGGGCTACAAAGAAGAATAAGCACTCGCTGATATTCTTTGGTGGAGTTTTAGTCGGAATGTCAATGCCGTTGTTCAACATGGTACAATTGATGTTGATTGCGGATCCGCTCGAAACTGCATTCAAGTATCCAAGACCAACATTGCCTCCATACATGACGCCGATAGAACCGCAGGTAGGTAAGTTCTATAATAGCCCAGTAGCTCTGGGAGCAGGAGCTGGTTCTGTCCTGTCGGTGACGTTTGCAGCATTGGGTTGTAAGCTTAATACC
>AB592232
TGTACACATTATCTATTCATAGTTGTAGTTGCAGTTAATTCTACTCTGTTAACTATCAATTCTGGAGACTATATTTTCTATACAGACTGGGCATGGACATCCTTTGTAGTTTTCTCCATCGCAAACACTCTCATGACCGTGGTCGGAGCAGTGTATTATATCACATTTACAGGCGTGCCTGGAACAGGCGCATAT---TATGGTTTAATTATGCAAGTCTATACTTGGGTTGCCAAAGTGGCATGGTAT---GCACTTGGCTATCCTGCAGATTTTATCGTTCATCCAATGTGGATTCCA---TCATGCATGTTGTTGGATTTGGCATATTGGGCTACGAAGAAGAATAAGCACTCGCTGATATTCTTTGGAGGAGTTTTGGTCGGTATGTCAATGCCGCTGTTCAATATGGTACAGCTAATGTTGATCGCCGATCCGCTAGAAACTGCATTCAAGTATCCAAGACCAACATTACCACCATATATGACGCCTATAGAACCGCAAGTCGGCAAGTTCTGCAATAGCCCGGTAGCACTGGGAGCGGGAGCTGGATCTGTACTGTCGGTGACATTTGCGGCATTGGGTTGTAAGTTGAATACA
>AB592233
TGTACTCACTACTTATTCATAGTAGTAGTCGCAGTCAACTCAACTTTGCTAACAATTAACGCAGGGGACTACATCTTCTATACTGATTGGGCCTGGACATCGTTTGTAGTATTTCCAATATCTCAAACACTTATGCTCACTGTAGGTGCGTGTTACTATCTCACCTTCACTGGAGTTCCAGGAACCGCAACGTAT---TATGCACTAATTATGACAGTCTACACTTGGATTGCAAAAGGTGCATGGTTC---GCATTAGGTTACCCATATGACTTCATCGTTACACCAGTTTGGCTACCA---TCAGCAATGCTGTTGGATTTAGCGTATTGGGCAACAAAGAAGAATAAGCACTCTCTGATACTGTTCGGCGGAGTCTTAGTTGGAATGTCATTACCACTATTCAACATGGTCAATTTGATCACAGTGGCTGACCCACTAGAGACTGCATTCAAGTATCCAAGACCGACGTTACCACCATACATGACCCCAATAGAACCGCAGGTAGGTAAATTCTACAACAGCCCAGTTGCACTTGGTGCAGGTGCTGGAGCAGTATTAGCCTGCACATTTGCGGCTTTAGGTTGTAAACTTACAACT
>AB592234
TGTACTCACTACTTATTCATAGTAGTAGTCGCAGTCAACTCAACTTTGCTAACAATTAACGCAGGGGACTACATCTTCTATACTGATTGGGCCTGGACATCGTTTGTAGTATTTTCAATATCTCAAACACTTATGCTCACTGTAGGTGCGTGTTACTATCTCACCTTCACTGGAGTTCCAGGAACCGCAACGTAT---TATGCACTAATTATGACAGTCTACACTTGGATTGCAAAAGGTGCATGGTTC---GCATTAGGTTACCCATATGACTTCATCGTTACACCAGTTTGGCTACCA---TCAGCAATGCTGTTGGATTTAGCGTATTGGGCAACAAAGAAGAATAAGCACTCTCTGATACTGTTCGGCGGAGTCTTAGTTGGAATGTCATTACCACTATTCAACATGGTCAATTTGATCACAGTGGCTGACCCACTAGAGACTGCATTCAAGTATCCAAGACCGACGTTACCACCATACATGACCCCAATAGAACCGCAGGTAGGTAAATTCTACAACAGCCCAGTTGCACTTGGTGCAGGTGCTGGAGCAGTATTAGCCTGTACATTTGCGGCTTTAGGTTGTAAACTTACAACT
>AB592235
TGTACGCATTATCTATTCATAGTTGTAGTTGCAGTTAATTCTACTCTGTTAACTATCAATTCCGGAGACTATATCTTCTATACAGACTGGGCATGGACTTCCTTTGTAGTTTTCTCCATCGCAAATACTCTCATGACGGTCGTCGGAGCAGTCTATTATATCACATTTACAGGCGTGCCTGGAACAGGCGCATAT---TATGGTTTAATTATGCAGGTGTATACTTGGGTTGCCAAAGTGGCATGGTTT---GCACTTGGCTATCCTGCAGATTTCATCGTTCATCCAATGTGGATCCCT---TCGTGCATGTTGTTGGATTTGGCATATTGGGCTACGAAGAAGAATAAGCACTCGCTGATATTCTTTGGAGGAGTTTTGGTCGGTATGTCAATGCCGCTGTTCAATATGGTACAGCTGATGCTGATCGCCGATCCGCTAGAAACTGCATTCAAATACCCAAGACCAACATTACCACCATATATGACGCCTATAGAACCGCAAGTCGGTAAGTTCTACAATAGCCCGGTAGCACTGGGAGCGGGAGCTGGATCTGTACTGTCGGTGACATTTGCAGCATTGGGTTGTAAGTTGAATACA
>AB592236
TGTACGCACTACTTATTCATAGTTGTGGTTGCAGTCAACTCAACTTTGTTAACAATTAACTCGGGAGACTATATTTTCTATACTGATTGGGCCTGGACATCATTTGTAGTATTTTCCATTGCCAACACTTTGATGACTGTTGTTGGTGCTGTGTATTATCTTACATTTACTGGTGTACCTGGTACTGCATCGTAT---TACGGTCTGATTATGCAGGTCTATACATGGGTTGCAAAAGTTGCATGGTTT---GCACTTGGTTACCCGGTGGATTTCATCGTTCATCCGATGTGGATTCCA---TCTTGTATGTTATTGGACTTGGCATATTGGGCGACGAAGAAGAATAAGCACTCGCTGATATTCTTTGGCGGAGTTTTAGTTGGAATGTCAATGCCACTGTTCAGTATGGTACAGTTGATGTTGATAGCAGATCCGCTAGAAACTGCATTCAAGTATCCGAGACCAACATTGCCTCCATACATGACGCCGATAGAGCCGCAGGTAGGTAAGTTCTACAATAGTCCAGTAGCTCTGGGAGCGGGAGCTGGATCGGTACTAGCATGTACATTTGCGGCACTAGGCTGTAAGCTTAATACG
>AB592237
TGTACTCACTACTTATTCATAGTAGTAGTTGCAGTTAACTCCACTTTGTTAACGATTAACTCTGGTGACTATATCTTCTATACTGATTGGGCCTGGACATCATTTGTAGTATTTTCCATTGCCAACACTTTGATGACTGTTGTTGGTGCTGTGTATTATCCTACATTTACTGGTGTGCCTGGTACTGCATCGTAT---TACGGTCTGATTATGCAGGTCTATACATGGGTTGCAAAAGTTGCATGGTTT---GCACTTGGTTACCCGGTGGATTTCATCGTTCATCCGATGTGGATTCCA---TCTTGTATGTTACTGGACTTGGCATATTGGGCGACGAAGAAGAATAAGCACTCGCTGATATTCTTTGGCGGAGTTTTAGTTGGAATGTCAATGCCACTGTTCAATATGGTACAGTTGATGTTGATAGCAGATCCACTAGAAACTGCATTCAAATACCCGAGACCAACATTGCCTCCATACATGACGCCGATAGAGCCGCAGGTAGGTAAGTTCTACAACAGCCCAGTAGCTCTGGGAGCGGGAGCTGGATCGGTACTAGCATGTACATTTGCGGCATTAGGCTGTAAGCTTAATACG
>AB592238
TGTACACACTACTTATTCATAGTAGTTGTTGCAGTTAACTCTACATTGTTAACAATCAACGCAGGAGATTACATATTCTATACTGACTGGGCTTGGACATCGTACACGGTATTTTCAATATCGCAAACTTTGATGCTTATTGTAGGAGCTACATACTATCTTACATTTACGGGCGTTCCAGGCACAGCGACGTAC---TACGCTCTAATTATGACAGTATACACATGGATAGCGAAAGGTGCATGGTTT---GCACTCGGATATCCGTATGACTTCATTGTAACCCCAGTCTGGTTACCA---TCAGCAATGCTGTTGGATCTAGTCTATTGGGCAACAAAGAAGAACAAGCACTCCTTGATACTGTTTGGCGGCGTACTGGTAGGAATGTCTTTACCATTATTCAACATGGTAAACCTGATAACAGTAGCAGACCCACTTGAAACGGCATTCAAATATCCAAGACCAACATTGCCACCATATATGACACCAATAGAACCGCAAGTAGGTAAGTTCTATAACAGTCCAGTCGCACTGGGCGCAGGTGCAGGTGCAGTATTGGCATGTACATTTGCAGCATTAGGTTGTAAATTGAACACT
>AB592241
TGTACGCATTACTTATTCATAGTAGTAGTTGCAGTTAACTCCACTATACTAACAATCAACTCAGGAGACTATATCTTCTATACAGACTGGGCTTGGACATCATTTGTGGTATTTTCTATAGCTAATACTCTAATGGTAGTTGTTGGAGCTGTTTACTATATCACGTTTACAGGTGTTCCTGGCACAGGCGCATAT---TATGGCCTAATTATGCAAGTCTATACTTGGGTCGCTAAAGTTGCATGGTTT---GCACTTGGCTATCCTGTGGATTTCATTGTTCATCCAATGTGGATTCCA---TCTTGTATGCTATTGGACTTGGCGTATTGGGCTACAAAGAAGAATAAGCACTCGCTGATATTCTTTGGTGGAGTTTTAGTCGGAATGTCAATGCCGTTGTTCAACATGGTACAATTGATGTTGATTGCGGATCCGCTCGAAACTGCATTCAAGTATCCAAGACCAACATTGCCTCCATACATGACGCCGATAGAACCGCAGGTAGGTAAGTTCTATAATAGCCCAGTAGCTCTGGGAGCAGGAGCTGGATCTGTCCTGTCGGTGACGTTTGCAGCATTGGGTTGTAAGCTTAATACC
>AB592243
TGTACACACTACTTATTCATAGTAGTTGTTGCAGTTAACTCTACATTGTTAACAATCAACGCAGGAGATTACATATTCTATACTGACTGGGCTTGGACATCGTACACGGTATTTTCAATATCGCAAACTTTGATGCTTATTGTAGGAGCTACATACTATCTTACATTTACGGGCGTTCCAGGCACAGCGACGTAC---TACGCTCTAATTATGACAGTATACACATGGATAGCAAAAGGTGCATGGTTT---GCACTCGGATATCCGTATGACTTCATTGTAACCCCAGTCTGGTTACCA---TCAGCAATGCTTTTGGATCTAGTCTATTGGGCAACAAAGAAGAACAAGCACTCCTTGATACTGTTTGGCGGCGTACTGGTAGGAATGTCTTTACCATTATTCAACATGGTAAACCTGATAACAGTAGCAGACCCACTTGAAACGGCATTCAAATACCCAAGACCAACATTGCCACCATATATGACACCAATAGAACCGCAAGTAGGTAAGTTCTATAACAGTCCAGTCGCACTGGGCGCAGGTGCAGGTGCCGTATTGGCATGTACATTTGCAGCATTAGGTTGTAAATTGAACACT
>AB592244
TGTACACACTACTTATTCATAGTAGTTGTTGCAGTTAACTCTACATTGTTAACAATCAACGCAGGAGATTACATATTCTATACTGACTGGGCTTGGACATCGTACACGGTATTTTCAATATCGCAAACTTTGATGCTTATTGTAGGAGCTACATACTATCTTACATTTACGGGCGTTCCAGGCACAGCGACGTAC---TACGCTCTAATTATGACAGTATACACATGGATAGCAAAAGGTGCATGGTTT---GCACCCGGATATCCGTATGACTTCATTGTAACCCCAGTCTGGTTACCA---TCAGCAATGCTTTTGGATCTAGTCTATTGGGCAACAAAGAAGAGCAAGCGCTCCTTGATACTGTTTGGCGGCGTACTGGTAGGAATGTCTTTACCATTATTCAACATGGTAAACCTGATAACAGTAGCAGACCCACTTGAAACGGCATTCAAATACCCAAGACCAACATTGCCACCATATATGACACCAATAGAACCGCAAGTAGGTAAGTTCTATAACAGTCCAGTCGCACTGGGCGCAGGTGCAGGTGCAGTATTGGCATGTACATTTGCAGCATTAGGTTGTAAATTGAACACT
>AB592245
TGTACTCACTATTTATTCATAGTTGTAGTTGCAGTCAACTCAACTTTATTAACAATTAACTCGGGAGACTATATTTTCTACACTGATTGGGCCTGGACATCATTTGTAGTATTTTCCATTGCCAACACTCTGATGACTGTTGTTGGTGCTGTGTATTATCTCACATTTACTGGTGTACCTGGTACTGCGTCATAT---TACGGTATGATTATGCAGGTCTATACATGGGTTGCAAAAGTTGCATGGTTT---GCACTTGGCTATCCAGTAGATTTCATCGTTCATCCGATGTGGATTCCA---TCTTGTATGTTATTGGACTTGGCATATTGGGCGACAAAGAAGAATAAGCACTCGCTGATATTCTTTGGCGGAGTTTTAGTTGGAATGTCAATGCCACTGTTCAATATGGTACAGCTGATGTTGATAGCAGATCCGCTAGAAACTGCATTCAAGTATCCGAGACCAACATTGCCTCCGTACATGACGCCGATAGAGCCGCAGGTAGGTAAGTTCTACAATAGCCCAGTAGCTCTGGGAGCGGGAGCTGGATCGGTACTAGCATGTACATTTGCAGCATTAGGATGTAAGCTTAACACA
>AB592248
TGTACTCACTATTTATTCATAGTTGTAGTTGCGGTCAACTCAACATTGTTAACAATTAACTCGGGAGACTATATTTTCTACACTGATTGGGCTTGGACATCATTCGTGGTATTCTCAATTGCCAATACTTTGATGACCATTGTCGGTGCTGTGTATTATCTTACATTTACGGGCGTACCTGGTACTGCAACGTAC---TATGGTCTGATTATGCAAGTCTATACTTGGGTTGCAAAAGTTGCATGGTTT---GCACTTGGCTATCCAGTAGATTTCATCGTTCATCCAATGTGGATTCCA---TCGTGTATGTTGTTGGACTTGGCATATTGGGCGACAAAGAAGAATAAACACTCGCTGATATTCTTTGGTGGAGTTTTAGTTGGAATGTCAATGCCACTGTTCAACATGGTACAGTTGATGTTGATAGCAGATCCACTAGAAACTGCATTCAAGTATCCAAGACCAACATTGCCTCCATACATGACGCCGATAGAACCGCAGGTAGGTAAGTTCTACAATAGCCCAGTAGCTTTGGGAGCGGGAGCTGGATCGGTACTAGCATGTACTTTTGCAGCATTGGGTTGTAAGCTTAACACA
>AB592249
TGTACTCACTACTTATTCATAGTAGTAGTTGCAGTTAACTCCACTTTGTTAACGATTAACTCTGGTGACTATATCTTCTATACTGATTGGGCCTGGACATCATTTGTAGTATTTTCCATTGCCAACACTTTGATGACTGTTGTTGGTGCTGTGTATTATCTTACATTCACTGGTGTGCCTGGTACTGCATCGTAT---TACGGTCTGATTATGCAGGTCTATACATGGGTTGCAAAAGTTGCATGGTTT---GCACTTGGTTACCCGGTGGATTTCATCGTTCATCCGATGTGGATTCCA---TCTTGTATGTTACTGGACTTGGCATATTGGGCGACGAAGAAGAATAAGCACTCGCTGATATTCTTTGGCGGAGTTTTAGTTGGAATGTCAATGCCACTGTTCAATATGGTACAGTTGATGTTGATAGCAGATCCACTAGAAACTGCATTCAAATACCCGAGACCAACATTGCCTCCATACATGACGCCGATAGAGCCGCAGGTAGGTAAGTTCTACAACAGCCCAGTAGCTCTGGGAGCGGGAGCTGGATCGGTACTAGCATGTACATTTGCGGCATTAGGCTGTAAGCTTAATACG
>AB592251
TGTACACACTACTTATTCATAGTAGTTGTTGCAGTTAACTCTACATTGTTAACAATCAACGCAGGAGATTACATATTCTATACTGACTGGGCTTGGACATCGTACACGGTATTTTCAATATCGCAAACTTTGATGCTTATTGTAGGAGCTACATACTATCTTACATTTACGGGCGTTCCAGGCACAGCGACGTAC---TACGCTCTAATTATGACAGTATACACATGGATAGCAAAAGGTGCATGGTTT---GCACTCGGATATCCGTATGACTTCATTGTAACCCCAGTCTGGTTACCA---TCAGCAATGCTTTTGGATCTAGTCTATTGGGCAACAAAGAAGAACAAGCACTCCTTGATACTGTTTGGCGGCGTACTGGTAGGAATGTCTTTACCATTATTCAACATGGTAAACCTGATAACAGTAGCAGACCCACTTGAAACGGCATTCAAATACCCAAGACCAACATTGCCACCATATATGACACCAATAGAACCGCAAGTAGGTAAGTTCTATAACAGTCCAGTCGCACTGGGCGCAGGTGCAGGTGCAGTATTGGCATGTACATTTGCAGCATTAGGTTGTAAATTGAACCCT
>AB592252
TGTACACACTACTTATTCATAGTAGTTGTTGCAGTTAACTCTACATTGTTAACAATCAACGCAGGAGATTACATATTCTATACTAACTGGGCTTGGACACCGTACACGATATTTTCAATATCGCAAACTTTGATGCTTATTGTAGGAGCTACATACTATCTTACATTTACGGGCGTTCCAGGCACAGCGACGTAC---TACGCTCTAATTATGACAGTATACACATGGATAGCAAAAGGTGCATGGTTT---GCACTCGGATATCCGTATGACTTCATTGTAACCCCAGTCTGGTTACCA---TCAGCAATGCTTTTGGATCTAGTCTATTGGGCAACAAAGAAGAACAAGCACTCCTTGATACTGTTTGGCGGCGTACTGGTAGGAATGTCTTTACCATTATTCAACATGGTAAACCTGATAACAGTAGCAGACCCACTTGAAACGGCATTCAAATACCCAAGACCAACATTGCCACCATATATGACACCAATAGAACCGCAAGTAGGTAAGTTCTATAACAGTCCAGTCGCACTGGGCGCAGGTGCAGGTGCAGTATTGGCATGTACATTTGCAGCATTAGGTTGTAAATTGAACACT
>AB592253
TGTACACACTACTTATTCATAGCAGTTGTTGCAGTTAACTCTCCATTGTTAACAATCAACGCAGGAGATTACATATTCTATACTGACTGGGCTTGGACATCGTACACGGTATTTTCAATATCGCAAACTTTGATGCTTATTGTAGGAGCTACATACTATCTTACATTTACGGGCGTTCCAGGCACAGCGACGTAC---TACGCTCTAATTATGACAGTATACACATGGATAGCAAAAGGTGCATGGTTT---GCACTTGGATATCCGTATGACTTCATTGTAACCCCAGTCTGGTTACCA---TCAGCAATGCTTTTGGATCTAGTCTATTGGGCAACAAAGAAGAACAAGCACTCCTTGATACTGTTTGGCGGCGTACTGGTAGGAATGTCTTTACCATTATTCAACATGGTAAACCTGATAACAGTAGCAGACCCACTTGAAACGGCATTCAAATACCCAAGACCAACATTGCCACCATATATGACACCAATAGAACCGCAAGTAGGTAAGTTCTATAACAGTCCAGTCGCACTGGGCGCAGGTGCAGGTGCAGTATTGGCATGTACATTTGCAGCATTAGGTTGTAAATTGAACACT
>AB592256
TGTACACACTACTTATTCATAGTAGTTGTTGCAGTTAACTCTACATTGTTAACAATCAACGCAGGAGATTACATATTCTATACTGACTGGGCTTGGACATCGTACACGGTATTTTCAATATCGCAAACTTTGATGCTTATTGTAGGAGCTACATACTATCTTACATTTACGGGCGTTCCAGGCACAGCGACGTAC---TACGCTCTAATTATGACAGTATACACATGGATAGCAAAAGGTGCATGGTTT---GCACTCGGATATCCGTATGACTTCATTGTGACCCCAGTCTGGTTACCA---TCGGCAATGCTTTTGGATCTAGTCTATTGGGCAACAAAGAAGAACAAGCACTCCTTGATACTGTTTGGCGGCGTACTGGTAGGAATGTCTTTACCATTATTCAACATGGTAAACCTGATAACAGTAGCAGACCCACTTGAAACGGCATTCAAATACCCAAGACCAACATTGCCACCATATATGACACCAATAGAACCGCAAGTAGGTAAGTTCTATAACAGTCCAGTCGCACTGGGCGCAGGTGCAGGTGCAGTATTGGCATGTACATTTGCAGCATTAGGTTGTAAATTGAACACT
>AB592257
TGTACTCATTATTTATTCATAGTTGTAGTTGCAGTCAACTCAACATTGTTAACAATTAACTCGGGAGACTATATTTTCTACACTGATTGGGCTTGGACATCATTCGTGGTATTCTCAATTGCCAACACTTTGATGACTATTGTCGGTGCTGTGTATTATCTTACATTTACGGGCGTACCTGGTACTGCAACGTAC---TATGGTCTGATTATGCAAGTCTATACTTGGGTTGCAAAAGTCGCATGGTTT---GCACTTGGCTACCCAGTAGATTTCATCGTTCATCCAATGTGGATTCCA---TCGTGTATGTTGTTGGACTTGGCATATTGGGCGACAAAGAAGAATAAACACTCGCTGATATTCTTTGGTGGAGTTTTAGTTGGAATGTCAATGCCACTGTTCAACATGGTACAGTTGATGTTGATAGCAGATCCACTAGAAACTGCATTCAAGTATCCAAGACCAACATTGCCTCCATACATGACGCCGATAGAACCGCAGGTAGGTAAGTTCTACAATAGCCCAGTAGCTTTGGGAGCGGGAGCTGGATCGGTACTAGCATGTACATTTGCAGCATTGGGTTGTAAGATGAATACG
>AB592258
TGTACACACTACTTATTCATAGTAGTTGTTGCAGTTAACTCTACATTGTTAACAATCAACGCAGGAGATTACATATTCTATACTGACTGGGCTTGGACATCGTACACGGTATTTTCAATATCGCAAACTTTGATGCTTATTGTAGGAGCTACATACTATCTTACATTCACGGGCGTTCCAGGCACAGCGACGTAC---TACGCTCTAATTATGACAGTATACACATGGATAGCAAAAGGTGCATGGTTT---GCACTCGGATATCCGTATGACTTCATTGTAACCCCAGTCTGGTTACCA---TCAGCAATGCTTTTGGATCTAGTCTATTGGGCAACAAAGAAGAACAAGCACTCCTTGATACTGTTTGGCGGCGTACTGGTAGGAATGTCTTCACCATTATTCAATATGGTAAACCTGATAACAGTAGCAGACCCACTTGAAACGGCATTCAAGTACCCAAGACCAACATTGCCACCATATATGACACCAATAGAACCGCAAGTAGGTAAGTTCTATAACAGTCCAGTCGCACTGGGCGCAGGTGCAGGTGCAGTATTGGCATGTACATTTGCAGCATTAGGTTGTAAATTGAACACT
>AB592260
TGTACTCATTATCTATTCATAGTTGTAGTTGCAGTCAACTCAACTTTGTTAACAATTAACTCTGGAGATTATATCTTCTACACTGATTGGGCTTGGACATCATTCGTGGTATTCTCAATTGCCAACACTTTGATGACTATTGTCGGTGCTGTGTATTATCTTACATTTACGGGCGTACCTGGTACTGCAACGTAC---TATGGTCTGATTATGCAAGTCTATACTTGGGTTGCAAAAGTTGCATGGTTT---GCACTTGGCTACCCAGTAGATTTCATCGTTCATCCAATGTGGATTCCA---TCGTGTATGTTGTTGGACTTGGCATATTGGGCGACAAAGAAGAATAAACACTCGCTGATATTCTTTGGTGGAGTTTTAGTTGGAATGTCAATGCCACTGTTCAACATGGTACAGTTGATGTTGATAGCAGATCCACTAGAAACTGCATTCAAGTATCCAAGACCAACATTGCCTCCATACATGACGCCGATAGAACCGCAGGTAGGTAAGTTCTACAATAGCCCAGTAGCTTTGGGAGCGGGAGCTGGATCGGTATTAGCATGTACATTTGCAGCATTGGGTTGTAAGATGAATACG
>AB592262
TGTACACACTACTTATTCATAGTAGTTGTTGCAGTTAACTCTACATTGTTAACAATCAACGCAGGAGATTACATATTCTATACTGACTGGGCTTGGACATCGTACACGGTATTTTCAATATCGCAAACTTTGATGCTTATTGTAGGAGCTACATACTATCTTACATTTACGGGCGTTCCAGGCACAGCGACGTAC---TACGCTCTAATTATGACAGTATACACATGGATAGCAAAAGGTGCATGGTTT---GCACTCGGATATCCGTATGACTTCATTGTAACCCCAGTCTGGTTACCA---TCAGCAATGCTGTTGGATCTAGTCTATTGGGCAACAAAGAAGAACAAGCACTCCTTGATACTGTTTGGCGGCGTACTGGTAGGAATGTCTTTACCATTATTCAACATGGTAAACCTGATAACAGTAGCAGACCCACTTGAAACGGCATTCAAATATCCGAGACCAACATTGCCACCATATATGACACCAATAGAACCGCAAGTAGGTAAGTTCTATAACAGTCCAGTCGCACTGGGCGCAGGTGCAGGTGCAGTATTGGCATGTACATTTGCAGCATTAGGTTGTAAATTGAACACT
>AB592263
TGTACGCACTACTTATTCATAGTAGTAGTTGCAGTTAACTCCACTTTACTAACAATCAACTCAGGAGACTATATCTTCTATACAGACTGGGCTTGGACATCATTTGTAGTATTTTCCATAGCTAATACCCTGATGACAGTGGTAGGTGCTGTTTACTATATCACATTTACAGGTGTTCCTGGCACAGGCGCATAT---TATGGCCTGATTATGCAAGTCTATACTTGGGTCGCTAAAGTTGCATGGTTT---GCACTTGGCTATCCTGTGGATTTCATTGTTCATCCAATGTGGATTCCA---TCTTGTATGCTATTGGACTTGGCGTATTGGGCTACAAAGAAGAATAAGCACTCGCTGATATTCTTTGGTGGAGTTTTAGTCGGAATGTCAATGCCGTTGTTCAACATGGTACAATTGATGTTGATTGCGGATCCGCTCGAAACTGCATTCAAGTATCCAAGACCAACATTGCCTCCATACATGACGCCGATAGAACCGCAGGTAGGTAAGTTCTATAATAGCCCAGTAGCTCTGGGAGCAGGAGCTGGATCTGTCCTGTCGGTGGCGTTTGCAGCATTGGGTTGTAAGCTTAATACC
>AB592264
TGTACACGCTACTTATTCATAGTAGTTGTTGCAGTTAACTCTACATTGTTAACAATCAACGCAGGAGATTACATATTCTATACTGACTGGGCTTGGACATCGTACACGGTATTTTCAATATCGCAAACTTTGATGCTTATTGTAGGAGCTACATACTATCTTACATTTACGGGCGTTCCAGGCACAGCGACGTAC---TACGCTCTAATTATGACAGTATACACATGGATAGCAAAAGGTGCATGGTTT---GCACTCGGATATCCGTATGACTTCATTGTAACCCCAGTCTGGTTACCA---TCAGCAATGCTGTTGGATCTAGTCTATTGGGCGACAAAGAAGAACAAGCACTCCTTGATACTGTTTGGCGGCGTACTGGTAGGAATGTCTTTACCATTATTCAACATGGTAAACCTGATAACAGTAGCAGACCCACTTGAAACGGCATTCAAATATCCAAGACCAACATTGCCACCATATATGACACCAATAGAACCGCAAGTAGGTAAGTTCTATAACAGTCCAGTCGCACTGGGCGCAGGTGCAGGTGCAGTATTGGCATGTACATTTGCAGCATTAGGTTGTAAATTGAACACT
>AB592266
TGTACACACTACTTATTCATAGTAGTTGTTGCAGTTAACTCTACATTGTTAACAATCAACGCAGGAGATTACATATTCTATACTGACTGGGCTTGGACATCGTACACGGTATTTTCAATATCGCAAACTTTGATGCTTATTGTAGGAGCTACATACTATCTTACATTTACGGGCGTTCCAGGCACAGCGACGTAC---TACGCACTAATTATGACAGTATACACATGGATAGCAAAAGGTGCATGGTTC---GCACTCGGATATCCATATGACTTCATTGTAACCCCAGTCTGGTTACCA---TCAGCAATGCTTTTGGATCTAGTCTATTGGGCAACAAAGAAGAACAAGCACTCCTTGATACTGTTTGGCGGCGTACTGGTAGGAATGTCTTTACCATTATTCAATATGGTAAACCTGATAACAGTAGCAGACCCACTTGAAACGGCATTCAAATACCCAAGACCAACATTGCCACCATATATGACACCAATAGAACCGCAAGTAGGTAAGTTCTATAACAGTCCAGTAGCACTGGGCGCAGGTGCAGGTGCAGTATTGGCATGTACATTTGCAGCATTAGGTTGTAAATTGAACACT
>AB592267
TGTACGCATTATCTATTCATAGTTGTAGTTGCAGTTAATTCTACTCTGTTAACTATCAATTCTGGAGACTATATCTTCTATACAGACTGGGCATGGACTTCCTTTGTAGTTTTCTCCATCGCAAATACTCTCATGACGGTCGTCGGAGCAGTCTATTATATCACATTTACAGGCGTGCCTGGAACAGGCGCATAT---TATGGTTTAATTATGCAGGTGTATACTTGGGTTGCCAAAGTGGCATGGTTT---GCACTTGGCTATCCTGCAGATTTCATCGTTCATCCAATGTGGATCCCT---TCGTGCATGTTGTTGGATCTGGCATATTGGGCTACGAAGAAGAATAAGCACTCGCTGATATTCTTTGGAGGAGTTTTGGTCGGTATGTCAATGCCGCTGTTCAATATGGTACAGCTGATGCTGATCGCCGATCCGCTAGAAACTGCATTCAAATACCCAAGACCAACATTACCACCATATATGACGCCTATAGAACCGCAAGTCGGTAAGTTCTACAATAGCCCGGTAGCACTGGGAGCGGGAGCTGGATCTGTACTGTCGGTGACATTTGCAGCATTGGGTTGTAAGTTGAACACA
>AB592268
TGTACACACTACTTATTCATAGTAGTTGTTGCAGTTAACTCTACATTGTTAACAATCAACGCAGGAGATTACATATTCTATACTGACTGGGCTTGGACATCGTACACGGTATTTTCAATATCGCAAACTTTGATGCTTATTGTAGGAGCTACATACTATCTTACATTTACGGGCGTTCCAGGCACAGCGACGTAC---TACGCTCTAATTATGACAGTATACACATGGATAGCAAAAGGTGCATGGTTT---GCACTCGGATATCCGTATGACTTCATTGTAACCCCAGTCTGGTTACCA---TCAGCAATGCTTTTGGATCTAGTCTATTGGGCAACAAAGAAGAACAAGCACTCCTTGATACTGTTTGGCGGCGTACTGGTAGGAATGTCTTTACCATTATTCAACATGGTAAACCTGATAACAGTAGCAGACCCACTTGAAACGGCATTCAAATACCCAAGACCAACATTGCCACCATATATGACACCAATAGAACCGCAAGTAGGTAAGTTCTATAACAGTCCAGTCGCACTGGGCGCAGGTGCAGGTGCAGTATTGGCATGTACATGTGCAGCATTAGGTTGTAAATTGAACACT
>AB592269
TGTACGCATTACTTATTCATAGTAGTAGTTGCAGTCATCTCAACTTTATTAACAATTAACTCAGGAGACTATATCTTCTATACAGACTGGGCTTGGACATCATTTGTAGTATTTTCCATAGCTAATACCTTGATGACAGTGGTAGGTGCTGTTTACTATATCACGTTTACAGGTGTTCCTGGCACAGGCGCATAT---TATGGCCTGATTATGCAAGTCTATACTTGGGTCGCTAAAGTTGCATGGTTT---GCACTTGGCTATCCTGTGGATTTCATTGTTCATCCAATGTGGATTCCA---TCTTGTATGCTATTGGACTTGGCGTATTGGGCTACAAAGAAGAATAAACACTCGCTGATATTCTTTGGTGGAGTTTTAGTCGGAATGTCAATGCCGTTGTTCAACATGGTACAATTGATGTTGATTGCGGATCCGCTCGAAACTGCATTCAAGTATCCAAGACCAACATTGCCTCCATACATGACGCCGATAGAACCGCAGGTAGGTAAGTTCTACAATAGCCCAGTAGCTCTGGGAGCGGGAGCTGGATCTGTCCTGTCGGTGACGTTCGCAGCATTGGGTTGTAAGCTTAATACT
>AB592270
TGTACGCATTATCTATTCATAGTTGTAGTTGCAGTCAATTCTACACTGTTAACCATCAATTCTGGAGACTATATCTTCTATACAGATTGGGCATGGACTTCCTTTGTAGTTTTCTCCATCGCAAACACTCTCATGACGGTCGTCGGAGCAGTTTATTATATTACATTTACAGGCGTGCCTGGAACAGGCGCATAT---TATGGTTTAATTATGCAAGTCTATACTTGGGTTGCCAAAGTGGCATGGTAT---GCACTTGGCTATCCTGCAGATTTCATCGTTCATCCAATGTGGATTCCA---TCATGCATGTTGTTGGATTTGGCATATTGGGCTACGAAGAAGAATAAACACTCGCTGATATTCTTTGGAGGAGTTTTGGTCGGTATGTCAATGCCGCTGTTCAATATGGTACAGTTGATGTTGATCGCCGATCCGCTAGAAACTGCATTCAAGTACCCAAGACCAACATTACCACCATATATGACGCCTATAGAACCGCAGGTCGGTAAGTTCTACAATAGCCCGGTAGCACTGGGAGCGGGAGCTGGATCTGTACTGTCGGTGACATTTGCAGCATTGGGTTGTAAGTTGAATACA
>AB592271
TGTACTCACTATTTATTCATAGTTGTAGTTGCGGTCAACTCAACATTGTTAACAATTAACTCGGGAGACTATATTTTCTACACTGATTGGGCTTGGACATCATTCGTGGTATTCTCAATTGCCAACACTTTGATGACCATTGTCGGTGCTGTGTATTATCTTACATTTACAGGCGTACCTGGTACTGCAACGTAC---TATGGTCTGATTATGCAAGTCTATACTTGGGTTGCAAAAGTTGCATGGTTT---GCACTTGGCTATCCGGTAGATTTCATCGTTCATCCAATGTGGATTCCA---TCGTGTATGTTGTTGGACTTGGCATATTGGGCGACAAAGAAGAATAAGCACTCGCTGATATTCTTTGGTGGAGTTTTAGTTGGAATGTCAATGCCACTGTTCAACATGGTACAGTTGATGTTGATAGCGGATCCACTAGAAACTGCATTCAAGTATCCAAGACCAACATTGCCACCATACATGACGCCGATAGAACCGCAGGTAGGTAAGTTCTACAATAGCCCAGTAGCTTTGGGAGCGGGAGCTGGATCGGTACTAGCATGTACATTTGCGGCATTAGGTTGTAAGCTTAACACA
>AB592272
TGTACTCACTACTTATTCATAGTTGTAGTTGCAGTCAATTCCACTTTGTTAACAATTAACTCTGGAGATTATATCTTCTATACAGATTGGGCCTGGACATCATTTGTAGTATTCTCAATTGCTAATACTCTGATGACTGTTGTTGGTGCTGTGTATTATCTTACATTTACTGGCGTACCTGGTACGGCAACGTAT---TATGGTCTGATTATGCAAGTCTATACATGGGTTGCAAAAGTTGCGTGGTTT---GCACTTGGCTATCCAGTGGATTTCATCGTTCATCCGATGTGGATTCCA---TCTTGTATGTTATTGGACTTGGCGTATTGGGCGACGAAGAAGAATAAGCACTCGCTGATATTCTTTGGTGGAGTTTTAGTCGGAATGCCAATGCCACTGTTCAATATGGTACAGTTGATGTTAATTGCGGATCCACTAGAAACTGCATTCAAGTATCCAAGACCAACATTGCCTCCATACATGACGCCTATAGAACCGCAGGTCGGTAAGTTCTACAATAGCCCAGTAGCTCTAGGAGCGGGAGCTGGATCGGTACTAGCATGTACATTTGCAGCATTAGGTTGTAAGCTTAATACG
>AB592273
TGTACGCATTATCTATTCATAGTTGTAGTTGCAGTCAATTCTACTCTGTTAACTATCAATTCTGGAGACTATATCTTCTATACAGACTGGGCATGGACTTCCTTTGTAGTTTTCTCCATCGCAAATACTCTCATGACGGTCGTCGGAGCAGTCTATTATATCACATTTACAGGCGTGCCTGGAACAGGCGCATAT---TATGGTTTAATTATGCAGGTGTATACTTGGGTTGCCAAAGTGGCATGGTTT---GCACTTGGCTATCCTGCAGATTTCATCGTTCATCCAATGTGGATCCCT---TCGTGCATGTTGTTGGATTTGGCATATTGGGCTACGAAGAAGAATAAGCACTCGCTGATATTCTTTGGAGGAGTTTTGGTCGGTATGTCAATGCCGCTGTTCAATATGGTACAGCTGATGCTGATCGCCGATCCGCTAGAAACTGCATTCAAATACCCAAGACCAACATTACCACCATATATGACGCCTATAGAACCGCAGGTCGGTAAGTTCTACAATAGCCCGGTAGCACTGGGAGCGGGAGCTGGATCTGTACTGTCGGTGACATTTGCAGCATTGGGTTGTAAGTTGAATACA
>AB592274
TGTACTCACTATTTATTCATAGTTGTAGTTGCGGTCAACTCAACATTGTTAACAATTAACTCGGGAGACTATATTTTCTACACTGATTGGGCTTGGACATCATTTGTGGTATTCTCAATTGCCAATACTTTGATGACCATTGTCGGTGCTGTGTATTATCTTACATTTACAGGCGTACCTGGTACTGCAACGTAC---TATGGTCTGATTATGCAAGTCTATACTTGGGTTGCAAAAGTTGCATGGTTT---GCACTTGGCTATCCGGTAGATTTCATCGTTCATCCAATGTGGATTCCA---TCGTGTATGTTGTTGGACTTGGCATATTGGGCGACAAAGAAGAATAAGCACTCGCTGATATTCTTTGGTGGAGTTTTAGTTGGAATGTCAATGCCACTGTTCAACATGGTACAGTTGATGTTGATAGCAGATCCACTAGAAACTGCATTCAAGTATCCAAGACCAACATTGCCTCCATACATGACGCCGATAGAACCGCAGGTAGGTAAGTTCTACAATAGCCCAGTAGCTTTGGGAGCGGGAGCTGGATCGGTACTAGCATGTACATTTGCAGCATTGGGTTGTAAGATGAATACG
>AB592276
TGTACTCATTATCTATTCATAGTTGTAGTTGCAGTCAACTCAACATTGTTAACAATTAACTCGGGAGACTATATTTTCTACACTGATTGGGCTTGGACATCATTCGTGGTATTCTCAATCGCCAATACTTTGATGACCATTGTCGGTGCTGTGTATTATCTTACATTTACGGGCGTACCTGGTACTGCAACGTAC---TATGGTCTGATTATGCAAGTCTATACTTGGGTTGCAAAAGTTGCATGGTTT---GCACTTGGCTATCCAGTAGATTTCATCGTTCATCCAATGTGGATTCCA---TCGTGTATGTTGTTGGACTTGGCATATTGGGCGACAAAGAAGAATAAACACTCGCTGATATTCTTTGGTGGAGTTTTAGTTGGAATGTCAATGCCACTGTTCAACATGGTACAGTTGATGTTGATAGCAGATCCACTAGAAACTGCATTCAAGTATCCAAGACCAACATTGCCTCCATACATGACGCCGATAGAACCGCAGGTAGGTAAGTTCTACAATAGCCCAGTAGCTTTGGGAGCGGGAGCTGGATCGGTACTAGCATGTACATTTGCAGCATTGGGTTGTAAGATGAATACG
>AB592277
TGTACTCACTACTTATTCATAGTAGTAGTTGCAGTTAACTCCACTTTGTTAACAATTAACTCTGGTGACTATATCTTCTATACTGATTGGGCCTGGACATCATTTGTAGTATTTTCCATTGCCAACACTTTGATGACTGTTGTTGGTGCTGTGTATTATCTTACATTTACTGGTGTACCTGGTACAGCATCGTAT---TACGGTCTGATTATGCAGGTCTATACATGGGTTGCAAAAGTTGCATGGTTT---GCACTTGGCTACCCGGTGGATTTCATCGTTCATCCGATGTGGATTCCA---TCTTGTATGTTACTGGACTTGGCATATTGGGCGACGAAGAAGAATAAGCACTCGCTGATATTCTTTGGCGGAGTTTTAGTTGGAATGTCAATGCCACTGTTCAATATGGTACAGTTGATGTTGATAGCAGATCCGCTAGAAACTGCATTCAAATATCCGAGACCAACATTGCCTCCATACATGACGCCGATAGAGCCGCAGGTAGGTAAGTTCTACAATAGCCCAGTAGCTCTGGGAGCGGGAGCTGGATCGGTACTAGCATGTACATTTGCGGCATTAGGCTGTAAGATGAATACA
>AB592278
TGTACTCATTATTTATTCATAGTTGTAGTTGCAGTCAACTCAACTTTGTTAACAATTAACTCTGGAGATTATATCTTCTACACTGATTGGGCTTGGACATCATTTGTCGTATTCTCAATTGCCAACACTTTGATGACCATTGTTGGTGCTGTGTATTATCTTACATTTACAGGCGTGCCTGGTACTGCAACGTAC---TATGGTCTGATTATGCAAGTCTATACTTGGGTTGCAAAAGTTGCATGGTTT---GCACTTGGCTATCCGGTAGATTTCATTGTTCATCCAATGTGGATTCCA---TCGTGTATGCTGTTGGATTTGGCATATTGGGCGACAAAGAAGAATAAACACTCGCTGATATTCTTTGGTGGAGTTTTAGTTGGAATGTCAATGCCACTGTTCAACATGGTACAGTTGATGTTGATAGCAGATCCACTAGAAACTGCATTCAAGTATCCAAGACCAACATTGCCTCCATACATGACGCCGATAGAACCGCAGGTAGGTAAGTTCTACAATAGCCCAGTAGCTTTGGGAGCGGGAGCTGGATCGGTATTAGCATGTACATTTGCAGCATTGGGTTGTAAGATGAATACG
>AB592282
TGTACGCATTATCTATTCATAGTTGTAGTTGCAGTTAATTCTACTCTGTTAGCTATCAATTCTGGAGACTATATCTTCTATACAGACTGGGCATGGACTTCCTTTGTAGTTTTCTCCATCGCAAATACTCTCATGACGGTCGTCGGAGCAGTCTATTATATCACATTTACAGGCGTGCCTGGAACAGGCGCATAT---TATGGTTTAATTATGCAGGTGTATACTTGGGTTGCCAAAGTGGCATGGTTT---GCACTTGGCTATCCTGCAGATTTCATCGTTCATCCAATGTGGATCCCT---TCGTGCATGTTGTTGGATTTGGCATATTGGGCTACGAAGAAGAATAAGCACTCGCTGATATTCTTTGGAGGAGTTTTGGTCGGTATGTCAATGCCGCTGTTCAATATGGTACAGCTGATGCTGATCGCCGATCCGCTAGAAACTGCATTCAAATACCCAAGACCAACATTACCACCATATATGACGCCTATAGAACCGCAAGTCGGTAAGTTCTACAATAGCCCGGTAGCACTGGGAGCGGGAGCTGGATCTGTACTGTCGGTGACATTTGCAGCATTGGGTTGTAAGTTGAATACA
>AB592283
TGTACACATTATCTATTCATAGTTGTAGTTGCAGTCAATTCTACTCTGTTAACTATCAATTCTGGAGACTATATTTTCTATACAGATTGGGCATGGACTTCCTTTGTAGTTTTCTCCATCGCAAACACTCTCATGACGGTCGTCGGAGCAGTTTATTATATTACATTTACAGGCGTGCCTGGAACAGGCGCATAT---TATGGTTTAATTATGCAAGTCTATACTTGGGTTGCCAAAGTGGCATGGTAT---GCACTTGGCTATCCTGCAGATTTCATCGTTCATCCAATGTGGATTCCA---TCATGCATGTTGTTGGATTTGGCATATTGGGCTACGAAGAAGAATAAGCACTCGCTGATATTCTTTGGAGGAGTTTTGGTCGGTATGTCAATGCCGTTGTTCAATATGGTACAGCTAATGTTGATCGCCGATCCGCTAGAAACTGCATTCAAGTACCCAAGACCAACATTACCACCATATATGACGCCTATAGAACCGCAGGTCGGTAAGTTCTACAATAGCCCGGTAGCACTGGGAGCGGGAGCTGGATCTGTACTGTCGGTGACATTTGCAGCATTGGGTTGTAAGTTGAATACA
>AB592286
TGTACGCATTATCTATTCATAGTTGTAGTTGCAGTTAATTCTACTCTGTTAACTATCAATTCTGGAGACTATATCTTCTATACAGACTGGGCATGGACTTCCTTTGTAGTTTTCTCCATCGCAAATACTCTCATGACGGTCGTCGGAGCAGTCTATTATATCACATTTACAGGTGTACCTGGAACAGGCGCATAT---TATGGTTTAATTATGCAAGTCTATACTTGGGTTGCCAAAGTGGCGTGGTTT---GCACTTGGCTATCCTGCAGATTTTATCGTTCATCCAATGTGGATTCCA---TCATGCATGTTGTTGGATTTGGCATATTGGGCTACGAAGAAGAATAAGCACTCGCTGATATTCTTTGGAGGAGTTTTGGTCGGTATGTCAATGCCGCTGTTCAATATGGTTCAGCTAATGTTGATCGCCGATCCGCTAGAAACTGCATTCAAGTATCCAAGACCAACATTACCACCATATATGACGCCTATAGAACCGCAAGTCGGCAAGTTCTACAATAGCCCGGTAGCACTGGGAGCGGGAGCTGGATCTGTACTGTCGGTGACATTTGCAGCATTGGGTTGTAAGTTGAATACA
>AB592289
TGTACGCATTATCTATTCATAGTTGTCGTTGCAGTTAATTCCACTCTGTTAACCATCAATTCTGGAGACTATATCTTCTATACAGATTGGGCATGGACTTCCTTTGTAGTTTTCTCCATCGCAAACACTCTCATGACGGTCGTCGGAGCAGTTTATTATATTACATTTACAGGCGTGCCTGGAACAGGCGCATAT---TATGGTTTAATTATGCAAGTCTATACTTGGGTTGCCAAAGTGGCATGGTAT---GCACTTGGCTATCCTGCAGATTTCATCGTTCATCCAATGTGGATTCCA---TCATGCATGTTGTTGGATTTGGCATATTGGGCTACGAAGAAGAATAAACACTCGCTGATATTCTTTGGAGGAGTTTTGGTCGGTATGTCAATGCCGCTGTTCAATATGGTACAGTTGATGTTGATCGCCGATCCGCTAGAAACTGCATTCAAGTATCCAAGACCAACATTACCACCATATATGACGCCTATAGAACCGCAAGTCGGTAAGTTCTACAATAGCCCGGTAGCACTGGGAGCGGGAGCTGGATCTGTACTGTCGGTGACATTTGCAGCATTGGGTTGTAAGTTGAATACA
>AB592291
TGTACGCATTATCTATTCATAGTTGTAGTTGCAGTTAATTCTACATTGTTAACCATCAATTCTGGAGACTATATCTTCTATACAGACTGGGCATGGACTTCCTTTGTAGTTTTCTCCATCGCAAACACTCTCATGACGGTCGTCGGAGCAGTTTATTATATTACATTTACAGGCGTGCCTGGAACAGGCGCATAT---TATGGTTTAATTATGCAAGTCTATACTTGGGTTGCCAAAGTGGCATGGTAT---GCACTTGGCTATCCTGCAGATTTTATCGTTCATCCAATGTGGATTCCA---TCGTGTATGTTGTTGGATTTGGCATATTGGGCTACGAAGAAAAATAAGCACTCGCTGATATTCTTTGGAGGAGTTTTGGTCGGTATGTCAATGCCGCTGTTCAATATGGTACAGTTGATGTTGATCGCCGATCCGCTAGAAACTGCATTCAAGTACCCAAGACCAACATTACCACCATATATGACGCCTATAGAACCGCAGGTAGGTAAGTTCTACAATAGCCCGGTAGCACTGGGAGCGGGAGCTGGATCTGTACTGTCGGTGACATTTGCAGCATTGGGTTGTAAGTTGAATACA
>AB592293
TGTACGCATTATCTATTCATAGTTGTAGTTGCAGTCAATTCTACACTGTTAACCATCAATTCTGGAGACTATATCTTCTACACTGATTGGGCTTGGACATCATTTGTCGTATTCTCAATTGCCAACACTTTGATGACTATTGTTGGTGCTGTGTATTATCTTACATTTACAGGCGTACCTGGTACTGCAACGTAC---TATGGTCTGATTATGCAAGTCTATACTTGGGTTGCAAAAGTTGCATGGTTT---GCACTCGGCTATCCGGTAGATTTCATCGTTCATCCAATGTGGATTCCA---TCGTGTATGCTGTTGGACTTGGCATATTGGGCGACAAAGAAGAATAAACACTCGCTGATATTCTTTGGTGGGGTTTTAGTTGGAATGTCAATGCCACTGTTCAACATGGTACAGTTGATGTTGATAGCGGATCCACTAGAAACTGCATTCAAGTATCCAAGACCAACATTGCCACCATACATGGCGCCGATAGAACCGCAGGTAGGTAAGTTCTACAATAGCCCAGTAGCTTTGGGAGCGGGAGCTGGATCGGTACTAGCATGTACATTTGCGGCATTAGGTTGTAAGCTTAACACA
>AB592294
TGTACGCATTATCTATTCATAGTTGTAGTTGCAGTCAATTCTACATTGTTAACCATCAATTCTGGAGACTATATCTTCTATACAGATTGGGCATGGACTTCCTTTGTAGTTTTCTCCATCGCAAACACTCTCATGACGGTCGTCGGAGCAGTTTATTATATTACATTTACAGGCGTGCCTGGAACAGGCGCATAT---TATGGTTTAATTATGCAAGTCTATACTTGGGTTGCCAAAGTGGCATGGTAT---GCACTTGGCTATCCTGCAGATTTCATCGTTCATCCAATGTGGATTCCA---TCATGCATGTTGTTGGATTTGGCATATTGGGCTACGAAGAAGAATAAACACTCGCTGATATTCTTTGGAGGAGTTTTGGTCGGTATGTCAATGCCGCTGTTCAATATGGTACAGTTGATGTTGATTGCCGATCCACTAGAAACTGCATTCAAGTACCCAAGACCAACATTACCACCATATATGACGCCTATAGAACCGCAAGTCGGCAAGTTCTACAATAGCCCGGTAGCACTGGGAGCGGGAGCTGGATCTGTACTGTCGGTGACATTTGCAGCATTGGGTTGTAAGTTGAATACA
>AB592295
TGTACTCACTATTTATTCATAGTTGTAGTTGCAGTTAACTCAACTTTGTTAACAATTAACTCGGGAGATTATATCTTCTACACTGATTGGGCTTGGACATCGTTTGTCGTATTCTCAATTGCCAACACTTTGATGACTATTGTTGGTGCTGTGTATTATCTTACATTTACAGGCGTACCTGGTACTGCAACGTAC---TATGGTCTGATTATGCAAGTCTATACTTGGGTTGCAAAAGTTGCATGGTTT---GCACTTGGTTATCCGGTAGATTTCATCGTTCATCCGATGTGGATTCCA---TCGTGTATGTTGTTAGACTTGGCATATTGGGCGACAAAGAAAAATAAACACTCGCTGATATTCTTTGGTGGAGTTTTAGTTGGAATGTCAATGCCACTGTTCAACATGGTACAGTTGATGTTGATAGCGGATCCGCTAGAAACTGCATTCAAGTATCCAAGACCAACATTGCCTCCATACATGACGCCGATAGAACCGCAGGTAGGTAAGTTCTACAATAGCCCAGTAGCTCTGGGAGCGGGAGCTGGAGCGGTACTAGCATGTACATTTGCAGCATTAGGTTGTAAGTTGAATACG
>AB592296
TGTACGCACTACTTATTCATAGTAGTAGTTGCAGTTAATTCCACTTTATTAACAATTAACTCAGGAGACTATATCTTCTATACAGACTGGGCTTGGACATCATTTGTGGTATTTTCTATAGCTAATACTCTAATGGTAGTTGTTGGAGCTGTTTACTATATCACGTTTACAGGTGTTCCTGGCACAGGCGCATAT---TATGGCCTAATTATGCAAGTCTATACTTGGGTCGCTAAAGTTGCATGGTTT---GCACTTGGCTATCCTGTGGATTTCATTGTTCATCCAATGTGGATTCCA---TCTTGTATGCTATTGGACTTGGCGTATTGGGCTACAAAGAAGAATAAGCACTCGCTGATATTCTTTGGTGGAGTTTTAGTCGGAATGTCAATGCCGTTGTTCAACATGGTACAATTGATGTTGATTGCGGATCCGCTAGAAACTGCATTCAAGTATCCAAGACCAACATTGCCTCCATACATGACGCCGATAGAACCGCAGGTAGGTAAGTTCTATAATAGCCCAGTAGCTCTGGGAGCAGGAGCTGGATCTGTCCTGTCGGTGACATTTGCAGCATTGGGTTGTAAGTTGAATACA
>AB592297
TGTACACATTATCTATTCATAGTTGTAGTTGCAGTTAATTCTACTCTGTTAACTATCAATTCTGGAGACTATATTTTCTATACAGACTGGGCATGGACATCCTTTGTAGTTTTCTCCATCGCAAACACTCTCATGACTGTGGTCGGAGCAGTGTATTATATCACATTTACAGGCGTGCCTGGAACAGGCGCATAT---TATGGTTTAATTATGCAAGTCTATACTTGGGTTGCCAAAGTGGCATGGTAT---GCACTTGGCTATCCTGCAGATTTTATCGTTCATCCAATGTGGATTCCA---TCATGCATGTTGTTGGATTTGGCATATTGGGCTACGAAGAAGAATAAGCACTCGCTGATATTCTTTGGAGGAGTTTTGGTCGGTATGTCAATGCCGCTGTTCAATATGGTTCAGCTAATGTTGATCGCCGATCCGCTAGAAACTGCATTCAAGTATCCAAGACCAACATTACCACCATATATGACGCCTATAGAACCGCAAGTCGGCAAGTTCTACAATAGCCCAGTAGCACTGGGAGCGGGAGCTGGATCTGTACTGTCGGTGACATTTGCAGCATTGGGTTGTAAGTTGAATACA
>AB592298
TGTACTCATTATTTATTCATAGTTGTAGTTGCAGTCAACTCAACTTTGTTAACAATTAACTCGGGAGACTATATCTTCTACACTGATTGGGCTTGGACATCATTTGTGGTATTCTCAATTGCCAACACTTTGATGACCATTGTCGGTGCTGTGTATTATCTTACATTTACAGGCGTACCTGGTACTGCAACGTAC---TATGGTCTGATTATGCAAGTCTATACTTGGGTTGCAAAAGTTGCATGGTTT---GCACTCGGCTATCCAGTAGATTTCATTGTTCATCCAATGTGGATTCCA---TCGTGTATGTTGTTGGACTTGGCATATTGGGCGACAAAGAAGAATAAACACTCGTTGATATTCTTTGGTGGAGTTTTAGTTGGAATGTCAATGCCACTGTTCAACATGGTACAATTGATGTTGATAGCGGATCCACTAGAAACTGCATTCAAGTATCCAAGACCAACATTGCCACCATACATGACGCCGATAGAACCGCAGGTAGGTAAGTTCTACAATAGCCCAGTAGCTTTGGGAGCGGGAGCTGGAGCGGTACTAGCATGTACATTTGCAGCATTAGGTTGTAAGATGAATACG
>AB592299
TGTACACATTATCTATTCATAGTTGTAGTTGCAGTTAACTCCACTTTACTAACAATCAACTCAGGAGACTATATCTTCTATACAGACTGGGCTTGGACATCATTTGTGGTATTTTCCATAGCTAATACTCTAATGGTAGTTGTTGGAGCTGTTTACTATATCACGTTTACAGGTGTTCCGGGTACAGGCGCATAT---TATGGCCTGATTATGCAAGTCTATACTTGGGTCGCTAAAGTTGCATGGTTT---GCACTTGGCTATCCTGTGGATTTCATTGTTCATCCAATGTGGATTCCA---TCTTGTATGTTATTGGACTTGGCGTATTGGGCTACAAAGAAGAATAAACACTCGCTGATATTCTTTGGTGGAGTTTTAGTTGGAATGTCAATGCCGTTGTTCAACATGGTACAATTGATGTTGATTGCGGATCCGCTCGAAACTGCATTCAAGTATCCAAGACCAACATTGCCTCCATACATGACGCCGATAGAACCGCAGGTAGGTAAGTTCTATAATAGCCCAGTAGCTCTGGGAGCAGGAGCTGGTTCTGTCCTGTCGGTGACGTTTGCAGCATTGGGTTGTAAGCTTAATACC
>AB592300
TGTACTCACTACTTATTCATAGTAGTAGTTGCAGTCAACTCAACATTGTTAACAATTAACTCGGGAGACTATATTTTCTACACTGATTGGGCTTGGACATCATTCGTGGTATTCTCAATTGCCAACACTTTGATGACTATTGTCGGTGCTGTGTATTATCTTACATTTACGGGCGTACCTGGTACTGCAACGTAC---TATGGTCTGATTATGCAAGTCTATACTTGGGTTGCAAAAGTTGCATGGTTT---GCACTTGGCTACCCAGTAGATTTCATCGTTCATCCAATGTGGATTCCA---TCGTGTATGTTGTTGGACTTGGCATATTGGGCGACAAAGAAGAATAAACACTCGCTGATATTCTTTGGTGGAGTTTTAGTTGGAATGTCAATGCCACTGTTCAACATGGTACAGTTGATGTTGATAGCAGATCCACTAGAAACTGCATTCAAGTATCCAAGACCAACATTGCCTCCATACATGACGCCGATAGAACCGCAGGTAGGTAAGTTCTACAATAGCCCAGTAGCTTTGGGAGCGGGAGCTGGATCGGTATTAGCATGTACATTTGCAGCATTGGGTTGTAAGATGAATACG
>AB592302
TGTACACATTACTTATTCATAGTGGTTGTTGCAGTTAACTCTACTTTGCTAACCATTAATTCTGGAGATTATATTTTCTATACTGACTGGGCCTGGACTTCATTTGTAGTATTTTCTATCGCTAACACTTTGATGACTGTTGTTGGTGCTGTATATTACATCACATTTACTGGTGTTCCTGGTACAGGTGCATAT---TATGGCTTGATAATGCAAGTCTATACATGGGTTGCAAAGGTTGCATGGATG---GCACTGGGTTATCCAGTTGATTTCATAGTTCATCCTATGTGGATACCA---TCATGTATGCTATTGGACTTGGCATATTGGGCGACAAAGAAGAATAAACATTCGCTGATATTCTTTGGTGGAGTTTTAGTCGGAATGTCGATGCCATTATTCAACATGGTACAGTTGATGTTGATTGCGGATCCGCTAGAAACTGCATTCAAGTATCCAAGACCAACATTGCCTCCATATATGACGCCTATAGAACCGCAGGTCGGCAAGTTCTACAATAGCCCAGTGGCGCTGGGAGCGGGAGCTGGATCTGTTCAGTCGGTAACGTTTGCGGCACTAGGCTGTAAGCTTAATACT
>AB592304
TGTACACACTACTTATTCATAGTAGTAGTTGCAGTTAACTCCACTTTGTTAACGATTAACTCTGGTGATTATATCTTCTATACCGATTGGGCCTGGACATCATTTGTAGTATTTTCCATTGCCAACACTTTGATGACTATTGTTGGTGCTGTGTATTATCTTACATTTACTGGTGTGCCTGGTACTGCATCGTAT---TACGGTCTGATTATGCAGGTCTATACTTGGGTTGCAAAAGTTGCATGGTAT---GCACTTGGTTACCCAGTGGATTTCATCGTTCATCCAATGTGGATTCCA---TCGTGTATGTTATTGGACTTGGCATATTGGGCTACAAAGAAGAATAAGCACTCGCTGATATTCTTTGGCGGAGTTTTAGTTGGAATGTCAATGCCACTGTTCAATATGGTACAGTTGATGTTGATAGCAGATCCACTAGAAACTGCATTCAAATATCCGAGACCAACGTTGCCTCCATACATGACGCCGATAGAGCCGCAGGTAGGTAAGTTCTACAACAGCCCAGTAGCTCTGGGAGCGGGAGCTGGATCGGTACTAGCATGTACATTTGCGGCATTAGGCTGTAAGCTTAATACG
>AB592306
TGTACGCACTACTTATTCATAGTAGTAGTTGCAGTTAACTCCACTTTACTAACAATCAACTCAGGAGACTATATCTTCTATACAGACTGGGCTTGGACATCATTTGTGGTATTTTCCATAGCTAATACCCTGATGACAGTGGTAGGTGCTGTTTACTATATCACGTTTACAGGTGTTCCTGGCACAGGCGCTTAT---TATGGCCTGATTATGCAAGTCTATACTTGGGTCGCTAAAGTTGCACGGTTT---GCACTTGGCTATCCTGTGGATTTCATTGTTCATCCAATGTGGATTCCA---TCTTGTATGCTATTGGACTTGGCGTATTGGGCTACAAAGAAGAATAAACACTCGCTGATATTCTTTGGTGGAGTTTTAGTCGGAATGTCAATGCCGTTGTTCAACATGGTACAATTGATGTTGATTGCGGATCCGCTCGAAACTGCATTCAAGTATCCAAGACCAACATTGCCTCCATACATGACGCCGATAGAACCGCAGGTAGGTAAGTTCTACAATAGCCCAGTAGCTCTGGGAGCGGGAGCTGGATCTGTCCTATCGGTGACGTTTGCAGCATTGGGTTGTAAGCTTAATACT
>AB592307
TGTACTCATTACTTATTCATAGTTGTAGTTGCAGTCAACTCAACATTGTTAACAATTAACTCGGGAGACTATATTTTCTACACTGATTGGGCTTGGACATCATTCGTGGTATTCTCAATTGCCAATACTTTGATGACTATTGTCGGTGCTGTGTATTATCTTACATTTACGGGCGTACCTGGTACTGCAACGTAC---TATGGTCTGATTATGCAAGTCTATACTTGGGTTGCAAAAGTTGCATGGTTT---GCACTTGGCTATCCAGTAGATTTCATCGTTCATCCAATGTGGATTCCA---TCGTGTATGTTGTTGGACTTGGCATATTGGGCGACAAAGAAGAATAAGCACTCGCTGATATTCTTTGGTGGAGTTTTAGTTGGAATGTCAATGCCACTGTTCAACATGGTACAGTTGATGTTGATAGCAGATCCACTAGAAACTGCATTCAAGTATCCAAGACCAACATTGCCTCCATACATGACGCCGATAGAACCGCAGGTAGGTAAGTTCTACAATAGCCCAGTAGCTTTGGGAGCGGGAGCTGGATCGGTATTAGCATGTACATTTGCAGCATTGGGTTGTAAGATGAATACG
>AB592308
TGTACGCATTATCTATTCATAGTTGTAGTTGCAGTTAATTCTACTCTGTTAACTATCAATTCTGGAGACTATATCTTCTATACAGACTGGGCATGGACTTCCTTTGTAGTTTTCTCCATCGCAAATACTCTCATGACGGTCGTCGGAGCAGTCTATTATATCACATTTACAGGCGTGCCTGGAACAGGCGCATAT---TATGGTTTAATTATGCAGGTGTATACTTGGGTTGCTAAAGTGGCATGGTTT---GCACTTGGCTATCCTGCAGATTTCATAGTTCATCCAATGTGGATTCCT---TCATGCATGTTGTTGGATTTGGCATATTGGGCTACGAAGAAGAATAAGCACTCGCTGATATTCTTTGGAGGAGTTTTGGTCGGTATGTCAATGCCGCTGTTCAATATGGTACAGCTGATGCTGATCGCCGATCCGCTAGAAACTGCATTCAAGTACCCAAGACCAACATTACCACCATATATGACGCCTATAGAACCGCAGGTCGGTAAGTTCTACAATAGCCCGGTAGCGCTGGGAGCGGGAGCTGGATCTGTACTGTCGGTGACATTTGCAGCATTGGGTTGTAAGTTGAATACA
>AB592309
TGTACTCATTATTTATTCATAGTTGTAGTTGCGGTTAACTCAACTTTGTTAACAATTAACTCGGGAGACTATATTTTCTACACTGATTGGGCTTGGACATCATTCGTGGTATTCTCAATTGCCAATACTTTGATGACCATTGTCGGTGCTGTGTATTATCTTACATTTACAGGCGTACCTGGTACTGCAACGTAC---TATGGTCTGATTATGCAGGTCTATACTTGGGTTGCAAAAGTTGCATGGTTT---GCACTTGGCTATCCGGTAGATTTCATCGTTCATCCAATGTGGATTCCA---TCGTGTATGTTGTTGGACTTGGCATATTGGGCGACAAAGAAGAATAAGCACTCGCTGATATTCTTTGGTGGAGTTTTAGTTGGAATGTCAATGCCACTGTTCAACATGGTACAGTTGATGTTGATAGCAGATCCACTAGAAACTGCATTCAAGTATCCAAGACCAACATTGCCTCCATACATGACGCCGATAGAACCGCAGGTAGGTAAGTTCTACAATAGCCCAGTAGCTTTGGGAGCGGGAGCTGGATCGGTACTAGCATGTACATTTGCAGCATTGGGTTGTAAGATGAATACG
>AB592310
TGTACGCATTATCTATTCATAGTTGTAGTTGCAGTCAATTCTACTCTGTTAACCATCAATTCTGGAGACTATATCTTCTATACAGACTGGGCATGGACTTCCTTTGTAGTTTTCTCCATTGCCAACACTCTCATGACAGTCGTCGGAGCAGTTTATTATATTACATTTACAGGCGTGCCTGGAACAGGCGCATAT---TATGGTTTAATTATGCAAGTCTATACTTGGGTCGCCAAAGTGGCATGGTAT---GCACTTGGTTATCCTGCAGATTTCATCGTTCATCCAATGTGGATTCCA---TCATGCATGTTGTTGGATTTGGCATATTGGGCTACGAAGAAGAATAAGCACTCGCTGATATTCTTTGGAGGAGTTTTGGTCGGTATGTCAATGCCGCTGTTCAATATGGTACAGCTGATGCTGATCGCCGATCCGCTAGAAACTGCATTCAAATACCCAAGACCAACATTACCACCATATATGACGCCTATAGAACCGCAGGTCGGTAAGTTCTACAATAGCCCGGTAGCACTGGGAGCGGGAGCTGGATCTGTACTGTCGGTGACATTTGCAGCATTGGGTTGTAAGTTGAATACA
>AB592312
TGTACACATTATCTATTCATAGTTGTAGTTGCAGTCGATTCTACTCTGTTAACTATCAATTCTGGAGATTATATCTTCTATACAGATTGGGCATGGACATCCTTTGTAGTTTTCTCCATCGCAAACACTCTCATGACTGTGGTCGGAGCAGTGTATTATATCACATTTACAGGTGTACCTGGAACAGGCGCATAT---TATGGTTTAATTATGCAAGTCTATACTTGGGTTGCCAAAGTGGCATGGTAT---GCACTTGGCTATCCTGCAGATTTTATCGTTCATCCAATGTGGATTCCA---TCATGCATGTTGTTGGATTTGGCATATTGGGCTACGAAGAAGAATAAGCACTCGCTGATATTCTTTGGAGGAGTTTTGGTCGGTATGTCAATGCCGCTGTTCAATATGGTTCAGCTAATGTTGATCGCCGATCCGCTAGAAACTGCATTCAAATACCCAAGACCAACATTACCACCATATATGACGCCTATAGAACCGCAGGTAGGTAAGTTCTACAATAGCCCGGTAGCACTGGGAGCGGGAGCTGGATCTGTACTGTCGGTGACATTTGCAGCATTGGGTTGTAAGTTGAATACA
>AB592314
TGTACGCATTATCTATTCATAGTTGTAGTTGCAGTCAATTCTACTCTGTTAACTATCAATTCTGGAGATTATATCTTCTATACAGACTGGGCATGGACTTCCTTTGTAGTTTTCTCCATCGCAAACACTCTCATGACTGTGGTCGGAGCAGTGTATTATATCACATTTACAGGTGTACCTGGAACAGGCGCATAT---TATGGTTTAATTATGCAAGTCTATACTTGGGTTGCCAAAGTGGCATGGTTT---GCACTTGGCTATCCTGCAGATTTTATCGTTCATCCAATGTGGATTCCA---TCATGCATGTTGTTGGATTTGGCATATTGGGCTACGAAGAAGAATAAGCACTCGCTGATATTCTTTGGAGGAGTTTTGGTCGGTATGTCAATGCCGCTGTTCAATATGGTTCAGCTAATGTTGATCGCCGATCCGCTAGAAACTGCATTCAAGTACCCAAGACCAACATTACCACCATATATGACGCCTATAGAACCGCAGGTCGGTAAGTTCTATAATAGCCCAGTAGCTCTGGGAGCGGGAGCTGGATCTGTCCTGTCGGTGACGTTTGCAGCATTGGGTTGTAAGCTTAATACT
>AB592315
TGTACGCATTATCTATTCATAGTTGTAGTTGCAGTTAATTCTACTCTGTTAACTATCAATTCTGGAGACTATATCTTCTATACAGACTGGGCATGGACTTCCTTTGTAGTTTTCTCCATCGCAAATACTCTCATGACGGTCGTCGGAGCAGTTTATTATATCACATTTACAGGCGTGCCTGGAACAGGCGCATAT---TATGGTTTAATTATGCAGGTGTATACTTGGGTTGCCAAAGTGGCATGGTTT---GCACTTGGCTATCCTGCAGATTTCATCGTTCATCCAATGTGGATCCCT---TCGTGCATGTTGTTGGATTTGGCATATTGGGCTACGAAGAAGAATAAGCACTCGCTGATATTCTTTGGAGGAGTTTTGGTCGGTATGTCAATGCCGCTGTTCAATATGGTACAGCTGATGCTGATCGCCGATCCGCTAGAAACTGCATTCAAATACCCAAGACCAACATTACCACCATATATGACGCCTATAGAACCGCAGGTAGGTAAGTTCTACAATAGCCCGGTAGCACTGGGAGCGGGAGCTGGATCTGTACTGTCGGTGACATTTGCAGCATTGGGTTGTAAGTTGAATACA
>AB592316
TGTACTCACTATTTATTCATAGTTGTAGTTGCAGTCAACTCAACTTTGTTAACAATTAACTCGGGAGATTATATCTTCTACACTGATTGGGCTTGGACATCATTTGTGGTATTCTCAATTGCCAACACTTTGATGACTATTGTTGGTGCTGTGTATTATCTTACATTTACAGGCGTACCTGGTACTGCAACGTAC---TATGGTCTGATTATGCAAGTCTATACTTGGGTTGCAAAAGTTGCATGGTTT---GCACTCGGCTATCCGGTAGATTTCATCGTTCATCCAATGTGGATTCCA---TCGTGTATGCTGTTGGACTTGGCATATTGGGCGACAAAGAAGAATAAACACTCGCTGATATTCTTTGGTGGGGTTTTAGTTGGAATGTCAATGCCACTGTTCAACATGGTACAGTTGATGTTGATAGCGGATCCACTAGAAACTGCATTCAAGTATCCAAGACCAACATTGCCACCATACATGACGCCGATAGAACCGCAGGTAGGTAAGTTCTACAATAGCCCAGTAGCTTTGGGAGCGGGAGCTGGATCGGTACTAGCATGTACATTTGCGGCATTAGGTTGTAAGCTTAACACA
>AB592317
TGTACGCACTACTTATTCATAGTAGTAGTTGCAGTTAACTCCACTTTACTAACAATCAACTCAGGAGACTATATCTTCTATACAGACTGGGCTTGGACATCATTTGTAGTATTTTCCATAGCTAATACCCTGATGACAGTGGTAGGTGCTGTTTACTATATCACATTTACAGGTGTTCCTGGCACAGGCGCATAT---TATGGCCTGATTATGCAAGTCTATACTTGGGTCGCTAAAGTTGCATGGTTT---GCACTTGGCTATCCTGTGGATTTCATTGTTCATCCAATGTGGATTCCA---TCTTGTATGCTATTGGACTTGGCGTATTGGGCTACAAAGAAGAATAAGCACTCGCTGATATTCTTTGGTGGAGTTTTAGTCGGAATGTCAATGCCGTTGTTCAACATGGTACAATTGATGTTGATTGCGGATCCGCTCGAAACTGCATTCAAGTATCCAAGACCAACATTGCCTCCATACATGACGCCGATAGAACCGCAGGTAGGTAAGTTCTATAATAGCCCAGTAGCTCTGGGAGCAGGAGCTGGATCTGTCCTGTCGGTGACGTTTGCAGCATTGGGTTGTAAGCTTAATACC
>AB592318
TGTACTCATTATTTATTCATAGTTGTAGTTGCAGTCAACTCAACTTTGTTAACAATTAACTCGGGAGACTATATCTTCTACACTGATTGGGCTTGGACATCATTTGTCGTATTCTCAATTGCCAACACTTTGATGACTATTGTTGGTGCTGTGTATTATCTTACATTTACAGGCGTACCTGGTACTGCAACGTAC---TATGGTCTGATTATGCAAGTCTATACTTGGGTTGCAAAAGTTGCATGGTTT---GCACTTGGTTATCCGGTAGATTTTATCGTTCATCCAATGTGGATTCCA---TCGTGTATGCTGTTGGACTTAGCATATTGGGCGACAAAGAAGAATAAACACTCGCTGATATTCTTTGGTGGAGTTTTAGTTGGAATGTCAATGCCACTGTTCAACATGGTACAATTGATGTTGATAGCGGATCCACTAGAAACTGCATTCAAGTATCCAAGACCAACATTGCCTCCATACATGACGCCGATAGAACCGCAGGTAGGTAAGTTCTACAATAGCCCAGTAGCTCTGGGAGCGGGAGCTGGAGCGGTACTAGCATGTACATTTGCAGCATTAGGTTGTAAGCTTAACACA
>AB592319
TGTACTCACTATTTATTCATAGTTGTAGTTGCAGTTAACTCAACTTTGTTAACAATTAACTCGGGAGATTATATCTTCTACACTGATTGGGCTTGGACATCGTTTGTCGTATTCTCAATTGCCAACACTTTGATGACTATTGTTGGTGCTGTGTATTATCTTACATTTACAGGCGTACCTGGTACTGCAACGTAC---TATGGTCTGATTATGCAAGTCTATACTTGGGTTGCAAAAGTTGCATGGTTT---GCACTTGGTTATCCGGTAGATTTCATCGTTCATCCGATGTGGATTCCA---TCGTGTATGTTGTTGGACTTGGCATATTGGGCGACAAAGAAAAATAAACACTCGCTGATATTCTTTGGTGGAGTTTTAGTTGGAATGTCAATGCCACTGTTCAACATGGTACAGTTGATGTTGATAGCGGATCCACTAGAAACTGCATTCAAGTATCCAAGACCAACATTGCCTCCATACATGACGCCGATAGAACCGCAGGTAGGTAAGTTCTACAATAGCCCAGTAGCTCTGGGAGCGGGAGCTGGAGCGGTACTAGCATGTACATTTGCAGCATTAGGTTGTAAGTTGAATACG
>AB592320
TGTACTCACTATTTATTCATAGTTGTAGTTGCAGTCAACTCAACATTGTTAACAATTAACTCGGGAGACTATATTTTCTACACTGATTGGGCTTGGACATCATTCGTGGTATTCTCAATTGCCAACACTTTGATGACCATTGTCGGTGCTGTGTATTATCTTACATTTACGGGCGTACCTGGTACTGCAACGTAC---TATGGTCTGATTATGCAAGTCTATACTTGGGTTGCAAAAGTTGCATGGTTT---GCACTTGGCTATCCGGTAGATTTCATCGTTCATCCAATGTGGATTCCA---TCGTGTATGTTGTTGGACTTGGCATATTGGGCGACAAAGAAGAATAAGCACTCGCTGATATTCTTTGGTGGAGTTTTAGTTGGAATGTCAATGCCACTGTTCAACATGGTACAGTTGATGTTGATAGCAGATCCACTAGAAACTGCATTCAAGTATCCAAGACCAACATTGCCTCCATACATGACGCCGATAGAACCGCAGGTAGGTAAGTTCTACAATAGCCCAGTAGCTTTGGGAGCGGGAGCTGGATCGGTACTAGCATGTACATTTGCAGCATTAGGTTGTAAGCTTAACACA
>AB592321
TGTACGCACTACTTATTCATAGTAGTAGTTGCAGTTAACTCCACTTTACTAACAATTAACTCAGGAGACTATATCTTCTATACAGACTGGGCTTGGACATCATTTGTAGTATTTTCCATAGCTAATACCCTAATGACAGTGGTAGGTGCTGTTTACTATATCACGTTTACAGGTGTTCCTGGCACAGGCGCATAT---TATGGCCTGATTATGCAAGTCTATACTTGGGTCGCTAAAGTTGCATGGTTT---GCACTTGGCTATCCTGTGGATTTCATTGTTCATCCAATGTGGATTCCA---TCTTGTATGCTATTGGACTTGGCGTATTGGGCTACAAAGAAGAATAAACACTCGCTGATATTCTTTGGTGGAGTTTTAGTCGGAATGTCAATGCCGTTGTTCAACATGGTACAATTGATGTTGATTGCGGATCCGCTCGAAACTGCATTCAAGTATCCAAGACCAACATTGCCTCCATACATGACGCCGATAGAACCGCAGGTAGGTAAGTTCTACAATAGCCCAGTAGCTCTGGGAGCGGGAGCTGGATCTGTCCTGTCGGTGACGTTTGCAGCATTGGGTTGTAAGCTTAATACT
>AB592322
TGTACGCACTACTTATTCATAGTAGTAGTTGCAGTCAACTCCACTTTACTAACAATCAACTCAGGAGACTATATCTTCTATACAGACTGGGCTTGGACATCATTTGTAGTATTTTCCATAGCTAATACCCTGATGACAGTGGTAGGTGCTGTTTACTATATCACGTTTACAGGTGTTCCTGGCACAGGCGCATAT---TATGGCCTGATTATGCAAGTCTATACTTGGGTCGCTAAAGTTGCATGGTTT---GCACTTGGCTATCCTGTGGATTTCATTGTTCATCCAATGTGGATTCCA---TCTTGTATGCTATTGGACTTAGCGTATTGGGCTACAAAGAAGAATAAACACTCGCTGATATTCTTTGGTGGAGTTTTAGTCGGAATGTCAATGCCGTTGTTCAACATGGTACAATTGATGTTGATTGCGGATCCGCTCGAAACTGCATTCAAGTATCCAAGACCAACATTGCCTCCATACATGACGCCGATAGAACCGCAGGTAGGTAAGTTCTACAATAGCCCAGTAGCTCTGGGAGCGGGAGCTGGATCTGTCCTGTCGGTGACGTTTGCAGCATTGGGTTGTAAGCTTAATACC
>AB592324
TGTACGCATTATCTATTCATAGTTGTAGTTGCAGTCAATTCTACTCTGTTAACTATCAATTCTGGAGATTATATCTTCTATACAGACTGGGCATGGACTTCCTTTGTAGTTTTCTCCATCGCAAACACTCTCATGACTGTGGTCGGAGCAGTGTATTATATCACATTTACAGGTGTACCTGGAACAGGCGCATAT---TATGGTTTAATTATGCAAGTCTATACTTGGGTTGCCAAAGTGGCATGGTAT---GCACTTGGCTATCCTGCAGATTTTATCGTTCATCCAATGTGGATTCCA---TCATGCATGTTGTTGGATTTGGCATATTGGGCTACGAAGAAGAATAAGCACTCGCTGATATTCTTTGGAGGAGTTTTGGTCGGTATGTCAATGCCGCTGTTCAATATGGTTCAGCTAATGTTGATCGCCGATCCGCTAGAAACTGCATTCAAGTACCCAAGACCAACATTACCACCATATATGACGCCTATAGAACCGCAGGTAGGTAAGTTCTACAATAGCCCGGTAGCACTGGGAGCGGGAGCTGGATCTGTACTGTCGGTGACATTTGCAGCATTGGGTTGTAAGTTGAATACA
>AB592325
TGTACGCATTATCTATTCATAGTTGTAGTTGCAGTCAATTCTACTCTGTTAACTATCAATTCTGGAGACTATATCTTCTATACAGACTGGGCATGGACTTCCTTTGTAGTTTTCTCCATCGCAAACACTCTCATGACGGTCGTCGGAGCAGTCTATTATATCACATTTACAGGCGTGCCTGGAACAGGCGCATAT---TATGGTTTAATTATGCAGGTGTATACTTGGGTTGCTAAAGTGGCATGGTTT---GCACTTGGCTATCCTGCAGATTTCATAGTTCATCCAATGTGGATTCCT---TCATGCATGTTGTTGGATTTGGCATATTGGGCTACGAAGAAGAATAAGCACTCGCTGATATTCTTTGGAGGAGTTTTGGTCGGTATGTCAATGCCGCTGTTCAATATGGTACAGCTGATGCTGATCGCCGATCCGCTAGAAACTGCATTCAAGTACCCAAGACCAACATTACCACCATATATGACGCCTATAGAACCGCAGGTCGGTAAGTTCTACAATAGCCCGGTAGCGCTGGGAGCGGGAGCTGGATCTGTACTGTCGGTGACATTTGCAGCATTGGGTTGTAAGTTGAATACA
>AB592326
TGTACTCACTACTTATTCATAGTTGTAGTTGCAGTCGATTCCACTTTGTTAACAATTAACTCTGGAGATTATATCTTCTATACAGATTGGGCCTGGACATCATTTGTAGTATTCTCAATTGCTAATACTCTGATGACTGTTGTTGGTGCTGTGTATTATCTTACATTTACTGGCGTACCTGGTACGGCAACGTAT---TATGGTCTGATTATGCAAGTCTATACATGGGTTGCAAAAGTTGCGTGGTTT---GCACTTGGCTATCCAGTGGATTTCATCGTTCATCCAATGTGGATTCCA---TCTTGTATGTTATTGGACTTGGCGTATTGGGCGACAAAGAAGAATAAACACTCGCTGATATTCTTTGGTGGAGTTTTAGTCGGAATGTCAATGCCACTGTTCAATATGGTTCAGTTGATGTTAATTGCGGATCCACTAGAAACTGCATTCAAGTATCCAAGACCAACATTGCCTCCATACATGACGCCTATAGAACCGCAGGTCGGTAAGTTCTACAATAGCCCAGTAGCTCTGGGAGCGGGAGCGGGAGCTGTACTAGCATGTACGTTTGCAGCGTTAGGTTGTAAGCTTAATACG
>AB592327
TGTACACACTACTTATTCATAGTAGTAGTTGCAGTTAACTCCACTTTGTTAACGATTAACTCTGGTGACTATATCTTCTATACTGATTGGGCCTGGACATCATTTGTAGTATTTTCCATTGCCAACACTTTGATGACTGTTGTTGGTGCTGTGTATTATCTTACGTTTACTGGTGTGCCTGGTACTGCGTCGTAT---TATGGTTTGATTATGCAGGTCTATACATGGGTTGCAAAAGTTGCATGGTTT---GCACTTGGTTACCCGGTGGATTTCATCGTTCATCCGATGTGGATTCCA---TCTTGTATGTTACTGGACTTGGCATATTGGGCGACGAAGAAGAATAAGCACTCGCTGATATTCTTTGGCGGAGTTTTAGTTGGAATGTCAATGCCACTGTTCAATATGGTACAGTTGATGTTGATAGCAGATCCGCTAGAAACTGCATTCAAATACCCGAGACCAACATTGCCTCCATACATGACGCCGATAGAGCCGCAGGTAGGTAAGTTCTACAATAGCCCAGTAGCTCTGGGAGCGGGAGCTGGATCGGTACTAGCATGTACATTTGCGGCATTAGGCTGTAAGCTTAATACG
>AB622259
ACAACCCACTATCTGTTCATCGTTGTTGTTGCTGTCAATAGCACACTGCTGACCATAAATGCAGGAGACTACATCTTCTACACCGACTGGGCTTACAGCTCCTTTGTAGTATTTTCGATTGCACAATCGACTATGCTTGCAGTAGGAGCTGTCTATTACTTGCTCTTCACAGGAGTTCCGGGAACAGCCACGTAT---TACGCAACCATAATGACTATCTATACATGGGTTGCAAAGGGTGCGTGGTTT---GCACTAGGTTACCCATATGACTTCGTTACGACACCGGTATGGATACCT---TCTGCCATGTTGTTGGACCTTACTTACTGGGCTACACGGCGGAATAAGCACATGCTAATAATCGTTGGCGGCACTTTGGTTGGTCTGTCACTTCCGTTGTTCAACATGATCAACCTATTGCTGGTACGAGATCCATTGCAAATAGCATTCCAGTATCCTAGACCAACATTGCCACCCTACATGACACCAATTGAACCTCAGGTCGGAAAGTTCTATAATAGTCCCGTTGCGTTGGGTTCGGGAGCTTCAGCAGTATTAACTGTGCCTATAGCAGCATTAGGTGCTAAACTAAATACG
>AB622261
ACAACCCACTATCTGTTCATCGTTGTTGTTGCTATCAATAGCACACTGCTGACCATAAATGCAGGAGACTACATCTTCTACACCGACTGGGCTTACAGCTCCTTTGTAGTATTTTCGATTGCACAATCGACTACGCTTGCAGTAGGAGCTGTCTATTACTTGCTCTTCACAGGAGTTCCGGGAACAGCCACGTAT---TACGCAACCATAATGACTATCTATACATGGGTTGCAAAGGGCGCGTGGTTT---GCACTAGGTTACCCATATGACTTCGTTACGACACCGGTATGGATACCT---TCTGCCATGTTGTTGGACCTTACTTACTGGGCTACACGGCGGAATAAGCACATGCTAATAATCGTTGGCGGCACTTTGGTTGGTCTGTCACTTCCGTTGTTCAACATGATCAACCTATTGCTGGTACGAGATCCATTGCAAATAGCATTCCAGTATCCTAGACCAACATTGCCACCCTACATGACACCAATTGAACCTCAGGTCGGAAAGTTCTATAATAGTCCCGTTGCGTTGGGTTCGGGAGCTTCAGCAGTATTAACTGTGCCTATAGCAGCATTAGGTGCTAAACTAAATACG
>AB622264
ACAACCCACTATCTGTTCATTGTTGTAGTTGCTGTCAATAGCACGCTGCTGACAATTAATGCAGGAGACTACATATTCTACACCGACTGGGCTTGGACATCCTTTGTAATATTTTCGATTTCACAATCGACTATGCTTGCAGTAGGAGCTGTCTATTACTTGCTATTCACAGGAGTTCCAGGAACAGCCACGTAT---TACGCAACCATTATGACTATCTATACATGGGTTGCAAAGGGTGCGTGGTTT---GCATTAGGATACCCATATGACTTCGTTGCGGTGCCGGTATGGATACCT---TCAGCCATGTTGTTAGACCTTACGTACTGGGCTACGCGGCGGAATAAGCACATGCTAATACTCGTCGGCGGCACATTAGTTGGTCTGTCACTTCCGTTATTCAACATGATCAACCTGCTGCTAGTACGAGATCCATTGGAAGTAGCATTCAAGTATCCTAGACCCACATTGCCACCTTATATGACGCCAATTGAGCCTCAGGTTGGAAAGTTCTATAACAGTCCCGTAGCGTTGGGTTCGGGGGCTTCTGCAGTGTTAACTGTGCCTATAGCAGCATTGGGTGCCAAATTGAATACG
>AB622266
ACAACCCACTATCTGTTTATTATTGTTGTTGCTGTCAATAGCACACTGCTGACCATAAATGCAGGAGACTACATCTTCTACACCGACTGGGCGTGGACATCCTTCGTAGTATTTTCGATTTCACAATCGACTATGCTTGCAGTAGGAGCTGTCTATTACTTGCTCTTTACAGGAGTTCCTGGAACGGCGACGTAT---TATGCAACGATAATGACTATCTACACATGGGTTGCAAAAGGTGCGTGGTTC---GCGTTAGGATACCCATATGACTTCGTTGCGGTACCAGTATGGATACCT---TCAGCGATGTTGTTGGACCTCACCTACTGGGCCACACGCCGAAATAAACACATGTTAATACTCGTTGGCGGTACGTTGGTTGGTCTGTCGCTTCCGTTATTCAACATGATCAACCTATTGCTGGTACGGGATCCGTTGCAAGTAGCATTCCAGTATCCTAGACCAACATTGCCACCATACATGACACCCATTGAACCTCAGGTCGGAAAGTTCTACAATAGTCCCGTTGCATTGGGTTCGGGAGCTTCAGCAGTATTAACTGTGCCTATAGCAGCATTAGGTGCTAAACTAAATACG
>AB625918
ACAACGCACTACCTATTCATAGTAGTCGTTGCTGTCAACAGCACGCTGCTAACCATCAACGCAGGAGACTACATCTTCTACACTGATTGGGAGTGGACATCCTTCGTGGTATTCTCGATCTCGCAGTCGACTATGCTCGCTGTGGGTGCGATATACTACATGTTGTTCACAGGCGTTCCGGGGACTGCAACATAC---TATGCAACAATCATGACCATCTACACATGGGTTGCAAAGGGTGCATGGTTC---GCACTTGGATACCCCTACGACTTCATCGTGGTGCCAGTGTGGATTCCG---TCGGCAATGCTTCTAGACCTCACGTATTGGGCAACAAGACGCAACAAGCACGCTGCCATCATCATTGGCGGTACGCTGGTTGGCCTCTCATTTCCGCTGTTCAACATGGTCAACCTGTTGCTCGTCAGAGACCCACTCGAGGTGGCCTTCAAGTATCCAAGACCGACGCTGCCAGCATACATGACGCCTATAGAGCCTCAGGTAGGTAAGTTCTACAACTCGCCTGTCGCCCTGGGTTCAGGTGCTGGTGCAGTGCTAACGGTGCCCATTGCTGCGTTGGGTGCGAAACTTAACACG
>AB625919
TGTACTCACTACTTATTCATAGTAGTGGTAGCAGTCAACTCGACCTTGTTGACAATCAACGCAGGAGACTACATCTTCTATACTGACTGGATGTGGACATCTTATGTGATATTTACATTATCACAATCATTGATGCTCGCAGTCGGTGCAGCATACTATCTGACGTTTACTGGAGTTCCAGGAACGGCAACATAC---TATGCACTGATAATGACAGTGTATACTTGGATAGCAAAAGGTGCATGGTTC---TCCTTAGGATATCCATACAGCTTCATCGTTGTACCAATGTGGATTCCA---TCGGCAATACTGATGGATCTTGCATACTGGGCAACAAAGAGAAACAAACACTCTTTGATCTTGATAGGCGGTGTACTCTGTGGAATGTCTATGTCATTGTTCAACATGATCAATCTAATTACAATAGATGATCCTCTTGAGACTGCTTTCAAATACCCAAGAACCACATTGCCTCCGTACATGACTCCAATAGAACCGCAAGTAGGAAAGTTCTATGATAGTCCTGTCGCTTTAGGTGCAGGTGCTGGTGCAGTACTAACAGTCACAATGACTGCCTTAGGATGCAAACTAACAACC
>AB625920
ACAACACACTACTTATTCATAGTAGTAGTTGCTGTTAACAGCACCTTACTTACTATCAATGCAGGAGACTACATTTTCTATAGTGATTGGGCTTGGACATCATTCGTAGTATTTTCGATATCACAATCAACTATGCTTGTGGTAGGTGCGATATACTATATGTTGTTCACAGGTGTTCCGGGAACAGCTACGTAT---TATGCGACAATCATGACAATTTACACTTGGGTGGCAAAAGGTGCATGGTTC---GCGTTGGGATATCCTTACGACTTCGTTGTAACACCAGTTTGGATACCT---TCGGCAATGCTCTTGGATCTCACGTATTGGGCCACAAGAAGAAATAAGCACGCAGCGATAATAATTGGCGGAACATTGGTCGGACTTTCATTGCCAATATTCAACATGATCAATCTGTTGTTAGTGAGAGATCCATTGGAGATGGCATTTAAGTATCCGCGGCCTACATTGCCTCCGTATATGACGCCCATAGAGCCTCAGGTCGGAAAGTTCTACAACAGTCCCGTAGCATTAGGTTCAGGTGCAGGAGCAGTACTTAGTGTACCGATTGCTGCATTGGGAGCAAAGCTCAACACG
>AB625921
ACAACACACTACTTATTCATAGTAGTAGTTGCTGTTAACAGCACCTTACTTACTATCAATGCAGGAGACTACATTTTCTATAGTGATTGGGCTTGGACATCATTCGTAGTATTTTCGATATCACAATCAACTATGCTTGTGGTAGGTGCGATATACTATATGTTGTTCACAGGTGTTCCGGGAACAGCTACGTAT---TATGCGACAATCATGACAATTTACACTTGGGTGGCAAAAGGTGCATGGTTC---GCGTTGGGATATCCTTACGACTTCGTTGTAACACCAGTTTGGATACCT---TCGGCAATGCTCTTGGATCTCACGTATTGGGCCACAAGAAGAAATAAGCACGCAGCGATAATAATTGGCGGAACATTGGTCGGACTTTCATTGCCAATATTCAACATGATCAATCTGTTGTTAGTGAGAGATCCATTGGAGATGGCATTTAAGTATCCGCGGCCTACATTGCCTCCGTATATGACGCCCATAGGGCCTCAGGTCGGAAAGTTCTACAACAGTCCCGTAGCATTAGGTTCAGGTGCAGGAGCAGTACTTAGTGTACCGATTGCTGCATTGGGAGCAAAGCTCAACACG
>AB625922
ACAACACACTACTTATTCATAGTAGTAGTTGCTGTTAACAGCACCTTACTTACTATCAATGCAGGAGACTACATTTTCTATAGTGATTGGGCTTGGACATCATTCGTAGTATTTTCGATATCACAATCAACTATGCTTGTGGTAGGTGCGATATACTATATGTTGTTCACAGGTGTTCCGGGAACAGCTACGTAT---TATGCGACAATCATGACAATTTACACTTGGGTGGTAAAAGGTGCATGGTTC---GCGTTGGGATATCCTTACGACTTCGTTGTAACACCAGTTTGGATACCT---TCGGCAATGCTCTTGGATCTCACGTATTGGGCCACAAGAAGAAATAAGCACGCAGCGATAATAATTGGCGGAACATTGGTCGGACTTTCATTGCCAATATTCAACATGATCAATCTGTTGTTAGTGAGAGATCCATTGGAGATGGCATTTAAGTATCCGCGGCCTACATTGCCTCCGTATATGACGCCCATAGAGCCTCAGGTCGGAAAGTTCTACAACAGTCCCGTAGCATTAGGTTCAGGTGCAGGAGCAGTACTTAGTGTACCGATTGCTGCATTGGGAGCAAAGCTCAACACG
>AB625923
ACAACCCACTATTTGTTCATTGTTGTTGTAGCAGTAAACAGTACCTTGCTTACAATCAATGCAGGAGATTATATCTTCTATACTGATTGGGCATGGACATCATTTGTCGTATTTTCTATTTCTCAATCAACAATGCTTGTAGTAGGTGCAATATACTATATGTTATTTACGGGTGTTCCTGGAACAGCTACGTAT---TATGCAACTATCATGACAATTTATACATGGGTTGCTAAAGGCGCTTGGTTC---GCACTGGGTTATCCATATGACTTTGTTACAGTACCGGTTTGGATACCT---TCTGCTATGTTGTTAGATTTGGCATACTGGGCAACGAGACGAAACAAACATGCAGCTATACTTATTGGCGGTGTGCTAGTTGGAATGTCATTGCCTCTGTTTAACATGATAAATCTATTGTTAGTTGCGGATCCATTAGAAACGGCATTCAAATACCCACGACCGCCTCTCCCTCCATATATGACACCAATAGAACCTCAGGTAGGAAAGTTCTATAACAGTCCTGTAGCTTTAGGAGCAGGTGCCGGTGCGGTATTATGTGTTCCTATTGCAGCATTGGGTGCAAAACTCAATACA
>AB625924
ACAACACACTACTTATTCATAGTAGTAGTTGCTGTTAACAGCACCTTACTTACTATCAATGCAGGAGACTACATTTTCTATAGTGATTGGGCTTGGACATCATTCGTAGTATTTTCGATATCACAATCAACTATGCTTGTGGTAGGTGCGATATACTATATGTTGTTCACAGGTGTTCCGGGAACAGCTACGTAT---TATGCGACAATCATGACAATTTACACTTGGGTGGCAAAAGGTGCATGGTTC---GCGTTGGGATATCCTTACGACTTCGTTGTAACACCAGTTTGGATACCT---TCGGCAATGCTCTTGGATCTCACGTATTGGGCCACAAGAAGAAATAAGCACGCAGCGATAATAATTGGCGGAACATTGGTCGGACTTTCATTGCCAATATTCAACATGATCAATCTGTTGTTAGTAAGAGATCCATTGGAGATGGCATTTAAGTATCCGCGGCCTACATTGCCTCCGTATACGACGCCCATAGAGCCTCAGGTCGGAAAGTTCTACAACAGTCCCGTAGCATTAGGTTCAGGTGCAGGAGCAGTACTTAGTGTACCGATTGCTGCATTGGGAGCAAAGCTCAACACG
>AB625925
ACAACGCACTACCTATTCATAGTAGTGGTTGCTGTCAACAGCACGCTGCTAACCATCAACGCAGGAGACTACATCTTCTACACAGACTGGATGTGGACATCCTTCGTGGTATTCTCGGTCTCGCAGTCGACTATGCTGGCTGTGGGTGCGGTATACTACATGTTGTTCACAGGCGTTCCAGGGACCGCAACATAC---TATGCAACAATCATGACCATCTACACATGGGTTGCAAAGGGTGCATGGTTC---GCACTAGGATACCCGTATGACTTCATCGTGGTGCCAGTGTGGATCCCG---TCGGCAATGCTTCTAGACCTCACGTACTGGGCGACAAGACGCAACAAGCACGCTGCCATCATCATTGGCGGAACGCTGGTTGGCCTCTCATTCCCGCTGTTCAACATGGTCAACCTGTTGCTCGTCAGAGACCCACTCGAGGTGGCCTTCAAGTATCCAAGACCGACGCTGCCAGCGTACATGACGCCTATAGAGCCTCAGGTAGGTAAGTTCTACAACTCGCCTGTCGCCCTGGGTTCAGGTGCTGGTGCAGTGCTAACGGTGCCCATTACTGCGTTGGGTGCGAAACTTAACACG
>AB625926
ACAACACACTACTTATTCATAGTAGTAGTTGCTGTTAACAGCACCTTACTTACTATCAATGCAGGAGACTACATTTTCTATAGTGATTGGGCTTGGACATCATTCGTAGTATTTTCGATATCACAATCGACTATGCTTGTGGTAGGTGCGATATACTATATGTTGTTCACAGGTGTTCCGGGAACAGCTACGTAT---TATGCGACAATCATGACAATTTACACTTGGGTGGCAAAAGGTGCATGGTTC---GCGTTGGGATATCCTTACGACTTCGTTGTAACACCAGTTTGGATACCT---TCGGCAATGCTCTTGGATCTCACGTATTGGGCCACAAGAAGAAATAAGCACGCAGCGATAATAATTGGCGGAACATTGGTCGGACTTTCATTGCCAGTATTCAACATGATCAATCTGTTGTTAGTGAGAGATCCATTGGAGATGGCATTTAAGTATCCGCGGCCTACATTGCCTCCGTATATGACGCCCATAGAGCCTCAGGTCGGAAAGTTCTACAACAGTCCCGTAGCATTAAGTTCAGGTGCAGGAGCAGTACTTAGTGTACCGATTGCTGCATTGGGAGCAAAGCTCAACACG
>AB625929
ACAACACACTACTTATTCATAGTAGTAGTTGCTGTTAACAGCACCTTACTTACTATCAATGCAGGAGACTACATTTTCTATAGTGATTGGGCTTGGACATCATTCGTAGTATTTTCGATATCACAATCAACTATGCTTGTGGTAGGTGCGATATACTATATGTTGTTCACAGGTGTTCCGGGAACAGCTACGTAT---TATGCGACAATCATGACAATTTACACTTGGGTGGCAAAAGGTGCATGGTTC---GCGTTGGGATATCCTTACGACTTCGTTGTAACACCAGTTTGGATACCT---TCGGCAACGCTCTTGGATCTCACGTATTGGGCCACAAGAAGAAATAAGCACGCAGCGATAATAATTGGCGGAACATTGGTCGGACTTTCATTGCCAATATTCAACATGATCAATCTGTTGTTAGTGAGAGATCCATTGGAGATGGCATTTAAGTATCCGCGGCCTACATTGCCTCCGTATATGACGCCCATAGAGCCTCAGGTCGGAAAGTTCTACAACAGTCCCGTAGCATTAGGTTCAGGTGCAGGAGCAGTACTTAGTGTACCGATTGCTGCATTAGGAGCAAAGCTCAACACG
>AB625931
ACAACACACTACTTATTCATAGTAGTAGTTGCTGTTAACAGCACCTTACTTACTATCAATGCAGGAGACTACATTTTCTATAGTGATTGGGCTTGGACATCATTCGTAGTATTTTCGATATCACAATCAACTATGCTTGTGGTAGGTGCGATATACTATATGTTGTTCACAGGTGTTCCGGGAACAGCTACGTAT---TATGCGACAATCATGACGATTTACACTTGGGTGGCAAAAGGTGCATGGTTC---GCGTTGGGATATCCTTACGACTTCGTTGTAACACCAGTTTGGATACCT---TCGGCAATGCTCTTGGATCTCACGTATTGGGCCACAAGAAGAAATAAGCACGCAGCGATAATAATTGGCGGAACATTGGTCGGACTTTCATTGCCAATATTCAACATGATCAATCTGTTGTTAGTGAGAGATCCATTGGAGATGGCATTTAAGTATCCGCGGCCTACATTGCCTCCGTATATGACGCCCATAGAGCCTCAGGTCGGAAAGTTCTACAACAGTCCCGTAGCATTAGGTTCAGGTGCAGGAGCAGTACTTAGTGTACCGATTGCTGCATTGGGAGCAAAGCTCAACACG
>AB625932
ACAACACACTACTTATTCATAGTAGTAGTTGCTGTTAACAGCACCTTACTTACTATCAATGCAGGAGACTACATTTTCTATAGTGATTGGGCTTGGACATCATTCGTAGTATTTTCGATATCACAATCAACTATGCTTGTGGTAGGTGCGATATACTATATGTTGTTCACAGGTGTTCCGGGAACAGCTACGTAT---TATGCGACAATCATGACAATTTACACTTGGGTGGCAGAAGGTGCATGGTTC---GCGTTGGGATATCCTTACGACTTCGTTGTAACACCAGTTTGGATACCT---TCGGCAATGCTCTTGGATCTCACGTATTGGGCCACAAGAAGAAATAAGCACGCAGCGATAATAATTGGCGGAACATTGGTCGGACTTTCATTGCCAATATTCAACATGTTCAATCTGTTGTTAGTGAGAGATCCATTGGAGATGGCATTTAAGTATCCGCGGCCTACATTGCCTCCGTATATGACGCCCATAGAGCCTCAGGTCGGAAAGTTCTACAACAGTCCCGTAGCATTAGGTTCAGGTGCAGGAGCAGTACTTAGTGTACCGATTGCTGCATTGGGAGCAAAGCTCAACACG
>AB625933
ACAACACACTACTTATTCATAGTAGTAGTTGCTGTTAACAGCACCTTACTTACTATCAATGCAGGAGACTACATTTTCTATAGTGATTGGGCTTGGACATCATTCGTAGTATTTTCGATATCACAATCAACTATGCTTGTGGTAGGTGCGATATACTATATGTTGTTCACAGGTGTTCCGGGAACAGCTACGTAT---TATGCAACAATCATGACAATTTACACTTGGGTGGCAAAAGGTGCATGGTTC---GCGTTGGGATATCCTTACGACTTCGTTGTAACACCAGTTTGGATACCT---TCGGCAATGCTCTTGGATCTCACGTATTGGGCCACAAGAAGAAATAAGCACGCAGCGATAATAATTGGCGGAACATTGGTCGGACTTTCATTGCCAATATTCAACATGATCAATCTGTTGTTAGTGAGAGATCCATTGGAGATGGCATTTAAGTATCCGCGGCCTACATTGCCTCCGTATATGACGCCCATAGAGCCTCAGGTCGGAAAGTTCTACAACAGTCCCGTAGCATTAGGTTCAGGTGCAGGAGCAGTACTTAGTGTACCGATTGCTGCATTGGGAGCAAAGCTCAACACG
>AB625934
ACAACGCACTACCTATTCATAGTAGTGGTTGCTGTCAACAGCACGCTGCTAACCATCAACGCAGGAGACTACATCTTCTACACAGACTGGATGTGGACATCCTTCGTGGTATTCTCGGTCTCGCAGTCGACTATGCTCGCTGTGGGTGCGGTATACTACATGTTGTTCACAGGCGTTCCAGGGACCGCAACATAC---TATGCAACAATCATGACCATCTACACATGGGTTGCAAAGGGTGCACGGTTC---GCACTAGGATACCCGTATGACTTCATCGTGGTGCCAGTGTGGATCCCG---TCGGCAATGCTTCTAGACCTCACGTACTGGGCGACAAGACGCAACAAGCACGCTGCCATCATAATTGGCGGAACGCTGGTCGGCCTCTCATTCCCGCTGTTCAACATGGTCAACCTGTTGCTCGTCAGAGACCCACTCGAGGTGGCCTTCAAGTATCCAAGACCGACGCTGCCAGCGTACATGACGCCTATAGAGCCTCAGGTAGGTAAGTTCTACAACTCGCCTGTCGCCCTGGGTTCAGGTGCTGGTGCAGTGCTAACGGTGCCCATTACTGCGTTGGGTGCGAAACTTAACACG
>AB625935
ACAACGCACTACCTATTCATAGTAGTCGTTGCTGTCAACAGCACGCTGCTAACCATCAACGCAGGAGACTACATCTTCTACACTGATTGGGAGTGGACATCCTTCGTGGTATTCTCGGTCTCGCAGTCGACTATGCTCGCTGTGGGTGCGATATACTACATGTTGTTCACAGGCGTTCCCGGGACTGCAACATAC---TATGCAACAATCATGACTATCTACACATGGGTTGCAAAGGGTGCATGGTTC---GCACTTGGATACCCCTACGACTTCATCGTGGTGCCAGTGTGGATTCCG---TCGGCAATGCTTCTAGACCTCACGTACTGGGCGACAAGACGCAACAAGCACGCTGCTATCATCATTGGCGGTACGCTGGTTGGCCTCTCATTCCCGCTGTTCAACATGGTCAACCTGTTGCTCGTCAGAGACCCACTCGAGGTGGCCTTCAAGTATCCAAGACCGACGCTGCCAGCGTACATGACGCCTATAGAGCCTCAGGTAGGTAAGTTCTACAACTCGCCTGTCGCCCTGGGTTCAGGTGCTGGTGCAGTGCTAACGGTGCCCATTGCTGCGTTGGGTGCGAAACTTAACACG
>AB625936
ACAACGCACTACCTATTCATAGTAGTCGTTGCTGTCAACAGCACGCTGCTAACCATCAACGCAGGAGACTACATCTTCTACACTGATTGGGAGTGGACATCCTTCGTGGTATTCTCGGTCTCGCAGTCGTCTATGCTCGCTGTGGGTGCGATATACTACATGTTGTTCACAGGCGTTCCCGGGACTGCAACATAC---TATGCAACAATCATGACTATCTACACATGGGTTGCAAAGGGTGCATGGTTC---GCACTTGGATACCCCTACGACTTCATCGTGGTGCCAGTGTGGATTCCG---TCGGCAATGCTTCTAGACCTCACGTACTGGGCGACAAGACGCAACAAGCACGCTGCTATCATCATTGGCGGTACGCTGGTTGGCCTCTCATTCCCGCTGTTCAACATGGTCAACCTGTTGCTCGTCAGAGACCCACTCGAGGTGGCCTTCAAGTACCCAAGACCGACGCTGCCAGCGTACATGACGCCTATAGAGCCTCAGGTAGGTAAGTTCTACAACTCGCCTGTCGCCCTGGGTTCAGGTGCTGGTGCAGTGCTAACGGTGCCCATTGCTGCGTTGGGTGCGAAACTTAACACG
>AB625937
ACAACGCACTACCTATTCATAGTAGTGGTTGCTGTCAACAGCACGCTGCTAACCATCAACGCAGGAGACTACATCTTCTACACAGACTGGATGTGGACATCCTTCGTGGTATTCTCGGTCTCGCAGTCGACTATGCTCGCTGTGGGTGCGGTATACTACATGTTGTTCACAGGCGTTCCAGGGACCGCAACATAC---TATGCAACAATCATGACCATCTACACATGGGTTGCAAAGGGTGCATGGTTC---GCACTAGGATACCCGTATGACTTCATCGTGGTGCCAGTGTGGATCCCG---TCGGCAATGCTTCTAGACCTCACGTACTGGGCGACAAGACGCAACAAGCACGCTGCCATCATAATTGGCGGAACGCTGGTTGGCCTCTCATTCCCGCTGTTCAACATGGTCAACCTGTTGCTCGTCAGAGACCCACTCGAGGTGGCCTTCAAGTATCCAAGACCGACGCTGCCAGCGTACATGACGCCTATAGAGCCTCAGGTAGGTAAGTTCTACAACTCGCCTGTCGCCCTGGGTTCAGGTGCTGGTGCAGTGCTAACGGTGCCCATTACTGCGTTGGGTGCGAAACTTAACACG
>AB625938
ACAACGCACTACCTATTCATAGTAGTGGTTGCTGTCAACAGCACGCTGCTAACCATCAACGCAGGAGACTACATCTTCTACACAGACTGGATGTGGACATCCTTCGCGGTATTCTCGGTCTCGCAGTCGACTATGCTCGCTGTGGGTGCGGTATACTACATGTTGTTCACAGGCGTTCCAGGGACCGCAACATAC---TATGCAACAATCATGACCATCTACACATGGGTTGCAAAGGGTGCATGGTTC---GCACTAGGATACCCGTATGACTTCATCGTGGTGCCAGTGTGGATCCCG---TCGGCAATGCTTCTAGACCTCACGTACTGGGCGACAAGACGCAACAAGCACGCTGCCATCATAATTGGCGGAACGCTGGTTGGCCTCTCATTCCCGCTGTTCAACATGGTCAACCTGTTGCTCGTCAGAGACCCACTCGAGGTGGCCTTCAAGTATCCAAGACCGACGCTGTCAGCGTACATGACGCCTATAGAGCCTCAGGTAGGTAAGTTCTACAACTCGCCTGTCGCCCTGGGTTCAGGTGCTGGTGCAGTGCTAACGGTGCCCATTACTGCGTTGGGTGCGAAACTTAACACG
>AB625940
ACAACGCACTACCTATTCATAGTAGTGGTTGCTGTCAACAGCACGCTGCTAACCATCAACGCAGGAGACTACATCTTCTACACAGACTGGATGTGGACATCCTTCGTGGTATTCTCGGTCTCGCAGTCGACTATGCTCGCTGTGGGTGCGGTATACTACATGTCGTTCACAGGCGTTCCAGGGACCGCAACATAC---TATGCAACAATCATGACCATCTACACATGGGTTGCAAAGGGTGCATGGTTC---GCACTAGGATACCCGTATGACTTCATCGTGGTGCCAGTGTGGATCCCG---TCGGCAATGCTTCTAGACCTCACGTACTGGGCGACAAGACGCAACAAGCACGCTGCCATCATAATTGGCGGAACGCTGGTTGGCCTCTCATTCCCGCTGTTCAACATGGTCAACCTGTTGCTCGTCAGAGACCCACTCGAGGTGGCCTTCAAGTATCCAAGACCGACGCTGCCAGCGTACATGACGCCTATAGAGCCTCAGGTAGGTAAGTTCTACAACTCGCCTGTCGCCCTGGGTTCAGGTGCTGGTGCAGTGCTAACGGTGCCCATTACTGCGTTGGGTGCGAAACTTAACACG
>AB625942
ACAACGCACTACCTATTCATAGTAGTGGTTGCTGTCAACAGCACGCTGCTAACCATCAACGCAGGAGACTACATCTTCTACACAGACTGGATGTGGACATCCTTCGTGGTATTCTCGGTCTCGCAGTCGACTATGCTCGCTGTGGGTGCGGTATACTACATGTTGTTCACAGGCGTTCCAGGGACCGCAACATAC---TATGCAACAATCATGACCATCTGCACATGGGTTGCAAAGGGTGCATGGTTC---GCACTAGGATACCCGTATGACTTCATCGTGGTGCCAGTGTGGATCCCG---TCGGCAATGCTTCTAGACCTCACGTACTGGGCGACAAGACGCAACAAGCACGCTGCCATCATAATTGGCGGAACGCTGGTTGGCCTCTCATTCCCGCTGTTCAACATGGTCAACCTGTTGCTCGTCAGAGACCCACTCGAGGTGGCCTTCAAGTATCCAAGACCGACGCTGCCAGCGTACATGACGCCTATAGAGCCTCAGGTAGGTAAGTTCTACAACTCGCCTGTCGCCCTGGGTTCAGGTGCTGGTGCAGTGCTAACGGTGCCCATTACTGCGTTGGGTGCGAAACTTAACACG
>AB625944
ACAACGCACTACCTATTCATAGTAGTCGTTGCTGTCAACAGCACGCTGCTAACCATCAACGCAGGAGACTACATCTTCTACACTGATTGGGAGTGGACATCCTTCGTGGTACTCTCGGTCTCGCAGTCGACTATGCTCGCTGTGGGTGCGATATACTACATGTTGTTCACAGGCGTTCCCGGGACTGCAACATAC---TATGCAACAATCATGACTATCTACACATGGGTTGCAAAGGGTGCATGGTTC---GCACTTGGATACCCCTACGACTTCATCGTGGTGCCAGTGTGGATTCCG---TCGGCAATGCTTCTAGACCTCACGTACTGGGCGACAAGACGCAACAAGCACGCTGCCATCATCATTGGCGGTACGCTGGTTGGCCTCTCATTCCCGCTGTTCAACATGGTCAACCTGTTGCTCGTCAGAGACCCACTCGAGGTGGCCTTCAAGTATCCAAGACCGACGCTGCCAGCGTACATGACGCCTATAGAGCCTCAGGTAGGTAAGTTCTACAACTCGCCTGTCGCCCTGGGTTCAGGTGCTGGTGCAGTGCTAACGGTGCCCATTGCTGCGTTGGGTGCGAAACTTAACACG
>AB625945
ACAACGCACTACCTATTCATAGTAGTGGTTGCTGTCAACAGCACGCTGCTAACCATCAACGCAGGAGACTACATCTTCTACACAGACTGGATGTGGACATCCTTCGTGGTATTCTCGGTCTCGCAGTCGACTATGCTCGCTGTGGGTGCGGTATACTACATGTTGTTCACAGGCGTTCCAGGGACCGCAACATAC---TATGCAACAATCATGACCATCTACACATGGGTTGCAAAGGGTGCATGGTTC---GCACTAGGATACCCGTATGACTTCATCGTGGTGCCAGTGTGGATCCCG---TCGGCAATGCTTCTAGACCTCACGTACTGGGCGACAAGACGCAACAAGCACGCTGCCATCATAATTGGCGGAACGCTGGTTGGCCTCTCATTCCCGCTGTTCAACATGGTCAACCTGTTGCTCGTCAGAGACCCACTCGAGGTGGCCTTCAAGTATCCAAGACCGACGCTGCCAGCGTACATGACACCTATAGAGCCTCAGGTAGGTAAGTTCTACAACTCGCCTGTCGCCCTGGGTTCAGGTGCTGGTGCAGTGCTAACGGTGCCCATTACTGCGTTGGGTGCGAAACTTAACACG
>AB625946
ACAACGCACTACCTATTCATAGTAGTGGTTGCTGTCAACAGCACGCTGCTAACCATCAACGCAGGAGACTACATCTTCTACACAGACTGGATGTGGACATCCTTCGTGGTATTCTCGGTCTCGCAGTCGACTATGCTCGCTGTGGGTGCGGTATACTACATGTTGTTCACAGGCGTTCCAGGGACCGCAACATAC---TATGCAACAATCATGACCATCTACACATGGGTTGCAAAGGGTGCATGGTTC---GCACTAGGATACCCGTATGACTTCATCGTGGTGCCAGTGTGGATCCCG---TCGGCAATGCTTCTAGACCTCACGTACTGGGCGACAAGACGCAACAAGCACGCTGCCATCATCATTGGCGGAACGCTGGTTGGCCTCTCATTCCCGCTGTTCAACATGGTCAACCTGTTGCTCGTCAGAGACCCACTCGAGGTGGCCTTCAAGTATCCAAGACCGACGCTGCCAGCGTACATGACGCCTATAGAGCCTCAGGTAGGTAAGTTCTACAACTCGCCTGTCGCCCTGGGTTCAGGTGCTGGTGCAGTGCTAACGGTGCCCATTACTGCGTTGGGTGCGAAACTTAACACG
>AB625947
ACAACGCACTACCTATTCATAGTAGTGGTTGCTGTCAACAGCACGCTGCTAACCATCAACGCAGGAGACTACATCTTCTACACAGACTGGATGTGGACATCCTTCGTGGTATTCTCGGTCTCGCAGTCGACTATGCTCGCTGTGGGTGCGGTATACTACATGTTGTTCACAGGCGTTCCAGGGACCGCAACATAC---TATGCAACAATCATGACCATCTACACATGGGTTGCAAAGGGTGCATGGTTC---GCACTAGGATACCCGTATGACTTCATCGTGGTGCCAGTGTGGATCCCG---TCGGCAATGCCTCTAGACCTCACGTACTGGGCGACAAGACGCAACAAGCACGCTGCCATCATCATTGGCGGAACGCTGGTTGGCCTCTCATTCCCGCTGTTCAACATGGTCAACCTGTTGCTCGTCAGAGACCCACTCGAGGTGGCCTTCAAGTATCCAAGACCGACGCTGCCAGCGTACATGACGCCTATAGAGCCTCAGGTAGGTAAGTTCTACAACTCGCCTGTCGCCCTGGGTTCAGGTGCTGGTGCAGTGCTAACGGTGCCCATTACTGCGTTGGGTGCGAAACTTAACACG
>AB625948
ACAACGCACTACCTATTCATAGTAGTCGTTGCTGTCAACAGCACGCTGCTAACCATCAACGCAGGAGACTACATCTTCTACACTGATTGGGAGTGGACATCCTTCGTGGTATTCTCGGTCTCGCAGTCGACTATGCTCGCTGTGGGTGCGATATACTACATGTTGTTCACAGGCGTTCCCGGGACTGCAACATAC---TATGCAACAATCATGACCATCTACACATGGGTTGCAAAGGGTGCATGGTTC---GCACTTGGATACCCCTACGACTTCATCGTGGTGCCAGTGTGGATTCCG---TCGGCAATGCTTCTAGACCTCACGTACTGGGCGACAAGACGCAACAAGCACGCTGCTATCATCATTGGCGGTACGCTGATTGGCCTCTCATTCCCGCTGTTCAACATGGTCAACCTGTTGCTCGTCAGAGACCCACTCGAGGTGGCCTTCAAGTATCCAAGACCGACGCTGCCAGCGTACATGACGCCTATAGAGCCTCAGGTAGGTAAGTTCTACAACTCGCCTGTCGCCCTGGGTTCAGGTGCTGGTGCAGTGCTAACGGTGCCCATTGCTGCGTTGGGTGCGAAACTTAACACG
>AB625953
ACAACGCACTACCTATTCATAGTAGTCGTTGCTGTCAACAGCACGCTGCTAACCATCAACGCAGGAGACTACATCTTCTACACTGATTGGGAGTGGACATCCTTCGTGGTATTCTCGGTCTCGCAGTCGACTATGCTCGCTGTGGGTGCGATATACTACATGTTGTTCACAGGCGTTCCCGGGACTGCAACATAC---TATGCAACAATCATGACCATCTACACATGGGTTGCAAAGGGTGCATGGTTC---GCACTTGGATACCCCTACGACTTCATCGTGGTGCCAGTGTGGATTCCG---TCGGCAATGCTTCTAGACCTCACGTACTGGGCGACAAGACGCAACAAGCACGCTGCTATCATCATTGGAGGTACGCTGGTTGGCCTCTCATTCCCGCTGTTCAACATGGTCAACCTGTTGCTCGTCAGAGACCCACTCGAGGTGGCCTTCAAGTATCCAAGACCGACGCTGCCAGCGTACATGACGCCTATAGAGCCTCAGGTAGGTAAGTTCTACAACTCGCCTGTCGCCCTGGGTTCAGGTGCTGGTGCAGTGCTAACGGTGCCCATTGCTGCGTTGGGTGCGAAACTTAACACG
>AB625954
ACAACGCACTACCTATTCATAGTAGTGGTTGCTGTCAACAGCACGCTGCTAACCATCAACGCAGGAGACTACATCTTCTACACAGACTGGATGTGGACATCCTTCGTGGTATTCTCGGTCTCGCAGTCGACTATGCTCGCTGTGGGTGCGGTATACTACATGTTGTTCACAGGCGTTCCAGGGACCGCAACATAC---TATGCAACAATCATGACCATCTACACATGGGTTGCAAAGGGTGCATGGTTC---GCACTAGGATACCCGTATGACTTCATCGTGGTGCCAGTGTGGATCCCG---TCGGCAATGCTTCTAGACCTCACGTACTGGGCGACAAGACGCAACAAGCACGCTGCCATCATAATTGGCGGAACGCTGGTTGGCCTCTCATTCCCGCTGTTCAACACGGTCAACCTGTTGCTCGTCAGAGACCCACTCGAGGTGGCCTTCAAGTATCCAAGACCGACGCTGCCAGCGTACATGACGCCTATAGAGCCTCAGGTAGGTAAGTTCTACAACTCGCCTGTCGCCCTGGGTTCAGGTGCTGGTGCAGTGCTAACGGTGCCCATTACTGCGTTGGGTGCGAAACTTAACACG
>AB625955
ACAACGCACTACCTATTCATAGTAGTGGTTGCTGTCAACAGCACGCTGCTAACCCTCAACGCAGGAGACTACATCTTCTACACAGACTGGATGTGGACATCCTTCGTGGTATTCTCGGTCTCGCAGTCGACTATGCTCGCTGTGGGTGCGGTATACTACATGTTGTTCACAGGCGTTCCAGGGACCGCAACATAC---TATGCAACAATCATGACCATCTACACATGGGTTGCAAAGGGTGCATGGTTC---GCACTAGGATACCCGTATGACTTCATCGTGGTGCCAGTGTGGATCCCG---TCGGCAATGCTTCTAGACCTCACGTACTGGGCGACAAGACGCAACAAGCACGCTGCCATCATAATTGGCGGAACGCTGGTTGGCCTCTCATTCCCGCTGTTCAACATGGTCAACCTGTTGCTCGTCAGAGACCCACTCGAGGTGGCCTTCAAGTATCCAAGACCGACGCTGCCAGCGTACATGACGCCTATAGAGCCTCAGGTAGGTAAGTTCTACAACTCGCCTGTCGCCCTGGGTTCAGGTGCTGGTGCAGTGCTAACGGTGCCCATTACTGCGTTGGGTGCGAAACTTAACACG
>AB645407
ACAACGCACTATCTGTTCATTGTTGTAGTTGCTGTCAACAGCACACTTCTGACTATTAATGCAGGCGACTATATCTTCTACACTGACTGGGCATGGACTTCATTCGTGGTATTTTCTATCGCTCAATCGACAATGCCTGTGGCGGGGGCAATATACTATATGCTGTTTACGGGCGTGCCAGGTACGGCTACTTAT---TACGCAACCATAATGACGATATATACGTGGGTTGCAAAAGGCGCCTGGTTT---GCATTAGGCTACCCATACGACTTCGTTACAGTACCTGTCTGGATACCT---TCGGCAATGTTATTGGACCTGACTTATTGGGCGACGAGAAGGAATAAACACGCTGCAATTATAATAGGTGGAACGCTGGTAGGTTTATCTCTTCCGATGTTCAACATGATAAATCTCCTGTTGATCAGAGATCCCTTGGAAGTAGCCTTCAAGTATCCGCGTCCGACATTACCGCCATACATGACTCCCATAGAACCTCAGGTCGGTAAGTTTTACAACAGTCCTGTTGCCTTAGGAGCAGGTGCAGGAGCAGTGCTATCCGTGCCAATTGCGGCATTGGGTGCTAAACTAAACACG
>AB645413
ACAACGCACTATCTATTCATTGTAGTAGTTGCTGTAAATAGCACACTACTGACTATTAATGCTGGAGACTATATCTTCTACACTGATTGGGCATGGACGTCATTCGTCGTATTCTCTATCGCTCAATCTACAATGCTTGTGGTGGGGGCAATATACTATATGCTGTTTACAGGCGTGCCGGGTACCGCTACTTAT---TATGCAACCATTATGACGATATATACATGGGTTGCAAAAGGTGCCTGGTTT---GCATTAGGCTACCCATACGACTTCGTTACAGTACCTGTCTGGATACCT---TCGGCAATGTTATTAGACCTGACTTATTGGGCGACTAGAAGGAATAAGCATGCTGCTATAATAATTGGCGGAACGCTAGTAGGTCTATCTCTTCCAATGTTCAATATGATCAACCTTTTATTGATAAGGGATCCATTGGAGGTGGCCTTCAAGTATCCGCGTCCGACATTACCGCCATACATGACTCCCATTGAACCTCAGGTAGGTAAGTTTTACAACAGTCCTGTAGCCTTAGGAGCAGGCGCAGGAGCAGTGCTATCAGTACCAATTGCGGCTTTGGGTGCTAAACTTAACACG
>AB645415
ACAACCCACTATCTGTTCATTGTTGTAGTTGCTGTTAATAGCACGCTGCTGACCATAAATGCAGGGGACTACATCTTCTACACCGACTGGGCGTGGACATCCTTTGTAGTATTTTCGATCGCGCAATCGACTATGCTTGCAGTAGGAGCGGTCTATTACTCGCTCTTTACAGGAGTTCCTGGAACAGCGACGTAT---TATGCGACCATAATGACTATCTACACATGGGTTGCAAAAGGTGCGTGGTTT---GCGTTAGGATACCCATACGACTTCGTTACGGTACCAGTATGGATACCT---TCAGCAATGTTGTTGGACCTTACTTACTGGGCTACACGCAGGAATAAACACATGCTAATACTCGTTGGCGGCACTTTGGCTGGCCTGTCACTTCCGTTATTCAACATGATCAACCTATTGCTGGTGCGAGATCCATTGCAAATAGCGTTCCAGTATCCTAGACCAACATTGCCACCCTATATGACACCAATTGAACCTCAGGTCGGAAAGTTCTATAACAGTCCCGTCGCGTTGGGTTCGGGAGCTTCAGCAGTGTTAACTGTGCCGATAGCAGCCTTAGGTGCTAAACTAAATACG
>AB645417
ACTACACACTATCTATTCATAGTTGTAGTTGCTGTAAATAGTACATTATTGACAATCAACGCAGGGGACTACATATTCTATACTGATTGGGCGTGGACCTCATTCGTAGTATTCTCAATATCCCAATCAACTATGCTTGTAGTTGGTGCAATCTATTACATGCTATTCACCGGTGTACCAGGGACTGCAACATAT---TACGCAACAATCACGACTATCTATACATTCGTAGCCAAAGGAGCTTGGTTT---GCGCTAGGATATCCATTAGACTTCATCGCCGTACCTGTTTGGATACCT---TCAGCTATGCTGTTAGATTTGACATATTGGGCAACAAGAAGGAATAAACATGCTGCCATTATAATTGGCGGAACATTGGTTGGACTTTCACTGCCAATATTTAATATGATCAATCTACTGCTGATCAGAGATCCTCTAGAGATGGCATTCAAATATCCTCGTCCGACATTGCCTCCATACATGACACCAATTGAGCCTCAGGTCGGTAAGTTCTACAATAGTCCCGTCGCGCTAGGATCGGGAGCAGGAGCTGTACTAAGTGTTCCAATAGCTGCACTAGGTGCTAAACTTAATACC
>AB645418
ACGACACACTACTTGTTTATAGTAGTAGTTGCTGTTAATAGCACCTTACTTACTATCAACGCGGGAGACTATATTTTCTACACTGACTGGGCGTGGACATCCTTTGTAGTATTCTCAATATCACAATCTACTATGCTTGTGGTGGGAGCAATCTACTATATGTTGCTCACAGGTGTTCCAGGAACTGCTGCATAT---TATGCGACTATCATGACAATCTACACTTGGGTGGCTAAGGGTGCATGGTTT---GCTTTGGGATATCCGTACGACTTCGTCGTTACGCCAGTTTGGATACCT---TCAGCTATGCTCTTGGACCTTACTTACTGGGCCACTAGGAGAAACAAACACGCGGCAATAATTATAGGAGGAACCTTAGTTGGACTTTCGTTACCTATCTTCAACATGATTAATTTGCTGTTAGTCAGAGATCCATTGGAGATGGCATTCAAATATCCAAGACCAACACTACCTCCGTATATGACCCCGATCGAGCCCCAGGTAGGTAAGTTCTATAATAGTCCCGTAGCATTAGGTTCAGGTGCAGGAGCGGTACTAAGCGTTCCTATAGCTGCACTAGGCGCGAAGCTCAACACT
>AB645419
TGTACTCACTACTTATTCATAGTAGTAGTCGCAGTCAATTCAACTCTGCTTACAATTAATGCAGGTGACTATATCTTCTACACAGATTGGGCTTGGACATCCTTTGTAGTATTTTCCATCTCACAAACTTTGATGCTTTGTGTTGGTGCAACATATTACCTAACATTTACAGGAGTTCCAGGAACAGCAACATAC---TACGCGTTAATCATGACAGTGTATACGTGGGTAGCAAAAGGTGCATGGTTT---GCACTCGGATATCCATATGACTTCATTGTAACACCAGTGTGGATTCCA---TCAGCAATACTGTTGGACTTGGCATATTGGGCGACAAAGAAGAACAAGCACTCTCTGATACTGTTTGGCGGAGTATTGTGTGGAATGTCGTTACCATTGTTTAACATGGTAAACCTGATAACCGTAGCAGATCCATTGGAGACTGCATTCAAGTATCCAAGACCTACGTTGCCACCATACATGACACCGATAGAGCCGCAGGTCGGCAAGTTCTATAATAGCCCAGTTGCGCTTGGCGCAGGTGCTGGAGCTGTGCTGTCGGTAACGTTTACGGCGTTGGGATGTAAACTGACTACG
>AB645420
ACAACGCATTATCTGTTCATAGTAGTAGTTGCTGTGAATAGCACTCTGCTGACAATTAATGCAGGAGACTACATCTTCTACACTGACTGGGCTTGGACGTCGTTTGTAGTATTTTCGATATCACAATCGACAATGCTTGCAGTAGGAGCAATTTACTACATGCTCTTTACAGGAGTTCCAGGTACAGCGACATAT---TACGCAACCATTATGACAATTTATACATGGGTTGCAAAAGGAGCTTGGTTT---GCATTAGGATACCCGTATGACTTCATCGCAGTACCAGTATGGATACCT---TCAGCAATGTTGTTAGACCTTACGTATTGGGCCACGAGGCGCAATAAGCACGCCGCTATACTTATCGGCGGAACTTTGATCGGTCTCTCAATCCCACTCTTCAACATGATAAACTTACTGCTGGTAAGAGATCCCCTGGAAGTAGCATTCAAGTATCCTCGACCGACATTGCCACCTTACATGACGCCTATAGAACCTCAGGTCGGTAAGTTCTACAACAGTCCCGTAGCCTTGGGAGCTGGCGCTGGGGCAGTGCTAACTGTGCCTATAGCAGCGTTAGGTGCGAAACTAAACACG
>AB645421
TGTACTCACTACTTATTCATAGTAGTGGTAGCCGTCAATTCAACTCTGCTTACAATTAATGCAGGTGACTATATCTTCTACACCGATTGGGCTTGGACATCCTTTGTAGTATTTTCCATCTCACAAACTTTGATGCTTTGTGTAGGTGCAACGTATTACCTAACATTTACAGGAGTTCCAGGTACCGCAACATAC---TACGCGTTAATCATGACAGTGTATACATGGGTAGCAAAAGGTGCATGGTTT---GCACTAGGATATCCATATGACTTCATTGTAACACCAGTGTGGATACCA---TCAGCAATGCTGTTGGACTTGGCATACTGGGCGACAAAGAAGAACAAGCACTCTCTGATACTGTTTGGCGGAGTATTGTGTGGAATGTCATTACCATTGTTTAACATGGTAAACCTGATTACAGTAGCAGATCCATTGGAGACTGCATTCAAGTATCCAAGACCTACGTTGCCTCCATATATGACACCGATAGAACCGCAGGTAGGAAAGTTCTATAATAGTCCAGTTGCGCTTGGCGCAGGTGCTGGAGCTGTGCTGTCGGTAACGTTTACGGCGTTGGGATGTAAACTGACTACG
>AB645422
ACTACGCACTATTTGTTTATAGTGGTCGTAGCTGTAAACAGTACACTGCTGACAATTAACGCTGGAGACTACATTTTCTATACTGACTGGGCGTGGACATCATTTGTAGTATTTTCGATTTCTCAATCAACAATGCTTGTTGTTGGAGCCATTTACTACATGTTGTTTACTGGTGTACCAGGTACTGCAACTTAT---TATGCGACAATCATGACAATATACACTTGGGTAGCAAAAGGAGCTTGGTTT---GCTTTGGGTTATCCATATGACTTTGTTGCGGTCCCAGTGTGGATACCA---TCGGCAATGTTGCTAGATTTGACGTATTGGGCAACAAGAAGGAACAAACACGCCGCAATAATTATTGGTGGGACGTTGGTAGGTCTATCGCTACCGATGTTCAACATGATAAACCTTCTGCTGGTGAGAGATCCATTGGAGATGGCATTCAAGTATCCCAGACCAACACTGCCTCCATATATGACGCCTATAGAACCTCAGGTCGGTAAGTTCTACAATAGTCCTGTAGCTTTGGGCTCAGGAGCAGGAGCAGTACTTAGCGTTCCTATCGCAGCACTCGGGGCGAAACTCAACACT
>AB645426
ACAACCCACTATCTGTTCATTGTTGTAGTTGCTGTCAATAGCACGCTACTGACAATTAATGCAGGAGACTATATCTTCTACACCGACTGGGCTTGGACATCCTTTGTAATATTTTCGATTTCACAATCGACTATGCTTGCAGTAGGAGCTGTCTATTACTTGCTCTTTACAGGAGTTCCAGGAACAGCCACGTAT---TATGCAACCATAATGACTATCTATACATGGGTTGCAAAAGGTGCGTGGTTT---GCATTAGGATACCCATATGACTTCGTAGCAGTACCAGTATGGATACCT---TCAGCCATGTTGTTGGACCTTACGTATTGGGCTACGCGGCGCAATAAGCACATGCTAATACTTGTCGGCGGTACCTTGGTTGGTCTATCACTTCCGTTATTCAACATGGTCAACCTGCTGCTAGTGCGAGATCCGTTGGAAGTCGCATTCAAGTATCCTAGACCCACATTGCCACCGTATATGACGCCAATTGAGCCTCAGGTCGGAAAGTTCTACAATAGTCCCGTAGCCTTAGGAGCAGGCGCTTCAGCAGTGCTAACTGTACCTATTGCAGCATTGGGTGCTAAACTGAACACG
>AB645427
ACAACGCACTATCTATTCATTGTTGTAGTTGCTGTCAACAGCACACTTCTGACTATTAATGCAGGCGACTATATTTTCTACACTGATTGGGCTTGGACTTCATTTGTAGTATTTTCAATTTCGCAATCTACAATGTTGGTTGTGGGAGCAATATACTACATGCTCTTTACTGGAGTCCCTGGAACGGCGACATAT---TATGCTACAATCATGACAATATATACCTGGGTTGCGAAGGGTGCATGGTTT---GCATTAGGATACCCCTATGACTTTGTCACAGTGCCAGTTTGGATACCT---TCAGCAATGCTATTGGACTTAACGTATTGGGCAACACGCCGCAACAAACATGCCGCAATAATTATCGGAGGAACACTCGTTGGGCTGTCGCTGCCGTTGTTTAATATGATAAACCTTTTGTTGATAAGGGATCCTCTGGAGATGGCATTCAAGTATCCAAGACCTACTCTTCCCCCCTATATGACTCCCATTGAACCTCAGGTAGGAAAGTTCTACAATAGTCCTGTTGCGTTAGGTTCCGGTGCAGGAGCGGTGCTGAGCGTGCCTATAGCAGCTTTAGGTGCTAAATTGAATACA
>AB645431
ACAACGCACTATCTGTTTATAGTAGTAGTTGCTGTAAACAGCACACTATTGACTATTAATGCTGGAGACTATATATTCTACACTGATTGGGCATGGACGTCATTCGTAGTATTCTCTATCTCTCAATCGACAATGCTTGTGGTAGGGGCAATATACTATATGCTATTTACAGGAGTGCCGGGTACGGCTACTTAT---TATGCAACCATTATGACGATATATACGTGGGTTGCAAAGGGCGCCTGGTTT---GCATTAGGATACCCATACGACTTCGTTACAGTACCGGTTTGGATACCT---TCAGCAATGTTATTAGACCTGACATATTGGGCAACGAGAAGGAATAAACACGCCGCTATAATCATAGGCGGGACACTCGTAGGTTTGTCTCTTCCAATGTTCAATATGATCAACCTCCTACTGATTAGAGATCCACTAGAGGTAGCTTTCAAGTATCCTCGTCCAACACTACCGCCGTACATGACTCCCATCGAGCCTCAGGTCGGGAAGTTCTACAACAGTCCCGTAGCCTTAGGAGCAGGCGCAGGAGCAGTGCTATCAGTGCCAATTGCAGCATTGGGTGCTAAACTAAACACG
>AB645433
ACAACGCACTATCTATTCATAGTGGTCGTTGCTGTTAACAGTACATTATTGACTATCAATGCTGGTGACTATATCTTCTATACTGATTGGGCGTGGACTTCATTTGTAGTATTTTCTATTTCACAATCTACTATGCTTGTGGTAGGAGCGATTTATTATATGCTCTTCACAGGAGTTCCAGGTACAGCTACGTAT---TACGCAACAATTATGACAATATATACTTGGGTTGCAAAAGGTGCATGGTTT---GCTTTAGGATATCCGTATGACTTTGTAGTAGTACCAGTTTGGATACCT---TCGGCAATGTTATTAGACCTATCATATTGGGCTACACGACGAAACAAGCATGCAGCCATTCTAATAGGTGGAACACTGGTTGGAATGTCATTGCCTGTATTCAATATGATAAACCTGTTGCTAGTTAGGGATCCGCTAGAAATGGCATTCAAATATCCTAGACCTACATTACCCCCGTATATGACGCCTATAGAACCTCAGGTCGGTAAGTTCTACAATAGTCCTGTAGCCTTAGGAGCAGGTGCAGGTGCAGTGCTTTATGTGCCAATAGCAGCACTAGGCGCGAAGTTGAATACT
>AB645434
TCAACACACTACTTATTCATAGTAGTAATTGCTGTTAACAGCACCTTACTTACTATCAATGCAGGAGACTACATTTTCTACAGTGATTGGGCTTGGACATCATTCGTAGTATTCTCAATATCACAATCAACTATGCTTGTGGTAGGTGCGATTTACTATATGTTGTTCACTGGTGTTCCAGGAACAGCTACGTAT---TACGCGACAATCATGACAATTTATACCTGGGTGGCAAAAGGTGCATGGTTC---GCGTTGGGATATCCTTATGACTTCGTTGTGACACCCGTCTGGATACCT---TCGGCAATGCTCTTGGATCTCATGTATTGGGCCACAAGAAGAAATAAGCACGCAGCGATAATAATTGGCGGAACATTGGTCGGACTTTCATTGCCAATATTCAACATGATCAATCTGTTGCTAGTTAGAGATCCATTGGAGATGGCATTCAAGTATCCGCGGCCTACATTGCCTCCGTATATGACGCCCATAGAGCCTCAGGTCGGAAAGTTCTACAACAGTCCCGTAGCATTAGGTTCAGGTGCAGGAGCAGTACTAAGTGTGCCAATTGCTGCACTGGGAGCAAAGCTCAACACG
>AB645435
ACAACTCACTATCTGTTCATAGTCGTAGTCGCTGTAAATAGTACATTGCTGACGATTAACGCGGGAGATTACATATTCTACACGGACTGGGCCTGGACATCATTTGTAGTATTTTCCACCTCACAATCTACCATGCTTGTTGTTGGGGCGATTTACTACATGCTCTTTACAGGAGTTCCAGGAACTGCCACCTAC---TATGCAACCATCATGACAATCTATACGTGGGTTGCCAAAGGCGCATGGTTT---GCATTAGGATACCCATATGATTTCATCGCGGTGCCCGTATGGATACCC---TCTGCAATGTTATTAGACCTCACGTACTGGGCTACTAGACGTAACAAACACGCTGCAATTATTATTGGCGGAACACTGGTAGGTTTGTCACTCCCTCTGTTCAACATGATAAACTTGCTTCTGATCCGAGATCCGCTTGAGATGGCGTTCAAGTATCCTAGACCGACCTTGCCTCCGTATATGACGCCAATTGAACCTCAGGTCGGTAAGTTCTACAATAGTCCGGTTGCCCTAGGATCGGGAGCTGGGGCAGTGCTGAGTGTGCCTATTGCGGCATTGGGTGCCAAACTCAACACG
>AB645437
TGTACTCACTACTTATTCATAGTAGTAGTTGCAGTTAACTCCACTTTGTTAACGATTAACTCTGGTGACTATATCTTCTATACTGATTGGGCCTGGACATCATTTGTAGTATTTTCCATTGCCAACACTTTGATGACTGTTGTTGGTGCTGTGTATTATCTTACATTTACTGGTGTGCCTGGTACTGCATCGTAT---TACGGTCTGATTATGCAGGTCTATACATGGGTCGCAAAAGTTGCATGGTTT---GCACTTGGTTACCCGGTGGATTTCATCGTTCATCCGATGTGGATTCCA---TCTTGTATGTTACTGGACTTGGCATATTGGGCGACGAAGAAGAATAAGCACTCGCTGATATTCTTTGGCGGAGTTTTAGTTGGAATGTCAATGCCACTGTTCAATATGGTACAGTTGATGTTGATAGCAGATCCGCTAGAAACTGCATTCAAATACCCGAGACCAACATTGCCTCCATACATGACGCCGATAGAGCCGCAGGTAGGTAAGTTCTACAATAGCCCAGTAGCTCTGGGAGCGGGAGCTGGATCGGTACTAGCATGTACATTTGCGGCATTAGGCTGTAAGCTTAATACG
>AB645438
ACAACGCACTATCTGTTCATTGTTGTAGTTGCTGTAAACAGCACGCTTCTGACTATTAATGCAGGCGACTATATTTTCTACACTGATTGGGCTTGGACTTCGTTTGTAGTATTTTCAGTTTCGCAGTCTACTATGTTAGTTGTGGGAGCAATATACTACATGCTCTTTACTGGAGTCCCTGGAACGGCGACATAT---TATGCTACCATCATGACAATATATACCTGGGTTGCGAAGGGTGCATGGTTT---GCATTAGGATATCCATATGACTTTATTGCAGTGCCAGTTTGGATACCT---TCAGCAATGCTATTGGACTTAACGTATTGGGCAACACGCCGCAACAAACATGCCGCAATAATTATCGGAGGAACGCTCGTTGGACTATCGCTGCCGTTGTTCAATATGATAAACCTTCTGTTGGTAAGGGATCCACTGGAAATGGCATTCAAGTATCCAAGGCCTACTCTTCCTCCTTATATGACTCCCATTGAACCTCAGGTAGGAAAGTTCTACAATAGTCCTGTTGCGTTAGGCTCCGGTGCAGGAGCGGTGCTGAGTGTGCCTATAGCAGCTTTAGGTGCCAAGTTGAATACA
>AB645439
ACAACACACTATCTGTTCATAGTTGTAGTTGCCGTAAATAGTACTCTGCTGACTATTAACGCAGGAGACTACATCTTCTATACTGACTGGGCTTGGACTTCATTTGTCGTATTTTCGATTTCACAATCGACTATGCTTGCGGTAGGAGCTATCTATTATATGCTCTTTACAGGGGTTCCAGGAACCGCTACATAC---TATGCAACCATTATGACAATCTATACGTGGGTTGCTAAGGGTGCATGGTTT---GCATTAGGGTACCCATATGATTTCGTTACGACACCAGTATGGATACCA---TCAGCAATGTTGTTAGACCTTACGTATTGGGCTACTAGACGCAATAAGCATGCTGCCATAATTATTGGCGGAACCTTGATTGGTCTATCGCTCCCAATGTTCAACATGATAAACCTATTGCTGGTAAGGGATCCTCTTGAGGTCGCGTTCAAGTATCCAAGACCTACACTTCCTCCCTATATGACACCTATAGAGCCTCAGGTCGGTAAATTCTACAACAGTCCTGTAGCATTAGGTTCAGGTGCAGGCGCGGTGCTAACTGTCCCTATAGCAGCGCTAGGTGCAAAACTGAACACG
>AB645440
TGTACACACTACTTATTCATAGTAGTTGTTGCAGTTAACTCTACTTTGTTAACAATTAATGCAGGAGACTACATCTTCTACACTGACTGGGCTTGGACTTCGTACACGGTATTTTCAATATCGCAAACGTTGATGCTAATTGTAGGTGCTACATATTATCTTACATTTACAGGCGTTCCAGGCACAGCAACGTAC---TACGCTCTAATTATGACAGTATACACATGGGTAGCAAAAGCCGCATGGTTT---TCGCTAGGATACCCATATGACTTCATTGTAACTCCAATTTGGCTTCCA---TCAGCAATGCTGTTGGATTTGGTCTACTGGGCAACAAAGAAGAACAAGCACTCCTTGATACTGTTCGGCGGCGTACTAGTAGGAATGTCATTACCATTATTCAACATGGTAAACCTGATAACAGTAGCAGACCCACTAGAAACGGCATTCAAATATCCAAGACCGACATTGCCACCATATATGACACCAATCGAACCGCAAGTCGGCAAATTCTATAACAGCCCAGTTGCTCTCGGTGCAGGTGCAGGTGCAGTATTGGCATGTACATTTGCAGCTTTAGGTTGTAAATTGAACACT
>AB645441
ACAACGCACTATCTATTCATAGTAGTCGTTGCTGTTAACAGTACATTATTGACTATCAATGCAGGTGACTATATCTTTTATACTGATTGGGCTTGGACTTCATTTGTAGTATTTTCTATTTCACAATCTACTATGCTTGTGGTAGGAGCGATTTATTATATGCTCTTCACAGGAGTTCCAGGTACAGCTACATAT---TATGCAACAATTATGACGATATATACATGGGTTGCAAAAGGTGCATGGTTT---GCTTTAGGATATCCATATGACTTTATAGTAGTTCCAGTCTGGATACCT---TCCGCAATGTTATTAGATCTATCATATTGGGCTACAAGGAGAAATAAACATGCAGCCATTCTAATAGGTGGAACACTAGTTGGAATGTCATTGCCTGTATTCAATATGATAAACCTATTGCTAATCAAGGATCCACTAGAAATGGCGTTCAAATATCCTAGACCTACGCTACCCCCGTATATGACCCCTATAGAGCCTCAAGTCGGTAAGTTTTACAATAGCCCTGTAGCTTTAGGTGCAGGAGCCGGTGCAGTACTTAGTGTGCCAATAGCAGCACTAGGTGCTAAGTTAAACACT
>AB645442
TGTACTCACTACTTATTCATAGTAGTAGTTGCAGTTAACTCAACACTGTTAACAATTAACGCAGGAGACTACATTTTCTATACCGACTGGGCTTGGACTTCGTTTACGGTATTTTCTATATCGCAAACGTTGATGCTTGTAGTAGGTGCAGTATATTACCTAACATTTACAGGTGTTCCAGGAACAGCGACGTAT---TACGCCCTCATTATGACAGTATACACATGGGTAGCTAAAGGTGCATGGTTT---GCACTTGGATATCCGTATGACTTCATTGTCACACCAATATGGTTACCA---TCAGCAATGTTACTTGATTTGGCCTATTGGGCAACAAAGAAGAACAAACATTCGTTGATACTGTTTGGCGGAGTACTGGTAGGAATGTCGTTACCGATGTTTAACATGATAAACCTGATAACAGTCGCAGACCCACTAGAAACGGCCTTCAAATATCCAAGACCAACATTACCACCATACATGACGCCGATAGAACCGCAGGTAGGAAAGTTCTATAACAGTCCTGTTGCTTTAGGTGCTGGTGCTGGTTCGGTATTGGGAGTAACGTTTACAGCACTTGGTTGTAAACTAAACACC
>AB645443
ACAACGCACTATCTGTTCATAGTCGTAGTTGCCGTAAATAGTACATTACTGACGATCAATGCGGGAGATTACATATTCTACACGGACTGGGCCTGGACGTCATTTGTAGTATTTTCCATCTCACAATCTACTATGCTTGTTGTTGGAGCGACTTACTACATGCTTTTCACAGGAGTTCCAGGAACCGCAACCTAT---TATGCAACCATAATGACAATATACACCTGGGTGGCCAAAGGTGCATGGTTT---GCGTTAGGATACCCATATGACTTCATAGCTGTCCCCGTATGGATACCC---TCGGCGATGTTATTAGATCTCACGTACTGGGCCACTAGACGCAACAAACACGCTGCAATTATCATCGGTGGAACTTTGGTGGGTTTGTCGCTGCCTCTGTTCAACATGATAAACTTGCTTTTGGTCAGAGATCCCCTTGAGATGGCATTTAAATATCCAAGACCGACATTGCCTCCATACATGACTCCAATTGAACCTCAGGTCGGAAAGTTCTACAATAGTCCTGTTGCCTTGGGGTCGGGTTCGGCAGCTGTGCTGAGTGTGCCGATTGCGGCATTGGGTGCCAAGCTGAACACG
>AB645444
TGTACACACTACTTATTCATAGTAGTAGTTGCAGTTAACTCAACATTGTTAACAATTAATGCAGGTGACTATATCTTCTACACTGACTGGGCTTGGACTTCGTACACGGTATTTTCAATATCGCAAACGTTGATGCTAATTGTAGGTGCTACATACTATCTTACATTTACAAGCGTTCCAGGCACAGCGACGTAC---TACGCTCTAATTATGACAGTATACACATGGGTAGCAAAAGCCGCATGGTTT---TCGTTAGGATATCCATATGACTTCATTGTCACTCCAGTTTGGCTTCCA---TCAGCAATGCTGTTGGACTTGGTCTACTGGGCAACAAAGAAGAACAAGCACTCCTTGATACTGTTTGGCGGCGTACTGGTAGGAATGTCAATACCATTGTTCAACATGGTAAACCTGATAACGGTAGCAGACCCACTAGAAACGGCATTCAAATATCCAAGACCAACATTGCCACCATACATGACACCGGTAGAACCGCAAGTAGGCAAATTCTATAACAGCCCAGTTGCGCTAGGTGCAGGTGCGGGTGCAGTATTGGCATGTACATTTGCAGCTTTAGGTTGTAAATTGAACACT
>AB645445
TGTACACACTACTTATTCATAGTAGTTGTTGCAGTTAACTCTACTTTGTTAACAATTAATGCAGGAGATTACATCTTCTACACTGACTGGGCTTGGACTTCGTACACGGTATTTTCAATATCGCAAACGTTGATGCTAATTGTAGGTGCTACATATTATCTTACATTTACAGGCGTTCCAGGCACAGCAACGTAC---TACGCTCTAATTATGACAGTATACACATGGATAGCAAAAGGCGCATGGTTT---TCGTTAGGATATCCATATGACTTCATTGTAACTCCAGTTTGGCTACCT---TCAGCAATGCTGTTGGACTTAGTTTACTGGGCGACAAAGAAGAACAAGCATAGCTTGATACTGTTTGGCGGCGTACTAGTAGGAATGTCATTACCATTGTTCAACATGGTAAACCTGATAATAGTAGCAGACCCACTAGAAACGGCATTCAAATATCCAAGGCCAACATTGCCACCATACATGACACCGATAGAGCCGCAAGTAGGCAAATTCTATAACAGCCCAGTTGCACTCGGTGCAGGTGCAGGTGCGGTATTGGCATGTACGTTTGCAGCATTAGGTTGTAAACTCAACACT
>AB645446
ACAACACACTATCTGTTCATAGTTGTAGTTGCCGTAAATAGTACTCTGCTGACTATTAACGCAGGAGACTACATCTTCTATACTGACTGGGCTTGGACTTCATTTGTCGTATTTTCGATTTCACAATCGACTATGCTTGCGGTAGGAGCTATATATTATATGCTCTTTACAGGAGTTCCAGGAACCGCTACATAC---TATGCAACCATTATGACAATCTACACATGGGTTGCAAAGGGTGCATGGTTT---GCATTGGGGTACCCATACGATTTCGTTACGACACCAGTATGGATACCA---TCAGCAATGTTGTTAGATCTTACGTATTGGGCCACTAGACGCAACAAGCATGCTGCCATAATTATTGGTGGAACGTTGATCGATCTATCGCTCCCAATGTTCAACATGATAAATCTATTGCTGATAAGGGATCCTCTAGAGGTCGCATTCAAGTATCCAAGGCCTACGCTTCCTCCCTACATGACCCCTATCGAGCCTCAGGTCGGTAAATTCTACAACAGTCCTGTAGCGTTAGGTTCAGGTGCAGGCGCAGTGCTAACTGTTCCTATAGCAGCGCTAGGCGCAAAGCTGAACACA
>AB645447
TGTACTCACTACTTATTCATAGTAGTAGTTGCAGTTAACTCAACACTGTTAACAATTAACGCAGGTGACTACATTTTCTATACTGACTGGGCTTGGATTTCGTTTACGGTATTCTCTATATCTCAAACGTTAATGCTTGTTGTAGGTGCAGTATATTACCTAACATTTACAGGTGTTCCAGGCACAGCTACGTAT---TACGCTCTAATCATGACAGTATACACATGGATAGCAAAAGGTGCATGGTTT---GCACTAGGATATCCATATGACTTCATTGTAACTCCAGTTTGGTTGCCA---TCGGCAATGTTGCTGGATCTGGCATATTGGGCCACAAAGAAGAACAAACATTCGTTGATACTGTTTGGAGGAGTGCTGGTTGGAATGTCTTTACCGATGTTCAACATGATAAACCTGATAACAGTGGCAGACCCACTAGAAACGGCCTTCAAATATCCGAGACCCACATTACCACCATACATGACACCGATAGAACCGCAGGTAGGAAAGTTCTATAACAGTCCTGTTGCGTTAGGTGCTGGTGCTGGTTCAGTATTAGGAGTTACGTTTACGGCCTTTGGTTGTAAACTAAACACC
>AB645448
TGTACACACTACTTATTCATAGTAGTTGTTGCAGTTAACTCTACATTGTTAACAATCAACGCAGGAGATTACATATTCTATACTGACTGGGCTTGGACATCGTACACGGTATTTTCAATATCGCAAACTTTGATGCTTATTGTAGGAGCTACATACTATCTTACATTTACGGGCGTTCCAGGCACAGCGACGTAC---TACGCACTAATTATGACAGTATACACATGGATAGCAAAAGGTGCATGGTTT---GCACTCGGATACCCATATGACTTCATTGTAACCCCAGTCTGGTTACCA---TCAGCAATGCTTTTGGATCTAGTCTACTGGGCAACAAAGAAGAACAGGCACTCCTTGATACTGTTTGGCGGCGTACTGGTAGGAATGTCTTTACCATTATTCAACATGGTAAACCTGATAACAGTAGCAGACCCACTTGAAACGGCATTCAAATACCCAAGACCAACATTGCCACCATATATGACACCAATAGAACCGCAAGTAGGTAAGTTCTATAACAGTCCAGTCGCACTGGGCGCAGGTGCAGGTGCAGTTTTGGCATGTACATTTGCAGCATTAGGTTGTAAATTGAACACT
>AB646542
ACGACACACTATTTGTTCATAGTCGTAGTTGCTGTGAACAGCACGCTGCTGACGATCAATGCAGGGGACTACATCTTCTATACGGACTGGGCATGGACATCTTTTGTTGTATTTTCAATCTCACAATCGACAATGCTCGCTGTAGGCGCCGTATACTACCTGCTATTCACAGGAGTACCGGGAACAGCCACATAT---TACGCAACCATTATGACGATATATACATGGGTAGCGAAGGGTGCATGGTTC---GCCTTAGGATATCCATATGACTTCATCGTGACGCCAGTTTGGATACCG---TCGGCGATGCTGTTAGACCTGGTCTACTGGTCAACTAGACGGAACAAACACGCGCTAATGATAATAGGAGGTAGCTTGGTTGGACTTTCGTTACCTTTGTTCAACATGATAAACCTACTATTAGTTGCAGACCCGCTAGAAATGGCATTCAAGTACCCGAGACCGACACTTCCGCCATATATGACGCCAATAGAACCCCAGGTCGGAAAGTTCTACAACAGTCCGGTAGCCTTAGGTTCAGGAGCGGGAGCTGTACTAACAGTACCTATAGCTGCATTAGGCGCAAAACTGAACACA
>AB646543
TGTACTCACTACTTATTCATAGTAGTGGTAGCAGTAAACTCGACCTTGTTGACAATCAACGCGGGAGACTACATCTTCTATACTGACTGGGCATGGACATCATATGTGATATTCACTTTATCACAATCATTGATGCTCGCAGTCGGTGCAGCATATTACCTTACGTTCACTGGTGTACCAGGAACAGCAACCTAC---TATGCGCTGATAATGACAGTGTATACATGGATTGCAAAAGGTGCGTGGTTC---TCGTTAGGATATCCGTACAGCTTCATCGTTGTACCAATATGGATACCA---TCGGCAATACTGATGGATCTGGCGTATTGGGCAACCAAGAGAAACAAGCACATGCTTATCTTGGTTGGAGGTGTGCTGTGTGGAATGTCAATGTCGATGTTTAACATGGTTAATCTATTAACAATAGACGATCCATTAGAGACTGCATTCAAGTATCCAAGGACTACATTGCCTCCATACATGACTCCTATAGAACCCCAAGTCGGGAAATTCTATGATAGTCCTGTAGCGTTAGGTGCAGGTGCGGGAGCCGTTTTGACAGTCACAATGACTGCATTAGGCTGCAAATTAACAACC
>AB646544
TGTACTCACTACTTATTCATAGTAGTGGTAGCAGTAAACTCGACCTTGTTGACAATCAACGCGGGAGACTACATCTTCTATACTGACTGGGCATGGACATCATATGTGATATTCACATTATCACAATCATTGATGCTCGCAGTCGGTGCAGCATATTACCTTACGTTCACTGGTGTACCAGGAACAGCAACCTAC---TATGCGCTGATAATGACAGTGTATACATGGATTGCAAAAGGTGCGTGGTTC---TCCTTAGGATATCCGTACAGCTTCATCGTTGTACCAATATGGATTCCG---TCTGCAATACTGATGGATCTGGCGTATTGGGCAACCAAGAGAAACAAGCACATGCTTATCTTGGTTGGAGGTGTGCTGTGTGGAATGTCAATGTCGATGTTTAACATGGTTAATCTATTGACAATAGATGATCCATTAGAGACTGCATTCAAGTATCCAAGGACTACATTGCCTCCATACATGACTCCAATAGAACCCCAAGTCGGTAAGTTCTATGATAGTCCTGTAGCGTTAGGTGCAGGTGCCGGAGCCGTTTTGACAGTCACAATGACTGCATTAGGCTGCAAATTAACAACC
>AB646545
TGTACTCACTACTTATTCATAGTAGTGGTAGCAGTAAACTCGACCTTGTTGACAATCAACGCGGGAGACTACATCTTCTATACTGACTGGGCATGGACATCATATGTGATATTCACTTTATCACAATCATTGATGCTCGCAGTCGGTGCAGCATATTACCTTACGTTCACTGGTGTACCAGGAACAGCAACCTAC---TATGCGCTGATAATGACAGTGTATACATGGATTGCAAAAGGTGCGTGGTTC---TCCTTAGGATATCCGTACAGCTTCATCGTTGTACCAATATGGATACCA---TCGGCAATACTGATGGATCTGGCGTATTGGGCAACCAAGAGAAACAAGCACATGCTTATCTTGGTTGGAGGTGTGCTGTGTGGAATGTCAATGTCGATGTTTAACATGGTTAATCTATTAACAATAGACGATCCATTAGAGACTGCATTCAAGTATCCAAGGACTACATTGCCTCCACACATGACTCCAATAGAACCTCAAGTCGGAAAGTTCTATGATAGTCCTGTAGCGTTAGGTGCAGGTGCGGGAGCCGTTTTGACAGTCACAATGACTGCATTAGGCTGCAAATTAACAACC
>AB646546
TGTACTCACTACTTATTCATAGTAGTGGTAGCAGTAAACTCGACCTTGTTGACAATCAACGCGGGAGACTACATCTTCTATACTGACTGGGCATGGACATCATATGTGATATTCACTTTATCACAATCATTGATGCTCGCAGTCGGTGCAGCATATTACCTTACGTTCACTGGTGTACCAGGAACAGCAACCTAC---TATGCGCTGATAATGACAGTGTATACATGGATTGCAAAAGGTGCGTGGTTC---TCGTTAGGATATCCGTACAGCTTTATCGTTGTACCAATATGGATACCA---TCGGCAATACTGATGGATCTGGCGTATTGGGCAACCAAGAGAAACAAGCACATGCTTATCTTGGTTGGAGGTGTGCTGTGTGGAATGTCAATGTCGATGTTTAACATGGTTAATCTATTAACAATAGACGATCCATTAGAGACTGCATTCAAGTATCCAAGGACTACATTGCCTCCATACATGACTCCTATAGAACCCCAAGTCGGGAAATTCTATGATAGTCCTGTAGCGTTAGGTGCAGGTGCGGGCGCAGTTTTGACAGTCACAATGACTGCATTAGGCTGCAAATTAACAACC
>AB646547
TGTACCCACTACTTATTCATAGTAGTGGTAGCAGTCAACTCGACCTTGTTGACAATCAACGCAGGAGACTACATATTCTATACTGACTGGATGTGGACATCTTATGTGATATTTACTCTATCACAATCATTGATGCTCGCAGTTGGTGCAGCATATTACCTAACGTTCACTGGGGTTCCAGGAACTGCAACCTAC---TATGCGCTGATAATGACAGTGTATACATGGATTGCAAAAGGTGCATGGTTC---TCCTTAGGATATCCATATAGCTTCATCGTTGTGCCGATGTGGATTCCA---TCTGCGATATTGATGGATCTGGCATATTGGGCAACAAAGAAGAACAAGCACTCTTTGATCCTAATTGGCGGCGTGCTGTGTGGAATGTCAATGTCGATGTTTAACATGATTAATCTATTGACAATAGATGATCCATTGGAGACTGCTTTCAAATACCCAAGAACTACATTGCCACCATACATGACTCCAATAGAACCCCAAGTAGGCAAGTTCTATGATAGTCCTGTCGCGTTGGGTGCAGGTGCCGGTGCTGTCCTTACAGTTACAATGACTGCATTAGGCTGCAAACTAACAACT
>AB646548
TGTACTCACTACTTATTCATAGTAGTGGTAGCAGTCAACTCGACCCTGTTGACAATCAACGCAGGAGACTACATATTCTATACTGACTGGATGTGGACATCTTATGTGATATTTACTCTATCACAATCATTGATGCTCGCAGTTGGTGCAGCATATTACCTAACGTTCACTGGGGTTCCAGGAACTGCAACTTAC---TATGCACTGATAATGACAGTGTATACGTGGATTGCAAAAGGTGCATGGTTC---TCCTTGGGATATCCATATAGCTTTATCGTTGTGCCGATGTGGATTCCA---TCTGCGATATTGATGGATTTGGCGTATTGGGCAACAAAGAAGAACAAGCACTCTTTGATCCTAATTGGCGGTGTGCTGTGTGGAATGTCAATGTCGATGTTTAACATGATTAATCTATTGACAATAGATGATCCATTGGAGACTGCTTTCAAATACCCAAGAACTACATTGCCACCCTACATGACTCCGATAGAACCCCAAGTAGGCAAGTTCTATGATAGTCCTGTCGCGTTGGGTGCAGGTGCTGGTGCTGTCCTTACAGTTACAATGACTGCATTAGGCTGCAAACTAACAACC
>AB646550
TGTACTCACTACTTGTTCATAGTAGTGGTGGCAGTCAACTCGACCTTGTTGACAATTAACGCAGGAGACTACATATTCTACACTGACTGGATGTGGACATCATATGTGATATTTACTCTATCACAATCATTGATGCTCGCCGTCGGTGCAGCATACTACCTAACGTTCACTGGTGTTCCAGGGACGGCAACCTAC---TATGCACTGATAATGACAGTGTATACATGGATTGCAAAAGGTGCGTGGTTT---TCGCTAGGATATCCATACAGCTTCATCGTTGTACCAATGTGGATTCCG---TCTGCAATATTGATGGATTTGGTATATTGGGCAACAAAGAAGAACAAGCACGCTTTGATCTTAATGGGCGGTGTGCTGGTTGGAATGTCAATGTCGATGTTCAACATGATCAATCTATTGACAATAGATGATCCACTGCAGACTGCTTTCAAGTACCCAAGAACTACATTGCCACCATACATGACTCCAATAGAACCTCAAGTGGGCAAGTTCTATGATAGTCCAGTAGCACTGGGTGCAGGTGCTGGTGCAGTTCTGACTGTAACAATGACTGCATTAGGCTGCAAACTAACGACC
>AB646551
TGTACTCACTACTTATTCATAGTAGTGGTAGCAGTCAACTCGACCTTGTTGACAATCAACGCAGGAGACTACATATTCTACACTGACTGGATGTGGACATCATATGTGATATTTACTCTATCACAGTCATTGATGCTAGCAGTTGGTGCAGCATATTACCTTACGTTCACTGGAGTTCCAGGAACAGCAACTTAC---TATGCATTGATAATGACAGTGTATACTTGGATTGCAAAAGGTGCGTGGTTC---TCCCTAGGATATCCATATAGCTTCATCGTTGTTCCGATGTGGATTCCA---TCTGCAATATTGATGGATTTGGCATATTGGGCAACAAAGAAGAATAAACATTCTTTGATCCTAATTGGCGGTGTGCTGTGTGGAATGTCTATGTCGATGTTCAACATGATAAATCTATTGACAATAGATGATCCATTGGAGACTGCTTTCAAATATCCAAGAACTACACTGCCCCCATACATGACTCCGATAGAACCCCAAGTAGGTAAGTTCTATGATAGTCCAGTAGCGCTAGGTGCAGGTGCTGGTGCGGTCCTTACTGTAACGATGACTGCATTAGGCTGCAAACTAACAACG
>AB646552
TGTACTCACTACTTATTCATAGTAGTGGTAGCAGTAAACTCGACCTTGTTGACAATCAACGCGGGAAACTACATCTTCTATACTGACTGGGCATGGACATCATATGTGATATTCACATTATCACAATCATTGATGCTCGCAGTCGGTGCAGCATATTACCTTACGTTCACTGGTGTACCAGGAACAGCAACCTAC---TATGCGCTGATAATGACAGTGTATACATGGATTGCAAAAGGTGCGTGGTTC---TCCTTAGGATATCCGTACAGCTTCATCGTTGTACCAATATGGATTCCG---TCTGCAATACTGATGGATCTGGCGTATTGGGCAACCAAGAGAAACAAGCACATGCTTATCTTGGTTGGAGGTGTGCTGTGTGGAATGTCAATGTCGATGTTTAACATGGTTAATCTATTGACAATAGATGATCCATTAGAGACTGCATTCAAGTATCCAAGGACTACATTGCCTCCATACATGACTCCAATAGAACCCCAAGTCGGTAAGTTCTATGATAGTCCTGTAGCGTTAGGTGCAGGTGCCGGAGCCGTTTTGACAGTCACAATGACTGCATTAGGCTGCAAATTAACAACC
>AB646553
TGTACTCACTACTTATTCATAGTAGTGGTAGCAGTAAACTCGACCTTGTTGACAATCAACGCGGGAGACTACATCTTCTATACTGACTGGGCATGGACATCATATGTGATATTCACATTATCACAATCATTGATGCTCGCAGTCGGTGCAGCATATTACCTTACGTTCACTGGTGTACCAGGAACAGCAACCTAC---TATGCGCTGATAATGACAGTGTATACATGGATTGCAAAAGGTGCGTGGTTC---TCGTTAGGATATCCGTACAGCTTCATCGTTGTACCAATATGGATACCA---TCGGCAATACTGATGGATCTGGCGTATTGGGCAACCAAGAGAAACAAGCACATGCTTATCTTGGTTGGAGGTGTGCTGTGTGGAATGTCAATGTCGATGTTTAACATGGTTAATCTATTAACAATAGACGATCCATTAGAGACTGCATTCAAGTATCCAAGGACTACATTGCCTCCATACATGACTCCTATAGAACCTCAAGTCGGAAAGTTCTATGATAGTCCTGTAGCGTTAGGTGCAGGTGCGGGAGCCGTTTTGACAGTCACAATGACTGCATTAGGCTGCAAATTAACAACC
>AB646555
TGTACTCACTACTTATTCATAGTAGTGGTTTCAGTAAACTCGACCTTGTTGACAATCAACGCGGGAGACTACATCTTCTATACTGACTGGGCATGGACATCATATGTGATATTCACATTATCACAATCATTGATGCTCGCAGTCGGTGCAGCATATTACCTTACGTTCACTGGTGTACCAGGAACAGCAACCTAC---TATGCGCTGATAATGACAGTGTATACATGGATTGCAAAAGGTGCGTGGTTC---TCCTTAGGATATCCGTACAGCTTCATCGTTGTACCAATATGGATTCCG---TCTGCAATACTGATGGATCTGGCGTATTGGGCAACCAAGAGAAACAAGCACATGCTTATCTTGGTTGGAGGTGTGCTGTGTGGAATGTCAATGTCGATGTTTAACATGGTTAATCTATTGACAATAGATGATCCATTAGAGACTGCATTCAAGTATCCAAGGACTACATTGCCTCCATACATGACTCCAATAGAACCCCAAGTCGGTAAGTTCTATGATAGTCCTGTAGCGTTAGGTGCAGGTGCCGGAGCCGTTTTGACAGTCACAATGACTGCATTAGGCTGCAAATTAACAACC
>AB646558
TGTACTCACTACTTATTCATAGTAGTGGTAGCAGTAAACTCGACCTTGTTGACAATCAACGCGGGAGACTACATCTTCTATACTGACTGGGCATGGACATCATATGTGATATTCACTTTATCACAATCATTGATGCTCGCAGTCGGTGCAGCATATTACCTTACGTTCACTGGTGTACCAGGAACAGCAACCTAC---TATGCACTGATAATGACAGTGTATACATGGATTGCAAAAGGTGCGTGGTTC---TCCTTAGGATATCCGTACAGCTTTATCGTTGTACCAATATGGATACCA---TCGGCAATACTGATGGATCTGGCGTATTGGGCAACCAAGAGAAACAAGCACATGCTTATCTTGGTTGGAGGTGTGCTGTGTGGAATGTCAATGTCGATGTTTAACATGGTTAATCTATTAACAATAGACGATCCATTAGAGACTGCATTCAAGTATCCAAGGACTACATTGCCTCCATACATGACTCCTATAGAACCTCAAGTCGGAAAGTTCTATGATAGTCCTGTAGCGTTAGGTGCAGGTGCGGGCGCAGTTTTGACAGTCACAATGACTGCATTAGGCTGCAAATTAACAACC
>AB646559
TGTACTCACTACTTATTCATAGTAGTGGTAGCAGTAAACTCGACCTTGTTGACAATCAACGCGGGAGACTACATCTTCTATACTGACTGGGCATGGACATCATATGTGATATTCACTTTATCACAATCATTGATGCTCGCAGTCGGTGCAGCATATTACCTTACGTTCACTGGTGTACCAGGAACAGCAACCTAC---TATGCGCTGATAATGACAGTGTATACATGGATTGCAAAAGGTGCGTGGTTC---TCGTTAGGATATCCGTACAGCTTCATCGTTGTACCAATATGGATACCA---TCGGCAATACTGATGGATCTGGCGTATTGGGCAACCAAGAGAAACAAGCACATGCTAATCTTGGTTGGAGGTGTGCTGTGTGGAATGTCAATGTCGATGTTTAACATGGTTAATCTATTAACAATAGACGATCCATTAGAGACTGCATTCAAGTATCCAAGGACTACATTGCCTCCATACATGACTCCTATAGAACCCCAAGTCGGGAAATTCTATGATAGTCCTGTAGCGTTAGGTGCAGGTGCGGGAGCCGTTTTGACAGTCACAATGACTGCATTAGGCTGCAAATTAACAACC
>AB646561
TGTACTCACTACTTATTCATAGTAGTGGTATCAGTAAACTCGACCTTGTTGACAATCAACGCGGGAGACTACATCTTCTATACTGACTGGGCATGGACATCATATGTGATATTCACATTATCACAATCATTGATGCTCGCAGTCGGTGCAGCATATTACCTTACGTTCACTGGTGTACCAGGAACAGCAACCTAC---TATGCGCTGATAATGACAGTGTATACATGGATTGCAAAAGGTGCGTGGTTC---TCCTTAGGATATCCGTACAGCTTCATCGTTGTACCAATATGGATTCCG---TCTGCAATACTGATGGATCTGGCGTATTGGGCAACCAAGAGAAACAAGCACATGCTTATCTTGGTTGGAGGTGTGCTGTGTGGAATGTCAATGTCGATGTTTAACATGGTTAATCTATTGACAATAGATGATCCATTAGAGACTGCATTCAAGTATCCAAGGACTACATTGCCTCCATACATGACTCCAATAGAACCCCAAGTCGGTAAGTTCTATGATAGTCCTGTAGCGTTAGGTGCAGGTGCCGGAGCCGTTTTGACAGTCACAATGACTGCATTAGGCTGCAAATTAACAACC
>AB646562
TGTACTCACTACTTATTCATAGTAGTGCTATCAGTAAACTCGACCTTGTTGACAATCAACGCGGGAGACTACATCTTCTATACTGACTGGGCATGGACATCATATGTGATATTCACTTTATCACAATCATTGATGCTCGCAGTCGGTGCAGCATATTACCTTACGTTCACTGGTGTACCAGGAACAGCAACCTAC---TATGCGCTGATAATGACAGTGTATACATGGATTGCAAAAGGTGCGTGGTTC---TCGTTAGGATATCCGTACAGCTTCATCGTTGTACCAATATGGATACCA---TCGGCAATACTGATGGATCTGGCGTATTGGGCAACCAAGAGAAACAAGCACATGCTTATCTTGGTTGGAGGTGTGCTGTGTGGAATGTCAATGTCGATGTTTAACATGGTTAATCTATTAACAATAGACGATCCATTAGAGACTGCATTCAAGTATCCAAGGACTACATTGCCTCCATACATGACTCCTATAGAACCCCAAGTCGGGAAATTCTATGATAGTCCTGTAGCGTTAGGTGCAGGTGCGGGAGCCGTTTTGACAGTCACAATGACTGCATTAGGCTGCAAATTAACAACC
>AB646563
TGTACTCACTACTTATTCATAGTAGCGGTTGAAGTAAACTCGACCTTGTTGACAATCAACGCGGGAGACTACATCTTCTATACTGACTGGGCATGGACATCATATGTGATATTCACATTATCACAATCATTGATGCTCGCAGTCGGTGCAGCATATTACCTTACGTTCACTGGTGTACCAGGAACAGCAACCTAC---TATGCGCTGATAATGACAGTGTATACATGGATTGCAAAAGGTGCGTGGTTC---TCCTTAGGATATCCGTACAGCTTCATCGTTGTACCAATATGGATTCCG---TCTGCAATACTGATGGATCTGGCGTATTGGGCAACCAAGATAAACAAGCACATGCTTATCTTGGTTGGAGGTGTGCTGTGTGGAATGTCAATGTCGATGTTTAACATGGTTAATCTATTGACAATAGATGATCCATTAGAGACTGCATTCAAGTATCCAAGGACTACATTGCCTCCATACATGACTCCAATAGAACCCCAAGTCGGTAAGTTCTATGATAGTCCTGTAGCGTTAGGTGCAGGTGCCGGAGCCGTTTTGACAGTCACAATGACTGCATTAGGCTGCAAATTAACAACC
>AB646565
TGTACTCACTACTTATTCATAGTAGTGCTTTTAGTAAACTCGACCTTGTTGACAATCAACGCGGGAGACTACATCTTCTATACTGACTGGGCATGGACATCATATGTGATATTCACATTATCACAATCATTGATGCTCGCAGTCGGTGCAGCATATTACCTTACGTTCACTGGTGTACCAGGAACAGCAACCTAC---TATGCGCTGATAATGACAGTGTATACATGGATTGCAAAAGGTGCGTGGTTC---TCCTTAGGATATCCGTACAGCTTCATCGTTGTACCAATATGGATTCCG---TCTGCAATACTGATGGATCTGGCGTATTGGGCAACCAAGAGAAACAAGCACATGCTTATCTTGGTTGGAGGTGTGCTGTGTGGAATGTCAATGTCGATGTTTAACATGGTTAATCTATTGACAATAGATGATCCATTAGAGACTGCATTCAAGTATCCAAGGACTACATTGCCTCCATACATGACTCCAATAGAACCCCAAGTCGGTAAGTTCTATGATAGTCCTGTAGCGTTAGGTGCAGGTGCCGGAGCCGTTTTGACAGTCACAATGACTGCATTAGGCTGCAAATTAACAACC
>AB646566
TGTACTCACTACTTATTCATAGTAGTGGTAGCAGTAAACTCGACCTTGTTGACAATCAACGCGGGAGACTACATCTTCTATACTGACTGGGCATGGACATCATATGTGATATTCACATTATCACAATCATTGATGCTCGCAGTCGGTGCAGCATATTACCTTACGTTCACTGGTGTACCAGGAACAGCAACCTAC---TATGCGCTGATAATGACAGTGTATACATGGATTGCAAAAGGTGCGTGGTTC---TCCTTAGGATATCCGTACAGCTTCATCGTTGTACCAATATGGATTCCG---TCTGCAATACTGATGGATCTGGCGTATTGGGCAACCAAGAGAAACAAGCACATGCTTATCTTGGTTGGAGGTGTGCTGTGTGGAATGTCAATGTCGATGTTTAACATGGTTAATCTATTGACAATAGATGATCCATTAGAGACTGCATTCAAGTATCCAAGGACTACATTGCCTCCATACATGACTCCAATAGAACCCCAAGTCGGTAAGTTCTATGATAGTCCTGTAGCGTTAGGTGCAGGTGCCGGCGCAGTTTTGACAGTCACGATGACTGCATTAGGCTGCAAATTAACAACC
>AB646567
TGTACTCACTACTTATTCATAGTAGTGGTTTCAGTAAACTCGACCTTGTTGACAATCAACGCGGGAGACTACATCTTCTATACTGACTGGGCATGGACATCATATGTGATATTCACATTATCACAATCATTGATGCTCGCAGTCGGTGCAGCATATTACCTTACGTTCACTGGTGTACCAGGAACAGCAACCTAC---TATGCGCTGATAATGACAGTGTATACATGGATTGCAAAAGGTGCGTGGTTC---TCCTTAGGATATCCGTACAGCTTTATCGTTGTACCAATATGGATACCA---TCGGCAATACTGATGGATCTGGCGTATTGGGCAACCAAGAGAAACAAGCACATGCTTATCTTGGTTGGAGGTGTGCTGTGTGGAATGTCAATGTCGATGTTTAACATGGTTAATCTATTAACAATAGACGATCCATTACAGACTGCATTCAAGTATCCAAGGACTACATTGCCTCCATACATGACTCCTATAGAACCCCAAGTCGGGAAATTCTATGATAGTCCTGTAGCGTTAGGTGCAGGTGCGGGCGCAGTTTTGACAGTCACAATGACTGCATTAGGCTGCAAATTAACAACC
>AB646568
TGTACTCACTACTTATTCATAGTAGTGGTAGCAGTAAACTCGACCTTGTTGACGATCAACGCGGGAGACTACATCTTCTATACTGACTGGGCATGGACATCATATGTGATATTCACATTATCACAATCATTGATGCTCGCAGTCGGTGCAGCATATTACCTTACGTTCACTGGTGTACCAGGAACAGCAACCTAC---TATGCGCTGATAATGACAGTGTATACATGGATTGCAAAAGGTGCGTGGTTC---TCGTTAGGATATCCGTACAGCTTCATCGTTGTACCAATATGGATACCA---TCGGCAATACTGATGGATCTGGCGTATTGGGCAACCAAGAGAAATAAACACATGCTTATCTTGGTTGGAGGTGTGCTGTGTGGAATGTCAATGTCGATGTTTAACATGGTTAATCTATTAACAATAGACGATCCATTAGAGACTGCATTCAAGTATCCAAGGACTACATTGCCTCCATACATGACTCCTATAGAACCTCAAGTCGGAAAGTTCTATGATAGTCCTGTAACGTTAGGTGCAGGTGCGGGAGCCGTTTTGACAGTCACAATGACTGCATTAGGCTGCAAATTAACAACC
>AB646569
TGTACTCACTACTTATTCATAGTAGTGGTAGCAGTAAACTCGACCTTGTTGACAATCAACGCGGGAGACTACATCTTCTATACTGACTGGGCATGGACATCATATGTGATATTCACATTATCACAATCATTGATGCTCGCAGTCGGTGCAGCATATTACCTTACGTTCACTGGTGTACCAGGAACAGCAACCTAC---TATGCGCTGATAATGACAGTGTATACATGGATTGCAAAAGGTGCGTGGTTC---TCGTTAGGATATCCGTACAGCTTCATCGTTGTACCAATATGGATACCA---TCGGCAATACTGATGGATCTGGCGTATTGGGCAACCAAGAGAAATAAGCACATGCTTATCTTGGTTGGAGGTGTGCTGTGTGGAATGTCAATGTCGATGTTTAACATGGTTAATCTATTAACAATAGACGATCCATTAGAGACTGCATTCAAGTATCCAAGGACTACATTGCCTCCATACATGACTCCTATAGAACCTCAAGTCGGAAAGTTCTATGATAGTCCTGTAGCGTTAGGTGCAGGTGCGGGAGCCGTTTTGACAGTCACAATGACTGCATTAGGCTGCAAATTAACAACC
>AB646572
TGTACTCACTACTTATTCATAGTAGTGGTAGCAGTAAACTCGACCTTGTTGACAATCAACGCGGGAGACTACATCTTCTATACTGATTGGGCATGGACATCATATGTGATATTCACTTTATCACAATCATTGATGCTCGCAGTCGGTGCAGCATATTACCTTACGTTCACTGGTGTACCAGGAACAGCAACCTAC---TATGCGCTGATAATGACAGTGTATACATGGATTGCAAAAGGTGCGTGGTTC---TCGTTAGGATATCCGTACAGCTTTATCGTTGTACCAATATGGATACCA---TCGGCAATACTGATGGATCTGGCGTATTGGGCAACCAAGAGAAACAAGCACATGCTTATCTTGGTTGGAGGTGTGCTGTGTGGAATGTCAATGTCGATGTTTAACATGGTTAATCTATTAACAATAGACGATCCATTAGAGACTGCATTCAAGTATCCAAGGACTACATTGCCTCCATACATGACTCCTATAGAACCCCAAGTCGGGAAATTCTATGATAGTCCTGTAGCGTTAGGTGCAGGTGCGGGCGCAGTTTTGACAGTCACAATGACTGCATTAGGCTGCAAATTAACAACC
>AB649214
ACAATACACTACCTGTTCATAGTCGTAGTTGCAGTGAACTCAACGCTGTTGACCATCAATGCTGGAGACTACATCTTCTACTCTGATTGGATGTGGACATCCTTTGTGATCTTCAACCTTAGCCAGTCAACCATGCTTGTCGTTGGTGCTATCTACTACATGCTATTCACAGGAGTACCTGGTACAGCAACCTAT---TATGCTACAATAATGACCATCTACACCTGGGTTGCAAAGTGGGCCTGGACTGGAGGTCTAGGCTATCCATACGACTTCATGATAGTCCCAGTGTGGATACCA---AGCGCAATGCTATTAGACCTAGCATACTGGGCAACTAGGAGGAACAAGCATGCAGCAATACTCATAGGAGGCTCTCTGTTAGGCATGTCGATGCCACTCTTCAACATGATAAACCTGCTTACTGTACATGACCCTCTAGAGATGGCATTCAAGTACCCAAGGCCAACACTCCCAGCATATCTAACACCAATCGAGCCTCAGGTAGGTAAGTTCTACAACAGCCCAGTGGCACTTGCAGCAGGTATTAGTGCCGTTATAAGCGTTCCAATGGCAGCCCTAGGAGCAAAGCTGAATACA
>AB649215
TGTACTCACTACTTGTTCATAGTAGTGGTTGCAGTCAACTCTACCCTGCTAACAATTAATGCAGGAGACTACATCTTCTACACTGACTGGGCCTGGACTTCGTTTGTCGTATTCTCAATATCGCAAACACTGATGTTAGTAGTCGGCGCATGCTACTATCTGACATTCACAGGAGTTCCAGGAACGGCAACGTAT---TACGCGTTGATCATGACTGTCTATACGTGGGTTGCCAAAGGTGCATGGTTT---GCACTCGGTTATCCATACGACTTCATTGTCACACCAGTTTGGCTACCA---TCAGCAATGCTGCTGGATCTGGCATACTGGGCAACAAAGAAGAACAAGCACTCGCTGATACTATTCGGCGGTGTAATGGCAGGACTATCATTGCCGCTGTTCAACATGGTCAACTTGATCACGGTTGCTGACCCGTTAGAGACTGCATTCAAATATCCAAGACCAACACTGCCTCCATACATGACTCCGATCGAGCCCGCTGTAGGCAAATTCTATAACAGTCCAGTTGCACTCGGTGCAGGCGCAGGTGCCGTACTATCGGTAACTATGGCCGCGTTGGGATGCAAGCTAAATACG
>AB649216
ACAACGCACTACCTATTCATAGTAGTCGTTGCTGTCAACAGCACGCTGCTAACCATCAACGCAGGAGACTACATCTTCTACACAGACTGGATGTGGACATCCTTCGTGGTATTCTCGGTCTCACAGTCGACCATGCTCGCTGTGGGTGCGATATACTACATGTTGTTCACAGGCGTTCCAGGCACGGCCACATAC---TACGCCACAATCATGACCATCTACACATGGGTCGCAAAGGGCGCATGGTTT---GCGCTGGGCTACCCATACGACTTCATCGTGGTGCCGGTGTGGATCCCG---TCGGCTATGCTGTTGGACCTCACGTACTGGGCGACAAGACGCAACAAGCACGCTGCCATACTCATTGGCGGTTCGCTGGTTGGCCTATCCTTCCCGCTGTTCAACATGGTCAACCTGTTGCTCGTCAGGGACCCGCTTGAGGTAGCCTTCAAGTATCCGAGACCGACGCTGCCAGCGTACATGACGCCTATAGAGCCCCAGGTAGGTAAGTTCTACAACTCGCCTGTCGCTCTGGGATCTGGAGCTGGTGCAGTGCTAACGGTGCCCATCGCTGCGTTGGGTGCGAAGCTAAACACG
>AB649217
TGTACTCACTACTTGTTCATAGTAGTGGTTGCAGTCAACTCGACGTTGCTTACAATCAATACAGGCGACTACATCTTCTACACTGACTGGGCTTGGACTTCATTTGTTGTATTTTCGATAGGAAATACATTGATGTTGGTAGTCGGCGCAGCCTACTACTTAACATTCACTGGAGTTCCAGGAACGGCAACGTAT---TATGCGTTGATCATGACTGTCTACACATGGGTTGCCAAGGGTGCATGGTTT---GCACTTGGTTATCCGTACGACTTCATTGTCACACCGGTGTGGCTACCA---TCAGCTATGTTGATGGATTTGGCATACTGGGCAACAAAGAAGAACAAGCACTCACTGATCCTATTCGGTGGTGTCATGGCAGGACTGTCATTACCATTATTCAACATGGTAAACCTGATGACTGTTGCCGACCCCTTAGAGACTGCATTCAAATATCCAAGACCAACTTTGCCCCCATATATGACTCCAATAGAGCCTGCCGTAGGCAAGTTCTATAACAGTCCAGTTGCACTCGGTGCAGGAGCAGGTGCTGTATTGTCAGTTACTATGTGCGCGCTGGGATGTAAGCTGAACACG
>AB649218
TGTACTCACTACTTATTCATAGTAGTGGTTGCAGTCAACTCTACCCTGCTAACAATCAATGCAGGCGACTACATCTTCTACACTGACTGGGCCTGGACTTCGTTTGTCGTATTCTCAATATCACAAACACTGATGTTGGTGGTCGGCGCATGCTACTATCTGACATTCACCGGAGTTCCAGGAACGGCAACGTAT---TATGCGTTGATCATGACTGTCTATACATGGGTTGCCAAAGGTGCATGGTTT---GCACTCGGTTATCCATATGACTTCATTGTAACACCGGTGTGGCTACCA---TCAGCAATGCTGTTGGATCTGGCGTACTGGGCTACAAAGAGGAACAAGCACTCGCTGATTCTATTCGGTGGTGTAATGTGCGGATTATCTCTGCCACTGTTCAACATGGTCAACTTGATCACAGTTGCTGACCCATTAGAGACTGCATTCAAATATCCAAGGCCAACTCTGCCTCCATACATGACTCCAATCGAGCCTGCTGTAGGTAAATTCTACAACAGTCCGGTTGCACTCGGCGCAGGCGCAGGTGCTGTATTGGCACCGACGATGGCTGCACTGGGTTGCAAGTTAAACACG
>AB649219
ACAACGCACTACCTATTCATAGTAGTCGTTGCTGTCAACAGCACGCTGCTAACCATCAACGCAGGAGACTACATCTTCTACACAGACTGGGCGTGGACGTCCTTTGTAGTATTCTCAATCTCACAGTCGACCATGCTCGCTGTGGGTGCAATATACTACATGTTGTTCACGGGTGTTCCAGGCACTGCGACTTAT---TATGCCACAATCATGACCATCTACACATGGGTTGCAAAAGGCGCATGGTTC---GCACTTGGCTACCCGTACGACTTCGTCGTGACTCCAGTGTGGATCCCG---TCGGCAATGCTGTTGGACCTCACGTACTGGGCGACTAGACGCAACAAGCACGCTGCCATCATCATTGGCGGTTCGCTGGTTGGCCTTTCCTTACCGCTGTTCAACATGGTCAACCTGTTGCTCGTCAGAGACCCGCTTGAGGTAGCCTTCAAGTATCCAAGGCCGACGCTGCCAGCATACATGACGCCTATAGAGCCCCAGGTAGGTAAGTTTTACAACTCGCCTGTCGCTCTAGGATCTGGAGCTGGTGCAGTGCTAACGGTGCCCATCGCTGCGTTGGGTGCAAAACTTAACACG
>AB649220
ACGACGCACTATTTGTTCATAGTAGTCGTTGCTGTCAACAGCACGCTGCTAACCATCAACGCAGGAGACTATATCTTCTACACAGACTGGATGTGGACCTCCTTCGTAGTATTCTCGATCTCGCAATCGACCATGCTCGTTGTGGGTGCGATATACTACATGCTCTTCACAGGAGTACCTGGTACAGCCACATAC---TACGCCACAATCATGACAATCTACACATGGGTCGCAAAGGGTGCATGGTTC---GCACTGGGCTATCCGTACGACTTCATTGTAGTTCCAATTTGGATACCT---TCAGCAATGCTGTTGGATCTCGCATACTGGGCTACAAGGCGGAACAAGCACGCTGCAATCATCATTGGCGGTTCACTAGTTGGCCTATCACTCCCGCTGTTCAACATGGTCAACCTGCTGCTCGTGAGGGATCCACTCGAAGTGGCATTCAAGTATCCTAGACCAACACTACCAGCATACATGACTCCAATCGAGCCTCAGGTAGGTAAGTTCTACAACAGTCCGGTAGCGCTAGGTTCAGGTGCAGGAGCAGTACTGTCCGTCCCGATCGCTGCGTTAGGTGCAAAGCTTAACACG
>AB649997
ACAACGCACTATCTATTCATAGTTGTAGTTGCAGTAAACAGCACTCTATTGACAATTAATGCAGGAGACTATATCTTCTACACAGACTGGGCATGGACTTCATTTGTAGTATTTTCGATTTCACAATCGACTATGCTTGCAGTAGGGGCTATATACTATATGCTCTTTACAGGTGTTCCAGGAACCGCTACATAC---TATGCAACCATTATGACAATATACACATGGGTTGCAAAGGGCGCGTGGTTT---GCATTAGGATACCCAATGGACTTCGTAACAGTACCAATATGGATACCC---TCGGCAATGTTGTTGGATCTTACATATTGGGCTACAAGGCGCAATAAACACGCCGCCATTATCATTGGTGGAACTCTAATCGGCCTTTCGCTCCCAATGTTCAACATGATAAATCTATTGCTGATAAGGGACCCGCTAGAGGTTGCATTCAAGTATCCAAGACCCACACTTCCTCCTTATATGACACCAATTGAGCCCCAGGTCGGTAAATTCTACAACAGTCCAGTAGCATTGGGTTCAGGTGCAGGAGCAGTGCTAACAGTGCCAATAGCGGCATTAGGTGCAAAACTGAACACG
>AB649998
ACAACGCACTATCTATTCATAGTTGTAGTTGCAGTAAACAGCACTCTATTAACAATTAATGCAGGAGACTATATCTTCTACACAGACTGGGCATGGACTTCATTTGTAGTATTTTCGATTTCACAATCGACTATGCTTGCAGTAGGGGCTATATACTATATGCTCTTTACAGGTGTTCCAGGAACCGCTACATAC---TATGCAACCATTATGACAATATACACATGGGTTGCAAAGGGCGCGTGGTTT---GCATTAGGATACCCAATGGACTTCGTAACAGTACCAATATGGATACCC---TCGGCAATGTTGTTGGATCTTACATATTGGGCTACAAGGCGCAATAAACACGCCGCCATTATCGTTGGTGGAACTCTAATTGGCCTTTCGCTCCCAATGTTCAACATGATAAATCTATTGCTGATAAGGGACCCGCTAGAGGTTGCATTCAAGTATCCAAGACCCACACTTCCTCCTTATATGACACCAATTGAGCCCCAGGTCGGTAAATTCTACAACAGTCCGGTAGCATTGGGTTCAGGTGCAGGAGCAGTGCTAACAGTGCCAATAGCGGCATTAGGTGCAAAACTGAACACG
>AB649999
ACAACGCACTATCTATTCATAGTTGTAGTTGCAGTAAACAGCACTCTATTGACAATTAATGCAGGAGACTATATCTTCTACACAGACTGGGCATGGACTTCATTTGTAGTATTTTCGATTTCACAATCGACTATGCTTGCAGTAGGGGCTATATACTATATGCTCTTTACAGGTGTTCCAGGGACCGCTACATGC---TATGCAACCATTATGACAATATACACATGGGTTGCAAAGGGCGCGTGGTTT---GCATTAGGATACCCAATGGACTTCGTAACAGTACCAATATGGATACCC---TCGGCAATGTTGTTGGATCTTACATATTGGGCTACAAGGCGCAATAAACACGCCGCCATTATCGTTGGTGGAACTCTAATTGGCCTTTCGCTCCCAATGTTCAACATGATAAATCTATTGCTGATAAGGGACCCGCTAGAGGTTGCATTCAAGTATCCAAGACCCACACTTCCTCCTTATATGACACCAATTGAGCCCCAGGTCGGTAAATTCTACAACAGTCCAGTAGCATTGGGTTCAGGTGCAGGAGCAGTGCTAACAGTGCCAATAGCGGCATTAGGTGCAAAACTGAACACG
>AB650000
ACAACGCACTATCTATTCATAGTTGTAGTTGCAGTAAACAGCACTCTATTGACAATTAATGCAGGAGACTATATCTTCTACACAGACTGGGCATGGACTTCATTTGTAGTATTTTCGATTTCACAATCGACTATGCTTGCAGTAGGGGCTATATACTATATGCTCTTTACAGGTGTTCCAGGAACCGCTACATAC---TATGCAACCATTATGACAATATACACATGGGTTGCAAAGGGCGCGTGGTTT---GCATTAGGATACCCAATGGACTTCGTAACAGTACCAATATGGATACCC---TCGGCAATGTTGTTGGATCTTACATATTGGGCTACAAGGCGCAATAAACACGCCGCCATTATCATTGGTGGAACTCTAATCGGCCTTTCGCTCCCAATGTTCAACATGATAAATCTATTGCTGATAAGGGACCCGCTAGAGGTTGCATTCAAGTATCCAAGACCCACACTTCCTCCTTATATGACACCAATTGAGCCCCAGGTCGGTAAATTCTACAACAGTCCAGTAGCATTGGGTTCAGGTGCAGGAGCAGTGCTAACAGTGCCAATAGCGGCATTAGGTGCAAATCTGAACACG
>AB650002
ACAACGCACTATCTATTCATAGTTGTAGTTGCAGTAAACAGCACTCTATTGACAATTAATGCAGGAGACTATATCTTCTACACAGACTGGGCATGGACTTCATTTGTAGTATTTTCGATTTCACAATCGACTATGCTTGCAGTAGGGGCTATATACTATATGCTCTTTACAGGTGTTCCAGGAACCGCTACATAC---TATGCAACTATTATGACAATATACACATGGGTTGCAAAGGGCGCGTGGTTT---GCATTAGGATACCCAATGGACTTCGTAACAGTACCAATATGGATACCC---TCGGCAATGTTGTTGGATCTTACATATTGGGCTACGAGGCGCAATAAACACGCCGCCATTATCGTTGGTGGAACTCTAATTGGCCTTTCGCTCCCAATGTTCAACATGATAAATCTATTGCTGATAAGGGACCCGCTAGAGGTTGCATTCAAGTATCCAAGACCCACACTTCCTCCTTATATGACACCAATTGAGCCCCAGGTCGGTAAATTCTACAACAGTCCAGTAGCATTGGGTTCAGGTGCAGGAGCAGTGCTAACAGTGCCAATAGCGGCATTAGGTGCAAAACTGAACACG
>AB650003
ACAACGCACTATCTATTCATAGTTGTAGTTGCAGTAAACAGCACTCTATTAACAATTAATGCAGGAGACTATATCTTCTACACAGACTGGGCATGGACTTCATTTGTAGTATTTTCGATTTCACAATCGACTATGCTTGCAGTAGGGGCTATATACTATATGCTCTTTACAGGTGTTCCAGGAACCGCTACATAC---TATGCAACCATTATGACAATATACACATGGGTTGCAAAGGGCGCGTGGTTT---GCATTAGGATACCCAATGGACTTCGTAACAGTACCAATATGGATACCC---TCGGCAATGTTGTTGGATCTTACATATTGGGCTACAAGGCGCAATAAACACGCCGCCGTTATCGTTGGTGGAACTCTAATTGGCCTTTCGCTCCCAATGTTCAACATGATAAATCTATTGCTGATAAGGGACCCGCTAGAGGTTGCATTCAAGTATCCAAGACCCACACTTCCTCCTTATATGACACCAATTGAGCCCCAGGTCGGTAAATTCTACAACAGTCCAGTAGCATTGGGTTCAGGTGCAGGAGCAGTGCTAACAGTGCCAATAGCGGCATTAGGTGCAAAACTGAACACG
>AB650004
ACGACGCACTATCTATTCATAGTTGTAGTTGCAGTAAACAGCACTCTATTAACAATTAATGCAGGAGACTATATCTTCTACACAGACTGGGCATGGACTTCATTTGTAGTATTTTCGATTTCACAATCGACTATGCTTGCAGTAGGGGCCATATACTATATGCTCTTTACAGGTGTTCCAGGAACCGCTACATAC---TATGCAACCATTATGACAATATACACATGGGTTGCAAAGGGCGCGTGGTTT---GCATTAGGATACCCAATGGACTTCGTAACAGTACCAATATGGATACCC---TCGGCAATGTTGTTGGATCTTACATATTGGGCTACAAGGCGCAATAAACACGCCGCCATTATCGTTGGTGGAACTCTAATTGGCCTTTCGCTCCCAATGTTCAACATGATAAATCTATTGCTGATAAGGGACCCGCTAGAGGTTGCATTCAAGTATCCAAGACCCACACTTCCTCCTTATATGACACCAATTGAGCCCCAGGTCGGTAAATTCTACAACAGTCCAGTAGCATTGGGTTCAGGTGCAGGAGCAGTGCTAACAGTGCCAATAGCGGCATTAGGTGCAAAACTGAACACG
>AB650006
ACAACGCACTATCTATTCATAGTTGTAGTTGCAGTAAACAGCACTCTATTGACAATTAATGCAGGAGACTATATCTTCTACACAGACTGGGCATGGACTTCATTTGTAGTATTTTCGATTTCACAATCGACTATGCTTGCAGTAGGGGCTATATACTATATGCTCTTTACAGGTGTTCCAGGAACCGCTACATAC---TATGCAACCATTATGACAATATACACATGGGTTGCAAAGGGCGCGTGGTTT---GCATTAGGATACCCAATGGACTTCGTAACAGTACCAATATGGATACCC---TCGGCAATGTTGTTGGATCTTACCTATTGGGCTACAAGGCGCAATAAACACGCCGCCATTATCATTGGTGGAACTCTAATCGGCCTTTCGCTCCCAATGTTCAACATGATAAATCTATTGCTGATAAGGGACCCGCTAGAGGTTGCATTCAAGTATCCAAGACCCACACTTCCTCCTTATATGACACCAATTGAGCCCCAGGTCGGTAAATTCTACAACAGTCCAGTAGCATTGGGTTCAGGTGCAGGAGCAGTGCTAACAGTGCCAATAGCGGCATTAGGTGCAAAACTGAACACG
>AB650007
ACAACGCACTATCTATTCATAGTTGTAGTTGCAGTAAACAGCACTCTATTGACAATTAATGCAGGAGACTATATCTTCTACACAGACTGGGCATGGACTTCATTTGTAGTATTTTCGATTTCACAATCGACTATGCTTGCAGTAGGGGCTATATACTATATGCTCTTTACAGGTGTTCCAGGAACCGCTACATAC---TATGCAACCATTATGACAATATACACATGGGTTGCAAAGGGCGCGTGGTTT---GCATTAGGATACCCAATGGACTTCGTAACAGTACCAATATGGATACCC---TCGGCAATGTTGTTGGATCTTACATATTGGGCTACAAGGCGCAATAAACACGCCGCCATTATCATTGGTGGAACTCTAATTGGCCTTTCGCTCCCAATGTTCAACATGATAAATCTATTGCTGATAAGGGACCCGCTAGAGGTTGCATTCAAGTATCCAAGACCCACACTTCCTCCTTATATGACACCAATTGAGCCCCAGGTCGGTAAATTCTACAACAGTCCAGTAGCATTGGGTTCAGGTGCAGGAGCAGTGCTAACAGTGCCAATAGCGGCATTAGGTGCAAAACTGAACACG
>AB650008
ACAACGCACTATCTATTCATAGTTGTAGTTGCAGTAAACAGCACTCTATTGACAATTAATGCAGGAGACTATATCTTCTACACAGACTGGGCATGGACTTCATTTGTAGTATTTTCGATTTCACAATCGACTATGCTTGCAGTAGGGGCTATATACTATATGCTCTTTACAGGTGTTCCAGGAACCGCTACATAC---TATGCAACCATTATGACAATATACACATGGGTTGCAAAGGGCGCGTGGTTT---GCATTAGGATACCCAATGGACTTCGTAACAGTACCAATATGGATACCC---TCGGCAATGTTGTTGGATCTTACATATTGGGCTACAAGGCGCAATAAACACGCCGCCATTATCATTGGTGGAACTCTAATTGGCCTTTCGCTCCCAATGTTCAACATGATAAATCTATTGCTGATAAGGGACCCGCTAGAGGTTGCATTCAAGTATCCAAGACCCACACTTCCTCCTTATATGACACCAATTGAGCCCCAAGTCGGTAAATTCTACAACAGTCCAGTAGCATTGGGTTCAGGTGCAGGAGCAGTGCTAACAGTGCCAATAGCGGCATTAGGTGCAAAACTGAACACG
>AB650009
ACAACGCACTATCTATTCATAGTTGTAGTTGCAGTAAACAGCACTCTATTGACAATTAATGCAGGAGACTATATCTTCTACACAGACTGGGCATGGACTTCATTTGTAGTATTTTCGATTTCACAATCGACTATGCTAGCAGTAGGGGCTATATACTATATGCTCTTTACAGGTGTTCCAGGAACCGCTACATAC---TATGCAACCATTATGACAATATACACATGGGTTGCAAAGGGCGCGTGGTTT---GCATTAGGATACCCAATGGACTTCGTAACAGTACCAATATGGATACCC---TCGGCAATGTTGTTGGATCTTACATATTGGGCTACAAGGCGCAATAAACACGCCGCCATTATCATTGGTGGAACTCTAATTGGCCTTTCGCTCCCAATGTTCAACATGATAAATCTATTGCTGATAAGGGACCCGCTAGAGGTTGCATTCAAGTATCCAAGACCCACACTTCCTCCTTATATGACACCAATTGAGCCCCAGGTCGGTAAATTCTACAACAGTCCAGTAGCATTGGGTTCAGGTGCAGGAGCAGTGCTAACAGTGCCAATAGCGGCATTAGGTGCAAAACTGAACACG
>AB650011
ACAACGCACTATCTATTCATAGTTGTAGTTGCAGTAAACAGCACTCTATTGACAATTAATGCAGGAGACTATATCTTCTACACGGACTGGGCATGGACTTCATTTGTAGTATTTTCGATTTCACAATCGACTATGCTTGCAGTAGGGGCTATATACTATATGCTCTTTACAGGTGTTCCAGGAACCGCTACATAC---TATGCAACCATTATGACAATATACACATGGGTTGCAAAGGGCGCGTGGTTT---GCATTAGGATACCCAATGGACTTCGTAACAGTACCAATATGGATACCC---TCGGCAATGTTGTTGGATCTTACATATTGGGCTACAAGGCGCAATAAACACGCCGCCATTATCATTGGTGGAACTCTAATTGGCCTTTCGCTCCCAATGTTCAACATGATAAATCTATTGCTGATAAGGGACCCGCTAGAGGTTGCATTCAAGTATCCAAGACCCACACTTCCTCCTTATATGACACCAATTGAGCCCCAGGTCGGTAAATTCTACAACAGTCCAGTAGCATTGGGTTCAGGTGCAGGAGCAGTGCTAACAGTGCCAATAGCGGCATTAGGTGCAAAACTGAACACG
>AB678572
ACTACACACTATCTATTCATAGTTGTAGTTGCTGTAAATAGTACATTATTGACAATCAACGCAGGAGACTACATATTCTATACCGATTGGGCTTGGACATCATTTGTTGTATTCTCAGTATCCCAATCAACAATGCTTGTAGTTGGAGCAATCTATTACATGCTATTCACCGGTGTACCAGGGACTGCAACATAT---TATGCAACAATCATGACTATCTATACATGGGTAGCCAAAGGAGCTTGGTTT---GCATTAGGATATCCATACGACTTCATCGTAACTCCAGTTTGGATACCT---TCAGCAATGCTATTAGATCTGACATATTGGGCAACAAGAAGGAACAAGCATGCTGCCATTATAATTGGCGGAACATTGGTAGGCCTTTCATTGCCAATATTCAACATGATTAATCTATTGCTGGTAAGAGATCCTCTAGAGATGGCATTCAAGTATCCTCGTCCAACGTTGCCTCCGTATATGACGCCAATTGAACCTCAGGTCGGTAAGTTCTACAATAGTCCCGTGGCGCTAGGATCCGGGGCGGGAGCTGTACTTAGCGTTCCAATCGCTGCATTGGGCGCAAAACTGAACACT
>AB678574
ACTACACACTACCTATTCATAGTTGTAGTTGCTGTAAATAGCACACTATTGACAATCAACGCAGGAGACTACATATTCTATACTGATTGGGCGTGGACCTCATTCGTAGTATTCTCAATATCCCAATCAACAATGCTTGTAGTTGGTGCAATCTATTACATGCTGTTCACAGGTGTACCAGGAACTGCAACCTAT---TATGCAACAATCATGACTATCTATACATGGGTGGCCAAAGGAGCTTGGTTT---GCGCTAGGATATCCATACGACTTCATCGTAGTACCTGTTTGGATACCT---TCAGCAATGCTGTTAGATTTGACATATTGGGCAACGAGAAGGAATAAACATGCTGCCATTATAATTGGCGGAACATTAGTTGGACTTTCACTGCCAATATTTAATATGATCAATCTACTGCTGATTAGAGATCCGTTAGAAATGGCATTCAAGTATCCTCGTCCGACATTGCCTCCATACATGACACCAATCGAACCTCAGGTCGGTAAGTTCTACAATAGTCCCGTCGCGCTAGGATCGGGAGCTGGGGCAGTGCTAAGTGTTCCAATAGCTGCACTAGGTGCTAAACTGAATACT
>AB678589
ACTACACACTATCTATTCATAGTTGTAGTTGCTGTAAATAGTACATTATTGACAATCAACGCAGGAGACTACATATTCTATACAGATTGGGCATGGACATCATTTGTTGTATTCTCAATATCCCAATCAACAATGCTTGTAGTGGGAGCAATCTATTACATGCTATTCACCGGTGTACCAGGGACTGCAACATAT---TATGCAACCATCATGACAATCTATACATGGGTAGCCAAAGGAGCTTGGTTT---GCACTAGGATATCCATACGACTTCATCGTAACTCCAGTTTGGATACCT---TCAGCAATGCTGTTAGATTTGACATATTGGGCAACTAGAAGGAATAAACATGCTGCCATTATTATCGGCGGAACATTGGTTGGACTTTCATTACCAATATTCAACATGATAAATCTGCTGCTGGTCAGAGACCCTCTAGAGATGGCATTCAAGTATCCTCGTCCAACATTGCCTCCATACATGACACCTATTGAGCCTCAGGTCGGTAAGTTCTACAATAGTCCCGTGGCGCTAGGATCCGGGGCGGGAGCTGTACTGAGCGTTCCAATCGCTGCATTGGGCGCAAAACTAAATACC
>AB678591
ACTACACACTATCTATTCATAGTTGTAGTTGCTGTAAATAGTACCTTATTGACAATCAACGCAGGAGACTACATCTTCTACACTGATTGGGCGTGGACATCATTCGTAGTGTTCTCAATATCCCAATCAACCATGCTTGTAGTTGGTGCAATCTATTACATGCTATTCACCGGAGTACCAGGGACTGCAACATAT---TATGCAACAATCATGACTATCTATACATGGGTAGCCAAAGGAGCTTGGTTT---GCTCTAGGATATCCATATGACTTCATAGTAACACCCGTCTGGATACCT---TCAGCAATGCTGCTAGATTTGACATATTGGGCAACAAGAAGGAATAAACACGCTGCTATTATTATTGGCGGAACGCTGGTTGGTCTTTCATTGCCAATATTCAATATGATCAATCTGTTGTTAGTCAGAGATCCACTGGAGATGGCATTCAAGTATCCTCGTCCAACATTGCCTCCGTATATGACGCCAATTGAGCCTCAGGTCGGAAAGTTCTACAATAGTCCCGTGGCGCTAGGATCGGGAGCTGGAGCTGTGCTAAGTGTTCCGATAGCTGCACTGGGTGCGAAACTCAATACT
>AB678593
ACAACGCACTATTTGTTCATAGTAGTCGTTGCTGTCAACAGCACGCTGCTAACCATCAACGCAGGAGACTATATCTTCTACACAGACTGGATGTGGACCTCCTTCGTAGTATTCTCGATCTCGCAATCGACCATGCTCGTTGTGGGTGCGATATACTACATGCTCTTCACAGGAGTACCTGGTACAGCCACATAC---TACGCCACAATCATGACAATCTACACATGGGTCGCAAAGGGTGCATGGTTC---GCACTGGGCTATCCGTACGACTTCATTGTAGTTCCAATTTGGATACCT---TCAGCAATGCTGTTGGATCCCGCATACTGGGCTACAAGGCGGAACAAGCACGCTGCAATCATCATTGGCGGTTCACTAGTTGGCCTATCACTCCCGCTGTTCAACATGGTCAACCTGCTGCTCGTGCGGGATCCACTCGAAGTGGCATTCAAGTATCCTAGACCAACACTACCAGCATACATGACTCCAATCGAGCCTCAGGTAGGTAAGTTCTACAACAGTCCGGTAGCGCTAGGTTCAGGTGCAGGAGCAGTACTGTCCGTCCCGATCGCTGCGTTAGGTGCAAAGCTTAACACG
>AB688002
ACTACACACTATCTATTCATAGTTGTAGTTGCTGTAAATAGTACATTATTGACAATCAACGCAGGAGACTACATATTCTACACTGATTGGGCGTGGACATCATTCGTAGTGTTCTCAATATCCCAATCAACCATGCTTGTAGTTGGTGCAATCTATTACATGCTATTCACCGGAGTACCAGGGACTGCAACATAT---TATGCAACAATCATGACTATCTATACATGGGTAGCCAAAGGAGCTTGGTTT---GCTCTAGGATATCCATATGACTTCATAGTAACACCCGTCTGGATACCT---TCAGCAATGCTGCTAGATTTGACATATTGGGCAACAAGAAGGAATAAACACGCTGCTATTATTATTGGCGGAACGCTGGTTGGTCTTTCATTGCCAATATTCAATATGATCAATCTGTTGTTAGTCAGAGATCCACTGGAGATGGCATTCAAGTATCCTCGTCCAACATTGCCTCCGTATATGACGCCAATTGAGCCTCAGGTCGGAAAGTTCTACAATAGTCCCGTGGCGCTAGGATCGGGAGCTGGAGCTGTGCTAAGTGTTCCGATAGCTGCACTGGGTGCGAAACTCAATACT
>AB688004
ACTACACACTATCTATTCATAGTTGTAGTTGCTGTAAATAGTACATTATTGACAATCAATGCAGGAGACTACATTTTCTATACAGATTGGGCGTGGACATCATTCGTAGTATTCTCAATATCCCAATCAACAATGCTTGTAGTCGGCGCAATCTATTACATGCTATTCACCGGTGTACCAGGGACTGCAACATAT---TATGCAACAATCATGACTATCTATACATGGGTAGCCAAAGGAGCTTGGTTT---GCATTAGGATATCCATACGACTTTATCGCCGTACCAGTCTGGATACCT---TCAGCAATGCTGTTAGATTTGACATATTGGGCAACAAGAAGGAATAAGCATGCTGCCATTATAATTGGCGGAACATTAGTAGGACTTTCATTGCCAATATTCAATATGATAAATCTACTGCTGGTCAGAGATCCTCTAGAGATGGCATTCAAGTATCCTCGTCCAACATTGCCTCCATACATGACCCCAATTGAGCCTCAGGTCGGTAAGTTCTACAATAGTCCCGTGGCGCTAGGATCGGGAGCAGGAGCTGTACTGAGCGTTCCAATAGCTGCACTAGGTGCTAAACTAAATACT
>AB688020
ACTACACACTATCTATTCATAGTTGTAGTTGCTGTAAATAGTACATTATTGACAATCAACGCAGGAGACTACATATTCTATACAGATTGGGCTTGGACATCATTTGTTGTATTCTCAGTATCCCAATCAACAATGCTTGTAGTTGGAGCAATCTATTACATGCTATTCACCGGTGTACCAGGGACTGCAACATAT---TATGCAACAATCATGACTATCTATACATGGGTAGCCAAAGGAGCTTGGTTT---GCATTAGGATATCCATACGACTTCATCGTAACTCCAGTTTGGATACCT---TCAGCAATGCTATTAGATCTGACATATTGGGCAACAAGAAGGAACAAGCATGCTGCCATTATAATTGGCGGAACATTGGTAGGCCTTTCATTGCCAATATTCAACATGATAAATCTATTGCTGGTAAGAGATCCTCTAGAGATGGCATTCAAGTATCCTCGTCCAACGTTGCCTCCGTATATGACGCCAATTGAACCTCAGGTCGGTAAGTTCTACAATAGTCCCGTGGCGCTAGGATCCGGGGCGGGAGCTGTACTTAGCGTTCCAATCGCTGCATTGGGCGCAAAACTGAACACT
>AB688026
ACAACGCACTACCTGTTCATAGTAGTCGTTGCTGTCAACAGCACACTGCTCACCATCAACGCAGGGGACTACATCTTCTACACAGACTGGGCGTGGACGTCCTTCGTTGTGTTCTCGGTGTCGCAGTCGACGATGCTTGCTGTAGGCGCAATATACTACATGTTATTCACAGGTGTTCCAGGCACCGCAACCTAT---TACGCCACTATCATGACCATCTACACATGGGTGGCAAAGGGCGCATGGTTT---GCACTTGGATACCCCTACGACTTCGTCGTAGTGCCAGTGTGGATACCC---TCGGCAATGCTTATGGACCTCGCGTACTGGGCGACAAGACGCAACAAGCACGCTGCCATACTGATTGGCGGTACGCTGGTTGGCCTATCCTTCCCGCTGTTCAACATGGTCAACCTGTTGCTTGTAAGGGACCCGCTCGAGGTGGCCTTCAAGTATCCGAGACCGACTCTGCCCGCGTACATGACGCCTATAGAGCCTCAGGTAGGGAAGTTCTACAACTCGCCTGTCGCCCTGGGTTCAGGTGCCGGTGCAGTGCTAACGGTACCCATCGCTGCGTTGGGTGCAAAACTAAACACG
>AB688029
ACAACGCACTATTTGTTCATAGTAGTGGTTGCTGTCAACAGCACACTGCTAACCATCAACGCAGGAGACTATATCTTCTACACAGACTGGATGTGGACCTCCTTCGTAGTATTCTCCATCTCGCAGTCAACCATGCTTGCTGTGGGTGCGATATACTACATGCTCTTCACAGGAGTACCAGGGACGGCTACATAC---TACGCCACAATCATGACAATCTACACATGGGTCGCAAAGGGTGCATGGTTC---GCACTGGGCTATCCGTACGACTTCATTGTAGTCCCCGTCTGGATACCT---TCAGCAATGCTGTTGGATCTTTCATACTGGGCTACAAGGCGGAACAAGCACGCTGCAATCATCATTGGCGGAACACTGGTTGGCCTATCGTTCCCGCTGTTCAACATGGTCAACCTGCTGCTCGTCAGGGATCCACTCGAAGTGGCGTTCAAGTATCCTAGACCGACACTGCCTGCGTACATGACTCCAATCGAGCCCCAGGTAGGTAAGTTCTACAACAGTCCAGTAGCCTTGGGCTCTGGAGCAGGAGCGGTGCTGACAGTGCCGATCGCTGCGTTAGGTGCAAAGCTTAACACG
>AB688030
ACAACGCACTATTTGTTCATAGTAGTCGTTGCTGTCAACAGCACGCTGCTAACCATCAACGCAGGAGACTATATCTTCTACACAGACTGGATGTGGACCTCCTTCGTAGTATTCTCGGTCTCGCAATCGACGATGCTTGCGGTGGGCGCGATATACTACATGCTCTTCACAGGAGTACCAGGAACGGCCACATAC---TACGCCACAATCATGACAATCTACACGTGGGTCGCAAAGGGCGCATGGTTT---GCACTGGGCTATCCGTACGACTTCATCGTAGTTCCTGTTTGGATACCT---TCAGCAATGCTGTTGGATCTGACATACTGGGCTACAAGGCGGAACAAGCACGCTGCAATCATCATTGGCGGAACACTGGTTGGCCTATCGTTCCCGCTGTTCAACATGGTCAACCTGCTGCTCGTCAGGGATCCATTAGAGGTGGCATTCAAGTATCCTAGACCGACACTGCCTGCGTACATGACGCCGATAGAGCCCCAGGTAGGCAAGTTCTACAACAGTCCAGTAGCCTTGGGCTCTGGAGCAGGAGCGGTGCTGACAGTGCCGATCGCTGCGTTGGGTGCAAAGCTTAACACG
>AB703974
TGTACGCACTACTTATTCATAGTAGTAGTTGCAGTCAATTCCACTTTGTTAACAATTAACTCAGGAGACTATATCTTCTATACAGACTGGGCTTGGACATCATTTGTAGTATTTTCAATTGCTAATACACTGATGACAGTGGTTGGCGCTGTTTACTATATCACATTTACAGGTGTTCCTGGCACAGGCGCATAT---TATGGCCTGATTATGCAAGTCTATACTTGGGTAGCTAAAGTTGCATGGTTT---GCACTTGGTTATCCTGTGGATTTCATTGTTCATCCAATGTGGATTCCA---TCTTGTATGCTATTGGACTTGGCGTATTGGGCTACGAAGAAGAATAAGCACTCGCTGATATTCTTTGGTGGAGTTTTAGTCGGAATGTCAATGCCGCTATTCAACATGGTTCAATTGACGTTGATTGCGGATCCGCTAGAAACTGCATTCAAGTATCCGAGACCAACATTGCCTCCATACATGACGCCAATAGAACCGCAGGTCGGTAAGTTCTATAATAGCCCGGTAGCGCTGGGAGCGGGAGCTGGGTCTGTTCTGTCGGTGACGTTTGCAGCATTGGGTTGCAAGCTTAACACT
>AB703975
TGTACTCACTACTTATTCATAGTAGTGGTAGCAGTCAATTCAACTCTGCTTACAATTAACGCAGGTGACTATATCTTCTACACAGATTGGGCCTGGACATCCTTTGTGGTATTTTCCATTTCACAAACTTTGATGCTTTGTGTTGGGGCAACATACTACCTAACATTTACAGGAGTTCCAGGTACAGCAACATAC---TACGCATTAATCATGACAGTGTATACATGGGTAGCCAAAGGCGCATGGTTT---TCACTTGGATATCCATATGATTTCATTGTAACACCAGTATGGATACCA---TCAGCAATGCTGTTGGACTTGGCATATTGGGCTACAAAGAGGAATAAGCACTCTCTGATACTGTTTGGCGGAGTATTGTGTGGAATGTCATTACCATTGTTCAATATGGTAAACCTGATCACCGTAGCAGATCCACTGGAGACTGCATTCAAGTATCCAAGACCTACGTTGCCACCATACATGACACCTATAGAACCGCAGGTAGGAAAGTCCTATAACAGCCCAGTTGCGCTTGGCGCAGGTGCTGGCGCAGTGTTGTCTGTAACGTTTACGGCGTTGGGATGTAAACTGACTACG
>AB703976
TGTACTCACTACTTGTTCATAGTAGTAGTCGCAGTCAATTCAACTCTGCTAACAATTAACGCAGGAGACTACATCTTCTATACTGATTGGGCCTGGACATCGTTTGTAGTATTCTCAATATCTCAAACACTGATGCTCGCAGTAGGTGCAGCATATTATCTGACCTTCACTGGGGTTCCAGGAACCGCAACGTAT---TATGCGCTTATCATGACAGTCTATACTTGGATTGCCAAAGGTGCATGGTTC---GCATTGGGTTACCCATACGACTTTATTGTTACACCAGTTTGGTTACCG---TCGGCAATGCTGATGGACTTGGCTTACTGGGCAACAAAGAAGAGTAAGCACTCCTTGATACTGTTCGGCGGAGTCTTAGTCGGAATGTCATTACCACTATTCAACATGGTCAATTTGATCACAGTGGCTGACCCGCTAGAGACTGCATTCAAGTATCCAAGACCAACGTTACCACCATATATGACACCGATAGAGCCGCAGGTAGGTAAGTTCTATAACAGCCCAGTTGCACTTGGTGCGGGTGCTGGAGCAGTACTTGCGTGTACTTTCACGGCTTTAGGTTGTAAACTAACAACC
>AB703977
TGTACTCACTACTTATTCATAGTAGTAGTCGCAGTCAATTCAACTCTGCTAACAATTAACGCAGGAGACTACATCTTCTATACTGATTGGGCCTGGACATCGTTTGTAGTATTCTCAATATCTCAAACACTGATGCTTGCAGTAGGTGCATCTTATTATCTGACATTTACTGGAGTTCCAGGAACCGCAACGTAT---TATGCGCTAATTATGACAGTCTATACGTGGATTGCCAAAGGTGCATGGTTC---GCTTTAGGTTACCCATATGACTTCATCGTTACACCAGTTTGGCTTCCG---TCAGCAATGCTGCTGGATCTGGCATACTGGGCAACAAAGAAGAATAAGCACTCCTTGATACTGTTCGGCGGAGTCTTAGTTGGAATGTCGTTGCCACTATTCAACATGGTCAACTTGATCACTGTGGCAGATCCACTTGAGACTGCATTCAAGTATCCGAGACCAACGTTACCACCATACATGACACCGATAGAGCCGCAGGTAGGTAAGTTCTACAACAGCCCAGTTGCACTTGGTGCAGGTGCTGGAGCAGTACTATCAGTGACGTTCACAGCCTTAGGTTGTAAATTAACAACG
>AB703978
TGTACTCACTACTTATTCATAGTAGTAGTCGCAGTCAACTCAACTTTGCTAACAATCAACGCAGGGGACTACATCTTCTATACTGATTGGGCCTGGACATCGTTTGTAGTATTTTCAATATCTCAAACACTTATGCTCACTGTAGGTGCGTGTTACTATCTCACCTTCACTGGAGTTCCAGGAACCGCAACTTAC---TATGCATTAATCATGACAGTCTACACATGGATTGCAAAAGGTGCATGGTTC---GCATTAGGTTACCCATATGACTTCATCGTTACACCAGTTTGGCTACCA---TCAGCAATGCTGTTGGACTTAGCGTACTGGGCAACAAAGAAGAATAAGCACTCTCTGATACTGTTCGGCGGAGTTTTAGTTGGAATGTCATTGCCACTATTCAACATGGTCAATTTGATCACTGTGGCTGACCCACTAGAGACTGCATTCAAGTATCCAAGACCAACGTTACCACCATATATGACCCCGATAGAACCGCAGGTAGGTAAATTCTACAACAGCCCTGTTGCACTTGGTGCCGGTGCTGGAGCAGTATTAGCCTGTACATTTGCGGCTTTAGGTTGTAAACTTACAACA
>AB703979
TGTACTCACTACCTATTCATAGTGGTAGTTGCAGTTAACTCAACTCTGTTAACAATTAACTCAGGAGACTATATCTTCTATACTGACTGGGCTTGGACATCATTCGTAGTTTTCTCTATCGCCAACACTTTGATGACGGTAGTCGGAGCTGTGTATTACATTACATTTACGGGTGTTCCTGGCACAGGCGCGTAT---TATGGCTTGATAATGCAGGTCTATACATGGGTCGCTAAAGTTGCATGGTTT---GCACTTGGTTATCCGGTGGATTTCATTGTTCATCCAATGTGGATTCCA---TCATGCATGTTATTGGATTTGGCATATTGGGCTACGAAGAAGAATAAGCACTCGCTGATATTCTTTGGTGGAGTTTTAGTGGGAATGTCAATGCCGCTCTTCAATATGGTACAATTGATGATGATTGCGGATCCGCTAGAAACTGCGTTCAAATATCCAAGACCAACGTTGCCTCCATACATGACGCCGATAGAGCCGCAGGTCGGTAAGTTCTACAACAGCCCGGTAGCTTTGGGTGCTGGTGCAGGATCGGTTCTGTCAGTAACGTTTGCAGCATTGGGCTGTAAGCTCAATACC
>AB703980
TGTACTCACTACTTATTCATAGTAGTAGTCGCAGTAAACTCCACCTTGCTTACTATCAATGCAGGAGACTACATCTTCTATACTGATTGGGCCTGGACATCGTTTGTAGTATTCTCAATATCTCAAACTCTGATGCTCGCAGTAGGTGCAGCATATTATCTGACCTTCACTGGAGTTCCAGGAACCGCAACGTAT---TATGCGCTGATTATGACAGTCTATACTTGGATTGCAAAAGGTGCATGGTTC---GCATTAGGTTACCCATATGACTTTATTGTCACACCAGTCTGGCTTCCG---TCGGCGATGCTGATGGATCTGGCGTACTGGGCGACAAAGAAGAATAAGCACTCCTTGATACTATTCGGCGGAGTACTCGTTGGAATGTCCTTGCCACTGTTCAACATGGTAAATCTAATTACCGTGGCAGACCCACTCGAGACTGCATTCAAGTATCCGAGACCGACGTTACCACCATACATGACACCGATAGAGCCGCAGGTAGGTAAATTCTACAACAGCCCAGTTGCACTTGGTGCAGGTGCTGGAGCAGTACTGTCAGTGACGTTCACGGCCTTAGGTTGTAAACTAACAACG
>AB703981
TGTACTCACTACTTATTCATAGTAGTAGTTGCAGTAAACTCTACTCTGCTAACAATCAATGCAGGAGATTATATCTTCTATACTGACTGGGCTTGGACATCGTTTGTAGTATTCTCAATATCTCAGACGTTGATGCTTGCAGTAGGTGCAGCATATTATCTCACATTTACTGGAGTTCCAGGTACGGCGACATAT---TATGCGCTAATTATGACAGTATATACTTGGATTGCAAAAGGTGCATGGTTT---GCACTTGGTTATCCATATGACTTTATTGTCACACCAGTCTGGTTGCCA---TCAGCAATGCTATTAGATTTGGCATACTGGGCGACGAAGAAGAATAAGCACTCGCTGATACTGTTTGGTGGAGTACTAATTGGAATGTCACTGCCATTATTCAATATGGTAAACCTGATCACTGTGGCAGATCCGCTAGAGACTGCATTCAAGTATCCGAGACCGACATTGCCTCCATACATGACACCGATAGAACCGCAGGTAGGTAAATTCTACAATAGCCCAGTTGCGCTGGGAGCGGGAGCTGGTGCTGTGTTATCGGTAACGTTTACGGCGTTGGGTTGTAAACTCAATACG
>AB703982
TGTACTCACTACTTGTTCATAGTAGTAGTCGCAGTAAACTCTACTCTGCTTACTATCAATGCAGGAGACTACATCTTCTATACTGATTGGGCCTGGACATCGTTTGTAGTATTCTCAATATCTCAAACATTGATGCTTGCGGTAGGTGCAGCATATTATCTGACATTTACTGGAGTTCCAGGAACCGCAACGTAT---TATGCGCTGATTATGACAGTCTATACTTGGATTGCTAAAGGTGCATGGTTC---GCATTAGGTTACCCATACGACTTCATCGTTACACCAGTTTGGCTTCCG---TCAGCAATGCTGTTGGATCTGGCTTACTGGGCGACAAAGAAGAATAAGCACTCCTTGATACTATTTGGCGGAGTCTTAGTTGGAATGTCATTACCACTATTCAACATGGTCAACTTGATCACAGTGGCTGACCCACTAGAGACTGCATTCAAGTATCCAAGACCGACGTTACCACCATACATGACACCGATAGAGCCGCAGGTAGGTAAATTCTACAACAGCCCAGTTGCACTTGGTGCAGGTGCTGGAGCAGTACTATCAGTGACGTTCACAGCGTTGGGTTGTAAACTCACAACC
>AB703983
TGTACTCATTATCTATTCATAGTTGTAGTTGCAGTAAACTCGACTTTGTTAACAATTAACTCTGGTGACTATATTTTCTATACTGATTGGGCCTGGACATCATTTGTCGTATTTTCTATAGCTAACACTTTGATGACAGTTGTAGGTGCTGTGTATTATCTTACATTTACTGGTGTACCCGGTACTGCATCGTAT---TACGGTTTAATTATGCAAGTCTATACATGGGTTGCAAAAGTTGCATGGTTT---GCACTTGGCTACCCAGTGGATTTCATCGTTCACCCAATGTGGATTCCA---TCGTGTATGTTATTGGACTTGGCATATTGGGCGACAAAGAAAAATAAACACTCGCTGATATTCTTTGGCGGAGTTTTAGTCGGAATGTCAATGCCACTGTTCAACATGGTACAGTTGATGTTGATAGCAGATCCACTAGAAACTGCATTCAAATATCCAAGACCAACATTGCCTCCATACATGACGCCGATAGAACCGCAGGTAGGTAAGTTCTACAACAGCCCAGTAGCTCTTGGAGCGGGAGCTGGATCGGTACTAGCATGTACATTTGCGGCATTAGGTTGTAAGCTCAATACG
>AB703984
TGTACACACTACTTATTCATAGTAGTAGTTGCAGTCAACTCCACTTTGTTAACAATTAACTCAGGAGACTATATCTTCTATACAGACTGGGCTTGGACATCATTTGTGGTATTTTCCATAGCTAATACTCTGATGACAGTAGTTGGAGCTGTTTACTATATCACGTTTACAGGTGTTCCAGGCACAGGCGCATAT---TATGGCCTGATTATGCAAGTCTATACTTGGGTCGCTAAAGTTGCATGGTTT---GCACTTGGCTATCCTGTGGATTTCATTGTTCATCCAATGTGGATTCCA---TCTTGTATGCTATTGGACTTGGCGTATTGGGCTACAAAGAAGAATAAACACTCGCTGATATTCTTTGGCGGAGTTTTAGTCGGAATGTCGATGCCATTATTCAACATGGTACAGTTGATGGTGATTGCCGATCCGCTAGAAACTGCATTCAAATATCCGAGACCAACATTGCCTCCATACATGACGCCCATAGAACCGCAGGTAGGTAAGTTCTATAACAGCCCAGTAGCTCTGGGAGCGGGAGCTGGATCTGTCCTGTCGGTGACGTTTGCAGCATTGGGTTGTAAGCTTAATACT
>AB703986
TGTACACATTACTTATTCATAGTAGTTGTTGCAGTTAACTCTACTTTGCTAACCATTAATTCTGGAGATTATATTTTCTATACTGACTGGGCCTGGACATCATTTGTAGTATTCTCTATAGCTAACACGTTGATGACGGTAGTTGGAGCTGTATATTACATCACATTTACTGGTGTTCCTGGTACAGGTGCATAT---TATGGCTTAATAATGCAAGTCTATACATGGGTTGCAAAGGTTGCATGGATG---GCACTAGGTTATCCAGTTGATTTTATTGTTCATCCTATGTGGATACCA---TCGTGTATGCTATTGGACTTGGCATATTGGGCGACAAAGAAGAATAAGCACTCGCTGATATTCTTTGGTGGCGTTTTAGTCGGAATGTCAATGCCGCTGTTTAACATGGTACAATTGATGTTGATTAATGACCCTCTAGAAACTGCATTCAAGTATCCAAGACCAACATTGCCTCCATATATGACGCCTATAGAACCGCAGGTAGGTAAGTTCTACAATAGCCCAGTAGCACTGGGAGCGGGAGCTGGATCTGTTCTATCGGTGACATTTGCGGCACTAGGCTGTAAGCTTAATACT
>AB703987
TGTACACACTACTTATTCATAGTAGTAGTTGCAGTAAACTCTACTCTGCTTACTATCAATGCAGGAGACTACATCTTCTATACTGATTGGGCCTGGACATCGTTTGTTGTATTCTCTATATCTCAAACTCTGATGCTCGCAGTTGGTGCAGCATATTATCTGACCTTTACTGGAGTTCCAGGAACCGCTACGTAT---TATGCGCTGATTATGACAGTCTATACTTGGATTGCTAAAGGTGCATGGTTC---GCATTAGGTTACCCATACGACTTTATTGTTACACCAGTCTGGCTTCCG---TCAGCAATGTTGATGGATCTGGCGTACTGGGCAACAAAGAAGAATAAGCACTCCTTGATACTGTTCGGCGGAGTCTTAGTTGGAATGTCATTACCACTATTCAACATGGTTAATTTGATTACAGTGGCTGACCCATTAGAGACTGCATTCAAGTATCCAAGACCGACGTTACCACCATACATGACACCGATAGAGCCGCAGGTAGGTAAATTCTACAACAGCCCAGTTGCACTTGGTGCAGGTGCTGGAGCAGTACTATCAGTGACGTTCACAGCCTTGGGTTGTAAACTGACAACG
>AB703988
TGTACGCATTATCTATTCATTGTTGTAGTTGCAGTAAATTCTACTCTGTTAACCATCAATTCTGGAGACTATATCTTCTATACAGATTGGGCATGGACATCCTTTGTAGTTTTCTCCATCGCAAACACTCTCATGACTGTGGTCGGAGCAGTGTATTATATCACATTTACAGGCGTGCCTGGAACAGGCGCATAT---TATGGTTTAATTATGCAAGTCTATACTTGGGTTGCCAAAGTGGCATGGTAT---GCACTTGGCTATCCTGCAGATTTTATCGTTCATCCAATGTGGATTCCA---TCATGCATGCTGTTGGATTTGGCATATTGGGCTACGAAGAAGAATAAGCACTCGCTGATATTCTTTGGAGGAGTTTTGGTCGGTATGTCAATGCCGCTGTTCAATATGGTACAGTTGATGTTGATCGCCGATCCGCTAGAAACTGCATTCAAGTACCCAAGACCAACATTACCACCATATATGACGCCTATAGAACCGCAGGTCGGTAAGTTCTACAATAGCCCGGTAGCACTGGGAGCGGGAGCTGGATCTGTACTGTCGGTGACATTTGCAGCATTGGGTTGTAAGTTGAATACA
>AB703989
TGTACCCATTACTTATTTATCGTTGTAGTTGCCGTCAATTCTACTTTGTTAACAATTAACTCGGGAGACTATATCTTCTATACTGATTGGGCCTGGACATCATTTGTAGTATTCTCAATTGCCAACACTTTGATGACTATTGTAGGTGCAGTGTATTATCTTACATTTACTGGTGTACCTGGTACAGCTACGTAC---TATGGTCTGATTATGCAAGTCTATACATGGGTTGCAAAAGTTGCATGGTTT---GCACTTGGCTATCCAGTGGATTTCATCGTTCATCCAATGTGGATTCCA---TCTTGTATGTTATTGGACTTGGCGTATTGGGCGACGAAGAAGAATAAACACTCGCTGATATTCTTTGGCGGAGTTTTAGTTGGAATGTCAATGCCACTGTTCAATATGGTGCAGTTGATGTTGATAGCAGATCCACTAGAAACTGCATTCAAGTATCCAAGACCAACATTACCACCATACATGACGCCTATAGAACCGCAGGTAGGTAAGTTCTACAACAGCCCAGTAGCTCTGGGAGCGGGAGCTGGATCGGTACTAGCATGTACATTTGCAGCATTAGGCTGTAAGCTTAATACG
>AB703990
TGTACTCACTATTTATTTATAGTTGTAGTTGCAGTCAATTCCACTTTGTTAACAATTAACTCGGGAGATTATATCTTCTATACAGATTGGGCTTGGACATCATTTGTGGTATTTTCTATTGCTAACACTCTGATGACTGTTGTTGGTGCTGTGTATTATCTTACATTTACAGGCGTACCTGGTACGGCAACGTAT---TACGGTCTGATTATGCAAGTCTATACATGGGTTGCAAAAGTTGCATGGTTT---GCACTTGGCTATCCAGTGGATTTCATCGTTCATCCAATGTGGATTCCA---TCTTGTATGCTGTTGGACTTGGCGTATTGGGCAACGAAGAAGAATAAACACTCGCTGATATTCTTTGGTGGAGTCTTAGTCGGAATGTCAATGCCGCTGTTTAATATGGTACAGTTGATGTTGATAGCAGATCCGCTAGAAACTGCATTCAAGTATCCAAGACCAACATTGCCTCCATACATGACGCCGATAGAACCGCAGGTAGGTAAGTTCTACAATAGCCCGGTAGCTTTGGGAGCGGGAGCTGGATCGGTACTAGCATGTACATTTGCAGCATTAGGTTGTAAGCTTAACACA
>AB703991
TGTACACATTACTTATTCATAGTAGTTGTTGCAGTTAACTCTACTTTGCTAACCATTAATCCTGGAGATTATATTTTCTATACTGACTGGGCCTGGACATCATTTGTAATATTCTCTATAGCTAACACGTTGATGACGGTAGTTGGAGCTGTATATTACATCACATTTACTGGTGTTCCTGGTACAGGTGCATAT---TATGGCTTGATAATGCAAGTCTATACATGGGTTGCAAAGGTTGCATGGATG---GCACTGGGTTATCCAGTTGATTTCATTGTTCATCCTATGTGGATACCA---TCATGTATGCTATTGGACTTGGCATATTGGGCGACAAAGAAGAATAAGCATTCGCTGATATTCTTTGGTGGAGTTTTAGTCGGAATGTCGATGCCACTATTCAACATGGTACAGTTGATGTTGATTGCGGATCCGCTAGAAACTGCATTCAAGTATCCAAGACCAACATTGCCTCCATATATGACGCCTATAGAACCGCAGGTCGGCAAGTTCTACAATAGCCCAGTGGCGCTGGGAGCGGGAGCTGGATCTGTTCTGTCGGTAACGTTTGCGGCACTAGGCTGTAAGCTTAATACT
>AB703992
TGTACTCACTACTTATTCATAGTTGTAGTTGCAGTCAATTCCACTTTGTTAACAATTAACTCTGGAGATTATATCTTCTATACAGATTGGGCCTGGACATCATTTGTAGTATTCTCCATCGCTAACACTTTGATGACTGTTGTTGGTGCTGTGTATTATCTTACATTTACTGGCGTACCTGGTACGGCAACGTAT---TATGGTCTGATTATGCAAGTCTATACATGGGTTGCAAAAGTTGCATGGTTT---GCACTTGGCTATCCAGTGGATTTCATCGTTCATCCAATGTGGATTCCA---TCTTGTATGCTGTTGGACTTGGCGTATTGGGCGACGAAGAAGAATAAACACTCGCTGATATTCTTTGGTGGAGTTTTAGTCGGAATGTCAATGCCACTGTTCAATATGGTTCAGTTGATGTTAATTGCAGATCCACTAGAAACTGCATTCAAGTATCCAAGACCAACATTGCCTCCATACATGACGCCTATAGAACCGCAGGTCGGTAAGTTCTACAATAGCCCAGTAGCTCTGGGAGCGGGAGCGGGAGCTGTACTAGCATGTACGCTTGCAGCATTAGGTTGTAAGCTTAATACG
>AB703993
TGTACTCACTACTTGTTCATAGTAGTAGTTGCAGTTAACTCGACATTATTAACAATTAACTCTGGTGACTATATCTTCTATACAGACTGGGCTTGGACATCATTTGTAGTATTCTCCATCGCAAATACTTTCATGACAGTGGTTGGAGCAGTTTACTATATCACGTTTACAGGTGTTCCAGGAACAGGCGCGTAT---TATGGTCTGATTATGCAAGTCTATACTTGGGTCGCCAAAGTTGCATGGTTT---GCACTTGGTTATCCAGTGGATTTCATCGTTCATCCAATGTGGATTCCA---TCTTGTATGTTATTGGACTTGGCATATTGGGCTACAAAGAAGAATAAACATTCGCTGATATTCTTTGGTGGAGTTTTAGTTGGAATGTCTATGCCGCTGTTTAACATGGTACAACTAATGTTAATTGCGGATCCGCTAGAAACTGCATTCAAGTATCCGAGACCAACATTGCCTCCATACATGACGCCAATAGAACCGCAGGTAGGTAAGTTCTATAACAGCCCGGTAGCTCTGGGAGCGGGAGCTGGATCTGTCCTGTCGGTAACGTTTGCAGCATTGGGTTGTAAGCTTAACACT
>AB703994
TGTACACACTACTTATTCATAGTAGTGGTTGCAGTTAACTCAACACTGTTAACAATTAATGCAGGTGATTACATTTTCTATACTGACTGGGCTTGGACTTCGTACACGGTATTTTCAATATCGCAAACGTTGATGCTTCTCGTAGGTGCATGTTACTATCTTACGTTTACAGGCGTTCCAGGCACAGCAACATAC---TACGCTCTGATCATGACAGTATACACATGGATAGCAAAAGGTGCATGGTTT---TCACTCGGATATCCATATGACTTTATTGTTACACCAGTTTGGCTACCA---TCAGCAATGCTGTTGGACTTAGTTTACTGGGCAACAAGGAAGAACAAACACTCTTTGATACTGTTCGGAGGAGTACTGGTAGGAATGTCTTTGCCATTATTCAATATGGTAAACCTGATAACAGTAGCGGACCCGCTTGAAACGGCATTCAAGTATCCAAGACCAACATTGCCACCATACATGACACCGATTGAACCGCAGGTAGGAAAGTTCTATAATAGTCCAGTTGCGTTAGGTGCCGGTGCGGGTGCAGTATTGGGATGTACCTTTGCAGCATTAGGTTGTAAACTAAACACT
>AB703995
TGTACGCACTACTTATTCATAGTAGTAGTTGCAGTTAACTCCACTTTACTTACAATCAACTCAGGAGACTATATCTTCTATACAGACTGGGCTTGGACATCATTTGTGGTATTTTCCATAGCTAATACCTTGATGACAGTGGTAGGTGCTGTTTACTATATCACGTTTACAGGTGTTCCTGGCACAGGTGCATAT---TATGGCCTAATTATGCAAGTCTACACTTGGGTCGCTAAAGTTGCATGGTTT---GCACTTGGCTATCCTGTGGATTTCATTGTTCATCCAATGTGGATTCCA---TCTTGTATGCTATTGGACTTGGCGTATTGGGCTACAAAGAAGAATAAACACTCGCTGATATTCTTTGGTGGAGTTTTAGTCGGAATGTCAATGCCGTTGTTCAACATGGTACAATTGATGTTGATTGCGGATCCGCTCGAAACTGCATTCAAGTATCCAAGACCAACATTGCCTCCATACATGACGCCGATAGAACCGCAGGTAGGTAAGTTCTATAATAGCCCAGTAGCTCTGGGAGCAGGAGCTGGATCTGTGCTGTCGGTGACGTTTGCAGCATTGGGTTGTAAGCTTAATACC
>AB703996
TGTACTCATTATTTATTCATAATAGTAGTTGCAGTAAACTCTACTTTACTAGTAATTAACGCGGGAGATTATATCTTCTATACTGATTGGGCCTGGACTTCATTTGTAGTATTTTCCATCGCTAACACTCTCATGGTTACTGTTGGTGCTGTGTATTATCTCACATTTACAGGTGTACCTGGTACTGCAACGTAT---TATGGTCTGATTATGCAAGTCTATACATGGGTTGCAAAAGTTGCGTGGTTT---GCACTTGGTTATCCCGTGGACTTTATTGTTCATCCAATGTGGATTCCA---TCTTGTATGCTTTTGGACTTGGCGTATTGGGCGACAAAGAAAAATAAACATTCGCTAATATTCTTTGGTGGAGTTTTAGTTGGAATGTCAATGCCACTGTTCAATATGGTACAGTTGATGTTGATTGCGGATCCACTAGAAACTGCATTTAAGTATCCAAGACCTACATTGCCTCCATACATGACGCCTATAGAACCGCAGGTCGGTAAGTTCTACAATAGCCCTGTAGCTCTGGGAGCGGGAGCTGGAGCTGTACTAGCATGTACATTTGCAGCGTTAGGTTGTAAGCTTAATACG
>AB703997
TGTACTCACTATTTATTCATAGTTGTAGTTGCAGTCAACTCTACTTTGTTAACAATTAACGCTGGTGACTATATCTTCTATACTGACTGGGCTTGGACATCATTTGTGGTGTTCTCAATTGCCAACACTTTGATGACTATTGTTGGTGCTGTGTATTATCTTACATTTACAGGCGTACCTGGTACTGCAACGTAC---TATGGTCTGATTATGCAAGTCTATACTTGGGTTGCAAAAGTTGCATGGTTT---GCACTTGGCTATCCAGTAGATTTCATCGTTCATCCAATGTGGATTCCA---TCGTGTATGCTGTTGGACTTGGCATATTGGGCAACAAAGAAAAATAAACATTCGTTGATATTCTTTGGTGGAGTTTTAGTTGGAATGTCAATGCCACTGTTCAATATGGTACAGTTGATGTTGATAGCAGATCCACTGGAAACTGCATTCAAGTATCCAAGACCAACATTGCCTCCATACATGACGCCGATAGAACCGCAGGTAGGTAAGTTCTACAATAGCCCAGTAGCTCTGGGAGCGGGAGCTGGAGCGGTACTAGCATGTACATTTGCAGCATTAGGTTGTAAGCTTAACACA
>AB703998
TGTACTCACTACTTGTTCATAGTAGTAGTTGCAGTTAACTCCACTTTATTAGTAATTAACGCGGGGGACTATATCTTCTATACTGATTGGGCCTGGACTTCATTTGTAGTATTTTCCATCGCTAACACTCTCATGGTTACCGTCGGTGCTGTGTATTATCTCACATTTACAGGTGTACCTGGTACTGCAACGTAT---TATGGTCTGATTATGCAAGTCTATACATGGGTTGCAAAAGTTGCATGGTTT---GGACTTGGTTATCCAGTAGACTTTATTGTTCATCCAATGTGGATTCCA---TCTTGTATGCTGTTGGACTTGGCGTATTGGGCGACAAAGAAGAATAAACACTCGCTGATATTCTTTGGCGGAGTTTTAGTCGGAATGTCGTTCCCGCTCTTCAACATGGTACAGTTAATGTTGATTGCGGATCCACTAGAAACTGCATTCAAGTATCCAAGACCAACATTGCCTCCATACATGACGCCTATAGAACCGCAGGTAGGAAAGTTCTACAATAGCCCAGTAGCTTTGGGAGCGGGAGCTGGAGCTGTACTAGCGTGTACGTTTGCTGCATTAGGATGTAAGCTTAATACG
>AB703999
TGTACTCACTACTTATTCATAGTAGTAGTTGCAGTTAACTCCACTTTGTTAACAATTAACTCTGGTGACTATATCTTCTATACTGATTGGGCCTGGACATCATTTGTAGTATTTTCCATTGCCAACACTTTGATGACTGTTGTTGGTGCTGTGTATTATCTTACATTTACTGGTGTACCTGGTACCGCATCGTAT---TACGGTCTGATTATGCAGGTCTATACATGGGTTGCAAAAGTTGCATGGTTT---GCACTTGGTTACCCAGTGGATTTCATCGTTCATCCGATGTGGATTCCA---TCTTGTATGTTATTGGACTTGGCATATTGGGCGACGAAGAAGAATAAGCACTCGCTGATATTCTTTGGCGGAGTTTTAGTTGGAATGTCAATGCCACTGTTCAATATGGTACAGTTGATGTTGATAGCAGATCCGCTAGAAACTGCATTCAAGTATCCGAGACCGACATTGCCTCCATACATGACACCGATAGAGCCGCAGGTAGGTAAGTTCTACAACAGCCCAGTAGCTCTGGGAGCGGGAGCTGGATCGGTACTAGCATGTACATTTGCGGCATTAGGCTGTAAGCTTAATACG
>AB704000
AGTACACACTATTTGTTCATTATAGTGGTTGCAGTTAATTCTACATTGTTATCAATTAACGCAGGTGACTACATCTTCTACACTGACTGGGCTTGGACTTCATTTGTGGTGTTTTCAATATCACAAACGTTGATGCTTGTAGTAGGTGCATGTTATTACCTTACATTTACAGGTGTTCCAGGTACAGCGACGTAC---TACGCTCTAATTATGACAGTATACACATGGATAGCAAAAGGTGCATGGTTT---TCACTAGGATATCCATATGACTTTATTGTAACTCCAGTATGGTTACCT---TCAGCAATGCTGTTGGACTTAGTTTACTGGGCTACAAAGAAGAACAAGCACTCCTTGATACTGTTTGGCGGCGTACTAGTAGGAATGTCATTACCGTTATTCAATATGGTAAACTTGATAACAGTAGCAGACCCGCTTGAAACGGCATTCAAATATCCGAGACCAACATTACCACCATATATGACACCGATAGAACCGCAGGTAGGTAAGTTCTATAATAGTCCAGTAGCGCTGGGTGCAGGTGCCGGTGCAGTATTGTCAGTCACTATGGCTGCGTTGGGTTGTAAACTCACTACG
>AB704001
TGTGCTCACTACTTATTCATAGTAGTAGTTGCAGTTAACTCAACACTGTTAACAATTAATGCAGGAGACTACATTTTCTATACTGACTGGGCTTGGACATCGTTTACGGTATTTTCAATATCTCAAACGTTGATGCTTGTAGTGGGTGCTTGTTATTACCTAACATTTACAGGTGTTCCAGGAACAGCAACGTAC---TACGGCCTTATTATGACAGTATACACATGGGTAGCAAAAGGTGCATGGTTT---GCACTAGGATATCCATATGACTTCATTGTCACACCAATATGGTTACCA---TCAGCAATGTTGCTTGATTTGGCATATTGGGCTACAAAGAAGAACAAACACTCGTTGATACTGTTTGGCGGAGTACTGGTAGGAATGTCGTTACCAATGTTTAACATGATAAACCTGATAACTGTAGCAGACCCACTAGAAACGGCCTTCAAATATCCGAGACCAACATTACCACCATACATGACACCGATAGAACCGCAGGTAGGAAAGTTCTATAACAGTCCTGTTGCTTTAGGTGCTGGTGCTGGTGCGGTATTGGGAGTAACGTTTACAGCACTTGGTTGTAAACTAAACACC
>AB720059
TGTACTCACTACTTATTCATAGTAGTGGTAGCAGTAAACTCGACCTTACTGACAATCAACACGGGAGACTATGAGTTCTATACTGATTGGGCATGGACATCATTTGTCATATTCACCATAGGGCAATCAATGATGCTCATAGTTGGTGCATCATATTACCTTACGTTCACTGGCGTGCCAGGAACAGCAACCTAC---TATGCACTGATAATGACAGTCTATACATGGATTGCAAAAGGTGCGTGGTTC---TCCTTAGGATATCCGTACAGCTTCATAGTTCCACCAATATGGATACCA---TCTGCAATACTGATGGATCTGGCGTATTGGGCAACCAAGAGAAACAAGCACATGCTTATCTTGGTTGGAGGCGTGTTGGCTGGAATGTCAATGGCGATGTTTAACATGGTTAATCTATTAACAATAGATGATCCATTAGAGACTGCATTCAAGTATCCAAGGACTACATTGCCTCCATACATGACTCCTGTAGAACCCCAAGTCGGGAAATTCTATGATAGTCCTGTAGCGTTAGGTGCGGGTGCTGCCGCAGTTTTGGCTCCAACTATGGCTGCATTAGGCTGCAAATTAACAACC
>AB737840
ACAACCCACTATCTGTTCATTGTTGTAGTTGCTGTTAATAGCACGCTGCTGACCATAAATGCAGGAGACTACATCTTCTACACCGACTGGGCGTGGACATCCTTTGTAGTATTTTCGATCTCACAATCGACTATGCTTGCAGTAGGAGCTGTCTATTATTTGCTCTTTACAGGAGTTCCTGGAACAGCGACGTAT---TATGCGACCATAATGACTATCTACACATGGGTTGCAAAAGGTGCGTGGTTT---GCGTTAGGATACCCATACGACTTCGTTGTGGTTCCAGTATGGATACCT---TCAGCAATGTTGTTGGACCTTACTTACTGGGCTACACGCCGGAATAAACATATGCTAATACTCGTTGGCGGCACTTTGGTTGGTCTGTCACTTCCGTTATTCAACATGATCAACCTATTGCTGGTACGAGATCCATTGCAAATAGCGTTCCAGTATCCTAGACCAACATTGCCACCCTATATGACACCAATTGAACCTCAGGTCGGAAAGTTCTATAACAGTCCCGTCGCATTGGGTTCGGGAGCTTCAGCAGTGTTAACTGTGCCGATAGCAGCGTTAGGTGCTAAACTAAATACG
>AB737841
ACAACCCACTATCTGTTCATTGTTGTAGTTGCTGTCAATAGCACGCTGCTGACCATAAATGCAGGAGACTACATATTCTACACCGACTGGGCGTGGACATCCTTTGTAGTATTTTCGATCGCACAATCGACTATGCTTGCAGTAGGAGCTGTCTATTACTTACTCTTTACAGGAGTTCCAGGAACAGCGACGTAT---TATGCGACCATAATGACTATCTACACATGGGTTGCAAAAGGTGCGTGGTTT---GCGTTAGGATACCCATACGACTTCGTTACAGTTCCAGTATGGATACCT---TCAGCAATGTTGTTGGACCTTACTTACTGGGCTACACGCCGGAATAAACACATGCTAATACTCGTTGGCGGCACTCTGGTTGGTCTGTCACTTCCGTTATTCAACATGATCAACCTATTGCTGGTACGAGATCCATTGCAAATAGCGTTCCAGTATCCTAGACCAACATTGCCACCCTATATGACACCAATTGAACCTCAGGTCGGAAAGTTCTATAACAGTCCAGTCGCATTGGGTTCGGGAGCTTCAGCAGTGTTAACTGTGCCGATAGCAGCGTTAGGTGCTAAACTAAATACG
>AB737842
ACAACCCACTATCTGTTCATCGTTGTTGTTGCTGTCAATAGCACACTGCTGACCATAAATGCAGGAGACTACATCTTCTACACCGACTGGGCGTGGACATCCTTTGTAGTATTTTCGATTGCACAATCGACTATGCTTGCAGTAGGAGCTGTCTATTACTTGCTCTTTACAGGAGTTCCCGGGACAGCGACGTAT---TATGCAACCATAATGACTATCTACACATGGGTTGCAAAAGGTGCGTGGTTT---GCGTTAGGATACCCATATGACTTCGTTGCGGTACCAGTATGGATACCT---TCAGCGATGTTGTTGGATCTTACCTACTGGGCTACACGCCGGAATAAACACATGCTAATACTCGTTGGCGGCACTTTGGTTGGTCTGTCACTTCCGTTGTTCAACATGATCAACCTATTGCTGGTACGAGATCCATTTCAAATAGCATTCCAGTATCCTAGACCAACATTGCCACCATACATGACACCAATTGAACCTCAGGTCGGAAAGTTCTACAATAGTCCCGTTGCGTTGGGTTCGGGAGCTTCAGCAGTATTAACTGTGCCTATAGCAGCATTAGGTGCTAAACTAAATACG
>AB737843
ACAACCCACTATCTGTTCATTGTTGTAGTTGCTGTCAATAGCACGCTGCTGACCATAAATGCAGGAGACTACATCTTCTACACCGACTGGGCATGGACATCCTTTGTAGTATTTTCGATCTCACAATCGACTATGCTTGCAGTAGGAGCTGTCTATTACTTGCTCTTTACAGGAGTTCCTGGAACAGCGACTTAT---TACGCGACCATAATGACTATCTACACATGGGTTGCAAAAGGTGCGTGGTTT---GCGTTAGGATACCCATACGACTTCGTTACGGTACCAGTATGGATACCT---TCAGCAATGTTGTTGGACCTTACTTACTGGGCTACACGCCGGAATAAACACATGCTAATACTCGTTGGCGGCACTTTGGTTGGTCTGTCACTTCCGTTATTCAACATGATCAACCTGTTGCTGATCAAAGATCCATTGCAAATAGCGTTCCAGTATCCTAGACCAACATTGCCACCCTATATGACACCAATTGAACCTCAGGTTGGAAAGTTCTACAACAGTCCCGTCGCATTGGGTTCGGGAGCTTCAGCAGTATTGACTGTGCCAATAGCAGCGTTAGGTGCTAAGCTAAATACG
>AB737845
TGTACTCACTACTTATTCATAGTAGTGGTAGCAGTAAACTCGACCTTGTTGACAATCAACGCGGGAGACTACATCTTCTATACTGACTGGGCATGGACATCATATGTGATATTCACTTTATCACAATCATTGATGCTCGCAGTCGGTGCAGCATATTACCTTACGTTCACTGGTGTACCAGGAACAGCAACCTAC---TATGCGCTGATAATGACAGTGTATACATGGATTGCAAAAGGTGCGTGGTTC---TCGTTAGGATATCCGTACAGCTTCATCGTTGTACCAATATGGATACCA---TCGGCAATACTGATGGATCTGGCGTATTGGGCAACCAAGAGAAACAAGCACATGCTTATCTTGGTTGGAGGTGTGCTGTGTGGAATGTCAATGTCGATGTTTAACATGGTTAATCTATTAACAATAGACGATCCATTAGAGACTGCATTCAAGTATCCAAGGACTACATTGCCTCCATACATGACTCCTATAGAACCCCAAGTCGGGAAATTCTATGATAGTCCTGTAGCGTTAGGTGCAGGTGCGGGCGCAGTTTTGACAGTCACAATGACTGCATTAGGCTGCAAATTAACAACC
>AB737846
TGTACTCACTACTTATTCATAGTAGTGGTAGCAGTCAACTCGACCTTGTTGACAATCAACGCAGGAGACTACATCTTCTATACTGACTGGATGTGGACATCTTATGTGATATTTACTCTATCACAATCATTGATGCTCGCAGTCGGTGCAGCATACTACCTTACGTTCACTGGCGTTCCAGGAACAGCAACATAC---TATGCACTAATAACGACAGTGTATACTTGGATTGCAAAAGGTGCGTGGTTC---TCCTTAGGATATCCATACAGCTTCGTCGTTGTGCCAATGTGGATTCCA---TCTGCAATATTGATGGATTTGGCATATTGGGCAACAAAGAGAAACAAACACTCTTTGATCCTGATAGGCGGTGTACTCTGTGGAATGTCTATGTCGTTGTTCAACATGATCAATCTAATCACAATAGATGATCCTCTTGAGACTGCTTTCAAATACCCAAGAACCACATTGCCTCCATACATGACTCCAATAGAACCCCAAGTAGGAAAGTTCTATGATAGTCCCGTCGCGTTAGGTGCAGGCGCTAGTGCAGTTTTGACAGTAACAATGACTGCATTGGGTTGCAAATTAACAACA
>AB740225
ACAACGCACTACTTGTTCATAGTGGTGGTTGCTGTCAACAGCACGCTGCTAACTATCAACGCAGGTGACTATATCTTCTACACAGACTGGATGTGGACATCATTTGTCGTATTTTCGATCTCTCAATCTACTATGCTCGCAGTGGGAGCGATATACTACATGCTGTTCACAGGAGTTCCAGGAACCGCCACATAT---TATGCCACAATCATGACTATCTACACTTGGGTCGCCAAAAGTGCATGGTTT---GCATTGGGCTATCCCTATGACTTCATTGTAGTACCCATATGGATACCC---TCGGCAATGCTGTTGGACCTAACATACTGGGCTACGAGAAGGAACAAACACGCTGCTATAATCATAGGAGGAACGCTGATTGGCCTGTCATTACCGCTGTTTAACATGGTCAACCTGCTGCTCATAAGGGATCCACTTGAAGTGGCGTTCAAGTATCCAAGGCCTACGCTGCCAGCATATATGACTCCTATTGAACCTCAGGTCGGCAAATTCTACAACAGTCCTGTCGCTTTGGGTGCAGGCGCAGGAGCAGTGCTGACGGTTCCAATAGCTGCGTTAGGAGCAAAGCTAAACACG
>AB807732
TGTACTCACTACTTGTTCATAGTAGTGGTTGCAGTAAACTCTACCCTGCTAACAATTAACGCAGGAGACTACATCTTCTACACCGATTGGGCCTGGACTTCGTTTGTCGTATTTTCAATATCACAAACACTGATGTTAGTAGTCGGCGCATGCTACTACCTGACATTTACTGGAGTCCCTGGAACAGCAACGTAT---TACGCGTTGATAATGACTGTTTACACATGGGTAGCAAAAGGTGCATGGTTT---ACACTCGGATACCCATATGACTTCATTGTAACACCCGTTTGGCTTCCG---TCAGCAATGTTGCTTGACTTGGCATACTGGGCTACAAAGAAGAACAAGCACTCACTGATACTATTTGGTGGTGTGATGTGTGGAATGTCATTGCCGTTGTTTAACATGGTCAACCTCATCACTGTGGCTGATCCATTAGAGACTGCATTCAAATATCCAAGACCAACGCTTCCGCCGTATATGACTCCGATAGAGCCTGCCGTAGGCAAGTTCTATAACAGTCCAGTCGCACTAGGTGCTGGCGCGGGTGCTGTATTATCAGTAACCATGGCCGCATTGGGATGCAAACTGAACACG
>AB807733
TGTACTCACTACTTGTTCATAGTAGTGGTTGCAGTAAACTCTACCCTGCTAACAATTAACGCAGGAGACTACATCTTCTACACTGACTGGGCCTGGACTTCGTTTGTAATATTCTCAATATCACAATCGTTGATGTTGGTAGTTGGCGCATGCTACTATCTCACATTTACGGGAGTCCCAGGAACAGCAACGTAT---TATGCGTTGATAATGACCGTCTACACATGGGTAGCAAAAGGTGCATGGTTT---GCACTCGGATACCCATACGACTTCATTGTAACACCAGTTTGGCTACCG---TCAGCAATGTTGCTTGACCTGGCATACTGGGCGACAAAGAAGAACAAGCACTCACTGATTCTATTCGGTGGTGTGATGTGTGGAATGTCATTGCCGTTGTTTAACATGGTCAACCTCATCACTGTGGCTGATCCATTAGAGACTGCATTCAAATATCCAAGACCAACGCTCGCTCCATATATGACACCAATAGGACCTGCGGTAGGCAAGTTCTATAACAGTCCAGTCGCATTAGGTGCCGGTGCAGGTGCTGTATTATCAGTAACCATGGCCGCGCTAGGATGTAAGCTGAACACG
>AB807735
TGTACGCACTACTTATTCATAGTAGTCGTTGCAGTCAACTCAACCCTGCTAACAATCAACGCAGGAGACTACATCTTCTACACTGACTGGGCATGGACTTCATTTGTCGTGTTCTCAATATCACAGACATTGATGTTAGTCGTAGGTGCAACTTACTATCTAACATTCACTGGAGTTCCAGGAACCGCAACATAC---TACGCGCTTATTATGACCGTGTATACATGGGTCGCAAAAGGCGCTTGGTTT---GCACTCGGTTACCCATATGACTTCATTGTTACACCAGTTTGGTTGCCA---TCAGCAATGTTGCTTGATCTGGCATACTGGGCAACAAAGAAGAACAAGCACTCACTGATACTATTCGGTGGTGTACTGTGTGGAATGTCACTGCCATTGTTCAACATGGTTAATCTGATTACCGTGGCTGATCCATTGGAGACTGCATTCAAATATCCAAGACCAACTTTGCCTCCATACGTGACTCCTATAGAACCCCAAGTGGGCAAATTCTATAACAGTCCAGTTGCACTCGGTGCAGGCGCAGGTGCTGTATTAGCATGTACCTTTGCCGCTCTCGGATGTAAGCTGAACACA
>AB807736
TGTACTCACTACTCGTTCATAGTAGTGGTTGCAGTAAACTCTACCCTGCTAACAATTAACGCAGGAGACTACATCTTCTACACTGACTGGGCCTGGACTTCGTTTGTAATATTCTCAATATCACAATCGTTGATGTTGGTAGTTGGCGCATGCTACTATCTCACATTTACGGGAGTCCCAGGAACAGCAACGTAT---TATGCGTTGATAATGACCGTCTACACATGGGTGGCAGAAGGTGCATGGTTT---GCACTCGGATACCCATATGACTTCATTGTAACACCAGTTTGGCTACCG---TCGGCAATGTTGCTCGACTTGGCATACTGGGCGACAAAGAAGAACAAGCACTCACTGATTCTATTCGGTGGTGTGATGTGTGGGATGTCATTGCCGTTGTTTAACATGGTCAACCTCATCACTGTGGCTGATCCATTAGAGACTGCATTCAAATATCCAAGACCAACGCTCGCTCCATATATGACACCAATAGAACCTGCGGTAGGCAAGTTCTATAACAGTCCAGTCGCATTAGGTGCCGGTGCAGGTGCTGTATTATCAGTAACCATGGCCGCGCTAGGATGTAAGCTGAACACG
>AB807737
TGTACTCACTACTTGTTCATAGTAGTGGTTGCAGTAAACTCTACCCTGCTAACAATTAACGCAGGAGACTACATCTTCTACACCGATTGGGCCTGGACTTCGTTTGTCGTATTTTCAATATCACAAACACTGATGTTAGTAGTCGGCGCATGCTACTACCTGACATTTACTGGAGTCCCAGGAACAGCAACGTAT---TACGCGTTGATAATGACTGTTTACACATGGGTAGCAAAAGGTGCATGGTTT---GCACTCGGATACCCATATGACTTCATTGTAACACCCGTTTGGCTTCCG---TCAGCAATGTTGCTTGACTTGGCATACTGGGCTACAAAGAAGAACAAGCACTCACTGATTCTATTTGGTGGTGTGATGTGTGGAATGTCATTGCCGTTGTTTAACATGGTCAACCTCATCACTGTGGCTGATCCATTAGAGACTGCATTCAAATATCCAAGACCAACGCTTCCGCCGTATATGACTCCGATAGAGCCTGCCGTAGGCAAGTTCTATAACAGTCCAGTCGCACTAGGTGCTGGCGCGGGTGCTGTATTATCAGTAACCATGGCCGCATTGGGATGCAAACTGAACACG
>AB807738
TGTACGCACTACTTATTCATAGTAGTCGTTGCAGTCAACTCAACCCTGCTTACAATCAACGCAGGAGACTACATCTTCTACACTGACTGGGCATGGACTTCATTTGTCGTGTTCTCAATATCACAGACATTGATGTTAGTCGTAGGTGCAACTTACTATCTAACATTCACTGGAGTTCCAGGAACCGCAACGTAC---TACGCGCTTATTATGACCGTGTATACATGGATCGCAAAAGGCGCATGGTTC---GCACTAGGTTACCCATATGACTTCATTGTTACACCAGTTTGGTTGCCA---TCAGCAATGTTGCTTGATTTGGCATACTGGGCAACAAAGAAGAACAAGCACTCACTGATACTATTCGGTGGTGTACTGTGTGGAATGTCACTGCCATTGTTCAACATGGTCAATCTAATTACCGTGGCTGATCCATTGGAGACTGCATTCAAATATCCAAGACCAACTTTGCCTCCATACATGACTCCTATAGAACCCCAAGTGGGCAAATTCTATAACAGTCCAGTTGCACTCGGTGCAGGCGCAGGTGCTGTATTAGCATGTACCTTCGCCGCTCTCGGATGTAAGCTGAACACA
>AB807739
TGTACTCACTACTTGTTCATAGTAGTGGTTGCAGTAAACTCTACCCTGCTAACAATTAACGCAGGAGACTACATCTTCTACACCGATTGGGCCTGGACTTCGTTTGTCGTATTTTCAATATCACAAACACTGATGTTAGTAGTCGGCGCATGCTACTACCTGACATTTACTGGAGTCCCAGGAACAGCAACGTAT---TACGCGTTGATAATGACTGTTTACACATGGGTAGCAAAAGGTGCATGGTTT---GCACTCGGATACCCATATGACTTCATTGTAACACCCGTTTGGCTTCCG---TCAGCAATGTTGCTCGACTTGGCATACTGGGCTACAAAGAAGAACAAGCACTCACTGATACTATTTGGTGGTGTGATGTGTGGAATGTCATTGCCGTTGTTTAACATGGTCAACCTCATCACTGTGGCTGATCCATTAGAGACTGCATTCAAATATCCAAGACCAACGCTTCCGCCGTATATGACTCCGATAGAGCCTGCCGTAGGCAAGTTCTATAACAGTCCAGTCGCACTAGGTGCTGGCGCGGGTGCTGTATTATCAGTAACCATGGCCGCATTGGGATGCAAACTGAACACG
>AB807740
TGTACTCACTACTTGTTCATAGTAGTGGTTGCAGTAAACTCTACCCTGCTAACAATTAACGCAGGAGACTACATCTTCTACACTGACTGGGCCTGGACTTCGCTTGTAATATTCTCAATATCACAATCGTTGATGTTGGTAGTTGGCGCATGCTACTATCTCACATTTACGGGAGTCCCAGGAACAGCAACGTAT---TATGCGTTGATAATGACCGTCTACACATGGGTAGCAAAAGGTGCATGGTTT---GCACTCGGATACCCGTACGACTTCATTGTAACACCAGTTTGGCTACCG---TCGGCAATGTTGCTTGACCTGGCATACTGGGCGACAAAGAAGAACAAGCACTCACTGATTCTATTCGGTGGTGTGATGTGTGGAATGTCATTGCCGTTGTTTAACATGGTCAACCTCATCACTGTGGCTGATCCATTAGAGACTGCATTCAAATATCCAAGACCAACGCTCGCTCCATATATGACACCAATAGAACCTGCGGTAGGCAAGTTCTATAACAGTCCAGTCGCATTAGGTGCCAGTGCAGGTGCTGTATTATCAGTAACCATGGCCGCGCTAGGATGTAAGCTGAACACG
>AB807741
TGTACTCACTACTTATTCATAGTAGTAGTTGCAGTTAACTCAACACTGTTGACAATTAATGCAGGAGACTACATTTTCTATACTGACTGGGCTTGGACCTCGTTCACGGTATTTTCAATATCGCAAACGTTGATGCTTGCAGTAGGTGCAACATATTACCTGACATTTACAGGTGTTCCAGGAACAGCAACGTAC---TACGGCCTAATTATGACAGTATACACATGGGTAGCAAAAGGCGCATGGTTT---GCACTTGGTTATCCATATGACTTCATTGTAACACCAATTTGGTTACCA---TCAGCAATGTTGCTTGATCTAGCCTATTGGGCCACAAAGAAGAACAAGCACTCCTTGATACTGTTTGGCGGAGTACTGGTAGGAATGTCTTTACCGTTATTCAACATGGTAAACCTGATAACAGTAGCAGACCCACTAGAAACGGCATTCAAATATCCAAGACCAACATTGCCACCATACACGACACCAATAGAACCTCAGGTAGGTAAATTCTATAACAGTCCAGTAGCACTGGGTGCAGGTGCAGGTGCAGTTTTGTCAGTTACATTTACAGCACTAGGTTGTAAACTCAACACT
>AB827244
TGTACACACTATATATTCATAATAGTGATTGCAGTTAATTCTACATTGTTATCAATTAACGCAGGTGATTACATCTTCTACACTGACTGGGCTTGGACTTCATTTGTGGTATTCTCAATATCGCAAACGTTGATGCTTGTAGTAGGTGCAGTTTATTACCTTACATATACAGGTGTTCCAGGTACAGCGACATAC---TACGCTCTAATTATGACAGTATACACACGGATAGCAAAAGGTGCATGGTTT---TCACTAGGATATCCATATGACTTCATTGTAACTCCAGTTTGGCTTCCA---TCAGCAATGCTGTTGGACTTGGTATACTGGGCAACAAAGAAGAACAAGCACTCCTTGATACTGTTTGGCGGCGTACTAGTAGGAATGTCATTACCGTTGTTCAATATGGTAAACCTGATAACAGTAGCAGACCCGCTTGAAACGGCGTTCAAATACCCGAGACCAACATTACCACCATACATGACACCGATAGAACCGCAGGTAGGAAAGTTCTATAACAGTCCAGTAGCACTGGGTGCAGGTGCTGGTGCAGTGTTGTCAGTCACAATGGCGGCATTGGGTTGTAAACTCACAACT
>AB827245
TGTACTCATTATATATTCATAATAGTAGTAGCAGTCAATTCAACTTTACTTGTAATTAACGCAGGTGATTATATCTTCTACACAGATTGGGCCTGGACATCCTTTGTAGTATTTTCCATCTCACAAACTTTGATGCTTTGTGTAGGTGCAACATATTACCTAACGTTTACAGGAGTTCCAGGTACAGCAACATAC---TATGCATTAATTATGACAGTGTATACATGGATAGCCAAAGGTGCATGGTTT---TCACTTGGATATCCATACGACTTCATTGTAGTCCCAGTATGGATACCA---TCAGCAATGCTGTTGGACTTGGCATATTGGGCAACAAAGAGGAACAAGCACTCTCTGATACTGTTTGGTGGAGTATTATGTGGAATGTCATTACCGTTGTTCAATATGGTAAACCTGATCACAGTAGCAGATCCACTGGAGACTGCATTCAAGTATCCAAGGCCTACGTTGCCACCATACATGACACCTATAGAACCGCAGGTAGGAAAGTTCTATAACAGCCCAGTTGCGCTTGGCGCAGGTGCTGGAGCTGTGTTGTCTGTAACGTTTACGGCGTTGGGATGTAAACTGACTACG
>AB827246
TGTACTCACTATTTATTCATAATAGTGGTCGCGGTAAACGGAACTCTGCTTACAATTAATGCCGGTGACTATATCTTCTACACAGATTGGGCTTGGACATCCTTTGTCGTATTCTCAATATCACAAACATTAATGTTAGTGGTAGGAGCATGTTATTATCTAACATTTACAGGCGTTCCAGGGACAGCTACTTAC---TACGCGTTAATTATTACTGTGTATACTTGGGTAGCAAAGGGTGCATGGTTT---GCACTAGGATATCCATATGACTTTATTGTAACTCCAATATGGTTGCCA---TCGGCAATGCTGTTGGACTTGGCATATTGGGCTACAAAGAGAAACAAGCACTCGTTGATACTGTTTGGCGGTGTGTTAGTTGGAATGTCATTGCCACTGTTTAACATGGTAAACCTGATTACAGTAGCAGATCCACTAGAGACTGCATTCAAGTATCCAAGACCCACATTACCACCATACATGACACCGATAGAACCGCAGGTAGGAAAGTTCTATAACAGTCCGGTCGCGCTTGGTGCAGGTGCTGGTGCAGTATTGTCCGTTCCTATGGCAGCGTTAGGATGTAAACTAACTACG
>AB827247
TGTACTCATTATGTATTCATAATAGTAATAGCAGTCAATTCAACTCTACTTGCAATTAACGCAGGTGACTATATTTTCTACACAGATTGGGCCTGGACATCCTTTGTAGTATTTTCCATCTCACAAACTTTGATGCTTGCTGTAGGTGCAACATATTACCTAACATTTACAGGAGTTCCAGGTACAGCAACTTAC---TACGCATTAATCATGACGGTGTATACATGGATAGCCAAAGGTGCATGGTTT---TCACTTGGATATCCATATGACTTCATTGTAGTCCCAGTATGGATTCCC---TCAGCAATGCTGTTGGATTTGGCATATTGGGCAACAAAAAGGAATAAACACTCTCTGATACTGTTTGGTGGAGTATTGTGTGGAATGTCATTACCGTTGTTCAATATGGTAAACTTGATCACTGTAGCAGATCCACTGGAAACTGCATTCAAGTATCCACGGCCTACGTTGCCACCATACATGACACCCATAGAACCGCAGGTCGGAAAGTTCTATAACAGCCCAGTAGCGCTTGGCGCAGGTGCTGGAGCAGTGTTAGCTGTAACGATGACGGCGTTAGGATGTAAACTGACTACG
>AB827248
TGTACTCATTATGTATTCATAGTAGTAGTAGCAGTCAATTCAACTCTACTTGTAATTAACGCAGGTGACTATATCTTCTACACAGATTGGGCTTGGACATCCTTTGTGGTATTTTCCATCGCAAATACTTTGATGCTTTGTGTAGGTGCAACATATTACCTAACATTTACAGGAGTTCCAGGTACTGCAACATAC---TACGCATTAATTATGACAGTGTATACATGGGTAGCCAAAGGAGCATGGTTT---TCACTTGGATATCCATATGATTTCATTGTAGTACCAGTATGGATCCCG---TCAGCAATGCTGTTGGACTTAGCATATTGGGCAACAAAGAGAAATAAACACTCTCTGATACTGTTTGGCGGAGTATTGTGTGGAATGTCATTACCGTTGTTCAATATGGTAAACCTGATCACAGTAGCAGATCCACTAGAGACTGCATTCAAGTATCCAAGACCTACGTTGCCACCATACATGACACCTATAGAACCGCAGGTAGGAAAGTTCTATAACAGCCCAGTTGCGCTTGGCGCAGGTGCTGGAGCTGTGCTGTCGGTAACGTTTACGGCGTTGGGATGTAAACTGACTACG
>AB827249
TGTACTCATTACTTATTCATAGTAGTGGTAGCAGTCAGTTCAACTCTACTCGTTATTAACGCAGGTGACTATATCTTCTACACAGATTGGGCTTGGACATCCTTTGTAGTATTTTCCATCGCAAATACTTTGATGCTTTGTGTTGGTGCAACATATTACCTAACATTTACAGGAGTTCCAGGTACAGCAACATAC---TACGCATTAATTATGACAGTGTATACATGGGTAGCCAAAGGTACATGGTTT---TCACTTGGATATCCATACGATTTCATTGTAGTCCCAGTATGGATACCA---TCAGCAATGCTGTTGGACTTGGCATATTGGGCAACAAAGAGAAATAAGCACTCTCTGATACTGTTTGGCGGAGCATTGTGTGGAATGTCATTACCATTGTTCAATATGGTAAACCTGATCACAGTAGCAGATCCACTGGAGACTGCATTCAAGTATCCAAGACCTACGTTGCCACCATACATGACACCTATAGAACCGCAGGTAGGAAAGTTCTATAACAGCCCAGTTGCGCTTGGCGCAGGAGCTGGAGCTGTGCTGTCGGTAACGTTTACGGCGTTGGGATGTAAACTGACTACG
>AB827250
AGTACTCACTACTTGTTCATTATAGTAGTTGCGGTAAACGGAACTCTGCTTACAATTAATGCAGGTGACTATATTTTCTACACGGACTGGGCTTGGACTTCGTTTGTAGTATTTTCCATATCACAAACATTGATGCTTACGGTAGGCGCAGTGTATTATCTGACATTTACTGGCGTTCCAGGAACAGCAACGTAT---TATGCATTAATCATTACAGTGTATACATGGGTTGCAAAAGGTGCATGGTTT---GCACTCGGATATCCATATGACTTTATCGTTGTACCAATATGGTTACCA---TCAGCAATGTTGCTTGATCTGGCATATTGGGCTACAAAGAGAAACAAGCACTCACTAATTCTGTTTGGCGGAGTATTGGTAGGTCTGTCGTTACCATTGTTTAACATGGTAAATCTGTTAACAATTGCAGACCCGCTAGAAACGGCATTCAAATATCCACGGCCAACATTGCCACCATATATGACGCCAATAGAACCGCAAGTTGGAAAATTCTATAATAGCCCGGTTGCGCTGGGTGCTGGTGCTGGTGCAGTATTGGCCGTTACGATGGCAGCGCTAGGATGTAAGCTAACAACG
>AB827251
TGTACTCACTACTTATTCATAATAGTAGTTGCAGTAAATTCAACCTTACTTACAATTAATGCTGGAGACTATATCTTCTACACTGATTGGGCATGGACTTCATTCGTTGTATTCTCTATTTCACAAACTCTAATGTTAACCGTAGGTGCAGTTTACTATCTTACGTTTACAGGTGTTGTGGGAACAGCGACATAC---TATGCGTTAATCATGACAGTGTATACGTGGGTTGCAAAAGGTGCATGGTTT---TCACTTGGATATCCATATGACTTTATAGTTACACCAATATGGATCCCA---TCGGCGATATTGCTTGATTTGGCATATTGGGCCACAAAGAAGAACAAGCACTCTCTGATACTATTTGGCGGAGTACTAGTTGGAATGTCATTACCGCTGTTTAACATGGTAAACCTCATTACAATAGCAGATCCACTAGAGACTGCATTCAAGTATCCAAGACCAACGTTGCCACCATACATGACGCCGATAGAACCGCAGGTCGGAAAGTTCTATAACAGTCCGGTTGCGCTGGGAGCTGGTGCTGGTGCTGTGCTGTCTGTTACGTTTGCAGCGTTAGGTTGTAAGCTGACTACG
>AB827252
TGTACGCACTACTTATTCATTATAGTAGTTGCGGTAAACGGAACTCTGCTTACAATTAATGCAGGTGACTACATTTTCTACACTGATTGGGCCTGGACTTCATTTGTAATATTCTCTATATCTCAAACGTTGATGCTTACTGTAGGAGCTTGTTATTATCTAACATTCACTGGCGTTCCAGGAACAGCTACGTAC---TATGCATTAATCATTACTGTGTATACATGGGTTGCAAAAGGTGCATGGTTT---TCACTCGGATATCCATATGACTTTATTGCTACTCCAATATGGTTACCG---TCAGCAATGCTGTTGGACTTGGCGTACTGGGCAACAAAACGAAACAAGCACTCGTTGATACTGTTTGGCGGAGTACTGGTAGGAATGTCATTGCCATTGTTCAACATGGTAAACCTGATAACAATAGCAGACCCACTAGAAACGGCATTCAAATATCCAAGACCTACATTGCCACCATACATGACACCGATAGAACCGCAGGTCGGAAAGTTCTATAACAGTCCGGTCGCGCTTGGTGCTGGAGCTGGGGCAGTATTGTCCGTTACGATGGCAGCGTTAGGATGTAAACTAACAACG
>AB827253
TGTACTCACTACTTGTTCATAATAGTAGTTGCCGTTAATTCTACATTGTTAGTTATTAACGCAGGAGACTACATTTTCTACACAGATTGGGCTTGGACATCGTTTGTAGTATTTTCTATATCTCAAACATTGATGCTTTGTGTAGGTGCAGCATATTACCTTACATTTACAGGTGTTCCAGGAACAGCAACGTAC---TACGCGTTAATCATGACAGTATACACATGGATTGCAAAAGGTGCATGGTTT---GCACTAGGATATCCATATGACTTTATTGTTACACCAGTATGGTTACCA---TCAGCGATGCTGTTGGACTTGGCATATTGGGCAACAAAGAAAAACAAACACTCGATGATACTGTTTGGCGGAGTACTTGTAGGAATGTCTTTACCATTATTCAATATGGTAAACCTGATTACGGTCGCAGATCCACTGGAAACGGCATTCAAATATCCGAGACCAACATTACCACCATACATGACCCCAATAGAACCGCAGGTCGGAAAGTTCTATAACAGTCCGGTTGCGCTGGGTGCAGGTGCTGGTGCAGTGCTGGCGTGTACGTTTACGGCATTAGGTTGTAAACTTAATACT
>AB827254
TGTACTCATTATGTATTCATAATAGTAGTAGCAGTCAATTCAACTTTACTTGTAATTAACGCAGGTGATTATATCTTCTACACAGATTGGGCCTGGACATCCTTTGTAGTATTTTCCATCTCACAAACTTTGATGCTTTGTGTAGGTGCAACATATTACCTAACGTTTACAGGAGTTCCAGGTACAGCAACATAC---TATGCATTAATTATGACAGTGTATACATGGATAGCCAAAGGTGCATGGTTT---TCACTTGGATATCCATACGACTTCATTGTAGTCCCAGTATGGATACCA---TCAGCAATGCTGTTGGACTTGGCATATTGGGCAACAAAGAGGAACAAGCACTCTCTGATACTGTTTGGTGGAGTATTATGTGGAATGTCATTACCGTTGTTCAATATGGTAAACCTGATCACAGTAGCAGATCCACTGGAGACTGCATTCAAGTATCCAAGGCCTACGTTGCCACCATACATGACACCTATAGAACCGCAGGTAGGAAAGTTCTATAACAGCCCAGTTGCGCTTGGCGCAGGTGCTGGAGCTGTGTTGTCTGTAACGTTTACGGCGTTGGGATGTAAACTGACTACG
>AB827255
TGTACTCATTACTTATTCATAGTAGTGGTAGCAGTCAATTCAACTCTACTTGTTATTAACGCAGGTGACTATATCTTCTACACAGATTGGGCTTGGACATCCTTTGTAGTATTTTCCATCGCAAATACTTTGATGCTTTGTGTAGGTGCAACATATTACCTAACATTTACAGGAGTTCCAGGTACTGCAACATAC---TACGCATTAATTATGACAGTGTATACATGGGTAGCCAAAGGAGCATGGTTT---TCACTTGGATATCCATATGATTTCATTGTAGTTCCGGTATGGATCCCA---TCAGCAATGCTGTTGGACTTGGCATATTGGGCAACAAAGAGAAATAAACACTCTCTGATACTGTTTGGTGGAGTATTGTGTGGAATGTCATTACCGTTGTTCAATATGGTAAACCTGATCACAGTAGCAGATCCACTGGAGACTGCATTCAAATATCCAAGACCTACGTTGCCACCATACATGACACCTATAGAACCGCAGGTAGGAAAGTTCTATAATAGCCCAGTTGCGCTTGGCGCAGGTGCTGGAGCTGTGCTGTCGGTAACGTTTACGGCGTTGGGATGTAAACTGACTACG
>AB827256
TGTACTCACTACTTGTTCATTATAGTAGTTGCGGTAAACGGAACTCTGCTTACAATTAATGCTGGTGACTATATTTTCTACACGGATTGGGCTTGGACTTCGTTTGTAATATTTTCCATATCACAAACATTGATGCTTACGGTAGGAGCAGTGTATTATCTGACATTTACTGGCGTTCCGGGAACAGCAACGTAT---TATGCATTAATCATTACTGTGTATACATGGATTGCAAAAGGTGCATGGTTT---TCACTCGGATATCCATATGACTTTATCGTTACACCAGTATGGTTGCCA---TCAGCAATGTTGCTTGATCTGGCATATTGGGCTACAAAGAGAAACAAGCACTCACTAATTCTGTTTGGCGGAGTATTGGTAGGTATGTCGCTACCATTGTTTAACATGGTAAATCTGTTATTAGTTGCAGACCCACTAGAAACTGCATTCAAATATCCACGACCAACATTGCCGCCATATATGACACCAATAGAACCGCAGGTCGGAAAATTCTATAATAGCCCAGTTGCGCTGGGTGCGGGTGCTGGTGCAGTATTGTCCGTTACTATGGCAGCGCTAGGATGTAAGCTAACAACG
>AB827257
TGTACCCACTATTTGTTCATTATAGTAGTTGCGGTAAACGGAACTCTGCTTACAATTAATGCAGGTGACTACATTTTCTACACTGATTGGGCCTGGACTTCGTTTGTAATATTCTCTATATCTCAAACGTTAATGCTTACTGTAGGAGCTTGTTATTATCTAACATTCACTGGCGTTCCAGGAACAGCTACGTAT---TATGCATTAATCATTACTGTGTATACCTGGGTTGCAAAAGGTGCATGGTTT---GCACTCGGATATCCATATGACTTTATCGTTACTCCAATATGGTTACCA---TCAGCAATGCTGTTGGACTTGGCGTACTGGGCAACAAAACGAAACAAGCACTCGTTGATACTGTTTGGCGGAGTACTGGTAGGAATGTCATTGCCATTATTCAACATGGTAAACCTGATAACAATAGCAGACCCACTAGAAACGGCATTCAAATATCCAAGACCAACATTGCCGCCATACATGACACCGATAGAACCGCAGGTCGGAAAGTTCTATAACAGTCCGGTCGCGCTTGGTGCAGGTGCTGGAGCAGTATTGTCCGTTACGATGGCAGCGTTAGGATGTAAACTAACAACG
>AB827258
TGTACTCATTATTTATTCATAATAGTGGTCGCGGTAAACGGAACTCTGCTTACAATTAATGCCGGTGACTATATCTTCTACACAGATTGGGCTTGGACATCCTTTGTCGTATTCTCAATATCACAAACATTAATGTTAGTGGTAGGAGCATGTTATTATCTAACATTTACAGGCGTTCCAGGGACAGCTACTTAC---TACGCGTTAATTATTACTGTGTATACTTGGGTAGCAAAGGGCGCATGGTTT---GCACTAGGATATCCATATGACTTTATTGTAACTCCAATATGGTTGCCA---TCGGCAATGCTGTTGGACTTGGCATATTGGGCTACAAAGAAAAACAAGCACTCGTTGATACTGTTTGGCGGAGTGTTAGTTGGAATGTCATTGCCACTGTTTAACATGGTAAACCTGATTACAGTAGCAGATCCACTAGAGACTGCATTCAAGTATCCAAGACCCACATTACCACCATACATGACACCGATAGAACCGCAGGTAGGAAAGTTCTATAACAGTCCGGTCGCGCTTGGTGCAGGTGCTGGTGCAGTATTGTCCGTTCCTATGGCAGCGTTAGGATGTAAACTAACTACG
>AB827259
TGTACCCACTACTTGTTCATTGTAGTAGTTGCGGTAAACGGTACTCTGCTTACAATTAATGCAGGTGACTATATTTTCTACACTGACTGGGCTTGGACATCATTTGTCATTTTCTCAATATCACAAACGTTGATGCTCACTGTAGGTGCAGTTTATTATCTGACATTTACCGGCGTTCCAGGAACAGCTACTTAC---TATGGATTAATCATCACTGTGTATACATGGGTTGCAAAAGGTGCATGGTTT---GCACTAGGATATCCCTATGACTTTATCGTTACACCAGTTTGGTTACCA---TCCTGCATGTTGTTGGATTTGGCGTACTGGGCAACGAAGAGAAACAAACACTCTCTGATATTGTTCGGTGGAGTTTTAGTAGGAATGTCATTACCATTGTTCAATATGGTAAATCTGATCACTATAGCAGATCCACTTGAAACGGCATTCAAATATCCAAGACCTACACTACCTCCATACATGACCCCGATAGAACCGCAGGTCGGAAAATTCTATAACAGCCCAGTTGCGCTGGGTGCGGGTGCTGGTGCAGTATTGTCCGTTACGATGGCAGCGTTAGGATGTAAACTGACTACG
>AB827260
TCTACCCACTACTTGTTCATTATAGTAGTTGCGGTAAACGGAACTTTGCTTACAATTAATGCAGGCGACTATATTTTCTACACTGACTGGGCTTGGACATCCTTTGTAGTATTCTCAATATCACAAACGTTGATGCTAGTTGTCGGAGCTTGTTATTATCTAACATTCACAGGCGTTCCAGGAACAGCTACTTAC---TATGCATTAATTATTACAGTGTATACATGGGTTGCAAAAGGTGCATGGTTT---GCACTAGGATATCCATATGACTTTATCGTTGTACCAATATGGTTACCA---TCAGCGATGCTGTTGGACTTGGCGTACTGGGCAACAAAACGAAACAAGCACTCGTTAATACTGTTTGGTGGAGTATTGGTAGGAATGTCATTGCCATTGTTCAACATGGTAAACCTGATAACAATAGCAGACCCACTAGAAACGGCATTCAAATATCCAAGACCTACATTACCACCATACATGACACCGATAGAACCGCAGGTCGGAAAATTCTATAACAGCCCGGTTGCGCTGGGTGCAGGTGCTGGTGCAGTATTATCCGTTCCGATGGCAGCGTTAGGATGTAAACTAACAACG
>AB827261
TCCACCCACTACTTGTTCATTATAGTAGTTGCGGTAAATGGAACTTTGCTTACAATTAATGCAGGTGACTATATTTTCTACACTGACTGGGCTTGGACATCCTTTGTAGTATTCTCAATATCACAAACGTTGATGCTAGTTGTTGGGGCTTGTTATTATCTGACATTTACCGGTGTTCCAGGAACAGCTACTTAC---TATGCATTAATCATTACTGTGTATACATGGGTTGCAAAAGGTGCATGGTTT---GCACTAGGATATCCCTATGACTTTATCGTTGTACCCGTTTGGTTACCA---TCAGCAATGCTGTTGGATTTGGCGTACTGGGCAACGAAGAGAAATAAGCACTCGCTGATACTGTTCGGTGGAGTTTTAGTAGGAATGTCATTGCCATTGTTCAACATGGTAAATCTGATCACTATAGCAGATCCACTAGAAACGGCATTCAAATATCCAAGACCTACATTGCCACCATATATGACACCGATAGAACCGCAGGTCGGAAAATTCTATAACAGCCCAGTTGCGCTGGGTGCGGGTGCTGGTGCAGTATTGTCCATTCCGATGGCAGCGCTAGGATGTAAACTAACAACG
>AB827262
AGTACTCACTACTTGTTCATTATAGTAGTTGCGGTAAACGGAACTCTGCTTACAATTAATGCGGGTGACTATATTTTCTACACGGACTGGGCTTGGACTTCGTTTGTAGTATTTTCCATATCACAAACATTGATGCTTACGGTAGGCGCAGTGTATTATCTGACATTTACTGGCGTTCCAGGAACAGCAACGTAT---TATGCATTAATCATTACAGTGTATACATGGGTTGCAAAAGGTGCATGGTTT---GCACTCGGATATCCATATGACTTTATCGTTGTACCAATATGGTTACCA---TCAGCAATGTTGCTTGATCTGGCATATTGGGCTACAAAGAGAAACAAGCACTCACTAATTCTGTTTGGCGGAGTATTGGTAGGTCTGTCGTTACCATTGTTTAACATGGTAAATCTGTTAACAATTGCAGACCCGCTAGAAACGGCATTCAAATATCCACGGCCAACATTGCCACCATATATGACGCCAATAGAACCGCAAGTTGGAAAATTCTATAATAGCCCGGTTGCGCTGGGTGCTGGTGCTGGTGCAGTATTGTCCGTTACGATGGCAGCGCTAGGATGTAAGCTAACAACG
>AB827263
TGTACCCACTACTTGTTCATTGTAGTAGTTGCGGTAAACGGTACTCTGCTTACAATTAATGCAGGTGACTATATTTTCTACACTGACTGGGCTTGGACATCATTTGTAGTGTTCTCAATATCACAAACGTTGATGCTCACTGTGGGCGCAGTTTATTATCTGACATTTACCGGTGTTCCAGGAGCAGCTACTTAC---TATGGATTAATCATCACTGTGTATACATGGGTTGCAAAAGGTGCATGGTTT---GCACTAGGATATCCCTATGACTTTATCGTTACACCAGTTTGGTTACCA---TCCTGCATGTTGTTGGATTTGGCGTACTGGGCAACGAAGAGAAACAAACACTCTCTGATATTGTTCGGTGGAGTTTTAGTAGGAATGTCATTACCATTGTTCAATATGGTAAATCTGATCACTATAGCAGATCCACTTGAAACGGCATTCAAATATCCAAGACCAACATTACCTCCATACATGACCCCGATAGAACCGCAGGTCGGAAAATTCTATAACAGCCCAGTTGCGCTGGGTGCGGGTGCTGGTGCAGTATTGTCCGTTACGATGGCAGCGTTAGGATGTAAACTGACTACG
>AB827264
TGTACGCACTACTTGTTCATTATAGTGGTTGCGGTAAACGGAACTCTGCTTACAATTAATGCAGGTGACTACATTTTCTACACTGATTGGGCTTGGACTTCATTTGTAATATTCTCTATATCTCAAACGTTGATGCTTACTGTAGGAGCTTGTTATTATCTAACATTCACTGGCGTTCCAGGGACAGCTACGTAC---TACGCATTAATCATTACTGTGTATACATGGGTTGCAAAAGGTGCATGGTTT---TCACTCGGATATCCATATGACTTTATTGTTACTCCAATATGGTTACCA---TCAGCAATGCTGTTGGACTTGGCGTACTGGGCAACAAAACGAAACAAGCACTCGTTGATACTGTTTGGCGGAGTACTGGTAGGAATGTCATTACCATTGTTCAACATGGTAAACTTGATAACAATAGCAGACCCACTAGAAACGGCATTCAAATATCCAAGACCAACATTGCCACCATACATGACACCGATAGAACCGCAGGTCGGAAAGTTCTATAACAGTCCGGTCGCGCTTGGTGCAGGTGCTGGTGCAGTATTGTCCGTTACTATGGCCGCGTTAGGATGTAAACTAACTACG
>AB827952
TGTACTCACTACTTGTTCATAGTAGTGGTTGCAGTAAACTCTACCCTGCTAACAATTAACGCAGGAGACTACATCTTCTACACTGACTGGGCCTGGACTTCGTTTGTAATATTCTCAATATCACAATCGTTGATGTTGGTAGTTGGCGCATGCTACTATCTCACATTTACGGGAGTCCCAGGAACAGCAACGTAT---TATGCGTTGATAATGACCGTCTACACATGGGTAGCAAAAGGTGCATGGTTT---GCACTCGGATACCCGTACGACTTCATTGTAACACCAGTTTGGCTACCG---TCGGCAATGTTGCTTGACCTGGCATACTGGGCGACAAAGAAGAACAAGCACTCACTGATTCTATTCGGTGGTGTGATGTGTGGAATGTCATTGCCGTTGTTTAACATGGTCAACCTCACCACTGTGGCTGATCCATTAGAGACTGCATTCAAATATCCAAGACCAACGCTCGCTCCATATATGACACCAATAGAACCTGCGGTAGGCAAGTTCTATAACAGTCCAGTCGCATTAGGTGCCGGTGCAGGTGCTGTATTATCAGTAACCATGGCCGCGCTAGGATGTAAGCTGAACACG
>AB827953
TGTACGCACTACTTATTCATAGTAGTCGTTGCAGTCAATTCAACCCTGCTAACAATCAACGCAGGAGACTACATCTTCTACACTGACTGGGCATGGACTTCATTTGTCGTGTTCTCAATATCACAGACATTGATGTTAGTTGTAGGTGCAACTTACTATCTAACATTCACTGGAGTTCCAGGAACCGCAACATAC---TACGCGCTTATTATGACCGTGTATACATGGGTCGCAAAAGGCGCATGGTTT---GCACTCGGTTACCCATATGACTTCATTGTTACACCAGTTTGGTTACCA---TCAGCAATGTTGCTTGATCTGGCATACTGGGCGACAAAGAAGAACAAGCACTCACTGATACTCTTCGGTGGTGTACTGTGTGGAATGTCACTGCCATTGTTCAACATGGTTAATCTAATTACCGTGGCTGATCCATTGGAGACTGCATTCAAATATCCAAGACCAACTTTGCCTCCATACATGACTCCTATAGAACCCCAAGTGGGCAAATTCTATAACAGTCCAGTTGCACTCGGTGCAGGCGCAGGTGCTGTATTAGCATGTACCTTTGCCGCTCTCGGATGTAAGCTGAACACA
>AB827954
TGTACGCACTACTTATTCATAGTAGTCGTTGCAGTCAACTCAACCCTGCTTACAATCAACGCAGGAGACTACATCTTCTACACTGACTGGGCATGGACTTCATTTGTCGTGTTCTCAATATCACAGACATTGATGTTAGTCGTAGGTGCAACTTACTATCTAACATTCACTGGAGTTCCAGGAACCGCAACGTAC---TACGCGCTTATTATGACCGTGTATACATGGATCGCAAAAGGCGCATGGTTC---GCACTAGGTTACCCATATGACTTCATTGTTACACCAGTTTGGTTGCCA---TCAGCAATGTTGCTTGATCTGGCATACTGGGCAACAAAGAAGAACAAGCACTCACTGATACTATTCGGTGGTGTACTGTGTGGAATGTCACTGCCATTGTTCAACATGGTCAATCTAATTACCGTGGCTGATCCATTGGAGACTGCATTCAAATATCCAAGACCAACTTTGCCTCCATACATGACTCCTATAGAACCCCAAGTGGGCAAATTCTATAACAGTCCAGTTGCACTCGGTGCAGGCGCAGGTGCTGTATTAGCATGTACCTTTGCCGCTCTCGGATGTAAGCTGAACACA
>AB827955
TGTACTCACTACTTGTTCATAGTAGTGGTTGCAGTAAACTCTACCCTGCTAACAATTAACGCAGGAGACTACATCTTCTACACTGACTGGGCCTGGACTTCGTTTGTAATATTCTCAATATCACAATCGTTGATGTTGGTAGTTGGCGCATGCTACTATCTCACATTTACGGGAGTCCCAGGAACAGCAACGTAT---TATGCGTTGATAATGACCGTCTACACATGGGTAGCAAAAGGTGCATGGTTT---GCACTCGGATACCCGTACGACTTCGTTGTAACACCAGTTTGGCTACCG---TCGGCAATGTTGCTTGACCTGGCATACTGGGCGACAAAGAAGAACAAGCACTCACTGATTCTATTCGGTGGTGTGATGTGTGGAATGTCATTGCCGTTGTTTAACATGGTCAACCTCATCACTGTGGCTGATCCATTAGAGACTGCATTCAAATATCCAAGACCAACGCTCGCTCCATATATGACACCAATAGAACCTGCGGTAGGCAAGTTCTATAACAGTCCAGTCGCATTAGGTGCCGGTGCAGGTGCTGTATTATCAGTAACCATGGCCGCGCTAGGATGTAAGCTGAACACG
>AB827956
TGTACTCACTACTTGTTCATAGTAGTGGTTGCAGTAAACTCTACCCTGCTAACAATTAACGCAGGAGACTACATCTTCTACACTGACTGGGCCTGGACTTCGTTTGTAATATTCTCAATATCACAATCGTTGATGTTGGTAGTTGGCGCATGCTACTATCTCACATTTACGGGAGTCCCAGGAACAGCAACGTAT---TATGCGTTGATAATGACCGTCTACACATGGGTGGCAAAAGGTGCATGGTTT---GCACTCGGATACCCATACGACTTCATTGTAACACCAGTTTGGCTACCG---TCGGCAATGTTGCTTGACTTGGCATACTGGGCGACAAAGAAGAACAAGCACTCACTGATTCTATTCGATGGTGTGATGTGTGGAATGTCATTGCCGTTGTTTAACATGGTCAACCTCATCACTGTGGCTGATCCATTAGAGACTGCATTCAAATATCCAAGACCAACGCTCGCTCCATATATGACACCAATAGAACCTGCGGTAGGCAAGTTCTATAACAGTCCAGTCGCATTAGGTGCCGGTGCAGGTGCTGTATTATCAGTAACCATGGCCGCGCTAGGATGTAAGCTGAACACG
>AB827957
TGTACTCACTACTTATTCATAGTAGTAGTTGCAGTTAACTCAACACTGTTGACAATTAATGCAGGAGACTACATTTTCTATACTGACTGGGCTTGGACTCCGTTCACGGTATTTTCAATATCGCAAACGTTGATGCTTGCAGTAGGTGCAACATATTACCTGACATTTACAGGTGTTCCAGGAACAGCAACGTAC---TACGGCCTAATTATGACAGTATACACATGGGTAGCAAAAGGCGCATGGTTT---GCACTTGGTTATCCATATGACTTCATTGTAACACCAATTTGGTTACCA---TCAGCAATGTTGCTTGATCTAGCCTATTGGGCCACAAAGAAGAACAAGCACTCCTTGATACTGTTTGGCGGAGTACTGGTAGGAATGTCTTTACCGTTATTCAACATGGTAAACCTGATAACAGTAGCAGACCCACTAGAAACGGCATTCAAATATCCAAGACCAACATTGCCACCATACATGACACCAATAGAACCTCAGGTAGGTAAATTCTATAACAGTCCAGTAGCACTGGGTGCAGGTGCAGGTGCAGTTTTGTCAGTTACATTTACAGCACTAGGTTGTAAACTCAACACT
>AB827958
[truncated: 13,894,780 more chars]
