# Supplementary material for: Unifying the global phylogeny and environmental distribution of ammonia-oxidising archaea based on amoA genes
Source: Nat Commun. 2018 Apr 17;9:1517. doi: 10.1038/s41467-018-03861-1 (PMC5904100; doi:10.1038/s41467-018-03861-1)
Supplement: Supplementary file 6 — Supplementary Data 3 [file 41467_2018_3861_MOESM6_ESM.zip › AamoA.db_nr_qiime.mothur/AamoA.db_nr.aln_taxonomy_mothur.txt]

JX311792	NC;NC_OTU1;
AB649214	NC;NC-Alpha;NC-Alpha_OTU1;
NcavSCU2	NC;NC-Alpha;NC-Alpha_OTU2;
EU239961	NC;NC-Alpha;NC-Alpha_OTU3;
EU239987	NC;NC-Alpha;NC-Alpha_OTU3;
EU239988	NC;NC-Alpha;NC-Alpha_OTU3;
EU239978	NC;NC-Alpha;NC-Alpha_OTU3;
EU239981	NC;NC-Alpha;NC-Alpha_OTU3;
EU239979	NC;NC-Alpha;NC-Alpha_OTU3;
EU239969	NC;NC-Alpha;NC-Alpha_OTU3;
EU239986	NC;NC-Alpha;NC-Alpha_OTU3;
EU239965	NC;NC-Alpha;NC-Alpha_OTU3;
EU239980	NC;NC-Alpha;NC-Alpha_OTU3;
EU239968	NC;NC-Alpha;NC-Alpha_OTU3;
EU239963	NC;NC-Alpha;NC-Alpha_OTU3;
EU239964	NC;NC-Alpha;NC-Alpha_OTU3;
EU239966	NC;NC-Alpha;NC-Alpha_OTU3;
EU239983	NC;NC-Alpha;NC-Alpha_OTU3;
EU239967	NC;NC-Alpha;NC-Alpha_OTU3;
EU239971	NC;NC-Alpha;NC-Alpha_OTU3;
JN183522	NP;NP_OTU1;
GU988815	NP;NP_OTU1;
JX305918	NP;NP_OTU1;
GU988799	NP;NP_OTU1;
JF924156	NP;NP_OTU2;
JX311805	NP;NP_OTU3;
DQ148590	NP;NP-Alpha;NP-Alpha-1;NP-Alpha-1_OTU1;
DQ501002	NP;NP-Alpha;NP-Alpha-1;NP-Alpha-1_OTU1;
JX537499	NP;NP-Alpha;NP-Alpha-1;NP-Alpha-1_OTU1;
DQ500999	NP;NP-Alpha;NP-Alpha-1;NP-Alpha-1_OTU1;
DQ501001	NP;NP-Alpha;NP-Alpha-1;NP-Alpha-1_OTU1;
JF924104	NP;NP-Alpha;NP-Alpha-1;NP-Alpha-1_OTU10;
JX537501	NP;NP-Alpha;NP-Alpha-1;NP-Alpha-1_OTU10;
JF924207	NP;NP-Alpha;NP-Alpha-1;NP-Alpha-1_OTU10;
JX537685	NP;NP-Alpha;NP-Alpha-1;NP-Alpha-1_OTU10;
JX537694	NP;NP-Alpha;NP-Alpha-1;NP-Alpha-1_OTU10;
JF924525	NP;NP-Alpha;NP-Alpha-1;NP-Alpha-1_OTU10;
JF924226	NP;NP-Alpha;NP-Alpha-1;NP-Alpha-1_OTU10;
DQ501167	NP;NP-Alpha;NP-Alpha-1;NP-Alpha-1_OTU11;
GQ863093	NP;NP-Alpha;NP-Alpha-1;NP-Alpha-1_OTU11;
DQ501159	NP;NP-Alpha;NP-Alpha-1;NP-Alpha-1_OTU11;
DQ148617	NP;NP-Alpha;NP-Alpha-1;NP-Alpha-1_OTU11;
DQ501176	NP;NP-Alpha;NP-Alpha-1;NP-Alpha-1_OTU11;
JF924289	NP;NP-Alpha;NP-Alpha-1;NP-Alpha-1_OTU11;
JF924262	NP;NP-Alpha;NP-Alpha-1;NP-Alpha-1_OTU12;
DQ148817	NP;NP-Alpha;NP-Alpha-1;NP-Alpha-1_OTU2;
JX537683	NP;NP-Alpha;NP-Alpha-1;NP-Alpha-1_OTU2;
FJ601555	NP;NP-Alpha;NP-Alpha-1;NP-Alpha-1_OTU2;
DQ501000	NP;NP-Alpha;NP-Alpha-1;NP-Alpha-1_OTU2;
JF924266	NP;NP-Alpha;NP-Alpha-1;NP-Alpha-1_OTU2;
JF924555	NP;NP-Alpha;NP-Alpha-1;NP-Alpha-1_OTU2;
JF924550	NP;NP-Alpha;NP-Alpha-1;NP-Alpha-1_OTU2;
DQ148604	NP;NP-Alpha;NP-Alpha-1;NP-Alpha-1_OTU2;
JF924557	NP;NP-Alpha;NP-Alpha-1;NP-Alpha-1_OTU2;
JQ750578	NP;NP-Alpha;NP-Alpha-1;NP-Alpha-1_OTU2;
JX537516	NP;NP-Alpha;NP-Alpha-1;NP-Alpha-1_OTU2;
GQ863202	NP;NP-Alpha;NP-Alpha-1;NP-Alpha-1_OTU3;
GU988824	NP;NP-Alpha;NP-Alpha-1;NP-Alpha-1_OTU4;
GU988841	NP;NP-Alpha;NP-Alpha-1;NP-Alpha-1_OTU4;
JF924554	NP;NP-Alpha;NP-Alpha-1;NP-Alpha-1_OTU5;
KF438414	NP;NP-Alpha;NP-Alpha-1;NP-Alpha-1_OTU6;
DQ501063	NP;NP-Alpha;NP-Alpha-1;NP-Alpha-1_OTU6;
KF438476	NP;NP-Alpha;NP-Alpha-1;NP-Alpha-1_OTU6;
JX537535	NP;NP-Alpha;NP-Alpha-1;NP-Alpha-1_OTU6;
JF924694	NP;NP-Alpha;NP-Alpha-1;NP-Alpha-1_OTU6;
KF438628	NP;NP-Alpha;NP-Alpha-1;NP-Alpha-1_OTU6;
KF438440	NP;NP-Alpha;NP-Alpha-1;NP-Alpha-1_OTU6;
JX537507	NP;NP-Alpha;NP-Alpha-1;NP-Alpha-1_OTU6;
KC735599	NP;NP-Alpha;NP-Alpha-1;NP-Alpha-1_OTU6;
JF924548	NP;NP-Alpha;NP-Alpha-1;NP-Alpha-1_OTU6;
KF438456	NP;NP-Alpha;NP-Alpha-1;NP-Alpha-1_OTU6;
KF438430	NP;NP-Alpha;NP-Alpha-1;NP-Alpha-1_OTU6;
DQ501163	NP;NP-Alpha;NP-Alpha-1;NP-Alpha-1_OTU6;
JF924539	NP;NP-Alpha;NP-Alpha-1;NP-Alpha-1_OTU6;
KF438322	NP;NP-Alpha;NP-Alpha-1;NP-Alpha-1_OTU6;
GU988840	NP;NP-Alpha;NP-Alpha-1;NP-Alpha-1_OTU6;
KF438607	NP;NP-Alpha;NP-Alpha-1;NP-Alpha-1_OTU6;
EU025167	NP;NP-Alpha;NP-Alpha-1;NP-Alpha-1_OTU6;
KF413152	NP;NP-Alpha;NP-Alpha-1;NP-Alpha-1_OTU6;
KF413205	NP;NP-Alpha;NP-Alpha-1;NP-Alpha-1_OTU6;
JF924692	NP;NP-Alpha;NP-Alpha-1;NP-Alpha-1_OTU6;
JX537524	NP;NP-Alpha;NP-Alpha-1;NP-Alpha-1_OTU6;
JF924690	NP;NP-Alpha;NP-Alpha-1;NP-Alpha-1_OTU6;
EU025168	NP;NP-Alpha;NP-Alpha-1;NP-Alpha-1_OTU6;
KC735600	NP;NP-Alpha;NP-Alpha-1;NP-Alpha-1_OTU6;
KF438650	NP;NP-Alpha;NP-Alpha-1;NP-Alpha-1_OTU6;
KF438636	NP;NP-Alpha;NP-Alpha-1;NP-Alpha-1_OTU6;
JX537532	NP;NP-Alpha;NP-Alpha-1;NP-Alpha-1_OTU6;
EU025140	NP;NP-Alpha;NP-Alpha-1;NP-Alpha-1_OTU7;
KF438239	NP;NP-Alpha;NP-Alpha-1;NP-Alpha-1_OTU7;
KF438404	NP;NP-Alpha;NP-Alpha-1;NP-Alpha-1_OTU7;
KF438274	NP;NP-Alpha;NP-Alpha-1;NP-Alpha-1_OTU7;
JF924702	NP;NP-Alpha;NP-Alpha-1;NP-Alpha-1_OTU7;
KF438282	NP;NP-Alpha;NP-Alpha-1;NP-Alpha-1_OTU7;
JF715779	NP;NP-Alpha;NP-Alpha-1;NP-Alpha-1_OTU7;
KF438317	NP;NP-Alpha;NP-Alpha-1;NP-Alpha-1_OTU7;
JQ886296	NP;NP-Alpha;NP-Alpha-1;NP-Alpha-1_OTU7;
KF438320	NP;NP-Alpha;NP-Alpha-1;NP-Alpha-1_OTU7;
KF438620	NP;NP-Alpha;NP-Alpha-1;NP-Alpha-1_OTU7;
KF438303	NP;NP-Alpha;NP-Alpha-1;NP-Alpha-1_OTU7;
KF438285	NP;NP-Alpha;NP-Alpha-1;NP-Alpha-1_OTU7;
KF438399	NP;NP-Alpha;NP-Alpha-1;NP-Alpha-1_OTU7;
KF438375	NP;NP-Alpha;NP-Alpha-1;NP-Alpha-1_OTU7;
KF438299	NP;NP-Alpha;NP-Alpha-1;NP-Alpha-1_OTU7;
JF924700	NP;NP-Alpha;NP-Alpha-1;NP-Alpha-1_OTU7;
KF438363	NP;NP-Alpha;NP-Alpha-1;NP-Alpha-1_OTU7;
KF438276	NP;NP-Alpha;NP-Alpha-1;NP-Alpha-1_OTU7;
KF438344	NP;NP-Alpha;NP-Alpha-1;NP-Alpha-1_OTU7;
KF438333	NP;NP-Alpha;NP-Alpha-1;NP-Alpha-1_OTU7;
JQ886284	NP;NP-Alpha;NP-Alpha-1;NP-Alpha-1_OTU7;
KF438390	NP;NP-Alpha;NP-Alpha-1;NP-Alpha-1_OTU7;
KF438352	NP;NP-Alpha;NP-Alpha-1;NP-Alpha-1_OTU7;
KF438405	NP;NP-Alpha;NP-Alpha-1;NP-Alpha-1_OTU7;
KF438380	NP;NP-Alpha;NP-Alpha-1;NP-Alpha-1_OTU7;
KF438604	NP;NP-Alpha;NP-Alpha-1;NP-Alpha-1_OTU7;
KF438341	NP;NP-Alpha;NP-Alpha-1;NP-Alpha-1_OTU7;
KF438340	NP;NP-Alpha;NP-Alpha-1;NP-Alpha-1_OTU7;
KF438295	NP;NP-Alpha;NP-Alpha-1;NP-Alpha-1_OTU7;
KF438290	NP;NP-Alpha;NP-Alpha-1;NP-Alpha-1_OTU7;
KF438279	NP;NP-Alpha;NP-Alpha-1;NP-Alpha-1_OTU7;
KF438237	NP;NP-Alpha;NP-Alpha-1;NP-Alpha-1_OTU7;
KF438411	NP;NP-Alpha;NP-Alpha-1;NP-Alpha-1_OTU7;
KF438378	NP;NP-Alpha;NP-Alpha-1;NP-Alpha-1_OTU7;
KF438260	NP;NP-Alpha;NP-Alpha-1;NP-Alpha-1_OTU7;
KF438269	NP;NP-Alpha;NP-Alpha-1;NP-Alpha-1_OTU7;
KF438337	NP;NP-Alpha;NP-Alpha-1;NP-Alpha-1_OTU7;
EU025157	NP;NP-Alpha;NP-Alpha-1;NP-Alpha-1_OTU7;
JF924676	NP;NP-Alpha;NP-Alpha-1;NP-Alpha-1_OTU7;
JQ886286	NP;NP-Alpha;NP-Alpha-1;NP-Alpha-1_OTU7;
JQ886280	NP;NP-Alpha;NP-Alpha-1;NP-Alpha-1_OTU7;
KF438312	NP;NP-Alpha;NP-Alpha-1;NP-Alpha-1_OTU7;
KF438383	NP;NP-Alpha;NP-Alpha-1;NP-Alpha-1_OTU7;
JF924701	NP;NP-Alpha;NP-Alpha-1;NP-Alpha-1_OTU7;
JF924689	NP;NP-Alpha;NP-Alpha-1;NP-Alpha-1_OTU7;
KF438259	NP;NP-Alpha;NP-Alpha-1;NP-Alpha-1_OTU7;
KF438283	NP;NP-Alpha;NP-Alpha-1;NP-Alpha-1_OTU7;
KF438263	NP;NP-Alpha;NP-Alpha-1;NP-Alpha-1_OTU7;
JF924675	NP;NP-Alpha;NP-Alpha-1;NP-Alpha-1_OTU7;
KF438261	NP;NP-Alpha;NP-Alpha-1;NP-Alpha-1_OTU7;
KF438616	NP;NP-Alpha;NP-Alpha-1;NP-Alpha-1_OTU8;
JF924522	NP;NP-Alpha;NP-Alpha-1;NP-Alpha-1_OTU8;
JF924173	NP;NP-Alpha;NP-Alpha-1;NP-Alpha-1_OTU8;
KF438600	NP;NP-Alpha;NP-Alpha-1;NP-Alpha-1_OTU8;
JX537706	NP;NP-Alpha;NP-Alpha-1;NP-Alpha-1_OTU8;
KF438653	NP;NP-Alpha;NP-Alpha-1;NP-Alpha-1_OTU8;
KF438597	NP;NP-Alpha;NP-Alpha-1;NP-Alpha-1_OTU8;
JQ886299	NP;NP-Alpha;NP-Alpha-1;NP-Alpha-1_OTU8;
KF438638	NP;NP-Alpha;NP-Alpha-1;NP-Alpha-1_OTU8;
KF438267	NP;NP-Alpha;NP-Alpha-1;NP-Alpha-1_OTU8;
KF438278	NP;NP-Alpha;NP-Alpha-1;NP-Alpha-1_OTU8;
JF924552	NP;NP-Alpha;NP-Alpha-1;NP-Alpha-1_OTU8;
JF924067	NP;NP-Alpha;NP-Alpha-1;NP-Alpha-1_OTU9;
JF924189	NP;NP-Alpha;NP-Alpha-1;NP-Alpha-1_OTU9;
GQ863199	NP;NP-Alpha;NP-Alpha-2;NP-Alpha-2.1;NP-Alpha-2.1_OTU1;
JX537715	NP;NP-Alpha;NP-Alpha-2;NP-Alpha-2.1;NP-Alpha-2.1_OTU2;
JF924187	NP;NP-Alpha;NP-Alpha-2;NP-Alpha-2.1;NP-Alpha-2.1_OTU2;
JF924139	NP;NP-Alpha;NP-Alpha-2;NP-Alpha-2.1;NP-Alpha-2.1_OTU3;
JF924206	NP;NP-Alpha;NP-Alpha-2;NP-Alpha-2.1;NP-Alpha-2.1_OTU3;
JF924543	NP;NP-Alpha;NP-Alpha-2;NP-Alpha-2.1;NP-Alpha-2.1_OTU4;
JF924154	NP;NP-Alpha;NP-Alpha-2;NP-Alpha-2.1;NP-Alpha-2.1_OTU5;
JF924144	NP;NP-Alpha;NP-Alpha-2;NP-Alpha-2.1;NP-Alpha-2.1_OTU5;
JF924082	NP;NP-Alpha;NP-Alpha-2;NP-Alpha-2.1;NP-Alpha-2.1_OTU5;
JF924083	NP;NP-Alpha;NP-Alpha-2;NP-Alpha-2.1;NP-Alpha-2.1_OTU5;
JF924021	NP;NP-Alpha;NP-Alpha-2;NP-Alpha-2.1;NP-Alpha-2.1_OTU5;
JF924224	NP;NP-Alpha;NP-Alpha-2;NP-Alpha-2.1;NP-Alpha-2.1_OTU5;
JF924078	NP;NP-Alpha;NP-Alpha-2;NP-Alpha-2.1;NP-Alpha-2.1_OTU5;
JF924181	NP;NP-Alpha;NP-Alpha-2;NP-Alpha-2.1;NP-Alpha-2.1_OTU5;
JF924100	NP;NP-Alpha;NP-Alpha-2;NP-Alpha-2.1;NP-Alpha-2.1_OTU5;
JF924084	NP;NP-Alpha;NP-Alpha-2;NP-Alpha-2.1;NP-Alpha-2.1_OTU5;
JF924211	NP;NP-Alpha;NP-Alpha-2;NP-Alpha-2.1;NP-Alpha-2.1_OTU5;
JF924215	NP;NP-Alpha;NP-Alpha-2;NP-Alpha-2.1;NP-Alpha-2.1_OTU5;
JX537728	NP;NP-Alpha;NP-Alpha-2;NP-Alpha-2.1;NP-Alpha-2.1_OTU5;
JF924130	NP;NP-Alpha;NP-Alpha-2;NP-Alpha-2.1;NP-Alpha-2.1_OTU5;
JF924277	NP;NP-Alpha;NP-Alpha-2;NP-Alpha-2.1;NP-Alpha-2.1_OTU6;
JF924075	NP;NP-Alpha;NP-Alpha-2;NP-Alpha-2.1;NP-Alpha-2.1_OTU7;
JF924527	NP;NP-Alpha;NP-Alpha-2;NP-Alpha-2.1;NP-Alpha-2.1_OTU7;
JF924141	NP;NP-Alpha;NP-Alpha-2;NP-Alpha-2.1;NP-Alpha-2.1_OTU7;
JF924135	NP;NP-Alpha;NP-Alpha-2;NP-Alpha-2.1;NP-Alpha-2.1_OTU7;
JF924282	NP;NP-Alpha;NP-Alpha-2;NP-Alpha-2.1;NP-Alpha-2.1_OTU7;
JF924537	NP;NP-Alpha;NP-Alpha-2;NP-Alpha-2.1;NP-Alpha-2.1_OTU8;
JF924032	NP;NP-Alpha;NP-Alpha-2;NP-Alpha-2.2;NP-Alpha-2.2.1;NP-Alpha-2.2.1_OTU1;
JF924038	NP;NP-Alpha;NP-Alpha-2;NP-Alpha-2.2;NP-Alpha-2.2.1;NP-Alpha-2.2.1_OTU2;
JF924796	NP;NP-Alpha;NP-Alpha-2;NP-Alpha-2.2;NP-Alpha-2.2.1;NP-Alpha-2.2.1_OTU3;
JX537602	NP;NP-Alpha;NP-Alpha-2;NP-Alpha-2.2;NP-Alpha-2.2.1;NP-Alpha-2.2.1_OTU3;
JX537623	NP;NP-Alpha;NP-Alpha-2;NP-Alpha-2.2;NP-Alpha-2.2.1;NP-Alpha-2.2.1_OTU3;
JX537593	NP;NP-Alpha;NP-Alpha-2;NP-Alpha-2.2;NP-Alpha-2.2.1;NP-Alpha-2.2.1_OTU3;
HM589852	NP;NP-Alpha;NP-Alpha-2;NP-Alpha-2.2;NP-Alpha-2.2.2;NP-Alpha-2.2.2_OTU1;
EU239058	NP;NP-Alpha;NP-Alpha-2;NP-Alpha-2.2;NP-Alpha-2.2.2;NP-Alpha-2.2.2.1;NP-Alpha-2.2.2.1.1;NP-Alpha-2.2.2.1.1_OTU1;
JN375846	NP;NP-Alpha;NP-Alpha-2;NP-Alpha-2.2;NP-Alpha-2.2.2;NP-Alpha-2.2.2.1;NP-Alpha-2.2.2.1.1;NP-Alpha-2.2.2.1.1_OTU1;
AB592052	NP;NP-Alpha;NP-Alpha-2;NP-Alpha-2.2;NP-Alpha-2.2.2;NP-Alpha-2.2.2.1;NP-Alpha-2.2.2.1.1;NP-Alpha-2.2.2.1.1_OTU1;
AB703979	NP;NP-Alpha;NP-Alpha-2;NP-Alpha-2.2;NP-Alpha-2.2.2;NP-Alpha-2.2.2.1;NP-Alpha-2.2.2.1.1;NP-Alpha-2.2.2.1.1_OTU1;
GU181685	NP;NP-Alpha;NP-Alpha-2;NP-Alpha-2.2;NP-Alpha-2.2.2;NP-Alpha-2.2.2.1;NP-Alpha-2.2.2.1.1;NP-Alpha-2.2.2.1.1_OTU1;
KC349231	NP;NP-Alpha;NP-Alpha-2;NP-Alpha-2.2;NP-Alpha-2.2.2;NP-Alpha-2.2.2.1;NP-Alpha-2.2.2.1.1;NP-Alpha-2.2.2.1.1_OTU1;
FJ615321	NP;NP-Alpha;NP-Alpha-2;NP-Alpha-2.2;NP-Alpha-2.2.2;NP-Alpha-2.2.2.1;NP-Alpha-2.2.2.1.1;NP-Alpha-2.2.2.1.1_OTU1;
EU886063	NP;NP-Alpha;NP-Alpha-2;NP-Alpha-2.2;NP-Alpha-2.2.2;NP-Alpha-2.2.2.1;NP-Alpha-2.2.2.1.1;NP-Alpha-2.2.2.1.1_OTU1;
JF272625	NP;NP-Alpha;NP-Alpha-2;NP-Alpha-2.2;NP-Alpha-2.2.2;NP-Alpha-2.2.2.1;NP-Alpha-2.2.2.1.1;NP-Alpha-2.2.2.1.1_OTU1;
GQ500145	NP;NP-Alpha;NP-Alpha-2;NP-Alpha-2.2;NP-Alpha-2.2.2;NP-Alpha-2.2.2.1;NP-Alpha-2.2.2.1.1;NP-Alpha-2.2.2.1.1_OTU1;
DQ148761	NP;NP-Alpha;NP-Alpha-2;NP-Alpha-2.2;NP-Alpha-2.2.2;NP-Alpha-2.2.2.1;NP-Alpha-2.2.2.1.1;NP-Alpha-2.2.2.1.1_OTU1;
GQ500309	NP;NP-Alpha;NP-Alpha-2;NP-Alpha-2.2;NP-Alpha-2.2.2;NP-Alpha-2.2.2.1;NP-Alpha-2.2.2.1.1;NP-Alpha-2.2.2.1.1_OTU1;
AB592055	NP;NP-Alpha;NP-Alpha-2;NP-Alpha-2.2;NP-Alpha-2.2.2;NP-Alpha-2.2.2.1;NP-Alpha-2.2.2.1.1;NP-Alpha-2.2.2.1.1_OTU1;
EU886021	NP;NP-Alpha;NP-Alpha-2;NP-Alpha-2.2;NP-Alpha-2.2.2;NP-Alpha-2.2.2.1;NP-Alpha-2.2.2.1.1;NP-Alpha-2.2.2.1.1_OTU1;
AB592069	NP;NP-Alpha;NP-Alpha-2;NP-Alpha-2.2;NP-Alpha-2.2.2;NP-Alpha-2.2.2.1;NP-Alpha-2.2.2.1.1;NP-Alpha-2.2.2.1.1_OTU1;
GQ500545	NP;NP-Alpha;NP-Alpha-2;NP-Alpha-2.2;NP-Alpha-2.2.2;NP-Alpha-2.2.2.1;NP-Alpha-2.2.2.1.1;NP-Alpha-2.2.2.1.1_OTU1;
KF438664	NP;NP-Alpha;NP-Alpha-2;NP-Alpha-2.2;NP-Alpha-2.2.2;NP-Alpha-2.2.2.1;NP-Alpha-2.2.2.1.1;NP-Alpha-2.2.2.1.1_OTU1;
GU364094	NP;NP-Alpha;NP-Alpha-2;NP-Alpha-2.2;NP-Alpha-2.2.2;NP-Alpha-2.2.2.1;NP-Alpha-2.2.2.1.1;NP-Alpha-2.2.2.1.1_OTU1;
GQ500256	NP;NP-Alpha;NP-Alpha-2;NP-Alpha-2.2;NP-Alpha-2.2.2;NP-Alpha-2.2.2.1;NP-Alpha-2.2.2.1.1;NP-Alpha-2.2.2.1.1_OTU1;
GQ500294	NP;NP-Alpha;NP-Alpha-2;NP-Alpha-2.2;NP-Alpha-2.2.2;NP-Alpha-2.2.2.1;NP-Alpha-2.2.2.1.1;NP-Alpha-2.2.2.1.1_OTU1;
GQ500543	NP;NP-Alpha;NP-Alpha-2;NP-Alpha-2.2;NP-Alpha-2.2.2;NP-Alpha-2.2.2.1;NP-Alpha-2.2.2.1.1;NP-Alpha-2.2.2.1.1_OTU1;
GQ500185	NP;NP-Alpha;NP-Alpha-2;NP-Alpha-2.2;NP-Alpha-2.2.2;NP-Alpha-2.2.2.1;NP-Alpha-2.2.2.1.1;NP-Alpha-2.2.2.1.1_OTU1;
GQ500216	NP;NP-Alpha;NP-Alpha-2;NP-Alpha-2.2;NP-Alpha-2.2.2;NP-Alpha-2.2.2.1;NP-Alpha-2.2.2.1.1;NP-Alpha-2.2.2.1.1_OTU1;
EU340494	NP;NP-Alpha;NP-Alpha-2;NP-Alpha-2.2;NP-Alpha-2.2.2;NP-Alpha-2.2.2.1;NP-Alpha-2.2.2.1.1;NP-Alpha-2.2.2.1.1_OTU1;
GQ500152	NP;NP-Alpha;NP-Alpha-2;NP-Alpha-2.2;NP-Alpha-2.2.2;NP-Alpha-2.2.2.1;NP-Alpha-2.2.2.1.1;NP-Alpha-2.2.2.1.1_OTU1;
EU886045	NP;NP-Alpha;NP-Alpha-2;NP-Alpha-2.2;NP-Alpha-2.2.2;NP-Alpha-2.2.2.1;NP-Alpha-2.2.2.1.1;NP-Alpha-2.2.2.1.1_OTU1;
JN624357	NP;NP-Alpha;NP-Alpha-2;NP-Alpha-2.2;NP-Alpha-2.2.2;NP-Alpha-2.2.2.1;NP-Alpha-2.2.2.1.1;NP-Alpha-2.2.2.1.1_OTU1;
AB591994	NP;NP-Alpha;NP-Alpha-2;NP-Alpha-2.2;NP-Alpha-2.2.2;NP-Alpha-2.2.2.1;NP-Alpha-2.2.2.1.1;NP-Alpha-2.2.2.1.1_OTU1;
GQ250738	NP;NP-Alpha;NP-Alpha-2;NP-Alpha-2.2;NP-Alpha-2.2.2;NP-Alpha-2.2.2.1;NP-Alpha-2.2.2.1.1;NP-Alpha-2.2.2.1.1_OTU1;
JN624382	NP;NP-Alpha;NP-Alpha-2;NP-Alpha-2.2;NP-Alpha-2.2.2;NP-Alpha-2.2.2.1;NP-Alpha-2.2.2.1.1;NP-Alpha-2.2.2.1.1_OTU1;
JN624381	NP;NP-Alpha;NP-Alpha-2;NP-Alpha-2.2;NP-Alpha-2.2.2;NP-Alpha-2.2.2.1;NP-Alpha-2.2.2.1.1;NP-Alpha-2.2.2.1.1_OTU1;
GU181673	NP;NP-Alpha;NP-Alpha-2;NP-Alpha-2.2;NP-Alpha-2.2.2;NP-Alpha-2.2.2.1;NP-Alpha-2.2.2.1.1;NP-Alpha-2.2.2.1.1_OTU1;
KJ549562	NP;NP-Alpha;NP-Alpha-2;NP-Alpha-2.2;NP-Alpha-2.2.2;NP-Alpha-2.2.2.1;NP-Alpha-2.2.2.1.1;NP-Alpha-2.2.2.1.1_OTU1;
JQ396288	NP;NP-Alpha;NP-Alpha-2;NP-Alpha-2.2;NP-Alpha-2.2.2;NP-Alpha-2.2.2.1;NP-Alpha-2.2.2.1.1;NP-Alpha-2.2.2.1.1_OTU1;
KC503217	NP;NP-Alpha;NP-Alpha-2;NP-Alpha-2.2;NP-Alpha-2.2.2;NP-Alpha-2.2.2.1;NP-Alpha-2.2.2.1.1;NP-Alpha-2.2.2.1.1_OTU1;
KC503222	NP;NP-Alpha;NP-Alpha-2;NP-Alpha-2.2;NP-Alpha-2.2.2;NP-Alpha-2.2.2.1;NP-Alpha-2.2.2.1.1;NP-Alpha-2.2.2.1.1_OTU1;
FJ615320	NP;NP-Alpha;NP-Alpha-2;NP-Alpha-2.2;NP-Alpha-2.2.2;NP-Alpha-2.2.2.1;NP-Alpha-2.2.2.1.1;NP-Alpha-2.2.2.1.1_OTU1;
DQ148756	NP;NP-Alpha;NP-Alpha-2;NP-Alpha-2.2;NP-Alpha-2.2.2;NP-Alpha-2.2.2.1;NP-Alpha-2.2.2.1.1;NP-Alpha-2.2.2.1.1_OTU1;
GU360877	NP;NP-Alpha;NP-Alpha-2;NP-Alpha-2.2;NP-Alpha-2.2.2;NP-Alpha-2.2.2.1;NP-Alpha-2.2.2.1.1;NP-Alpha-2.2.2.1.1_OTU1;
GU364067	NP;NP-Alpha;NP-Alpha-2;NP-Alpha-2.2;NP-Alpha-2.2.2;NP-Alpha-2.2.2.1;NP-Alpha-2.2.2.1.1;NP-Alpha-2.2.2.1.1_OTU1;
JN624344	NP;NP-Alpha;NP-Alpha-2;NP-Alpha-2.2;NP-Alpha-2.2.2;NP-Alpha-2.2.2.1;NP-Alpha-2.2.2.1.1;NP-Alpha-2.2.2.1.1_OTU1;
KF970641	NP;NP-Alpha;NP-Alpha-2;NP-Alpha-2.2;NP-Alpha-2.2.2;NP-Alpha-2.2.2.1;NP-Alpha-2.2.2.1.1;NP-Alpha-2.2.2.1.1_OTU1;
EU340542	NP;NP-Alpha;NP-Alpha-2;NP-Alpha-2.2;NP-Alpha-2.2.2;NP-Alpha-2.2.2.1;NP-Alpha-2.2.2.1.1;NP-Alpha-2.2.2.1.1_OTU1;
FJ615337	NP;NP-Alpha;NP-Alpha-2;NP-Alpha-2.2;NP-Alpha-2.2.2;NP-Alpha-2.2.2.1;NP-Alpha-2.2.2.1.1;NP-Alpha-2.2.2.1.1_OTU1;
EU238999	NP;NP-Alpha;NP-Alpha-2;NP-Alpha-2.2;NP-Alpha-2.2.2;NP-Alpha-2.2.2.1;NP-Alpha-2.2.2.1.1;NP-Alpha-2.2.2.1.1_OTU1;
FJ615399	NP;NP-Alpha;NP-Alpha-2;NP-Alpha-2.2;NP-Alpha-2.2.2;NP-Alpha-2.2.2.1;NP-Alpha-2.2.2.1.1;NP-Alpha-2.2.2.1.1_OTU1;
KC596386	NP;NP-Alpha;NP-Alpha-2;NP-Alpha-2.2;NP-Alpha-2.2.2;NP-Alpha-2.2.2.1;NP-Alpha-2.2.2.1.1;NP-Alpha-2.2.2.1.1_OTU1;
KF970681	NP;NP-Alpha;NP-Alpha-2;NP-Alpha-2.2;NP-Alpha-2.2.2;NP-Alpha-2.2.2.1;NP-Alpha-2.2.2.1.1;NP-Alpha-2.2.2.1.1_OTU1;
EU340490	NP;NP-Alpha;NP-Alpha-2;NP-Alpha-2.2;NP-Alpha-2.2.2;NP-Alpha-2.2.2.1;NP-Alpha-2.2.2.1.1;NP-Alpha-2.2.2.1.1_OTU1;
GQ500397	NP;NP-Alpha;NP-Alpha-2;NP-Alpha-2.2;NP-Alpha-2.2.2;NP-Alpha-2.2.2.1;NP-Alpha-2.2.2.1.1;NP-Alpha-2.2.2.1.1_OTU1;
GQ250722	NP;NP-Alpha;NP-Alpha-2;NP-Alpha-2.2;NP-Alpha-2.2.2;NP-Alpha-2.2.2.1;NP-Alpha-2.2.2.1.1;NP-Alpha-2.2.2.1.1_OTU1;
EU886035	NP;NP-Alpha;NP-Alpha-2;NP-Alpha-2.2;NP-Alpha-2.2.2;NP-Alpha-2.2.2.1;NP-Alpha-2.2.2.1.1;NP-Alpha-2.2.2.1.1_OTU1;
GU363990	NP;NP-Alpha;NP-Alpha-2;NP-Alpha-2.2;NP-Alpha-2.2.2;NP-Alpha-2.2.2.1;NP-Alpha-2.2.2.1.1;NP-Alpha-2.2.2.1.1_OTU1;
KC857536	NP;NP-Alpha;NP-Alpha-2;NP-Alpha-2.2;NP-Alpha-2.2.2;NP-Alpha-2.2.2.1;NP-Alpha-2.2.2.1.1;NP-Alpha-2.2.2.1.1_OTU1;
JF796145	NP;NP-Alpha;NP-Alpha-2;NP-Alpha-2.2;NP-Alpha-2.2.2;NP-Alpha-2.2.2.1;NP-Alpha-2.2.2.1.1;NP-Alpha-2.2.2.1.1_OTU1;
GU360746	NP;NP-Alpha;NP-Alpha-2;NP-Alpha-2.2;NP-Alpha-2.2.2;NP-Alpha-2.2.2.1;NP-Alpha-2.2.2.1.1;NP-Alpha-2.2.2.1.1_OTU1;
GU360951	NP;NP-Alpha;NP-Alpha-2;NP-Alpha-2.2;NP-Alpha-2.2.2;NP-Alpha-2.2.2.1;NP-Alpha-2.2.2.1.1;NP-Alpha-2.2.2.1.1_OTU1;
GQ500232	NP;NP-Alpha;NP-Alpha-2;NP-Alpha-2.2;NP-Alpha-2.2.2;NP-Alpha-2.2.2.1;NP-Alpha-2.2.2.1.1;NP-Alpha-2.2.2.1.1_OTU1;
KF970555	NP;NP-Alpha;NP-Alpha-2;NP-Alpha-2.2;NP-Alpha-2.2.2;NP-Alpha-2.2.2.1;NP-Alpha-2.2.2.1.1;NP-Alpha-2.2.2.1.1_OTU1;
GQ500366	NP;NP-Alpha;NP-Alpha-2;NP-Alpha-2.2;NP-Alpha-2.2.2;NP-Alpha-2.2.2.1;NP-Alpha-2.2.2.1.1;NP-Alpha-2.2.2.1.1_OTU1;
EU886150	NP;NP-Alpha;NP-Alpha-2;NP-Alpha-2.2;NP-Alpha-2.2.2;NP-Alpha-2.2.2.1;NP-Alpha-2.2.2.1.1;NP-Alpha-2.2.2.1.1_OTU1;
GQ500253	NP;NP-Alpha;NP-Alpha-2;NP-Alpha-2.2;NP-Alpha-2.2.2;NP-Alpha-2.2.2.1;NP-Alpha-2.2.2.1.1;NP-Alpha-2.2.2.1.1_OTU1;
GU181707	NP;NP-Alpha;NP-Alpha-2;NP-Alpha-2.2;NP-Alpha-2.2.2;NP-Alpha-2.2.2.1;NP-Alpha-2.2.2.1.1;NP-Alpha-2.2.2.1.1_OTU1;
KC503198	NP;NP-Alpha;NP-Alpha-2;NP-Alpha-2.2;NP-Alpha-2.2.2;NP-Alpha-2.2.2.1;NP-Alpha-2.2.2.1.1;NP-Alpha-2.2.2.1.1_OTU1;
KF438644	NP;NP-Alpha;NP-Alpha-2;NP-Alpha-2.2;NP-Alpha-2.2.2;NP-Alpha-2.2.2.1;NP-Alpha-2.2.2.1.1;NP-Alpha-2.2.2.1.1_OTU1;
GU360852	NP;NP-Alpha;NP-Alpha-2;NP-Alpha-2.2;NP-Alpha-2.2.2;NP-Alpha-2.2.2.1;NP-Alpha-2.2.2.1.1;NP-Alpha-2.2.2.1.1_OTU1;
GU360833	NP;NP-Alpha;NP-Alpha-2;NP-Alpha-2.2;NP-Alpha-2.2.2;NP-Alpha-2.2.2.1;NP-Alpha-2.2.2.1.1;NP-Alpha-2.2.2.1.1_OTU1;
FJ799217	NP;NP-Alpha;NP-Alpha-2;NP-Alpha-2.2;NP-Alpha-2.2.2;NP-Alpha-2.2.2.1;NP-Alpha-2.2.2.1.1;NP-Alpha-2.2.2.1.1_OTU1;
GQ500350	NP;NP-Alpha;NP-Alpha-2;NP-Alpha-2.2;NP-Alpha-2.2.2;NP-Alpha-2.2.2.1;NP-Alpha-2.2.2.1.1;NP-Alpha-2.2.2.1.1_OTU1;
KF970628	NP;NP-Alpha;NP-Alpha-2;NP-Alpha-2.2;NP-Alpha-2.2.2;NP-Alpha-2.2.2.1;NP-Alpha-2.2.2.1.1;NP-Alpha-2.2.2.1.1_OTU1;
GU360895	NP;NP-Alpha;NP-Alpha-2;NP-Alpha-2.2;NP-Alpha-2.2.2;NP-Alpha-2.2.2.1;NP-Alpha-2.2.2.1.1;NP-Alpha-2.2.2.1.1_OTU1;
GU181728	NP;NP-Alpha;NP-Alpha-2;NP-Alpha-2.2;NP-Alpha-2.2.2;NP-Alpha-2.2.2.1;NP-Alpha-2.2.2.1.1;NP-Alpha-2.2.2.1.1_OTU1;
GQ500533	NP;NP-Alpha;NP-Alpha-2;NP-Alpha-2.2;NP-Alpha-2.2.2;NP-Alpha-2.2.2.1;NP-Alpha-2.2.2.1.1;NP-Alpha-2.2.2.1.1_OTU1;
AB592050	NP;NP-Alpha;NP-Alpha-2;NP-Alpha-2.2;NP-Alpha-2.2.2;NP-Alpha-2.2.2.1;NP-Alpha-2.2.2.1.1;NP-Alpha-2.2.2.1.1_OTU1;
EU239000	NP;NP-Alpha;NP-Alpha-2;NP-Alpha-2.2;NP-Alpha-2.2.2;NP-Alpha-2.2.2.1;NP-Alpha-2.2.2.1.1;NP-Alpha-2.2.2.1.1_OTU1;
JF719169	NP;NP-Alpha;NP-Alpha-2;NP-Alpha-2.2;NP-Alpha-2.2.2;NP-Alpha-2.2.2.1;NP-Alpha-2.2.2.1.1;NP-Alpha-2.2.2.1.1_OTU1;
GU360790	NP;NP-Alpha;NP-Alpha-2;NP-Alpha-2.2;NP-Alpha-2.2.2;NP-Alpha-2.2.2.1;NP-Alpha-2.2.2.1.1;NP-Alpha-2.2.2.1.1_OTU1;
GU364080	NP;NP-Alpha;NP-Alpha-2;NP-Alpha-2.2;NP-Alpha-2.2.2;NP-Alpha-2.2.2.1;NP-Alpha-2.2.2.1.1;NP-Alpha-2.2.2.1.1_OTU1;
GQ500197	NP;NP-Alpha;NP-Alpha-2;NP-Alpha-2.2;NP-Alpha-2.2.2;NP-Alpha-2.2.2.1;NP-Alpha-2.2.2.1.1;NP-Alpha-2.2.2.1.1_OTU1;
JN375856	NP;NP-Alpha;NP-Alpha-2;NP-Alpha-2.2;NP-Alpha-2.2.2;NP-Alpha-2.2.2.1;NP-Alpha-2.2.2.1.1;NP-Alpha-2.2.2.1.1_OTU1;
GU360887	NP;NP-Alpha;NP-Alpha-2;NP-Alpha-2.2;NP-Alpha-2.2.2;NP-Alpha-2.2.2.1;NP-Alpha-2.2.2.1.1;NP-Alpha-2.2.2.1.1_OTU1;
KF970639	NP;NP-Alpha;NP-Alpha-2;NP-Alpha-2.2;NP-Alpha-2.2.2;NP-Alpha-2.2.2.1;NP-Alpha-2.2.2.1.1;NP-Alpha-2.2.2.1.1_OTU1;
DQ148819	NP;NP-Alpha;NP-Alpha-2;NP-Alpha-2.2;NP-Alpha-2.2.2;NP-Alpha-2.2.2.1;NP-Alpha-2.2.2.1.1;NP-Alpha-2.2.2.1.1_OTU1;
JF719133	NP;NP-Alpha;NP-Alpha-2;NP-Alpha-2.2;NP-Alpha-2.2.2;NP-Alpha-2.2.2.1;NP-Alpha-2.2.2.1.1;NP-Alpha-2.2.2.1.1_OTU1;
AB592076	NP;NP-Alpha;NP-Alpha-2;NP-Alpha-2.2;NP-Alpha-2.2.2;NP-Alpha-2.2.2.1;NP-Alpha-2.2.2.1.1;NP-Alpha-2.2.2.1.1_OTU1;
EU340491	NP;NP-Alpha;NP-Alpha-2;NP-Alpha-2.2;NP-Alpha-2.2.2;NP-Alpha-2.2.2.1;NP-Alpha-2.2.2.1.1;NP-Alpha-2.2.2.1.1_OTU1;
KJ526741	NP;NP-Alpha;NP-Alpha-2;NP-Alpha-2.2;NP-Alpha-2.2.2;NP-Alpha-2.2.2.1;NP-Alpha-2.2.2.1.1;NP-Alpha-2.2.2.1.1_OTU1;
GU364105	NP;NP-Alpha;NP-Alpha-2;NP-Alpha-2.2;NP-Alpha-2.2.2;NP-Alpha-2.2.2.1;NP-Alpha-2.2.2.1.1;NP-Alpha-2.2.2.1.1_OTU1;
FJ615401	NP;NP-Alpha;NP-Alpha-2;NP-Alpha-2.2;NP-Alpha-2.2.2;NP-Alpha-2.2.2.1;NP-Alpha-2.2.2.1.1;NP-Alpha-2.2.2.1.1_OTU1;
GU360754	NP;NP-Alpha;NP-Alpha-2;NP-Alpha-2.2;NP-Alpha-2.2.2;NP-Alpha-2.2.2.1;NP-Alpha-2.2.2.1.1;NP-Alpha-2.2.2.1.1_OTU1;
GU364045	NP;NP-Alpha;NP-Alpha-2;NP-Alpha-2.2;NP-Alpha-2.2.2;NP-Alpha-2.2.2.1;NP-Alpha-2.2.2.1.1;NP-Alpha-2.2.2.1.1_OTU1;
JF719176	NP;NP-Alpha;NP-Alpha-2;NP-Alpha-2.2;NP-Alpha-2.2.2;NP-Alpha-2.2.2.1;NP-Alpha-2.2.2.1.1;NP-Alpha-2.2.2.1.1_OTU1;
EU340537	NP;NP-Alpha;NP-Alpha-2;NP-Alpha-2.2;NP-Alpha-2.2.2;NP-Alpha-2.2.2.1;NP-Alpha-2.2.2.1.1;NP-Alpha-2.2.2.1.1_OTU1;
KC349273	NP;NP-Alpha;NP-Alpha-2;NP-Alpha-2.2;NP-Alpha-2.2.2;NP-Alpha-2.2.2.1;NP-Alpha-2.2.2.1.1;NP-Alpha-2.2.2.1.1_OTU1;
GU181730	NP;NP-Alpha;NP-Alpha-2;NP-Alpha-2.2;NP-Alpha-2.2.2;NP-Alpha-2.2.2.1;NP-Alpha-2.2.2.1.1;NP-Alpha-2.2.2.1.1_OTU1;
GU181735	NP;NP-Alpha;NP-Alpha-2;NP-Alpha-2.2;NP-Alpha-2.2.2;NP-Alpha-2.2.2.1;NP-Alpha-2.2.2.1.1;NP-Alpha-2.2.2.1.1_OTU1;
KC349143	NP;NP-Alpha;NP-Alpha-2;NP-Alpha-2.2;NP-Alpha-2.2.2;NP-Alpha-2.2.2.1;NP-Alpha-2.2.2.1.1;NP-Alpha-2.2.2.1.1_OTU1;
GU181778	NP;NP-Alpha;NP-Alpha-2;NP-Alpha-2.2;NP-Alpha-2.2.2;NP-Alpha-2.2.2.1;NP-Alpha-2.2.2.1.1;NP-Alpha-2.2.2.1.1_OTU1;
EU340505	NP;NP-Alpha;NP-Alpha-2;NP-Alpha-2.2;NP-Alpha-2.2.2;NP-Alpha-2.2.2.1;NP-Alpha-2.2.2.1.1;NP-Alpha-2.2.2.1.1_OTU1;
AB592058	NP;NP-Alpha;NP-Alpha-2;NP-Alpha-2.2;NP-Alpha-2.2.2;NP-Alpha-2.2.2.1;NP-Alpha-2.2.2.1.1;NP-Alpha-2.2.2.1.1_OTU1;
GU181563	NP;NP-Alpha;NP-Alpha-2;NP-Alpha-2.2;NP-Alpha-2.2.2;NP-Alpha-2.2.2.1;NP-Alpha-2.2.2.1.1;NP-Alpha-2.2.2.1.1_OTU1;
AB591986	NP;NP-Alpha;NP-Alpha-2;NP-Alpha-2.2;NP-Alpha-2.2.2;NP-Alpha-2.2.2.1;NP-Alpha-2.2.2.1.1;NP-Alpha-2.2.2.1.1_OTU1;
FJ615398	NP;NP-Alpha;NP-Alpha-2;NP-Alpha-2.2;NP-Alpha-2.2.2;NP-Alpha-2.2.2.1;NP-Alpha-2.2.2.1.1;NP-Alpha-2.2.2.1.1_OTU1;
GQ250729	NP;NP-Alpha;NP-Alpha-2;NP-Alpha-2.2;NP-Alpha-2.2.2;NP-Alpha-2.2.2.1;NP-Alpha-2.2.2.1.1;NP-Alpha-2.2.2.1.1_OTU1;
EU340555	NP;NP-Alpha;NP-Alpha-2;NP-Alpha-2.2;NP-Alpha-2.2.2;NP-Alpha-2.2.2.1;NP-Alpha-2.2.2.1.1;NP-Alpha-2.2.2.1.1_OTU1;
GU364054	NP;NP-Alpha;NP-Alpha-2;NP-Alpha-2.2;NP-Alpha-2.2.2;NP-Alpha-2.2.2.1;NP-Alpha-2.2.2.1.1;NP-Alpha-2.2.2.1.1_OTU1;
GQ500313	NP;NP-Alpha;NP-Alpha-2;NP-Alpha-2.2;NP-Alpha-2.2.2;NP-Alpha-2.2.2.1;NP-Alpha-2.2.2.1.1;NP-Alpha-2.2.2.1.1_OTU1;
DQ148837	NP;NP-Alpha;NP-Alpha-2;NP-Alpha-2.2;NP-Alpha-2.2.2;NP-Alpha-2.2.2.1;NP-Alpha-2.2.2.1.1;NP-Alpha-2.2.2.1.1_OTU1;
KF970656	NP;NP-Alpha;NP-Alpha-2;NP-Alpha-2.2;NP-Alpha-2.2.2;NP-Alpha-2.2.2.1;NP-Alpha-2.2.2.1.1;NP-Alpha-2.2.2.1.1_OTU1;
GQ500292	NP;NP-Alpha;NP-Alpha-2;NP-Alpha-2.2;NP-Alpha-2.2.2;NP-Alpha-2.2.2.1;NP-Alpha-2.2.2.1.1;NP-Alpha-2.2.2.1.1_OTU1;
JN177535	NP;NP-Alpha;NP-Alpha-2;NP-Alpha-2.2;NP-Alpha-2.2.2;NP-Alpha-2.2.2.1;NP-Alpha-2.2.2.1.1;NP-Alpha-2.2.2.1.1_OTU1;
GU360909	NP;NP-Alpha;NP-Alpha-2;NP-Alpha-2.2;NP-Alpha-2.2.2;NP-Alpha-2.2.2.1;NP-Alpha-2.2.2.1.1;NP-Alpha-2.2.2.1.1_OTU1;
KC596400	NP;NP-Alpha;NP-Alpha-2;NP-Alpha-2.2;NP-Alpha-2.2.2;NP-Alpha-2.2.2.1;NP-Alpha-2.2.2.1.1;NP-Alpha-2.2.2.1.1_OTU1;
JF796147	NP;NP-Alpha;NP-Alpha-2;NP-Alpha-2.2;NP-Alpha-2.2.2;NP-Alpha-2.2.2.1;NP-Alpha-2.2.2.1.1;NP-Alpha-2.2.2.1.1.1;NP-Alpha-2.2.2.1.1.1_OTU1;
FJ615386	NP;NP-Alpha;NP-Alpha-2;NP-Alpha-2.2;NP-Alpha-2.2.2;NP-Alpha-2.2.2.1;NP-Alpha-2.2.2.1.1;NP-Alpha-2.2.2.1.1.1;NP-Alpha-2.2.2.1.1.1_OTU2;
EU886027	NP;NP-Alpha;NP-Alpha-2;NP-Alpha-2.2;NP-Alpha-2.2.2;NP-Alpha-2.2.2.1;NP-Alpha-2.2.2.1.1;NP-Alpha-2.2.2.1.1.1;NP-Alpha-2.2.2.1.1.1_OTU2;
FJ615387	NP;NP-Alpha;NP-Alpha-2;NP-Alpha-2.2;NP-Alpha-2.2.2;NP-Alpha-2.2.2.1;NP-Alpha-2.2.2.1.1;NP-Alpha-2.2.2.1.1.1;NP-Alpha-2.2.2.1.1.1_OTU2;
KC596361	NP;NP-Alpha;NP-Alpha-2;NP-Alpha-2.2;NP-Alpha-2.2.2;NP-Alpha-2.2.2.1;NP-Alpha-2.2.2.1.1;NP-Alpha-2.2.2.1.1.1;NP-Alpha-2.2.2.1.1.1_OTU2;
DQ148769	NP;NP-Alpha;NP-Alpha-2;NP-Alpha-2.2;NP-Alpha-2.2.2;NP-Alpha-2.2.2.1;NP-Alpha-2.2.2.1.1;NP-Alpha-2.2.2.1.1.1;NP-Alpha-2.2.2.1.1.1_OTU2;
KC596390	NP;NP-Alpha;NP-Alpha-2;NP-Alpha-2.2;NP-Alpha-2.2.2;NP-Alpha-2.2.2.1;NP-Alpha-2.2.2.1.1;NP-Alpha-2.2.2.1.1.1;NP-Alpha-2.2.2.1.1.1_OTU2;
KC596395	NP;NP-Alpha;NP-Alpha-2;NP-Alpha-2.2;NP-Alpha-2.2.2;NP-Alpha-2.2.2.1;NP-Alpha-2.2.2.1.1;NP-Alpha-2.2.2.1.1.1;NP-Alpha-2.2.2.1.1.1_OTU2;
KC857528	NP;NP-Alpha;NP-Alpha-2;NP-Alpha-2.2;NP-Alpha-2.2.2;NP-Alpha-2.2.2.1;NP-Alpha-2.2.2.1.1;NP-Alpha-2.2.2.1.1.1;NP-Alpha-2.2.2.1.1.1_OTU2;
FJ615389	NP;NP-Alpha;NP-Alpha-2;NP-Alpha-2.2;NP-Alpha-2.2.2;NP-Alpha-2.2.2.1;NP-Alpha-2.2.2.1.1;NP-Alpha-2.2.2.1.1.1;NP-Alpha-2.2.2.1.1.1_OTU3;
EU239063	NP;NP-Alpha;NP-Alpha-2;NP-Alpha-2.2;NP-Alpha-2.2.2;NP-Alpha-2.2.2.1;NP-Alpha-2.2.2.1.1;NP-Alpha-2.2.2.1.1.1;NP-Alpha-2.2.2.1.1.1_OTU4;
AB592025	NP;NP-Alpha;NP-Alpha-2;NP-Alpha-2.2;NP-Alpha-2.2.2;NP-Alpha-2.2.2.1;NP-Alpha-2.2.2.1.1;NP-Alpha-2.2.2.1.1.1;NP-Alpha-2.2.2.1.1.1_OTU4;
AB592179	NP;NP-Alpha;NP-Alpha-2;NP-Alpha-2.2;NP-Alpha-2.2.2;NP-Alpha-2.2.2.1;NP-Alpha-2.2.2.1.1;NP-Alpha-2.2.2.1.1.1;NP-Alpha-2.2.2.1.1.1_OTU4;
GU181706	NP;NP-Alpha;NP-Alpha-2;NP-Alpha-2.2;NP-Alpha-2.2.2;NP-Alpha-2.2.2.1;NP-Alpha-2.2.2.1.1;NP-Alpha-2.2.2.1.1.1;NP-Alpha-2.2.2.1.1.1_OTU4;
JF272630	NP;NP-Alpha;NP-Alpha-2;NP-Alpha-2.2;NP-Alpha-2.2.2;NP-Alpha-2.2.2.1;NP-Alpha-2.2.2.1.1;NP-Alpha-2.2.2.1.1.1;NP-Alpha-2.2.2.1.1.1_OTU4;
GQ250790	NP;NP-Alpha;NP-Alpha-2;NP-Alpha-2.2;NP-Alpha-2.2.2;NP-Alpha-2.2.2.1;NP-Alpha-2.2.2.1.1;NP-Alpha-2.2.2.1.1.1;NP-Alpha-2.2.2.1.1.1_OTU4;
KC349197	NP;NP-Alpha;NP-Alpha-2;NP-Alpha-2.2;NP-Alpha-2.2.2;NP-Alpha-2.2.2.1;NP-Alpha-2.2.2.1.1;NP-Alpha-2.2.2.1.1.1;NP-Alpha-2.2.2.1.1.1_OTU4;
AB592165	NP;NP-Alpha;NP-Alpha-2;NP-Alpha-2.2;NP-Alpha-2.2.2;NP-Alpha-2.2.2.1;NP-Alpha-2.2.2.1.1;NP-Alpha-2.2.2.1.1.1;NP-Alpha-2.2.2.1.1.1_OTU4;
EU886090	NP;NP-Alpha;NP-Alpha-2;NP-Alpha-2.2;NP-Alpha-2.2.2;NP-Alpha-2.2.2.1;NP-Alpha-2.2.2.1.1;NP-Alpha-2.2.2.1.1.1;NP-Alpha-2.2.2.1.1.1_OTU4;
AB592036	NP;NP-Alpha;NP-Alpha-2;NP-Alpha-2.2;NP-Alpha-2.2.2;NP-Alpha-2.2.2.1;NP-Alpha-2.2.2.1.1;NP-Alpha-2.2.2.1.1.1;NP-Alpha-2.2.2.1.1.1_OTU4;
JF272665	NP;NP-Alpha;NP-Alpha-2;NP-Alpha-2.2;NP-Alpha-2.2.2;NP-Alpha-2.2.2.1;NP-Alpha-2.2.2.1.1;NP-Alpha-2.2.2.1.1.1;NP-Alpha-2.2.2.1.1.1_OTU4;
EU886005	NP;NP-Alpha;NP-Alpha-2;NP-Alpha-2.2;NP-Alpha-2.2.2;NP-Alpha-2.2.2.1;NP-Alpha-2.2.2.1.1;NP-Alpha-2.2.2.1.1.1;NP-Alpha-2.2.2.1.1.1_OTU4;
EU886010	NP;NP-Alpha;NP-Alpha-2;NP-Alpha-2.2;NP-Alpha-2.2.2;NP-Alpha-2.2.2.1;NP-Alpha-2.2.2.1.1;NP-Alpha-2.2.2.1.1.1;NP-Alpha-2.2.2.1.1.1_OTU4;
KC857530	NP;NP-Alpha;NP-Alpha-2;NP-Alpha-2.2;NP-Alpha-2.2.2;NP-Alpha-2.2.2.1;NP-Alpha-2.2.2.1.1;NP-Alpha-2.2.2.1.1.1;NP-Alpha-2.2.2.1.1.1_OTU4;
AB592270	NP;NP-Alpha;NP-Alpha-2;NP-Alpha-2.2;NP-Alpha-2.2.2;NP-Alpha-2.2.2.1;NP-Alpha-2.2.2.1.1;NP-Alpha-2.2.2.1.1.1;NP-Alpha-2.2.2.1.1.1_OTU4;
KC349221	NP;NP-Alpha;NP-Alpha-2;NP-Alpha-2.2;NP-Alpha-2.2.2;NP-Alpha-2.2.2.1;NP-Alpha-2.2.2.1.1;NP-Alpha-2.2.2.1.1.1;NP-Alpha-2.2.2.1.1.1_OTU4;
AB592021	NP;NP-Alpha;NP-Alpha-2;NP-Alpha-2.2;NP-Alpha-2.2.2;NP-Alpha-2.2.2.1;NP-Alpha-2.2.2.1.1;NP-Alpha-2.2.2.1.1.1;NP-Alpha-2.2.2.1.1.1_OTU4;
AB591963	NP;NP-Alpha;NP-Alpha-2;NP-Alpha-2.2;NP-Alpha-2.2.2;NP-Alpha-2.2.2.1;NP-Alpha-2.2.2.1.1;NP-Alpha-2.2.2.1.1.1;NP-Alpha-2.2.2.1.1.1_OTU4;
AB592314	NP;NP-Alpha;NP-Alpha-2;NP-Alpha-2.2;NP-Alpha-2.2.2;NP-Alpha-2.2.2.1;NP-Alpha-2.2.2.1.1;NP-Alpha-2.2.2.1.1.1;NP-Alpha-2.2.2.1.1.1_OTU4;
AB592176	NP;NP-Alpha;NP-Alpha-2;NP-Alpha-2.2;NP-Alpha-2.2.2;NP-Alpha-2.2.2.1;NP-Alpha-2.2.2.1.1;NP-Alpha-2.2.2.1.1.1;NP-Alpha-2.2.2.1.1.1_OTU4;
AB591969	NP;NP-Alpha;NP-Alpha-2;NP-Alpha-2.2;NP-Alpha-2.2.2;NP-Alpha-2.2.2.1;NP-Alpha-2.2.2.1.1;NP-Alpha-2.2.2.1.1.1;NP-Alpha-2.2.2.1.1.1_OTU4;
AB592312	NP;NP-Alpha;NP-Alpha-2;NP-Alpha-2.2;NP-Alpha-2.2.2;NP-Alpha-2.2.2.1;NP-Alpha-2.2.2.1.1;NP-Alpha-2.2.2.1.1.1;NP-Alpha-2.2.2.1.1.1_OTU4;
EU340553	NP;NP-Alpha;NP-Alpha-2;NP-Alpha-2.2;NP-Alpha-2.2.2;NP-Alpha-2.2.2.1;NP-Alpha-2.2.2.1.1;NP-Alpha-2.2.2.1.1.1;NP-Alpha-2.2.2.1.1.1_OTU4;
EU810213	NP;NP-Alpha;NP-Alpha-2;NP-Alpha-2.2;NP-Alpha-2.2.2;NP-Alpha-2.2.2.1;NP-Alpha-2.2.2.1.1;NP-Alpha-2.2.2.1.1.1;NP-Alpha-2.2.2.1.1.1_OTU4;
AB592035	NP;NP-Alpha;NP-Alpha-2;NP-Alpha-2.2;NP-Alpha-2.2.2;NP-Alpha-2.2.2.1;NP-Alpha-2.2.2.1.1;NP-Alpha-2.2.2.1.1.1;NP-Alpha-2.2.2.1.1.1_OTU4;
KF512371	NP;NP-Alpha;NP-Alpha-2;NP-Alpha-2.2;NP-Alpha-2.2.2;NP-Alpha-2.2.2.1;NP-Alpha-2.2.2.1.1;NP-Alpha-2.2.2.1.1.1;NP-Alpha-2.2.2.1.1.1_OTU4;
GQ250770	NP;NP-Alpha;NP-Alpha-2;NP-Alpha-2.2;NP-Alpha-2.2.2;NP-Alpha-2.2.2.1;NP-Alpha-2.2.2.1.1;NP-Alpha-2.2.2.1.1.1;NP-Alpha-2.2.2.1.1.1_OTU4;
JF719206	NP;NP-Alpha;NP-Alpha-2;NP-Alpha-2.2;NP-Alpha-2.2.2;NP-Alpha-2.2.2.1;NP-Alpha-2.2.2.1.1;NP-Alpha-2.2.2.1.1.1;NP-Alpha-2.2.2.1.1.1_OTU4;
JF719144	NP;NP-Alpha;NP-Alpha-2;NP-Alpha-2.2;NP-Alpha-2.2.2;NP-Alpha-2.2.2.1;NP-Alpha-2.2.2.1.1;NP-Alpha-2.2.2.1.1.1;NP-Alpha-2.2.2.1.1.1_OTU4;
EU886014	NP;NP-Alpha;NP-Alpha-2;NP-Alpha-2.2;NP-Alpha-2.2.2;NP-Alpha-2.2.2.1;NP-Alpha-2.2.2.1.1;NP-Alpha-2.2.2.1.1.1;NP-Alpha-2.2.2.1.1.1_OTU4;
GQ250788	NP;NP-Alpha;NP-Alpha-2;NP-Alpha-2.2;NP-Alpha-2.2.2;NP-Alpha-2.2.2.1;NP-Alpha-2.2.2.1.1;NP-Alpha-2.2.2.1.1.1;NP-Alpha-2.2.2.1.1.1_OTU4;
AB592310	NP;NP-Alpha;NP-Alpha-2;NP-Alpha-2.2;NP-Alpha-2.2.2;NP-Alpha-2.2.2.1;NP-Alpha-2.2.2.1.1;NP-Alpha-2.2.2.1.1.1;NP-Alpha-2.2.2.1.1.1_OTU4;
AB592294	NP;NP-Alpha;NP-Alpha-2;NP-Alpha-2.2;NP-Alpha-2.2.2;NP-Alpha-2.2.2.1;NP-Alpha-2.2.2.1.1;NP-Alpha-2.2.2.1.1.1;NP-Alpha-2.2.2.1.1.1_OTU4;
GQ250759	NP;NP-Alpha;NP-Alpha-2;NP-Alpha-2.2;NP-Alpha-2.2.2;NP-Alpha-2.2.2.1;NP-Alpha-2.2.2.1.1;NP-Alpha-2.2.2.1.1.1;NP-Alpha-2.2.2.1.1.1_OTU4;
GQ250725	NP;NP-Alpha;NP-Alpha-2;NP-Alpha-2.2;NP-Alpha-2.2.2;NP-Alpha-2.2.2.1;NP-Alpha-2.2.2.1.1;NP-Alpha-2.2.2.1.1.1;NP-Alpha-2.2.2.1.1.1_OTU4;
AB592315	NP;NP-Alpha;NP-Alpha-2;NP-Alpha-2.2;NP-Alpha-2.2.2;NP-Alpha-2.2.2.1;NP-Alpha-2.2.2.1.1;NP-Alpha-2.2.2.1.1.1;NP-Alpha-2.2.2.1.1.1_OTU4;
GQ250785	NP;NP-Alpha;NP-Alpha-2;NP-Alpha-2.2;NP-Alpha-2.2.2;NP-Alpha-2.2.2.1;NP-Alpha-2.2.2.1.1;NP-Alpha-2.2.2.1.1.1;NP-Alpha-2.2.2.1.1.1_OTU4;
GU181795	NP;NP-Alpha;NP-Alpha-2;NP-Alpha-2.2;NP-Alpha-2.2.2;NP-Alpha-2.2.2.1;NP-Alpha-2.2.2.1.1;NP-Alpha-2.2.2.1.1.1;NP-Alpha-2.2.2.1.1.1_OTU4;
AB592191	NP;NP-Alpha;NP-Alpha-2;NP-Alpha-2.2;NP-Alpha-2.2.2;NP-Alpha-2.2.2.1;NP-Alpha-2.2.2.1.1;NP-Alpha-2.2.2.1.1.1;NP-Alpha-2.2.2.1.1.1_OTU4;
JF719186	NP;NP-Alpha;NP-Alpha-2;NP-Alpha-2.2;NP-Alpha-2.2.2;NP-Alpha-2.2.2.1;NP-Alpha-2.2.2.1.1;NP-Alpha-2.2.2.1.1.1;NP-Alpha-2.2.2.1.1.1_OTU4;
KC596410	NP;NP-Alpha;NP-Alpha-2;NP-Alpha-2.2;NP-Alpha-2.2.2;NP-Alpha-2.2.2.1;NP-Alpha-2.2.2.1.1;NP-Alpha-2.2.2.1.1.1;NP-Alpha-2.2.2.1.1.1_OTU4;
AB592200	NP;NP-Alpha;NP-Alpha-2;NP-Alpha-2.2;NP-Alpha-2.2.2;NP-Alpha-2.2.2.1;NP-Alpha-2.2.2.1.1;NP-Alpha-2.2.2.1.1.1;NP-Alpha-2.2.2.1.1.1_OTU4;
KF512357	NP;NP-Alpha;NP-Alpha-2;NP-Alpha-2.2;NP-Alpha-2.2.2;NP-Alpha-2.2.2.1;NP-Alpha-2.2.2.1.1;NP-Alpha-2.2.2.1.1.1;NP-Alpha-2.2.2.1.1.1_OTU4;
AB592170	NP;NP-Alpha;NP-Alpha-2;NP-Alpha-2.2;NP-Alpha-2.2.2;NP-Alpha-2.2.2.1;NP-Alpha-2.2.2.1.1;NP-Alpha-2.2.2.1.1.1;NP-Alpha-2.2.2.1.1.1_OTU4;
JF719127	NP;NP-Alpha;NP-Alpha-2;NP-Alpha-2.2;NP-Alpha-2.2.2;NP-Alpha-2.2.2.1;NP-Alpha-2.2.2.1.1;NP-Alpha-2.2.2.1.1.1;NP-Alpha-2.2.2.1.1.1_OTU4;
AB591966	NP;NP-Alpha;NP-Alpha-2;NP-Alpha-2.2;NP-Alpha-2.2.2;NP-Alpha-2.2.2.1;NP-Alpha-2.2.2.1.1;NP-Alpha-2.2.2.1.1.1;NP-Alpha-2.2.2.1.1.1_OTU4;
AB592201	NP;NP-Alpha;NP-Alpha-2;NP-Alpha-2.2;NP-Alpha-2.2.2;NP-Alpha-2.2.2.1;NP-Alpha-2.2.2.1.1;NP-Alpha-2.2.2.1.1.1;NP-Alpha-2.2.2.1.1.1_OTU4;
EU886019	NP;NP-Alpha;NP-Alpha-2;NP-Alpha-2.2;NP-Alpha-2.2.2;NP-Alpha-2.2.2.1;NP-Alpha-2.2.2.1.1;NP-Alpha-2.2.2.1.1.1;NP-Alpha-2.2.2.1.1.1_OTU4;
FJ615390	NP;NP-Alpha;NP-Alpha-2;NP-Alpha-2.2;NP-Alpha-2.2.2;NP-Alpha-2.2.2.1;NP-Alpha-2.2.2.1.1;NP-Alpha-2.2.2.1.1.1;NP-Alpha-2.2.2.1.1.1_OTU4;
EU886087	NP;NP-Alpha;NP-Alpha-2;NP-Alpha-2.2;NP-Alpha-2.2.2;NP-Alpha-2.2.2.1;NP-Alpha-2.2.2.1.1;NP-Alpha-2.2.2.1.1.1;NP-Alpha-2.2.2.1.1.1_OTU4;
JF719188	NP;NP-Alpha;NP-Alpha-2;NP-Alpha-2.2;NP-Alpha-2.2.2;NP-Alpha-2.2.2.1;NP-Alpha-2.2.2.1.1;NP-Alpha-2.2.2.1.1.1;NP-Alpha-2.2.2.1.1.1_OTU4;
FJ799235	NP;NP-Alpha;NP-Alpha-2;NP-Alpha-2.2;NP-Alpha-2.2.2;NP-Alpha-2.2.2.1;NP-Alpha-2.2.2.1.1;NP-Alpha-2.2.2.1.1.1;NP-Alpha-2.2.2.1.1.1_OTU4;
GQ250795	NP;NP-Alpha;NP-Alpha-2;NP-Alpha-2.2;NP-Alpha-2.2.2;NP-Alpha-2.2.2.1;NP-Alpha-2.2.2.1.1;NP-Alpha-2.2.2.1.1.1;NP-Alpha-2.2.2.1.1.1_OTU4;
KC596417	NP;NP-Alpha;NP-Alpha-2;NP-Alpha-2.2;NP-Alpha-2.2.2;NP-Alpha-2.2.2.1;NP-Alpha-2.2.2.1.1;NP-Alpha-2.2.2.1.1.1;NP-Alpha-2.2.2.1.1.1_OTU4;
EU886004	NP;NP-Alpha;NP-Alpha-2;NP-Alpha-2.2;NP-Alpha-2.2.2;NP-Alpha-2.2.2.1;NP-Alpha-2.2.2.1.1;NP-Alpha-2.2.2.1.1.1;NP-Alpha-2.2.2.1.1.1_OTU4;
GU181732	NP;NP-Alpha;NP-Alpha-2;NP-Alpha-2.2;NP-Alpha-2.2.2;NP-Alpha-2.2.2.1;NP-Alpha-2.2.2.1.1;NP-Alpha-2.2.2.1.1.1;NP-Alpha-2.2.2.1.1.1_OTU4;
JN375898	NP;NP-Alpha;NP-Alpha-2;NP-Alpha-2.2;NP-Alpha-2.2.2;NP-Alpha-2.2.2.1;NP-Alpha-2.2.2.1.1;NP-Alpha-2.2.2.1.1.1;NP-Alpha-2.2.2.1.1.1_OTU4;
FJ615315	NP;NP-Alpha;NP-Alpha-2;NP-Alpha-2.2;NP-Alpha-2.2.2;NP-Alpha-2.2.2.1;NP-Alpha-2.2.2.1.1;NP-Alpha-2.2.2.1.1.1;NP-Alpha-2.2.2.1.1.1_OTU4;
EU886080	NP;NP-Alpha;NP-Alpha-2;NP-Alpha-2.2;NP-Alpha-2.2.2;NP-Alpha-2.2.2.1;NP-Alpha-2.2.2.1.1;NP-Alpha-2.2.2.1.1.1;NP-Alpha-2.2.2.1.1.1_OTU4;
EU886103	NP;NP-Alpha;NP-Alpha-2;NP-Alpha-2.2;NP-Alpha-2.2.2;NP-Alpha-2.2.2.1;NP-Alpha-2.2.2.1.1;NP-Alpha-2.2.2.1.1.1;NP-Alpha-2.2.2.1.1.1_OTU4;
AB592032	NP;NP-Alpha;NP-Alpha-2;NP-Alpha-2.2;NP-Alpha-2.2.2;NP-Alpha-2.2.2.1;NP-Alpha-2.2.2.1.1;NP-Alpha-2.2.2.1.1.1;NP-Alpha-2.2.2.1.1.1_OTU4;
AB592007	NP;NP-Alpha;NP-Alpha-2;NP-Alpha-2.2;NP-Alpha-2.2.2;NP-Alpha-2.2.2.1;NP-Alpha-2.2.2.1.1;NP-Alpha-2.2.2.1.1.1;NP-Alpha-2.2.2.1.1.1_OTU4;
KC596415	NP;NP-Alpha;NP-Alpha-2;NP-Alpha-2.2;NP-Alpha-2.2.2;NP-Alpha-2.2.2.1;NP-Alpha-2.2.2.1.1;NP-Alpha-2.2.2.1.1.1;NP-Alpha-2.2.2.1.1.1_OTU4;
JF272643	NP;NP-Alpha;NP-Alpha-2;NP-Alpha-2.2;NP-Alpha-2.2.2;NP-Alpha-2.2.2.1;NP-Alpha-2.2.2.1.1;NP-Alpha-2.2.2.1.1.1;NP-Alpha-2.2.2.1.1.1_OTU4;
EU340544	NP;NP-Alpha;NP-Alpha-2;NP-Alpha-2.2;NP-Alpha-2.2.2;NP-Alpha-2.2.2.1;NP-Alpha-2.2.2.1.1;NP-Alpha-2.2.2.1.1.1;NP-Alpha-2.2.2.1.1.1_OTU4;
FJ615391	NP;NP-Alpha;NP-Alpha-2;NP-Alpha-2.2;NP-Alpha-2.2.2;NP-Alpha-2.2.2.1;NP-Alpha-2.2.2.1.1;NP-Alpha-2.2.2.1.1.1;NP-Alpha-2.2.2.1.1.1_OTU4;
AB592291	NP;NP-Alpha;NP-Alpha-2;NP-Alpha-2.2;NP-Alpha-2.2.2;NP-Alpha-2.2.2.1;NP-Alpha-2.2.2.1.1;NP-Alpha-2.2.2.1.1.1;NP-Alpha-2.2.2.1.1.1_OTU4;
AB592196	NP;NP-Alpha;NP-Alpha-2;NP-Alpha-2.2;NP-Alpha-2.2.2;NP-Alpha-2.2.2.1;NP-Alpha-2.2.2.1.1;NP-Alpha-2.2.2.1.1.1;NP-Alpha-2.2.2.1.1.1_OTU4;
GU360737	NP;NP-Alpha;NP-Alpha-2;NP-Alpha-2.2;NP-Alpha-2.2.2;NP-Alpha-2.2.2.1;NP-Alpha-2.2.2.1.1;NP-Alpha-2.2.2.1.1.1;NP-Alpha-2.2.2.1.1.1_OTU4;
EU886157	NP;NP-Alpha;NP-Alpha-2;NP-Alpha-2.2;NP-Alpha-2.2.2;NP-Alpha-2.2.2.1;NP-Alpha-2.2.2.1.1;NP-Alpha-2.2.2.1.1.1;NP-Alpha-2.2.2.1.1.1_OTU4;
KC596411	NP;NP-Alpha;NP-Alpha-2;NP-Alpha-2.2;NP-Alpha-2.2.2;NP-Alpha-2.2.2.1;NP-Alpha-2.2.2.1.1;NP-Alpha-2.2.2.1.1.1;NP-Alpha-2.2.2.1.1.1_OTU4;
AB592214	NP;NP-Alpha;NP-Alpha-2;NP-Alpha-2.2;NP-Alpha-2.2.2;NP-Alpha-2.2.2.1;NP-Alpha-2.2.2.1.1;NP-Alpha-2.2.2.1.1.1;NP-Alpha-2.2.2.1.1.1_OTU4;
EU886031	NP;NP-Alpha;NP-Alpha-2;NP-Alpha-2.2;NP-Alpha-2.2.2;NP-Alpha-2.2.2.1;NP-Alpha-2.2.2.1.1;NP-Alpha-2.2.2.1.1.1;NP-Alpha-2.2.2.1.1.1_OTU4;
GU181694	NP;NP-Alpha;NP-Alpha-2;NP-Alpha-2.2;NP-Alpha-2.2.2;NP-Alpha-2.2.2.1;NP-Alpha-2.2.2.1.1;NP-Alpha-2.2.2.1.1.1;NP-Alpha-2.2.2.1.1.1_OTU4;
KJ549564	NP;NP-Alpha;NP-Alpha-2;NP-Alpha-2.2;NP-Alpha-2.2.2;NP-Alpha-2.2.2.1;NP-Alpha-2.2.2.1.1;NP-Alpha-2.2.2.1.1.1;NP-Alpha-2.2.2.1.1.1_OTU4;
AB592162	NP;NP-Alpha;NP-Alpha-2;NP-Alpha-2.2;NP-Alpha-2.2.2;NP-Alpha-2.2.2.1;NP-Alpha-2.2.2.1.1;NP-Alpha-2.2.2.1.1.1;NP-Alpha-2.2.2.1.1.1_OTU4;
GU270264	NP;NP-Alpha;NP-Alpha-2;NP-Alpha-2.2;NP-Alpha-2.2.2;NP-Alpha-2.2.2.1;NP-Alpha-2.2.2.1.1;NP-Alpha-2.2.2.1.1.1;NP-Alpha-2.2.2.1.1.1_OTU4;
AB592172	NP;NP-Alpha;NP-Alpha-2;NP-Alpha-2.2;NP-Alpha-2.2.2;NP-Alpha-2.2.2.1;NP-Alpha-2.2.2.1.1;NP-Alpha-2.2.2.1.1.1;NP-Alpha-2.2.2.1.1.1_OTU4;
EU886151	NP;NP-Alpha;NP-Alpha-2;NP-Alpha-2.2;NP-Alpha-2.2.2;NP-Alpha-2.2.2.1;NP-Alpha-2.2.2.1.1;NP-Alpha-2.2.2.1.1.1;NP-Alpha-2.2.2.1.1.1_OTU4;
AB592283	NP;NP-Alpha;NP-Alpha-2;NP-Alpha-2.2;NP-Alpha-2.2.2;NP-Alpha-2.2.2.1;NP-Alpha-2.2.2.1.1;NP-Alpha-2.2.2.1.1.1;NP-Alpha-2.2.2.1.1.1_OTU4;
KC596409	NP;NP-Alpha;NP-Alpha-2;NP-Alpha-2.2;NP-Alpha-2.2.2;NP-Alpha-2.2.2.1;NP-Alpha-2.2.2.1.1;NP-Alpha-2.2.2.1.1.1;NP-Alpha-2.2.2.1.1.1_OTU4;
AB591967	NP;NP-Alpha;NP-Alpha-2;NP-Alpha-2.2;NP-Alpha-2.2.2;NP-Alpha-2.2.2.1;NP-Alpha-2.2.2.1.1;NP-Alpha-2.2.2.1.1.1;NP-Alpha-2.2.2.1.1.1_OTU4;
KF512366	NP;NP-Alpha;NP-Alpha-2;NP-Alpha-2.2;NP-Alpha-2.2.2;NP-Alpha-2.2.2.1;NP-Alpha-2.2.2.1.1;NP-Alpha-2.2.2.1.1.1;NP-Alpha-2.2.2.1.1.1_OTU4;
LK055968	NP;NP-Alpha;NP-Alpha-2;NP-Alpha-2.2;NP-Alpha-2.2.2;NP-Alpha-2.2.2.1;NP-Alpha-2.2.2.1.1;NP-Alpha-2.2.2.1.1.1;NP-Alpha-2.2.2.1.1.1_OTU4;
GQ250742	NP;NP-Alpha;NP-Alpha-2;NP-Alpha-2.2;NP-Alpha-2.2.2;NP-Alpha-2.2.2.1;NP-Alpha-2.2.2.1.1;NP-Alpha-2.2.2.1.1.1;NP-Alpha-2.2.2.1.1.1_OTU4;
EU886022	NP;NP-Alpha;NP-Alpha-2;NP-Alpha-2.2;NP-Alpha-2.2.2;NP-Alpha-2.2.2.1;NP-Alpha-2.2.2.1.1;NP-Alpha-2.2.2.1.1.1;NP-Alpha-2.2.2.1.1.1_OTU4;
AB592026	NP;NP-Alpha;NP-Alpha-2;NP-Alpha-2.2;NP-Alpha-2.2.2;NP-Alpha-2.2.2.1;NP-Alpha-2.2.2.1.1;NP-Alpha-2.2.2.1.1.1;NP-Alpha-2.2.2.1.1.1_OTU4;
JF719192	NP;NP-Alpha;NP-Alpha-2;NP-Alpha-2.2;NP-Alpha-2.2.2;NP-Alpha-2.2.2.1;NP-Alpha-2.2.2.1.1;NP-Alpha-2.2.2.1.1.1;NP-Alpha-2.2.2.1.1.1_OTU4;
AB592181	NP;NP-Alpha;NP-Alpha-2;NP-Alpha-2.2;NP-Alpha-2.2.2;NP-Alpha-2.2.2.1;NP-Alpha-2.2.2.1.1;NP-Alpha-2.2.2.1.1.1;NP-Alpha-2.2.2.1.1.1_OTU4;
JF272668	NP;NP-Alpha;NP-Alpha-2;NP-Alpha-2.2;NP-Alpha-2.2.2;NP-Alpha-2.2.2.1;NP-Alpha-2.2.2.1.1;NP-Alpha-2.2.2.1.1.1;NP-Alpha-2.2.2.1.1.1_OTU4;
EU886186	NP;NP-Alpha;NP-Alpha-2;NP-Alpha-2.2;NP-Alpha-2.2.2;NP-Alpha-2.2.2.1;NP-Alpha-2.2.2.1.1;NP-Alpha-2.2.2.1.1.1;NP-Alpha-2.2.2.1.1.1_OTU4;
JN934421	NP;NP-Alpha;NP-Alpha-2;NP-Alpha-2.2;NP-Alpha-2.2.2;NP-Alpha-2.2.2.1;NP-Alpha-2.2.2.1.1;NP-Alpha-2.2.2.1.1.1;NP-Alpha-2.2.2.1.1.1_OTU4;
KJ549567	NP;NP-Alpha;NP-Alpha-2;NP-Alpha-2.2;NP-Alpha-2.2.2;NP-Alpha-2.2.2.1;NP-Alpha-2.2.2.1.1;NP-Alpha-2.2.2.1.1.1;NP-Alpha-2.2.2.1.1.1_OTU4;
AB592033	NP;NP-Alpha;NP-Alpha-2;NP-Alpha-2.2;NP-Alpha-2.2.2;NP-Alpha-2.2.2.1;NP-Alpha-2.2.2.1.1;NP-Alpha-2.2.2.1.1.1;NP-Alpha-2.2.2.1.1.1_OTU4;
JQ396289	NP;NP-Alpha;NP-Alpha-2;NP-Alpha-2.2;NP-Alpha-2.2.2;NP-Alpha-2.2.2.1;NP-Alpha-2.2.2.1.1;NP-Alpha-2.2.2.1.1.1;NP-Alpha-2.2.2.1.1.1_OTU4;
AB592159	NP;NP-Alpha;NP-Alpha-2;NP-Alpha-2.2;NP-Alpha-2.2.2;NP-Alpha-2.2.2.1;NP-Alpha-2.2.2.1.1;NP-Alpha-2.2.2.1.1.1;NP-Alpha-2.2.2.1.1.1_OTU4;
GU181708	NP;NP-Alpha;NP-Alpha-2;NP-Alpha-2.2;NP-Alpha-2.2.2;NP-Alpha-2.2.2.1;NP-Alpha-2.2.2.1.1;NP-Alpha-2.2.2.1.1.1;NP-Alpha-2.2.2.1.1.1_OTU4;
EU885998	NP;NP-Alpha;NP-Alpha-2;NP-Alpha-2.2;NP-Alpha-2.2.2;NP-Alpha-2.2.2.1;NP-Alpha-2.2.2.1.1;NP-Alpha-2.2.2.1.1.1;NP-Alpha-2.2.2.1.1.1_OTU4;
AB591984	NP;NP-Alpha;NP-Alpha-2;NP-Alpha-2.2;NP-Alpha-2.2.2;NP-Alpha-2.2.2.1;NP-Alpha-2.2.2.1.1;NP-Alpha-2.2.2.1.1.1;NP-Alpha-2.2.2.1.1.1_OTU4;
FJ799229	NP;NP-Alpha;NP-Alpha-2;NP-Alpha-2.2;NP-Alpha-2.2.2;NP-Alpha-2.2.2.1;NP-Alpha-2.2.2.1.1;NP-Alpha-2.2.2.1.1.1;NP-Alpha-2.2.2.1.1.1_OTU4;
FJ615317	NP;NP-Alpha;NP-Alpha-2;NP-Alpha-2.2;NP-Alpha-2.2.2;NP-Alpha-2.2.2.1;NP-Alpha-2.2.2.1.1;NP-Alpha-2.2.2.1.1.1;NP-Alpha-2.2.2.1.1.1_OTU4;
KF512379	NP;NP-Alpha;NP-Alpha-2;NP-Alpha-2.2;NP-Alpha-2.2.2;NP-Alpha-2.2.2.1;NP-Alpha-2.2.2.1.1;NP-Alpha-2.2.2.1.1.1;NP-Alpha-2.2.2.1.1.1_OTU4;
JF719184	NP;NP-Alpha;NP-Alpha-2;NP-Alpha-2.2;NP-Alpha-2.2.2;NP-Alpha-2.2.2.1;NP-Alpha-2.2.2.1.1;NP-Alpha-2.2.2.1.1.1;NP-Alpha-2.2.2.1.1.1_OTU4;
AB592022	NP;NP-Alpha;NP-Alpha-2;NP-Alpha-2.2;NP-Alpha-2.2.2;NP-Alpha-2.2.2.1;NP-Alpha-2.2.2.1.1;NP-Alpha-2.2.2.1.1.1;NP-Alpha-2.2.2.1.1.1_OTU4;
KC596414	NP;NP-Alpha;NP-Alpha-2;NP-Alpha-2.2;NP-Alpha-2.2.2;NP-Alpha-2.2.2.1;NP-Alpha-2.2.2.1.1;NP-Alpha-2.2.2.1.1.1;NP-Alpha-2.2.2.1.1.1_OTU4;
GU181554	NP;NP-Alpha;NP-Alpha-2;NP-Alpha-2.2;NP-Alpha-2.2.2;NP-Alpha-2.2.2.1;NP-Alpha-2.2.2.1.1;NP-Alpha-2.2.2.1.1.1;NP-Alpha-2.2.2.1.1.1_OTU4;
GU181457	NP;NP-Alpha;NP-Alpha-2;NP-Alpha-2.2;NP-Alpha-2.2.2;NP-Alpha-2.2.2.1;NP-Alpha-2.2.2.1.1;NP-Alpha-2.2.2.1.1.1;NP-Alpha-2.2.2.1.1.1_OTU4;
GQ250767	NP;NP-Alpha;NP-Alpha-2;NP-Alpha-2.2;NP-Alpha-2.2.2;NP-Alpha-2.2.2.1;NP-Alpha-2.2.2.1.1;NP-Alpha-2.2.2.1.1.1;NP-Alpha-2.2.2.1.1.1_OTU4;
KC596363	NP;NP-Alpha;NP-Alpha-2;NP-Alpha-2.2;NP-Alpha-2.2.2;NP-Alpha-2.2.2.1;NP-Alpha-2.2.2.1.1;NP-Alpha-2.2.2.1.1.1;NP-Alpha-2.2.2.1.1.1_OTU4;
AB591973	NP;NP-Alpha;NP-Alpha-2;NP-Alpha-2.2;NP-Alpha-2.2.2;NP-Alpha-2.2.2.1;NP-Alpha-2.2.2.1.1;NP-Alpha-2.2.2.1.1.1;NP-Alpha-2.2.2.1.1.1_OTU4;
GU360935	NP;NP-Alpha;NP-Alpha-2;NP-Alpha-2.2;NP-Alpha-2.2.2;NP-Alpha-2.2.2.1;NP-Alpha-2.2.2.1.1;NP-Alpha-2.2.2.1.1.1;NP-Alpha-2.2.2.1.1.1_OTU4;
AB591982	NP;NP-Alpha;NP-Alpha-2;NP-Alpha-2.2;NP-Alpha-2.2.2;NP-Alpha-2.2.2.1;NP-Alpha-2.2.2.1.1;NP-Alpha-2.2.2.1.1.1;NP-Alpha-2.2.2.1.1.1_OTU4;
AB592160	NP;NP-Alpha;NP-Alpha-2;NP-Alpha-2.2;NP-Alpha-2.2.2;NP-Alpha-2.2.2.1;NP-Alpha-2.2.2.1.1;NP-Alpha-2.2.2.1.1.1;NP-Alpha-2.2.2.1.1.1_OTU4;
AB305362	NP;NP-Alpha;NP-Alpha-2;NP-Alpha-2.2;NP-Alpha-2.2.2;NP-Alpha-2.2.2.1;NP-Alpha-2.2.2.1.1;NP-Alpha-2.2.2.1.1.1;NP-Alpha-2.2.2.1.1.1_OTU4;
AB703988	NP;NP-Alpha;NP-Alpha-2;NP-Alpha-2.2;NP-Alpha-2.2.2;NP-Alpha-2.2.2.1;NP-Alpha-2.2.2.1.1;NP-Alpha-2.2.2.1.1.1;NP-Alpha-2.2.2.1.1.1_OTU4;
GQ250780	NP;NP-Alpha;NP-Alpha-2;NP-Alpha-2.2;NP-Alpha-2.2.2;NP-Alpha-2.2.2.1;NP-Alpha-2.2.2.1.1;NP-Alpha-2.2.2.1.1.1;NP-Alpha-2.2.2.1.1.1_OTU4;
AB592051	NP;NP-Alpha;NP-Alpha-2;NP-Alpha-2.2;NP-Alpha-2.2.2;NP-Alpha-2.2.2.1;NP-Alpha-2.2.2.1.1;NP-Alpha-2.2.2.1.1.1;NP-Alpha-2.2.2.1.1.1_OTU4;
GU181790	NP;NP-Alpha;NP-Alpha-2;NP-Alpha-2.2;NP-Alpha-2.2.2;NP-Alpha-2.2.2.1;NP-Alpha-2.2.2.1.1;NP-Alpha-2.2.2.1.1.1;NP-Alpha-2.2.2.1.1.1_OTU4;
EU886018	NP;NP-Alpha;NP-Alpha-2;NP-Alpha-2.2;NP-Alpha-2.2.2;NP-Alpha-2.2.2.1;NP-Alpha-2.2.2.1.1;NP-Alpha-2.2.2.1.1.1;NP-Alpha-2.2.2.1.1.1_OTU4;
EU886020	NP;NP-Alpha;NP-Alpha-2;NP-Alpha-2.2;NP-Alpha-2.2.2;NP-Alpha-2.2.2.1;NP-Alpha-2.2.2.1.1;NP-Alpha-2.2.2.1.1.1;NP-Alpha-2.2.2.1.1.1_OTU4;
EU340538	NP;NP-Alpha;NP-Alpha-2;NP-Alpha-2.2;NP-Alpha-2.2.2;NP-Alpha-2.2.2.1;NP-Alpha-2.2.2.1.1;NP-Alpha-2.2.2.1.1.1;NP-Alpha-2.2.2.1.1.1_OTU4;
GQ500542	NP;NP-Alpha;NP-Alpha-2;NP-Alpha-2.2;NP-Alpha-2.2.2;NP-Alpha-2.2.2.1;NP-Alpha-2.2.2.1.1;NP-Alpha-2.2.2.1.1.1;NP-Alpha-2.2.2.1.1.1_OTU4;
JF796150	NP;NP-Alpha;NP-Alpha-2;NP-Alpha-2.2;NP-Alpha-2.2.2;NP-Alpha-2.2.2.1;NP-Alpha-2.2.2.1.1;NP-Alpha-2.2.2.1.1.1;NP-Alpha-2.2.2.1.1.1_OTU4;
EU886175	NP;NP-Alpha;NP-Alpha-2;NP-Alpha-2.2;NP-Alpha-2.2.2;NP-Alpha-2.2.2.1;NP-Alpha-2.2.2.1.1;NP-Alpha-2.2.2.1.1.1;NP-Alpha-2.2.2.1.1.1_OTU4;
AB592286	NP;NP-Alpha;NP-Alpha-2;NP-Alpha-2.2;NP-Alpha-2.2.2;NP-Alpha-2.2.2.1;NP-Alpha-2.2.2.1.1;NP-Alpha-2.2.2.1.1.1;NP-Alpha-2.2.2.1.1.1_OTU4;
AB592232	NP;NP-Alpha;NP-Alpha-2;NP-Alpha-2.2;NP-Alpha-2.2.2;NP-Alpha-2.2.2.1;NP-Alpha-2.2.2.1.1;NP-Alpha-2.2.2.1.1.1;NP-Alpha-2.2.2.1.1.1_OTU4;
KF970635	NP;NP-Alpha;NP-Alpha-2;NP-Alpha-2.2;NP-Alpha-2.2.2;NP-Alpha-2.2.2.1;NP-Alpha-2.2.2.1.1;NP-Alpha-2.2.2.1.1.1;NP-Alpha-2.2.2.1.1.1_OTU4;
AB592325	NP;NP-Alpha;NP-Alpha-2;NP-Alpha-2.2;NP-Alpha-2.2.2;NP-Alpha-2.2.2.1;NP-Alpha-2.2.2.1.1;NP-Alpha-2.2.2.1.1.1;NP-Alpha-2.2.2.1.1.1_OTU4;
AB592308	NP;NP-Alpha;NP-Alpha-2;NP-Alpha-2.2;NP-Alpha-2.2.2;NP-Alpha-2.2.2.1;NP-Alpha-2.2.2.1.1;NP-Alpha-2.2.2.1.1.1;NP-Alpha-2.2.2.1.1.1_OTU4;
EU886115	NP;NP-Alpha;NP-Alpha-2;NP-Alpha-2.2;NP-Alpha-2.2.2;NP-Alpha-2.2.2.1;NP-Alpha-2.2.2.1.1;NP-Alpha-2.2.2.1.1.1;NP-Alpha-2.2.2.1.1.1_OTU4;
AB592037	NP;NP-Alpha;NP-Alpha-2;NP-Alpha-2.2;NP-Alpha-2.2.2;NP-Alpha-2.2.2.1;NP-Alpha-2.2.2.1.1;NP-Alpha-2.2.2.1.1.1;NP-Alpha-2.2.2.1.1.1_OTU4;
EU885997	NP;NP-Alpha;NP-Alpha-2;NP-Alpha-2.2;NP-Alpha-2.2.2;NP-Alpha-2.2.2.1;NP-Alpha-2.2.2.1.1;NP-Alpha-2.2.2.1.1.1;NP-Alpha-2.2.2.1.1.1_OTU4;
KF512363	NP;NP-Alpha;NP-Alpha-2;NP-Alpha-2.2;NP-Alpha-2.2.2;NP-Alpha-2.2.2.1;NP-Alpha-2.2.2.1.1;NP-Alpha-2.2.2.1.1.1;NP-Alpha-2.2.2.1.1.1_OTU4;
EU886153	NP;NP-Alpha;NP-Alpha-2;NP-Alpha-2.2;NP-Alpha-2.2.2;NP-Alpha-2.2.2.1;NP-Alpha-2.2.2.1.1;NP-Alpha-2.2.2.1.1.1;NP-Alpha-2.2.2.1.1.1_OTU4;
GU181690	NP;NP-Alpha;NP-Alpha-2;NP-Alpha-2.2;NP-Alpha-2.2.2;NP-Alpha-2.2.2.1;NP-Alpha-2.2.2.1.1;NP-Alpha-2.2.2.1.1.1;NP-Alpha-2.2.2.1.1.1_OTU4;
AB592222	NP;NP-Alpha;NP-Alpha-2;NP-Alpha-2.2;NP-Alpha-2.2.2;NP-Alpha-2.2.2.1;NP-Alpha-2.2.2.1.1;NP-Alpha-2.2.2.1.1.1;NP-Alpha-2.2.2.1.1.1_OTU4;
GQ500387	NP;NP-Alpha;NP-Alpha-2;NP-Alpha-2.2;NP-Alpha-2.2.2;NP-Alpha-2.2.2.1;NP-Alpha-2.2.2.1.1;NP-Alpha-2.2.2.1.1.1;NP-Alpha-2.2.2.1.1.1_OTU4;
FJ615388	NP;NP-Alpha;NP-Alpha-2;NP-Alpha-2.2;NP-Alpha-2.2.2;NP-Alpha-2.2.2.1;NP-Alpha-2.2.2.1.1;NP-Alpha-2.2.2.1.1.1;NP-Alpha-2.2.2.1.1.1_OTU4;
EU886046	NP;NP-Alpha;NP-Alpha-2;NP-Alpha-2.2;NP-Alpha-2.2.2;NP-Alpha-2.2.2.1;NP-Alpha-2.2.2.1.1;NP-Alpha-2.2.2.1.1.1;NP-Alpha-2.2.2.1.1.1_OTU4;
KC596401	NP;NP-Alpha;NP-Alpha-2;NP-Alpha-2.2;NP-Alpha-2.2.2;NP-Alpha-2.2.2.1;NP-Alpha-2.2.2.1.1;NP-Alpha-2.2.2.1.1.1;NP-Alpha-2.2.2.1.1.1_OTU4;
KC596407	NP;NP-Alpha;NP-Alpha-2;NP-Alpha-2.2;NP-Alpha-2.2.2;NP-Alpha-2.2.2.1;NP-Alpha-2.2.2.1.1;NP-Alpha-2.2.2.1.1.1;NP-Alpha-2.2.2.1.1.1_OTU4;
JF719131	NP;NP-Alpha;NP-Alpha-2;NP-Alpha-2.2;NP-Alpha-2.2.2;NP-Alpha-2.2.2.1;NP-Alpha-2.2.2.1.1;NP-Alpha-2.2.2.1.1.1;NP-Alpha-2.2.2.1.1.1_OTU4;
AB592297	NP;NP-Alpha;NP-Alpha-2;NP-Alpha-2.2;NP-Alpha-2.2.2;NP-Alpha-2.2.2.1;NP-Alpha-2.2.2.1.1;NP-Alpha-2.2.2.1.1.1;NP-Alpha-2.2.2.1.1.1_OTU4;
GU360761	NP;NP-Alpha;NP-Alpha-2;NP-Alpha-2.2;NP-Alpha-2.2.2;NP-Alpha-2.2.2.1;NP-Alpha-2.2.2.1.1;NP-Alpha-2.2.2.1.1.1;NP-Alpha-2.2.2.1.1.1_OTU4;
JF272666	NP;NP-Alpha;NP-Alpha-2;NP-Alpha-2.2;NP-Alpha-2.2.2;NP-Alpha-2.2.2.1;NP-Alpha-2.2.2.1.1;NP-Alpha-2.2.2.1.1.1;NP-Alpha-2.2.2.1.1.1_OTU4;
AB592187	NP;NP-Alpha;NP-Alpha-2;NP-Alpha-2.2;NP-Alpha-2.2.2;NP-Alpha-2.2.2.1;NP-Alpha-2.2.2.1.1;NP-Alpha-2.2.2.1.1.1;NP-Alpha-2.2.2.1.1.1_OTU4;
AB592273	NP;NP-Alpha;NP-Alpha-2;NP-Alpha-2.2;NP-Alpha-2.2.2;NP-Alpha-2.2.2.1;NP-Alpha-2.2.2.1.1;NP-Alpha-2.2.2.1.1.1;NP-Alpha-2.2.2.1.1.1_OTU4;
AB592235	NP;NP-Alpha;NP-Alpha-2;NP-Alpha-2.2;NP-Alpha-2.2.2;NP-Alpha-2.2.2.1;NP-Alpha-2.2.2.1.1;NP-Alpha-2.2.2.1.1.1;NP-Alpha-2.2.2.1.1.1_OTU4;
EU810232	NP;NP-Alpha;NP-Alpha-2;NP-Alpha-2.2;NP-Alpha-2.2.2;NP-Alpha-2.2.2.1;NP-Alpha-2.2.2.1.1;NP-Alpha-2.2.2.1.1.1;NP-Alpha-2.2.2.1.1.1_OTU4;
AB592324	NP;NP-Alpha;NP-Alpha-2;NP-Alpha-2.2;NP-Alpha-2.2.2;NP-Alpha-2.2.2.1;NP-Alpha-2.2.2.1.1;NP-Alpha-2.2.2.1.1.1;NP-Alpha-2.2.2.1.1.1_OTU4;
GU270261	NP;NP-Alpha;NP-Alpha-2;NP-Alpha-2.2;NP-Alpha-2.2.2;NP-Alpha-2.2.2.1;NP-Alpha-2.2.2.1.1;NP-Alpha-2.2.2.1.1.1;NP-Alpha-2.2.2.1.1.1_OTU4;
GQ250792	NP;NP-Alpha;NP-Alpha-2;NP-Alpha-2.2;NP-Alpha-2.2.2;NP-Alpha-2.2.2.1;NP-Alpha-2.2.2.1.1;NP-Alpha-2.2.2.1.1.1;NP-Alpha-2.2.2.1.1.1_OTU4;
AB592156	NP;NP-Alpha;NP-Alpha-2;NP-Alpha-2.2;NP-Alpha-2.2.2;NP-Alpha-2.2.2.1;NP-Alpha-2.2.2.1.1;NP-Alpha-2.2.2.1.1.1;NP-Alpha-2.2.2.1.1.1_OTU4;
KC349289	NP;NP-Alpha;NP-Alpha-2;NP-Alpha-2.2;NP-Alpha-2.2.2;NP-Alpha-2.2.2.1;NP-Alpha-2.2.2.1.1;NP-Alpha-2.2.2.1.1.1;NP-Alpha-2.2.2.1.1.1_OTU4;
JN375870	NP;NP-Alpha;NP-Alpha-2;NP-Alpha-2.2;NP-Alpha-2.2.2;NP-Alpha-2.2.2.1;NP-Alpha-2.2.2.1.1;NP-Alpha-2.2.2.1.1.1;NP-Alpha-2.2.2.1.1.1_OTU4;
GU181709	NP;NP-Alpha;NP-Alpha-2;NP-Alpha-2.2;NP-Alpha-2.2.2;NP-Alpha-2.2.2.1;NP-Alpha-2.2.2.1.1;NP-Alpha-2.2.2.1.1.1;NP-Alpha-2.2.2.1.1.1_OTU4;
GQ250781	NP;NP-Alpha;NP-Alpha-2;NP-Alpha-2.2;NP-Alpha-2.2.2;NP-Alpha-2.2.2.1;NP-Alpha-2.2.2.1.1;NP-Alpha-2.2.2.1.1.1;NP-Alpha-2.2.2.1.1.1_OTU4;
GQ250798	NP;NP-Alpha;NP-Alpha-2;NP-Alpha-2.2;NP-Alpha-2.2.2;NP-Alpha-2.2.2.1;NP-Alpha-2.2.2.1.1;NP-Alpha-2.2.2.1.1.1;NP-Alpha-2.2.2.1.1.1_OTU4;
GU181788	NP;NP-Alpha;NP-Alpha-2;NP-Alpha-2.2;NP-Alpha-2.2.2;NP-Alpha-2.2.2.1;NP-Alpha-2.2.2.1.1;NP-Alpha-2.2.2.1.1.1;NP-Alpha-2.2.2.1.1.1_OTU4;
AB591999	NP;NP-Alpha;NP-Alpha-2;NP-Alpha-2.2;NP-Alpha-2.2.2;NP-Alpha-2.2.2.1;NP-Alpha-2.2.2.1.1;NP-Alpha-2.2.2.1.1.1;NP-Alpha-2.2.2.1.1.1_OTU4;
KF970634	NP;NP-Alpha;NP-Alpha-2;NP-Alpha-2.2;NP-Alpha-2.2.2;NP-Alpha-2.2.2.1;NP-Alpha-2.2.2.1.1;NP-Alpha-2.2.2.1.1.1;NP-Alpha-2.2.2.1.1.1_OTU4;
JF272702	NP;NP-Alpha;NP-Alpha-2;NP-Alpha-2.2;NP-Alpha-2.2.2;NP-Alpha-2.2.2.1;NP-Alpha-2.2.2.1.1;NP-Alpha-2.2.2.1.1.1;NP-Alpha-2.2.2.1.1.1_OTU4;
AB591979	NP;NP-Alpha;NP-Alpha-2;NP-Alpha-2.2;NP-Alpha-2.2.2;NP-Alpha-2.2.2.1;NP-Alpha-2.2.2.1.1;NP-Alpha-2.2.2.1.1.1;NP-Alpha-2.2.2.1.1.1_OTU4;
EU886160	NP;NP-Alpha;NP-Alpha-2;NP-Alpha-2.2;NP-Alpha-2.2.2;NP-Alpha-2.2.2.1;NP-Alpha-2.2.2.1.1;NP-Alpha-2.2.2.1.1.1;NP-Alpha-2.2.2.1.1.1_OTU4;
KC596404	NP;NP-Alpha;NP-Alpha-2;NP-Alpha-2.2;NP-Alpha-2.2.2;NP-Alpha-2.2.2.1;NP-Alpha-2.2.2.1.1;NP-Alpha-2.2.2.1.1.1;NP-Alpha-2.2.2.1.1.1_OTU4;
FJ615316	NP;NP-Alpha;NP-Alpha-2;NP-Alpha-2.2;NP-Alpha-2.2.2;NP-Alpha-2.2.2.1;NP-Alpha-2.2.2.1.1;NP-Alpha-2.2.2.1.1.1;NP-Alpha-2.2.2.1.1.1_OTU4;
KC596399	NP;NP-Alpha;NP-Alpha-2;NP-Alpha-2.2;NP-Alpha-2.2.2;NP-Alpha-2.2.2.1;NP-Alpha-2.2.2.1.1;NP-Alpha-2.2.2.1.1.1;NP-Alpha-2.2.2.1.1.1_OTU4;
JN375895	NP;NP-Alpha;NP-Alpha-2;NP-Alpha-2.2;NP-Alpha-2.2.2;NP-Alpha-2.2.2.1;NP-Alpha-2.2.2.1.1;NP-Alpha-2.2.2.1.1.1;NP-Alpha-2.2.2.1.1.1_OTU4;
EU886012	NP;NP-Alpha;NP-Alpha-2;NP-Alpha-2.2;NP-Alpha-2.2.2;NP-Alpha-2.2.2.1;NP-Alpha-2.2.2.1.1;NP-Alpha-2.2.2.1.1.1;NP-Alpha-2.2.2.1.1.1_OTU4;
KC596418	NP;NP-Alpha;NP-Alpha-2;NP-Alpha-2.2;NP-Alpha-2.2.2;NP-Alpha-2.2.2.1;NP-Alpha-2.2.2.1.1;NP-Alpha-2.2.2.1.1.1;NP-Alpha-2.2.2.1.1.1_OTU4;
AB592289	NP;NP-Alpha;NP-Alpha-2;NP-Alpha-2.2;NP-Alpha-2.2.2;NP-Alpha-2.2.2.1;NP-Alpha-2.2.2.1.1;NP-Alpha-2.2.2.1.1.1;NP-Alpha-2.2.2.1.1.1_OTU4;
GU360878	NP;NP-Alpha;NP-Alpha-2;NP-Alpha-2.2;NP-Alpha-2.2.2;NP-Alpha-2.2.2.1;NP-Alpha-2.2.2.1.1;NP-Alpha-2.2.2.1.1.1;NP-Alpha-2.2.2.1.1.1_OTU4;
JN375873	NP;NP-Alpha;NP-Alpha-2;NP-Alpha-2.2;NP-Alpha-2.2.2;NP-Alpha-2.2.2.1;NP-Alpha-2.2.2.1.1;NP-Alpha-2.2.2.1.1.1;NP-Alpha-2.2.2.1.1.1_OTU4;
GQ500418	NP;NP-Alpha;NP-Alpha-2;NP-Alpha-2.2;NP-Alpha-2.2.2;NP-Alpha-2.2.2.1;NP-Alpha-2.2.2.1.1;NP-Alpha-2.2.2.1.1.1;NP-Alpha-2.2.2.1.1.1_OTU4;
KC596422	NP;NP-Alpha;NP-Alpha-2;NP-Alpha-2.2;NP-Alpha-2.2.2;NP-Alpha-2.2.2.1;NP-Alpha-2.2.2.1.1;NP-Alpha-2.2.2.1.1.1;NP-Alpha-2.2.2.1.1.1_OTU4;
GQ250786	NP;NP-Alpha;NP-Alpha-2;NP-Alpha-2.2;NP-Alpha-2.2.2;NP-Alpha-2.2.2.1;NP-Alpha-2.2.2.1.1;NP-Alpha-2.2.2.1.1.1;NP-Alpha-2.2.2.1.1.1_OTU4;
GQ250793	NP;NP-Alpha;NP-Alpha-2;NP-Alpha-2.2;NP-Alpha-2.2.2;NP-Alpha-2.2.2.1;NP-Alpha-2.2.2.1.1;NP-Alpha-2.2.2.1.1.1;NP-Alpha-2.2.2.1.1.1_OTU4;
AB592224	NP;NP-Alpha;NP-Alpha-2;NP-Alpha-2.2;NP-Alpha-2.2.2;NP-Alpha-2.2.2.1;NP-Alpha-2.2.2.1.1;NP-Alpha-2.2.2.1.1.1;NP-Alpha-2.2.2.1.1.1_OTU4;
EU886011	NP;NP-Alpha;NP-Alpha-2;NP-Alpha-2.2;NP-Alpha-2.2.2;NP-Alpha-2.2.2.1;NP-Alpha-2.2.2.1.1;NP-Alpha-2.2.2.1.1.1;NP-Alpha-2.2.2.1.1.1_OTU4;
AB592155	NP;NP-Alpha;NP-Alpha-2;NP-Alpha-2.2;NP-Alpha-2.2.2;NP-Alpha-2.2.2.1;NP-Alpha-2.2.2.1.1;NP-Alpha-2.2.2.1.1.1;NP-Alpha-2.2.2.1.1.1_OTU4;
AB451495	NP;NP-Alpha;NP-Alpha-2;NP-Alpha-2.2;NP-Alpha-2.2.2;NP-Alpha-2.2.2.1;NP-Alpha-2.2.2.1.1;NP-Alpha-2.2.2.1.1.1;NP-Alpha-2.2.2.1.1.1_OTU4;
JN375926	NP;NP-Alpha;NP-Alpha-2;NP-Alpha-2.2;NP-Alpha-2.2.2;NP-Alpha-2.2.2.1;NP-Alpha-2.2.2.1.1;NP-Alpha-2.2.2.1.1.1;NP-Alpha-2.2.2.1.1.1_OTU4;
JF719161	NP;NP-Alpha;NP-Alpha-2;NP-Alpha-2.2;NP-Alpha-2.2.2;NP-Alpha-2.2.2.1;NP-Alpha-2.2.2.1.1;NP-Alpha-2.2.2.1.1.1;NP-Alpha-2.2.2.1.1.1_OTU4;
AB592282	NP;NP-Alpha;NP-Alpha-2;NP-Alpha-2.2;NP-Alpha-2.2.2;NP-Alpha-2.2.2.1;NP-Alpha-2.2.2.1.1;NP-Alpha-2.2.2.1.1.1;NP-Alpha-2.2.2.1.1.1_OTU4;
GU181761	NP;NP-Alpha;NP-Alpha-2;NP-Alpha-2.2;NP-Alpha-2.2.2;NP-Alpha-2.2.2.1;NP-Alpha-2.2.2.1.1;NP-Alpha-2.2.2.1.1.1;NP-Alpha-2.2.2.1.1.1_OTU4;
AB592267	NP;NP-Alpha;NP-Alpha-2;NP-Alpha-2.2;NP-Alpha-2.2.2;NP-Alpha-2.2.2.1;NP-Alpha-2.2.2.1.1;NP-Alpha-2.2.2.1.1.1;NP-Alpha-2.2.2.1.1.1_OTU4;
KF970621	NP;NP-Alpha;NP-Alpha-2;NP-Alpha-2.2;NP-Alpha-2.2.2;NP-Alpha-2.2.2.1;NP-Alpha-2.2.2.1.1;NP-Alpha-2.2.2.1.1.1;NP-Alpha-2.2.2.1.1.1_OTU4;
EU886187	NP;NP-Alpha;NP-Alpha-2;NP-Alpha-2.2;NP-Alpha-2.2.2;NP-Alpha-2.2.2.1;NP-Alpha-2.2.2.1.1;NP-Alpha-2.2.2.1.1.1;NP-Alpha-2.2.2.1.1.1_OTU4;
EU886097	NP;NP-Alpha;NP-Alpha-2;NP-Alpha-2.2;NP-Alpha-2.2.2;NP-Alpha-2.2.2.1;NP-Alpha-2.2.2.1.1;NP-Alpha-2.2.2.1.1.1;NP-Alpha-2.2.2.1.1.1_OTU4;
JF719199	NP;NP-Alpha;NP-Alpha-2;NP-Alpha-2.2;NP-Alpha-2.2.2;NP-Alpha-2.2.2.1;NP-Alpha-2.2.2.1.1;NP-Alpha-2.2.2.1.1.1;NP-Alpha-2.2.2.1.1.1_OTU4;
KF970696	NP;NP-Alpha;NP-Alpha-2;NP-Alpha-2.2;NP-Alpha-2.2.2;NP-Alpha-2.2.2.1;NP-Alpha-2.2.2.1.1;NP-Alpha-2.2.2.1.1.1;NP-Alpha-2.2.2.1.1.1_OTU4;
KC596416	NP;NP-Alpha;NP-Alpha-2;NP-Alpha-2.2;NP-Alpha-2.2.2;NP-Alpha-2.2.2.1;NP-Alpha-2.2.2.1.1;NP-Alpha-2.2.2.1.1.1;NP-Alpha-2.2.2.1.1.1_OTU4;
EU885999	NP;NP-Alpha;NP-Alpha-2;NP-Alpha-2.2;NP-Alpha-2.2.2;NP-Alpha-2.2.2.1;NP-Alpha-2.2.2.1.1;NP-Alpha-2.2.2.1.1.1;NP-Alpha-2.2.2.1.1.1_OTU4;
JF719187	NP;NP-Alpha;NP-Alpha-2;NP-Alpha-2.2;NP-Alpha-2.2.2;NP-Alpha-2.2.2.1;NP-Alpha-2.2.2.1.1;NP-Alpha-2.2.2.1.1.1;NP-Alpha-2.2.2.1.1.1_OTU4;
EU886101	NP;NP-Alpha;NP-Alpha-2;NP-Alpha-2.2;NP-Alpha-2.2.2;NP-Alpha-2.2.2.1;NP-Alpha-2.2.2.1.1;NP-Alpha-2.2.2.1.1.1;NP-Alpha-2.2.2.1.1.1_OTU4;
JF719134	NP;NP-Alpha;NP-Alpha-2;NP-Alpha-2.2;NP-Alpha-2.2.2;NP-Alpha-2.2.2.1;NP-Alpha-2.2.2.1.1;NP-Alpha-2.2.2.1.1.1;NP-Alpha-2.2.2.1.1.1_OTU4;
EU886095	NP;NP-Alpha;NP-Alpha-2;NP-Alpha-2.2;NP-Alpha-2.2.2;NP-Alpha-2.2.2.1;NP-Alpha-2.2.2.1.1;NP-Alpha-2.2.2.1.1.1;NP-Alpha-2.2.2.1.1.1_OTU4;
AB592219	NP;NP-Alpha;NP-Alpha-2;NP-Alpha-2.2;NP-Alpha-2.2.2;NP-Alpha-2.2.2.1;NP-Alpha-2.2.2.1.1;NP-Alpha-2.2.2.1.1.1;NP-Alpha-2.2.2.1.1.1_OTU4;
KC349253	NP;NP-Alpha;NP-Alpha-2;NP-Alpha-2.2;NP-Alpha-2.2.2;NP-Alpha-2.2.2.1;NP-Alpha-2.2.2.1.1;NP-Alpha-2.2.2.1.1.1;NP-Alpha-2.2.2.1.1.1_OTU4;
KC857540	NP;NP-Alpha;NP-Alpha-2;NP-Alpha-2.2;NP-Alpha-2.2.2;NP-Alpha-2.2.2.1;NP-Alpha-2.2.2.1.1;NP-Alpha-2.2.2.1.1.1;NP-Alpha-2.2.2.1.1.1_OTU4;
JF719132	NP;NP-Alpha;NP-Alpha-2;NP-Alpha-2.2;NP-Alpha-2.2.2;NP-Alpha-2.2.2.1;NP-Alpha-2.2.2.1.1;NP-Alpha-2.2.2.1.1.1;NP-Alpha-2.2.2.1.1.1_OTU4;
GU181569	NP;NP-Alpha;NP-Alpha-2;NP-Alpha-2.2;NP-Alpha-2.2.2;NP-Alpha-2.2.2.1;NP-Alpha-2.2.2.1.1;NP-Alpha-2.2.2.1.1.1;NP-Alpha-2.2.2.1.1.1_OTU4;
AB592227	NP;NP-Alpha;NP-Alpha-2;NP-Alpha-2.2;NP-Alpha-2.2.2;NP-Alpha-2.2.2.1;NP-Alpha-2.2.2.1.1;NP-Alpha-2.2.2.1.1.1;NP-Alpha-2.2.2.1.1.1_OTU4;
KC596370	NP;NP-Alpha;NP-Alpha-2;NP-Alpha-2.2;NP-Alpha-2.2.2;NP-Alpha-2.2.2.1;NP-Alpha-2.2.2.1.1;NP-Alpha-2.2.2.1.1.1;NP-Alpha-2.2.2.1.1.1_OTU4;
KC596421	NP;NP-Alpha;NP-Alpha-2;NP-Alpha-2.2;NP-Alpha-2.2.2;NP-Alpha-2.2.2.1;NP-Alpha-2.2.2.1.1;NP-Alpha-2.2.2.1.1.1;NP-Alpha-2.2.2.1.1.1_OTU4;
KF512373	NP;NP-Alpha;NP-Alpha-2;NP-Alpha-2.2;NP-Alpha-2.2.2;NP-Alpha-2.2.2.1;NP-Alpha-2.2.2.1.1;NP-Alpha-2.2.2.1.1.1;NP-Alpha-2.2.2.1.1.1_OTU4;
AB936827	NP;NP-Alpha;NP-Alpha-2;NP-Alpha-2.2;NP-Alpha-2.2.2;NP-Alpha-2.2.2.1;NP-Alpha-2.2.2.1.1;NP-Alpha-2.2.2.1.1.1;NP-Alpha-2.2.2.1.1.1_OTU4;
GU360764	NP;NP-Alpha;NP-Alpha-2;NP-Alpha-2.2;NP-Alpha-2.2.2;NP-Alpha-2.2.2.1;NP-Alpha-2.2.2.1.1;NP-Alpha-2.2.2.1.1.1;NP-Alpha-2.2.2.1.1.1_OTU5;
GU360753	NP;NP-Alpha;NP-Alpha-2;NP-Alpha-2.2;NP-Alpha-2.2.2;NP-Alpha-2.2.2.1;NP-Alpha-2.2.2.1.1;NP-Alpha-2.2.2.1.1.1;NP-Alpha-2.2.2.1.1.1_OTU5;
AB591964	NP;NP-Alpha;NP-Alpha-2;NP-Alpha-2.2;NP-Alpha-2.2.2;NP-Alpha-2.2.2.1;NP-Alpha-2.2.2.1.1;NP-Alpha-2.2.2.1.1.1;NP-Alpha-2.2.2.1.1.1_OTU5;
KC596385	NP;NP-Alpha;NP-Alpha-2;NP-Alpha-2.2;NP-Alpha-2.2.2;NP-Alpha-2.2.2.1;NP-Alpha-2.2.2.1.1;NP-Alpha-2.2.2.1.1.1;NP-Alpha-2.2.2.1.1.1_OTU5;
FJ615335	NP;NP-Alpha;NP-Alpha-2;NP-Alpha-2.2;NP-Alpha-2.2.2;NP-Alpha-2.2.2.1;NP-Alpha-2.2.2.1.1;NP-Alpha-2.2.2.1.1.1;NP-Alpha-2.2.2.1.1.1_OTU5;
FJ615313	NP;NP-Alpha;NP-Alpha-2;NP-Alpha-2.2;NP-Alpha-2.2.2;NP-Alpha-2.2.2.1;NP-Alpha-2.2.2.1.1;NP-Alpha-2.2.2.1.1.1;NP-Alpha-2.2.2.1.1.1_OTU5;
KC596393	NP;NP-Alpha;NP-Alpha-2;NP-Alpha-2.2;NP-Alpha-2.2.2;NP-Alpha-2.2.2.1;NP-Alpha-2.2.2.1.1;NP-Alpha-2.2.2.1.1.1;NP-Alpha-2.2.2.1.1.1_OTU5;
FJ615314	NP;NP-Alpha;NP-Alpha-2;NP-Alpha-2.2;NP-Alpha-2.2.2;NP-Alpha-2.2.2.1;NP-Alpha-2.2.2.1.1;NP-Alpha-2.2.2.1.1.1;NP-Alpha-2.2.2.1.1.1_OTU5;
FJ615395	NP;NP-Alpha;NP-Alpha-2;NP-Alpha-2.2;NP-Alpha-2.2.2;NP-Alpha-2.2.2.1;NP-Alpha-2.2.2.1.1;NP-Alpha-2.2.2.1.1.1;NP-Alpha-2.2.2.1.1.1_OTU5;
EU340546	NP;NP-Alpha;NP-Alpha-2;NP-Alpha-2.2;NP-Alpha-2.2.2;NP-Alpha-2.2.2.1;NP-Alpha-2.2.2.1.1;NP-Alpha-2.2.2.1.1.1;NP-Alpha-2.2.2.1.1.1_OTU5;
FJ799225	NP;NP-Alpha;NP-Alpha-2;NP-Alpha-2.2;NP-Alpha-2.2.2;NP-Alpha-2.2.2.1;NP-Alpha-2.2.2.1.1;NP-Alpha-2.2.2.1.1.2;NP-Alpha-2.2.2.1.1.2_OTU1;
FJ615402	NP;NP-Alpha;NP-Alpha-2;NP-Alpha-2.2;NP-Alpha-2.2.2;NP-Alpha-2.2.2.1;NP-Alpha-2.2.2.1.1;NP-Alpha-2.2.2.1.1.2;NP-Alpha-2.2.2.1.1.2_OTU2;
EU886030	NP;NP-Alpha;NP-Alpha-2;NP-Alpha-2.2;NP-Alpha-2.2.2;NP-Alpha-2.2.2.1;NP-Alpha-2.2.2.1.1;NP-Alpha-2.2.2.1.1.2;NP-Alpha-2.2.2.1.1.2_OTU2;
EU886078	NP;NP-Alpha;NP-Alpha-2;NP-Alpha-2.2;NP-Alpha-2.2.2;NP-Alpha-2.2.2.1;NP-Alpha-2.2.2.1.1;NP-Alpha-2.2.2.1.1.2;NP-Alpha-2.2.2.1.1.2_OTU2;
JF719178	NP;NP-Alpha;NP-Alpha-2;NP-Alpha-2.2;NP-Alpha-2.2.2;NP-Alpha-2.2.2.1;NP-Alpha-2.2.2.1.1;NP-Alpha-2.2.2.1.1.2;NP-Alpha-2.2.2.1.1.2_OTU2;
KF970685	NP;NP-Alpha;NP-Alpha-2;NP-Alpha-2.2;NP-Alpha-2.2.2;NP-Alpha-2.2.2.1;NP-Alpha-2.2.2.1.1;NP-Alpha-2.2.2.1.1.2;NP-Alpha-2.2.2.1.1.2_OTU2;
AB591993	NP;NP-Alpha;NP-Alpha-2;NP-Alpha-2.2;NP-Alpha-2.2.2;NP-Alpha-2.2.2.1;NP-Alpha-2.2.2.1.1;NP-Alpha-2.2.2.1.1.2;NP-Alpha-2.2.2.1.1.2_OTU2;
JF719204	NP;NP-Alpha;NP-Alpha-2;NP-Alpha-2.2;NP-Alpha-2.2.2;NP-Alpha-2.2.2.1;NP-Alpha-2.2.2.1.1;NP-Alpha-2.2.2.1.1.2;NP-Alpha-2.2.2.1.1.2_OTU2;
AB703991	NP;NP-Alpha;NP-Alpha-2;NP-Alpha-2.2;NP-Alpha-2.2.2;NP-Alpha-2.2.2.1;NP-Alpha-2.2.2.1.1;NP-Alpha-2.2.2.1.1.2;NP-Alpha-2.2.2.1.1.2_OTU2;
EU886083	NP;NP-Alpha;NP-Alpha-2;NP-Alpha-2.2;NP-Alpha-2.2.2;NP-Alpha-2.2.2.1;NP-Alpha-2.2.2.1.1;NP-Alpha-2.2.2.1.1.2;NP-Alpha-2.2.2.1.1.2_OTU2;
AB592049	NP;NP-Alpha;NP-Alpha-2;NP-Alpha-2.2;NP-Alpha-2.2.2;NP-Alpha-2.2.2.1;NP-Alpha-2.2.2.1.1;NP-Alpha-2.2.2.1.1.2;NP-Alpha-2.2.2.1.1.2_OTU2;
AB592302	NP;NP-Alpha;NP-Alpha-2;NP-Alpha-2.2;NP-Alpha-2.2.2;NP-Alpha-2.2.2.1;NP-Alpha-2.2.2.1.1;NP-Alpha-2.2.2.1.1.2;NP-Alpha-2.2.2.1.1.2_OTU2;
JF796146	NP;NP-Alpha;NP-Alpha-2;NP-Alpha-2.2;NP-Alpha-2.2.2;NP-Alpha-2.2.2.1;NP-Alpha-2.2.2.1.1;NP-Alpha-2.2.2.1.1.2;NP-Alpha-2.2.2.1.1.2_OTU2;
JF719171	NP;NP-Alpha;NP-Alpha-2;NP-Alpha-2.2;NP-Alpha-2.2.2;NP-Alpha-2.2.2.1;NP-Alpha-2.2.2.1.1;NP-Alpha-2.2.2.1.1.2;NP-Alpha-2.2.2.1.1.2_OTU2;
KC349250	NP;NP-Alpha;NP-Alpha-2;NP-Alpha-2.2;NP-Alpha-2.2.2;NP-Alpha-2.2.2.1;NP-Alpha-2.2.2.1.1;NP-Alpha-2.2.2.1.1.2;NP-Alpha-2.2.2.1.1.2_OTU2;
EU886094	NP;NP-Alpha;NP-Alpha-2;NP-Alpha-2.2;NP-Alpha-2.2.2;NP-Alpha-2.2.2.1;NP-Alpha-2.2.2.1.1;NP-Alpha-2.2.2.1.1.2;NP-Alpha-2.2.2.1.1.2_OTU2;
FJ615312	NP;NP-Alpha;NP-Alpha-2;NP-Alpha-2.2;NP-Alpha-2.2.2;NP-Alpha-2.2.2.1;NP-Alpha-2.2.2.1.1;NP-Alpha-2.2.2.1.1.2;NP-Alpha-2.2.2.1.1.2_OTU2;
JF719152	NP;NP-Alpha;NP-Alpha-2;NP-Alpha-2.2;NP-Alpha-2.2.2;NP-Alpha-2.2.2.1;NP-Alpha-2.2.2.1.1;NP-Alpha-2.2.2.1.1.2;NP-Alpha-2.2.2.1.1.2_OTU2;
EU886148	NP;NP-Alpha;NP-Alpha-2;NP-Alpha-2.2;NP-Alpha-2.2.2;NP-Alpha-2.2.2.1;NP-Alpha-2.2.2.1.1;NP-Alpha-2.2.2.1.1.2;NP-Alpha-2.2.2.1.1.2_OTU2;
JF796149	NP;NP-Alpha;NP-Alpha-2;NP-Alpha-2.2;NP-Alpha-2.2.2;NP-Alpha-2.2.2.1;NP-Alpha-2.2.2.1.1;NP-Alpha-2.2.2.1.1.2;NP-Alpha-2.2.2.1.1.2_OTU2;
EU886033	NP;NP-Alpha;NP-Alpha-2;NP-Alpha-2.2;NP-Alpha-2.2.2;NP-Alpha-2.2.2.1;NP-Alpha-2.2.2.1.1;NP-Alpha-2.2.2.1.1.2;NP-Alpha-2.2.2.1.1.2_OTU3;
EU886042	NP;NP-Alpha;NP-Alpha-2;NP-Alpha-2.2;NP-Alpha-2.2.2;NP-Alpha-2.2.2.1;NP-Alpha-2.2.2.1.1;NP-Alpha-2.2.2.1.1.2;NP-Alpha-2.2.2.1.1.2_OTU3;
GU360854	NP;NP-Alpha;NP-Alpha-2;NP-Alpha-2.2;NP-Alpha-2.2.2;NP-Alpha-2.2.2.1;NP-Alpha-2.2.2.1.1;NP-Alpha-2.2.2.1.1.2;NP-Alpha-2.2.2.1.1.2_OTU3;
AB703986	NP;NP-Alpha;NP-Alpha-2;NP-Alpha-2.2;NP-Alpha-2.2.2;NP-Alpha-2.2.2.1;NP-Alpha-2.2.2.1.1;NP-Alpha-2.2.2.1.1.2;NP-Alpha-2.2.2.1.1.2_OTU3;
GQ500246	NP;NP-Alpha;NP-Alpha-2;NP-Alpha-2.2;NP-Alpha-2.2.2;NP-Alpha-2.2.2.1;NP-Alpha-2.2.2.1.1;NP-Alpha-2.2.2.1.1.2;NP-Alpha-2.2.2.1.1.2_OTU3;
KC857524	NP;NP-Alpha;NP-Alpha-2;NP-Alpha-2.2;NP-Alpha-2.2.2;NP-Alpha-2.2.2.1;NP-Alpha-2.2.2.1.1;NP-Alpha-2.2.2.1.1.2;NP-Alpha-2.2.2.1.1.2_OTU3;
EU886159	NP;NP-Alpha;NP-Alpha-2;NP-Alpha-2.2;NP-Alpha-2.2.2;NP-Alpha-2.2.2.1;NP-Alpha-2.2.2.1.1;NP-Alpha-2.2.2.1.1.3;NP-Alpha-2.2.2.1.1.3_OTU1;
GU360756	NP;NP-Alpha;NP-Alpha-2;NP-Alpha-2.2;NP-Alpha-2.2.2;NP-Alpha-2.2.2.1;NP-Alpha-2.2.2.1.1;NP-Alpha-2.2.2.1.1.3;NP-Alpha-2.2.2.1.1.3_OTU1;
GU364101	NP;NP-Alpha;NP-Alpha-2;NP-Alpha-2.2;NP-Alpha-2.2.2;NP-Alpha-2.2.2.1;NP-Alpha-2.2.2.1.1;NP-Alpha-2.2.2.1.1.3;NP-Alpha-2.2.2.1.1.3_OTU1;
KC857537	NP;NP-Alpha;NP-Alpha-2;NP-Alpha-2.2;NP-Alpha-2.2.2;NP-Alpha-2.2.2.1;NP-Alpha-2.2.2.1.1;NP-Alpha-2.2.2.1.1.3;NP-Alpha-2.2.2.1.1.3_OTU2;
AB305370	NP;NP-Alpha;NP-Alpha-2;NP-Alpha-2.2;NP-Alpha-2.2.2;NP-Alpha-2.2.2.1;NP-Alpha-2.2.2.1.1;NP-Alpha-2.2.2.1.1.3;NP-Alpha-2.2.2.1.1.3.1;NP-Alpha-2.2.2.1.1.3.1_OTU1;
KC857542	NP;NP-Alpha;NP-Alpha-2;NP-Alpha-2.2;NP-Alpha-2.2.2;NP-Alpha-2.2.2.1;NP-Alpha-2.2.2.1.1;NP-Alpha-2.2.2.1.1.3;NP-Alpha-2.2.2.1.1.3.1;NP-Alpha-2.2.2.1.1.3.1_OTU2;
KC349227	NP;NP-Alpha;NP-Alpha-2;NP-Alpha-2.2;NP-Alpha-2.2.2;NP-Alpha-2.2.2.1;NP-Alpha-2.2.2.1.1;NP-Alpha-2.2.2.1.1.3;NP-Alpha-2.2.2.1.1.3.1;NP-Alpha-2.2.2.1.1.3.1_OTU3;
KC857533	NP;NP-Alpha;NP-Alpha-2;NP-Alpha-2.2;NP-Alpha-2.2.2;NP-Alpha-2.2.2.1;NP-Alpha-2.2.2.1.1;NP-Alpha-2.2.2.1.1.3;NP-Alpha-2.2.2.1.1.3.1;NP-Alpha-2.2.2.1.1.3.1_OTU3;
KF901071	NP;NP-Alpha;NP-Alpha-2;NP-Alpha-2.2;NP-Alpha-2.2.2;NP-Alpha-2.2.2.1;NP-Alpha-2.2.2.1.1;NP-Alpha-2.2.2.1.1.3;NP-Alpha-2.2.2.1.1.3.1;NP-Alpha-2.2.2.1.1.3.1_OTU3;
JF719139	NP;NP-Alpha;NP-Alpha-2;NP-Alpha-2.2;NP-Alpha-2.2.2;NP-Alpha-2.2.2.1;NP-Alpha-2.2.2.1.1;NP-Alpha-2.2.2.1.1.3;NP-Alpha-2.2.2.1.1.3.1;NP-Alpha-2.2.2.1.1.3.1_OTU3;
AB591989	NP;NP-Alpha;NP-Alpha-2;NP-Alpha-2.2;NP-Alpha-2.2.2;NP-Alpha-2.2.2.1;NP-Alpha-2.2.2.1.1;NP-Alpha-2.2.2.1.1.3;NP-Alpha-2.2.2.1.1.3.1;NP-Alpha-2.2.2.1.1.3.1_OTU3;
AB703993	NP;NP-Alpha;NP-Alpha-2;NP-Alpha-2.2;NP-Alpha-2.2.2;NP-Alpha-2.2.2.1;NP-Alpha-2.2.2.1.1;NP-Alpha-2.2.2.1.1.3;NP-Alpha-2.2.2.1.1.3.1;NP-Alpha-2.2.2.1.1.3.1_OTU3;
FJ615383	NP;NP-Alpha;NP-Alpha-2;NP-Alpha-2.2;NP-Alpha-2.2.2;NP-Alpha-2.2.2.1;NP-Alpha-2.2.2.1.1;NP-Alpha-2.2.2.1.1.3;NP-Alpha-2.2.2.1.1.3.2;NP-Alpha-2.2.2.1.1.3.2_OTU1;
FJ615382	NP;NP-Alpha;NP-Alpha-2;NP-Alpha-2.2;NP-Alpha-2.2.2;NP-Alpha-2.2.2.1;NP-Alpha-2.2.2.1.1;NP-Alpha-2.2.2.1.1.3;NP-Alpha-2.2.2.1.1.3.2;NP-Alpha-2.2.2.1.1.3.2_OTU1;
DQ148851	NP;NP-Alpha;NP-Alpha-2;NP-Alpha-2.2;NP-Alpha-2.2.2;NP-Alpha-2.2.2.1;NP-Alpha-2.2.2.1.1;NP-Alpha-2.2.2.1.1.3;NP-Alpha-2.2.2.1.1.3.2;NP-Alpha-2.2.2.1.1.3.2_OTU1;
GQ500159	NP;NP-Alpha;NP-Alpha-2;NP-Alpha-2.2;NP-Alpha-2.2.2;NP-Alpha-2.2.2.1;NP-Alpha-2.2.2.1.1;NP-Alpha-2.2.2.1.1.3;NP-Alpha-2.2.2.1.1.3.2;NP-Alpha-2.2.2.1.1.3.2_OTU1;
GU360937	NP;NP-Alpha;NP-Alpha-2;NP-Alpha-2.2;NP-Alpha-2.2.2;NP-Alpha-2.2.2.1;NP-Alpha-2.2.2.1.1;NP-Alpha-2.2.2.1.1.3;NP-Alpha-2.2.2.1.1.3.2;NP-Alpha-2.2.2.1.1.3.2_OTU1;
JQ396292	NP;NP-Alpha;NP-Alpha-2;NP-Alpha-2.2;NP-Alpha-2.2.2;NP-Alpha-2.2.2.1;NP-Alpha-2.2.2.1.1;NP-Alpha-2.2.2.1.1.3;NP-Alpha-2.2.2.1.1.3.2;NP-Alpha-2.2.2.1.1.3.2_OTU1;
GQ500423	NP;NP-Alpha;NP-Alpha-2;NP-Alpha-2.2;NP-Alpha-2.2.2;NP-Alpha-2.2.2.1;NP-Alpha-2.2.2.1.1;NP-Alpha-2.2.2.1.1.3;NP-Alpha-2.2.2.1.1.3.2;NP-Alpha-2.2.2.1.1.3.2_OTU1;
GU270243	NP;NP-Alpha;NP-Alpha-2;NP-Alpha-2.2;NP-Alpha-2.2.2;NP-Alpha-2.2.2.1;NP-Alpha-2.2.2.1.1;NP-Alpha-2.2.2.1.1.3;NP-Alpha-2.2.2.1.1.3.2;NP-Alpha-2.2.2.1.1.3.2_OTU1;
KC349233	NP;NP-Alpha;NP-Alpha-2;NP-Alpha-2.2;NP-Alpha-2.2.2;NP-Alpha-2.2.2.1;NP-Alpha-2.2.2.1.1;NP-Alpha-2.2.2.1.1.3;NP-Alpha-2.2.2.1.1.3.2;NP-Alpha-2.2.2.1.1.3.2_OTU2;
DQ148757	NP;NP-Alpha;NP-Alpha-2;NP-Alpha-2.2;NP-Alpha-2.2.2;NP-Alpha-2.2.2.1;NP-Alpha-2.2.2.1.1;NP-Alpha-2.2.2.1.1.3;NP-Alpha-2.2.2.1.1.3.2;NP-Alpha-2.2.2.1.1.3.2_OTU2;
KF512376	NP;NP-Alpha;NP-Alpha-2;NP-Alpha-2.2;NP-Alpha-2.2.2;NP-Alpha-2.2.2.1;NP-Alpha-2.2.2.1.1;NP-Alpha-2.2.2.1.1.3;NP-Alpha-2.2.2.1.1.3.2;NP-Alpha-2.2.2.1.1.3.2_OTU2;
KF512360	NP;NP-Alpha;NP-Alpha-2;NP-Alpha-2.2;NP-Alpha-2.2.2;NP-Alpha-2.2.2.1;NP-Alpha-2.2.2.1.1;NP-Alpha-2.2.2.1.1.3;NP-Alpha-2.2.2.1.1.3.2;NP-Alpha-2.2.2.1.1.3.2_OTU2;
GQ250728	NP;NP-Alpha;NP-Alpha-2;NP-Alpha-2.2;NP-Alpha-2.2.2;NP-Alpha-2.2.2.1;NP-Alpha-2.2.2.1.1;NP-Alpha-2.2.2.1.1.3;NP-Alpha-2.2.2.1.1.3.2;NP-Alpha-2.2.2.1.1.3.2_OTU2;
AB703974	NP;NP-Alpha;NP-Alpha-2;NP-Alpha-2.2;NP-Alpha-2.2.2;NP-Alpha-2.2.2.1;NP-Alpha-2.2.2.1.1;NP-Alpha-2.2.2.1.1.3;NP-Alpha-2.2.2.1.1.3.2;NP-Alpha-2.2.2.1.1.3.2_OTU2;
GQ250724	NP;NP-Alpha;NP-Alpha-2;NP-Alpha-2.2;NP-Alpha-2.2.2;NP-Alpha-2.2.2.1;NP-Alpha-2.2.2.1.1;NP-Alpha-2.2.2.1.1.3;NP-Alpha-2.2.2.1.1.3.2;NP-Alpha-2.2.2.1.1.3.2_OTU2;
KC857531	NP;NP-Alpha;NP-Alpha-2;NP-Alpha-2.2;NP-Alpha-2.2.2;NP-Alpha-2.2.2.1;NP-Alpha-2.2.2.1.1;NP-Alpha-2.2.2.1.1.3;NP-Alpha-2.2.2.1.1.3.2;NP-Alpha-2.2.2.1.1.3.2_OTU2;
DQ148748	NP;NP-Alpha;NP-Alpha-2;NP-Alpha-2.2;NP-Alpha-2.2.2;NP-Alpha-2.2.2.1;NP-Alpha-2.2.2.1.1;NP-Alpha-2.2.2.1.1.3;NP-Alpha-2.2.2.1.1.3.2;NP-Alpha-2.2.2.1.1.3.2_OTU2;
KC857529	NP;NP-Alpha;NP-Alpha-2;NP-Alpha-2.2;NP-Alpha-2.2.2;NP-Alpha-2.2.2.1;NP-Alpha-2.2.2.1.1;NP-Alpha-2.2.2.1.1.3;NP-Alpha-2.2.2.1.1.3.2;NP-Alpha-2.2.2.1.1.3.2_OTU2;
GU360763	NP;NP-Alpha;NP-Alpha-2;NP-Alpha-2.2;NP-Alpha-2.2.2;NP-Alpha-2.2.2.1;NP-Alpha-2.2.2.1.1;NP-Alpha-2.2.2.1.1.3;NP-Alpha-2.2.2.1.1.3.2;NP-Alpha-2.2.2.1.1.3.2_OTU3;
AB305367	NP;NP-Alpha;NP-Alpha-2;NP-Alpha-2.2;NP-Alpha-2.2.2;NP-Alpha-2.2.2.1;NP-Alpha-2.2.2.1.1;NP-Alpha-2.2.2.1.1.3;NP-Alpha-2.2.2.1.1.3.2;NP-Alpha-2.2.2.1.1.3.2_OTU3;
KC349248	NP;NP-Alpha;NP-Alpha-2;NP-Alpha-2.2;NP-Alpha-2.2.2;NP-Alpha-2.2.2.1;NP-Alpha-2.2.2.1.1;NP-Alpha-2.2.2.1.1.3;NP-Alpha-2.2.2.1.1.3.2;NP-Alpha-2.2.2.1.1.3.2_OTU3;
GQ250723	NP;NP-Alpha;NP-Alpha-2;NP-Alpha-2.2;NP-Alpha-2.2.2;NP-Alpha-2.2.2.1;NP-Alpha-2.2.2.1.1;NP-Alpha-2.2.2.1.1.3;NP-Alpha-2.2.2.1.1.3.2;NP-Alpha-2.2.2.1.1.3.2_OTU3;
GU181783	NP;NP-Alpha;NP-Alpha-2;NP-Alpha-2.2;NP-Alpha-2.2.2;NP-Alpha-2.2.2.1;NP-Alpha-2.2.2.1.1;NP-Alpha-2.2.2.1.1.3;NP-Alpha-2.2.2.1.1.3.2;NP-Alpha-2.2.2.1.1.3.2_OTU4;
KC349208	NP;NP-Alpha;NP-Alpha-2;NP-Alpha-2.2;NP-Alpha-2.2.2;NP-Alpha-2.2.2.1;NP-Alpha-2.2.2.1.1;NP-Alpha-2.2.2.1.1.3;NP-Alpha-2.2.2.1.1.3.2;NP-Alpha-2.2.2.1.1.3.2_OTU4;
GU181738	NP;NP-Alpha;NP-Alpha-2;NP-Alpha-2.2;NP-Alpha-2.2.2;NP-Alpha-2.2.2.1;NP-Alpha-2.2.2.1.1;NP-Alpha-2.2.2.1.1.3;NP-Alpha-2.2.2.1.1.3.2;NP-Alpha-2.2.2.1.1.3.2_OTU5;
KF512367	NP;NP-Alpha;NP-Alpha-2;NP-Alpha-2.2;NP-Alpha-2.2.2;NP-Alpha-2.2.2.1;NP-Alpha-2.2.2.1.1;NP-Alpha-2.2.2.1.1.3;NP-Alpha-2.2.2.1.1.3.2;NP-Alpha-2.2.2.1.1.3.2_OTU5;
KC857535	NP;NP-Alpha;NP-Alpha-2;NP-Alpha-2.2;NP-Alpha-2.2.2;NP-Alpha-2.2.2.1;NP-Alpha-2.2.2.1.1;NP-Alpha-2.2.2.1.1.3;NP-Alpha-2.2.2.1.1.3.2;NP-Alpha-2.2.2.1.1.3.2_OTU5;
KF512375	NP;NP-Alpha;NP-Alpha-2;NP-Alpha-2.2;NP-Alpha-2.2.2;NP-Alpha-2.2.2.1;NP-Alpha-2.2.2.1.1;NP-Alpha-2.2.2.1.1.3;NP-Alpha-2.2.2.1.1.3.2;NP-Alpha-2.2.2.1.1.3.2_OTU6;
KF512365	NP;NP-Alpha;NP-Alpha-2;NP-Alpha-2.2;NP-Alpha-2.2.2;NP-Alpha-2.2.2.1;NP-Alpha-2.2.2.1.1;NP-Alpha-2.2.2.1.1.3;NP-Alpha-2.2.2.1.1.3.3;NP-Alpha-2.2.2.1.1.3.3_OTU1;
JN177528	NP;NP-Alpha;NP-Alpha-2;NP-Alpha-2.2;NP-Alpha-2.2.2;NP-Alpha-2.2.2.1;NP-Alpha-2.2.2.1.1;NP-Alpha-2.2.2.1.1.3;NP-Alpha-2.2.2.1.1.3.3;NP-Alpha-2.2.2.1.1.3.3_OTU1;
AB592210	NP;NP-Alpha;NP-Alpha-2;NP-Alpha-2.2;NP-Alpha-2.2.2;NP-Alpha-2.2.2.1;NP-Alpha-2.2.2.1.1;NP-Alpha-2.2.2.1.1.3;NP-Alpha-2.2.2.1.1.3.3;NP-Alpha-2.2.2.1.1.3.3_OTU1;
AB592020	NP;NP-Alpha;NP-Alpha-2;NP-Alpha-2.2;NP-Alpha-2.2.2;NP-Alpha-2.2.2.1;NP-Alpha-2.2.2.1.1;NP-Alpha-2.2.2.1.1.3;NP-Alpha-2.2.2.1.1.3.3;NP-Alpha-2.2.2.1.1.3.3_OTU1;
AB592163	NP;NP-Alpha;NP-Alpha-2;NP-Alpha-2.2;NP-Alpha-2.2.2;NP-Alpha-2.2.2.1;NP-Alpha-2.2.2.1.1;NP-Alpha-2.2.2.1.1.3;NP-Alpha-2.2.2.1.1.3.3;NP-Alpha-2.2.2.1.1.3.3_OTU1;
KJ509722	NP;NP-Alpha;NP-Alpha-2;NP-Alpha-2.2;NP-Alpha-2.2.2;NP-Alpha-2.2.2.1;NP-Alpha-2.2.2.1.1;NP-Alpha-2.2.2.1.1.3;NP-Alpha-2.2.2.1.1.3.3;NP-Alpha-2.2.2.1.1.3.3_OTU1;
AB592029	NP;NP-Alpha;NP-Alpha-2;NP-Alpha-2.2;NP-Alpha-2.2.2;NP-Alpha-2.2.2.1;NP-Alpha-2.2.2.1.1;NP-Alpha-2.2.2.1.1.3;NP-Alpha-2.2.2.1.1.3.3;NP-Alpha-2.2.2.1.1.3.3_OTU1;
KF970530	NP;NP-Alpha;NP-Alpha-2;NP-Alpha-2.2;NP-Alpha-2.2.2;NP-Alpha-2.2.2.1;NP-Alpha-2.2.2.1.1;NP-Alpha-2.2.2.1.1.3;NP-Alpha-2.2.2.1.1.3.3;NP-Alpha-2.2.2.1.1.3.3_OTU1;
AB592322	NP;NP-Alpha;NP-Alpha-2;NP-Alpha-2.2;NP-Alpha-2.2.2;NP-Alpha-2.2.2.1;NP-Alpha-2.2.2.1.1;NP-Alpha-2.2.2.1.1.3;NP-Alpha-2.2.2.1.1.3.3;NP-Alpha-2.2.2.1.1.3.3_OTU1;
AB305369	NP;NP-Alpha;NP-Alpha-2;NP-Alpha-2.2;NP-Alpha-2.2.2;NP-Alpha-2.2.2.1;NP-Alpha-2.2.2.1.1;NP-Alpha-2.2.2.1.1.3;NP-Alpha-2.2.2.1.1.3.3;NP-Alpha-2.2.2.1.1.3.3_OTU1;
EU886001	NP;NP-Alpha;NP-Alpha-2;NP-Alpha-2.2;NP-Alpha-2.2.2;NP-Alpha-2.2.2.1;NP-Alpha-2.2.2.1.1;NP-Alpha-2.2.2.1.1.3;NP-Alpha-2.2.2.1.1.3.3;NP-Alpha-2.2.2.1.1.3.3_OTU1;
JF719155	NP;NP-Alpha;NP-Alpha-2;NP-Alpha-2.2;NP-Alpha-2.2.2;NP-Alpha-2.2.2.1;NP-Alpha-2.2.2.1.1;NP-Alpha-2.2.2.1.1.3;NP-Alpha-2.2.2.1.1.3.3;NP-Alpha-2.2.2.1.1.3.3_OTU1;
GU364114	NP;NP-Alpha;NP-Alpha-2;NP-Alpha-2.2;NP-Alpha-2.2.2;NP-Alpha-2.2.2.1;NP-Alpha-2.2.2.1.1;NP-Alpha-2.2.2.1.1.3;NP-Alpha-2.2.2.1.1.3.3;NP-Alpha-2.2.2.1.1.3.3_OTU1;
KJ509711	NP;NP-Alpha;NP-Alpha-2;NP-Alpha-2.2;NP-Alpha-2.2.2;NP-Alpha-2.2.2.1;NP-Alpha-2.2.2.1.1;NP-Alpha-2.2.2.1.1.3;NP-Alpha-2.2.2.1.1.3.3;NP-Alpha-2.2.2.1.1.3.3_OTU1;
KJ509720	NP;NP-Alpha;NP-Alpha-2;NP-Alpha-2.2;NP-Alpha-2.2.2;NP-Alpha-2.2.2.1;NP-Alpha-2.2.2.1.1;NP-Alpha-2.2.2.1.1.3;NP-Alpha-2.2.2.1.1.3.3;NP-Alpha-2.2.2.1.1.3.3_OTU1;
KF512359	NP;NP-Alpha;NP-Alpha-2;NP-Alpha-2.2;NP-Alpha-2.2.2;NP-Alpha-2.2.2.1;NP-Alpha-2.2.2.1.1;NP-Alpha-2.2.2.1.1.3;NP-Alpha-2.2.2.1.1.3.3;NP-Alpha-2.2.2.1.1.3.3_OTU1;
AB592269	NP;NP-Alpha;NP-Alpha-2;NP-Alpha-2.2;NP-Alpha-2.2.2;NP-Alpha-2.2.2.1;NP-Alpha-2.2.2.1.1;NP-Alpha-2.2.2.1.1.3;NP-Alpha-2.2.2.1.1.3.3;NP-Alpha-2.2.2.1.1.3.3_OTU1;
JN375925	NP;NP-Alpha;NP-Alpha-2;NP-Alpha-2.2;NP-Alpha-2.2.2;NP-Alpha-2.2.2.1;NP-Alpha-2.2.2.1.1;NP-Alpha-2.2.2.1.1.3;NP-Alpha-2.2.2.1.1.3.3;NP-Alpha-2.2.2.1.1.3.3_OTU1;
KJ509713	NP;NP-Alpha;NP-Alpha-2;NP-Alpha-2.2;NP-Alpha-2.2.2;NP-Alpha-2.2.2.1;NP-Alpha-2.2.2.1.1;NP-Alpha-2.2.2.1.1.3;NP-Alpha-2.2.2.1.1.3.3;NP-Alpha-2.2.2.1.1.3.3_OTU1;
AB592028	NP;NP-Alpha;NP-Alpha-2;NP-Alpha-2.2;NP-Alpha-2.2.2;NP-Alpha-2.2.2.1;NP-Alpha-2.2.2.1.1;NP-Alpha-2.2.2.1.1.3;NP-Alpha-2.2.2.1.1.3.3;NP-Alpha-2.2.2.1.1.3.3_OTU1;
KF512378	NP;NP-Alpha;NP-Alpha-2;NP-Alpha-2.2;NP-Alpha-2.2.2;NP-Alpha-2.2.2.1;NP-Alpha-2.2.2.1.1;NP-Alpha-2.2.2.1.1.3;NP-Alpha-2.2.2.1.1.3.3;NP-Alpha-2.2.2.1.1.3.3_OTU1;
EU810209	NP;NP-Alpha;NP-Alpha-2;NP-Alpha-2.2;NP-Alpha-2.2.2;NP-Alpha-2.2.2.1;NP-Alpha-2.2.2.1.1;NP-Alpha-2.2.2.1.1.3;NP-Alpha-2.2.2.1.1.3.3;NP-Alpha-2.2.2.1.1.3.3_OTU1;
GQ250739	NP;NP-Alpha;NP-Alpha-2;NP-Alpha-2.2;NP-Alpha-2.2.2;NP-Alpha-2.2.2.1;NP-Alpha-2.2.2.1.1;NP-Alpha-2.2.2.1.1.3;NP-Alpha-2.2.2.1.1.3.3;NP-Alpha-2.2.2.1.1.3.3_OTU1;
KJ509724	NP;NP-Alpha;NP-Alpha-2;NP-Alpha-2.2;NP-Alpha-2.2.2;NP-Alpha-2.2.2.1;NP-Alpha-2.2.2.1.1;NP-Alpha-2.2.2.1.1.3;NP-Alpha-2.2.2.1.1.3.3;NP-Alpha-2.2.2.1.1.3.3_OTU1;
GU360765	NP;NP-Alpha;NP-Alpha-2;NP-Alpha-2.2;NP-Alpha-2.2.2;NP-Alpha-2.2.2.1;NP-Alpha-2.2.2.1.1;NP-Alpha-2.2.2.1.1.3;NP-Alpha-2.2.2.1.1.3.3;NP-Alpha-2.2.2.1.1.3.3_OTU1;
JF719196	NP;NP-Alpha;NP-Alpha-2;NP-Alpha-2.2;NP-Alpha-2.2.2;NP-Alpha-2.2.2.1;NP-Alpha-2.2.2.1.1;NP-Alpha-2.2.2.1.1.3;NP-Alpha-2.2.2.1.1.3.3;NP-Alpha-2.2.2.1.1.3.3_OTU1;
HM369443	NP;NP-Alpha;NP-Alpha-2;NP-Alpha-2.2;NP-Alpha-2.2.2;NP-Alpha-2.2.2.1;NP-Alpha-2.2.2.1.1;NP-Alpha-2.2.2.1.1.3;NP-Alpha-2.2.2.1.1.3.3;NP-Alpha-2.2.2.1.1.3.3_OTU1;
AB592263	NP;NP-Alpha;NP-Alpha-2;NP-Alpha-2.2;NP-Alpha-2.2.2;NP-Alpha-2.2.2.1;NP-Alpha-2.2.2.1.1;NP-Alpha-2.2.2.1.1.3;NP-Alpha-2.2.2.1.1.3.3;NP-Alpha-2.2.2.1.1.3.3_OTU1;
AB592011	NP;NP-Alpha;NP-Alpha-2;NP-Alpha-2.2;NP-Alpha-2.2.2;NP-Alpha-2.2.2.1;NP-Alpha-2.2.2.1.1;NP-Alpha-2.2.2.1.1.3;NP-Alpha-2.2.2.1.1.3.3;NP-Alpha-2.2.2.1.1.3.3_OTU1;
AB592231	NP;NP-Alpha;NP-Alpha-2;NP-Alpha-2.2;NP-Alpha-2.2.2;NP-Alpha-2.2.2.1;NP-Alpha-2.2.2.1.1;NP-Alpha-2.2.2.1.1.3;NP-Alpha-2.2.2.1.1.3.3;NP-Alpha-2.2.2.1.1.3.3_OTU1;
KF970646	NP;NP-Alpha;NP-Alpha-2;NP-Alpha-2.2;NP-Alpha-2.2.2;NP-Alpha-2.2.2.1;NP-Alpha-2.2.2.1.1;NP-Alpha-2.2.2.1.1.3;NP-Alpha-2.2.2.1.1.3.3;NP-Alpha-2.2.2.1.1.3.3_OTU1;
KF512377	NP;NP-Alpha;NP-Alpha-2;NP-Alpha-2.2;NP-Alpha-2.2.2;NP-Alpha-2.2.2.1;NP-Alpha-2.2.2.1.1;NP-Alpha-2.2.2.1.1.3;NP-Alpha-2.2.2.1.1.3.3;NP-Alpha-2.2.2.1.1.3.3_OTU1;
KJ509717	NP;NP-Alpha;NP-Alpha-2;NP-Alpha-2.2;NP-Alpha-2.2.2;NP-Alpha-2.2.2.1;NP-Alpha-2.2.2.1.1;NP-Alpha-2.2.2.1.1.3;NP-Alpha-2.2.2.1.1.3.3;NP-Alpha-2.2.2.1.1.3.3_OTU1;
AB592180	NP;NP-Alpha;NP-Alpha-2;NP-Alpha-2.2;NP-Alpha-2.2.2;NP-Alpha-2.2.2.1;NP-Alpha-2.2.2.1.1;NP-Alpha-2.2.2.1.1.3;NP-Alpha-2.2.2.1.1.3.3;NP-Alpha-2.2.2.1.1.3.3_OTU1;
KJ509725	NP;NP-Alpha;NP-Alpha-2;NP-Alpha-2.2;NP-Alpha-2.2.2;NP-Alpha-2.2.2.1;NP-Alpha-2.2.2.1.1;NP-Alpha-2.2.2.1.1.3;NP-Alpha-2.2.2.1.1.3.3;NP-Alpha-2.2.2.1.1.3.3_OTU1;
KJ509727	NP;NP-Alpha;NP-Alpha-2;NP-Alpha-2.2;NP-Alpha-2.2.2;NP-Alpha-2.2.2.1;NP-Alpha-2.2.2.1.1;NP-Alpha-2.2.2.1.1.3;NP-Alpha-2.2.2.1.1.3.3;NP-Alpha-2.2.2.1.1.3.3_OTU1;
KJ509729	NP;NP-Alpha;NP-Alpha-2;NP-Alpha-2.2;NP-Alpha-2.2.2;NP-Alpha-2.2.2.1;NP-Alpha-2.2.2.1.1;NP-Alpha-2.2.2.1.1.3;NP-Alpha-2.2.2.1.1.3.3;NP-Alpha-2.2.2.1.1.3.3_OTU1;
KJ509732	NP;NP-Alpha;NP-Alpha-2;NP-Alpha-2.2;NP-Alpha-2.2.2;NP-Alpha-2.2.2.1;NP-Alpha-2.2.2.1.1;NP-Alpha-2.2.2.1.1.3;NP-Alpha-2.2.2.1.1.3.3;NP-Alpha-2.2.2.1.1.3.3_OTU1;
KJ549565	NP;NP-Alpha;NP-Alpha-2;NP-Alpha-2.2;NP-Alpha-2.2.2;NP-Alpha-2.2.2.1;NP-Alpha-2.2.2.1.1;NP-Alpha-2.2.2.1.1.3;NP-Alpha-2.2.2.1.1.3.3;NP-Alpha-2.2.2.1.1.3.3_OTU1;
GU364131	NP;NP-Alpha;NP-Alpha-2;NP-Alpha-2.2;NP-Alpha-2.2.2;NP-Alpha-2.2.2.1;NP-Alpha-2.2.2.1.1;NP-Alpha-2.2.2.1.1.3;NP-Alpha-2.2.2.1.1.3.3;NP-Alpha-2.2.2.1.1.3.3_OTU1;
AB305366	NP;NP-Alpha;NP-Alpha-2;NP-Alpha-2.2;NP-Alpha-2.2.2;NP-Alpha-2.2.2.1;NP-Alpha-2.2.2.1.1;NP-Alpha-2.2.2.1.1.3;NP-Alpha-2.2.2.1.1.3.3;NP-Alpha-2.2.2.1.1.3.3_OTU1;
DQ148768	NP;NP-Alpha;NP-Alpha-2;NP-Alpha-2.2;NP-Alpha-2.2.2;NP-Alpha-2.2.2.1;NP-Alpha-2.2.2.1.1;NP-Alpha-2.2.2.1.1.3;NP-Alpha-2.2.2.1.1.3.3;NP-Alpha-2.2.2.1.1.3.3_OTU1;
GU364145	NP;NP-Alpha;NP-Alpha-2;NP-Alpha-2.2;NP-Alpha-2.2.2;NP-Alpha-2.2.2.1;NP-Alpha-2.2.2.1.1;NP-Alpha-2.2.2.1.1.3;NP-Alpha-2.2.2.1.1.3.3;NP-Alpha-2.2.2.1.1.3.3_OTU1;
KJ549561	NP;NP-Alpha;NP-Alpha-2;NP-Alpha-2.2;NP-Alpha-2.2.2;NP-Alpha-2.2.2.1;NP-Alpha-2.2.2.1.1;NP-Alpha-2.2.2.1.1.3;NP-Alpha-2.2.2.1.1.3.3;NP-Alpha-2.2.2.1.1.3.3_OTU1;
KF970632	NP;NP-Alpha;NP-Alpha-2;NP-Alpha-2.2;NP-Alpha-2.2.2;NP-Alpha-2.2.2.1;NP-Alpha-2.2.2.1.1;NP-Alpha-2.2.2.1.1.3;NP-Alpha-2.2.2.1.1.3.3;NP-Alpha-2.2.2.1.1.3.3_OTU1;
GQ250794	NP;NP-Alpha;NP-Alpha-2;NP-Alpha-2.2;NP-Alpha-2.2.2;NP-Alpha-2.2.2.1;NP-Alpha-2.2.2.1.1;NP-Alpha-2.2.2.1.1.3;NP-Alpha-2.2.2.1.1.3.3;NP-Alpha-2.2.2.1.1.3.3_OTU1;
KF970550	NP;NP-Alpha;NP-Alpha-2;NP-Alpha-2.2;NP-Alpha-2.2.2;NP-Alpha-2.2.2.1;NP-Alpha-2.2.2.1.1;NP-Alpha-2.2.2.1.1.3;NP-Alpha-2.2.2.1.1.3.3;NP-Alpha-2.2.2.1.1.3.3_OTU1;
JF272676	NP;NP-Alpha;NP-Alpha-2;NP-Alpha-2.2;NP-Alpha-2.2.2;NP-Alpha-2.2.2.1;NP-Alpha-2.2.2.1.1;NP-Alpha-2.2.2.1.1.3;NP-Alpha-2.2.2.1.1.3.3;NP-Alpha-2.2.2.1.1.3.3_OTU1;
AB592299	NP;NP-Alpha;NP-Alpha-2;NP-Alpha-2.2;NP-Alpha-2.2.2;NP-Alpha-2.2.2.1;NP-Alpha-2.2.2.1.1;NP-Alpha-2.2.2.1.1.3;NP-Alpha-2.2.2.1.1.3.3;NP-Alpha-2.2.2.1.1.3.3_OTU1;
AB592241	NP;NP-Alpha;NP-Alpha-2;NP-Alpha-2.2;NP-Alpha-2.2.2;NP-Alpha-2.2.2.1;NP-Alpha-2.2.2.1.1;NP-Alpha-2.2.2.1.1.3;NP-Alpha-2.2.2.1.1.3.3;NP-Alpha-2.2.2.1.1.3.3_OTU1;
AB592306	NP;NP-Alpha;NP-Alpha-2;NP-Alpha-2.2;NP-Alpha-2.2.2;NP-Alpha-2.2.2.1;NP-Alpha-2.2.2.1.1;NP-Alpha-2.2.2.1.1.3;NP-Alpha-2.2.2.1.1.3.3;NP-Alpha-2.2.2.1.1.3.3_OTU1;
GQ250758	NP;NP-Alpha;NP-Alpha-2;NP-Alpha-2.2;NP-Alpha-2.2.2;NP-Alpha-2.2.2.1;NP-Alpha-2.2.2.1.1;NP-Alpha-2.2.2.1.1.3;NP-Alpha-2.2.2.1.1.3.3;NP-Alpha-2.2.2.1.1.3.3_OTU1;
EU864296	NP;NP-Alpha;NP-Alpha-2;NP-Alpha-2.2;NP-Alpha-2.2.2;NP-Alpha-2.2.2.1;NP-Alpha-2.2.2.1.1;NP-Alpha-2.2.2.1.1.3;NP-Alpha-2.2.2.1.1.3.3;NP-Alpha-2.2.2.1.1.3.3_OTU1;
KF970638	NP;NP-Alpha;NP-Alpha-2;NP-Alpha-2.2;NP-Alpha-2.2.2;NP-Alpha-2.2.2.1;NP-Alpha-2.2.2.1.1;NP-Alpha-2.2.2.1.1.3;NP-Alpha-2.2.2.1.1.3.3;NP-Alpha-2.2.2.1.1.3.3_OTU1;
JF272689	NP;NP-Alpha;NP-Alpha-2;NP-Alpha-2.2;NP-Alpha-2.2.2;NP-Alpha-2.2.2.1;NP-Alpha-2.2.2.1.1;NP-Alpha-2.2.2.1.1.3;NP-Alpha-2.2.2.1.1.3.3;NP-Alpha-2.2.2.1.1.3.3_OTU1;
KF512362	NP;NP-Alpha;NP-Alpha-2;NP-Alpha-2.2;NP-Alpha-2.2.2;NP-Alpha-2.2.2.1;NP-Alpha-2.2.2.1.1;NP-Alpha-2.2.2.1.1.3;NP-Alpha-2.2.2.1.1.3.3;NP-Alpha-2.2.2.1.1.3.3_OTU1;
AB592317	NP;NP-Alpha;NP-Alpha-2;NP-Alpha-2.2;NP-Alpha-2.2.2;NP-Alpha-2.2.2.1;NP-Alpha-2.2.2.1.1;NP-Alpha-2.2.2.1.1.3;NP-Alpha-2.2.2.1.1.3.3;NP-Alpha-2.2.2.1.1.3.3_OTU1;
FJ615336	NP;NP-Alpha;NP-Alpha-2;NP-Alpha-2.2;NP-Alpha-2.2.2;NP-Alpha-2.2.2.1;NP-Alpha-2.2.2.1.1;NP-Alpha-2.2.2.1.1.3;NP-Alpha-2.2.2.1.1.3.3;NP-Alpha-2.2.2.1.1.3.3_OTU1;
KF970571	NP;NP-Alpha;NP-Alpha-2;NP-Alpha-2.2;NP-Alpha-2.2.2;NP-Alpha-2.2.2.1;NP-Alpha-2.2.2.1.1;NP-Alpha-2.2.2.1.1.3;NP-Alpha-2.2.2.1.1.3.3;NP-Alpha-2.2.2.1.1.3.3_OTU1;
KF970695	NP;NP-Alpha;NP-Alpha-2;NP-Alpha-2.2;NP-Alpha-2.2.2;NP-Alpha-2.2.2.1;NP-Alpha-2.2.2.1.1;NP-Alpha-2.2.2.1.1.3;NP-Alpha-2.2.2.1.1.3.3;NP-Alpha-2.2.2.1.1.3.3_OTU1;
DQ148762	NP;NP-Alpha;NP-Alpha-2;NP-Alpha-2.2;NP-Alpha-2.2.2;NP-Alpha-2.2.2.1;NP-Alpha-2.2.2.1.1;NP-Alpha-2.2.2.1.1.3;NP-Alpha-2.2.2.1.1.3.3;NP-Alpha-2.2.2.1.1.3.3_OTU1;
KJ509706	NP;NP-Alpha;NP-Alpha-2;NP-Alpha-2.2;NP-Alpha-2.2.2;NP-Alpha-2.2.2.1;NP-Alpha-2.2.2.1.1;NP-Alpha-2.2.2.1.1.3;NP-Alpha-2.2.2.1.1.3.3;NP-Alpha-2.2.2.1.1.3.3_OTU1;
KJ509708	NP;NP-Alpha;NP-Alpha-2;NP-Alpha-2.2;NP-Alpha-2.2.2;NP-Alpha-2.2.2.1;NP-Alpha-2.2.2.1.1;NP-Alpha-2.2.2.1.1.3;NP-Alpha-2.2.2.1.1.3.3;NP-Alpha-2.2.2.1.1.3.3_OTU1;
KF512358	NP;NP-Alpha;NP-Alpha-2;NP-Alpha-2.2;NP-Alpha-2.2.2;NP-Alpha-2.2.2.1;NP-Alpha-2.2.2.1.1;NP-Alpha-2.2.2.1.1.3;NP-Alpha-2.2.2.1.1.3.3;NP-Alpha-2.2.2.1.1.3.3_OTU1;
AB703995	NP;NP-Alpha;NP-Alpha-2;NP-Alpha-2.2;NP-Alpha-2.2.2;NP-Alpha-2.2.2.1;NP-Alpha-2.2.2.1.1;NP-Alpha-2.2.2.1.1.3;NP-Alpha-2.2.2.1.1.3.3;NP-Alpha-2.2.2.1.1.3.3_OTU1;
JF719194	NP;NP-Alpha;NP-Alpha-2;NP-Alpha-2.2;NP-Alpha-2.2.2;NP-Alpha-2.2.2.1;NP-Alpha-2.2.2.1.1;NP-Alpha-2.2.2.1.1.3;NP-Alpha-2.2.2.1.1.3.3;NP-Alpha-2.2.2.1.1.3.3_OTU1;
EU886166	NP;NP-Alpha;NP-Alpha-2;NP-Alpha-2.2;NP-Alpha-2.2.2;NP-Alpha-2.2.2.1;NP-Alpha-2.2.2.1.1;NP-Alpha-2.2.2.1.1.3;NP-Alpha-2.2.2.1.1.3.3;NP-Alpha-2.2.2.1.1.3.3_OTU1;
AB592321	NP;NP-Alpha;NP-Alpha-2;NP-Alpha-2.2;NP-Alpha-2.2.2;NP-Alpha-2.2.2.1;NP-Alpha-2.2.2.1.1;NP-Alpha-2.2.2.1.1.3;NP-Alpha-2.2.2.1.1.3.3;NP-Alpha-2.2.2.1.1.3.3_OTU1;
FJ615393	NP;NP-Alpha;NP-Alpha-2;NP-Alpha-2.2;NP-Alpha-2.2.2;NP-Alpha-2.2.2.1;NP-Alpha-2.2.2.1.1;NP-Alpha-2.2.2.1.1.3;NP-Alpha-2.2.2.1.1.3.3;NP-Alpha-2.2.2.1.1.3.3_OTU1;
AB592038	NP;NP-Alpha;NP-Alpha-2;NP-Alpha-2.2;NP-Alpha-2.2.2;NP-Alpha-2.2.2.1;NP-Alpha-2.2.2.1.1;NP-Alpha-2.2.2.1.1.3;NP-Alpha-2.2.2.1.1.3.3;NP-Alpha-2.2.2.1.1.3.3_OTU1;
FJ615392	NP;NP-Alpha;NP-Alpha-2;NP-Alpha-2.2;NP-Alpha-2.2.2;NP-Alpha-2.2.2.1;NP-Alpha-2.2.2.1.1;NP-Alpha-2.2.2.1.1.3;NP-Alpha-2.2.2.1.1.3.3;NP-Alpha-2.2.2.1.1.3.3_OTU1;
AB592168	NP;NP-Alpha;NP-Alpha-2;NP-Alpha-2.2;NP-Alpha-2.2.2;NP-Alpha-2.2.2.1;NP-Alpha-2.2.2.1.1;NP-Alpha-2.2.2.1.1.3;NP-Alpha-2.2.2.1.1.3.3;NP-Alpha-2.2.2.1.1.3.3_OTU1;
KF970568	NP;NP-Alpha;NP-Alpha-2;NP-Alpha-2.2;NP-Alpha-2.2.2;NP-Alpha-2.2.2.1;NP-Alpha-2.2.2.1.1;NP-Alpha-2.2.2.1.1.3;NP-Alpha-2.2.2.1.1.3.3;NP-Alpha-2.2.2.1.1.3.3_OTU1;
AB592296	NP;NP-Alpha;NP-Alpha-2;NP-Alpha-2.2;NP-Alpha-2.2.2;NP-Alpha-2.2.2.1;NP-Alpha-2.2.2.1.1;NP-Alpha-2.2.2.1.1.3;NP-Alpha-2.2.2.1.1.3.3;NP-Alpha-2.2.2.1.1.3.3_OTU1;
KJ509731	NP;NP-Alpha;NP-Alpha-2;NP-Alpha-2.2;NP-Alpha-2.2.2;NP-Alpha-2.2.2.1;NP-Alpha-2.2.2.1.1;NP-Alpha-2.2.2.1.1.3;NP-Alpha-2.2.2.1.1.3.3;NP-Alpha-2.2.2.1.1.3.3_OTU1;
HM369442	NP;NP-Alpha;NP-Alpha-2;NP-Alpha-2.2;NP-Alpha-2.2.2;NP-Alpha-2.2.2.1;NP-Alpha-2.2.2.1.1;NP-Alpha-2.2.2.1.1.3;NP-Alpha-2.2.2.1.1.3.3;NP-Alpha-2.2.2.1.1.3.3_OTU1;
KF970626	NP;NP-Alpha;NP-Alpha-2;NP-Alpha-2.2;NP-Alpha-2.2.2;NP-Alpha-2.2.2.1;NP-Alpha-2.2.2.1.1;NP-Alpha-2.2.2.1.1.3;NP-Alpha-2.2.2.1.1.3.3;NP-Alpha-2.2.2.1.1.3.3_OTU1;
KF512354	NP;NP-Alpha;NP-Alpha-2;NP-Alpha-2.2;NP-Alpha-2.2.2;NP-Alpha-2.2.2.1;NP-Alpha-2.2.2.1.1;NP-Alpha-2.2.2.1.1.3;NP-Alpha-2.2.2.1.1.3.3;NP-Alpha-2.2.2.1.1.3.3_OTU1;
EU886108	NP;NP-Alpha;NP-Alpha-2;NP-Alpha-2.2;NP-Alpha-2.2.2;NP-Alpha-2.2.2.1;NP-Alpha-2.2.2.1.1;NP-Alpha-2.2.2.1.1.3;NP-Alpha-2.2.2.1.1.3.3;NP-Alpha-2.2.2.1.1.3.3_OTU1;
GU360767	NP;NP-Alpha;NP-Alpha-2;NP-Alpha-2.2;NP-Alpha-2.2.2;NP-Alpha-2.2.2.1;NP-Alpha-2.2.2.1.1;NP-Alpha-2.2.2.1.1.3;NP-Alpha-2.2.2.1.1.3.3;NP-Alpha-2.2.2.1.1.3.3_OTU2;
JQ396294	NP;NP-Alpha;NP-Alpha-2;NP-Alpha-2.2;NP-Alpha-2.2.2;NP-Alpha-2.2.2.1;NP-Alpha-2.2.2.1.1;NP-Alpha-2.2.2.1.1.3;NP-Alpha-2.2.2.1.1.3.3;NP-Alpha-2.2.2.1.1.3.3_OTU3;
DQ148746	NP;NP-Alpha;NP-Alpha-2;NP-Alpha-2.2;NP-Alpha-2.2.2;NP-Alpha-2.2.2.1;NP-Alpha-2.2.2.1.1;NP-Alpha-2.2.2.1.1.3;NP-Alpha-2.2.2.1.1.3.3;NP-Alpha-2.2.2.1.1.3.3_OTU4;
KC349222	NP;NP-Alpha;NP-Alpha-2;NP-Alpha-2.2;NP-Alpha-2.2.2;NP-Alpha-2.2.2.1;NP-Alpha-2.2.2.1.1;NP-Alpha-2.2.2.1.1.3;NP-Alpha-2.2.2.1.1.3.3;NP-Alpha-2.2.2.1.1.3.3_OTU4;
GU181704	NP;NP-Alpha;NP-Alpha-2;NP-Alpha-2.2;NP-Alpha-2.2.2;NP-Alpha-2.2.2.1;NP-Alpha-2.2.2.1.1;NP-Alpha-2.2.2.1.1.3;NP-Alpha-2.2.2.1.1.3.3;NP-Alpha-2.2.2.1.1.3.3_OTU4;
GU181773	NP;NP-Alpha;NP-Alpha-2;NP-Alpha-2.2;NP-Alpha-2.2.2;NP-Alpha-2.2.2.1;NP-Alpha-2.2.2.1.1;NP-Alpha-2.2.2.1.1.3;NP-Alpha-2.2.2.1.1.3.3;NP-Alpha-2.2.2.1.1.3.3_OTU4;
GU363968	NP;NP-Alpha;NP-Alpha-2;NP-Alpha-2.2;NP-Alpha-2.2.2;NP-Alpha-2.2.2.1;NP-Alpha-2.2.2.1.1;NP-Alpha-2.2.2.1.1.3;NP-Alpha-2.2.2.1.1.3.3;NP-Alpha-2.2.2.1.1.3.3_OTU4;
GQ500271	NP;NP-Alpha;NP-Alpha-2;NP-Alpha-2.2;NP-Alpha-2.2.2;NP-Alpha-2.2.2.1;NP-Alpha-2.2.2.1.1;NP-Alpha-2.2.2.1.1.3;NP-Alpha-2.2.2.1.1.3.3;NP-Alpha-2.2.2.1.1.3.3_OTU4;
GU364071	NP;NP-Alpha;NP-Alpha-2;NP-Alpha-2.2;NP-Alpha-2.2.2;NP-Alpha-2.2.2.1;NP-Alpha-2.2.2.1.1;NP-Alpha-2.2.2.1.1.3;NP-Alpha-2.2.2.1.1.3.3;NP-Alpha-2.2.2.1.1.3.3_OTU4;
DQ148765	NP;NP-Alpha;NP-Alpha-2;NP-Alpha-2.2;NP-Alpha-2.2.2;NP-Alpha-2.2.2.1;NP-Alpha-2.2.2.1.1;NP-Alpha-2.2.2.1.1.3;NP-Alpha-2.2.2.1.1.3.3;NP-Alpha-2.2.2.1.1.3.3_OTU4;
EU886167	NP;NP-Alpha;NP-Alpha-2;NP-Alpha-2.2;NP-Alpha-2.2.2;NP-Alpha-2.2.2.1;NP-Alpha-2.2.2.1.1;NP-Alpha-2.2.2.1.1.3;NP-Alpha-2.2.2.1.1.3.3;NP-Alpha-2.2.2.1.1.3.3_OTU4;
GQ250761	NP;NP-Alpha;NP-Alpha-2;NP-Alpha-2.2;NP-Alpha-2.2.2;NP-Alpha-2.2.2.1;NP-Alpha-2.2.2.1.1;NP-Alpha-2.2.2.1.1.3;NP-Alpha-2.2.2.1.1.3.3;NP-Alpha-2.2.2.1.1.3.3_OTU4;
EU886002	NP;NP-Alpha;NP-Alpha-2;NP-Alpha-2.2;NP-Alpha-2.2.2;NP-Alpha-2.2.2.1;NP-Alpha-2.2.2.1.1;NP-Alpha-2.2.2.1.1.3;NP-Alpha-2.2.2.1.1.3.3;NP-Alpha-2.2.2.1.1.3.3_OTU4;
GQ500439	NP;NP-Alpha;NP-Alpha-2;NP-Alpha-2.2;NP-Alpha-2.2.2;NP-Alpha-2.2.2.1;NP-Alpha-2.2.2.1.1;NP-Alpha-2.2.2.1.1.3;NP-Alpha-2.2.2.1.1.3.3;NP-Alpha-2.2.2.1.1.3.3_OTU4;
KC857525	NP;NP-Alpha;NP-Alpha-2;NP-Alpha-2.2;NP-Alpha-2.2.2;NP-Alpha-2.2.2.1;NP-Alpha-2.2.2.1.1;NP-Alpha-2.2.2.1.1.3;NP-Alpha-2.2.2.1.1.3.3;NP-Alpha-2.2.2.1.1.3.3_OTU4;
FJ615318	NP;NP-Alpha;NP-Alpha-2;NP-Alpha-2.2;NP-Alpha-2.2.2;NP-Alpha-2.2.2.1;NP-Alpha-2.2.2.1.1;NP-Alpha-2.2.2.1.1.3;NP-Alpha-2.2.2.1.1.3.3;NP-Alpha-2.2.2.1.1.3.3_OTU4;
GU360749	NP;NP-Alpha;NP-Alpha-2;NP-Alpha-2.2;NP-Alpha-2.2.2;NP-Alpha-2.2.2.1;NP-Alpha-2.2.2.1.1;NP-Alpha-2.2.2.1.1.3;NP-Alpha-2.2.2.1.1.3.3;NP-Alpha-2.2.2.1.1.3.3_OTU4;
GQ500518	NP;NP-Alpha;NP-Alpha-2;NP-Alpha-2.2;NP-Alpha-2.2.2;NP-Alpha-2.2.2.1;NP-Alpha-2.2.2.1.1;NP-Alpha-2.2.2.1.1.3;NP-Alpha-2.2.2.1.1.3.3;NP-Alpha-2.2.2.1.1.3.3_OTU4;
KC349259	NP;NP-Alpha;NP-Alpha-2;NP-Alpha-2.2;NP-Alpha-2.2.2;NP-Alpha-2.2.2.1;NP-Alpha-2.2.2.1.1;NP-Alpha-2.2.2.1.1.3;NP-Alpha-2.2.2.1.1.3.3;NP-Alpha-2.2.2.1.1.3.3_OTU4;
GU181701	NP;NP-Alpha;NP-Alpha-2;NP-Alpha-2.2;NP-Alpha-2.2.2;NP-Alpha-2.2.2.1;NP-Alpha-2.2.2.1.1;NP-Alpha-2.2.2.1.1.3;NP-Alpha-2.2.2.1.1.3.3;NP-Alpha-2.2.2.1.1.3.3_OTU4;
FJ615319	NP;NP-Alpha;NP-Alpha-2;NP-Alpha-2.2;NP-Alpha-2.2.2;NP-Alpha-2.2.2.1;NP-Alpha-2.2.2.1.1;NP-Alpha-2.2.2.1.1.3;NP-Alpha-2.2.2.1.1.3.3;NP-Alpha-2.2.2.1.1.3.3_OTU4;
GU360905	NP;NP-Alpha;NP-Alpha-2;NP-Alpha-2.2;NP-Alpha-2.2.2;NP-Alpha-2.2.2.1;NP-Alpha-2.2.2.1.1;NP-Alpha-2.2.2.1.1.3;NP-Alpha-2.2.2.1.1.3.3;NP-Alpha-2.2.2.1.1.3.3_OTU4;
KC349311	NP;NP-Alpha;NP-Alpha-2;NP-Alpha-2.2;NP-Alpha-2.2.2;NP-Alpha-2.2.2.1;NP-Alpha-2.2.2.1.1;NP-Alpha-2.2.2.1.1.3;NP-Alpha-2.2.2.1.1.3.3;NP-Alpha-2.2.2.1.1.3.3_OTU4;
KC349263	NP;NP-Alpha;NP-Alpha-2;NP-Alpha-2.2;NP-Alpha-2.2.2;NP-Alpha-2.2.2.1;NP-Alpha-2.2.2.1.1;NP-Alpha-2.2.2.1.1.3;NP-Alpha-2.2.2.1.1.3.3;NP-Alpha-2.2.2.1.1.3.3_OTU4;
AB703984	NP;NP-Alpha;NP-Alpha-2;NP-Alpha-2.2;NP-Alpha-2.2.2;NP-Alpha-2.2.2.1;NP-Alpha-2.2.2.1.1;NP-Alpha-2.2.2.1.1.3;NP-Alpha-2.2.2.1.1.3.3;NP-Alpha-2.2.2.1.1.3.3_OTU4;
FJ615377	NP;NP-Alpha;NP-Alpha-2;NP-Alpha-2.2;NP-Alpha-2.2.2;NP-Alpha-2.2.2.1;NP-Alpha-2.2.2.1.1;NP-Alpha-2.2.2.1.1.3;NP-Alpha-2.2.2.1.1.3.3;NP-Alpha-2.2.2.1.1.3.3_OTU4;
GU364070	NP;NP-Alpha;NP-Alpha-2;NP-Alpha-2.2;NP-Alpha-2.2.2;NP-Alpha-2.2.2.1;NP-Alpha-2.2.2.1.1;NP-Alpha-2.2.2.1.1.3;NP-Alpha-2.2.2.1.1.3.3;NP-Alpha-2.2.2.1.1.3.3_OTU4;
GU364053	NP;NP-Alpha;NP-Alpha-2;NP-Alpha-2.2;NP-Alpha-2.2.2;NP-Alpha-2.2.2.1;NP-Alpha-2.2.2.1.1;NP-Alpha-2.2.2.1.1.3;NP-Alpha-2.2.2.1.1.3.3;NP-Alpha-2.2.2.1.1.3.3_OTU4;
KC349267	NP;NP-Alpha;NP-Alpha-2;NP-Alpha-2.2;NP-Alpha-2.2.2;NP-Alpha-2.2.2.1;NP-Alpha-2.2.2.1.1;NP-Alpha-2.2.2.1.1.3;NP-Alpha-2.2.2.1.1.3.3;NP-Alpha-2.2.2.1.1.3.3_OTU4;
DQ148755	NP;NP-Alpha;NP-Alpha-2;NP-Alpha-2.2;NP-Alpha-2.2.2;NP-Alpha-2.2.2.1;NP-Alpha-2.2.2.1.1;NP-Alpha-2.2.2.1.1.3;NP-Alpha-2.2.2.1.1.3.3;NP-Alpha-2.2.2.1.1.3.3_OTU4;
GU360760	NP;NP-Alpha;NP-Alpha-2;NP-Alpha-2.2;NP-Alpha-2.2.2;NP-Alpha-2.2.2.1;NP-Alpha-2.2.2.1.1;NP-Alpha-2.2.2.1.1.3;NP-Alpha-2.2.2.1.1.3.3;NP-Alpha-2.2.2.1.1.3.3_OTU4;
KC596405	NP;NP-Alpha;NP-Alpha-2;NP-Alpha-2.2;NP-Alpha-2.2.2;NP-Alpha-2.2.2.1;NP-Alpha-2.2.2.1.1;NP-Alpha-2.2.2.1.1.3;NP-Alpha-2.2.2.1.1.3.3;NP-Alpha-2.2.2.1.1.3.3_OTU5;
GU364124	NP;NP-Alpha;NP-Alpha-2;NP-Alpha-2.2;NP-Alpha-2.2.2;NP-Alpha-2.2.2.1;NP-Alpha-2.2.2.1.1;NP-Alpha-2.2.2.1.1.3;NP-Alpha-2.2.2.1.1.3.3;NP-Alpha-2.2.2.1.1.3.3_OTU5;
AB592040	NP;NP-Alpha;NP-Alpha-2;NP-Alpha-2.2;NP-Alpha-2.2.2;NP-Alpha-2.2.2.1;NP-Alpha-2.2.2.1.2;NP-Alpha-2.2.2.1.2_OTU1;
AB703989	NP;NP-Alpha;NP-Alpha-2;NP-Alpha-2.2;NP-Alpha-2.2.2;NP-Alpha-2.2.2.1;NP-Alpha-2.2.2.1.2;NP-Alpha-2.2.2.1.2_OTU2;
AB703990	NP;NP-Alpha;NP-Alpha-2;NP-Alpha-2.2;NP-Alpha-2.2.2;NP-Alpha-2.2.2.1;NP-Alpha-2.2.2.1.2;NP-Alpha-2.2.2.1.2_OTU3;
JF719153	NP;NP-Alpha;NP-Alpha-2;NP-Alpha-2.2;NP-Alpha-2.2.2;NP-Alpha-2.2.2.1;NP-Alpha-2.2.2.1.2;NP-Alpha-2.2.2.1.2_OTU4;
GU181551	NP;NP-Alpha;NP-Alpha-2;NP-Alpha-2.2;NP-Alpha-2.2.2;NP-Alpha-2.2.2.1;NP-Alpha-2.2.2.1.2;NP-Alpha-2.2.2.1.2_OTU4;
JF719167	NP;NP-Alpha;NP-Alpha-2;NP-Alpha-2.2;NP-Alpha-2.2.2;NP-Alpha-2.2.2.1;NP-Alpha-2.2.2.1.2;NP-Alpha-2.2.2.1.2_OTU4;
EU810214	NP;NP-Alpha;NP-Alpha-2;NP-Alpha-2.2;NP-Alpha-2.2.2;NP-Alpha-2.2.2.1;NP-Alpha-2.2.2.1.2;NP-Alpha-2.2.2.1.2_OTU4;
EU810220	NP;NP-Alpha;NP-Alpha-2;NP-Alpha-2.2;NP-Alpha-2.2.2;NP-Alpha-2.2.2.1;NP-Alpha-2.2.2.1.2;NP-Alpha-2.2.2.1.2_OTU5;
AB451503	NP;NP-Alpha;NP-Alpha-2;NP-Alpha-2.2;NP-Alpha-2.2.2;NP-Alpha-2.2.2.1;NP-Alpha-2.2.2.1.2;NP-Alpha-2.2.2.1.2_OTU5;
AB703997	NP;NP-Alpha;NP-Alpha-2;NP-Alpha-2.2;NP-Alpha-2.2.2;NP-Alpha-2.2.2.1;NP-Alpha-2.2.2.1.2;NP-Alpha-2.2.2.1.2_OTU5;
EU016635	NP;NP-Alpha;NP-Alpha-2;NP-Alpha-2.2;NP-Alpha-2.2.2;NP-Alpha-2.2.2.1;NP-Alpha-2.2.2.1.2;NP-Alpha-2.2.2.1.2_OTU5;
KF970631	NP;NP-Alpha;NP-Alpha-2;NP-Alpha-2.2;NP-Alpha-2.2.2;NP-Alpha-2.2.2.1;NP-Alpha-2.2.2.1.2;NP-Alpha-2.2.2.1.2_OTU5;
KJ549572	NP;NP-Alpha;NP-Alpha-2;NP-Alpha-2.2;NP-Alpha-2.2.2;NP-Alpha-2.2.2.1;NP-Alpha-2.2.2.1.2;NP-Alpha-2.2.2.1.2_OTU5;
EU810226	NP;NP-Alpha;NP-Alpha-2;NP-Alpha-2.2;NP-Alpha-2.2.2;NP-Alpha-2.2.2.1;NP-Alpha-2.2.2.1.2;NP-Alpha-2.2.2.1.2_OTU5;
KJ549554	NP;NP-Alpha;NP-Alpha-2;NP-Alpha-2.2;NP-Alpha-2.2.2;NP-Alpha-2.2.2.1;NP-Alpha-2.2.2.1.2;NP-Alpha-2.2.2.1.2_OTU5;
GQ250766	NP;NP-Alpha;NP-Alpha-2;NP-Alpha-2.2;NP-Alpha-2.2.2;NP-Alpha-2.2.2.1;NP-Alpha-2.2.2.1.2;NP-Alpha-2.2.2.1.2_OTU5;
EU886088	NP;NP-Alpha;NP-Alpha-2;NP-Alpha-2.2;NP-Alpha-2.2.2;NP-Alpha-2.2.2.1;NP-Alpha-2.2.2.1.2;NP-Alpha-2.2.2.1.2_OTU6;
GQ500237	NP;NP-Alpha;NP-Alpha-2;NP-Alpha-2.2;NP-Alpha-2.2.2;NP-Alpha-2.2.2.1;NP-Alpha-2.2.2.1.2;NP-Alpha-2.2.2.1.2_OTU7;
FJ615338	NP;NP-Alpha;NP-Alpha-2;NP-Alpha-2.2;NP-Alpha-2.2.2;NP-Alpha-2.2.2.1;NP-Alpha-2.2.2.1.2;NP-Alpha-2.2.2.1.2_OTU7;
KC349288	NP;NP-Alpha;NP-Alpha-2;NP-Alpha-2.2;NP-Alpha-2.2.2;NP-Alpha-2.2.2.1;NP-Alpha-2.2.2.1.2;NP-Alpha-2.2.2.1.2_OTU7;
KF901191	NP;NP-Alpha;NP-Alpha-2;NP-Alpha-2.2;NP-Alpha-2.2.2;NP-Alpha-2.2.2.1;NP-Alpha-2.2.2.1.2;NP-Alpha-2.2.2.1.2_OTU8;
KC349252	NP;NP-Alpha;NP-Alpha-2;NP-Alpha-2.2;NP-Alpha-2.2.2;NP-Alpha-2.2.2.1;NP-Alpha-2.2.2.1.2;NP-Alpha-2.2.2.1.2_OTU8;
JF719146	NP;NP-Alpha;NP-Alpha-2;NP-Alpha-2.2;NP-Alpha-2.2.2;NP-Alpha-2.2.2.1;NP-Alpha-2.2.2.1.2;NP-Alpha-2.2.2.1.2_OTU8;
KC349266	NP;NP-Alpha;NP-Alpha-2;NP-Alpha-2.2;NP-Alpha-2.2.2;NP-Alpha-2.2.2.1;NP-Alpha-2.2.2.1.2;NP-Alpha-2.2.2.1.2_OTU8;
GQ250757	NP;NP-Alpha;NP-Alpha-2;NP-Alpha-2.2;NP-Alpha-2.2.2;NP-Alpha-2.2.2.1;NP-Alpha-2.2.2.1.2;NP-Alpha-2.2.2.1.2_OTU8;
JF719141	NP;NP-Alpha;NP-Alpha-2;NP-Alpha-2.2;NP-Alpha-2.2.2;NP-Alpha-2.2.2.1;NP-Alpha-2.2.2.1.2;NP-Alpha-2.2.2.1.2_OTU8;
JN662455	NP;NP-Alpha;NP-Alpha-2;NP-Alpha-2.2;NP-Alpha-2.2.2;NP-Alpha-2.2.2.1;NP-Alpha-2.2.2.1.2;NP-Alpha-2.2.2.1.2_OTU9;
JF719198	NP;NP-Alpha;NP-Alpha-2;NP-Alpha-2.2;NP-Alpha-2.2.2;NP-Alpha-2.2.2.1;NP-Alpha-2.2.2.1.2;NP-Alpha-2.2.2.1.2_OTU9;
KF970636	NP;NP-Alpha;NP-Alpha-2;NP-Alpha-2.2;NP-Alpha-2.2.2;NP-Alpha-2.2.2.1;NP-Alpha-2.2.2.1.2;NP-Alpha-2.2.2.1.2_OTU9;
EU810217	NP;NP-Alpha;NP-Alpha-2;NP-Alpha-2.2;NP-Alpha-2.2.2;NP-Alpha-2.2.2.1;NP-Alpha-2.2.2.1.2;NP-Alpha-2.2.2.1.2_OTU9;
JF719185	NP;NP-Alpha;NP-Alpha-2;NP-Alpha-2.2;NP-Alpha-2.2.2;NP-Alpha-2.2.2.1;NP-Alpha-2.2.2.1.2;NP-Alpha-2.2.2.1.2_OTU9;
FJ615376	NP;NP-Alpha;NP-Alpha-2;NP-Alpha-2.2;NP-Alpha-2.2.2;NP-Alpha-2.2.2.1;NP-Alpha-2.2.2.1.2;NP-Alpha-2.2.2.1.2.1;NP-Alpha-2.2.2.1.2.1_OTU1;
FJ615379	NP;NP-Alpha;NP-Alpha-2;NP-Alpha-2.2;NP-Alpha-2.2.2;NP-Alpha-2.2.2.1;NP-Alpha-2.2.2.1.2;NP-Alpha-2.2.2.1.2.1;NP-Alpha-2.2.2.1.2.1_OTU2;
GU360751	NP;NP-Alpha;NP-Alpha-2;NP-Alpha-2.2;NP-Alpha-2.2.2;NP-Alpha-2.2.2.1;NP-Alpha-2.2.2.1.2;NP-Alpha-2.2.2.1.2.1;NP-Alpha-2.2.2.1.2.1_OTU2;
AB591998	NP;NP-Alpha;NP-Alpha-2;NP-Alpha-2.2;NP-Alpha-2.2.2;NP-Alpha-2.2.2.1;NP-Alpha-2.2.2.1.2;NP-Alpha-2.2.2.1.2.1;NP-Alpha-2.2.2.1.2.1_OTU2;
JN375915	NP;NP-Alpha;NP-Alpha-2;NP-Alpha-2.2;NP-Alpha-2.2.2;NP-Alpha-2.2.2.1;NP-Alpha-2.2.2.1.2;NP-Alpha-2.2.2.1.2.1;NP-Alpha-2.2.2.1.2.1_OTU3;
KJ549584	NP;NP-Alpha;NP-Alpha-2;NP-Alpha-2.2;NP-Alpha-2.2.2;NP-Alpha-2.2.2.1;NP-Alpha-2.2.2.1.2;NP-Alpha-2.2.2.1.2.1;NP-Alpha-2.2.2.1.2.1_OTU4;
FJ799226	NP;NP-Alpha;NP-Alpha-2;NP-Alpha-2.2;NP-Alpha-2.2.2;NP-Alpha-2.2.2.1;NP-Alpha-2.2.2.1.2;NP-Alpha-2.2.2.1.2.1;NP-Alpha-2.2.2.1.2.1_OTU5;
GU181692	NP;NP-Alpha;NP-Alpha-2;NP-Alpha-2.2;NP-Alpha-2.2.2;NP-Alpha-2.2.2.1;NP-Alpha-2.2.2.1.2;NP-Alpha-2.2.2.1.2.1;NP-Alpha-2.2.2.1.2.1_OTU6;
GU181549	NP;NP-Alpha;NP-Alpha-2;NP-Alpha-2.2;NP-Alpha-2.2.2;NP-Alpha-2.2.2.1;NP-Alpha-2.2.2.1.2;NP-Alpha-2.2.2.1.2.1;NP-Alpha-2.2.2.1.2.1_OTU6;
AB592209	NP;NP-Alpha;NP-Alpha-2;NP-Alpha-2.2;NP-Alpha-2.2.2;NP-Alpha-2.2.2.1;NP-Alpha-2.2.2.1.2;NP-Alpha-2.2.2.1.2.1;NP-Alpha-2.2.2.1.2.1_OTU6;
ARWQ000001	NP;NP-Alpha;NP-Alpha-2;NP-Alpha-2.2;NP-Alpha-2.2.2;NP-Alpha-2.2.2.1;NP-Alpha-2.2.2.1.2;NP-Alpha-2.2.2.1.2.1;NP-Alpha-2.2.2.1.2.1_OTU6;
KC349160	NP;NP-Alpha;NP-Alpha-2;NP-Alpha-2.2;NP-Alpha-2.2.2;NP-Alpha-2.2.2.1;NP-Alpha-2.2.2.1.2;NP-Alpha-2.2.2.1.2.1;NP-Alpha-2.2.2.1.2.1_OTU6;
GU181542	NP;NP-Alpha;NP-Alpha-2;NP-Alpha-2.2;NP-Alpha-2.2.2;NP-Alpha-2.2.2.1;NP-Alpha-2.2.2.1.2;NP-Alpha-2.2.2.1.2.1;NP-Alpha-2.2.2.1.2.1_OTU6;
AB592260	NP;NP-Alpha;NP-Alpha-2;NP-Alpha-2.2;NP-Alpha-2.2.2;NP-Alpha-2.2.2.1;NP-Alpha-2.2.2.1.2;NP-Alpha-2.2.2.1.2.1;NP-Alpha-2.2.2.1.2.1_OTU6;
JF272636	NP;NP-Alpha;NP-Alpha-2;NP-Alpha-2.2;NP-Alpha-2.2.2;NP-Alpha-2.2.2.1;NP-Alpha-2.2.2.1.2;NP-Alpha-2.2.2.1.2.1;NP-Alpha-2.2.2.1.2.1_OTU6;
EU049842	NP;NP-Alpha;NP-Alpha-2;NP-Alpha-2.2;NP-Alpha-2.2.2;NP-Alpha-2.2.2.1;NP-Alpha-2.2.2.1.2;NP-Alpha-2.2.2.1.2.1;NP-Alpha-2.2.2.1.2.1_OTU6;
EU864289	NP;NP-Alpha;NP-Alpha-2;NP-Alpha-2.2;NP-Alpha-2.2.2;NP-Alpha-2.2.2.1;NP-Alpha-2.2.2.1.2;NP-Alpha-2.2.2.1.2.1;NP-Alpha-2.2.2.1.2.1_OTU6;
JF796153	NP;NP-Alpha;NP-Alpha-2;NP-Alpha-2.2;NP-Alpha-2.2.2;NP-Alpha-2.2.2.1;NP-Alpha-2.2.2.1.2;NP-Alpha-2.2.2.1.2.1;NP-Alpha-2.2.2.1.2.1_OTU6;
GU360855	NP;NP-Alpha;NP-Alpha-2;NP-Alpha-2.2;NP-Alpha-2.2.2;NP-Alpha-2.2.2.1;NP-Alpha-2.2.2.1.2;NP-Alpha-2.2.2.1.2.1;NP-Alpha-2.2.2.1.2.1_OTU6;
AB591990	NP;NP-Alpha;NP-Alpha-2;NP-Alpha-2.2;NP-Alpha-2.2.2;NP-Alpha-2.2.2.1;NP-Alpha-2.2.2.1.2;NP-Alpha-2.2.2.1.2.1;NP-Alpha-2.2.2.1.2.1_OTU6;
FJ615374	NP;NP-Alpha;NP-Alpha-2;NP-Alpha-2.2;NP-Alpha-2.2.2;NP-Alpha-2.2.2.1;NP-Alpha-2.2.2.1.2;NP-Alpha-2.2.2.1.2.1;NP-Alpha-2.2.2.1.2.1_OTU6;
EU340539	NP;NP-Alpha;NP-Alpha-2;NP-Alpha-2.2;NP-Alpha-2.2.2;NP-Alpha-2.2.2.1;NP-Alpha-2.2.2.1.2;NP-Alpha-2.2.2.1.2.1;NP-Alpha-2.2.2.1.2.1_OTU6;
DQ148747	NP;NP-Alpha;NP-Alpha-2;NP-Alpha-2.2;NP-Alpha-2.2.2;NP-Alpha-2.2.2.1;NP-Alpha-2.2.2.1.2;NP-Alpha-2.2.2.1.2.1;NP-Alpha-2.2.2.1.2.1_OTU6;
GU453905	NP;NP-Alpha;NP-Alpha-2;NP-Alpha-2.2;NP-Alpha-2.2.2;NP-Alpha-2.2.2.1;NP-Alpha-2.2.2.1.2;NP-Alpha-2.2.2.1.2.1;NP-Alpha-2.2.2.1.2.1_OTU6;
IMG3472524	NP;NP-Alpha;NP-Alpha-2;NP-Alpha-2.2;NP-Alpha-2.2.2;NP-Alpha-2.2.2.1;NP-Alpha-2.2.2.1.2;NP-Alpha-2.2.2.1.2.1;NP-Alpha-2.2.2.1.2.1_OTU6;
FJ799234	NP;NP-Alpha;NP-Alpha-2;NP-Alpha-2.2;NP-Alpha-2.2.2;NP-Alpha-2.2.2.1;NP-Alpha-2.2.2.1.2;NP-Alpha-2.2.2.1.2.1;NP-Alpha-2.2.2.1.2.1_OTU6;
IMG3477056	NP;NP-Alpha;NP-Alpha-2;NP-Alpha-2.2;NP-Alpha-2.2.2;NP-Alpha-2.2.2.1;NP-Alpha-2.2.2.1.2;NP-Alpha-2.2.2.1.2.1;NP-Alpha-2.2.2.1.2.1_OTU6;
KC349292	NP;NP-Alpha;NP-Alpha-2;NP-Alpha-2.2;NP-Alpha-2.2.2;NP-Alpha-2.2.2.1;NP-Alpha-2.2.2.1.2;NP-Alpha-2.2.2.1.2.1;NP-Alpha-2.2.2.1.2.1_OTU6;
AB592213	NP;NP-Alpha;NP-Alpha-2;NP-Alpha-2.2;NP-Alpha-2.2.2;NP-Alpha-2.2.2.1;NP-Alpha-2.2.2.1.2;NP-Alpha-2.2.2.1.2.1;NP-Alpha-2.2.2.1.2.1_OTU6;
EU886163	NP;NP-Alpha;NP-Alpha-2;NP-Alpha-2.2;NP-Alpha-2.2.2;NP-Alpha-2.2.2.1;NP-Alpha-2.2.2.1.2;NP-Alpha-2.2.2.1.2.1;NP-Alpha-2.2.2.1.2.1_OTU6;
IMG7291947	NP;NP-Alpha;NP-Alpha-2;NP-Alpha-2.2;NP-Alpha-2.2.2;NP-Alpha-2.2.2.1;NP-Alpha-2.2.2.1.2;NP-Alpha-2.2.2.1.2.1;NP-Alpha-2.2.2.1.2.1_OTU6;
KC349258	NP;NP-Alpha;NP-Alpha-2;NP-Alpha-2.2;NP-Alpha-2.2.2;NP-Alpha-2.2.2.1;NP-Alpha-2.2.2.1.2;NP-Alpha-2.2.2.1.2.1;NP-Alpha-2.2.2.1.2.1_OTU6;
GU181561	NP;NP-Alpha;NP-Alpha-2;NP-Alpha-2.2;NP-Alpha-2.2.2;NP-Alpha-2.2.2.1;NP-Alpha-2.2.2.1.2;NP-Alpha-2.2.2.1.2.1;NP-Alpha-2.2.2.1.2.1_OTU6;
EF414242	NP;NP-Alpha;NP-Alpha-2;NP-Alpha-2.2;NP-Alpha-2.2.2;NP-Alpha-2.2.2.1;NP-Alpha-2.2.2.1.2;NP-Alpha-2.2.2.1.2.1;NP-Alpha-2.2.2.1.2.1_OTU6;
GU181695	NP;NP-Alpha;NP-Alpha-2;NP-Alpha-2.2;NP-Alpha-2.2.2;NP-Alpha-2.2.2.1;NP-Alpha-2.2.2.1.2;NP-Alpha-2.2.2.1.2.1;NP-Alpha-2.2.2.1.2.1_OTU6;
EU239049	NP;NP-Alpha;NP-Alpha-2;NP-Alpha-2.2;NP-Alpha-2.2.2;NP-Alpha-2.2.2.1;NP-Alpha-2.2.2.1.2;NP-Alpha-2.2.2.1.2.1;NP-Alpha-2.2.2.1.2.1_OTU6;
GU453875	NP;NP-Alpha;NP-Alpha-2;NP-Alpha-2.2;NP-Alpha-2.2.2;NP-Alpha-2.2.2.1;NP-Alpha-2.2.2.1.2;NP-Alpha-2.2.2.1.2.1;NP-Alpha-2.2.2.1.2.1_OTU6;
JF719137	NP;NP-Alpha;NP-Alpha-2;NP-Alpha-2.2;NP-Alpha-2.2.2;NP-Alpha-2.2.2.1;NP-Alpha-2.2.2.1.2;NP-Alpha-2.2.2.1.2.1;NP-Alpha-2.2.2.1.2.1_OTU6;
GQ500222	NP;NP-Alpha;NP-Alpha-2;NP-Alpha-2.2;NP-Alpha-2.2.2;NP-Alpha-2.2.2.1;NP-Alpha-2.2.2.1.2;NP-Alpha-2.2.2.1.2.1;NP-Alpha-2.2.2.1.2.1_OTU6;
AB592271	NP;NP-Alpha;NP-Alpha-2;NP-Alpha-2.2;NP-Alpha-2.2.2;NP-Alpha-2.2.2.1;NP-Alpha-2.2.2.1.2;NP-Alpha-2.2.2.1.2.1;NP-Alpha-2.2.2.1.2.1_OTU6;
GQ250733	NP;NP-Alpha;NP-Alpha-2;NP-Alpha-2.2;NP-Alpha-2.2.2;NP-Alpha-2.2.2.1;NP-Alpha-2.2.2.1.2;NP-Alpha-2.2.2.1.2.1;NP-Alpha-2.2.2.1.2.1_OTU6;
EF106937	NP;NP-Alpha;NP-Alpha-2;NP-Alpha-2.2;NP-Alpha-2.2.2;NP-Alpha-2.2.2.1;NP-Alpha-2.2.2.1.2;NP-Alpha-2.2.2.1.2.1;NP-Alpha-2.2.2.1.2.1_OTU6;
AB591977	NP;NP-Alpha;NP-Alpha-2;NP-Alpha-2.2;NP-Alpha-2.2.2;NP-Alpha-2.2.2.1;NP-Alpha-2.2.2.1.2;NP-Alpha-2.2.2.1.2.1;NP-Alpha-2.2.2.1.2.1_OTU6;
AB592230	NP;NP-Alpha;NP-Alpha-2;NP-Alpha-2.2;NP-Alpha-2.2.2;NP-Alpha-2.2.2.1;NP-Alpha-2.2.2.1.2;NP-Alpha-2.2.2.1.2.1;NP-Alpha-2.2.2.1.2.1_OTU6;
GU181545	NP;NP-Alpha;NP-Alpha-2;NP-Alpha-2.2;NP-Alpha-2.2.2;NP-Alpha-2.2.2.1;NP-Alpha-2.2.2.1.2;NP-Alpha-2.2.2.1.2.1;NP-Alpha-2.2.2.1.2.1_OTU6;
AB592307	NP;NP-Alpha;NP-Alpha-2;NP-Alpha-2.2;NP-Alpha-2.2.2;NP-Alpha-2.2.2.1;NP-Alpha-2.2.2.1.2;NP-Alpha-2.2.2.1.2.1;NP-Alpha-2.2.2.1.2.1_OTU6;
AB591992	NP;NP-Alpha;NP-Alpha-2;NP-Alpha-2.2;NP-Alpha-2.2.2;NP-Alpha-2.2.2.1;NP-Alpha-2.2.2.1.2;NP-Alpha-2.2.2.1.2.1;NP-Alpha-2.2.2.1.2.1_OTU6;
GQ250769	NP;NP-Alpha;NP-Alpha-2;NP-Alpha-2.2;NP-Alpha-2.2.2;NP-Alpha-2.2.2.1;NP-Alpha-2.2.2.1.2;NP-Alpha-2.2.2.1.2.1;NP-Alpha-2.2.2.1.2.1_OTU6;
KF901094	NP;NP-Alpha;NP-Alpha-2;NP-Alpha-2.2;NP-Alpha-2.2.2;NP-Alpha-2.2.2.1;NP-Alpha-2.2.2.1.2;NP-Alpha-2.2.2.1.2.1;NP-Alpha-2.2.2.1.2.1_OTU6;
EU886154	NP;NP-Alpha;NP-Alpha-2;NP-Alpha-2.2;NP-Alpha-2.2.2;NP-Alpha-2.2.2.1;NP-Alpha-2.2.2.1.2;NP-Alpha-2.2.2.1.2.1;NP-Alpha-2.2.2.1.2.1_OTU6;
EU886017	NP;NP-Alpha;NP-Alpha-2;NP-Alpha-2.2;NP-Alpha-2.2.2;NP-Alpha-2.2.2.1;NP-Alpha-2.2.2.1.2;NP-Alpha-2.2.2.1.2.1;NP-Alpha-2.2.2.1.2.1_OTU6;
KC596391	NP;NP-Alpha;NP-Alpha-2;NP-Alpha-2.2;NP-Alpha-2.2.2;NP-Alpha-2.2.2.1;NP-Alpha-2.2.2.1.2;NP-Alpha-2.2.2.1.2.1;NP-Alpha-2.2.2.1.2.1_OTU6;
AB592008	NP;NP-Alpha;NP-Alpha-2;NP-Alpha-2.2;NP-Alpha-2.2.2;NP-Alpha-2.2.2.1;NP-Alpha-2.2.2.1.2;NP-Alpha-2.2.2.1.2.1;NP-Alpha-2.2.2.1.2.1_OTU6;
DQ148723	NP;NP-Alpha;NP-Alpha-2;NP-Alpha-2.2;NP-Alpha-2.2.2;NP-Alpha-2.2.2.1;NP-Alpha-2.2.2.1.2;NP-Alpha-2.2.2.1.2.1;NP-Alpha-2.2.2.1.2.1_OTU6;
EU886156	NP;NP-Alpha;NP-Alpha-2;NP-Alpha-2.2;NP-Alpha-2.2.2;NP-Alpha-2.2.2.1;NP-Alpha-2.2.2.1.2;NP-Alpha-2.2.2.1.2.1;NP-Alpha-2.2.2.1.2.1_OTU6;
KF970648	NP;NP-Alpha;NP-Alpha-2;NP-Alpha-2.2;NP-Alpha-2.2.2;NP-Alpha-2.2.2.1;NP-Alpha-2.2.2.1.2;NP-Alpha-2.2.2.1.2.1;NP-Alpha-2.2.2.1.2.1_OTU6;
KF970623	NP;NP-Alpha;NP-Alpha-2;NP-Alpha-2.2;NP-Alpha-2.2.2;NP-Alpha-2.2.2.1;NP-Alpha-2.2.2.1.2;NP-Alpha-2.2.2.1.2.1;NP-Alpha-2.2.2.1.2.1_OTU6;
GU360889	NP;NP-Alpha;NP-Alpha-2;NP-Alpha-2.2;NP-Alpha-2.2.2;NP-Alpha-2.2.2.1;NP-Alpha-2.2.2.1.2;NP-Alpha-2.2.2.1.2.1;NP-Alpha-2.2.2.1.2.1_OTU6;
AB592320	NP;NP-Alpha;NP-Alpha-2;NP-Alpha-2.2;NP-Alpha-2.2.2;NP-Alpha-2.2.2.1;NP-Alpha-2.2.2.1.2;NP-Alpha-2.2.2.1.2.1;NP-Alpha-2.2.2.1.2.1_OTU6;
EU886122	NP;NP-Alpha;NP-Alpha-2;NP-Alpha-2.2;NP-Alpha-2.2.2;NP-Alpha-2.2.2.1;NP-Alpha-2.2.2.1.2;NP-Alpha-2.2.2.1.2.1;NP-Alpha-2.2.2.1.2.1_OTU6;
KJ549553	NP;NP-Alpha;NP-Alpha-2;NP-Alpha-2.2;NP-Alpha-2.2.2;NP-Alpha-2.2.2.1;NP-Alpha-2.2.2.1.2;NP-Alpha-2.2.2.1.2.1;NP-Alpha-2.2.2.1.2.1_OTU6;
AB592194	NP;NP-Alpha;NP-Alpha-2;NP-Alpha-2.2;NP-Alpha-2.2.2;NP-Alpha-2.2.2.1;NP-Alpha-2.2.2.1.2;NP-Alpha-2.2.2.1.2.1;NP-Alpha-2.2.2.1.2.1_OTU6;
GU181565	NP;NP-Alpha;NP-Alpha-2;NP-Alpha-2.2;NP-Alpha-2.2.2;NP-Alpha-2.2.2.1;NP-Alpha-2.2.2.1.2;NP-Alpha-2.2.2.1.2.1;NP-Alpha-2.2.2.1.2.1_OTU6;
KF970534	NP;NP-Alpha;NP-Alpha-2;NP-Alpha-2.2;NP-Alpha-2.2.2;NP-Alpha-2.2.2.1;NP-Alpha-2.2.2.1.2;NP-Alpha-2.2.2.1.2.1;NP-Alpha-2.2.2.1.2.1_OTU6;
GQ500567	NP;NP-Alpha;NP-Alpha-2;NP-Alpha-2.2;NP-Alpha-2.2.2;NP-Alpha-2.2.2.1;NP-Alpha-2.2.2.1.2;NP-Alpha-2.2.2.1.2.1;NP-Alpha-2.2.2.1.2.1_OTU6;
JF719163	NP;NP-Alpha;NP-Alpha-2;NP-Alpha-2.2;NP-Alpha-2.2.2;NP-Alpha-2.2.2.1;NP-Alpha-2.2.2.1.2;NP-Alpha-2.2.2.1.2.1;NP-Alpha-2.2.2.1.2.1_OTU6;
AB592031	NP;NP-Alpha;NP-Alpha-2;NP-Alpha-2.2;NP-Alpha-2.2.2;NP-Alpha-2.2.2.1;NP-Alpha-2.2.2.1.2;NP-Alpha-2.2.2.1.2.1;NP-Alpha-2.2.2.1.2.1_OTU6;
JF719189	NP;NP-Alpha;NP-Alpha-2;NP-Alpha-2.2;NP-Alpha-2.2.2;NP-Alpha-2.2.2.1;NP-Alpha-2.2.2.1.2;NP-Alpha-2.2.2.1.2.1;NP-Alpha-2.2.2.1.2.1_OTU6;
LK055980	NP;NP-Alpha;NP-Alpha-2;NP-Alpha-2.2;NP-Alpha-2.2.2;NP-Alpha-2.2.2.1;NP-Alpha-2.2.2.1.2;NP-Alpha-2.2.2.1.2.1;NP-Alpha-2.2.2.1.2.1_OTU6;
EU864295	NP;NP-Alpha;NP-Alpha-2;NP-Alpha-2.2;NP-Alpha-2.2.2;NP-Alpha-2.2.2.1;NP-Alpha-2.2.2.1.2;NP-Alpha-2.2.2.1.2.1;NP-Alpha-2.2.2.1.2.1_OTU6;
JF272700	NP;NP-Alpha;NP-Alpha-2;NP-Alpha-2.2;NP-Alpha-2.2.2;NP-Alpha-2.2.2.1;NP-Alpha-2.2.2.1.2;NP-Alpha-2.2.2.1.2.1;NP-Alpha-2.2.2.1.2.1_OTU6;
AB592013	NP;NP-Alpha;NP-Alpha-2;NP-Alpha-2.2;NP-Alpha-2.2.2;NP-Alpha-2.2.2.1;NP-Alpha-2.2.2.1.2;NP-Alpha-2.2.2.1.2.1;NP-Alpha-2.2.2.1.2.1_OTU6;
AB591974	NP;NP-Alpha;NP-Alpha-2;NP-Alpha-2.2;NP-Alpha-2.2.2;NP-Alpha-2.2.2.1;NP-Alpha-2.2.2.1.2;NP-Alpha-2.2.2.1.2.1;NP-Alpha-2.2.2.1.2.1_OTU6;
JF796172	NP;NP-Alpha;NP-Alpha-2;NP-Alpha-2.2;NP-Alpha-2.2.2;NP-Alpha-2.2.2.1;NP-Alpha-2.2.2.1.2;NP-Alpha-2.2.2.1.2.1;NP-Alpha-2.2.2.1.2.1_OTU6;
AB592293	NP;NP-Alpha;NP-Alpha-2;NP-Alpha-2.2;NP-Alpha-2.2.2;NP-Alpha-2.2.2.1;NP-Alpha-2.2.2.1.2;NP-Alpha-2.2.2.1.2.1;NP-Alpha-2.2.2.1.2.1_OTU6;
EU864301	NP;NP-Alpha;NP-Alpha-2;NP-Alpha-2.2;NP-Alpha-2.2.2;NP-Alpha-2.2.2.1;NP-Alpha-2.2.2.1.2;NP-Alpha-2.2.2.1.2.1;NP-Alpha-2.2.2.1.2.1_OTU6;
EU864298	NP;NP-Alpha;NP-Alpha-2;NP-Alpha-2.2;NP-Alpha-2.2.2;NP-Alpha-2.2.2.1;NP-Alpha-2.2.2.1.2;NP-Alpha-2.2.2.1.2.1;NP-Alpha-2.2.2.1.2.1_OTU6;
AB592212	NP;NP-Alpha;NP-Alpha-2;NP-Alpha-2.2;NP-Alpha-2.2.2;NP-Alpha-2.2.2.1;NP-Alpha-2.2.2.1.2;NP-Alpha-2.2.2.1.2.1;NP-Alpha-2.2.2.1.2.1_OTU6;
KF900510	NP;NP-Alpha;NP-Alpha-2;NP-Alpha-2.2;NP-Alpha-2.2.2;NP-Alpha-2.2.2.1;NP-Alpha-2.2.2.1.2;NP-Alpha-2.2.2.1.2.1;NP-Alpha-2.2.2.1.2.1_OTU6;
EU886085	NP;NP-Alpha;NP-Alpha-2;NP-Alpha-2.2;NP-Alpha-2.2.2;NP-Alpha-2.2.2.1;NP-Alpha-2.2.2.1.2;NP-Alpha-2.2.2.1.2.1;NP-Alpha-2.2.2.1.2.1_OTU6;
EU810212	NP;NP-Alpha;NP-Alpha-2;NP-Alpha-2.2;NP-Alpha-2.2.2;NP-Alpha-2.2.2.1;NP-Alpha-2.2.2.1.2;NP-Alpha-2.2.2.1.2.1;NP-Alpha-2.2.2.1.2.1_OTU6;
GU181726	NP;NP-Alpha;NP-Alpha-2;NP-Alpha-2.2;NP-Alpha-2.2.2;NP-Alpha-2.2.2.1;NP-Alpha-2.2.2.1.2;NP-Alpha-2.2.2.1.2.1;NP-Alpha-2.2.2.1.2.1_OTU6;
KC349244	NP;NP-Alpha;NP-Alpha-2;NP-Alpha-2.2;NP-Alpha-2.2.2;NP-Alpha-2.2.2.1;NP-Alpha-2.2.2.1.2;NP-Alpha-2.2.2.1.2.1;NP-Alpha-2.2.2.1.2.1_OTU6;
EU886124	NP;NP-Alpha;NP-Alpha-2;NP-Alpha-2.2;NP-Alpha-2.2.2;NP-Alpha-2.2.2.1;NP-Alpha-2.2.2.1.2;NP-Alpha-2.2.2.1.2.1;NP-Alpha-2.2.2.1.2.1_OTU6;
AB591980	NP;NP-Alpha;NP-Alpha-2;NP-Alpha-2.2;NP-Alpha-2.2.2;NP-Alpha-2.2.2.1;NP-Alpha-2.2.2.1.2;NP-Alpha-2.2.2.1.2.1;NP-Alpha-2.2.2.1.2.1_OTU6;
KF970690	NP;NP-Alpha;NP-Alpha-2;NP-Alpha-2.2;NP-Alpha-2.2.2;NP-Alpha-2.2.2.1;NP-Alpha-2.2.2.1.2;NP-Alpha-2.2.2.1.2.1;NP-Alpha-2.2.2.1.2.1_OTU6;
EU886100	NP;NP-Alpha;NP-Alpha-2;NP-Alpha-2.2;NP-Alpha-2.2.2;NP-Alpha-2.2.2.1;NP-Alpha-2.2.2.1.2;NP-Alpha-2.2.2.1.2.1;NP-Alpha-2.2.2.1.2.1_OTU6;
GQ250721	NP;NP-Alpha;NP-Alpha-2;NP-Alpha-2.2;NP-Alpha-2.2.2;NP-Alpha-2.2.2.1;NP-Alpha-2.2.2.1.2;NP-Alpha-2.2.2.1.2.1;NP-Alpha-2.2.2.1.2.1_OTU6;
JN375897	NP;NP-Alpha;NP-Alpha-2;NP-Alpha-2.2;NP-Alpha-2.2.2;NP-Alpha-2.2.2.1;NP-Alpha-2.2.2.1.2;NP-Alpha-2.2.2.1.2.1;NP-Alpha-2.2.2.1.2.1_OTU6;
EU886120	NP;NP-Alpha;NP-Alpha-2;NP-Alpha-2.2;NP-Alpha-2.2.2;NP-Alpha-2.2.2.1;NP-Alpha-2.2.2.1.2;NP-Alpha-2.2.2.1.2.1;NP-Alpha-2.2.2.1.2.1_OTU6;
GQ250765	NP;NP-Alpha;NP-Alpha-2;NP-Alpha-2.2;NP-Alpha-2.2.2;NP-Alpha-2.2.2.1;NP-Alpha-2.2.2.1.2;NP-Alpha-2.2.2.1.2.1;NP-Alpha-2.2.2.1.2.1_OTU6;
KF970525	NP;NP-Alpha;NP-Alpha-2;NP-Alpha-2.2;NP-Alpha-2.2.2;NP-Alpha-2.2.2.1;NP-Alpha-2.2.2.1.2;NP-Alpha-2.2.2.1.2.1;NP-Alpha-2.2.2.1.2.1_OTU6;
KF970637	NP;NP-Alpha;NP-Alpha-2;NP-Alpha-2.2;NP-Alpha-2.2.2;NP-Alpha-2.2.2.1;NP-Alpha-2.2.2.1.2;NP-Alpha-2.2.2.1.2.1;NP-Alpha-2.2.2.1.2.1_OTU6;
GU360745	NP;NP-Alpha;NP-Alpha-2;NP-Alpha-2.2;NP-Alpha-2.2.2;NP-Alpha-2.2.2.1;NP-Alpha-2.2.2.1.2;NP-Alpha-2.2.2.1.2.1;NP-Alpha-2.2.2.1.2.1_OTU6;
AB592192	NP;NP-Alpha;NP-Alpha-2;NP-Alpha-2.2;NP-Alpha-2.2.2;NP-Alpha-2.2.2.1;NP-Alpha-2.2.2.1.2;NP-Alpha-2.2.2.1.2.1;NP-Alpha-2.2.2.1.2.1_OTU6;
JF719162	NP;NP-Alpha;NP-Alpha-2;NP-Alpha-2.2;NP-Alpha-2.2.2;NP-Alpha-2.2.2.1;NP-Alpha-2.2.2.1.2;NP-Alpha-2.2.2.1.2.1;NP-Alpha-2.2.2.1.2.1_OTU6;
GQ500177	NP;NP-Alpha;NP-Alpha-2;NP-Alpha-2.2;NP-Alpha-2.2.2;NP-Alpha-2.2.2.1;NP-Alpha-2.2.2.1.2;NP-Alpha-2.2.2.1.2.1;NP-Alpha-2.2.2.1.2.1_OTU6;
KC349296	NP;NP-Alpha;NP-Alpha-2;NP-Alpha-2.2;NP-Alpha-2.2.2;NP-Alpha-2.2.2.1;NP-Alpha-2.2.2.1.2;NP-Alpha-2.2.2.1.2.1;NP-Alpha-2.2.2.1.2.1_OTU6;
KF970683	NP;NP-Alpha;NP-Alpha-2;NP-Alpha-2.2;NP-Alpha-2.2.2;NP-Alpha-2.2.2.1;NP-Alpha-2.2.2.1.2;NP-Alpha-2.2.2.1.2.1;NP-Alpha-2.2.2.1.2.1_OTU6;
KC349234	NP;NP-Alpha;NP-Alpha-2;NP-Alpha-2.2;NP-Alpha-2.2.2;NP-Alpha-2.2.2.1;NP-Alpha-2.2.2.1.2;NP-Alpha-2.2.2.1.2.1;NP-Alpha-2.2.2.1.2.1_OTU6;
JF719159	NP;NP-Alpha;NP-Alpha-2;NP-Alpha-2.2;NP-Alpha-2.2.2;NP-Alpha-2.2.2.1;NP-Alpha-2.2.2.1.2;NP-Alpha-2.2.2.1.2.1;NP-Alpha-2.2.2.1.2.1_OTU6;
JF272644	NP;NP-Alpha;NP-Alpha-2;NP-Alpha-2.2;NP-Alpha-2.2.2;NP-Alpha-2.2.2.1;NP-Alpha-2.2.2.1.2;NP-Alpha-2.2.2.1.2.1;NP-Alpha-2.2.2.1.2.1_OTU6;
AB451501	NP;NP-Alpha;NP-Alpha-2;NP-Alpha-2.2;NP-Alpha-2.2.2;NP-Alpha-2.2.2.1;NP-Alpha-2.2.2.1.2;NP-Alpha-2.2.2.1.2.1;NP-Alpha-2.2.2.1.2.1_OTU6;
GQ250716	NP;NP-Alpha;NP-Alpha-2;NP-Alpha-2.2;NP-Alpha-2.2.2;NP-Alpha-2.2.2.1;NP-Alpha-2.2.2.1.2;NP-Alpha-2.2.2.1.2.1;NP-Alpha-2.2.2.1.2.1_OTU6;
EU864303	NP;NP-Alpha;NP-Alpha-2;NP-Alpha-2.2;NP-Alpha-2.2.2;NP-Alpha-2.2.2.1;NP-Alpha-2.2.2.1.2;NP-Alpha-2.2.2.1.2.1;NP-Alpha-2.2.2.1.2.1_OTU6;
KF970705	NP;NP-Alpha;NP-Alpha-2;NP-Alpha-2.2;NP-Alpha-2.2.2;NP-Alpha-2.2.2.1;NP-Alpha-2.2.2.1.2;NP-Alpha-2.2.2.1.2.1;NP-Alpha-2.2.2.1.2.1_OTU6;
JF719156	NP;NP-Alpha;NP-Alpha-2;NP-Alpha-2.2;NP-Alpha-2.2.2;NP-Alpha-2.2.2.1;NP-Alpha-2.2.2.1.2;NP-Alpha-2.2.2.1.2.1;NP-Alpha-2.2.2.1.2.1_OTU6;
EU810222	NP;NP-Alpha;NP-Alpha-2;NP-Alpha-2.2;NP-Alpha-2.2.2;NP-Alpha-2.2.2.1;NP-Alpha-2.2.2.1.2;NP-Alpha-2.2.2.1.2.1;NP-Alpha-2.2.2.1.2.1_OTU6;
JF272626	NP;NP-Alpha;NP-Alpha-2;NP-Alpha-2.2;NP-Alpha-2.2.2;NP-Alpha-2.2.2.1;NP-Alpha-2.2.2.1.2;NP-Alpha-2.2.2.1.2.1;NP-Alpha-2.2.2.1.2.1_OTU6;
GU453906	NP;NP-Alpha;NP-Alpha-2;NP-Alpha-2.2;NP-Alpha-2.2.2;NP-Alpha-2.2.2.1;NP-Alpha-2.2.2.1.2;NP-Alpha-2.2.2.1.2.1;NP-Alpha-2.2.2.1.2.1_OTU6;
AB592197	NP;NP-Alpha;NP-Alpha-2;NP-Alpha-2.2;NP-Alpha-2.2.2;NP-Alpha-2.2.2.1;NP-Alpha-2.2.2.1.2;NP-Alpha-2.2.2.1.2.1;NP-Alpha-2.2.2.1.2.1_OTU6;
EU810216	NP;NP-Alpha;NP-Alpha-2;NP-Alpha-2.2;NP-Alpha-2.2.2;NP-Alpha-2.2.2.1;NP-Alpha-2.2.2.1.2;NP-Alpha-2.2.2.1.2.1;NP-Alpha-2.2.2.1.2.1_OTU6;
AB592248	NP;NP-Alpha;NP-Alpha-2;NP-Alpha-2.2;NP-Alpha-2.2.2;NP-Alpha-2.2.2.1;NP-Alpha-2.2.2.1.2;NP-Alpha-2.2.2.1.2.1;NP-Alpha-2.2.2.1.2.1_OTU6;
AB592010	NP;NP-Alpha;NP-Alpha-2;NP-Alpha-2.2;NP-Alpha-2.2.2;NP-Alpha-2.2.2.1;NP-Alpha-2.2.2.1.2;NP-Alpha-2.2.2.1.2.1;NP-Alpha-2.2.2.1.2.1_OTU6;
JF272655	NP;NP-Alpha;NP-Alpha-2;NP-Alpha-2.2;NP-Alpha-2.2.2;NP-Alpha-2.2.2.1;NP-Alpha-2.2.2.1.2;NP-Alpha-2.2.2.1.2.1;NP-Alpha-2.2.2.1.2.1_OTU6;
KF970647	NP;NP-Alpha;NP-Alpha-2;NP-Alpha-2.2;NP-Alpha-2.2.2;NP-Alpha-2.2.2.1;NP-Alpha-2.2.2.1.2;NP-Alpha-2.2.2.1.2.1;NP-Alpha-2.2.2.1.2.1_OTU6;
EU864294	NP;NP-Alpha;NP-Alpha-2;NP-Alpha-2.2;NP-Alpha-2.2.2;NP-Alpha-2.2.2.1;NP-Alpha-2.2.2.1.2;NP-Alpha-2.2.2.1.2.1;NP-Alpha-2.2.2.1.2.1_OTU6;
GU360934	NP;NP-Alpha;NP-Alpha-2;NP-Alpha-2.2;NP-Alpha-2.2.2;NP-Alpha-2.2.2.1;NP-Alpha-2.2.2.1.2;NP-Alpha-2.2.2.1.2.1;NP-Alpha-2.2.2.1.2.1_OTU6;
KJ526740	NP;NP-Alpha;NP-Alpha-2;NP-Alpha-2.2;NP-Alpha-2.2.2;NP-Alpha-2.2.2.1;NP-Alpha-2.2.2.1.2;NP-Alpha-2.2.2.1.2.1;NP-Alpha-2.2.2.1.2.1_OTU6;
JF796159	NP;NP-Alpha;NP-Alpha-2;NP-Alpha-2.2;NP-Alpha-2.2.2;NP-Alpha-2.2.2.1;NP-Alpha-2.2.2.1.2;NP-Alpha-2.2.2.1.2.1;NP-Alpha-2.2.2.1.2.1_OTU6;
JX015248	NP;NP-Alpha;NP-Alpha-2;NP-Alpha-2.2;NP-Alpha-2.2.2;NP-Alpha-2.2.2.1;NP-Alpha-2.2.2.1.2;NP-Alpha-2.2.2.1.2.1;NP-Alpha-2.2.2.1.2.1_OTU6;
JF719177	NP;NP-Alpha;NP-Alpha-2;NP-Alpha-2.2;NP-Alpha-2.2.2;NP-Alpha-2.2.2.1;NP-Alpha-2.2.2.1.2;NP-Alpha-2.2.2.1.2.1;NP-Alpha-2.2.2.1.2.1_OTU6;
KC596368	NP;NP-Alpha;NP-Alpha-2;NP-Alpha-2.2;NP-Alpha-2.2.2;NP-Alpha-2.2.2.1;NP-Alpha-2.2.2.1.2;NP-Alpha-2.2.2.1.2.1;NP-Alpha-2.2.2.1.2.1_OTU6;
GU811573	NP;NP-Alpha;NP-Alpha-2;NP-Alpha-2.2;NP-Alpha-2.2.2;NP-Alpha-2.2.2.1;NP-Alpha-2.2.2.1.2;NP-Alpha-2.2.2.1.2.1;NP-Alpha-2.2.2.1.2.1_OTU6;
GU360886	NP;NP-Alpha;NP-Alpha-2;NP-Alpha-2.2;NP-Alpha-2.2.2;NP-Alpha-2.2.2.1;NP-Alpha-2.2.2.1.2;NP-Alpha-2.2.2.1.2.1;NP-Alpha-2.2.2.1.2.1_OTU6;
DQ148697	NP;NP-Alpha;NP-Alpha-2;NP-Alpha-2.2;NP-Alpha-2.2.2;NP-Alpha-2.2.2.1;NP-Alpha-2.2.2.1.2;NP-Alpha-2.2.2.1.2.1;NP-Alpha-2.2.2.1.2.1_OTU6;
KC349228	NP;NP-Alpha;NP-Alpha-2;NP-Alpha-2.2;NP-Alpha-2.2.2;NP-Alpha-2.2.2.1;NP-Alpha-2.2.2.1.2;NP-Alpha-2.2.2.1.2.1;NP-Alpha-2.2.2.1.2.1_OTU6;
GQ250791	NP;NP-Alpha;NP-Alpha-2;NP-Alpha-2.2;NP-Alpha-2.2.2;NP-Alpha-2.2.2.1;NP-Alpha-2.2.2.1.2;NP-Alpha-2.2.2.1.2.1;NP-Alpha-2.2.2.1.2.1_OTU6;
AB592257	NP;NP-Alpha;NP-Alpha-2;NP-Alpha-2.2;NP-Alpha-2.2.2;NP-Alpha-2.2.2.1;NP-Alpha-2.2.2.1.2;NP-Alpha-2.2.2.1.2.1;NP-Alpha-2.2.2.1.2.1_OTU6;
JN375921	NP;NP-Alpha;NP-Alpha-2;NP-Alpha-2.2;NP-Alpha-2.2.2;NP-Alpha-2.2.2.1;NP-Alpha-2.2.2.1.2;NP-Alpha-2.2.2.1.2.1;NP-Alpha-2.2.2.1.2.1_OTU6;
GU453887	NP;NP-Alpha;NP-Alpha-2;NP-Alpha-2.2;NP-Alpha-2.2.2;NP-Alpha-2.2.2.1;NP-Alpha-2.2.2.1.2;NP-Alpha-2.2.2.1.2.1;NP-Alpha-2.2.2.1.2.1_OTU6;
GQ500226	NP;NP-Alpha;NP-Alpha-2;NP-Alpha-2.2;NP-Alpha-2.2.2;NP-Alpha-2.2.2.1;NP-Alpha-2.2.2.1.2;NP-Alpha-2.2.2.1.2.1;NP-Alpha-2.2.2.1.2.1_OTU6;
GQ250732	NP;NP-Alpha;NP-Alpha-2;NP-Alpha-2.2;NP-Alpha-2.2.2;NP-Alpha-2.2.2.1;NP-Alpha-2.2.2.1.2;NP-Alpha-2.2.2.1.2.1;NP-Alpha-2.2.2.1.2.1_OTU6;
EU886037	NP;NP-Alpha;NP-Alpha-2;NP-Alpha-2.2;NP-Alpha-2.2.2;NP-Alpha-2.2.2.1;NP-Alpha-2.2.2.1.2;NP-Alpha-2.2.2.1.2.1;NP-Alpha-2.2.2.1.2.1_OTU6;
JF719145	NP;NP-Alpha;NP-Alpha-2;NP-Alpha-2.2;NP-Alpha-2.2.2;NP-Alpha-2.2.2.1;NP-Alpha-2.2.2.1.2;NP-Alpha-2.2.2.1.2.1;NP-Alpha-2.2.2.1.2.1_OTU6;
IMG3474369	NP;NP-Alpha;NP-Alpha-2;NP-Alpha-2.2;NP-Alpha-2.2.2;NP-Alpha-2.2.2.1;NP-Alpha-2.2.2.1.2;NP-Alpha-2.2.2.1.2.1;NP-Alpha-2.2.2.1.2.1_OTU6;
AB591983	NP;NP-Alpha;NP-Alpha-2;NP-Alpha-2.2;NP-Alpha-2.2.2;NP-Alpha-2.2.2.1;NP-Alpha-2.2.2.1.2;NP-Alpha-2.2.2.1.2.1;NP-Alpha-2.2.2.1.2.1_OTU6;
KC596406	NP;NP-Alpha;NP-Alpha-2;NP-Alpha-2.2;NP-Alpha-2.2.2;NP-Alpha-2.2.2.1;NP-Alpha-2.2.2.1.2;NP-Alpha-2.2.2.1.2.1;NP-Alpha-2.2.2.1.2.1_OTU6;
JF719135	NP;NP-Alpha;NP-Alpha-2;NP-Alpha-2.2;NP-Alpha-2.2.2;NP-Alpha-2.2.2.1;NP-Alpha-2.2.2.1.2;NP-Alpha-2.2.2.1.2.1;NP-Alpha-2.2.2.1.2.1_OTU6;
GU811422	NP;NP-Alpha;NP-Alpha-2;NP-Alpha-2.2;NP-Alpha-2.2.2;NP-Alpha-2.2.2.1;NP-Alpha-2.2.2.1.2;NP-Alpha-2.2.2.1.2.1;NP-Alpha-2.2.2.1.2.1_OTU6;
EU886098	NP;NP-Alpha;NP-Alpha-2;NP-Alpha-2.2;NP-Alpha-2.2.2;NP-Alpha-2.2.2.1;NP-Alpha-2.2.2.1.2;NP-Alpha-2.2.2.1.2.1;NP-Alpha-2.2.2.1.2.1_OTU6;
AB592295	NP;NP-Alpha;NP-Alpha-2;NP-Alpha-2.2;NP-Alpha-2.2.2;NP-Alpha-2.2.2.1;NP-Alpha-2.2.2.1.2;NP-Alpha-2.2.2.1.2.1;NP-Alpha-2.2.2.1.2.1_OTU6;
AB592319	NP;NP-Alpha;NP-Alpha-2;NP-Alpha-2.2;NP-Alpha-2.2.2;NP-Alpha-2.2.2.1;NP-Alpha-2.2.2.1.2;NP-Alpha-2.2.2.1.2.1;NP-Alpha-2.2.2.1.2.1_OTU6;
DQ148832	NP;NP-Alpha;NP-Alpha-2;NP-Alpha-2.2;NP-Alpha-2.2.2;NP-Alpha-2.2.2.1;NP-Alpha-2.2.2.1.2;NP-Alpha-2.2.2.1.2.1;NP-Alpha-2.2.2.1.2.1_OTU6;
AB592199	NP;NP-Alpha;NP-Alpha-2;NP-Alpha-2.2;NP-Alpha-2.2.2;NP-Alpha-2.2.2.1;NP-Alpha-2.2.2.1.2;NP-Alpha-2.2.2.1.2.1;NP-Alpha-2.2.2.1.2.1_OTU6;
AB592167	NP;NP-Alpha;NP-Alpha-2;NP-Alpha-2.2;NP-Alpha-2.2.2;NP-Alpha-2.2.2.1;NP-Alpha-2.2.2.1.2;NP-Alpha-2.2.2.1.2.1;NP-Alpha-2.2.2.1.2.1_OTU6;
JX015256	NP;NP-Alpha;NP-Alpha-2;NP-Alpha-2.2;NP-Alpha-2.2.2;NP-Alpha-2.2.2.1;NP-Alpha-2.2.2.1.2;NP-Alpha-2.2.2.1.2.1;NP-Alpha-2.2.2.1.2.1_OTU6;
EU886081	NP;NP-Alpha;NP-Alpha-2;NP-Alpha-2.2;NP-Alpha-2.2.2;NP-Alpha-2.2.2.1;NP-Alpha-2.2.2.1.2;NP-Alpha-2.2.2.1.2.1;NP-Alpha-2.2.2.1.2.1_OTU6;
JF719136	NP;NP-Alpha;NP-Alpha-2;NP-Alpha-2.2;NP-Alpha-2.2.2;NP-Alpha-2.2.2.1;NP-Alpha-2.2.2.1.2;NP-Alpha-2.2.2.1.2.1;NP-Alpha-2.2.2.1.2.1_OTU6;
EU886006	NP;NP-Alpha;NP-Alpha-2;NP-Alpha-2.2;NP-Alpha-2.2.2;NP-Alpha-2.2.2.1;NP-Alpha-2.2.2.1.2;NP-Alpha-2.2.2.1.2.1;NP-Alpha-2.2.2.1.2.1_OTU6;
EU886112	NP;NP-Alpha;NP-Alpha-2;NP-Alpha-2.2;NP-Alpha-2.2.2;NP-Alpha-2.2.2.1;NP-Alpha-2.2.2.1.2;NP-Alpha-2.2.2.1.2.1;NP-Alpha-2.2.2.1.2.1_OTU6;
JF719181	NP;NP-Alpha;NP-Alpha-2;NP-Alpha-2.2;NP-Alpha-2.2.2;NP-Alpha-2.2.2.1;NP-Alpha-2.2.2.1.2;NP-Alpha-2.2.2.1.2.1;NP-Alpha-2.2.2.1.2.1_OTU6;
AB592023	NP;NP-Alpha;NP-Alpha-2;NP-Alpha-2.2;NP-Alpha-2.2.2;NP-Alpha-2.2.2.1;NP-Alpha-2.2.2.1.2;NP-Alpha-2.2.2.1.2.1;NP-Alpha-2.2.2.1.2.1_OTU6;
KC349255	NP;NP-Alpha;NP-Alpha-2;NP-Alpha-2.2;NP-Alpha-2.2.2;NP-Alpha-2.2.2.1;NP-Alpha-2.2.2.1.2;NP-Alpha-2.2.2.1.2.1;NP-Alpha-2.2.2.1.2.1_OTU6;
KC349257	NP;NP-Alpha;NP-Alpha-2;NP-Alpha-2.2;NP-Alpha-2.2.2;NP-Alpha-2.2.2.1;NP-Alpha-2.2.2.1.2;NP-Alpha-2.2.2.1.2.1;NP-Alpha-2.2.2.1.2.1_OTU6;
JN375920	NP;NP-Alpha;NP-Alpha-2;NP-Alpha-2.2;NP-Alpha-2.2.2;NP-Alpha-2.2.2.1;NP-Alpha-2.2.2.1.2;NP-Alpha-2.2.2.1.2.1;NP-Alpha-2.2.2.1.2.1_OTU6;
EU864299	NP;NP-Alpha;NP-Alpha-2;NP-Alpha-2.2;NP-Alpha-2.2.2;NP-Alpha-2.2.2.1;NP-Alpha-2.2.2.1.2;NP-Alpha-2.2.2.1.2.1;NP-Alpha-2.2.2.1.2.1_OTU6;
AB592278	NP;NP-Alpha;NP-Alpha-2;NP-Alpha-2.2;NP-Alpha-2.2.2;NP-Alpha-2.2.2.1;NP-Alpha-2.2.2.1.2;NP-Alpha-2.2.2.1.2.1;NP-Alpha-2.2.2.1.2.1_OTU6;
EU239048	NP;NP-Alpha;NP-Alpha-2;NP-Alpha-2.2;NP-Alpha-2.2.2;NP-Alpha-2.2.2.1;NP-Alpha-2.2.2.1.2;NP-Alpha-2.2.2.1.2.1;NP-Alpha-2.2.2.1.2.1_OTU6;
JF272688	NP;NP-Alpha;NP-Alpha-2;NP-Alpha-2.2;NP-Alpha-2.2.2;NP-Alpha-2.2.2.1;NP-Alpha-2.2.2.1.2;NP-Alpha-2.2.2.1.2.1;NP-Alpha-2.2.2.1.2.1_OTU6;
JF719140	NP;NP-Alpha;NP-Alpha-2;NP-Alpha-2.2;NP-Alpha-2.2.2;NP-Alpha-2.2.2.1;NP-Alpha-2.2.2.1.2;NP-Alpha-2.2.2.1.2.1;NP-Alpha-2.2.2.1.2.1_OTU6;
JF719157	NP;NP-Alpha;NP-Alpha-2;NP-Alpha-2.2;NP-Alpha-2.2.2;NP-Alpha-2.2.2.1;NP-Alpha-2.2.2.1.2;NP-Alpha-2.2.2.1.2.1;NP-Alpha-2.2.2.1.2.1_OTU6;
GU360768	NP;NP-Alpha;NP-Alpha-2;NP-Alpha-2.2;NP-Alpha-2.2.2;NP-Alpha-2.2.2.1;NP-Alpha-2.2.2.1.2;NP-Alpha-2.2.2.1.2.1;NP-Alpha-2.2.2.1.2.1_OTU6;
KF970533	NP;NP-Alpha;NP-Alpha-2;NP-Alpha-2.2;NP-Alpha-2.2.2;NP-Alpha-2.2.2.1;NP-Alpha-2.2.2.1.2;NP-Alpha-2.2.2.1.2.1;NP-Alpha-2.2.2.1.2.1_OTU6;
EU340548	NP;NP-Alpha;NP-Alpha-2;NP-Alpha-2.2;NP-Alpha-2.2.2;NP-Alpha-2.2.2.1;NP-Alpha-2.2.2.1.2;NP-Alpha-2.2.2.1.2.1;NP-Alpha-2.2.2.1.2.1_OTU6;
EU886091	NP;NP-Alpha;NP-Alpha-2;NP-Alpha-2.2;NP-Alpha-2.2.2;NP-Alpha-2.2.2.1;NP-Alpha-2.2.2.1.2;NP-Alpha-2.2.2.1.2.1;NP-Alpha-2.2.2.1.2.1_OTU6;
FJ615325	NP;NP-Alpha;NP-Alpha-2;NP-Alpha-2.2;NP-Alpha-2.2.2;NP-Alpha-2.2.2.1;NP-Alpha-2.2.2.1.2;NP-Alpha-2.2.2.1.2.1;NP-Alpha-2.2.2.1.2.1_OTU6;
EU886079	NP;NP-Alpha;NP-Alpha-2;NP-Alpha-2.2;NP-Alpha-2.2.2;NP-Alpha-2.2.2.1;NP-Alpha-2.2.2.1.2;NP-Alpha-2.2.2.1.2.1;NP-Alpha-2.2.2.1.2.1_OTU6;
GQ500260	NP;NP-Alpha;NP-Alpha-2;NP-Alpha-2.2;NP-Alpha-2.2.2;NP-Alpha-2.2.2.1;NP-Alpha-2.2.2.1.2;NP-Alpha-2.2.2.1.2.1;NP-Alpha-2.2.2.1.2.1_OTU6;
JF719154	NP;NP-Alpha;NP-Alpha-2;NP-Alpha-2.2;NP-Alpha-2.2.2;NP-Alpha-2.2.2.1;NP-Alpha-2.2.2.1.2;NP-Alpha-2.2.2.1.2.1;NP-Alpha-2.2.2.1.2.1_OTU6;
GU360770	NP;NP-Alpha;NP-Alpha-2;NP-Alpha-2.2;NP-Alpha-2.2.2;NP-Alpha-2.2.2.1;NP-Alpha-2.2.2.1.2;NP-Alpha-2.2.2.1.2.1;NP-Alpha-2.2.2.1.2.1_OTU6;
AB592316	NP;NP-Alpha;NP-Alpha-2;NP-Alpha-2.2;NP-Alpha-2.2.2;NP-Alpha-2.2.2.1;NP-Alpha-2.2.2.1.2;NP-Alpha-2.2.2.1.2.1;NP-Alpha-2.2.2.1.2.1_OTU6;
EF414237	NP;NP-Alpha;NP-Alpha-2;NP-Alpha-2.2;NP-Alpha-2.2.2;NP-Alpha-2.2.2.1;NP-Alpha-2.2.2.1.2;NP-Alpha-2.2.2.1.2.1;NP-Alpha-2.2.2.1.2.1_OTU6;
JF719142	NP;NP-Alpha;NP-Alpha-2;NP-Alpha-2.2;NP-Alpha-2.2.2;NP-Alpha-2.2.2.1;NP-Alpha-2.2.2.1.2;NP-Alpha-2.2.2.1.2.1;NP-Alpha-2.2.2.1.2.1_OTU6;
EU886015	NP;NP-Alpha;NP-Alpha-2;NP-Alpha-2.2;NP-Alpha-2.2.2;NP-Alpha-2.2.2.1;NP-Alpha-2.2.2.1.2;NP-Alpha-2.2.2.1.2.1;NP-Alpha-2.2.2.1.2.1_OTU6;
GU360910	NP;NP-Alpha;NP-Alpha-2;NP-Alpha-2.2;NP-Alpha-2.2.2;NP-Alpha-2.2.2.1;NP-Alpha-2.2.2.1.2;NP-Alpha-2.2.2.1.2.1;NP-Alpha-2.2.2.1.2.1_OTU6;
GQ250731	NP;NP-Alpha;NP-Alpha-2;NP-Alpha-2.2;NP-Alpha-2.2.2;NP-Alpha-2.2.2.1;NP-Alpha-2.2.2.1.2;NP-Alpha-2.2.2.1.2.1;NP-Alpha-2.2.2.1.2.1_OTU6;
KF901151	NP;NP-Alpha;NP-Alpha-2;NP-Alpha-2.2;NP-Alpha-2.2.2;NP-Alpha-2.2.2.1;NP-Alpha-2.2.2.1.2;NP-Alpha-2.2.2.1.2.1;NP-Alpha-2.2.2.1.2.1_OTU6;
EF106946	NP;NP-Alpha;NP-Alpha-2;NP-Alpha-2.2;NP-Alpha-2.2.2;NP-Alpha-2.2.2.1;NP-Alpha-2.2.2.1.2;NP-Alpha-2.2.2.1.2.1;NP-Alpha-2.2.2.1.2.1_OTU6;
EU885648	NP;NP-Alpha;NP-Alpha-2;NP-Alpha-2.2;NP-Alpha-2.2.2;NP-Alpha-2.2.2.1;NP-Alpha-2.2.2.1.2;NP-Alpha-2.2.2.1.2.1;NP-Alpha-2.2.2.1.2.1_OTU6;
GU360928	NP;NP-Alpha;NP-Alpha-2;NP-Alpha-2.2;NP-Alpha-2.2.2;NP-Alpha-2.2.2.1;NP-Alpha-2.2.2.1.2;NP-Alpha-2.2.2.1.2.1;NP-Alpha-2.2.2.1.2.1_OTU6;
AB591996	NP;NP-Alpha;NP-Alpha-2;NP-Alpha-2.2;NP-Alpha-2.2.2;NP-Alpha-2.2.2.1;NP-Alpha-2.2.2.1.2;NP-Alpha-2.2.2.1.2.1;NP-Alpha-2.2.2.1.2.1_OTU6;
GQ500194	NP;NP-Alpha;NP-Alpha-2;NP-Alpha-2.2;NP-Alpha-2.2.2;NP-Alpha-2.2.2.1;NP-Alpha-2.2.2.1.2;NP-Alpha-2.2.2.1.2.1;NP-Alpha-2.2.2.1.2.1_OTU6;
GU181755	NP;NP-Alpha;NP-Alpha-2;NP-Alpha-2.2;NP-Alpha-2.2.2;NP-Alpha-2.2.2.1;NP-Alpha-2.2.2.1.2;NP-Alpha-2.2.2.1.2.1;NP-Alpha-2.2.2.1.2.1_OTU6;
KJ549571	NP;NP-Alpha;NP-Alpha-2;NP-Alpha-2.2;NP-Alpha-2.2.2;NP-Alpha-2.2.2.1;NP-Alpha-2.2.2.1.2;NP-Alpha-2.2.2.1.2.1;NP-Alpha-2.2.2.1.2.1_OTU6;
EU885996	NP;NP-Alpha;NP-Alpha-2;NP-Alpha-2.2;NP-Alpha-2.2.2;NP-Alpha-2.2.2.1;NP-Alpha-2.2.2.1.2;NP-Alpha-2.2.2.1.2.1;NP-Alpha-2.2.2.1.2.1_OTU6;
GU453902	NP;NP-Alpha;NP-Alpha-2;NP-Alpha-2.2;NP-Alpha-2.2.2;NP-Alpha-2.2.2.1;NP-Alpha-2.2.2.1.2;NP-Alpha-2.2.2.1.2.1;NP-Alpha-2.2.2.1.2.1_OTU6;
EU239051	NP;NP-Alpha;NP-Alpha-2;NP-Alpha-2.2;NP-Alpha-2.2.2;NP-Alpha-2.2.2.1;NP-Alpha-2.2.2.1.2;NP-Alpha-2.2.2.1.2.1;NP-Alpha-2.2.2.1.2.1_OTU6;
KF970549	NP;NP-Alpha;NP-Alpha-2;NP-Alpha-2.2;NP-Alpha-2.2.2;NP-Alpha-2.2.2.1;NP-Alpha-2.2.2.1.2;NP-Alpha-2.2.2.1.2.1;NP-Alpha-2.2.2.1.2.1_OTU6;
GU181744	NP;NP-Alpha;NP-Alpha-2;NP-Alpha-2.2;NP-Alpha-2.2.2;NP-Alpha-2.2.2.1;NP-Alpha-2.2.2.1.2;NP-Alpha-2.2.2.1.2.1;NP-Alpha-2.2.2.1.2.1_OTU6;
GU453877	NP;NP-Alpha;NP-Alpha-2;NP-Alpha-2.2;NP-Alpha-2.2.2;NP-Alpha-2.2.2.1;NP-Alpha-2.2.2.1.2;NP-Alpha-2.2.2.1.2.1;NP-Alpha-2.2.2.1.2.1_OTU6;
KJ549568	NP;NP-Alpha;NP-Alpha-2;NP-Alpha-2.2;NP-Alpha-2.2.2;NP-Alpha-2.2.2.1;NP-Alpha-2.2.2.1.2;NP-Alpha-2.2.2.1.2.1;NP-Alpha-2.2.2.1.2.1_OTU6;
FJ227862	NP;NP-Alpha;NP-Alpha-2;NP-Alpha-2.2;NP-Alpha-2.2.2;NP-Alpha-2.2.2.1;NP-Alpha-2.2.2.1.2;NP-Alpha-2.2.2.1.2.1;NP-Alpha-2.2.2.1.2.1_OTU6;
GU360750	NP;NP-Alpha;NP-Alpha-2;NP-Alpha-2.2;NP-Alpha-2.2.2;NP-Alpha-2.2.2.1;NP-Alpha-2.2.2.1.2;NP-Alpha-2.2.2.1.2.1;NP-Alpha-2.2.2.1.2.1_OTU6;
AB592228	NP;NP-Alpha;NP-Alpha-2;NP-Alpha-2.2;NP-Alpha-2.2.2;NP-Alpha-2.2.2.1;NP-Alpha-2.2.2.1.2;NP-Alpha-2.2.2.1.2.1;NP-Alpha-2.2.2.1.2.1_OTU6;
AB592309	NP;NP-Alpha;NP-Alpha-2;NP-Alpha-2.2;NP-Alpha-2.2.2;NP-Alpha-2.2.2.1;NP-Alpha-2.2.2.1.2;NP-Alpha-2.2.2.1.2.1;NP-Alpha-2.2.2.1.2.1_OTU6;
AB592276	NP;NP-Alpha;NP-Alpha-2;NP-Alpha-2.2;NP-Alpha-2.2.2;NP-Alpha-2.2.2.1;NP-Alpha-2.2.2.1.2;NP-Alpha-2.2.2.1.2.1;NP-Alpha-2.2.2.1.2.1_OTU6;
JF272653	NP;NP-Alpha;NP-Alpha-2;NP-Alpha-2.2;NP-Alpha-2.2.2;NP-Alpha-2.2.2.1;NP-Alpha-2.2.2.1.2;NP-Alpha-2.2.2.1.2.1;NP-Alpha-2.2.2.1.2.1_OTU6;
KF970630	NP;NP-Alpha;NP-Alpha-2;NP-Alpha-2.2;NP-Alpha-2.2.2;NP-Alpha-2.2.2.1;NP-Alpha-2.2.2.1.2;NP-Alpha-2.2.2.1.2.1;NP-Alpha-2.2.2.1.2.1_OTU6;
AB591981	NP;NP-Alpha;NP-Alpha-2;NP-Alpha-2.2;NP-Alpha-2.2.2;NP-Alpha-2.2.2.1;NP-Alpha-2.2.2.1.2;NP-Alpha-2.2.2.1.2.1;NP-Alpha-2.2.2.1.2.1_OTU6;
GU360908	NP;NP-Alpha;NP-Alpha-2;NP-Alpha-2.2;NP-Alpha-2.2.2;NP-Alpha-2.2.2.1;NP-Alpha-2.2.2.1.2;NP-Alpha-2.2.2.1.2.1;NP-Alpha-2.2.2.1.2.1_OTU6;
JF796179	NP;NP-Alpha;NP-Alpha-2;NP-Alpha-2.2;NP-Alpha-2.2.2;NP-Alpha-2.2.2.1;NP-Alpha-2.2.2.1.2;NP-Alpha-2.2.2.1.2.1;NP-Alpha-2.2.2.1.2.1_OTU6;
JF272615	NP;NP-Alpha;NP-Alpha-2;NP-Alpha-2.2;NP-Alpha-2.2.2;NP-Alpha-2.2.2.1;NP-Alpha-2.2.2.1.2;NP-Alpha-2.2.2.1.2.1;NP-Alpha-2.2.2.1.2.1_OTU6;
AB592018	NP;NP-Alpha;NP-Alpha-2;NP-Alpha-2.2;NP-Alpha-2.2.2;NP-Alpha-2.2.2.1;NP-Alpha-2.2.2.1.2;NP-Alpha-2.2.2.1.2.1;NP-Alpha-2.2.2.1.2.1_OTU6;
GU811588	NP;NP-Alpha;NP-Alpha-2;NP-Alpha-2.2;NP-Alpha-2.2.2;NP-Alpha-2.2.2.1;NP-Alpha-2.2.2.1.2;NP-Alpha-2.2.2.1.2.1;NP-Alpha-2.2.2.1.2.1_OTU6;
JN624384	NP;NP-Alpha;NP-Alpha-2;NP-Alpha-2.2;NP-Alpha-2.2.2;NP-Alpha-2.2.2.1;NP-Alpha-2.2.2.1.2;NP-Alpha-2.2.2.1.2.1;NP-Alpha-2.2.2.1.2.1_OTU6;
JN375918	NP;NP-Alpha;NP-Alpha-2;NP-Alpha-2.2;NP-Alpha-2.2.2;NP-Alpha-2.2.2.1;NP-Alpha-2.2.2.1.2;NP-Alpha-2.2.2.1.2.1;NP-Alpha-2.2.2.1.2.1_OTU6;
GQ250763	NP;NP-Alpha;NP-Alpha-2;NP-Alpha-2.2;NP-Alpha-2.2.2;NP-Alpha-2.2.2.1;NP-Alpha-2.2.2.1.2;NP-Alpha-2.2.2.1.2.1;NP-Alpha-2.2.2.1.2.1_OTU6;
EU886099	NP;NP-Alpha;NP-Alpha-2;NP-Alpha-2.2;NP-Alpha-2.2.2;NP-Alpha-2.2.2.1;NP-Alpha-2.2.2.1.2;NP-Alpha-2.2.2.1.2.1;NP-Alpha-2.2.2.1.2.1_OTU6;
GU360873	NP;NP-Alpha;NP-Alpha-2;NP-Alpha-2.2;NP-Alpha-2.2.2;NP-Alpha-2.2.2.1;NP-Alpha-2.2.2.1.2;NP-Alpha-2.2.2.1.2.1;NP-Alpha-2.2.2.1.2.1_OTU6;
AB305361	NP;NP-Alpha;NP-Alpha-2;NP-Alpha-2.2;NP-Alpha-2.2.2;NP-Alpha-2.2.2.1;NP-Alpha-2.2.2.1.2;NP-Alpha-2.2.2.1.2.1;NP-Alpha-2.2.2.1.2.1_OTU6;
GQ500474	NP;NP-Alpha;NP-Alpha-2;NP-Alpha-2.2;NP-Alpha-2.2.2;NP-Alpha-2.2.2.1;NP-Alpha-2.2.2.1.2;NP-Alpha-2.2.2.1.2.1;NP-Alpha-2.2.2.1.2.1_OTU6;
KC596388	NP;NP-Alpha;NP-Alpha-2;NP-Alpha-2.2;NP-Alpha-2.2.2;NP-Alpha-2.2.2.1;NP-Alpha-2.2.2.1.2;NP-Alpha-2.2.2.1.2.1;NP-Alpha-2.2.2.1.2.1_OTU6;
AB592177	NP;NP-Alpha;NP-Alpha-2;NP-Alpha-2.2;NP-Alpha-2.2.2;NP-Alpha-2.2.2.1;NP-Alpha-2.2.2.1.2;NP-Alpha-2.2.2.1.2.1;NP-Alpha-2.2.2.1.2.1_OTU6;
JN375859	NP;NP-Alpha;NP-Alpha-2;NP-Alpha-2.2;NP-Alpha-2.2.2;NP-Alpha-2.2.2.1;NP-Alpha-2.2.2.1.2;NP-Alpha-2.2.2.1.2.1;NP-Alpha-2.2.2.1.2.1_OTU6;
AB592169	NP;NP-Alpha;NP-Alpha-2;NP-Alpha-2.2;NP-Alpha-2.2.2;NP-Alpha-2.2.2.1;NP-Alpha-2.2.2.1.2;NP-Alpha-2.2.2.1.2.1;NP-Alpha-2.2.2.1.2.1_OTU6;
GQ250730	NP;NP-Alpha;NP-Alpha-2;NP-Alpha-2.2;NP-Alpha-2.2.2;NP-Alpha-2.2.2.1;NP-Alpha-2.2.2.1.2;NP-Alpha-2.2.2.1.2.1;NP-Alpha-2.2.2.1.2.1_OTU6;
GQ250720	NP;NP-Alpha;NP-Alpha-2;NP-Alpha-2.2;NP-Alpha-2.2.2;NP-Alpha-2.2.2.1;NP-Alpha-2.2.2.1.2;NP-Alpha-2.2.2.1.2.1;NP-Alpha-2.2.2.1.2.1_OTU6;
EU886026	NP;NP-Alpha;NP-Alpha-2;NP-Alpha-2.2;NP-Alpha-2.2.2;NP-Alpha-2.2.2.1;NP-Alpha-2.2.2.1.2;NP-Alpha-2.2.2.1.2.1;NP-Alpha-2.2.2.1.2.1_OTU6;
GQ250726	NP;NP-Alpha;NP-Alpha-2;NP-Alpha-2.2;NP-Alpha-2.2.2;NP-Alpha-2.2.2.1;NP-Alpha-2.2.2.1.2;NP-Alpha-2.2.2.1.2.1;NP-Alpha-2.2.2.1.2.1_OTU6;
GQ500166	NP;NP-Alpha;NP-Alpha-2;NP-Alpha-2.2;NP-Alpha-2.2.2;NP-Alpha-2.2.2.1;NP-Alpha-2.2.2.1.2;NP-Alpha-2.2.2.1.2.1;NP-Alpha-2.2.2.1.2.1_OTU6;
FJ615324	NP;NP-Alpha;NP-Alpha-2;NP-Alpha-2.2;NP-Alpha-2.2.2;NP-Alpha-2.2.2.1;NP-Alpha-2.2.2.1.2;NP-Alpha-2.2.2.1.2.1;NP-Alpha-2.2.2.1.2.1_OTU6;
EU886169	NP;NP-Alpha;NP-Alpha-2;NP-Alpha-2.2;NP-Alpha-2.2.2;NP-Alpha-2.2.2.1;NP-Alpha-2.2.2.1.2;NP-Alpha-2.2.2.1.2.1;NP-Alpha-2.2.2.1.2.1_OTU6;
EU886077	NP;NP-Alpha;NP-Alpha-2;NP-Alpha-2.2;NP-Alpha-2.2.2;NP-Alpha-2.2.2.1;NP-Alpha-2.2.2.1.2;NP-Alpha-2.2.2.1.2.1;NP-Alpha-2.2.2.1.2.1_OTU6;
KC349298	NP;NP-Alpha;NP-Alpha-2;NP-Alpha-2.2;NP-Alpha-2.2.2;NP-Alpha-2.2.2.1;NP-Alpha-2.2.2.1.2;NP-Alpha-2.2.2.1.2.1;NP-Alpha-2.2.2.1.2.1_OTU6;
GU181703	NP;NP-Alpha;NP-Alpha-2;NP-Alpha-2.2;NP-Alpha-2.2.2;NP-Alpha-2.2.2.1;NP-Alpha-2.2.2.1.2;NP-Alpha-2.2.2.1.2.1;NP-Alpha-2.2.2.1.2.1_OTU6;
GQ250741	NP;NP-Alpha;NP-Alpha-2;NP-Alpha-2.2;NP-Alpha-2.2.2;NP-Alpha-2.2.2.1;NP-Alpha-2.2.2.1.2;NP-Alpha-2.2.2.1.2.1;NP-Alpha-2.2.2.1.2.1_OTU6;
JN375868	NP;NP-Alpha;NP-Alpha-2;NP-Alpha-2.2;NP-Alpha-2.2.2;NP-Alpha-2.2.2.1;NP-Alpha-2.2.2.1.2;NP-Alpha-2.2.2.1.2.1;NP-Alpha-2.2.2.1.2.1_OTU6;
KF970645	NP;NP-Alpha;NP-Alpha-2;NP-Alpha-2.2;NP-Alpha-2.2.2;NP-Alpha-2.2.2.1;NP-Alpha-2.2.2.1.2;NP-Alpha-2.2.2.1.2.1;NP-Alpha-2.2.2.1.2.1_OTU6;
KC596366	NP;NP-Alpha;NP-Alpha-2;NP-Alpha-2.2;NP-Alpha-2.2.2;NP-Alpha-2.2.2.1;NP-Alpha-2.2.2.1.2;NP-Alpha-2.2.2.1.2.1;NP-Alpha-2.2.2.1.2.1_OTU6;
JF719151	NP;NP-Alpha;NP-Alpha-2;NP-Alpha-2.2;NP-Alpha-2.2.2;NP-Alpha-2.2.2.1;NP-Alpha-2.2.2.1.2;NP-Alpha-2.2.2.1.2.1;NP-Alpha-2.2.2.1.2.1_OTU6;
GU181751	NP;NP-Alpha;NP-Alpha-2;NP-Alpha-2.2;NP-Alpha-2.2.2;NP-Alpha-2.2.2.1;NP-Alpha-2.2.2.1.2;NP-Alpha-2.2.2.1.2.1;NP-Alpha-2.2.2.1.2.1_OTU6;
EU864291	NP;NP-Alpha;NP-Alpha-2;NP-Alpha-2.2;NP-Alpha-2.2.2;NP-Alpha-2.2.2.1;NP-Alpha-2.2.2.1.2;NP-Alpha-2.2.2.1.2.1;NP-Alpha-2.2.2.1.2.1_OTU6;
EU886165	NP;NP-Alpha;NP-Alpha-2;NP-Alpha-2.2;NP-Alpha-2.2.2;NP-Alpha-2.2.2.1;NP-Alpha-2.2.2.1.2;NP-Alpha-2.2.2.1.2.1;NP-Alpha-2.2.2.1.2.1_OTU6;
AB592190	NP;NP-Alpha;NP-Alpha-2;NP-Alpha-2.2;NP-Alpha-2.2.2;NP-Alpha-2.2.2.1;NP-Alpha-2.2.2.1.2;NP-Alpha-2.2.2.1.2.1;NP-Alpha-2.2.2.1.2.1_OTU6;
JF719126	NP;NP-Alpha;NP-Alpha-2;NP-Alpha-2.2;NP-Alpha-2.2.2;NP-Alpha-2.2.2.1;NP-Alpha-2.2.2.1.2;NP-Alpha-2.2.2.1.2.1;NP-Alpha-2.2.2.1.2.1_OTU6;
AB592195	NP;NP-Alpha;NP-Alpha-2;NP-Alpha-2.2;NP-Alpha-2.2.2;NP-Alpha-2.2.2.1;NP-Alpha-2.2.2.1.2;NP-Alpha-2.2.2.1.2.1;NP-Alpha-2.2.2.1.2.1_OTU6;
EU886172	NP;NP-Alpha;NP-Alpha-2;NP-Alpha-2.2;NP-Alpha-2.2.2;NP-Alpha-2.2.2.1;NP-Alpha-2.2.2.1.2;NP-Alpha-2.2.2.1.2.1;NP-Alpha-2.2.2.1.2.1_OTU6;
EU886023	NP;NP-Alpha;NP-Alpha-2;NP-Alpha-2.2;NP-Alpha-2.2.2;NP-Alpha-2.2.2.1;NP-Alpha-2.2.2.1.2;NP-Alpha-2.2.2.1.2.1;NP-Alpha-2.2.2.1.2.1_OTU6;
GU181768	NP;NP-Alpha;NP-Alpha-2;NP-Alpha-2.2;NP-Alpha-2.2.2;NP-Alpha-2.2.2.1;NP-Alpha-2.2.2.1.2;NP-Alpha-2.2.2.1.2.1;NP-Alpha-2.2.2.1.2.1_OTU6;
EU886008	NP;NP-Alpha;NP-Alpha-2;NP-Alpha-2.2;NP-Alpha-2.2.2;NP-Alpha-2.2.2.1;NP-Alpha-2.2.2.1.2;NP-Alpha-2.2.2.1.2.1;NP-Alpha-2.2.2.1.2.1_OTU6;
JN375883	NP;NP-Alpha;NP-Alpha-2;NP-Alpha-2.2;NP-Alpha-2.2.2;NP-Alpha-2.2.2.1;NP-Alpha-2.2.2.1.2;NP-Alpha-2.2.2.1.2.1;NP-Alpha-2.2.2.1.2.1_OTU6;
KC349314	NP;NP-Alpha;NP-Alpha-2;NP-Alpha-2.2;NP-Alpha-2.2.2;NP-Alpha-2.2.2.1;NP-Alpha-2.2.2.1.2;NP-Alpha-2.2.2.1.2.1;NP-Alpha-2.2.2.1.2.1_OTU6;
GU453901	NP;NP-Alpha;NP-Alpha-2;NP-Alpha-2.2;NP-Alpha-2.2.2;NP-Alpha-2.2.2.1;NP-Alpha-2.2.2.1.2;NP-Alpha-2.2.2.1.2.1;NP-Alpha-2.2.2.1.2.1_OTU6;
EU239047	NP;NP-Alpha;NP-Alpha-2;NP-Alpha-2.2;NP-Alpha-2.2.2;NP-Alpha-2.2.2.1;NP-Alpha-2.2.2.1.2;NP-Alpha-2.2.2.1.2.1;NP-Alpha-2.2.2.1.2.1_OTU6;
AB592300	NP;NP-Alpha;NP-Alpha-2;NP-Alpha-2.2;NP-Alpha-2.2.2;NP-Alpha-2.2.2.1;NP-Alpha-2.2.2.1.2;NP-Alpha-2.2.2.1.2.1;NP-Alpha-2.2.2.1.2.1_OTU6;
JF272682	NP;NP-Alpha;NP-Alpha-2;NP-Alpha-2.2;NP-Alpha-2.2.2;NP-Alpha-2.2.2.1;NP-Alpha-2.2.2.1.2;NP-Alpha-2.2.2.1.2.1;NP-Alpha-2.2.2.1.2.1_OTU6;
JF719150	NP;NP-Alpha;NP-Alpha-2;NP-Alpha-2.2;NP-Alpha-2.2.2;NP-Alpha-2.2.2.1;NP-Alpha-2.2.2.1.2;NP-Alpha-2.2.2.1.2.1;NP-Alpha-2.2.2.1.2.1_OTU6;
JF272659	NP;NP-Alpha;NP-Alpha-2;NP-Alpha-2.2;NP-Alpha-2.2.2;NP-Alpha-2.2.2.1;NP-Alpha-2.2.2.1.2;NP-Alpha-2.2.2.1.2.1;NP-Alpha-2.2.2.1.2.1_OTU6;
AB592298	NP;NP-Alpha;NP-Alpha-2;NP-Alpha-2.2;NP-Alpha-2.2.2;NP-Alpha-2.2.2.1;NP-Alpha-2.2.2.1.2;NP-Alpha-2.2.2.1.2.1;NP-Alpha-2.2.2.1.2.1_OTU6;
EU864302	NP;NP-Alpha;NP-Alpha-2;NP-Alpha-2.2;NP-Alpha-2.2.2;NP-Alpha-2.2.2.1;NP-Alpha-2.2.2.1.2;NP-Alpha-2.2.2.1.2.1;NP-Alpha-2.2.2.1.2.1_OTU6;
EU238992	NP;NP-Alpha;NP-Alpha-2;NP-Alpha-2.2;NP-Alpha-2.2.2;NP-Alpha-2.2.2.1;NP-Alpha-2.2.2.1.2;NP-Alpha-2.2.2.1.2.1;NP-Alpha-2.2.2.1.2.1_OTU6;
JF719180	NP;NP-Alpha;NP-Alpha-2;NP-Alpha-2.2;NP-Alpha-2.2.2;NP-Alpha-2.2.2.1;NP-Alpha-2.2.2.1.2;NP-Alpha-2.2.2.1.2.1;NP-Alpha-2.2.2.1.2.1_OTU6;
GQ500451	NP;NP-Alpha;NP-Alpha-2;NP-Alpha-2.2;NP-Alpha-2.2.2;NP-Alpha-2.2.2.1;NP-Alpha-2.2.2.1.2;NP-Alpha-2.2.2.1.2.1;NP-Alpha-2.2.2.1.2.1_OTU6;
JN375914	NP;NP-Alpha;NP-Alpha-2;NP-Alpha-2.2;NP-Alpha-2.2.2;NP-Alpha-2.2.2.1;NP-Alpha-2.2.2.1.2;NP-Alpha-2.2.2.1.2.1;NP-Alpha-2.2.2.1.2.1_OTU6;
FJ615372	NP;NP-Alpha;NP-Alpha-2;NP-Alpha-2.2;NP-Alpha-2.2.2;NP-Alpha-2.2.2.1;NP-Alpha-2.2.2.1.2;NP-Alpha-2.2.2.1.2.1;NP-Alpha-2.2.2.1.2.1_OTU6;
EU886086	NP;NP-Alpha;NP-Alpha-2;NP-Alpha-2.2;NP-Alpha-2.2.2;NP-Alpha-2.2.2.1;NP-Alpha-2.2.2.1.2;NP-Alpha-2.2.2.1.2.1;NP-Alpha-2.2.2.1.2.1_OTU6;
EU886036	NP;NP-Alpha;NP-Alpha-2;NP-Alpha-2.2;NP-Alpha-2.2.2;NP-Alpha-2.2.2.1;NP-Alpha-2.2.2.1.2;NP-Alpha-2.2.2.1.2.1;NP-Alpha-2.2.2.1.2.1_OTU6;
EU340501	NP;NP-Alpha;NP-Alpha-2;NP-Alpha-2.2;NP-Alpha-2.2.2;NP-Alpha-2.2.2.1;NP-Alpha-2.2.2.1.2;NP-Alpha-2.2.2.1.2.1;NP-Alpha-2.2.2.1.2.1_OTU6;
JF719203	NP;NP-Alpha;NP-Alpha-2;NP-Alpha-2.2;NP-Alpha-2.2.2;NP-Alpha-2.2.2.1;NP-Alpha-2.2.2.1.2;NP-Alpha-2.2.2.1.2.1;NP-Alpha-2.2.2.1.2.1_OTU6;
GQ250797	NP;NP-Alpha;NP-Alpha-2;NP-Alpha-2.2;NP-Alpha-2.2.2;NP-Alpha-2.2.2.1;NP-Alpha-2.2.2.1.2;NP-Alpha-2.2.2.1.2.1;NP-Alpha-2.2.2.1.2.1_OTU6;
GU181570	NP;NP-Alpha;NP-Alpha-2;NP-Alpha-2.2;NP-Alpha-2.2.2;NP-Alpha-2.2.2.1;NP-Alpha-2.2.2.1.2;NP-Alpha-2.2.2.1.2.1;NP-Alpha-2.2.2.1.2.1_OTU6;
GQ250736	NP;NP-Alpha;NP-Alpha-2;NP-Alpha-2.2;NP-Alpha-2.2.2;NP-Alpha-2.2.2.1;NP-Alpha-2.2.2.1.2;NP-Alpha-2.2.2.1.2.1;NP-Alpha-2.2.2.1.2.1_OTU6;
KF970679	NP;NP-Alpha;NP-Alpha-2;NP-Alpha-2.2;NP-Alpha-2.2.2;NP-Alpha-2.2.2.1;NP-Alpha-2.2.2.1.2;NP-Alpha-2.2.2.1.2.1;NP-Alpha-2.2.2.1.2.1_OTU6;
KF970657	NP;NP-Alpha;NP-Alpha-2;NP-Alpha-2.2;NP-Alpha-2.2.2;NP-Alpha-2.2.2.1;NP-Alpha-2.2.2.1.2;NP-Alpha-2.2.2.1.2.1;NP-Alpha-2.2.2.1.2.1_OTU6;
KF970682	NP;NP-Alpha;NP-Alpha-2;NP-Alpha-2.2;NP-Alpha-2.2.2;NP-Alpha-2.2.2.1;NP-Alpha-2.2.2.1.2;NP-Alpha-2.2.2.1.2.1;NP-Alpha-2.2.2.1.2.1_OTU6;
GU181543	NP;NP-Alpha;NP-Alpha-2;NP-Alpha-2.2;NP-Alpha-2.2.2;NP-Alpha-2.2.2.1;NP-Alpha-2.2.2.1.2;NP-Alpha-2.2.2.1.2.1;NP-Alpha-2.2.2.1.2.1_OTU6;
FJ615380	NP;NP-Alpha;NP-Alpha-2;NP-Alpha-2.2;NP-Alpha-2.2.2;NP-Alpha-2.2.2.1;NP-Alpha-2.2.2.1.2;NP-Alpha-2.2.2.1.2.1;NP-Alpha-2.2.2.1.2.1_OTU6;
AB592318	NP;NP-Alpha;NP-Alpha-2;NP-Alpha-2.2;NP-Alpha-2.2.2;NP-Alpha-2.2.2.1;NP-Alpha-2.2.2.1.2;NP-Alpha-2.2.2.1.2.1;NP-Alpha-2.2.2.1.2.1_OTU6;
EF106935	NP;NP-Alpha;NP-Alpha-2;NP-Alpha-2.2;NP-Alpha-2.2.2;NP-Alpha-2.2.2.1;NP-Alpha-2.2.2.1.2;NP-Alpha-2.2.2.1.2.1;NP-Alpha-2.2.2.1.2.1_OTU6;
JF719201	NP;NP-Alpha;NP-Alpha-2;NP-Alpha-2.2;NP-Alpha-2.2.2;NP-Alpha-2.2.2.1;NP-Alpha-2.2.2.1.2;NP-Alpha-2.2.2.1.2.1;NP-Alpha-2.2.2.1.2.1_OTU6;
EU239050	NP;NP-Alpha;NP-Alpha-2;NP-Alpha-2.2;NP-Alpha-2.2.2;NP-Alpha-2.2.2.1;NP-Alpha-2.2.2.1.2;NP-Alpha-2.2.2.1.2.1;NP-Alpha-2.2.2.1.2.1_OTU6;
JF272657	NP;NP-Alpha;NP-Alpha-2;NP-Alpha-2.2;NP-Alpha-2.2.2;NP-Alpha-2.2.2.1;NP-Alpha-2.2.2.1.2;NP-Alpha-2.2.2.1.2.1;NP-Alpha-2.2.2.1.2.1_OTU6;
EU239052	NP;NP-Alpha;NP-Alpha-2;NP-Alpha-2.2;NP-Alpha-2.2.2;NP-Alpha-2.2.2.1;NP-Alpha-2.2.2.1.2;NP-Alpha-2.2.2.1.2.1;NP-Alpha-2.2.2.1.2.1_OTU6;
AB592274	NP;NP-Alpha;NP-Alpha-2;NP-Alpha-2.2;NP-Alpha-2.2.2;NP-Alpha-2.2.2.1;NP-Alpha-2.2.2.1.2;NP-Alpha-2.2.2.1.2.1;NP-Alpha-2.2.2.1.2.1_OTU6;
KF970545	NP;NP-Alpha;NP-Alpha-2;NP-Alpha-2.2;NP-Alpha-2.2.2;NP-Alpha-2.2.2.1;NP-Alpha-2.2.2.1.2;NP-Alpha-2.2.2.1.2.1;NP-Alpha-2.2.2.1.2.1_OTU6;
GQ250719	NP;NP-Alpha;NP-Alpha-2;NP-Alpha-2.2;NP-Alpha-2.2.2;NP-Alpha-2.2.2.1;NP-Alpha-2.2.2.1.2;NP-Alpha-2.2.2.1.2.1;NP-Alpha-2.2.2.1.2.1_OTU6;
KC349238	NP;NP-Alpha;NP-Alpha-2;NP-Alpha-2.2;NP-Alpha-2.2.2;NP-Alpha-2.2.2.1;NP-Alpha-2.2.2.1.2;NP-Alpha-2.2.2.1.2.1;NP-Alpha-2.2.2.1.2.1_OTU6;
KC857526	NP;NP-Alpha;NP-Alpha-2;NP-Alpha-2.2;NP-Alpha-2.2.2;NP-Alpha-2.2.2.1;NP-Alpha-2.2.2.1.2;NP-Alpha-2.2.2.1.2.1;NP-Alpha-2.2.2.1.2.1_OTU6;
JQ396280	NP;NP-Alpha;NP-Alpha-2;NP-Alpha-2.2;NP-Alpha-2.2.2;NP-Alpha-2.2.2.1;NP-Alpha-2.2.2.1.2;NP-Alpha-2.2.2.1.2.1;NP-Alpha-2.2.2.1.2.1_OTU6;
KC349269	NP;NP-Alpha;NP-Alpha-2;NP-Alpha-2.2;NP-Alpha-2.2.2;NP-Alpha-2.2.2.1;NP-Alpha-2.2.2.1.2;NP-Alpha-2.2.2.1.2.1;NP-Alpha-2.2.2.1.2.1_OTU6;
GU360758	NP;NP-Alpha;NP-Alpha-2;NP-Alpha-2.2;NP-Alpha-2.2.2;NP-Alpha-2.2.2.1;NP-Alpha-2.2.2.1.2;NP-Alpha-2.2.2.1.2.1;NP-Alpha-2.2.2.1.2.1_OTU6;
EU886113	NP;NP-Alpha;NP-Alpha-2;NP-Alpha-2.2;NP-Alpha-2.2.2;NP-Alpha-2.2.2.1;NP-Alpha-2.2.2.1.2;NP-Alpha-2.2.2.1.2.1;NP-Alpha-2.2.2.1.2.1_OTU6;
GQ500300	NP;NP-Alpha;NP-Alpha-2;NP-Alpha-2.2;NP-Alpha-2.2.2;NP-Alpha-2.2.2.1;NP-Alpha-2.2.2.1.2;NP-Alpha-2.2.2.1.2.1;NP-Alpha-2.2.2.1.2.1_OTU6;
EF414234	NP;NP-Alpha;NP-Alpha-2;NP-Alpha-2.2;NP-Alpha-2.2.2;NP-Alpha-2.2.2.1;NP-Alpha-2.2.2.1.2;NP-Alpha-2.2.2.1.2.1;NP-Alpha-2.2.2.1.2.1_OTU6;
AB591997	NP;NP-Alpha;NP-Alpha-2;NP-Alpha-2.2;NP-Alpha-2.2.2;NP-Alpha-2.2.2.1;NP-Alpha-2.2.2.1.2;NP-Alpha-2.2.2.1.2.1;NP-Alpha-2.2.2.1.2.1_OTU6;
GU360944	NP;NP-Alpha;NP-Alpha-2;NP-Alpha-2.2;NP-Alpha-2.2.2;NP-Alpha-2.2.2.1;NP-Alpha-2.2.2.1.2;NP-Alpha-2.2.2.1.2.1;NP-Alpha-2.2.2.1.2.1_OTU6;
GU181702	NP;NP-Alpha;NP-Alpha-2;NP-Alpha-2.2;NP-Alpha-2.2.2;NP-Alpha-2.2.2.1;NP-Alpha-2.2.2.1.2;NP-Alpha-2.2.2.1.2.1;NP-Alpha-2.2.2.1.2.1_OTU6;
AB592004	NP;NP-Alpha;NP-Alpha-2;NP-Alpha-2.2;NP-Alpha-2.2.2;NP-Alpha-2.2.2.1;NP-Alpha-2.2.2.1.2;NP-Alpha-2.2.2.1.2.1;NP-Alpha-2.2.2.1.2.1_OTU6;
KF970633	NP;NP-Alpha;NP-Alpha-2;NP-Alpha-2.2;NP-Alpha-2.2.2;NP-Alpha-2.2.2.1;NP-Alpha-2.2.2.1.2;NP-Alpha-2.2.2.1.2.1;NP-Alpha-2.2.2.1.2.1_OTU6;
JF272638	NP;NP-Alpha;NP-Alpha-2;NP-Alpha-2.2;NP-Alpha-2.2.2;NP-Alpha-2.2.2.1;NP-Alpha-2.2.2.1.2;NP-Alpha-2.2.2.1.2.1;NP-Alpha-2.2.2.1.2.1_OTU6;
KJ549579	NP;NP-Alpha;NP-Alpha-2;NP-Alpha-2.2;NP-Alpha-2.2.2;NP-Alpha-2.2.2.1;NP-Alpha-2.2.2.1.2;NP-Alpha-2.2.2.1.2.1;NP-Alpha-2.2.2.1.2.1_OTU6;
KC349219	NP;NP-Alpha;NP-Alpha-2;NP-Alpha-2.2;NP-Alpha-2.2.2;NP-Alpha-2.2.2.1;NP-Alpha-2.2.2.1.2;NP-Alpha-2.2.2.1.2.1;NP-Alpha-2.2.2.1.2.1_OTU6;
AB592185	NP;NP-Alpha;NP-Alpha-2;NP-Alpha-2.2;NP-Alpha-2.2.2;NP-Alpha-2.2.2.1;NP-Alpha-2.2.2.1.2;NP-Alpha-2.2.2.1.2.1;NP-Alpha-2.2.2.1.2.1_OTU6;
JF719164	NP;NP-Alpha;NP-Alpha-2;NP-Alpha-2.2;NP-Alpha-2.2.2;NP-Alpha-2.2.2.1;NP-Alpha-2.2.2.1.2;NP-Alpha-2.2.2.1.2.1;NP-Alpha-2.2.2.1.2.1_OTU6;
GQ500218	NP;NP-Alpha;NP-Alpha-2;NP-Alpha-2.2;NP-Alpha-2.2.2;NP-Alpha-2.2.2.1;NP-Alpha-2.2.2.1.2;NP-Alpha-2.2.2.1.2.1;NP-Alpha-2.2.2.1.2.1_OTU6;
JF719182	NP;NP-Alpha;NP-Alpha-2;NP-Alpha-2.2;NP-Alpha-2.2.2;NP-Alpha-2.2.2.1;NP-Alpha-2.2.2.1.2;NP-Alpha-2.2.2.1.2.1;NP-Alpha-2.2.2.1.2.1_OTU6;
FJ615326	NP;NP-Alpha;NP-Alpha-2;NP-Alpha-2.2;NP-Alpha-2.2.2;NP-Alpha-2.2.2.1;NP-Alpha-2.2.2.1.2;NP-Alpha-2.2.2.1.2.1;NP-Alpha-2.2.2.1.2.1_OTU6;
EU886000	NP;NP-Alpha;NP-Alpha-2;NP-Alpha-2.2;NP-Alpha-2.2.2;NP-Alpha-2.2.2.1;NP-Alpha-2.2.2.1.2;NP-Alpha-2.2.2.1.2.1;NP-Alpha-2.2.2.1.2.1_OTU6;
JF719158	NP;NP-Alpha;NP-Alpha-2;NP-Alpha-2.2;NP-Alpha-2.2.2;NP-Alpha-2.2.2.1;NP-Alpha-2.2.2.1.2;NP-Alpha-2.2.2.1.2.1;NP-Alpha-2.2.2.1.2.1_OTU6;
KF901003	NP;NP-Alpha;NP-Alpha-2;NP-Alpha-2.2;NP-Alpha-2.2.2;NP-Alpha-2.2.2.1;NP-Alpha-2.2.2.1.2;NP-Alpha-2.2.2.1.2.1;NP-Alpha-2.2.2.1.2.1_OTU6;
EU886192	NP;NP-Alpha;NP-Alpha-2;NP-Alpha-2.2;NP-Alpha-2.2.2;NP-Alpha-2.2.2.1;NP-Alpha-2.2.2.1.2;NP-Alpha-2.2.2.1.2.1;NP-Alpha-2.2.2.1.2.1_OTU6;
EU864290	NP;NP-Alpha;NP-Alpha-2;NP-Alpha-2.2;NP-Alpha-2.2.2;NP-Alpha-2.2.2.1;NP-Alpha-2.2.2.1.2;NP-Alpha-2.2.2.1.2.1;NP-Alpha-2.2.2.1.2.1_OTU6;
KC349268	NP;NP-Alpha;NP-Alpha-2;NP-Alpha-2.2;NP-Alpha-2.2.2;NP-Alpha-2.2.2.1;NP-Alpha-2.2.2.1.2;NP-Alpha-2.2.2.1.2.1;NP-Alpha-2.2.2.1.2.1_OTU7;
KC857523	NP;NP-Alpha;NP-Alpha-2;NP-Alpha-2.2;NP-Alpha-2.2.2;NP-Alpha-2.2.2.1;NP-Alpha-2.2.2.1.2;NP-Alpha-2.2.2.1.2.1;NP-Alpha-2.2.2.1.2.1_OTU8;
EU490367	NP;NP-Alpha;NP-Alpha-2;NP-Alpha-2.2;NP-Alpha-2.2.2;NP-Alpha-2.2.2.1;NP-Alpha-2.2.2.1.2;NP-Alpha-2.2.2.1.2.2;NP-Alpha-2.2.2.1.2.2_OTU1;
JF719195	NP;NP-Alpha;NP-Alpha-2;NP-Alpha-2.2;NP-Alpha-2.2.2;NP-Alpha-2.2.2.1;NP-Alpha-2.2.2.1.2;NP-Alpha-2.2.2.1.2.2;NP-Alpha-2.2.2.1.2.2_OTU10;
AB592245	NP;NP-Alpha;NP-Alpha-2;NP-Alpha-2.2;NP-Alpha-2.2.2;NP-Alpha-2.2.2.1;NP-Alpha-2.2.2.1.2;NP-Alpha-2.2.2.1.2.2;NP-Alpha-2.2.2.1.2.2_OTU10;
KF970688	NP;NP-Alpha;NP-Alpha-2;NP-Alpha-2.2;NP-Alpha-2.2.2;NP-Alpha-2.2.2.1;NP-Alpha-2.2.2.1.2;NP-Alpha-2.2.2.1.2.2;NP-Alpha-2.2.2.1.2.2_OTU10;
KF970697	NP;NP-Alpha;NP-Alpha-2;NP-Alpha-2.2;NP-Alpha-2.2.2;NP-Alpha-2.2.2.1;NP-Alpha-2.2.2.1.2;NP-Alpha-2.2.2.1.2.2;NP-Alpha-2.2.2.1.2.2_OTU10;
JF719202	NP;NP-Alpha;NP-Alpha-2;NP-Alpha-2.2;NP-Alpha-2.2.2;NP-Alpha-2.2.2.1;NP-Alpha-2.2.2.1.2;NP-Alpha-2.2.2.1.2.2;NP-Alpha-2.2.2.1.2.2_OTU10;
GQ500150	NP;NP-Alpha;NP-Alpha-2;NP-Alpha-2.2;NP-Alpha-2.2.2;NP-Alpha-2.2.2.1;NP-Alpha-2.2.2.1.2;NP-Alpha-2.2.2.1.2.2;NP-Alpha-2.2.2.1.2.2_OTU10;
KC596396	NP;NP-Alpha;NP-Alpha-2;NP-Alpha-2.2;NP-Alpha-2.2.2;NP-Alpha-2.2.2.1;NP-Alpha-2.2.2.1.2;NP-Alpha-2.2.2.1.2.2;NP-Alpha-2.2.2.1.2.2_OTU11;
AB591961	NP;NP-Alpha;NP-Alpha-2;NP-Alpha-2.2;NP-Alpha-2.2.2;NP-Alpha-2.2.2.1;NP-Alpha-2.2.2.1.2;NP-Alpha-2.2.2.1.2.2;NP-Alpha-2.2.2.1.2.2_OTU2;
JN375912	NP;NP-Alpha;NP-Alpha-2;NP-Alpha-2.2;NP-Alpha-2.2.2;NP-Alpha-2.2.2.1;NP-Alpha-2.2.2.1.2;NP-Alpha-2.2.2.1.2.2;NP-Alpha-2.2.2.1.2.2_OTU2;
EU886039	NP;NP-Alpha;NP-Alpha-2;NP-Alpha-2.2;NP-Alpha-2.2.2;NP-Alpha-2.2.2.1;NP-Alpha-2.2.2.1.2;NP-Alpha-2.2.2.1.2.2;NP-Alpha-2.2.2.1.2.2_OTU2;
GU181749	NP;NP-Alpha;NP-Alpha-2;NP-Alpha-2.2;NP-Alpha-2.2.2;NP-Alpha-2.2.2.1;NP-Alpha-2.2.2.1.2;NP-Alpha-2.2.2.1.2.2;NP-Alpha-2.2.2.1.2.2_OTU3;
EU886052	NP;NP-Alpha;NP-Alpha-2;NP-Alpha-2.2;NP-Alpha-2.2.2;NP-Alpha-2.2.2.1;NP-Alpha-2.2.2.1.2;NP-Alpha-2.2.2.1.2.2;NP-Alpha-2.2.2.1.2.2_OTU3;
KC349183	NP;NP-Alpha;NP-Alpha-2;NP-Alpha-2.2;NP-Alpha-2.2.2;NP-Alpha-2.2.2.1;NP-Alpha-2.2.2.1.2;NP-Alpha-2.2.2.1.2.2;NP-Alpha-2.2.2.1.2.2_OTU3;
KC857527	NP;NP-Alpha;NP-Alpha-2;NP-Alpha-2.2;NP-Alpha-2.2.2;NP-Alpha-2.2.2.1;NP-Alpha-2.2.2.1.2;NP-Alpha-2.2.2.1.2.2;NP-Alpha-2.2.2.1.2.2_OTU3;
EU886054	NP;NP-Alpha;NP-Alpha-2;NP-Alpha-2.2;NP-Alpha-2.2.2;NP-Alpha-2.2.2.1;NP-Alpha-2.2.2.1.2;NP-Alpha-2.2.2.1.2.2;NP-Alpha-2.2.2.1.2.2_OTU3;
JN662446	NP;NP-Alpha;NP-Alpha-2;NP-Alpha-2.2;NP-Alpha-2.2.2;NP-Alpha-2.2.2.1;NP-Alpha-2.2.2.1.2;NP-Alpha-2.2.2.1.2.2;NP-Alpha-2.2.2.1.2.2_OTU3;
EU886049	NP;NP-Alpha;NP-Alpha-2;NP-Alpha-2.2;NP-Alpha-2.2.2;NP-Alpha-2.2.2.1;NP-Alpha-2.2.2.1.2;NP-Alpha-2.2.2.1.2.2;NP-Alpha-2.2.2.1.2.2_OTU3;
JF796148	NP;NP-Alpha;NP-Alpha-2;NP-Alpha-2.2;NP-Alpha-2.2.2;NP-Alpha-2.2.2.1;NP-Alpha-2.2.2.1.2;NP-Alpha-2.2.2.1.2.2;NP-Alpha-2.2.2.1.2.2_OTU4;
GQ500502	NP;NP-Alpha;NP-Alpha-2;NP-Alpha-2.2;NP-Alpha-2.2.2;NP-Alpha-2.2.2.1;NP-Alpha-2.2.2.1.2;NP-Alpha-2.2.2.1.2.2;NP-Alpha-2.2.2.1.2.2_OTU4;
KC349299	NP;NP-Alpha;NP-Alpha-2;NP-Alpha-2.2;NP-Alpha-2.2.2;NP-Alpha-2.2.2.1;NP-Alpha-2.2.2.1.2;NP-Alpha-2.2.2.1.2.2;NP-Alpha-2.2.2.1.2.2_OTU5;
GU181514	NP;NP-Alpha;NP-Alpha-2;NP-Alpha-2.2;NP-Alpha-2.2.2;NP-Alpha-2.2.2.1;NP-Alpha-2.2.2.1.2;NP-Alpha-2.2.2.1.2.2;NP-Alpha-2.2.2.1.2.2_OTU5;
KC349249	NP;NP-Alpha;NP-Alpha-2;NP-Alpha-2.2;NP-Alpha-2.2.2;NP-Alpha-2.2.2.1;NP-Alpha-2.2.2.1.2;NP-Alpha-2.2.2.1.2.2;NP-Alpha-2.2.2.1.2.2_OTU5;
KC349274	NP;NP-Alpha;NP-Alpha-2;NP-Alpha-2.2;NP-Alpha-2.2.2;NP-Alpha-2.2.2.1;NP-Alpha-2.2.2.1.2;NP-Alpha-2.2.2.1.2.2;NP-Alpha-2.2.2.1.2.2_OTU5;
GU181753	NP;NP-Alpha;NP-Alpha-2;NP-Alpha-2.2;NP-Alpha-2.2.2;NP-Alpha-2.2.2.1;NP-Alpha-2.2.2.1.2;NP-Alpha-2.2.2.1.2.2;NP-Alpha-2.2.2.1.2.2_OTU5;
KC349297	NP;NP-Alpha;NP-Alpha-2;NP-Alpha-2.2;NP-Alpha-2.2.2;NP-Alpha-2.2.2.1;NP-Alpha-2.2.2.1.2;NP-Alpha-2.2.2.1.2.2;NP-Alpha-2.2.2.1.2.2_OTU5;
GU181678	NP;NP-Alpha;NP-Alpha-2;NP-Alpha-2.2;NP-Alpha-2.2.2;NP-Alpha-2.2.2.1;NP-Alpha-2.2.2.1.2;NP-Alpha-2.2.2.1.2.2;NP-Alpha-2.2.2.1.2.2_OTU5;
JF715907	NP;NP-Alpha;NP-Alpha-2;NP-Alpha-2.2;NP-Alpha-2.2.2;NP-Alpha-2.2.2.1;NP-Alpha-2.2.2.1.2;NP-Alpha-2.2.2.1.2.2;NP-Alpha-2.2.2.1.2.2_OTU5;
EU886025	NP;NP-Alpha;NP-Alpha-2;NP-Alpha-2.2;NP-Alpha-2.2.2;NP-Alpha-2.2.2.1;NP-Alpha-2.2.2.1.2;NP-Alpha-2.2.2.1.2.2;NP-Alpha-2.2.2.1.2.2_OTU5;
KC349277	NP;NP-Alpha;NP-Alpha-2;NP-Alpha-2.2;NP-Alpha-2.2.2;NP-Alpha-2.2.2.1;NP-Alpha-2.2.2.1.2;NP-Alpha-2.2.2.1.2.2;NP-Alpha-2.2.2.1.2.2_OTU5;
KC349217	NP;NP-Alpha;NP-Alpha-2;NP-Alpha-2.2;NP-Alpha-2.2.2;NP-Alpha-2.2.2.1;NP-Alpha-2.2.2.1.2;NP-Alpha-2.2.2.1.2.2;NP-Alpha-2.2.2.1.2.2_OTU5;
GU181757	NP;NP-Alpha;NP-Alpha-2;NP-Alpha-2.2;NP-Alpha-2.2.2;NP-Alpha-2.2.2.1;NP-Alpha-2.2.2.1.2;NP-Alpha-2.2.2.1.2.2;NP-Alpha-2.2.2.1.2.2_OTU5;
KC349213	NP;NP-Alpha;NP-Alpha-2;NP-Alpha-2.2;NP-Alpha-2.2.2;NP-Alpha-2.2.2.1;NP-Alpha-2.2.2.1.2;NP-Alpha-2.2.2.1.2.2;NP-Alpha-2.2.2.1.2.2_OTU5;
GQ250771	NP;NP-Alpha;NP-Alpha-2;NP-Alpha-2.2;NP-Alpha-2.2.2;NP-Alpha-2.2.2.1;NP-Alpha-2.2.2.1.2;NP-Alpha-2.2.2.1.2.2;NP-Alpha-2.2.2.1.2.2_OTU5;
GQ500550	NP;NP-Alpha;NP-Alpha-2;NP-Alpha-2.2;NP-Alpha-2.2.2;NP-Alpha-2.2.2.1;NP-Alpha-2.2.2.1.2;NP-Alpha-2.2.2.1.2.2;NP-Alpha-2.2.2.1.2.2_OTU5;
KC857522	NP;NP-Alpha;NP-Alpha-2;NP-Alpha-2.2;NP-Alpha-2.2.2;NP-Alpha-2.2.2.1;NP-Alpha-2.2.2.1.2;NP-Alpha-2.2.2.1.2.2;NP-Alpha-2.2.2.1.2.2_OTU5;
GU181780	NP;NP-Alpha;NP-Alpha-2;NP-Alpha-2.2;NP-Alpha-2.2.2;NP-Alpha-2.2.2.1;NP-Alpha-2.2.2.1.2;NP-Alpha-2.2.2.1.2.2;NP-Alpha-2.2.2.1.2.2_OTU5;
EU886152	NP;NP-Alpha;NP-Alpha-2;NP-Alpha-2.2;NP-Alpha-2.2.2;NP-Alpha-2.2.2.1;NP-Alpha-2.2.2.1.2;NP-Alpha-2.2.2.1.2.2;NP-Alpha-2.2.2.1.2.2_OTU5;
GU181763	NP;NP-Alpha;NP-Alpha-2;NP-Alpha-2.2;NP-Alpha-2.2.2;NP-Alpha-2.2.2.1;NP-Alpha-2.2.2.1.2;NP-Alpha-2.2.2.1.2.2;NP-Alpha-2.2.2.1.2.2_OTU5;
GU181774	NP;NP-Alpha;NP-Alpha-2;NP-Alpha-2.2;NP-Alpha-2.2.2;NP-Alpha-2.2.2.1;NP-Alpha-2.2.2.1.2;NP-Alpha-2.2.2.1.2.2;NP-Alpha-2.2.2.1.2.2_OTU5;
GU181777	NP;NP-Alpha;NP-Alpha-2;NP-Alpha-2.2;NP-Alpha-2.2.2;NP-Alpha-2.2.2.1;NP-Alpha-2.2.2.1.2;NP-Alpha-2.2.2.1.2.2;NP-Alpha-2.2.2.1.2.2_OTU5;
AB592075	NP;NP-Alpha;NP-Alpha-2;NP-Alpha-2.2;NP-Alpha-2.2.2;NP-Alpha-2.2.2.1;NP-Alpha-2.2.2.1.2;NP-Alpha-2.2.2.1.2.2;NP-Alpha-2.2.2.1.2.2_OTU5;
KC857539	NP;NP-Alpha;NP-Alpha-2;NP-Alpha-2.2;NP-Alpha-2.2.2;NP-Alpha-2.2.2.1;NP-Alpha-2.2.2.1.2;NP-Alpha-2.2.2.1.2.2;NP-Alpha-2.2.2.1.2.2_OTU5;
KC349291	NP;NP-Alpha;NP-Alpha-2;NP-Alpha-2.2;NP-Alpha-2.2.2;NP-Alpha-2.2.2.1;NP-Alpha-2.2.2.1.2;NP-Alpha-2.2.2.1.2.2;NP-Alpha-2.2.2.1.2.2_OTU5;
GU066846	NP;NP-Alpha;NP-Alpha-2;NP-Alpha-2.2;NP-Alpha-2.2.2;NP-Alpha-2.2.2.1;NP-Alpha-2.2.2.1.2;NP-Alpha-2.2.2.1.2.2;NP-Alpha-2.2.2.1.2.2_OTU5;
AB592057	NP;NP-Alpha;NP-Alpha-2;NP-Alpha-2.2;NP-Alpha-2.2.2;NP-Alpha-2.2.2.1;NP-Alpha-2.2.2.1.2;NP-Alpha-2.2.2.1.2.2;NP-Alpha-2.2.2.1.2.2_OTU5;
JQ396285	NP;NP-Alpha;NP-Alpha-2;NP-Alpha-2.2;NP-Alpha-2.2.2;NP-Alpha-2.2.2.1;NP-Alpha-2.2.2.1.2;NP-Alpha-2.2.2.1.2.2;NP-Alpha-2.2.2.1.2.2_OTU5;
GU181662	NP;NP-Alpha;NP-Alpha-2;NP-Alpha-2.2;NP-Alpha-2.2.2;NP-Alpha-2.2.2.1;NP-Alpha-2.2.2.1.2;NP-Alpha-2.2.2.1.2.2;NP-Alpha-2.2.2.1.2.2_OTU5;
GQ250718	NP;NP-Alpha;NP-Alpha-2;NP-Alpha-2.2;NP-Alpha-2.2.2;NP-Alpha-2.2.2.1;NP-Alpha-2.2.2.1.2;NP-Alpha-2.2.2.1.2.2;NP-Alpha-2.2.2.1.2.2_OTU5;
AB703983	NP;NP-Alpha;NP-Alpha-2;NP-Alpha-2.2;NP-Alpha-2.2.2;NP-Alpha-2.2.2.1;NP-Alpha-2.2.2.1.2;NP-Alpha-2.2.2.1.2.2;NP-Alpha-2.2.2.1.2.2_OTU5;
GU811329	NP;NP-Alpha;NP-Alpha-2;NP-Alpha-2.2;NP-Alpha-2.2.2;NP-Alpha-2.2.2.1;NP-Alpha-2.2.2.1.2;NP-Alpha-2.2.2.1.2.2;NP-Alpha-2.2.2.1.2.2_OTU5;
KC349152	NP;NP-Alpha;NP-Alpha-2;NP-Alpha-2.2;NP-Alpha-2.2.2;NP-Alpha-2.2.2.1;NP-Alpha-2.2.2.1.2;NP-Alpha-2.2.2.1.2.2;NP-Alpha-2.2.2.1.2.2_OTU5;
GQ500359	NP;NP-Alpha;NP-Alpha-2;NP-Alpha-2.2;NP-Alpha-2.2.2;NP-Alpha-2.2.2.1;NP-Alpha-2.2.2.1.2;NP-Alpha-2.2.2.1.2.2;NP-Alpha-2.2.2.1.2.2_OTU5;
GU360832	NP;NP-Alpha;NP-Alpha-2;NP-Alpha-2.2;NP-Alpha-2.2.2;NP-Alpha-2.2.2.1;NP-Alpha-2.2.2.1.2;NP-Alpha-2.2.2.1.2.2;NP-Alpha-2.2.2.1.2.2_OTU6;
KF512356	NP;NP-Alpha;NP-Alpha-2;NP-Alpha-2.2;NP-Alpha-2.2.2;NP-Alpha-2.2.2.1;NP-Alpha-2.2.2.1.2;NP-Alpha-2.2.2.1.2.2;NP-Alpha-2.2.2.1.2.2_OTU7;
EU340551	NP;NP-Alpha;NP-Alpha-2;NP-Alpha-2.2;NP-Alpha-2.2.2;NP-Alpha-2.2.2.1;NP-Alpha-2.2.2.1.2;NP-Alpha-2.2.2.1.2.2;NP-Alpha-2.2.2.1.2.2_OTU7;
KC596398	NP;NP-Alpha;NP-Alpha-2;NP-Alpha-2.2;NP-Alpha-2.2.2;NP-Alpha-2.2.2.1;NP-Alpha-2.2.2.1.2;NP-Alpha-2.2.2.1.2.2;NP-Alpha-2.2.2.1.2.2_OTU7;
EU340498	NP;NP-Alpha;NP-Alpha-2;NP-Alpha-2.2;NP-Alpha-2.2.2;NP-Alpha-2.2.2.1;NP-Alpha-2.2.2.1.2;NP-Alpha-2.2.2.1.2.2;NP-Alpha-2.2.2.1.2.2_OTU7;
EU340541	NP;NP-Alpha;NP-Alpha-2;NP-Alpha-2.2;NP-Alpha-2.2.2;NP-Alpha-2.2.2.1;NP-Alpha-2.2.2.1.2;NP-Alpha-2.2.2.1.2.2;NP-Alpha-2.2.2.1.2.2_OTU7;
KF512370	NP;NP-Alpha;NP-Alpha-2;NP-Alpha-2.2;NP-Alpha-2.2.2;NP-Alpha-2.2.2.1;NP-Alpha-2.2.2.1.2;NP-Alpha-2.2.2.1.2.2;NP-Alpha-2.2.2.1.2.2_OTU8;
KF512374	NP;NP-Alpha;NP-Alpha-2;NP-Alpha-2.2;NP-Alpha-2.2.2;NP-Alpha-2.2.2.1;NP-Alpha-2.2.2.1.2;NP-Alpha-2.2.2.1.2.2;NP-Alpha-2.2.2.1.2.2_OTU8;
KF512364	NP;NP-Alpha;NP-Alpha-2;NP-Alpha-2.2;NP-Alpha-2.2.2;NP-Alpha-2.2.2.1;NP-Alpha-2.2.2.1.2;NP-Alpha-2.2.2.1.2.2;NP-Alpha-2.2.2.1.2.2_OTU8;
AB592174	NP;NP-Alpha;NP-Alpha-2;NP-Alpha-2.2;NP-Alpha-2.2.2;NP-Alpha-2.2.2.1;NP-Alpha-2.2.2.1.2;NP-Alpha-2.2.2.1.2.2;NP-Alpha-2.2.2.1.2.2_OTU9;
GU453879	NP;NP-Alpha;NP-Alpha-2;NP-Alpha-2.2;NP-Alpha-2.2.2;NP-Alpha-2.2.2.1;NP-Alpha-2.2.2.1.2;NP-Alpha-2.2.2.1.2.2;NP-Alpha-2.2.2.1.2.2_OTU9;
KC349279	NP;NP-Alpha;NP-Alpha-2;NP-Alpha-2.2;NP-Alpha-2.2.2;NP-Alpha-2.2.2.1;NP-Alpha-2.2.2.1.2;NP-Alpha-2.2.2.1.2.2;NP-Alpha-2.2.2.1.2.2_OTU9;
GU453898	NP;NP-Alpha;NP-Alpha-2;NP-Alpha-2.2;NP-Alpha-2.2.2;NP-Alpha-2.2.2.1;NP-Alpha-2.2.2.1.2;NP-Alpha-2.2.2.1.2.2;NP-Alpha-2.2.2.1.2.2_OTU9;
DQ148754	NP;NP-Alpha;NP-Alpha-2;NP-Alpha-2.2;NP-Alpha-2.2.2;NP-Alpha-2.2.2.1;NP-Alpha-2.2.2.1.2;NP-Alpha-2.2.2.1.2.2;NP-Alpha-2.2.2.1.2.2_OTU9;
GU453874	NP;NP-Alpha;NP-Alpha-2;NP-Alpha-2.2;NP-Alpha-2.2.2;NP-Alpha-2.2.2.1;NP-Alpha-2.2.2.1.2;NP-Alpha-2.2.2.1.2.2;NP-Alpha-2.2.2.1.2.2_OTU9;
GU181562	NP;NP-Alpha;NP-Alpha-2;NP-Alpha-2.2;NP-Alpha-2.2.2;NP-Alpha-2.2.2.1;NP-Alpha-2.2.2.1.2;NP-Alpha-2.2.2.1.2.2;NP-Alpha-2.2.2.1.2.2_OTU9;
KC349179	NP;NP-Alpha;NP-Alpha-2;NP-Alpha-2.2;NP-Alpha-2.2.2;NP-Alpha-2.2.2.1;NP-Alpha-2.2.2.1.2;NP-Alpha-2.2.2.1.2.2;NP-Alpha-2.2.2.1.2.2_OTU9;
GQ500178	NP;NP-Alpha;NP-Alpha-2;NP-Alpha-2.2;NP-Alpha-2.2.2;NP-Alpha-2.2.2.1;NP-Alpha-2.2.2.1.2;NP-Alpha-2.2.2.1.2.2;NP-Alpha-2.2.2.1.2.2_OTU9;
FJ615367	NP;NP-Alpha;NP-Alpha-2;NP-Alpha-2.2;NP-Alpha-2.2.2;NP-Alpha-2.2.2.1;NP-Alpha-2.2.2.1.2;NP-Alpha-2.2.2.1.2.2;NP-Alpha-2.2.2.1.2.2_OTU9;
KC349162	NP;NP-Alpha;NP-Alpha-2;NP-Alpha-2.2;NP-Alpha-2.2.2;NP-Alpha-2.2.2.1;NP-Alpha-2.2.2.1.2;NP-Alpha-2.2.2.1.2.2;NP-Alpha-2.2.2.1.2.2_OTU9;
GU453881	NP;NP-Alpha;NP-Alpha-2;NP-Alpha-2.2;NP-Alpha-2.2.2;NP-Alpha-2.2.2.1;NP-Alpha-2.2.2.1.2;NP-Alpha-2.2.2.1.2.2;NP-Alpha-2.2.2.1.2.2_OTU9;
GU453914	NP;NP-Alpha;NP-Alpha-2;NP-Alpha-2.2;NP-Alpha-2.2.2;NP-Alpha-2.2.2.1;NP-Alpha-2.2.2.1.2;NP-Alpha-2.2.2.1.2.2;NP-Alpha-2.2.2.1.2.2_OTU9;
AB592277	NP;NP-Alpha;NP-Alpha-2;NP-Alpha-2.2;NP-Alpha-2.2.2;NP-Alpha-2.2.2.1;NP-Alpha-2.2.2.1.2;NP-Alpha-2.2.2.1.2.2;NP-Alpha-2.2.2.1.2.2_OTU9;
EU886041	NP;NP-Alpha;NP-Alpha-2;NP-Alpha-2.2;NP-Alpha-2.2.2;NP-Alpha-2.2.2.1;NP-Alpha-2.2.2.1.2;NP-Alpha-2.2.2.1.2.2;NP-Alpha-2.2.2.1.2.2_OTU9;
DQ148691	NP;NP-Alpha;NP-Alpha-2;NP-Alpha-2.2;NP-Alpha-2.2.2;NP-Alpha-2.2.2.1;NP-Alpha-2.2.2.1.2;NP-Alpha-2.2.2.1.2.2;NP-Alpha-2.2.2.1.2.2_OTU9;
FJ615366	NP;NP-Alpha;NP-Alpha-2;NP-Alpha-2.2;NP-Alpha-2.2.2;NP-Alpha-2.2.2.1;NP-Alpha-2.2.2.1.2;NP-Alpha-2.2.2.1.2.2;NP-Alpha-2.2.2.1.2.2_OTU9;
DQ148764	NP;NP-Alpha;NP-Alpha-2;NP-Alpha-2.2;NP-Alpha-2.2.2;NP-Alpha-2.2.2.1;NP-Alpha-2.2.2.1.2;NP-Alpha-2.2.2.1.2.2;NP-Alpha-2.2.2.1.2.2_OTU9;
GU181697	NP;NP-Alpha;NP-Alpha-2;NP-Alpha-2.2;NP-Alpha-2.2.2;NP-Alpha-2.2.2.1;NP-Alpha-2.2.2.1.2;NP-Alpha-2.2.2.1.2.2;NP-Alpha-2.2.2.1.2.2_OTU9;
EU886155	NP;NP-Alpha;NP-Alpha-2;NP-Alpha-2.2;NP-Alpha-2.2.2;NP-Alpha-2.2.2.1;NP-Alpha-2.2.2.1.2;NP-Alpha-2.2.2.1.2.2;NP-Alpha-2.2.2.1.2.2_OTU9;
KC349301	NP;NP-Alpha;NP-Alpha-2;NP-Alpha-2.2;NP-Alpha-2.2.2;NP-Alpha-2.2.2.1;NP-Alpha-2.2.2.1.2;NP-Alpha-2.2.2.1.2.2;NP-Alpha-2.2.2.1.2.2_OTU9;
JF796151	NP;NP-Alpha;NP-Alpha-2;NP-Alpha-2.2;NP-Alpha-2.2.2;NP-Alpha-2.2.2.1;NP-Alpha-2.2.2.1.2;NP-Alpha-2.2.2.1.2.2;NP-Alpha-2.2.2.1.2.2_OTU9;
GQ500259	NP;NP-Alpha;NP-Alpha-2;NP-Alpha-2.2;NP-Alpha-2.2.2;NP-Alpha-2.2.2.1;NP-Alpha-2.2.2.1.2;NP-Alpha-2.2.2.1.2.2;NP-Alpha-2.2.2.1.2.2_OTU9;
AB592249	NP;NP-Alpha;NP-Alpha-2;NP-Alpha-2.2;NP-Alpha-2.2.2;NP-Alpha-2.2.2.1;NP-Alpha-2.2.2.1.2;NP-Alpha-2.2.2.1.2.2;NP-Alpha-2.2.2.1.2.2_OTU9;
GU360881	NP;NP-Alpha;NP-Alpha-2;NP-Alpha-2.2;NP-Alpha-2.2.2;NP-Alpha-2.2.2.1;NP-Alpha-2.2.2.1.2;NP-Alpha-2.2.2.1.2.2;NP-Alpha-2.2.2.1.2.2_OTU9;
GU181696	NP;NP-Alpha;NP-Alpha-2;NP-Alpha-2.2;NP-Alpha-2.2.2;NP-Alpha-2.2.2.1;NP-Alpha-2.2.2.1.2;NP-Alpha-2.2.2.1.2.2;NP-Alpha-2.2.2.1.2.2_OTU9;
AB645437	NP;NP-Alpha;NP-Alpha-2;NP-Alpha-2.2;NP-Alpha-2.2.2;NP-Alpha-2.2.2.1;NP-Alpha-2.2.2.1.2;NP-Alpha-2.2.2.1.2.2;NP-Alpha-2.2.2.1.2.2_OTU9;
JN624374	NP;NP-Alpha;NP-Alpha-2;NP-Alpha-2.2;NP-Alpha-2.2.2;NP-Alpha-2.2.2.1;NP-Alpha-2.2.2.1.2;NP-Alpha-2.2.2.1.2.2;NP-Alpha-2.2.2.1.2.2_OTU9;
JX015241	NP;NP-Alpha;NP-Alpha-2;NP-Alpha-2.2;NP-Alpha-2.2.2;NP-Alpha-2.2.2.1;NP-Alpha-2.2.2.1.2;NP-Alpha-2.2.2.1.2.2;NP-Alpha-2.2.2.1.2.2_OTU9;
JF272647	NP;NP-Alpha;NP-Alpha-2;NP-Alpha-2.2;NP-Alpha-2.2.2;NP-Alpha-2.2.2.1;NP-Alpha-2.2.2.1.2;NP-Alpha-2.2.2.1.2.2;NP-Alpha-2.2.2.1.2.2_OTU9;
AB591968	NP;NP-Alpha;NP-Alpha-2;NP-Alpha-2.2;NP-Alpha-2.2.2;NP-Alpha-2.2.2.1;NP-Alpha-2.2.2.1.2;NP-Alpha-2.2.2.1.2.2;NP-Alpha-2.2.2.1.2.2_OTU9;
GQ250734	NP;NP-Alpha;NP-Alpha-2;NP-Alpha-2.2;NP-Alpha-2.2.2;NP-Alpha-2.2.2.1;NP-Alpha-2.2.2.1.2;NP-Alpha-2.2.2.1.2.2;NP-Alpha-2.2.2.1.2.2_OTU9;
FJ615363	NP;NP-Alpha;NP-Alpha-2;NP-Alpha-2.2;NP-Alpha-2.2.2;NP-Alpha-2.2.2.1;NP-Alpha-2.2.2.1.2;NP-Alpha-2.2.2.1.2.2;NP-Alpha-2.2.2.1.2.2_OTU9;
GQ500280	NP;NP-Alpha;NP-Alpha-2;NP-Alpha-2.2;NP-Alpha-2.2.2;NP-Alpha-2.2.2.1;NP-Alpha-2.2.2.1.2;NP-Alpha-2.2.2.1.2.2;NP-Alpha-2.2.2.1.2.2_OTU9;
GU453913	NP;NP-Alpha;NP-Alpha-2;NP-Alpha-2.2;NP-Alpha-2.2.2;NP-Alpha-2.2.2.1;NP-Alpha-2.2.2.1.2;NP-Alpha-2.2.2.1.2.2;NP-Alpha-2.2.2.1.2.2_OTU9;
JF719172	NP;NP-Alpha;NP-Alpha-2;NP-Alpha-2.2;NP-Alpha-2.2.2;NP-Alpha-2.2.2.1;NP-Alpha-2.2.2.1.2;NP-Alpha-2.2.2.1.2.2;NP-Alpha-2.2.2.1.2.2_OTU9;
KF970642	NP;NP-Alpha;NP-Alpha-2;NP-Alpha-2.2;NP-Alpha-2.2.2;NP-Alpha-2.2.2.1;NP-Alpha-2.2.2.1.2;NP-Alpha-2.2.2.1.2.2;NP-Alpha-2.2.2.1.2.2_OTU9;
GQ500469	NP;NP-Alpha;NP-Alpha-2;NP-Alpha-2.2;NP-Alpha-2.2.2;NP-Alpha-2.2.2.1;NP-Alpha-2.2.2.1.2;NP-Alpha-2.2.2.1.2.2;NP-Alpha-2.2.2.1.2.2_OTU9;
KC503146	NP;NP-Alpha;NP-Alpha-2;NP-Alpha-2.2;NP-Alpha-2.2.2;NP-Alpha-2.2.2.1;NP-Alpha-2.2.2.1.2;NP-Alpha-2.2.2.1.2.2;NP-Alpha-2.2.2.1.2.2_OTU9;
JF715906	NP;NP-Alpha;NP-Alpha-2;NP-Alpha-2.2;NP-Alpha-2.2.2;NP-Alpha-2.2.2.1;NP-Alpha-2.2.2.1.2;NP-Alpha-2.2.2.1.2.2;NP-Alpha-2.2.2.1.2.2_OTU9;
KC349278	NP;NP-Alpha;NP-Alpha-2;NP-Alpha-2.2;NP-Alpha-2.2.2;NP-Alpha-2.2.2.1;NP-Alpha-2.2.2.1.2;NP-Alpha-2.2.2.1.2.2;NP-Alpha-2.2.2.1.2.2_OTU9;
EU340495	NP;NP-Alpha;NP-Alpha-2;NP-Alpha-2.2;NP-Alpha-2.2.2;NP-Alpha-2.2.2.1;NP-Alpha-2.2.2.1.2;NP-Alpha-2.2.2.1.2.2;NP-Alpha-2.2.2.1.2.2_OTU9;
DQ148763	NP;NP-Alpha;NP-Alpha-2;NP-Alpha-2.2;NP-Alpha-2.2.2;NP-Alpha-2.2.2.1;NP-Alpha-2.2.2.1.2;NP-Alpha-2.2.2.1.2.2;NP-Alpha-2.2.2.1.2.2_OTU9;
KC349220	NP;NP-Alpha;NP-Alpha-2;NP-Alpha-2.2;NP-Alpha-2.2.2;NP-Alpha-2.2.2.1;NP-Alpha-2.2.2.1.2;NP-Alpha-2.2.2.1.2.2;NP-Alpha-2.2.2.1.2.2_OTU9;
AB592188	NP;NP-Alpha;NP-Alpha-2;NP-Alpha-2.2;NP-Alpha-2.2.2;NP-Alpha-2.2.2.1;NP-Alpha-2.2.2.1.2;NP-Alpha-2.2.2.1.2.2;NP-Alpha-2.2.2.1.2.2_OTU9;
AB592034	NP;NP-Alpha;NP-Alpha-2;NP-Alpha-2.2;NP-Alpha-2.2.2;NP-Alpha-2.2.2.1;NP-Alpha-2.2.2.1.2;NP-Alpha-2.2.2.1.2.2;NP-Alpha-2.2.2.1.2.2_OTU9;
KC857532	NP;NP-Alpha;NP-Alpha-2;NP-Alpha-2.2;NP-Alpha-2.2.2;NP-Alpha-2.2.2.1;NP-Alpha-2.2.2.1.2;NP-Alpha-2.2.2.1.2.2;NP-Alpha-2.2.2.1.2.2_OTU9;
GU453886	NP;NP-Alpha;NP-Alpha-2;NP-Alpha-2.2;NP-Alpha-2.2.2;NP-Alpha-2.2.2.1;NP-Alpha-2.2.2.1.2;NP-Alpha-2.2.2.1.2.2;NP-Alpha-2.2.2.1.2.2_OTU9;
KC349240	NP;NP-Alpha;NP-Alpha-2;NP-Alpha-2.2;NP-Alpha-2.2.2;NP-Alpha-2.2.2.1;NP-Alpha-2.2.2.1.2;NP-Alpha-2.2.2.1.2.2;NP-Alpha-2.2.2.1.2.2_OTU9;
GU453880	NP;NP-Alpha;NP-Alpha-2;NP-Alpha-2.2;NP-Alpha-2.2.2;NP-Alpha-2.2.2.1;NP-Alpha-2.2.2.1.2;NP-Alpha-2.2.2.1.2.2;NP-Alpha-2.2.2.1.2.2_OTU9;
JF272698	NP;NP-Alpha;NP-Alpha-2;NP-Alpha-2.2;NP-Alpha-2.2.2;NP-Alpha-2.2.2.1;NP-Alpha-2.2.2.1.2;NP-Alpha-2.2.2.1.2.2;NP-Alpha-2.2.2.1.2.2_OTU9;
GU360880	NP;NP-Alpha;NP-Alpha-2;NP-Alpha-2.2;NP-Alpha-2.2.2;NP-Alpha-2.2.2.1;NP-Alpha-2.2.2.1.2;NP-Alpha-2.2.2.1.2.2;NP-Alpha-2.2.2.1.2.2_OTU9;
FJ799222	NP;NP-Alpha;NP-Alpha-2;NP-Alpha-2.2;NP-Alpha-2.2.2;NP-Alpha-2.2.2.1;NP-Alpha-2.2.2.1.2;NP-Alpha-2.2.2.1.2.2;NP-Alpha-2.2.2.1.2.2_OTU9;
EU340493	NP;NP-Alpha;NP-Alpha-2;NP-Alpha-2.2;NP-Alpha-2.2.2;NP-Alpha-2.2.2.1;NP-Alpha-2.2.2.1.2;NP-Alpha-2.2.2.1.2.2;NP-Alpha-2.2.2.1.2.2_OTU9;
GQ500209	NP;NP-Alpha;NP-Alpha-2;NP-Alpha-2.2;NP-Alpha-2.2.2;NP-Alpha-2.2.2.1;NP-Alpha-2.2.2.1.2;NP-Alpha-2.2.2.1.2.2;NP-Alpha-2.2.2.1.2.2_OTU9;
GU364039	NP;NP-Alpha;NP-Alpha-2;NP-Alpha-2.2;NP-Alpha-2.2.2;NP-Alpha-2.2.2.1;NP-Alpha-2.2.2.1.2;NP-Alpha-2.2.2.1.2.2;NP-Alpha-2.2.2.1.2.2_OTU9;
GU364059	NP;NP-Alpha;NP-Alpha-2;NP-Alpha-2.2;NP-Alpha-2.2.2;NP-Alpha-2.2.2.1;NP-Alpha-2.2.2.1.2;NP-Alpha-2.2.2.1.2.2;NP-Alpha-2.2.2.1.2.2_OTU9;
AB592327	NP;NP-Alpha;NP-Alpha-2;NP-Alpha-2.2;NP-Alpha-2.2.2;NP-Alpha-2.2.2.1;NP-Alpha-2.2.2.1.2;NP-Alpha-2.2.2.1.2.2;NP-Alpha-2.2.2.1.2.2_OTU9;
GU360771	NP;NP-Alpha;NP-Alpha-2;NP-Alpha-2.2;NP-Alpha-2.2.2;NP-Alpha-2.2.2.1;NP-Alpha-2.2.2.1.2;NP-Alpha-2.2.2.1.2.2;NP-Alpha-2.2.2.1.2.2_OTU9;
GQ500479	NP;NP-Alpha;NP-Alpha-2;NP-Alpha-2.2;NP-Alpha-2.2.2;NP-Alpha-2.2.2.1;NP-Alpha-2.2.2.1.2;NP-Alpha-2.2.2.1.2.2;NP-Alpha-2.2.2.1.2.2_OTU9;
FJ615370	NP;NP-Alpha;NP-Alpha-2;NP-Alpha-2.2;NP-Alpha-2.2.2;NP-Alpha-2.2.2.1;NP-Alpha-2.2.2.1.2;NP-Alpha-2.2.2.1.2.2;NP-Alpha-2.2.2.1.2.2_OTU9;
GQ500212	NP;NP-Alpha;NP-Alpha-2;NP-Alpha-2.2;NP-Alpha-2.2.2;NP-Alpha-2.2.2.1;NP-Alpha-2.2.2.1.2;NP-Alpha-2.2.2.1.2.2;NP-Alpha-2.2.2.1.2.2_OTU9;
EU340547	NP;NP-Alpha;NP-Alpha-2;NP-Alpha-2.2;NP-Alpha-2.2.2;NP-Alpha-2.2.2.1;NP-Alpha-2.2.2.1.2;NP-Alpha-2.2.2.1.2.2;NP-Alpha-2.2.2.1.2.2_OTU9;
GU453897	NP;NP-Alpha;NP-Alpha-2;NP-Alpha-2.2;NP-Alpha-2.2.2;NP-Alpha-2.2.2.1;NP-Alpha-2.2.2.1.2;NP-Alpha-2.2.2.1.2.2;NP-Alpha-2.2.2.1.2.2_OTU9;
AB592236	NP;NP-Alpha;NP-Alpha-2;NP-Alpha-2.2;NP-Alpha-2.2.2;NP-Alpha-2.2.2.1;NP-Alpha-2.2.2.1.2;NP-Alpha-2.2.2.1.2.2;NP-Alpha-2.2.2.1.2.2_OTU9;
GQ500201	NP;NP-Alpha;NP-Alpha-2;NP-Alpha-2.2;NP-Alpha-2.2.2;NP-Alpha-2.2.2.1;NP-Alpha-2.2.2.1.2;NP-Alpha-2.2.2.1.2.2;NP-Alpha-2.2.2.1.2.2_OTU9;
JF796160	NP;NP-Alpha;NP-Alpha-2;NP-Alpha-2.2;NP-Alpha-2.2.2;NP-Alpha-2.2.2.1;NP-Alpha-2.2.2.1.2;NP-Alpha-2.2.2.1.2.2;NP-Alpha-2.2.2.1.2.2_OTU9;
AB592215	NP;NP-Alpha;NP-Alpha-2;NP-Alpha-2.2;NP-Alpha-2.2.2;NP-Alpha-2.2.2.1;NP-Alpha-2.2.2.1.2;NP-Alpha-2.2.2.1.2.2;NP-Alpha-2.2.2.1.2.2_OTU9;
AB703999	NP;NP-Alpha;NP-Alpha-2;NP-Alpha-2.2;NP-Alpha-2.2.2;NP-Alpha-2.2.2.1;NP-Alpha-2.2.2.1.2;NP-Alpha-2.2.2.1.2.2;NP-Alpha-2.2.2.1.2.2_OTU9;
GU811425	NP;NP-Alpha;NP-Alpha-2;NP-Alpha-2.2;NP-Alpha-2.2.2;NP-Alpha-2.2.2.1;NP-Alpha-2.2.2.1.2;NP-Alpha-2.2.2.1.2.2;NP-Alpha-2.2.2.1.2.2_OTU9;
KF970649	NP;NP-Alpha;NP-Alpha-2;NP-Alpha-2.2;NP-Alpha-2.2.2;NP-Alpha-2.2.2.1;NP-Alpha-2.2.2.1.2;NP-Alpha-2.2.2.1.2.2;NP-Alpha-2.2.2.1.2.2_OTU9;
GU364129	NP;NP-Alpha;NP-Alpha-2;NP-Alpha-2.2;NP-Alpha-2.2.2;NP-Alpha-2.2.2.1;NP-Alpha-2.2.2.1.2;NP-Alpha-2.2.2.1.2.2;NP-Alpha-2.2.2.1.2.2_OTU9;
GU364104	NP;NP-Alpha;NP-Alpha-2;NP-Alpha-2.2;NP-Alpha-2.2.2;NP-Alpha-2.2.2.1;NP-Alpha-2.2.2.1.2;NP-Alpha-2.2.2.1.2.2;NP-Alpha-2.2.2.1.2.2_OTU9;
GU360808	NP;NP-Alpha;NP-Alpha-2;NP-Alpha-2.2;NP-Alpha-2.2.2;NP-Alpha-2.2.2.1;NP-Alpha-2.2.2.1.2;NP-Alpha-2.2.2.1.2.2;NP-Alpha-2.2.2.1.2.2_OTU9;
AB592171	NP;NP-Alpha;NP-Alpha-2;NP-Alpha-2.2;NP-Alpha-2.2.2;NP-Alpha-2.2.2.1;NP-Alpha-2.2.2.1.2;NP-Alpha-2.2.2.1.2.2;NP-Alpha-2.2.2.1.2.2_OTU9;
EU239056	NP;NP-Alpha;NP-Alpha-2;NP-Alpha-2.2;NP-Alpha-2.2.2;NP-Alpha-2.2.2.1;NP-Alpha-2.2.2.1.2;NP-Alpha-2.2.2.1.2.2;NP-Alpha-2.2.2.1.2.2_OTU9;
GU453912	NP;NP-Alpha;NP-Alpha-2;NP-Alpha-2.2;NP-Alpha-2.2.2;NP-Alpha-2.2.2.1;NP-Alpha-2.2.2.1.2;NP-Alpha-2.2.2.1.2.2;NP-Alpha-2.2.2.1.2.2_OTU9;
JF719166	NP;NP-Alpha;NP-Alpha-2;NP-Alpha-2.2;NP-Alpha-2.2.2;NP-Alpha-2.2.2.1;NP-Alpha-2.2.2.1.2;NP-Alpha-2.2.2.1.2.2;NP-Alpha-2.2.2.1.2.2_OTU9;
GQ500511	NP;NP-Alpha;NP-Alpha-2;NP-Alpha-2.2;NP-Alpha-2.2.2;NP-Alpha-2.2.2.1;NP-Alpha-2.2.2.1.2;NP-Alpha-2.2.2.1.2.2;NP-Alpha-2.2.2.1.2.2_OTU9;
GU270281	NP;NP-Alpha;NP-Alpha-2;NP-Alpha-2.2;NP-Alpha-2.2.2;NP-Alpha-2.2.2.1;NP-Alpha-2.2.2.1.2;NP-Alpha-2.2.2.1.2.2;NP-Alpha-2.2.2.1.2.2_OTU9;
GU360743	NP;NP-Alpha;NP-Alpha-2;NP-Alpha-2.2;NP-Alpha-2.2.2;NP-Alpha-2.2.2.1;NP-Alpha-2.2.2.1.2;NP-Alpha-2.2.2.1.2.2;NP-Alpha-2.2.2.1.2.2_OTU9;
EU239054	NP;NP-Alpha;NP-Alpha-2;NP-Alpha-2.2;NP-Alpha-2.2.2;NP-Alpha-2.2.2.1;NP-Alpha-2.2.2.1.2;NP-Alpha-2.2.2.1.2.2;NP-Alpha-2.2.2.1.2.2_OTU9;
GU360766	NP;NP-Alpha;NP-Alpha-2;NP-Alpha-2.2;NP-Alpha-2.2.2;NP-Alpha-2.2.2.1;NP-Alpha-2.2.2.1.2;NP-Alpha-2.2.2.1.2.2;NP-Alpha-2.2.2.1.2.2_OTU9;
JF719200	NP;NP-Alpha;NP-Alpha-2;NP-Alpha-2.2;NP-Alpha-2.2.2;NP-Alpha-2.2.2.1;NP-Alpha-2.2.2.1.2;NP-Alpha-2.2.2.1.2.2;NP-Alpha-2.2.2.1.2.2_OTU9;
EU886102	NP;NP-Alpha;NP-Alpha-2;NP-Alpha-2.2;NP-Alpha-2.2.2;NP-Alpha-2.2.2.1;NP-Alpha-2.2.2.1.2;NP-Alpha-2.2.2.1.2.2;NP-Alpha-2.2.2.1.2.2_OTU9;
KC349283	NP;NP-Alpha;NP-Alpha-2;NP-Alpha-2.2;NP-Alpha-2.2.2;NP-Alpha-2.2.2.1;NP-Alpha-2.2.2.1.2;NP-Alpha-2.2.2.1.2.2;NP-Alpha-2.2.2.1.2.2_OTU9;
GU181555	NP;NP-Alpha;NP-Alpha-2;NP-Alpha-2.2;NP-Alpha-2.2.2;NP-Alpha-2.2.2.1;NP-Alpha-2.2.2.1.2;NP-Alpha-2.2.2.1.2.2;NP-Alpha-2.2.2.1.2.2_OTU9;
KC349260	NP;NP-Alpha;NP-Alpha-2;NP-Alpha-2.2;NP-Alpha-2.2.2;NP-Alpha-2.2.2.1;NP-Alpha-2.2.2.1.2;NP-Alpha-2.2.2.1.2.2;NP-Alpha-2.2.2.1.2.2_OTU9;
AB592045	NP;NP-Alpha;NP-Alpha-2;NP-Alpha-2.2;NP-Alpha-2.2.2;NP-Alpha-2.2.2.1;NP-Alpha-2.2.2.1.2;NP-Alpha-2.2.2.1.2.2;NP-Alpha-2.2.2.1.2.2_OTU9;
GU181717	NP;NP-Alpha;NP-Alpha-2;NP-Alpha-2.2;NP-Alpha-2.2.2;NP-Alpha-2.2.2.1;NP-Alpha-2.2.2.1.2;NP-Alpha-2.2.2.1.2.2;NP-Alpha-2.2.2.1.2.2_OTU9;
FJ615369	NP;NP-Alpha;NP-Alpha-2;NP-Alpha-2.2;NP-Alpha-2.2.2;NP-Alpha-2.2.2.1;NP-Alpha-2.2.2.1.2;NP-Alpha-2.2.2.1.2.2;NP-Alpha-2.2.2.1.2.2_OTU9;
GU360817	NP;NP-Alpha;NP-Alpha-2;NP-Alpha-2.2;NP-Alpha-2.2.2;NP-Alpha-2.2.2.1;NP-Alpha-2.2.2.1.2;NP-Alpha-2.2.2.1.2.2;NP-Alpha-2.2.2.1.2.2_OTU9;
GU364139	NP;NP-Alpha;NP-Alpha-2;NP-Alpha-2.2;NP-Alpha-2.2.2;NP-Alpha-2.2.2.1;NP-Alpha-2.2.2.1.2;NP-Alpha-2.2.2.1.2.2;NP-Alpha-2.2.2.1.2.2_OTU9;
GU364152	NP;NP-Alpha;NP-Alpha-2;NP-Alpha-2.2;NP-Alpha-2.2.2;NP-Alpha-2.2.2.1;NP-Alpha-2.2.2.1.2;NP-Alpha-2.2.2.1.2.2;NP-Alpha-2.2.2.1.2.2_OTU9;
FJ615339	NP;NP-Alpha;NP-Alpha-2;NP-Alpha-2.2;NP-Alpha-2.2.2;NP-Alpha-2.2.2.1;NP-Alpha-2.2.2.1.2;NP-Alpha-2.2.2.1.2.2;NP-Alpha-2.2.2.1.2.2_OTU9;
KC349142	NP;NP-Alpha;NP-Alpha-2;NP-Alpha-2.2;NP-Alpha-2.2.2;NP-Alpha-2.2.2.1;NP-Alpha-2.2.2.1.2;NP-Alpha-2.2.2.1.2.2;NP-Alpha-2.2.2.1.2.2_OTU9;
AB592203	NP;NP-Alpha;NP-Alpha-2;NP-Alpha-2.2;NP-Alpha-2.2.2;NP-Alpha-2.2.2.1;NP-Alpha-2.2.2.1.2;NP-Alpha-2.2.2.1.2.2;NP-Alpha-2.2.2.1.2.2_OTU9;
GU360870	NP;NP-Alpha;NP-Alpha-2;NP-Alpha-2.2;NP-Alpha-2.2.2;NP-Alpha-2.2.2.1;NP-Alpha-2.2.2.1.2;NP-Alpha-2.2.2.1.2.2;NP-Alpha-2.2.2.1.2.2_OTU9;
JF719205	NP;NP-Alpha;NP-Alpha-2;NP-Alpha-2.2;NP-Alpha-2.2.2;NP-Alpha-2.2.2.1;NP-Alpha-2.2.2.1.2;NP-Alpha-2.2.2.1.2.2;NP-Alpha-2.2.2.1.2.2_OTU9;
AB451497	NP;NP-Alpha;NP-Alpha-2;NP-Alpha-2.2;NP-Alpha-2.2.2;NP-Alpha-2.2.2.1;NP-Alpha-2.2.2.1.2;NP-Alpha-2.2.2.1.2.2;NP-Alpha-2.2.2.1.2.2_OTU9;
AB592189	NP;NP-Alpha;NP-Alpha-2;NP-Alpha-2.2;NP-Alpha-2.2.2;NP-Alpha-2.2.2.1;NP-Alpha-2.2.2.1.2;NP-Alpha-2.2.2.1.2.2;NP-Alpha-2.2.2.1.2.2_OTU9;
EU864292	NP;NP-Alpha;NP-Alpha-2;NP-Alpha-2.2;NP-Alpha-2.2.2;NP-Alpha-2.2.2.1;NP-Alpha-2.2.2.1.2;NP-Alpha-2.2.2.1.2.2;NP-Alpha-2.2.2.1.2.2_OTU9;
EU239055	NP;NP-Alpha;NP-Alpha-2;NP-Alpha-2.2;NP-Alpha-2.2.2;NP-Alpha-2.2.2.1;NP-Alpha-2.2.2.1.2;NP-Alpha-2.2.2.1.2.2;NP-Alpha-2.2.2.1.2.2_OTU9;
EU886040	NP;NP-Alpha;NP-Alpha-2;NP-Alpha-2.2;NP-Alpha-2.2.2;NP-Alpha-2.2.2.1;NP-Alpha-2.2.2.1.2;NP-Alpha-2.2.2.1.2.2;NP-Alpha-2.2.2.1.2.2_OTU9;
AB592223	NP;NP-Alpha;NP-Alpha-2;NP-Alpha-2.2;NP-Alpha-2.2.2;NP-Alpha-2.2.2.1;NP-Alpha-2.2.2.1.2;NP-Alpha-2.2.2.1.2.2;NP-Alpha-2.2.2.1.2.2_OTU9;
EU340536	NP;NP-Alpha;NP-Alpha-2;NP-Alpha-2.2;NP-Alpha-2.2.2;NP-Alpha-2.2.2.1;NP-Alpha-2.2.2.1.2;NP-Alpha-2.2.2.1.2.2;NP-Alpha-2.2.2.1.2.2_OTU9;
JF719174	NP;NP-Alpha;NP-Alpha-2;NP-Alpha-2.2;NP-Alpha-2.2.2;NP-Alpha-2.2.2.1;NP-Alpha-2.2.2.1.2;NP-Alpha-2.2.2.1.2.2;NP-Alpha-2.2.2.1.2.2_OTU9;
JN375892	NP;NP-Alpha;NP-Alpha-2;NP-Alpha-2.2;NP-Alpha-2.2.2;NP-Alpha-2.2.2.1;NP-Alpha-2.2.2.1.2;NP-Alpha-2.2.2.1.2.2;NP-Alpha-2.2.2.1.2.2_OTU9;
GU453907	NP;NP-Alpha;NP-Alpha-2;NP-Alpha-2.2;NP-Alpha-2.2.2;NP-Alpha-2.2.2.1;NP-Alpha-2.2.2.1.2;NP-Alpha-2.2.2.1.2.2;NP-Alpha-2.2.2.1.2.2_OTU9;
JF272693	NP;NP-Alpha;NP-Alpha-2;NP-Alpha-2.2;NP-Alpha-2.2.2;NP-Alpha-2.2.2.1;NP-Alpha-2.2.2.1.2;NP-Alpha-2.2.2.1.2.2;NP-Alpha-2.2.2.1.2.2_OTU9;
AB592229	NP;NP-Alpha;NP-Alpha-2;NP-Alpha-2.2;NP-Alpha-2.2.2;NP-Alpha-2.2.2.1;NP-Alpha-2.2.2.1.2;NP-Alpha-2.2.2.1.2.2;NP-Alpha-2.2.2.1.2.2_OTU9;
EU238994	NP;NP-Alpha;NP-Alpha-2;NP-Alpha-2.2;NP-Alpha-2.2.2;NP-Alpha-2.2.2.1;NP-Alpha-2.2.2.1.2;NP-Alpha-2.2.2.1.2.2;NP-Alpha-2.2.2.1.2.2_OTU9;
JF719207	NP;NP-Alpha;NP-Alpha-2;NP-Alpha-2.2;NP-Alpha-2.2.2;NP-Alpha-2.2.2.1;NP-Alpha-2.2.2.1.2;NP-Alpha-2.2.2.1.2.2;NP-Alpha-2.2.2.1.2.2_OTU9;
GU360757	NP;NP-Alpha;NP-Alpha-2;NP-Alpha-2.2;NP-Alpha-2.2.2;NP-Alpha-2.2.2.1;NP-Alpha-2.2.2.1.2;NP-Alpha-2.2.2.1.2.2;NP-Alpha-2.2.2.1.2.2_OTU9;
GU364162	NP;NP-Alpha;NP-Alpha-2;NP-Alpha-2.2;NP-Alpha-2.2.2;NP-Alpha-2.2.2.1;NP-Alpha-2.2.2.1.2;NP-Alpha-2.2.2.1.2.2;NP-Alpha-2.2.2.1.2.2_OTU9;
EU238993	NP;NP-Alpha;NP-Alpha-2;NP-Alpha-2.2;NP-Alpha-2.2.2;NP-Alpha-2.2.2.1;NP-Alpha-2.2.2.1.2;NP-Alpha-2.2.2.1.2.2;NP-Alpha-2.2.2.1.2.2_OTU9;
GQ500405	NP;NP-Alpha;NP-Alpha-2;NP-Alpha-2.2;NP-Alpha-2.2.2;NP-Alpha-2.2.2.1;NP-Alpha-2.2.2.1.2;NP-Alpha-2.2.2.1.2.2;NP-Alpha-2.2.2.1.2.2_OTU9;
GU453893	NP;NP-Alpha;NP-Alpha-2;NP-Alpha-2.2;NP-Alpha-2.2.2;NP-Alpha-2.2.2.1;NP-Alpha-2.2.2.1.2;NP-Alpha-2.2.2.1.2.2;NP-Alpha-2.2.2.1.2.2_OTU9;
FJ799232	NP;NP-Alpha;NP-Alpha-2;NP-Alpha-2.2;NP-Alpha-2.2.2;NP-Alpha-2.2.2.1;NP-Alpha-2.2.2.1.2;NP-Alpha-2.2.2.1.2.2;NP-Alpha-2.2.2.1.2.2_OTU9;
EU864304	NP;NP-Alpha;NP-Alpha-2;NP-Alpha-2.2;NP-Alpha-2.2.2;NP-Alpha-2.2.2.1;NP-Alpha-2.2.2.1.2;NP-Alpha-2.2.2.1.2.2;NP-Alpha-2.2.2.1.2.2_OTU9;
GQ250717	NP;NP-Alpha;NP-Alpha-2;NP-Alpha-2.2;NP-Alpha-2.2.2;NP-Alpha-2.2.2.1;NP-Alpha-2.2.2.1.2;NP-Alpha-2.2.2.1.2.2;NP-Alpha-2.2.2.1.2.2_OTU9;
JF796163	NP;NP-Alpha;NP-Alpha-2;NP-Alpha-2.2;NP-Alpha-2.2.2;NP-Alpha-2.2.2.1;NP-Alpha-2.2.2.1.2;NP-Alpha-2.2.2.1.2.2;NP-Alpha-2.2.2.1.2.2_OTU9;
EU886013	NP;NP-Alpha;NP-Alpha-2;NP-Alpha-2.2;NP-Alpha-2.2.2;NP-Alpha-2.2.2.1;NP-Alpha-2.2.2.1.2;NP-Alpha-2.2.2.1.2.2;NP-Alpha-2.2.2.1.2.2_OTU9;
KC349242	NP;NP-Alpha;NP-Alpha-2;NP-Alpha-2.2;NP-Alpha-2.2.2;NP-Alpha-2.2.2.1;NP-Alpha-2.2.2.1.2;NP-Alpha-2.2.2.1.2.2;NP-Alpha-2.2.2.1.2.2_OTU9;
KC503207	NP;NP-Alpha;NP-Alpha-2;NP-Alpha-2.2;NP-Alpha-2.2.2;NP-Alpha-2.2.2.1;NP-Alpha-2.2.2.1.2;NP-Alpha-2.2.2.1.2.2;NP-Alpha-2.2.2.1.2.2_OTU9;
GQ500335	NP;NP-Alpha;NP-Alpha-2;NP-Alpha-2.2;NP-Alpha-2.2.2;NP-Alpha-2.2.2.1;NP-Alpha-2.2.2.1.2;NP-Alpha-2.2.2.1.2.2;NP-Alpha-2.2.2.1.2.2_OTU9;
JN624342	NP;NP-Alpha;NP-Alpha-2;NP-Alpha-2.2;NP-Alpha-2.2.2;NP-Alpha-2.2.2.1;NP-Alpha-2.2.2.1.2;NP-Alpha-2.2.2.1.2.2;NP-Alpha-2.2.2.1.2.2_OTU9;
KF970674	NP;NP-Alpha;NP-Alpha-2;NP-Alpha-2.2;NP-Alpha-2.2.2;NP-Alpha-2.2.2.1;NP-Alpha-2.2.2.1.2;NP-Alpha-2.2.2.1.2.2;NP-Alpha-2.2.2.1.2.2_OTU9;
EU885640	NP;NP-Alpha;NP-Alpha-2;NP-Alpha-2.2;NP-Alpha-2.2.2;NP-Alpha-2.2.2.1;NP-Alpha-2.2.2.1.2;NP-Alpha-2.2.2.1.2.2;NP-Alpha-2.2.2.1.2.2_OTU9;
EU239059	NP;NP-Alpha;NP-Alpha-2;NP-Alpha-2.2;NP-Alpha-2.2.2;NP-Alpha-2.2.2.1;NP-Alpha-2.2.2.1.2;NP-Alpha-2.2.2.1.2.2;NP-Alpha-2.2.2.1.2.2_OTU9;
KC349317	NP;NP-Alpha;NP-Alpha-2;NP-Alpha-2.2;NP-Alpha-2.2.2;NP-Alpha-2.2.2.1;NP-Alpha-2.2.2.1.2;NP-Alpha-2.2.2.1.2.2;NP-Alpha-2.2.2.1.2.2_OTU9;
GQ500361	NP;NP-Alpha;NP-Alpha-2;NP-Alpha-2.2;NP-Alpha-2.2.2;NP-Alpha-2.2.2.1;NP-Alpha-2.2.2.1.2;NP-Alpha-2.2.2.1.2.2;NP-Alpha-2.2.2.1.2.2_OTU9;
JQ396282	NP;NP-Alpha;NP-Alpha-2;NP-Alpha-2.2;NP-Alpha-2.2.2;NP-Alpha-2.2.2.1;NP-Alpha-2.2.2.1.2;NP-Alpha-2.2.2.1.2.2;NP-Alpha-2.2.2.1.2.2_OTU9;
GQ500456	NP;NP-Alpha;NP-Alpha-2;NP-Alpha-2.2;NP-Alpha-2.2.2;NP-Alpha-2.2.2.1;NP-Alpha-2.2.2.1.2;NP-Alpha-2.2.2.1.2.2;NP-Alpha-2.2.2.1.2.2_OTU9;
DQ148828	NP;NP-Alpha;NP-Alpha-2;NP-Alpha-2.2;NP-Alpha-2.2.2;NP-Alpha-2.2.2.1;NP-Alpha-2.2.2.1.2;NP-Alpha-2.2.2.1.2.2;NP-Alpha-2.2.2.1.2.2_OTU9;
DQ148834	NP;NP-Alpha;NP-Alpha-2;NP-Alpha-2.2;NP-Alpha-2.2.2;NP-Alpha-2.2.2.1;NP-Alpha-2.2.2.1.2;NP-Alpha-2.2.2.1.2.2;NP-Alpha-2.2.2.1.2.2_OTU9;
GQ500241	NP;NP-Alpha;NP-Alpha-2;NP-Alpha-2.2;NP-Alpha-2.2.2;NP-Alpha-2.2.2.1;NP-Alpha-2.2.2.1.2;NP-Alpha-2.2.2.1.2.2;NP-Alpha-2.2.2.1.2.2_OTU9;
GQ500556	NP;NP-Alpha;NP-Alpha-2;NP-Alpha-2.2;NP-Alpha-2.2.2;NP-Alpha-2.2.2.1;NP-Alpha-2.2.2.1.2;NP-Alpha-2.2.2.1.2.2;NP-Alpha-2.2.2.1.2.2_OTU9;
KF901001	NP;NP-Alpha;NP-Alpha-2;NP-Alpha-2.2;NP-Alpha-2.2.2;NP-Alpha-2.2.2.1;NP-Alpha-2.2.2.1.2;NP-Alpha-2.2.2.1.2.2;NP-Alpha-2.2.2.1.2.2_OTU9;
FJ799230	NP;NP-Alpha;NP-Alpha-2;NP-Alpha-2.2;NP-Alpha-2.2.2;NP-Alpha-2.2.2.1;NP-Alpha-2.2.2.1.2;NP-Alpha-2.2.2.1.2.2;NP-Alpha-2.2.2.1.2.2_OTU9;
KC349223	NP;NP-Alpha;NP-Alpha-2;NP-Alpha-2.2;NP-Alpha-2.2.2;NP-Alpha-2.2.2.1;NP-Alpha-2.2.2.1.2;NP-Alpha-2.2.2.1.2.2;NP-Alpha-2.2.2.1.2.2_OTU9;
EU239061	NP;NP-Alpha;NP-Alpha-2;NP-Alpha-2.2;NP-Alpha-2.2.2;NP-Alpha-2.2.2.1;NP-Alpha-2.2.2.1.2;NP-Alpha-2.2.2.1.2.2;NP-Alpha-2.2.2.1.2.2_OTU9;
JF272640	NP;NP-Alpha;NP-Alpha-2;NP-Alpha-2.2;NP-Alpha-2.2.2;NP-Alpha-2.2.2.1;NP-Alpha-2.2.2.1.2;NP-Alpha-2.2.2.1.2.2;NP-Alpha-2.2.2.1.2.2_OTU9;
GU360739	NP;NP-Alpha;NP-Alpha-2;NP-Alpha-2.2;NP-Alpha-2.2.2;NP-Alpha-2.2.2.1;NP-Alpha-2.2.2.1.2;NP-Alpha-2.2.2.1.2.2;NP-Alpha-2.2.2.1.2.2_OTU9;
GQ500167	NP;NP-Alpha;NP-Alpha-2;NP-Alpha-2.2;NP-Alpha-2.2.2;NP-Alpha-2.2.2.1;NP-Alpha-2.2.2.1.2;NP-Alpha-2.2.2.1.2.2;NP-Alpha-2.2.2.1.2.2_OTU9;
GQ500258	NP;NP-Alpha;NP-Alpha-2;NP-Alpha-2.2;NP-Alpha-2.2.2;NP-Alpha-2.2.2.1;NP-Alpha-2.2.2.1.2;NP-Alpha-2.2.2.1.2.2;NP-Alpha-2.2.2.1.2.2_OTU9;
JF719165	NP;NP-Alpha;NP-Alpha-2;NP-Alpha-2.2;NP-Alpha-2.2.2;NP-Alpha-2.2.2.1;NP-Alpha-2.2.2.1.2;NP-Alpha-2.2.2.1.2.2;NP-Alpha-2.2.2.1.2.2_OTU9;
KF970551	NP;NP-Alpha;NP-Alpha-2;NP-Alpha-2.2;NP-Alpha-2.2.2;NP-Alpha-2.2.2.1;NP-Alpha-2.2.2.1.2;NP-Alpha-2.2.2.1.2.2;NP-Alpha-2.2.2.1.2.2_OTU9;
GU453915	NP;NP-Alpha;NP-Alpha-2;NP-Alpha-2.2;NP-Alpha-2.2.2;NP-Alpha-2.2.2.1;NP-Alpha-2.2.2.1.2;NP-Alpha-2.2.2.1.2.2;NP-Alpha-2.2.2.1.2.2_OTU9;
JF719130	NP;NP-Alpha;NP-Alpha-2;NP-Alpha-2.2;NP-Alpha-2.2.2;NP-Alpha-2.2.2.1;NP-Alpha-2.2.2.1.2;NP-Alpha-2.2.2.1.2.2;NP-Alpha-2.2.2.1.2.2_OTU9;
EU886161	NP;NP-Alpha;NP-Alpha-2;NP-Alpha-2.2;NP-Alpha-2.2.2;NP-Alpha-2.2.2.1;NP-Alpha-2.2.2.1.2;NP-Alpha-2.2.2.1.2.2;NP-Alpha-2.2.2.1.2.2_OTU9;
KC349174	NP;NP-Alpha;NP-Alpha-2;NP-Alpha-2.2;NP-Alpha-2.2.2;NP-Alpha-2.2.2.1;NP-Alpha-2.2.2.1.2;NP-Alpha-2.2.2.1.2.2;NP-Alpha-2.2.2.1.2.2_OTU9;
DQ148696	NP;NP-Alpha;NP-Alpha-2;NP-Alpha-2.2;NP-Alpha-2.2.2;NP-Alpha-2.2.2.1;NP-Alpha-2.2.2.1.2;NP-Alpha-2.2.2.1.2.2;NP-Alpha-2.2.2.1.2.2_OTU9;
AB592304	NP;NP-Alpha;NP-Alpha-2;NP-Alpha-2.2;NP-Alpha-2.2.2;NP-Alpha-2.2.2.1;NP-Alpha-2.2.2.1.2;NP-Alpha-2.2.2.1.2.2;NP-Alpha-2.2.2.1.2.2_OTU9;
AB592237	NP;NP-Alpha;NP-Alpha-2;NP-Alpha-2.2;NP-Alpha-2.2.2;NP-Alpha-2.2.2.1;NP-Alpha-2.2.2.1.2;NP-Alpha-2.2.2.1.2.2;NP-Alpha-2.2.2.1.2.2_OTU9;
GU811428	NP;NP-Alpha;NP-Alpha-2;NP-Alpha-2.2;NP-Alpha-2.2.2;NP-Alpha-2.2.2.1;NP-Alpha-2.2.2.1.2;NP-Alpha-2.2.2.1.2.2;NP-Alpha-2.2.2.1.2.2_OTU9;
GU181743	NP;NP-Alpha;NP-Alpha-2;NP-Alpha-2.2;NP-Alpha-2.2.2;NP-Alpha-2.2.2.1;NP-Alpha-2.2.2.1.2;NP-Alpha-2.2.2.1.2.2;NP-Alpha-2.2.2.1.2.2_OTU9;
GU181567	NP;NP-Alpha;NP-Alpha-2;NP-Alpha-2.2;NP-Alpha-2.2.2;NP-Alpha-2.2.2.1;NP-Alpha-2.2.2.1.2;NP-Alpha-2.2.2.1.2.2;NP-Alpha-2.2.2.1.2.2_OTU9;
GU360875	NP;NP-Alpha;NP-Alpha-2;NP-Alpha-2.2;NP-Alpha-2.2.2;NP-Alpha-2.2.2.1;NP-Alpha-2.2.2.1.2;NP-Alpha-2.2.2.1.2.2;NP-Alpha-2.2.2.1.2.2_OTU9;
FJ615368	NP;NP-Alpha;NP-Alpha-2;NP-Alpha-2.2;NP-Alpha-2.2.2;NP-Alpha-2.2.2.1;NP-Alpha-2.2.2.1.2;NP-Alpha-2.2.2.1.2.2;NP-Alpha-2.2.2.1.2.2_OTU9;
GQ500412	NP;NP-Alpha;NP-Alpha-2;NP-Alpha-2.2;NP-Alpha-2.2.2;NP-Alpha-2.2.2.1;NP-Alpha-2.2.2.1.2;NP-Alpha-2.2.2.1.2.2;NP-Alpha-2.2.2.1.2.2_OTU9;
FJ615365	NP;NP-Alpha;NP-Alpha-2;NP-Alpha-2.2;NP-Alpha-2.2.2;NP-Alpha-2.2.2.1;NP-Alpha-2.2.2.1.2;NP-Alpha-2.2.2.1.2.2;NP-Alpha-2.2.2.1.2.2_OTU9;
JQ396284	NP;NP-Alpha;NP-Alpha-2;NP-Alpha-2.2;NP-Alpha-2.2.2;NP-Alpha-2.2.2.1;NP-Alpha-2.2.2.1.2;NP-Alpha-2.2.2.1.2.2;NP-Alpha-2.2.2.1.2.2_OTU9;
GQ250796	NP;NP-Alpha;NP-Alpha-2;NP-Alpha-2.2;NP-Alpha-2.2.2;NP-Alpha-2.2.2.1;NP-Alpha-2.2.2.1.2;NP-Alpha-2.2.2.1.2.2;NP-Alpha-2.2.2.1.2.2_OTU9;
GU364086	NP;NP-Alpha;NP-Alpha-2;NP-Alpha-2.2;NP-Alpha-2.2.2;NP-Alpha-2.2.2.1;NP-Alpha-2.2.2.1.2;NP-Alpha-2.2.2.1.2.2;NP-Alpha-2.2.2.1.2.2_OTU9;
AB592221	NP;NP-Alpha;NP-Alpha-2;NP-Alpha-2.2;NP-Alpha-2.2.2;NP-Alpha-2.2.2.1;NP-Alpha-2.2.2.1.2;NP-Alpha-2.2.2.1.2.2;NP-Alpha-2.2.2.1.2.2_OTU9;
KF970622	NP;NP-Alpha;NP-Alpha-2;NP-Alpha-2.2;NP-Alpha-2.2.2;NP-Alpha-2.2.2.1;NP-Alpha-2.2.2.1.2;NP-Alpha-2.2.2.1.2.2;NP-Alpha-2.2.2.1.2.2_OTU9;
FJ615364	NP;NP-Alpha;NP-Alpha-2;NP-Alpha-2.2;NP-Alpha-2.2.2;NP-Alpha-2.2.2.1;NP-Alpha-2.2.2.1.2;NP-Alpha-2.2.2.1.2.2;NP-Alpha-2.2.2.1.2.2_OTU9;
AB591976	NP;NP-Alpha;NP-Alpha-2;NP-Alpha-2.2;NP-Alpha-2.2.2;NP-Alpha-2.2.2.1;NP-Alpha-2.2.2.1.2;NP-Alpha-2.2.2.1.2.2;NP-Alpha-2.2.2.1.2.2_OTU9;
GU360759	NP;NP-Alpha;NP-Alpha-2;NP-Alpha-2.2;NP-Alpha-2.2.2;NP-Alpha-2.2.2.1;NP-Alpha-2.2.2.1.2;NP-Alpha-2.2.2.1.2.2;NP-Alpha-2.2.2.1.2.2_OTU9;
GU363999	NP;NP-Alpha;NP-Alpha-2;NP-Alpha-2.2;NP-Alpha-2.2.2;NP-Alpha-2.2.2.1;NP-Alpha-2.2.2.1.2;NP-Alpha-2.2.2.1.2.2;NP-Alpha-2.2.2.1.2.2_OTU9;
KF970564	NP;NP-Alpha;NP-Alpha-2;NP-Alpha-2.2;NP-Alpha-2.2.2;NP-Alpha-2.2.2.1;NP-Alpha-2.2.2.1.2;NP-Alpha-2.2.2.1.2.2;NP-Alpha-2.2.2.1.2.2_OTU9;
KF970669	NP;NP-Alpha;NP-Alpha-2;NP-Alpha-2.2;NP-Alpha-2.2.2;NP-Alpha-2.2.2.1;NP-Alpha-2.2.2.1.2;NP-Alpha-2.2.2.1.2.2;NP-Alpha-2.2.2.1.2.2_OTU9;
GQ250762	NP;NP-Alpha;NP-Alpha-2;NP-Alpha-2.2;NP-Alpha-2.2.2;NP-Alpha-2.2.2.1;NP-Alpha-2.2.2.1.2;NP-Alpha-2.2.2.1.2.2;NP-Alpha-2.2.2.1.2.2_OTU9;
GQ500184	NP;NP-Alpha;NP-Alpha-2;NP-Alpha-2.2;NP-Alpha-2.2.2;NP-Alpha-2.2.2.1;NP-Alpha-2.2.2.1.2;NP-Alpha-2.2.2.1.2.2;NP-Alpha-2.2.2.1.2.2_OTU9;
JF272686	NP;NP-Alpha;NP-Alpha-2;NP-Alpha-2.2;NP-Alpha-2.2.2;NP-Alpha-2.2.2.1;NP-Alpha-2.2.2.1.2;NP-Alpha-2.2.2.1.2.2;NP-Alpha-2.2.2.1.2.2_OTU9;
JF719175	NP;NP-Alpha;NP-Alpha-2;NP-Alpha-2.2;NP-Alpha-2.2.2;NP-Alpha-2.2.2.1;NP-Alpha-2.2.2.1.2;NP-Alpha-2.2.2.1.2.2;NP-Alpha-2.2.2.1.2.2_OTU9;
GU364158	NP;NP-Alpha;NP-Alpha-2;NP-Alpha-2.2;NP-Alpha-2.2.2;NP-Alpha-2.2.2.1;NP-Alpha-2.2.2.1.2;NP-Alpha-2.2.2.1.2.2;NP-Alpha-2.2.2.1.2.2_OTU9;
JF719168	NP;NP-Alpha;NP-Alpha-2;NP-Alpha-2.2;NP-Alpha-2.2.2;NP-Alpha-2.2.2.1;NP-Alpha-2.2.2.1.2;NP-Alpha-2.2.2.1.2.2;NP-Alpha-2.2.2.1.2.2_OTU9;
JF272667	NP;NP-Alpha;NP-Alpha-2;NP-Alpha-2.2;NP-Alpha-2.2.2;NP-Alpha-2.2.2.1;NP-Alpha-2.2.2.1.2;NP-Alpha-2.2.2.1.2.2;NP-Alpha-2.2.2.1.2.2_OTU9;
JF272628	NP;NP-Alpha;NP-Alpha-2;NP-Alpha-2.2;NP-Alpha-2.2.2;NP-Alpha-2.2.2.1;NP-Alpha-2.2.2.1.2;NP-Alpha-2.2.2.1.2.2;NP-Alpha-2.2.2.1.2.2_OTU9;
IMG8307740	NP;NP-Alpha;NP-Alpha-2;NP-Alpha-2.2;NP-Alpha-2.2.2;NP-Alpha-2.2.2.1;NP-Alpha-2.2.2.1.2;NP-Alpha-2.2.2.1.2.2;NP-Alpha-2.2.2.1.2.2_OTU9;
KJ549566	NP;NP-Alpha;NP-Alpha-2;NP-Alpha-2.2;NP-Alpha-2.2.2;NP-Alpha-2.2.2.1;NP-Alpha-2.2.2.1.2;NP-Alpha-2.2.2.1.2.2;NP-Alpha-2.2.2.1.2.2_OTU9;
AB703998	NP;NP-Alpha;NP-Alpha-2;NP-Alpha-2.2;NP-Alpha-2.2.2;NP-Alpha-2.2.2.1;NP-Alpha-2.2.2.1.2;NP-Alpha-2.2.2.1.2.3;NP-Alpha-2.2.2.1.2.3_OTU1;
EU886110	NP;NP-Alpha;NP-Alpha-2;NP-Alpha-2.2;NP-Alpha-2.2.2;NP-Alpha-2.2.2.1;NP-Alpha-2.2.2.1.2;NP-Alpha-2.2.2.1.2.3;NP-Alpha-2.2.2.1.2.3_OTU2;
JF719173	NP;NP-Alpha;NP-Alpha-2;NP-Alpha-2.2;NP-Alpha-2.2.2;NP-Alpha-2.2.2.1;NP-Alpha-2.2.2.1.2;NP-Alpha-2.2.2.1.2.3;NP-Alpha-2.2.2.1.2.3_OTU2;
KJ549575	NP;NP-Alpha;NP-Alpha-2;NP-Alpha-2.2;NP-Alpha-2.2.2;NP-Alpha-2.2.2.1;NP-Alpha-2.2.2.1.2;NP-Alpha-2.2.2.1.2.3;NP-Alpha-2.2.2.1.2.3_OTU2;
EU886119	NP;NP-Alpha;NP-Alpha-2;NP-Alpha-2.2;NP-Alpha-2.2.2;NP-Alpha-2.2.2.1;NP-Alpha-2.2.2.1.2;NP-Alpha-2.2.2.1.2.3;NP-Alpha-2.2.2.1.2.3_OTU2;
KJ549556	NP;NP-Alpha;NP-Alpha-2;NP-Alpha-2.2;NP-Alpha-2.2.2;NP-Alpha-2.2.2.1;NP-Alpha-2.2.2.1.2;NP-Alpha-2.2.2.1.2.3;NP-Alpha-2.2.2.1.2.3_OTU2;
AB451499	NP;NP-Alpha;NP-Alpha-2;NP-Alpha-2.2;NP-Alpha-2.2.2;NP-Alpha-2.2.2.1;NP-Alpha-2.2.2.1.2;NP-Alpha-2.2.2.1.2.3;NP-Alpha-2.2.2.1.2.3_OTU2;
EU886123	NP;NP-Alpha;NP-Alpha-2;NP-Alpha-2.2;NP-Alpha-2.2.2;NP-Alpha-2.2.2.1;NP-Alpha-2.2.2.1.2;NP-Alpha-2.2.2.1.2.3;NP-Alpha-2.2.2.1.2.3_OTU2;
EU886179	NP;NP-Alpha;NP-Alpha-2;NP-Alpha-2.2;NP-Alpha-2.2.2;NP-Alpha-2.2.2.1;NP-Alpha-2.2.2.1.2;NP-Alpha-2.2.2.1.2.3;NP-Alpha-2.2.2.1.2.3_OTU2;
AB592182	NP;NP-Alpha;NP-Alpha-2;NP-Alpha-2.2;NP-Alpha-2.2.2;NP-Alpha-2.2.2.1;NP-Alpha-2.2.2.1.2;NP-Alpha-2.2.2.1.2.3;NP-Alpha-2.2.2.1.2.3_OTU2;
AB703996	NP;NP-Alpha;NP-Alpha-2;NP-Alpha-2.2;NP-Alpha-2.2.2;NP-Alpha-2.2.2.1;NP-Alpha-2.2.2.1.2;NP-Alpha-2.2.2.1.2.3;NP-Alpha-2.2.2.1.2.3_OTU2;
KF970629	NP;NP-Alpha;NP-Alpha-2;NP-Alpha-2.2;NP-Alpha-2.2.2;NP-Alpha-2.2.2.1;NP-Alpha-2.2.2.1.2;NP-Alpha-2.2.2.1.2.3;NP-Alpha-2.2.2.1.2.3_OTU2;
EU238998	NP;NP-Alpha;NP-Alpha-2;NP-Alpha-2.2;NP-Alpha-2.2.2;NP-Alpha-2.2.2.1;NP-Alpha-2.2.2.1.2;NP-Alpha-2.2.2.1.2.3;NP-Alpha-2.2.2.1.2.3_OTU2;
EU886105	NP;NP-Alpha;NP-Alpha-2;NP-Alpha-2.2;NP-Alpha-2.2.2;NP-Alpha-2.2.2.1;NP-Alpha-2.2.2.1.2;NP-Alpha-2.2.2.1.2.3;NP-Alpha-2.2.2.1.2.3_OTU2;
EU886109	NP;NP-Alpha;NP-Alpha-2;NP-Alpha-2.2;NP-Alpha-2.2.2;NP-Alpha-2.2.2.1;NP-Alpha-2.2.2.1.2;NP-Alpha-2.2.2.1.2.3;NP-Alpha-2.2.2.1.2.3_OTU2;
AB305371	NP;NP-Alpha;NP-Alpha-2;NP-Alpha-2.2;NP-Alpha-2.2.2;NP-Alpha-2.2.2.1;NP-Alpha-2.2.2.1.2;NP-Alpha-2.2.2.1.2.3;NP-Alpha-2.2.2.1.2.3_OTU2;
EU886168	NP;NP-Alpha;NP-Alpha-2;NP-Alpha-2.2;NP-Alpha-2.2.2;NP-Alpha-2.2.2.1;NP-Alpha-2.2.2.1.2;NP-Alpha-2.2.2.1.2.3;NP-Alpha-2.2.2.1.2.3_OTU2;
EU886125	NP;NP-Alpha;NP-Alpha-2;NP-Alpha-2.2;NP-Alpha-2.2.2;NP-Alpha-2.2.2.1;NP-Alpha-2.2.2.1.2;NP-Alpha-2.2.2.1.2.3;NP-Alpha-2.2.2.1.2.3_OTU3;
EU810221	NP;NP-Alpha;NP-Alpha-2;NP-Alpha-2.2;NP-Alpha-2.2.2;NP-Alpha-2.2.2.1;NP-Alpha-2.2.2.1.2;NP-Alpha-2.2.2.1.2.3;NP-Alpha-2.2.2.1.2.3_OTU4;
AB936826	NP;NP-Alpha;NP-Alpha-2;NP-Alpha-2.2;NP-Alpha-2.2.2;NP-Alpha-2.2.2.1;NP-Alpha-2.2.2.1.2;NP-Alpha-2.2.2.1.2.3;NP-Alpha-2.2.2.1.2.3_OTU4;
AB305372	NP;NP-Alpha;NP-Alpha-2;NP-Alpha-2.2;NP-Alpha-2.2.2;NP-Alpha-2.2.2.1;NP-Alpha-2.2.2.1.2;NP-Alpha-2.2.2.1.2.3;NP-Alpha-2.2.2.1.2.3_OTU4;
EU886183	NP;NP-Alpha;NP-Alpha-2;NP-Alpha-2.2;NP-Alpha-2.2.2;NP-Alpha-2.2.2.1;NP-Alpha-2.2.2.1.2;NP-Alpha-2.2.2.1.2.4;NP-Alpha-2.2.2.1.2.4_OTU1;
EU886194	NP;NP-Alpha;NP-Alpha-2;NP-Alpha-2.2;NP-Alpha-2.2.2;NP-Alpha-2.2.2.1;NP-Alpha-2.2.2.1.2;NP-Alpha-2.2.2.1.2.4;NP-Alpha-2.2.2.1.2.4_OTU1;
FJ888610	NP;NP-Alpha;NP-Alpha-2;NP-Alpha-2.2;NP-Alpha-2.2.2;NP-Alpha-2.2.2.1;NP-Alpha-2.2.2.1.2;NP-Alpha-2.2.2.1.2.4;NP-Alpha-2.2.2.1.2.4_OTU2;
JN375919	NP;NP-Alpha;NP-Alpha-2;NP-Alpha-2.2;NP-Alpha-2.2.2;NP-Alpha-2.2.2.1;NP-Alpha-2.2.2.1.2;NP-Alpha-2.2.2.1.2.4;NP-Alpha-2.2.2.1.2.4_OTU2;
EU016631	NP;NP-Alpha;NP-Alpha-2;NP-Alpha-2.2;NP-Alpha-2.2.2;NP-Alpha-2.2.2.1;NP-Alpha-2.2.2.1.2;NP-Alpha-2.2.2.1.2.4;NP-Alpha-2.2.2.1.2.4_OTU3;
KF970687	NP;NP-Alpha;NP-Alpha-2;NP-Alpha-2.2;NP-Alpha-2.2.2;NP-Alpha-2.2.2.1;NP-Alpha-2.2.2.1.2;NP-Alpha-2.2.2.1.2.4;NP-Alpha-2.2.2.1.2.4_OTU3;
IMG3184562	NP;NP-Alpha;NP-Alpha-2;NP-Alpha-2.2;NP-Alpha-2.2.2;NP-Alpha-2.2.2.1;NP-Alpha-2.2.2.1.2;NP-Alpha-2.2.2.1.2.4;NP-Alpha-2.2.2.1.2.4_OTU3;
JF719138	NP;NP-Alpha;NP-Alpha-2;NP-Alpha-2.2;NP-Alpha-2.2.2;NP-Alpha-2.2.2.1;NP-Alpha-2.2.2.1.2;NP-Alpha-2.2.2.1.2.4;NP-Alpha-2.2.2.1.2.4_OTU3;
EU886118	NP;NP-Alpha;NP-Alpha-2;NP-Alpha-2.2;NP-Alpha-2.2.2;NP-Alpha-2.2.2.1;NP-Alpha-2.2.2.1.2;NP-Alpha-2.2.2.1.2.4;NP-Alpha-2.2.2.1.2.4_OTU3;
EU886176	NP;NP-Alpha;NP-Alpha-2;NP-Alpha-2.2;NP-Alpha-2.2.2;NP-Alpha-2.2.2.1;NP-Alpha-2.2.2.1.2;NP-Alpha-2.2.2.1.2.4;NP-Alpha-2.2.2.1.2.4_OTU3;
KF900722	NP;NP-Alpha;NP-Alpha-2;NP-Alpha-2.2;NP-Alpha-2.2.2;NP-Alpha-2.2.2.1;NP-Alpha-2.2.2.1.2;NP-Alpha-2.2.2.1.2.4;NP-Alpha-2.2.2.1.2.4_OTU3;
JF719128	NP;NP-Alpha;NP-Alpha-2;NP-Alpha-2.2;NP-Alpha-2.2.2;NP-Alpha-2.2.2.1;NP-Alpha-2.2.2.1.2;NP-Alpha-2.2.2.1.2.4;NP-Alpha-2.2.2.1.2.4_OTU3;
EU810211	NP;NP-Alpha;NP-Alpha-2;NP-Alpha-2.2;NP-Alpha-2.2.2;NP-Alpha-2.2.2.1;NP-Alpha-2.2.2.1.2;NP-Alpha-2.2.2.1.2.4;NP-Alpha-2.2.2.1.2.4_OTU3;
EU886195	NP;NP-Alpha;NP-Alpha-2;NP-Alpha-2.2;NP-Alpha-2.2.2;NP-Alpha-2.2.2.1;NP-Alpha-2.2.2.1.2;NP-Alpha-2.2.2.1.2.4;NP-Alpha-2.2.2.1.2.4_OTU3;
AB592326	NP;NP-Alpha;NP-Alpha-2;NP-Alpha-2.2;NP-Alpha-2.2.2;NP-Alpha-2.2.2.1;NP-Alpha-2.2.2.1.2;NP-Alpha-2.2.2.1.2.4;NP-Alpha-2.2.2.1.2.4_OTU3;
EU864293	NP;NP-Alpha;NP-Alpha-2;NP-Alpha-2.2;NP-Alpha-2.2.2;NP-Alpha-2.2.2.1;NP-Alpha-2.2.2.1.2;NP-Alpha-2.2.2.1.2.4;NP-Alpha-2.2.2.1.2.4_OTU3;
EU886193	NP;NP-Alpha;NP-Alpha-2;NP-Alpha-2.2;NP-Alpha-2.2.2;NP-Alpha-2.2.2.1;NP-Alpha-2.2.2.1.2;NP-Alpha-2.2.2.1.2.4;NP-Alpha-2.2.2.1.2.4_OTU3;
JF719197	NP;NP-Alpha;NP-Alpha-2;NP-Alpha-2.2;NP-Alpha-2.2.2;NP-Alpha-2.2.2.1;NP-Alpha-2.2.2.1.2;NP-Alpha-2.2.2.1.2.4;NP-Alpha-2.2.2.1.2.4_OTU3;
EU864305	NP;NP-Alpha;NP-Alpha-2;NP-Alpha-2.2;NP-Alpha-2.2.2;NP-Alpha-2.2.2.1;NP-Alpha-2.2.2.1.2;NP-Alpha-2.2.2.1.2.4;NP-Alpha-2.2.2.1.2.4_OTU3;
AB305368	NP;NP-Alpha;NP-Alpha-2;NP-Alpha-2.2;NP-Alpha-2.2.2;NP-Alpha-2.2.2.1;NP-Alpha-2.2.2.1.2;NP-Alpha-2.2.2.1.2.4;NP-Alpha-2.2.2.1.2.4_OTU3;
EU886106	NP;NP-Alpha;NP-Alpha-2;NP-Alpha-2.2;NP-Alpha-2.2.2;NP-Alpha-2.2.2.1;NP-Alpha-2.2.2.1.2;NP-Alpha-2.2.2.1.2.4;NP-Alpha-2.2.2.1.2.4_OTU3;
EU810228	NP;NP-Alpha;NP-Alpha-2;NP-Alpha-2.2;NP-Alpha-2.2.2;NP-Alpha-2.2.2.1;NP-Alpha-2.2.2.1.2;NP-Alpha-2.2.2.1.2.4;NP-Alpha-2.2.2.1.2.4_OTU3;
KJ549578	NP;NP-Alpha;NP-Alpha-2;NP-Alpha-2.2;NP-Alpha-2.2.2;NP-Alpha-2.2.2.1;NP-Alpha-2.2.2.1.2;NP-Alpha-2.2.2.1.2.4;NP-Alpha-2.2.2.1.2.4_OTU3;
EU886162	NP;NP-Alpha;NP-Alpha-2;NP-Alpha-2.2;NP-Alpha-2.2.2;NP-Alpha-2.2.2.1;NP-Alpha-2.2.2.1.2;NP-Alpha-2.2.2.1.2.4;NP-Alpha-2.2.2.1.2.4_OTU3;
AB592014	NP;NP-Alpha;NP-Alpha-2;NP-Alpha-2.2;NP-Alpha-2.2.2;NP-Alpha-2.2.2.1;NP-Alpha-2.2.2.1.2;NP-Alpha-2.2.2.1.2.4;NP-Alpha-2.2.2.1.2.4_OTU3;
KJ549563	NP;NP-Alpha;NP-Alpha-2;NP-Alpha-2.2;NP-Alpha-2.2.2;NP-Alpha-2.2.2.1;NP-Alpha-2.2.2.1.2;NP-Alpha-2.2.2.1.2.4;NP-Alpha-2.2.2.1.2.4_OTU3;
AB451496	NP;NP-Alpha;NP-Alpha-2;NP-Alpha-2.2;NP-Alpha-2.2.2;NP-Alpha-2.2.2.1;NP-Alpha-2.2.2.1.2;NP-Alpha-2.2.2.1.2.4;NP-Alpha-2.2.2.1.2.4_OTU3;
EU886114	NP;NP-Alpha;NP-Alpha-2;NP-Alpha-2.2;NP-Alpha-2.2.2;NP-Alpha-2.2.2.1;NP-Alpha-2.2.2.1.2;NP-Alpha-2.2.2.1.2.4;NP-Alpha-2.2.2.1.2.4_OTU3;
EU886117	NP;NP-Alpha;NP-Alpha-2;NP-Alpha-2.2;NP-Alpha-2.2.2;NP-Alpha-2.2.2.1;NP-Alpha-2.2.2.1.2;NP-Alpha-2.2.2.1.2.4;NP-Alpha-2.2.2.1.2.4_OTU3;
KJ549576	NP;NP-Alpha;NP-Alpha-2;NP-Alpha-2.2;NP-Alpha-2.2.2;NP-Alpha-2.2.2.1;NP-Alpha-2.2.2.1.2;NP-Alpha-2.2.2.1.2.4;NP-Alpha-2.2.2.1.2.4_OTU3;
JN375916	NP;NP-Alpha;NP-Alpha-2;NP-Alpha-2.2;NP-Alpha-2.2.2;NP-Alpha-2.2.2.1;NP-Alpha-2.2.2.1.2;NP-Alpha-2.2.2.1.2.4;NP-Alpha-2.2.2.1.2.4_OTU3;
JF719179	NP;NP-Alpha;NP-Alpha-2;NP-Alpha-2.2;NP-Alpha-2.2.2;NP-Alpha-2.2.2.1;NP-Alpha-2.2.2.1.2;NP-Alpha-2.2.2.1.2.4;NP-Alpha-2.2.2.1.2.4_OTU3;
KJ549555	NP;NP-Alpha;NP-Alpha-2;NP-Alpha-2.2;NP-Alpha-2.2.2;NP-Alpha-2.2.2.1;NP-Alpha-2.2.2.1.2;NP-Alpha-2.2.2.1.2.4;NP-Alpha-2.2.2.1.2.4_OTU3;
AB451502	NP;NP-Alpha;NP-Alpha-2;NP-Alpha-2.2;NP-Alpha-2.2.2;NP-Alpha-2.2.2.1;NP-Alpha-2.2.2.1.2;NP-Alpha-2.2.2.1.2.4;NP-Alpha-2.2.2.1.2.4_OTU3;
AB592272	NP;NP-Alpha;NP-Alpha-2;NP-Alpha-2.2;NP-Alpha-2.2.2;NP-Alpha-2.2.2.1;NP-Alpha-2.2.2.1.2;NP-Alpha-2.2.2.1.2.4;NP-Alpha-2.2.2.1.2.4_OTU3;
EU886191	NP;NP-Alpha;NP-Alpha-2;NP-Alpha-2.2;NP-Alpha-2.2.2;NP-Alpha-2.2.2.1;NP-Alpha-2.2.2.1.2;NP-Alpha-2.2.2.1.2.4;NP-Alpha-2.2.2.1.2.4_OTU3;
EU886182	NP;NP-Alpha;NP-Alpha-2;NP-Alpha-2.2;NP-Alpha-2.2.2;NP-Alpha-2.2.2.1;NP-Alpha-2.2.2.1.2;NP-Alpha-2.2.2.1.2.4;NP-Alpha-2.2.2.1.2.4_OTU3;
EU886180	NP;NP-Alpha;NP-Alpha-2;NP-Alpha-2.2;NP-Alpha-2.2.2;NP-Alpha-2.2.2.1;NP-Alpha-2.2.2.1.2;NP-Alpha-2.2.2.1.2.4;NP-Alpha-2.2.2.1.2.4_OTU3;
JN375924	NP;NP-Alpha;NP-Alpha-2;NP-Alpha-2.2;NP-Alpha-2.2.2;NP-Alpha-2.2.2.1;NP-Alpha-2.2.2.1.2;NP-Alpha-2.2.2.1.2.4;NP-Alpha-2.2.2.1.2.4_OTU3;
JF719190	NP;NP-Alpha;NP-Alpha-2;NP-Alpha-2.2;NP-Alpha-2.2.2;NP-Alpha-2.2.2.1;NP-Alpha-2.2.2.1.2;NP-Alpha-2.2.2.1.2.4;NP-Alpha-2.2.2.1.2.4_OTU3;
EU886189	NP;NP-Alpha;NP-Alpha-2;NP-Alpha-2.2;NP-Alpha-2.2.2;NP-Alpha-2.2.2.1;NP-Alpha-2.2.2.1.2;NP-Alpha-2.2.2.1.2.4;NP-Alpha-2.2.2.1.2.4_OTU3;
JQ396286	NP;NP-Alpha;NP-Alpha-2;NP-Alpha-2.2;NP-Alpha-2.2.2;NP-Alpha-2.2.2.1;NP-Alpha-2.2.2.1.2;NP-Alpha-2.2.2.1.2.4;NP-Alpha-2.2.2.1.2.4_OTU3;
EU810219	NP;NP-Alpha;NP-Alpha-2;NP-Alpha-2.2;NP-Alpha-2.2.2;NP-Alpha-2.2.2.1;NP-Alpha-2.2.2.1.2;NP-Alpha-2.2.2.1.2.4;NP-Alpha-2.2.2.1.2.4_OTU3;
EU886104	NP;NP-Alpha;NP-Alpha-2;NP-Alpha-2.2;NP-Alpha-2.2.2;NP-Alpha-2.2.2.1;NP-Alpha-2.2.2.1.2;NP-Alpha-2.2.2.1.2.4;NP-Alpha-2.2.2.1.2.4_OTU3;
EU238997	NP;NP-Alpha;NP-Alpha-2;NP-Alpha-2.2;NP-Alpha-2.2.2;NP-Alpha-2.2.2.1;NP-Alpha-2.2.2.1.2;NP-Alpha-2.2.2.1.2.4;NP-Alpha-2.2.2.1.2.4_OTU3;
KJ549560	NP;NP-Alpha;NP-Alpha-2;NP-Alpha-2.2;NP-Alpha-2.2.2;NP-Alpha-2.2.2.1;NP-Alpha-2.2.2.1.2;NP-Alpha-2.2.2.1.2.4;NP-Alpha-2.2.2.1.2.4_OTU3;
KJ549577	NP;NP-Alpha;NP-Alpha-2;NP-Alpha-2.2;NP-Alpha-2.2.2;NP-Alpha-2.2.2.1;NP-Alpha-2.2.2.1.2;NP-Alpha-2.2.2.1.2.4;NP-Alpha-2.2.2.1.2.4_OTU3;
EU886177	NP;NP-Alpha;NP-Alpha-2;NP-Alpha-2.2;NP-Alpha-2.2.2;NP-Alpha-2.2.2.1;NP-Alpha-2.2.2.1.2;NP-Alpha-2.2.2.1.2.4;NP-Alpha-2.2.2.1.2.4_OTU3;
JN375923	NP;NP-Alpha;NP-Alpha-2;NP-Alpha-2.2;NP-Alpha-2.2.2;NP-Alpha-2.2.2.1;NP-Alpha-2.2.2.1.2;NP-Alpha-2.2.2.1.2.4;NP-Alpha-2.2.2.1.2.4_OTU3;
EU886174	NP;NP-Alpha;NP-Alpha-2;NP-Alpha-2.2;NP-Alpha-2.2.2;NP-Alpha-2.2.2.1;NP-Alpha-2.2.2.1.2;NP-Alpha-2.2.2.1.2.4;NP-Alpha-2.2.2.1.2.4_OTU3;
AB703992	NP;NP-Alpha;NP-Alpha-2;NP-Alpha-2.2;NP-Alpha-2.2.2;NP-Alpha-2.2.2.1;NP-Alpha-2.2.2.1.2;NP-Alpha-2.2.2.1.2.4;NP-Alpha-2.2.2.1.2.4_OTU3;
AB592186	NP;NP-Alpha;NP-Alpha-2;NP-Alpha-2.2;NP-Alpha-2.2.2;NP-Alpha-2.2.2.1;NP-Alpha-2.2.2.1.2;NP-Alpha-2.2.2.1.2.4;NP-Alpha-2.2.2.1.2.4_OTU3;
EU886184	NP;NP-Alpha;NP-Alpha-2;NP-Alpha-2.2;NP-Alpha-2.2.2;NP-Alpha-2.2.2.1;NP-Alpha-2.2.2.1.2;NP-Alpha-2.2.2.1.2.4;NP-Alpha-2.2.2.1.2.4_OTU3;
KC857521	NP;NP-Alpha;NP-Alpha-2;NP-Alpha-2.2;NP-Alpha-2.2.2;NP-Alpha-2.2.2.1;NP-Alpha-2.2.2.1.2;NP-Alpha-2.2.2.1.2.Incertae_sedis;NP-Alpha-2.2.2.1.2.Incertae_sedis_OTU1;
KC857541	NP;NP-Alpha;NP-Alpha-2;NP-Alpha-2.2;NP-Alpha-2.2.2;NP-Alpha-2.2.2.1;NP-Alpha-2.2.2.1.2;NP-Alpha-2.2.2.1.2.Incertae_sedis;NP-Alpha-2.2.2.1.2.Incertae_sedis_OTU2;
JF924000	NP;NP-Alpha;NP-Alpha-2;NP-Alpha-2.2;NP-Alpha-2.2.2;NP-Alpha-2.2.2.Incertae_sedis;NP-Alpha-2.2.2.Incertae_sedis_OTU1;
JF924798	NP;NP-Alpha;NP-Alpha-2;NP-Alpha-2.2;NP-Alpha-2.2.2;NP-Alpha-2.2.2.Incertae_sedis;NP-Alpha-2.2.2.Incertae_sedis_OTU2;
JX537755	NP;NP-Alpha;NP-Alpha-2;NP-Alpha-2.2;NP-Alpha-2.2.2;NP-Alpha-2.2.2.Incertae_sedis;NP-Alpha-2.2.2.Incertae_sedis_OTU2;
KF438627	NP;NP-Alpha;NP-Alpha-2;NP-Alpha-2.2;NP-Alpha-2.2.3;NP-Alpha-2.2.3.1;NP-Alpha-2.2.3.1_OTU1;
JF924520	NP;NP-Alpha;NP-Alpha-2;NP-Alpha-2.2;NP-Alpha-2.2.3;NP-Alpha-2.2.3.1;NP-Alpha-2.2.3.1_OTU1;
KF438595	NP;NP-Alpha;NP-Alpha-2;NP-Alpha-2.2;NP-Alpha-2.2.3;NP-Alpha-2.2.3.1;NP-Alpha-2.2.3.1_OTU1;
EU025144	NP;NP-Alpha;NP-Alpha-2;NP-Alpha-2.2;NP-Alpha-2.2.3;NP-Alpha-2.2.3.1;NP-Alpha-2.2.3.1_OTU1;
JF924260	NP;NP-Alpha;NP-Alpha-2;NP-Alpha-2.2;NP-Alpha-2.2.3;NP-Alpha-2.2.3.1;NP-Alpha-2.2.3.1_OTU1;
JF924279	NP;NP-Alpha;NP-Alpha-2;NP-Alpha-2.2;NP-Alpha-2.2.3;NP-Alpha-2.2.3.1;NP-Alpha-2.2.3.1_OTU1;
EU025143	NP;NP-Alpha;NP-Alpha-2;NP-Alpha-2.2;NP-Alpha-2.2.3;NP-Alpha-2.2.3.1;NP-Alpha-2.2.3.1_OTU1;
JF924679	NP;NP-Alpha;NP-Alpha-2;NP-Alpha-2.2;NP-Alpha-2.2.3;NP-Alpha-2.2.3.1;NP-Alpha-2.2.3.1_OTU1;
JX537492	NP;NP-Alpha;NP-Alpha-2;NP-Alpha-2.2;NP-Alpha-2.2.3;NP-Alpha-2.2.3.1;NP-Alpha-2.2.3.1_OTU1;
KF438625	NP;NP-Alpha;NP-Alpha-2;NP-Alpha-2.2;NP-Alpha-2.2.3;NP-Alpha-2.2.3.1;NP-Alpha-2.2.3.1_OTU1;
KF438639	NP;NP-Alpha;NP-Alpha-2;NP-Alpha-2.2;NP-Alpha-2.2.3;NP-Alpha-2.2.3.1;NP-Alpha-2.2.3.1_OTU1;
JX537700	NP;NP-Alpha;NP-Alpha-2;NP-Alpha-2.2;NP-Alpha-2.2.3;NP-Alpha-2.2.3.1;NP-Alpha-2.2.3.1_OTU1;
KC735594	NP;NP-Alpha;NP-Alpha-2;NP-Alpha-2.2;NP-Alpha-2.2.3;NP-Alpha-2.2.3.1;NP-Alpha-2.2.3.1_OTU1;
JF924178	NP;NP-Alpha;NP-Alpha-2;NP-Alpha-2.2;NP-Alpha-2.2.3;NP-Alpha-2.2.3.1;NP-Alpha-2.2.3.1_OTU1;
JF924203	NP;NP-Alpha;NP-Alpha-2;NP-Alpha-2.2;NP-Alpha-2.2.3;NP-Alpha-2.2.3.1;NP-Alpha-2.2.3.1_OTU1;
JQ886294	NP;NP-Alpha;NP-Alpha-2;NP-Alpha-2.2;NP-Alpha-2.2.3;NP-Alpha-2.2.3.1;NP-Alpha-2.2.3.1_OTU1;
JF924681	NP;NP-Alpha;NP-Alpha-2;NP-Alpha-2.2;NP-Alpha-2.2.3;NP-Alpha-2.2.3.1;NP-Alpha-2.2.3.1_OTU1;
JF924216	NP;NP-Alpha;NP-Alpha-2;NP-Alpha-2.2;NP-Alpha-2.2.3;NP-Alpha-2.2.3.1;NP-Alpha-2.2.3.1_OTU1;
JX537714	NP;NP-Alpha;NP-Alpha-2;NP-Alpha-2.2;NP-Alpha-2.2.3;NP-Alpha-2.2.3.1;NP-Alpha-2.2.3.1_OTU1;
JX537520	NP;NP-Alpha;NP-Alpha-2;NP-Alpha-2.2;NP-Alpha-2.2.3;NP-Alpha-2.2.3.1;NP-Alpha-2.2.3.1_OTU2;
JF924164	NP;NP-Alpha;NP-Alpha-2;NP-Alpha-2.2;NP-Alpha-2.2.3;NP-Alpha-2.2.3.1;NP-Alpha-2.2.3.1_OTU2;
JX537731	NP;NP-Alpha;NP-Alpha-2;NP-Alpha-2.2;NP-Alpha-2.2.3;NP-Alpha-2.2.3.1;NP-Alpha-2.2.3.1_OTU2;
JX537511	NP;NP-Alpha;NP-Alpha-2;NP-Alpha-2.2;NP-Alpha-2.2.3;NP-Alpha-2.2.3.1;NP-Alpha-2.2.3.1_OTU2;
JF924197	NP;NP-Alpha;NP-Alpha-2;NP-Alpha-2.2;NP-Alpha-2.2.3;NP-Alpha-2.2.3.1;NP-Alpha-2.2.3.1_OTU2;
JF924235	NP;NP-Alpha;NP-Alpha-2;NP-Alpha-2.2;NP-Alpha-2.2.3;NP-Alpha-2.2.3.1;NP-Alpha-2.2.3.1_OTU2;
KF438588	NP;NP-Alpha;NP-Alpha-2;NP-Alpha-2.2;NP-Alpha-2.2.3;NP-Alpha-2.2.3.1;NP-Alpha-2.2.3.1_OTU2;
JF924244	NP;NP-Alpha;NP-Alpha-2;NP-Alpha-2.2;NP-Alpha-2.2.3;NP-Alpha-2.2.3.1;NP-Alpha-2.2.3.1_OTU2;
JX537654	NP;NP-Alpha;NP-Alpha-2;NP-Alpha-2.2;NP-Alpha-2.2.3;NP-Alpha-2.2.3.1;NP-Alpha-2.2.3.1_OTU2;
JX537506	NP;NP-Alpha;NP-Alpha-2;NP-Alpha-2.2;NP-Alpha-2.2.3;NP-Alpha-2.2.3.1;NP-Alpha-2.2.3.1_OTU2;
JF924080	NP;NP-Alpha;NP-Alpha-2;NP-Alpha-2.2;NP-Alpha-2.2.3;NP-Alpha-2.2.3.1;NP-Alpha-2.2.3.1_OTU2;
KC735593	NP;NP-Alpha;NP-Alpha-2;NP-Alpha-2.2;NP-Alpha-2.2.3;NP-Alpha-2.2.3.1;NP-Alpha-2.2.3.1_OTU3;
KC735592	NP;NP-Alpha;NP-Alpha-2;NP-Alpha-2.2;NP-Alpha-2.2.3;NP-Alpha-2.2.3.1;NP-Alpha-2.2.3.1_OTU3;
KC735591	NP;NP-Alpha;NP-Alpha-2;NP-Alpha-2.2;NP-Alpha-2.2.3;NP-Alpha-2.2.3.1;NP-Alpha-2.2.3.1_OTU3;
DQ501030	NP;NP-Alpha;NP-Alpha-2;NP-Alpha-2.2;NP-Alpha-2.2.3;NP-Alpha-2.2.3.2;NP-Alpha-2.2.3.2_OTU1;
DQ501023	NP;NP-Alpha;NP-Alpha-2;NP-Alpha-2.2;NP-Alpha-2.2.3;NP-Alpha-2.2.3.2;NP-Alpha-2.2.3.2_OTU1;
DQ148611	NP;NP-Alpha;NP-Alpha-2;NP-Alpha-2.2;NP-Alpha-2.2.3;NP-Alpha-2.2.3.2;NP-Alpha-2.2.3.2_OTU1;
DQ501147	NP;NP-Alpha;NP-Alpha-2;NP-Alpha-2.2;NP-Alpha-2.2.3;NP-Alpha-2.2.3.2;NP-Alpha-2.2.3.2_OTU1;
DQ148610	NP;NP-Alpha;NP-Alpha-2;NP-Alpha-2.2;NP-Alpha-2.2.3;NP-Alpha-2.2.3.2;NP-Alpha-2.2.3.2_OTU1;
DQ501156	NP;NP-Alpha;NP-Alpha-2;NP-Alpha-2.2;NP-Alpha-2.2.3;NP-Alpha-2.2.3.2;NP-Alpha-2.2.3.2_OTU1;
DQ501155	NP;NP-Alpha;NP-Alpha-2;NP-Alpha-2.2;NP-Alpha-2.2.3;NP-Alpha-2.2.3.2;NP-Alpha-2.2.3.2_OTU1;
DQ501021	NP;NP-Alpha;NP-Alpha-2;NP-Alpha-2.2;NP-Alpha-2.2.3;NP-Alpha-2.2.3.2;NP-Alpha-2.2.3.2_OTU1;
JF924225	NP;NP-Alpha;NP-Alpha-2;NP-Alpha-2.2;NP-Alpha-2.2.3;NP-Alpha-2.2.3.2;NP-Alpha-2.2.3.2_OTU1;
DQ501157	NP;NP-Alpha;NP-Alpha-2;NP-Alpha-2.2;NP-Alpha-2.2.3;NP-Alpha-2.2.3.2;NP-Alpha-2.2.3.2_OTU1;
JX537689	NP;NP-Alpha;NP-Alpha-2;NP-Alpha-2.2;NP-Alpha-2.2.3;NP-Alpha-2.2.3.2;NP-Alpha-2.2.3.2_OTU1;
DQ501154	NP;NP-Alpha;NP-Alpha-2;NP-Alpha-2.2;NP-Alpha-2.2.3;NP-Alpha-2.2.3.2;NP-Alpha-2.2.3.2_OTU1;
DQ501072	NP;NP-Alpha;NP-Alpha-2;NP-Alpha-2.2;NP-Alpha-2.2.3;NP-Alpha-2.2.3.2;NP-Alpha-2.2.3.2_OTU1;
DQ148623	NP;NP-Alpha;NP-Alpha-2;NP-Alpha-2.2;NP-Alpha-2.2.3;NP-Alpha-2.2.3.2;NP-Alpha-2.2.3.2_OTU1;
DQ501022	NP;NP-Alpha;NP-Alpha-2;NP-Alpha-2.2;NP-Alpha-2.2.3;NP-Alpha-2.2.3.2;NP-Alpha-2.2.3.2_OTU1;
DQ148625	NP;NP-Alpha;NP-Alpha-2;NP-Alpha-2.2;NP-Alpha-2.2.3;NP-Alpha-2.2.3.2;NP-Alpha-2.2.3.2_OTU1;
DQ148609	NP;NP-Alpha;NP-Alpha-2;NP-Alpha-2.2;NP-Alpha-2.2.3;NP-Alpha-2.2.3.2;NP-Alpha-2.2.3.2_OTU1;
DQ501029	NP;NP-Alpha;NP-Alpha-2;NP-Alpha-2.2;NP-Alpha-2.2.3;NP-Alpha-2.2.3.2;NP-Alpha-2.2.3.2_OTU1;
DQ148606	NP;NP-Alpha;NP-Alpha-2;NP-Alpha-2.2;NP-Alpha-2.2.3;NP-Alpha-2.2.3.2;NP-Alpha-2.2.3.2_OTU1;
DQ501070	NP;NP-Alpha;NP-Alpha-2;NP-Alpha-2.2;NP-Alpha-2.2.3;NP-Alpha-2.2.3.2;NP-Alpha-2.2.3.2_OTU2;
JF924673	NP;NP-Alpha;NP-Alpha-2;NP-Alpha-2.2;NP-Alpha-2.2.3;NP-Alpha-2.2.3.2;NP-Alpha-2.2.3.2_OTU3;
KC735266	NP;NP-Alpha;NP-Alpha-2;NP-Alpha-2.2;NP-Alpha-2.2.3;NP-Alpha-2.2.3.2;NP-Alpha-2.2.3.2_OTU4;
DQ501074	NP;NP-Alpha;NP-Alpha-2;NP-Alpha-2.2;NP-Alpha-2.2.3;NP-Alpha-2.2.3.2;NP-Alpha-2.2.3.2_OTU4;
KF438423	NP;NP-Alpha;NP-Alpha-2;NP-Alpha-2.2;NP-Alpha-2.2.3;NP-Alpha-2.2.3.2;NP-Alpha-2.2.3.2_OTU4;
KC735595	NP;NP-Alpha;NP-Alpha-2;NP-Alpha-2.2;NP-Alpha-2.2.3;NP-Alpha-2.2.3.2;NP-Alpha-2.2.3.2_OTU4;
KF438485	NP;NP-Alpha;NP-Alpha-2;NP-Alpha-2.2;NP-Alpha-2.2.3;NP-Alpha-2.2.3.2;NP-Alpha-2.2.3.2_OTU4;
KC735268	NP;NP-Alpha;NP-Alpha-2;NP-Alpha-2.2;NP-Alpha-2.2.3;NP-Alpha-2.2.3.2;NP-Alpha-2.2.3.2_OTU4;
KF438432	NP;NP-Alpha;NP-Alpha-2;NP-Alpha-2.2;NP-Alpha-2.2.3;NP-Alpha-2.2.3.2;NP-Alpha-2.2.3.2_OTU4;
KC735596	NP;NP-Alpha;NP-Alpha-2;NP-Alpha-2.2;NP-Alpha-2.2.3;NP-Alpha-2.2.3.2;NP-Alpha-2.2.3.2_OTU4;
KC735597	NP;NP-Alpha;NP-Alpha-2;NP-Alpha-2.2;NP-Alpha-2.2.3;NP-Alpha-2.2.3.2;NP-Alpha-2.2.3.2_OTU4;
KC735209	NP;NP-Alpha;NP-Alpha-2;NP-Alpha-2.2;NP-Alpha-2.2.3;NP-Alpha-2.2.3.2;NP-Alpha-2.2.3.2_OTU4;
KF438446	NP;NP-Alpha;NP-Alpha-2;NP-Alpha-2.2;NP-Alpha-2.2.3;NP-Alpha-2.2.3.2;NP-Alpha-2.2.3.2_OTU4;
KC735480	NP;NP-Alpha;NP-Alpha-2;NP-Alpha-2.2;NP-Alpha-2.2.3;NP-Alpha-2.2.3.2;NP-Alpha-2.2.3.2_OTU4;
JF924686	NP;NP-Alpha;NP-Alpha-2;NP-Alpha-2.2;NP-Alpha-2.2.3;NP-Alpha-2.2.3.2;NP-Alpha-2.2.3.2_OTU4;
KC735479	NP;NP-Alpha;NP-Alpha-2;NP-Alpha-2.2;NP-Alpha-2.2.3;NP-Alpha-2.2.3.2;NP-Alpha-2.2.3.2_OTU4;
KF438459	NP;NP-Alpha;NP-Alpha-2;NP-Alpha-2.2;NP-Alpha-2.2.3;NP-Alpha-2.2.3.2;NP-Alpha-2.2.3.2_OTU4;
KC735267	NP;NP-Alpha;NP-Alpha-2;NP-Alpha-2.2;NP-Alpha-2.2.3;NP-Alpha-2.2.3.2;NP-Alpha-2.2.3.2_OTU4;
KC735265	NP;NP-Alpha;NP-Alpha-2;NP-Alpha-2.2;NP-Alpha-2.2.3;NP-Alpha-2.2.3.2;NP-Alpha-2.2.3.2_OTU4;
DQ148612	NP;NP-Alpha;NP-Alpha-2;NP-Alpha-2.2;NP-Alpha-2.2.4;NP-Alpha-2.2.4_OTU1;
JN190593	NP;NP-Alpha;NP-Alpha-2;NP-Alpha-2.2;NP-Alpha-2.2.4;NP-Alpha-2.2.4_OTU1;
DQ148605	NP;NP-Alpha;NP-Alpha-2;NP-Alpha-2.2;NP-Alpha-2.2.4;NP-Alpha-2.2.4_OTU1;
JN190592	NP;NP-Alpha;NP-Alpha-2;NP-Alpha-2.2;NP-Alpha-2.2.4;NP-Alpha-2.2.4_OTU1;
KC735478	NP;NP-Alpha;NP-Alpha-2;NP-Alpha-2.2;NP-Alpha-2.2.4;NP-Alpha-2.2.4_OTU10;
JN190551	NP;NP-Alpha;NP-Alpha-2;NP-Alpha-2.2;NP-Alpha-2.2.4;NP-Alpha-2.2.4_OTU2;
DQ148671	NP;NP-Alpha;NP-Alpha-2;NP-Alpha-2.2;NP-Alpha-2.2.4;NP-Alpha-2.2.4_OTU2;
JN190552	NP;NP-Alpha;NP-Alpha-2;NP-Alpha-2.2;NP-Alpha-2.2.4;NP-Alpha-2.2.4_OTU2;
EU025142	NP;NP-Alpha;NP-Alpha-2;NP-Alpha-2.2;NP-Alpha-2.2.4;NP-Alpha-2.2.4_OTU2;
JN190553	NP;NP-Alpha;NP-Alpha-2;NP-Alpha-2.2;NP-Alpha-2.2.4;NP-Alpha-2.2.4_OTU2;
DQ148660	NP;NP-Alpha;NP-Alpha-2;NP-Alpha-2.2;NP-Alpha-2.2.4;NP-Alpha-2.2.4_OTU2;
JN190555	NP;NP-Alpha;NP-Alpha-2;NP-Alpha-2.2;NP-Alpha-2.2.4;NP-Alpha-2.2.4_OTU2;
DQ148676	NP;NP-Alpha;NP-Alpha-2;NP-Alpha-2.2;NP-Alpha-2.2.4;NP-Alpha-2.2.4_OTU2;
JN190554	NP;NP-Alpha;NP-Alpha-2;NP-Alpha-2.2;NP-Alpha-2.2.4;NP-Alpha-2.2.4_OTU2;
DQ148673	NP;NP-Alpha;NP-Alpha-2;NP-Alpha-2.2;NP-Alpha-2.2.4;NP-Alpha-2.2.4_OTU2;
JN190605	NP;NP-Alpha;NP-Alpha-2;NP-Alpha-2.2;NP-Alpha-2.2.4;NP-Alpha-2.2.4_OTU2;
EU025146	NP;NP-Alpha;NP-Alpha-2;NP-Alpha-2.2;NP-Alpha-2.2.4;NP-Alpha-2.2.4_OTU3;
KC735598	NP;NP-Alpha;NP-Alpha-2;NP-Alpha-2.2;NP-Alpha-2.2.4;NP-Alpha-2.2.4_OTU3;
JQ886291	NP;NP-Alpha;NP-Alpha-2;NP-Alpha-2.2;NP-Alpha-2.2.4;NP-Alpha-2.2.4_OTU3;
FJ227782	NP;NP-Alpha;NP-Alpha-2;NP-Alpha-2.2;NP-Alpha-2.2.4;NP-Alpha-2.2.4_OTU4;
FJ227850	NP;NP-Alpha;NP-Alpha-2;NP-Alpha-2.2;NP-Alpha-2.2.4;NP-Alpha-2.2.4_OTU4;
FJ227855	NP;NP-Alpha;NP-Alpha-2;NP-Alpha-2.2;NP-Alpha-2.2.4;NP-Alpha-2.2.4_OTU4;
FJ601560	NP;NP-Alpha;NP-Alpha-2;NP-Alpha-2.2;NP-Alpha-2.2.4;NP-Alpha-2.2.4_OTU5;
FJ601548	NP;NP-Alpha;NP-Alpha-2;NP-Alpha-2.2;NP-Alpha-2.2.4;NP-Alpha-2.2.4_OTU5;
FJ601556	NP;NP-Alpha;NP-Alpha-2;NP-Alpha-2.2;NP-Alpha-2.2.4;NP-Alpha-2.2.4_OTU6;
JN190542	NP;NP-Alpha;NP-Alpha-2;NP-Alpha-2.2;NP-Alpha-2.2.4;NP-Alpha-2.2.4_OTU7;
JF924190	NP;NP-Alpha;NP-Alpha-2;NP-Alpha-2.2;NP-Alpha-2.2.4;NP-Alpha-2.2.4_OTU7;
JF715760	NP;NP-Alpha;NP-Alpha-2;NP-Alpha-2.2;NP-Alpha-2.2.4;NP-Alpha-2.2.4_OTU7;
JF924099	NP;NP-Alpha;NP-Alpha-2;NP-Alpha-2.2;NP-Alpha-2.2.4;NP-Alpha-2.2.4_OTU7;
JF924184	NP;NP-Alpha;NP-Alpha-2;NP-Alpha-2.2;NP-Alpha-2.2.4;NP-Alpha-2.2.4_OTU7;
KF438583	NP;NP-Alpha;NP-Alpha-2;NP-Alpha-2.2;NP-Alpha-2.2.4;NP-Alpha-2.2.4_OTU7;
JN190545	NP;NP-Alpha;NP-Alpha-2;NP-Alpha-2.2;NP-Alpha-2.2.4;NP-Alpha-2.2.4_OTU7;
JN190547	NP;NP-Alpha;NP-Alpha-2;NP-Alpha-2.2;NP-Alpha-2.2.4;NP-Alpha-2.2.4_OTU7;
DQ501066	NP;NP-Alpha;NP-Alpha-2;NP-Alpha-2.2;NP-Alpha-2.2.4;NP-Alpha-2.2.4_OTU7;
KF438244	NP;NP-Alpha;NP-Alpha-2;NP-Alpha-2.2;NP-Alpha-2.2.4;NP-Alpha-2.2.4_OTU7;
DQ501079	NP;NP-Alpha;NP-Alpha-2;NP-Alpha-2.2;NP-Alpha-2.2.4;NP-Alpha-2.2.4_OTU7;
EU025181	NP;NP-Alpha;NP-Alpha-2;NP-Alpha-2.2;NP-Alpha-2.2.4;NP-Alpha-2.2.4_OTU7;
JN190540	NP;NP-Alpha;NP-Alpha-2;NP-Alpha-2.2;NP-Alpha-2.2.4;NP-Alpha-2.2.4_OTU7;
JF924674	NP;NP-Alpha;NP-Alpha-2;NP-Alpha-2.2;NP-Alpha-2.2.4;NP-Alpha-2.2.4_OTU7;
DQ501081	NP;NP-Alpha;NP-Alpha-2;NP-Alpha-2.2;NP-Alpha-2.2.4;NP-Alpha-2.2.4_OTU7;
JF715757	NP;NP-Alpha;NP-Alpha-2;NP-Alpha-2.2;NP-Alpha-2.2.4;NP-Alpha-2.2.4_OTU7;
JX537680	NP;NP-Alpha;NP-Alpha-2;NP-Alpha-2.2;NP-Alpha-2.2.4;NP-Alpha-2.2.4_OTU7;
JF924291	NP;NP-Alpha;NP-Alpha-2;NP-Alpha-2.2;NP-Alpha-2.2.4;NP-Alpha-2.2.4_OTU7;
KF438663	NP;NP-Alpha;NP-Alpha-2;NP-Alpha-2.2;NP-Alpha-2.2.4;NP-Alpha-2.2.4_OTU7;
KF438659	NP;NP-Alpha;NP-Alpha-2;NP-Alpha-2.2;NP-Alpha-2.2.4;NP-Alpha-2.2.4_OTU7;
JX537639	NP;NP-Alpha;NP-Alpha-2;NP-Alpha-2.2;NP-Alpha-2.2.4;NP-Alpha-2.2.4_OTU7;
JF924124	NP;NP-Alpha;NP-Alpha-2;NP-Alpha-2.2;NP-Alpha-2.2.4;NP-Alpha-2.2.4_OTU7;
JQ886281	NP;NP-Alpha;NP-Alpha-2;NP-Alpha-2.2;NP-Alpha-2.2.4;NP-Alpha-2.2.4_OTU7;
JF924254	NP;NP-Alpha;NP-Alpha-2;NP-Alpha-2.2;NP-Alpha-2.2.4;NP-Alpha-2.2.4_OTU7;
JX537736	NP;NP-Alpha;NP-Alpha-2;NP-Alpha-2.2;NP-Alpha-2.2.4;NP-Alpha-2.2.4_OTU7;
JQ358987	NP;NP-Alpha;NP-Alpha-2;NP-Alpha-2.2;NP-Alpha-2.2.4;NP-Alpha-2.2.4_OTU7;
JF715766	NP;NP-Alpha;NP-Alpha-2;NP-Alpha-2.2;NP-Alpha-2.2.4;NP-Alpha-2.2.4_OTU7;
JF924540	NP;NP-Alpha;NP-Alpha-2;NP-Alpha-2.2;NP-Alpha-2.2.4;NP-Alpha-2.2.4_OTU7;
JQ358999	NP;NP-Alpha;NP-Alpha-2;NP-Alpha-2.2;NP-Alpha-2.2.4;NP-Alpha-2.2.4_OTU7;
JF715768	NP;NP-Alpha;NP-Alpha-2;NP-Alpha-2.2;NP-Alpha-2.2.4;NP-Alpha-2.2.4_OTU7;
JF924148	NP;NP-Alpha;NP-Alpha-2;NP-Alpha-2.2;NP-Alpha-2.2.4;NP-Alpha-2.2.4_OTU7;
JF430499	NP;NP-Alpha;NP-Alpha-2;NP-Alpha-2.2;NP-Alpha-2.2.4;NP-Alpha-2.2.4_OTU7;
JF924146	NP;NP-Alpha;NP-Alpha-2;NP-Alpha-2.2;NP-Alpha-2.2.4;NP-Alpha-2.2.4_OTU7;
JF715764	NP;NP-Alpha;NP-Alpha-2;NP-Alpha-2.2;NP-Alpha-2.2.4;NP-Alpha-2.2.4_OTU7;
KF438584	NP;NP-Alpha;NP-Alpha-2;NP-Alpha-2.2;NP-Alpha-2.2.4;NP-Alpha-2.2.4_OTU7;
DQ148666	NP;NP-Alpha;NP-Alpha-2;NP-Alpha-2.2;NP-Alpha-2.2.4;NP-Alpha-2.2.4_OTU7;
JF924286	NP;NP-Alpha;NP-Alpha-2;NP-Alpha-2.2;NP-Alpha-2.2.4;NP-Alpha-2.2.4_OTU7;
AB583409	NP;NP-Alpha;NP-Alpha-2;NP-Alpha-2.2;NP-Alpha-2.2.4;NP-Alpha-2.2.4_OTU7;
JF924545	NP;NP-Alpha;NP-Alpha-2;NP-Alpha-2.2;NP-Alpha-2.2.4;NP-Alpha-2.2.4_OTU7;
KF438651	NP;NP-Alpha;NP-Alpha-2;NP-Alpha-2.2;NP-Alpha-2.2.4;NP-Alpha-2.2.4_OTU7;
JF924214	NP;NP-Alpha;NP-Alpha-2;NP-Alpha-2.2;NP-Alpha-2.2.4;NP-Alpha-2.2.4_OTU7;
KF438581	NP;NP-Alpha;NP-Alpha-2;NP-Alpha-2.2;NP-Alpha-2.2.4;NP-Alpha-2.2.4_OTU7;
JF924284	NP;NP-Alpha;NP-Alpha-2;NP-Alpha-2.2;NP-Alpha-2.2.4;NP-Alpha-2.2.4_OTU7;
JN190577	NP;NP-Alpha;NP-Alpha-2;NP-Alpha-2.2;NP-Alpha-2.2.4;NP-Alpha-2.2.4_OTU7;
JF924093	NP;NP-Alpha;NP-Alpha-2;NP-Alpha-2.2;NP-Alpha-2.2.4;NP-Alpha-2.2.4_OTU7;
DQ501088	NP;NP-Alpha;NP-Alpha-2;NP-Alpha-2.2;NP-Alpha-2.2.4;NP-Alpha-2.2.4_OTU7;
JX537730	NP;NP-Alpha;NP-Alpha-2;NP-Alpha-2.2;NP-Alpha-2.2.4;NP-Alpha-2.2.4_OTU7;
JF924524	NP;NP-Alpha;NP-Alpha-2;NP-Alpha-2.2;NP-Alpha-2.2.4;NP-Alpha-2.2.4_OTU7;
JF924191	NP;NP-Alpha;NP-Alpha-2;NP-Alpha-2.2;NP-Alpha-2.2.4;NP-Alpha-2.2.4_OTU7;
DQ501020	NP;NP-Alpha;NP-Alpha-2;NP-Alpha-2.2;NP-Alpha-2.2.4;NP-Alpha-2.2.4_OTU7;
JF924699	NP;NP-Alpha;NP-Alpha-2;NP-Alpha-2.2;NP-Alpha-2.2.4;NP-Alpha-2.2.4_OTU7;
JX537698	NP;NP-Alpha;NP-Alpha-2;NP-Alpha-2.2;NP-Alpha-2.2.4;NP-Alpha-2.2.4_OTU7;
JF924125	NP;NP-Alpha;NP-Alpha-2;NP-Alpha-2.2;NP-Alpha-2.2.4;NP-Alpha-2.2.4_OTU7;
JF924109	NP;NP-Alpha;NP-Alpha-2;NP-Alpha-2.2;NP-Alpha-2.2.4;NP-Alpha-2.2.4_OTU7;
JX537737	NP;NP-Alpha;NP-Alpha-2;NP-Alpha-2.2;NP-Alpha-2.2.4;NP-Alpha-2.2.4_OTU7;
JF430549	NP;NP-Alpha;NP-Alpha-2;NP-Alpha-2.2;NP-Alpha-2.2.4;NP-Alpha-2.2.4_OTU7;
DQ501065	NP;NP-Alpha;NP-Alpha-2;NP-Alpha-2.2;NP-Alpha-2.2.4;NP-Alpha-2.2.4_OTU7;
JF430543	NP;NP-Alpha;NP-Alpha-2;NP-Alpha-2.2;NP-Alpha-2.2.4;NP-Alpha-2.2.4_OTU7;
JF924523	NP;NP-Alpha;NP-Alpha-2;NP-Alpha-2.2;NP-Alpha-2.2.4;NP-Alpha-2.2.4_OTU7;
KF438643	NP;NP-Alpha;NP-Alpha-2;NP-Alpha-2.2;NP-Alpha-2.2.4;NP-Alpha-2.2.4_OTU7;
JF924147	NP;NP-Alpha;NP-Alpha-2;NP-Alpha-2.2;NP-Alpha-2.2.4;NP-Alpha-2.2.4_OTU7;
JF924127	NP;NP-Alpha;NP-Alpha-2;NP-Alpha-2.2;NP-Alpha-2.2.4;NP-Alpha-2.2.4_OTU7;
JF715765	NP;NP-Alpha;NP-Alpha-2;NP-Alpha-2.2;NP-Alpha-2.2.4;NP-Alpha-2.2.4_OTU7;
JN190549	NP;NP-Alpha;NP-Alpha-2;NP-Alpha-2.2;NP-Alpha-2.2.4;NP-Alpha-2.2.4_OTU7;
KF438606	NP;NP-Alpha;NP-Alpha-2;NP-Alpha-2.2;NP-Alpha-2.2.4;NP-Alpha-2.2.4_OTU7;
KF438649	NP;NP-Alpha;NP-Alpha-2;NP-Alpha-2.2;NP-Alpha-2.2.4;NP-Alpha-2.2.4_OTU7;
JF924095	NP;NP-Alpha;NP-Alpha-2;NP-Alpha-2.2;NP-Alpha-2.2.4;NP-Alpha-2.2.4_OTU7;
JF924065	NP;NP-Alpha;NP-Alpha-2;NP-Alpha-2.2;NP-Alpha-2.2.4;NP-Alpha-2.2.4_OTU7;
DQ501077	NP;NP-Alpha;NP-Alpha-2;NP-Alpha-2.2;NP-Alpha-2.2.4;NP-Alpha-2.2.4_OTU7;
JF715758	NP;NP-Alpha;NP-Alpha-2;NP-Alpha-2.2;NP-Alpha-2.2.4;NP-Alpha-2.2.4_OTU7;
EU025185	NP;NP-Alpha;NP-Alpha-2;NP-Alpha-2.2;NP-Alpha-2.2.4;NP-Alpha-2.2.4_OTU7;
JF715759	NP;NP-Alpha;NP-Alpha-2;NP-Alpha-2.2;NP-Alpha-2.2.4;NP-Alpha-2.2.4_OTU7;
DQ501064	NP;NP-Alpha;NP-Alpha-2;NP-Alpha-2.2;NP-Alpha-2.2.4;NP-Alpha-2.2.4_OTU7;
DQ501078	NP;NP-Alpha;NP-Alpha-2;NP-Alpha-2.2;NP-Alpha-2.2.4;NP-Alpha-2.2.4_OTU7;
KF438612	NP;NP-Alpha;NP-Alpha-2;NP-Alpha-2.2;NP-Alpha-2.2.4;NP-Alpha-2.2.4_OTU7;
JX537735	NP;NP-Alpha;NP-Alpha-2;NP-Alpha-2.2;NP-Alpha-2.2.4;NP-Alpha-2.2.4_OTU7;
DQ501085	NP;NP-Alpha;NP-Alpha-2;NP-Alpha-2.2;NP-Alpha-2.2.4;NP-Alpha-2.2.4_OTU7;
KF438668	NP;NP-Alpha;NP-Alpha-2;NP-Alpha-2.2;NP-Alpha-2.2.4;NP-Alpha-2.2.4_OTU7;
JF924213	NP;NP-Alpha;NP-Alpha-2;NP-Alpha-2.2;NP-Alpha-2.2.4;NP-Alpha-2.2.4_OTU7;
JF924287	NP;NP-Alpha;NP-Alpha-2;NP-Alpha-2.2;NP-Alpha-2.2.4;NP-Alpha-2.2.4_OTU7;
JF715763	NP;NP-Alpha;NP-Alpha-2;NP-Alpha-2.2;NP-Alpha-2.2.4;NP-Alpha-2.2.4_OTU7;
GU811264	NP;NP-Alpha;NP-Alpha-2;NP-Alpha-2.2;NP-Alpha-2.2.4;NP-Alpha-2.2.4_OTU7;
GU811269	NP;NP-Alpha;NP-Alpha-2;NP-Alpha-2.2;NP-Alpha-2.2.4;NP-Alpha-2.2.4_OTU7;
JF924553	NP;NP-Alpha;NP-Alpha-2;NP-Alpha-2.2;NP-Alpha-2.2.4;NP-Alpha-2.2.4_OTU7;
JF924088	NP;NP-Alpha;NP-Alpha-2;NP-Alpha-2.2;NP-Alpha-2.2.4;NP-Alpha-2.2.4_OTU7;
JF924089	NP;NP-Alpha;NP-Alpha-2;NP-Alpha-2.2;NP-Alpha-2.2.4;NP-Alpha-2.2.4_OTU7;
JF924162	NP;NP-Alpha;NP-Alpha-2;NP-Alpha-2.2;NP-Alpha-2.2.4;NP-Alpha-2.2.4_OTU7;
JX537708	NP;NP-Alpha;NP-Alpha-2;NP-Alpha-2.2;NP-Alpha-2.2.4;NP-Alpha-2.2.4_OTU7;
JF924256	NP;NP-Alpha;NP-Alpha-2;NP-Alpha-2.2;NP-Alpha-2.2.4;NP-Alpha-2.2.4_OTU7;
KF438646	NP;NP-Alpha;NP-Alpha-2;NP-Alpha-2.2;NP-Alpha-2.2.4;NP-Alpha-2.2.4_OTU7;
KF438647	NP;NP-Alpha;NP-Alpha-2;NP-Alpha-2.2;NP-Alpha-2.2.4;NP-Alpha-2.2.4_OTU7;
JF924081	NP;NP-Alpha;NP-Alpha-2;NP-Alpha-2.2;NP-Alpha-2.2.4;NP-Alpha-2.2.4_OTU7;
JF924128	NP;NP-Alpha;NP-Alpha-2;NP-Alpha-2.2;NP-Alpha-2.2.4;NP-Alpha-2.2.4_OTU7;
JF924167	NP;NP-Alpha;NP-Alpha-2;NP-Alpha-2.2;NP-Alpha-2.2.4;NP-Alpha-2.2.4_OTU7;
JX537533	NP;NP-Alpha;NP-Alpha-2;NP-Alpha-2.2;NP-Alpha-2.2.4;NP-Alpha-2.2.4_OTU7;
JX537483	NP;NP-Alpha;NP-Alpha-2;NP-Alpha-2.2;NP-Alpha-2.2.4;NP-Alpha-2.2.4_OTU7;
DQ501080	NP;NP-Alpha;NP-Alpha-2;NP-Alpha-2.2;NP-Alpha-2.2.4;NP-Alpha-2.2.4_OTU7;
KF438328	NP;NP-Alpha;NP-Alpha-2;NP-Alpha-2.2;NP-Alpha-2.2.4;NP-Alpha-2.2.4_OTU7;
JX537741	NP;NP-Alpha;NP-Alpha-2;NP-Alpha-2.2;NP-Alpha-2.2.4;NP-Alpha-2.2.4_OTU7;
JF924521	NP;NP-Alpha;NP-Alpha-2;NP-Alpha-2.2;NP-Alpha-2.2.4;NP-Alpha-2.2.4_OTU7;
DQ501082	NP;NP-Alpha;NP-Alpha-2;NP-Alpha-2.2;NP-Alpha-2.2.4;NP-Alpha-2.2.4_OTU7;
DQ501083	NP;NP-Alpha;NP-Alpha-2;NP-Alpha-2.2;NP-Alpha-2.2.4;NP-Alpha-2.2.4_OTU7;
JF715769	NP;NP-Alpha;NP-Alpha-2;NP-Alpha-2.2;NP-Alpha-2.2.4;NP-Alpha-2.2.4_OTU7;
JF715762	NP;NP-Alpha;NP-Alpha-2;NP-Alpha-2.2;NP-Alpha-2.2.4;NP-Alpha-2.2.4_OTU7;
JF924185	NP;NP-Alpha;NP-Alpha-2;NP-Alpha-2.2;NP-Alpha-2.2.4;NP-Alpha-2.2.4_OTU7;
KF438617	NP;NP-Alpha;NP-Alpha-2;NP-Alpha-2.2;NP-Alpha-2.2.4;NP-Alpha-2.2.4_OTU7;
JF924258	NP;NP-Alpha;NP-Alpha-2;NP-Alpha-2.2;NP-Alpha-2.2.4;NP-Alpha-2.2.4_OTU7;
DQ501076	NP;NP-Alpha;NP-Alpha-2;NP-Alpha-2.2;NP-Alpha-2.2.4;NP-Alpha-2.2.4_OTU7;
KJ778543	NP;NP-Alpha;NP-Alpha-2;NP-Alpha-2.2;NP-Alpha-2.2.4;NP-Alpha-2.2.4_OTU7;
JQ358979	NP;NP-Alpha;NP-Alpha-2;NP-Alpha-2.2;NP-Alpha-2.2.4;NP-Alpha-2.2.4_OTU7;
JX537693	NP;NP-Alpha;NP-Alpha-2;NP-Alpha-2.2;NP-Alpha-2.2.4;NP-Alpha-2.2.4_OTU7;
JF924532	NP;NP-Alpha;NP-Alpha-2;NP-Alpha-2.2;NP-Alpha-2.2.4;NP-Alpha-2.2.4_OTU7;
JF924290	NP;NP-Alpha;NP-Alpha-2;NP-Alpha-2.2;NP-Alpha-2.2.4;NP-Alpha-2.2.4_OTU7;
JN190578	NP;NP-Alpha;NP-Alpha-2;NP-Alpha-2.2;NP-Alpha-2.2.4;NP-Alpha-2.2.4_OTU7;
EU025170	NP;NP-Alpha;NP-Alpha-2;NP-Alpha-2.2;NP-Alpha-2.2.4;NP-Alpha-2.2.4_OTU7;
JN190579	NP;NP-Alpha;NP-Alpha-2;NP-Alpha-2.2;NP-Alpha-2.2.4;NP-Alpha-2.2.4_OTU7;
JF924209	NP;NP-Alpha;NP-Alpha-2;NP-Alpha-2.2;NP-Alpha-2.2.4;NP-Alpha-2.2.4_OTU7;
KF438640	NP;NP-Alpha;NP-Alpha-2;NP-Alpha-2.2;NP-Alpha-2.2.4;NP-Alpha-2.2.4_OTU7;
JF924269	NP;NP-Alpha;NP-Alpha-2;NP-Alpha-2.2;NP-Alpha-2.2.4;NP-Alpha-2.2.4_OTU7;
JF715767	NP;NP-Alpha;NP-Alpha-2;NP-Alpha-2.2;NP-Alpha-2.2.4;NP-Alpha-2.2.4_OTU7;
JN190760	NP;NP-Alpha;NP-Alpha-2;NP-Alpha-2.2;NP-Alpha-2.2.4;NP-Alpha-2.2.4_OTU8;
JN190758	NP;NP-Alpha;NP-Alpha-2;NP-Alpha-2.2;NP-Alpha-2.2.4;NP-Alpha-2.2.4_OTU8;
JN190757	NP;NP-Alpha;NP-Alpha-2;NP-Alpha-2.2;NP-Alpha-2.2.4;NP-Alpha-2.2.4_OTU8;
JN190756	NP;NP-Alpha;NP-Alpha-2;NP-Alpha-2.2;NP-Alpha-2.2.4;NP-Alpha-2.2.4_OTU8;
JN190759	NP;NP-Alpha;NP-Alpha-2;NP-Alpha-2.2;NP-Alpha-2.2.4;NP-Alpha-2.2.4_OTU8;
JN190755	NP;NP-Alpha;NP-Alpha-2;NP-Alpha-2.2;NP-Alpha-2.2.4;NP-Alpha-2.2.4_OTU8;
JQ345747	NP;NP-Alpha;NP-Alpha-2;NP-Alpha-2.2;NP-Alpha-2.2.4;NP-Alpha-2.2.4_OTU9;
KC735192	NP;NP-Alpha;NP-Alpha-2;NP-Alpha-2.2;NP-Alpha-2.2.4;NP-Alpha-2.2.4_OTU9;
HM235897	NP;NP-Alpha;NP-Alpha-2;NP-Alpha-2.2;NP-Alpha-2.2.4;NP-Alpha-2.2.4_OTU9;
KJ778426	NP;NP-Alpha;NP-Alpha-2;NP-Alpha-2.2;NP-Alpha-2.2.4;NP-Alpha-2.2.4_OTU9;
JN190669	NP;NP-Alpha;NP-Alpha-2;NP-Alpha-2.2;NP-Alpha-2.2.4;NP-Alpha-2.2.4_OTU9;
JN190670	NP;NP-Alpha;NP-Alpha-2;NP-Alpha-2.2;NP-Alpha-2.2.4;NP-Alpha-2.2.4_OTU9;
DQ501124	NP;NP-Alpha;NP-Alpha-2;NP-Alpha-2.2;NP-Alpha-2.2.4;NP-Alpha-2.2.4_OTU9;
JN190671	NP;NP-Alpha;NP-Alpha-2;NP-Alpha-2.2;NP-Alpha-2.2.4;NP-Alpha-2.2.4_OTU9;
DQ501139	NP;NP-Alpha;NP-Alpha-2;NP-Alpha-2.2;NP-Alpha-2.2.4;NP-Alpha-2.2.4_OTU9;
JN190732	NP;NP-Alpha;NP-Alpha-2;NP-Alpha-2.2;NP-Alpha-2.2.4;NP-Alpha-2.2.4_OTU9;
KF413146	NP;NP-Alpha;NP-Alpha-2;NP-Alpha-2.2;NP-Alpha-2.2.4;NP-Alpha-2.2.4_OTU9;
DQ500993	NP;NP-Alpha;NP-Alpha-2;NP-Alpha-2.2;NP-Alpha-2.2.4;NP-Alpha-2.2.4_OTU9;
DQ501135	NP;NP-Alpha;NP-Alpha-2;NP-Alpha-2.2;NP-Alpha-2.2.4;NP-Alpha-2.2.4_OTU9;
DQ501119	NP;NP-Alpha;NP-Alpha-2;NP-Alpha-2.2;NP-Alpha-2.2.4;NP-Alpha-2.2.4_OTU9;
FJ601583	NP;NP-Alpha;NP-Alpha-2;NP-Alpha-2.2;NP-Alpha-2.2.4;NP-Alpha-2.2.4_OTU9;
JN190809	NP;NP-Alpha;NP-Alpha-2;NP-Alpha-2.2;NP-Alpha-2.2.4;NP-Alpha-2.2.4_OTU9;
DQ501132	NP;NP-Alpha;NP-Alpha-2;NP-Alpha-2.2;NP-Alpha-2.2.4;NP-Alpha-2.2.4_OTU9;
JN190519	NP;NP-Alpha;NP-Alpha-2;NP-Alpha-2.2;NP-Alpha-2.2.4;NP-Alpha-2.2.4_OTU9;
JN190518	NP;NP-Alpha;NP-Alpha-2;NP-Alpha-2.2;NP-Alpha-2.2.4;NP-Alpha-2.2.4_OTU9;
JN190733	NP;NP-Alpha;NP-Alpha-2;NP-Alpha-2.2;NP-Alpha-2.2.4;NP-Alpha-2.2.4_OTU9;
JN190735	NP;NP-Alpha;NP-Alpha-2;NP-Alpha-2.2;NP-Alpha-2.2.4;NP-Alpha-2.2.4_OTU9;
KF438324	NP;NP-Alpha;NP-Alpha-2;NP-Alpha-2.2;NP-Alpha-2.2.4;NP-Alpha-2.2.4_OTU9;
JF924110	NP;NP-Alpha;NP-Alpha-2;NP-Alpha-2.2;NP-Alpha-2.2.4;NP-Alpha-2.2.4_OTU9;
FJ227154	NP;NP-Alpha;NP-Alpha-2;NP-Alpha-2.2;NP-Alpha-2.2.4;NP-Alpha-2.2.4_OTU9;
EU025178	NP;NP-Alpha;NP-Alpha-2;NP-Alpha-2.2;NP-Alpha-2.2.4;NP-Alpha-2.2.4_OTU9;
DQ148586	NP;NP-Alpha;NP-Alpha-2;NP-Alpha-2.2;NP-Alpha-2.2.4;NP-Alpha-2.2.4_OTU9;
JN190674	NP;NP-Alpha;NP-Alpha-2;NP-Alpha-2.2;NP-Alpha-2.2.4;NP-Alpha-2.2.4_OTU9;
JN190502	NP;NP-Alpha;NP-Alpha-2;NP-Alpha-2.2;NP-Alpha-2.2.4;NP-Alpha-2.2.4_OTU9;
JN190864	NP;NP-Alpha;NP-Alpha-2;NP-Alpha-2.2;NP-Alpha-2.2.4;NP-Alpha-2.2.4_OTU9;
KF438466	NP;NP-Alpha;NP-Alpha-2;NP-Alpha-2.2;NP-Alpha-2.2.4;NP-Alpha-2.2.4_OTU9;
KF438577	NP;NP-Alpha;NP-Alpha-2;NP-Alpha-2.2;NP-Alpha-2.2.4;NP-Alpha-2.2.4_OTU9;
JN190530	NP;NP-Alpha;NP-Alpha-2;NP-Alpha-2.2;NP-Alpha-2.2.4;NP-Alpha-2.2.4_OTU9;
JN190511	NP;NP-Alpha;NP-Alpha-2;NP-Alpha-2.2;NP-Alpha-2.2.4;NP-Alpha-2.2.4_OTU9;
JN190509	NP;NP-Alpha;NP-Alpha-2;NP-Alpha-2.2;NP-Alpha-2.2.4;NP-Alpha-2.2.4_OTU9;
KF438471	NP;NP-Alpha;NP-Alpha-2;NP-Alpha-2.2;NP-Alpha-2.2.4;NP-Alpha-2.2.4_OTU9;
JN190504	NP;NP-Alpha;NP-Alpha-2;NP-Alpha-2.2;NP-Alpha-2.2.4;NP-Alpha-2.2.4_OTU9;
JN190507	NP;NP-Alpha;NP-Alpha-2;NP-Alpha-2.2;NP-Alpha-2.2.4;NP-Alpha-2.2.4_OTU9;
DQ148628	NP;NP-Alpha;NP-Alpha-2;NP-Alpha-2.2;NP-Alpha-2.2.4;NP-Alpha-2.2.4_OTU9;
JN190739	NP;NP-Alpha;NP-Alpha-2;NP-Alpha-2.2;NP-Alpha-2.2.4;NP-Alpha-2.2.4_OTU9;
KJ778512	NP;NP-Alpha;NP-Alpha-2;NP-Alpha-2.2;NP-Alpha-2.2.4;NP-Alpha-2.2.4_OTU9;
JN190517	NP;NP-Alpha;NP-Alpha-2;NP-Alpha-2.2;NP-Alpha-2.2.4;NP-Alpha-2.2.4_OTU9;
DQ501140	NP;NP-Alpha;NP-Alpha-2;NP-Alpha-2.2;NP-Alpha-2.2.4;NP-Alpha-2.2.4_OTU9;
DQ500990	NP;NP-Alpha;NP-Alpha-2;NP-Alpha-2.2;NP-Alpha-2.2.4;NP-Alpha-2.2.4_OTU9;
JN190563	NP;NP-Alpha;NP-Alpha-2;NP-Alpha-2.2;NP-Alpha-2.2.4;NP-Alpha-2.2.4_OTU9;
JN190746	NP;NP-Alpha;NP-Alpha-2;NP-Alpha-2.2;NP-Alpha-2.2.4;NP-Alpha-2.2.4_OTU9;
DQ501143	NP;NP-Alpha;NP-Alpha-2;NP-Alpha-2.2;NP-Alpha-2.2.4;NP-Alpha-2.2.4_OTU9;
DQ501089	NP;NP-Alpha;NP-Alpha-2;NP-Alpha-2.2;NP-Alpha-2.2.4;NP-Alpha-2.2.4_OTU9;
DQ501032	NP;NP-Alpha;NP-Alpha-2;NP-Alpha-2.2;NP-Alpha-2.2.4;NP-Alpha-2.2.4_OTU9;
DQ148630	NP;NP-Alpha;NP-Alpha-2;NP-Alpha-2.2;NP-Alpha-2.2.4;NP-Alpha-2.2.4_OTU9;
JN190515	NP;NP-Alpha;NP-Alpha-2;NP-Alpha-2.2;NP-Alpha-2.2.4;NP-Alpha-2.2.4_OTU9;
JN190514	NP;NP-Alpha;NP-Alpha-2;NP-Alpha-2.2;NP-Alpha-2.2.4;NP-Alpha-2.2.4_OTU9;
JN190734	NP;NP-Alpha;NP-Alpha-2;NP-Alpha-2.2;NP-Alpha-2.2.4;NP-Alpha-2.2.4_OTU9;
KJ778456	NP;NP-Alpha;NP-Alpha-2;NP-Alpha-2.2;NP-Alpha-2.2.4;NP-Alpha-2.2.4_OTU9;
KJ778473	NP;NP-Alpha;NP-Alpha-2;NP-Alpha-2.2;NP-Alpha-2.2.4;NP-Alpha-2.2.4_OTU9;
KJ778518	NP;NP-Alpha;NP-Alpha-2;NP-Alpha-2.2;NP-Alpha-2.2.4;NP-Alpha-2.2.4_OTU9;
KF413396	NP;NP-Alpha;NP-Alpha-2;NP-Alpha-2.2;NP-Alpha-2.2.4;NP-Alpha-2.2.4_OTU9;
KF413339	NP;NP-Alpha;NP-Alpha-2;NP-Alpha-2.2;NP-Alpha-2.2.4;NP-Alpha-2.2.4_OTU9;
KF438496	NP;NP-Alpha;NP-Alpha-2;NP-Alpha-2.2;NP-Alpha-2.2.4;NP-Alpha-2.2.4_OTU9;
JQ345776	NP;NP-Alpha;NP-Alpha-2;NP-Alpha-2.2;NP-Alpha-2.2.4;NP-Alpha-2.2.4_OTU9;
JF924526	NP;NP-Alpha;NP-Alpha-2;NP-Alpha-2.2;NP-Alpha-2.2.4;NP-Alpha-2.2.4_OTU9;
KC735471	NP;NP-Alpha;NP-Alpha-2;NP-Alpha-2.2;NP-Alpha-2.2.4;NP-Alpha-2.2.4_OTU9;
KF413323	NP;NP-Alpha;NP-Alpha-2;NP-Alpha-2.2;NP-Alpha-2.2.4;NP-Alpha-2.2.4_OTU9;
KF413164	NP;NP-Alpha;NP-Alpha-2;NP-Alpha-2.2;NP-Alpha-2.2.4;NP-Alpha-2.2.4_OTU9;
DQ501084	NP;NP-Alpha;NP-Alpha-2;NP-Alpha-2.2;NP-Alpha-2.2.4;NP-Alpha-2.2.4_OTU9;
JN190535	NP;NP-Alpha;NP-Alpha-2;NP-Alpha-2.2;NP-Alpha-2.2.4;NP-Alpha-2.2.4_OTU9;
DQ501128	NP;NP-Alpha;NP-Alpha-2;NP-Alpha-2.2;NP-Alpha-2.2.4;NP-Alpha-2.2.4_OTU9;
DQ501166	NP;NP-Alpha;NP-Alpha-2;NP-Alpha-2.2;NP-Alpha-2.2.4;NP-Alpha-2.2.4_OTU9;
KF438551	NP;NP-Alpha;NP-Alpha-2;NP-Alpha-2.2;NP-Alpha-2.2.4;NP-Alpha-2.2.4_OTU9;
KF438479	NP;NP-Alpha;NP-Alpha-2;NP-Alpha-2.2;NP-Alpha-2.2.4;NP-Alpha-2.2.4_OTU9;
DQ148618	NP;NP-Alpha;NP-Alpha-2;NP-Alpha-2.2;NP-Alpha-2.2.4;NP-Alpha-2.2.4_OTU9;
KF438525	NP;NP-Alpha;NP-Alpha-2;NP-Alpha-2.2;NP-Alpha-2.2.4;NP-Alpha-2.2.4_OTU9;
KF413356	NP;NP-Alpha;NP-Alpha-2;NP-Alpha-2.2;NP-Alpha-2.2.4;NP-Alpha-2.2.4_OTU9;
KF413190	NP;NP-Alpha;NP-Alpha-2;NP-Alpha-2.2;NP-Alpha-2.2.4;NP-Alpha-2.2.4_OTU9;
KF413370	NP;NP-Alpha;NP-Alpha-2;NP-Alpha-2.2;NP-Alpha-2.2.4;NP-Alpha-2.2.4_OTU9;
FJ601629	NP;NP-Alpha;NP-Alpha-2;NP-Alpha-2.2;NP-Alpha-2.2.4;NP-Alpha-2.2.4_OTU9;
JN190513	NP;NP-Alpha;NP-Alpha-2;NP-Alpha-2.2;NP-Alpha-2.2.4;NP-Alpha-2.2.4_OTU9;
JX537519	NP;NP-Alpha;NP-Alpha-2;NP-Alpha-2.2;NP-Alpha-2.2.4;NP-Alpha-2.2.4_OTU9;
JX537527	NP;NP-Alpha;NP-Alpha-2;NP-Alpha-2.2;NP-Alpha-2.2.4;NP-Alpha-2.2.4_OTU9;
KF438665	NP;NP-Alpha;NP-Alpha-2;NP-Alpha-2.2;NP-Alpha-2.2.4;NP-Alpha-2.2.4_OTU9;
KF438323	NP;NP-Alpha;NP-Alpha-2;NP-Alpha-2.2;NP-Alpha-2.2.4;NP-Alpha-2.2.4_OTU9;
KC735475	NP;NP-Alpha;NP-Alpha-2;NP-Alpha-2.2;NP-Alpha-2.2.4;NP-Alpha-2.2.4_OTU9;
KF413393	NP;NP-Alpha;NP-Alpha-2;NP-Alpha-2.2;NP-Alpha-2.2.4;NP-Alpha-2.2.4_OTU9;
DQ148620	NP;NP-Alpha;NP-Alpha-2;NP-Alpha-2.2;NP-Alpha-2.2.4;NP-Alpha-2.2.4_OTU9;
DQ501086	NP;NP-Alpha;NP-Alpha-2;NP-Alpha-2.2;NP-Alpha-2.2.4;NP-Alpha-2.2.4_OTU9;
FJ227860	NP;NP-Alpha;NP-Alpha-2;NP-Alpha-2.2;NP-Alpha-2.2.4;NP-Alpha-2.2.4_OTU9;
KJ778507	NP;NP-Alpha;NP-Alpha-2;NP-Alpha-2.2;NP-Alpha-2.2.4;NP-Alpha-2.2.4_OTU9;
KF438351	NP;NP-Alpha;NP-Alpha-2;NP-Alpha-2.2;NP-Alpha-2.2.4;NP-Alpha-2.2.4_OTU9;
KC735193	NP;NP-Alpha;NP-Alpha-2;NP-Alpha-2.2;NP-Alpha-2.2.4;NP-Alpha-2.2.4_OTU9;
KF438372	NP;NP-Alpha;NP-Alpha-2;NP-Alpha-2.2;NP-Alpha-2.2.4;NP-Alpha-2.2.4_OTU9;
HQ888822	NP;NP-Alpha;NP-Alpha-2;NP-Alpha-2.2;NP-Alpha-2.2.4;NP-Alpha-2.2.4_OTU9;
JN190808	NP;NP-Alpha;NP-Alpha-2;NP-Alpha-2.2;NP-Alpha-2.2.4;NP-Alpha-2.2.4_OTU9;
HM589845	NP;NP-Alpha;NP-Alpha-2;NP-Alpha-2.2;NP-Alpha-2.2.4;NP-Alpha-2.2.4_OTU9;
JN190807	NP;NP-Alpha;NP-Alpha-2;NP-Alpha-2.2;NP-Alpha-2.2.4;NP-Alpha-2.2.4_OTU9;
KF413381	NP;NP-Alpha;NP-Alpha-2;NP-Alpha-2.2;NP-Alpha-2.2.4;NP-Alpha-2.2.4_OTU9;
JQ345767	NP;NP-Alpha;NP-Alpha-2;NP-Alpha-2.2;NP-Alpha-2.2.4;NP-Alpha-2.2.4_OTU9;
JX537718	NP;NP-Alpha;NP-Alpha-2;NP-Alpha-2.2;NP-Alpha-2.2.4;NP-Alpha-2.2.4_OTU9;
KF413201	NP;NP-Alpha;NP-Alpha-2;NP-Alpha-2.2;NP-Alpha-2.2.4;NP-Alpha-2.2.4_OTU9;
KC735409	NP;NP-Alpha;NP-Alpha-2;NP-Alpha-2.2;NP-Alpha-2.2.4;NP-Alpha-2.2.4_OTU9;
JQ345753	NP;NP-Alpha;NP-Alpha-2;NP-Alpha-2.2;NP-Alpha-2.2.4;NP-Alpha-2.2.4_OTU9;
FJ601604	NP;NP-Alpha;NP-Alpha-2;NP-Alpha-2.2;NP-Alpha-2.2.4;NP-Alpha-2.2.4_OTU9;
JN190672	NP;NP-Alpha;NP-Alpha-2;NP-Alpha-2.2;NP-Alpha-2.2.4;NP-Alpha-2.2.4_OTU9;
DQ501136	NP;NP-Alpha;NP-Alpha-2;NP-Alpha-2.2;NP-Alpha-2.2.4;NP-Alpha-2.2.4_OTU9;
DQ501033	NP;NP-Alpha;NP-Alpha-2;NP-Alpha-2.2;NP-Alpha-2.2.4;NP-Alpha-2.2.4_OTU9;
DQ501160	NP;NP-Alpha;NP-Alpha-2;NP-Alpha-2.2;NP-Alpha-2.2.4;NP-Alpha-2.2.4_OTU9;
DQ501125	NP;NP-Alpha;NP-Alpha-2;NP-Alpha-2.2;NP-Alpha-2.2.4;NP-Alpha-2.2.4_OTU9;
DQ501123	NP;NP-Alpha;NP-Alpha-2;NP-Alpha-2.2;NP-Alpha-2.2.4;NP-Alpha-2.2.4_OTU9;
KF438436	NP;NP-Alpha;NP-Alpha-2;NP-Alpha-2.2;NP-Alpha-2.2.4;NP-Alpha-2.2.4_OTU9;
KF413351	NP;NP-Alpha;NP-Alpha-2;NP-Alpha-2.2;NP-Alpha-2.2.4;NP-Alpha-2.2.4_OTU9;
KF413344	NP;NP-Alpha;NP-Alpha-2;NP-Alpha-2.2;NP-Alpha-2.2.4;NP-Alpha-2.2.4_OTU9;
JN190564	NP;NP-Alpha;NP-Alpha-2;NP-Alpha-2.2;NP-Alpha-2.2.4;NP-Alpha-2.2.4_OTU9;
KF413122	NP;NP-Alpha;NP-Alpha-2;NP-Alpha-2.2;NP-Alpha-2.2.4;NP-Alpha-2.2.4_OTU9;
KF438550	NP;NP-Alpha;NP-Alpha-2;NP-Alpha-2.2;NP-Alpha-2.2.4;NP-Alpha-2.2.4_OTU9;
DQ148602	NP;NP-Alpha;NP-Alpha-2;NP-Alpha-2.2;NP-Alpha-2.2.4;NP-Alpha-2.2.4_OTU9;
FJ601620	NP;NP-Alpha;NP-Alpha-2;NP-Alpha-2.2;NP-Alpha-2.2.4;NP-Alpha-2.2.4_OTU9;
FJ601617	NP;NP-Alpha;NP-Alpha-2;NP-Alpha-2.2;NP-Alpha-2.2.4;NP-Alpha-2.2.4_OTU9;
JN190673	NP;NP-Alpha;NP-Alpha-2;NP-Alpha-2.2;NP-Alpha-2.2.4;NP-Alpha-2.2.4_OTU9;
JF924188	NP;NP-Alpha;NP-Alpha-2;NP-Alpha-2.2;NP-Alpha-2.2.4;NP-Alpha-2.2.4_OTU9;
KJ778524	NP;NP-Alpha;NP-Alpha-2;NP-Alpha-2.2;NP-Alpha-2.2.4;NP-Alpha-2.2.4_OTU9;
KJ778469	NP;NP-Alpha;NP-Alpha-2;NP-Alpha-2.2;NP-Alpha-2.2.4;NP-Alpha-2.2.4_OTU9;
KJ778482	NP;NP-Alpha;NP-Alpha-2;NP-Alpha-2.2;NP-Alpha-2.2.4;NP-Alpha-2.2.4_OTU9;
KF438486	NP;NP-Alpha;NP-Alpha-2;NP-Alpha-2.2;NP-Alpha-2.2.4;NP-Alpha-2.2.4_OTU9;
KF438556	NP;NP-Alpha;NP-Alpha-2;NP-Alpha-2.2;NP-Alpha-2.2.4;NP-Alpha-2.2.4_OTU9;
KF438491	NP;NP-Alpha;NP-Alpha-2;NP-Alpha-2.2;NP-Alpha-2.2.4;NP-Alpha-2.2.4_OTU9;
KC735477	NP;NP-Alpha;NP-Alpha-2;NP-Alpha-2.2;NP-Alpha-2.2.4;NP-Alpha-2.2.4_OTU9;
JQ345889	NP;NP-Alpha;NP-Alpha-2;NP-Alpha-2.2;NP-Alpha-2.2.4;NP-Alpha-2.2.4_OTU9;
JF924183	NP;NP-Alpha;NP-Alpha-2;NP-Alpha-2.2;NP-Alpha-2.2.4;NP-Alpha-2.2.4_OTU9;
EU025176	NP;NP-Alpha;NP-Alpha-2;NP-Alpha-2.2;NP-Alpha-2.2.4;NP-Alpha-2.2.4_OTU9;
KF413369	NP;NP-Alpha;NP-Alpha-2;NP-Alpha-2.2;NP-Alpha-2.2.4;NP-Alpha-2.2.4_OTU9;
JQ345750	NP;NP-Alpha;NP-Alpha-2;NP-Alpha-2.2;NP-Alpha-2.2.4;NP-Alpha-2.2.4_OTU9;
FJ601585	NP;NP-Alpha;NP-Alpha-2;NP-Alpha-2.2;NP-Alpha-2.2.4;NP-Alpha-2.2.4_OTU9;
KF413138	NP;NP-Alpha;NP-Alpha-2;NP-Alpha-2.2;NP-Alpha-2.2.4;NP-Alpha-2.2.4_OTU9;
KF413125	NP;NP-Alpha;NP-Alpha-2;NP-Alpha-2.2;NP-Alpha-2.2.4;NP-Alpha-2.2.4_OTU9;
KF413191	NP;NP-Alpha;NP-Alpha-2;NP-Alpha-2.2;NP-Alpha-2.2.4;NP-Alpha-2.2.4_OTU9;
KF413317	NP;NP-Alpha;NP-Alpha-2;NP-Alpha-2.2;NP-Alpha-2.2.4;NP-Alpha-2.2.4_OTU9;
KF413198	NP;NP-Alpha;NP-Alpha-2;NP-Alpha-2.2;NP-Alpha-2.2.4;NP-Alpha-2.2.4_OTU9;
FJ601576	NP;NP-Alpha;NP-Alpha-2;NP-Alpha-2.2;NP-Alpha-2.2.4;NP-Alpha-2.2.4_OTU9;
KJ778532	NP;NP-Alpha;NP-Alpha-2;NP-Alpha-2.2;NP-Alpha-2.2.4;NP-Alpha-2.2.4_OTU9;
FJ601601	NP;NP-Alpha;NP-Alpha-2;NP-Alpha-2.2;NP-Alpha-2.2.4;NP-Alpha-2.2.4_OTU9;
JQ345751	NP;NP-Alpha;NP-Alpha-2;NP-Alpha-2.2;NP-Alpha-2.2.4;NP-Alpha-2.2.4_OTU9;
KF704385	NP;NP-Alpha;NP-Alpha-2;NP-Alpha-2.2;NP-Alpha-2.2.4;NP-Alpha-2.2.4_OTU9;
DQ501131	NP;NP-Alpha;NP-Alpha-2;NP-Alpha-2.2;NP-Alpha-2.2.4;NP-Alpha-2.2.4_OTU9;
DQ501114	NP;NP-Alpha;NP-Alpha-2;NP-Alpha-2.2;NP-Alpha-2.2.4;NP-Alpha-2.2.4_OTU9;
DQ501028	NP;NP-Alpha;NP-Alpha-2;NP-Alpha-2.2;NP-Alpha-2.2.4;NP-Alpha-2.2.4_OTU9;
KC735443	NP;NP-Alpha;NP-Alpha-2;NP-Alpha-2.2;NP-Alpha-2.2.4;NP-Alpha-2.2.4_OTU9;
KF438362	NP;NP-Alpha;NP-Alpha-2;NP-Alpha-2.2;NP-Alpha-2.2.4;NP-Alpha-2.2.4_OTU9;
DQ148613	NP;NP-Alpha;NP-Alpha-2;NP-Alpha-2.2;NP-Alpha-2.2.4;NP-Alpha-2.2.4_OTU9;
KF438573	NP;NP-Alpha;NP-Alpha-2;NP-Alpha-2.2;NP-Alpha-2.2.4;NP-Alpha-2.2.4_OTU9;
JN190567	NP;NP-Alpha;NP-Alpha-2;NP-Alpha-2.2;NP-Alpha-2.2.4;NP-Alpha-2.2.4_OTU9;
KF413389	NP;NP-Alpha;NP-Alpha-2;NP-Alpha-2.2;NP-Alpha-2.2.4;NP-Alpha-2.2.4_OTU9;
DQ500991	NP;NP-Alpha;NP-Alpha-2;NP-Alpha-2.2;NP-Alpha-2.2.4;NP-Alpha-2.2.4_OTU9;
DQ501087	NP;NP-Alpha;NP-Alpha-2;NP-Alpha-2.2;NP-Alpha-2.2.4;NP-Alpha-2.2.4_OTU9;
DQ501161	NP;NP-Alpha;NP-Alpha-2;NP-Alpha-2.2;NP-Alpha-2.2.4;NP-Alpha-2.2.4_OTU9;
KF413156	NP;NP-Alpha;NP-Alpha-2;NP-Alpha-2.2;NP-Alpha-2.2.4;NP-Alpha-2.2.4_OTU9;
KF438477	NP;NP-Alpha;NP-Alpha-2;NP-Alpha-2.2;NP-Alpha-2.2.4;NP-Alpha-2.2.4_OTU9;
KF413207	NP;NP-Alpha;NP-Alpha-2;NP-Alpha-2.2;NP-Alpha-2.2.4;NP-Alpha-2.2.4_OTU9;
KF438460	NP;NP-Alpha;NP-Alpha-2;NP-Alpha-2.2;NP-Alpha-2.2.4;NP-Alpha-2.2.4_OTU9;
KF413186	NP;NP-Alpha;NP-Alpha-2;NP-Alpha-2.2;NP-Alpha-2.2.4;NP-Alpha-2.2.4_OTU9;
DQ501059	NP;NP-Alpha;NP-Alpha-2;NP-Alpha-2.2;NP-Alpha-2.2.4;NP-Alpha-2.2.4_OTU9;
DQ501090	NP;NP-Alpha;NP-Alpha-2;NP-Alpha-2.2;NP-Alpha-2.2.4;NP-Alpha-2.2.4_OTU9;
KF413366	NP;NP-Alpha;NP-Alpha-2;NP-Alpha-2.2;NP-Alpha-2.2.4;NP-Alpha-2.2.4_OTU9;
KJ778549	NP;NP-Alpha;NP-Alpha-2;NP-Alpha-2.2;NP-Alpha-2.2.4;NP-Alpha-2.2.4_OTU9;
FJ601630	NP;NP-Alpha;NP-Alpha-2;NP-Alpha-2.2;NP-Alpha-2.2.4;NP-Alpha-2.2.4_OTU9;
JQ345763	NP;NP-Alpha;NP-Alpha-2;NP-Alpha-2.2;NP-Alpha-2.2.4;NP-Alpha-2.2.4_OTU9;
KF413176	NP;NP-Alpha;NP-Alpha-2;NP-Alpha-2.2;NP-Alpha-2.2.4;NP-Alpha-2.2.4_OTU9;
KC735474	NP;NP-Alpha;NP-Alpha-2;NP-Alpha-2.2;NP-Alpha-2.2.4;NP-Alpha-2.2.4_OTU9;
FJ601558	NP;NP-Alpha;NP-Alpha-2;NP-Alpha-2.2;NP-Alpha-2.2.4;NP-Alpha-2.2.4_OTU9;
FJ601570	NP;NP-Alpha;NP-Alpha-2;NP-Alpha-2.2;NP-Alpha-2.2.4;NP-Alpha-2.2.4_OTU9;
KJ778444	NP;NP-Alpha;NP-Alpha-2;NP-Alpha-2.2;NP-Alpha-2.2.4;NP-Alpha-2.2.4_OTU9;
JN190806	NP;NP-Alpha;NP-Alpha-2;NP-Alpha-2.2;NP-Alpha-2.2.4;NP-Alpha-2.2.4_OTU9;
JN190862	NP;NP-Alpha;NP-Alpha-2;NP-Alpha-2.2;NP-Alpha-2.2.4;NP-Alpha-2.2.4_OTU9;
KF413154	NP;NP-Alpha;NP-Alpha-2;NP-Alpha-2.2;NP-Alpha-2.2.4;NP-Alpha-2.2.4_OTU9;
KF413382	NP;NP-Alpha;NP-Alpha-2;NP-Alpha-2.2;NP-Alpha-2.2.4;NP-Alpha-2.2.4_OTU9;
KF438418	NP;NP-Alpha;NP-Alpha-2;NP-Alpha-2.2;NP-Alpha-2.2.4;NP-Alpha-2.2.4_OTU9;
KJ778491	NP;NP-Alpha;NP-Alpha-2;NP-Alpha-2.2;NP-Alpha-2.2.4;NP-Alpha-2.2.4_OTU9;
KJ778484	NP;NP-Alpha;NP-Alpha-2;NP-Alpha-2.2;NP-Alpha-2.2.4;NP-Alpha-2.2.4_OTU9;
JF924175	NP;NP-Alpha;NP-Alpha-2;NP-Alpha-2.2;NP-Alpha-2.2.4;NP-Alpha-2.2.4_OTU9;
KF438555	NP;NP-Alpha;NP-Alpha-2;NP-Alpha-2.2;NP-Alpha-2.2.4;NP-Alpha-2.2.4_OTU9;
KF438554	NP;NP-Alpha;NP-Alpha-2;NP-Alpha-2.2;NP-Alpha-2.2.4;NP-Alpha-2.2.4_OTU9;
DQ501031	NP;NP-Alpha;NP-Alpha-2;NP-Alpha-2.2;NP-Alpha-2.2.4;NP-Alpha-2.2.4_OTU9;
DQ500989	NP;NP-Alpha;NP-Alpha-2;NP-Alpha-2.2;NP-Alpha-2.2.4;NP-Alpha-2.2.4_OTU9;
KC735476	NP;NP-Alpha;NP-Alpha-2;NP-Alpha-2.2;NP-Alpha-2.2.4;NP-Alpha-2.2.4_OTU9;
KC735473	NP;NP-Alpha;NP-Alpha-2;NP-Alpha-2.2;NP-Alpha-2.2.4;NP-Alpha-2.2.4_OTU9;
KF413183	NP;NP-Alpha;NP-Alpha-2;NP-Alpha-2.2;NP-Alpha-2.2.4;NP-Alpha-2.2.4_OTU9;
KF413352	NP;NP-Alpha;NP-Alpha-2;NP-Alpha-2.2;NP-Alpha-2.2.4;NP-Alpha-2.2.4_OTU9;
KF413188	NP;NP-Alpha;NP-Alpha-2;NP-Alpha-2.2;NP-Alpha-2.2.4;NP-Alpha-2.2.4_OTU9;
JN190532	NP;NP-Alpha;NP-Alpha-2;NP-Alpha-2.2;NP-Alpha-2.2.4;NP-Alpha-2.2.4_OTU9;
JN190745	NP;NP-Alpha;NP-Alpha-2;NP-Alpha-2.2;NP-Alpha-2.2.4;NP-Alpha-2.2.4_OTU9;
DQ148527	NP;NP-Beta;NP-Beta_OTU1;
JQ345836	NP;NP-Beta;NP-Beta_OTU10;
KC735279	NP;NP-Beta;NP-Beta_OTU10;
KC735276	NP;NP-Beta;NP-Beta_OTU10;
KC735278	NP;NP-Beta;NP-Beta_OTU10;
KF413379	NP;NP-Beta;NP-Beta_OTU10;
KC735585	NP;NP-Beta;NP-Beta_OTU10;
EU025164	NP;NP-Beta;NP-Beta_OTU10;
KC735277	NP;NP-Beta;NP-Beta_OTU10;
KF413157	NP;NP-Beta;NP-Beta_OTU10;
EU025156	NP;NP-Beta;NP-Beta_OTU10;
DQ148535	NP;NP-Beta;NP-Beta_OTU2;
DQ148542	NP;NP-Beta;NP-Beta_OTU2;
DQ148543	NP;NP-Beta;NP-Beta_OTU3;
DQ148532	NP;NP-Beta;NP-Beta_OTU3;
DQ148811	NP;NP-Beta;NP-Beta_OTU3;
DQ148539	NP;NP-Beta;NP-Beta_OTU3;
EU025150	NP;NP-Beta;NP-Beta_OTU4;
DQ148548	NP;NP-Beta;NP-Beta_OTU4;
JQ864794	NP;NP-Beta;NP-Beta_OTU5;
JQ864806	NP;NP-Beta;NP-Beta_OTU6;
KC735586	NP;NP-Beta;NP-Beta_OTU7;
EU025161	NP;NP-Beta;NP-Beta_OTU7;
JQ345923	NP;NP-Beta;NP-Beta_OTU7;
KF413214	NP;NP-Beta;NP-Beta_OTU7;
KF438251	NP;NP-Beta;NP-Beta_OTU8;
JF924536	NP;NP-Beta;NP-Beta_OTU8;
JF924538	NP;NP-Beta;NP-Beta_OTU8;
JF924243	NP;NP-Beta;NP-Beta_OTU8;
KC735280	NP;NP-Beta;NP-Beta_OTU8;
KF438247	NP;NP-Beta;NP-Beta_OTU8;
JQ358994	NP;NP-Beta;NP-Beta_OTU8;
KF438280	NP;NP-Beta;NP-Beta_OTU8;
KF438258	NP;NP-Beta;NP-Beta_OTU8;
KF438304	NP;NP-Beta;NP-Beta_OTU8;
JF924055	NP;NP-Beta;NP-Beta_OTU8;
EU025166	NP;NP-Beta;NP-Beta_OTU8;
EU025145	NP;NP-Beta;NP-Beta_OTU8;
KF438243	NP;NP-Beta;NP-Beta_OTU8;
EU025158	NP;NP-Beta;NP-Beta_OTU8;
JF924696	NP;NP-Beta;NP-Beta_OTU9;
JF924259	NP;NP-Beta;NP-Beta_OTU9;
JF924251	NP;NP-Beta;NP-Beta_OTU9;
JQ886298	NP;NP-Beta;NP-Beta_OTU9;
JF924288	NP;NP-Beta;NP-Beta_OTU9;
GQ863111	NP;NP-Beta;NP-Beta_OTU9;
JF924695	NP;NP-Beta;NP-Beta_OTU9;
GQ266609	NP;NP-Delta;NP-Delta-1;NP-Delta-1_OTU1;
KF413133	NP;NP-Delta;NP-Delta-1;NP-Delta-1_OTU1;
KF438266	NP;NP-Delta;NP-Delta-1;NP-Delta-1_OTU1;
KF438347	NP;NP-Delta;NP-Delta-1;NP-Delta-1_OTU1;
KF413134	NP;NP-Delta;NP-Delta-1;NP-Delta-1_OTU1;
KC735200	NP;NP-Delta;NP-Delta-1;NP-Delta-1_OTU1;
KF413355	NP;NP-Delta;NP-Delta-1;NP-Delta-1_OTU1;
KF413185	NP;NP-Delta;NP-Delta-1;NP-Delta-1_OTU1;
KF438400	NP;NP-Delta;NP-Delta-1;NP-Delta-1_OTU1;
KC735418	NP;NP-Delta;NP-Delta-1;NP-Delta-1_OTU1;
KC735420	NP;NP-Delta;NP-Delta-1;NP-Delta-1_OTU1;
KF413212	NP;NP-Delta;NP-Delta-1;NP-Delta-1_OTU1;
KF438488	NP;NP-Delta;NP-Delta-1;NP-Delta-1_OTU1;
KF438451	NP;NP-Delta;NP-Delta-1;NP-Delta-1_OTU1;
KF413347	NP;NP-Delta;NP-Delta-1;NP-Delta-1_OTU1;
KF413199	NP;NP-Delta;NP-Delta-1;NP-Delta-1_OTU1;
KF438433	NP;NP-Delta;NP-Delta-1;NP-Delta-1_OTU1;
GQ266616	NP;NP-Delta;NP-Delta-1;NP-Delta-1_OTU1;
KF438505	NP;NP-Delta;NP-Delta-1;NP-Delta-1_OTU1;
KC735456	NP;NP-Delta;NP-Delta-1;NP-Delta-1_OTU1;
KF413336	NP;NP-Delta;NP-Delta-1;NP-Delta-1_OTU1;
KF438530	NP;NP-Delta;NP-Delta-1;NP-Delta-1_OTU1;
KF438350	NP;NP-Delta;NP-Delta-1;NP-Delta-1_OTU1;
KF438567	NP;NP-Delta;NP-Delta-1;NP-Delta-1_OTU1;
KF413325	NP;NP-Delta;NP-Delta-1;NP-Delta-1_OTU1;
KF413211	NP;NP-Delta;NP-Delta-1;NP-Delta-1_OTU1;
KF438499	NP;NP-Delta;NP-Delta-1;NP-Delta-1_OTU1;
KF438481	NP;NP-Delta;NP-Delta-1;NP-Delta-1_OTU1;
KC735196	NP;NP-Delta;NP-Delta-1;NP-Delta-1_OTU1;
KF413121	NP;NP-Delta;NP-Delta-1;NP-Delta-1_OTU1;
KF413187	NP;NP-Delta;NP-Delta-1;NP-Delta-1_OTU1;
JQ345773	NP;NP-Delta;NP-Delta-1;NP-Delta-1_OTU1;
KF438343	NP;NP-Delta;NP-Delta-1;NP-Delta-1_OTU1;
KF438417	NP;NP-Delta;NP-Delta-1;NP-Delta-1_OTU1;
KF438492	NP;NP-Delta;NP-Delta-1;NP-Delta-1_OTU1;
KF438509	NP;NP-Delta;NP-Delta-1;NP-Delta-1_OTU1;
KF438547	NP;NP-Delta;NP-Delta-1;NP-Delta-1_OTU1;
KF438517	NP;NP-Delta;NP-Delta-1;NP-Delta-1_OTU1;
KF438562	NP;NP-Delta;NP-Delta-1;NP-Delta-1_OTU1;
KF413328	NP;NP-Delta;NP-Delta-1;NP-Delta-1_OTU1;
KF438564	NP;NP-Delta;NP-Delta-1;NP-Delta-1_OTU1;
JQ345761	NP;NP-Delta;NP-Delta-1;NP-Delta-1_OTU1;
KF438571	NP;NP-Delta;NP-Delta-1;NP-Delta-1_OTU1;
KF438614	NP;NP-Delta;NP-Delta-1;NP-Delta-1_OTU1;
GQ266613	NP;NP-Delta;NP-Delta-1;NP-Delta-1_OTU1;
KF438508	NP;NP-Delta;NP-Delta-1;NP-Delta-1_OTU1;
KF413404	NP;NP-Delta;NP-Delta-1;NP-Delta-1_OTU1;
KF413375	NP;NP-Delta;NP-Delta-1;NP-Delta-1_OTU1;
KF438452	NP;NP-Delta;NP-Delta-1;NP-Delta-1_OTU1;
KF438458	NP;NP-Delta;NP-Delta-1;NP-Delta-1_OTU1;
KF438455	NP;NP-Delta;NP-Delta-1;NP-Delta-1_OTU1;
KF413171	NP;NP-Delta;NP-Delta-1;NP-Delta-1_OTU1;
KC735419	NP;NP-Delta;NP-Delta-1;NP-Delta-1_OTU1;
KF413277	NP;NP-Delta;NP-Delta-1;NP-Delta-1_OTU1;
KF413373	NP;NP-Delta;NP-Delta-1;NP-Delta-1_OTU1;
KF438449	NP;NP-Delta;NP-Delta-1;NP-Delta-1_OTU1;
KF438470	NP;NP-Delta;NP-Delta-1;NP-Delta-1_OTU1;
KF438538	NP;NP-Delta;NP-Delta-1;NP-Delta-1_OTU1;
KF413219	NP;NP-Delta;NP-Delta-1;NP-Delta-1_OTU1;
KF438469	NP;NP-Delta;NP-Delta-1;NP-Delta-1_OTU1;
KF438461	NP;NP-Delta;NP-Delta-1;NP-Delta-1_OTU1;
KF438368	NP;NP-Delta;NP-Delta-1;NP-Delta-1_OTU1;
KF413149	NP;NP-Delta;NP-Delta-1;NP-Delta-1_OTU1;
KF438346	NP;NP-Delta;NP-Delta-1;NP-Delta-1_OTU1;
KF413358	NP;NP-Delta;NP-Delta-1;NP-Delta-1_OTU1;
KF438557	NP;NP-Delta;NP-Delta-1;NP-Delta-1_OTU1;
KC735194	NP;NP-Delta;NP-Delta-1;NP-Delta-1_OTU1;
GQ266631	NP;NP-Delta;NP-Delta-1;NP-Delta-1_OTU1;
KF413153	NP;NP-Delta;NP-Delta-1;NP-Delta-1_OTU1;
KF413144	NP;NP-Delta;NP-Delta-1;NP-Delta-1_OTU1;
KF413158	NP;NP-Delta;NP-Delta-1;NP-Delta-1_OTU1;
KF413184	NP;NP-Delta;NP-Delta-1;NP-Delta-1_OTU1;
KF413161	NP;NP-Delta;NP-Delta-1;NP-Delta-1_OTU1;
KF413326	NP;NP-Delta;NP-Delta-1;NP-Delta-1_OTU1;
KF413178	NP;NP-Delta;NP-Delta-1;NP-Delta-1_OTU1;
KF438518	NP;NP-Delta;NP-Delta-1;NP-Delta-1_OTU1;
KF413360	NP;NP-Delta;NP-Delta-1;NP-Delta-1_OTU1;
KF438545	NP;NP-Delta;NP-Delta-1;NP-Delta-1_OTU1;
GQ266608	NP;NP-Delta;NP-Delta-1;NP-Delta-1_OTU1;
KF438523	NP;NP-Delta;NP-Delta-1;NP-Delta-1_OTU1;
KF438410	NP;NP-Delta;NP-Delta-1;NP-Delta-1_OTU1;
KF438531	NP;NP-Delta;NP-Delta-1;NP-Delta-1_OTU1;
KF438519	NP;NP-Delta;NP-Delta-1;NP-Delta-1_OTU1;
KF438570	NP;NP-Delta;NP-Delta-1;NP-Delta-1_OTU1;
KF413329	NP;NP-Delta;NP-Delta-1;NP-Delta-1_OTU1;
KF413213	NP;NP-Delta;NP-Delta-1;NP-Delta-1_OTU1;
KF413330	NP;NP-Delta;NP-Delta-1;NP-Delta-1_OTU1;
KF413362	NP;NP-Delta;NP-Delta-1;NP-Delta-1_OTU1;
KC735459	NP;NP-Delta;NP-Delta-1;NP-Delta-1_OTU1;
KF413135	NP;NP-Delta;NP-Delta-1;NP-Delta-1_OTU1;
KF438569	NP;NP-Delta;NP-Delta-1;NP-Delta-1_OTU1;
KF413392	NP;NP-Delta;NP-Delta-1;NP-Delta-1_OTU1;
EU025154	NP;NP-Delta;NP-Delta-1;NP-Delta-1_OTU1;
KF413129	NP;NP-Delta;NP-Delta-1;NP-Delta-1_OTU1;
KF413168	NP;NP-Delta;NP-Delta-1;NP-Delta-1_OTU1;
KF413209	NP;NP-Delta;NP-Delta-1;NP-Delta-1_OTU1;
KF413202	NP;NP-Delta;NP-Delta-1;NP-Delta-1_OTU1;
GQ266610	NP;NP-Delta;NP-Delta-1;NP-Delta-1_OTU1;
GQ266605	NP;NP-Delta;NP-Delta-1;NP-Delta-1_OTU1;
GQ266622	NP;NP-Delta;NP-Delta-1;NP-Delta-1_OTU1;
KF413127	NP;NP-Delta;NP-Delta-1;NP-Delta-1_OTU1;
KC735457	NP;NP-Delta;NP-Delta-1;NP-Delta-1_OTU1;
KC735197	NP;NP-Delta;NP-Delta-1;NP-Delta-1_OTU1;
KF438420	NP;NP-Delta;NP-Delta-1;NP-Delta-1_OTU1;
KC735247	NP;NP-Delta;NP-Delta-1;NP-Delta-1_OTU1;
KC735421	NP;NP-Delta;NP-Delta-1;NP-Delta-1_OTU1;
GQ266617	NP;NP-Delta;NP-Delta-1;NP-Delta-1_OTU1;
KF438252	NP;NP-Delta;NP-Delta-1;NP-Delta-1_OTU1;
KF438504	NP;NP-Delta;NP-Delta-1;NP-Delta-1_OTU1;
KF438442	NP;NP-Delta;NP-Delta-1;NP-Delta-1_OTU1;
KC735199	NP;NP-Delta;NP-Delta-1;NP-Delta-1_OTU1;
KF413142	NP;NP-Delta;NP-Delta-1;NP-Delta-1_OTU1;
KF438494	NP;NP-Delta;NP-Delta-1;NP-Delta-1_OTU1;
KF438506	NP;NP-Delta;NP-Delta-1;NP-Delta-1_OTU1;
KF438465	NP;NP-Delta;NP-Delta-1;NP-Delta-1_OTU1;
KF438524	NP;NP-Delta;NP-Delta-1;NP-Delta-1_OTU1;
KC735198	NP;NP-Delta;NP-Delta-1;NP-Delta-1_OTU1;
GQ266611	NP;NP-Delta;NP-Delta-1;NP-Delta-1_OTU1;
KF413173	NP;NP-Delta;NP-Delta-1;NP-Delta-1_OTU1;
KF438539	NP;NP-Delta;NP-Delta-1;NP-Delta-1_OTU1;
KF438246	NP;NP-Delta;NP-Delta-1;NP-Delta-1_OTU1;
GQ266629	NP;NP-Delta;NP-Delta-1;NP-Delta-1_OTU1;
KF438487	NP;NP-Delta;NP-Delta-1;NP-Delta-1_OTU1;
KF413338	NP;NP-Delta;NP-Delta-1;NP-Delta-1_OTU1;
KF413189	NP;NP-Delta;NP-Delta-1;NP-Delta-1_OTU1;
KC735458	NP;NP-Delta;NP-Delta-1;NP-Delta-1_OTU1;
KC735455	NP;NP-Delta;NP-Delta-1;NP-Delta-1_OTU1;
KF413331	NP;NP-Delta;NP-Delta-1;NP-Delta-1_OTU1;
KF413148	NP;NP-Delta;NP-Delta-1;NP-Delta-1_OTU1;
KF413320	NP;NP-Delta;NP-Delta-1;NP-Delta-1_OTU1;
JX537721	NP;NP-Delta;NP-Delta-1;NP-Delta-1_OTU10;
JF924210	NP;NP-Delta;NP-Delta-1;NP-Delta-1_OTU10;
JF924131	NP;NP-Delta;NP-Delta-1;NP-Delta-1_OTU10;
JF924199	NP;NP-Delta;NP-Delta-1;NP-Delta-1_OTU11;
FJ601578	NP;NP-Delta;NP-Delta-1;NP-Delta-1_OTU11;
JF924182	NP;NP-Delta;NP-Delta-1;NP-Delta-1_OTU11;
JN190788	NP;NP-Delta;NP-Delta-1;NP-Delta-1_OTU11;
KF438593	NP;NP-Delta;NP-Delta-1;NP-Delta-1_OTU11;
JN190785	NP;NP-Delta;NP-Delta-1;NP-Delta-1_OTU11;
KF438618	NP;NP-Delta;NP-Delta-1;NP-Delta-1_OTU11;
JN190784	NP;NP-Delta;NP-Delta-1;NP-Delta-1_OTU11;
JF924531	NP;NP-Delta;NP-Delta-1;NP-Delta-1_OTU11;
JF924072	NP;NP-Delta;NP-Delta-1;NP-Delta-1_OTU11;
JF924122	NP;NP-Delta;NP-Delta-1;NP-Delta-1_OTU11;
KF438257	NP;NP-Delta;NP-Delta-1;NP-Delta-1_OTU11;
JX537692	NP;NP-Delta;NP-Delta-1;NP-Delta-1_OTU11;
DQ148658	NP;NP-Delta;NP-Delta-1;NP-Delta-1_OTU11;
JF924192	NP;NP-Delta;NP-Delta-1;NP-Delta-1_OTU11;
JF924233	NP;NP-Delta;NP-Delta-1;NP-Delta-1_OTU11;
DQ148667	NP;NP-Delta;NP-Delta-1;NP-Delta-1_OTU11;
JF924205	NP;NP-Delta;NP-Delta-1;NP-Delta-1_OTU11;
JX537502	NP;NP-Delta;NP-Delta-1;NP-Delta-1_OTU11;
KF438277	NP;NP-Delta;NP-Delta-1;NP-Delta-1_OTU11;
JN190786	NP;NP-Delta;NP-Delta-1;NP-Delta-1_OTU11;
FJ227700	NP;NP-Delta;NP-Delta-1;NP-Delta-1_OTU11;
KF438632	NP;NP-Delta;NP-Delta-1;NP-Delta-1_OTU11;
KF438315	NP;NP-Delta;NP-Delta-1;NP-Delta-1_OTU11;
JF924246	NP;NP-Delta;NP-Delta-1;NP-Delta-1_OTU11;
JX537732	NP;NP-Delta;NP-Delta-1;NP-Delta-1_OTU11;
JX537712	NP;NP-Delta;NP-Delta-1;NP-Delta-1_OTU11;
FJ601549	NP;NP-Delta;NP-Delta-1;NP-Delta-1_OTU11;
JN190787	NP;NP-Delta;NP-Delta-1;NP-Delta-1_OTU11;
KF438291	NP;NP-Delta;NP-Delta-1;NP-Delta-1_OTU11;
JX537720	NP;NP-Delta;NP-Delta-1;NP-Delta-1_OTU11;
JN190616	NP;NP-Delta;NP-Delta-1;NP-Delta-1_OTU12;
JN190617	NP;NP-Delta;NP-Delta-1;NP-Delta-1_OTU12;
EU025180	NP;NP-Delta;NP-Delta-1;NP-Delta-1_OTU12;
KF438657	NP;NP-Delta;NP-Delta-1;NP-Delta-1_OTU12;
DQ501024	NP;NP-Delta;NP-Delta-1;NP-Delta-1_OTU12;
JX537487	NP;NP-Delta;NP-Delta-1;NP-Delta-1_OTU12;
JN190618	NP;NP-Delta;NP-Delta-1;NP-Delta-1_OTU12;
JX537510	NP;NP-Delta;NP-Delta-1;NP-Delta-1_OTU12;
JX537500	NP;NP-Delta;NP-Delta-1;NP-Delta-1_OTU12;
JF924245	NP;NP-Delta;NP-Delta-1;NP-Delta-1_OTU12;
JX537513	NP;NP-Delta;NP-Delta-1;NP-Delta-1_OTU12;
JX537495	NP;NP-Delta;NP-Delta-1;NP-Delta-1_OTU12;
JF924151	NP;NP-Delta;NP-Delta-1;NP-Delta-1_OTU13;
JF924029	NP;NP-Delta;NP-Delta-1;NP-Delta-1_OTU13;
JF924238	NP;NP-Delta;NP-Delta-1;NP-Delta-1_OTU13;
[truncated: 21,395 more rows]
