# Supplementary material for: Unifying the global phylogeny and environmental distribution of ammonia-oxidising archaea based on amoA genes
Source: Nat Commun. 2018 Apr 17;9:1517. doi: 10.1038/s41467-018-03861-1 (PMC5904100; doi:10.1038/s41467-018-03861-1)
Supplement: Supplementary file 14 — Supplementary Data 11 [file 41467_2018_3861_MOESM14_ESM.zip]

Archive with 3 entries (2 files):
- gbparse.py
- __MACOSX/
- __MACOSX/._gbparse.py
