# Supplementary material for: Unifying the global phylogeny and environmental distribution of ammonia-oxidising archaea based on amoA genes
Source: Nat Commun. 2018 Apr 17;9:1517. doi: 10.1038/s41467-018-03861-1 (PMC5904100; doi:10.1038/s41467-018-03861-1)
Supplement: Supplementary file 14 — Supplementary Data 11 [file 41467_2018_3861_MOESM14_ESM.zip › gbparse.py]

# written in Python 2.7 (not compatible with Python 3)
# usage: python2.7 gbparse.py input_file_name.gb > output_file_name

from Bio import SeqIO
from pprint import pprint
import sys

gb = sys.argv[1]

if gb is None:
	print "usage: python2.7 gbparse.py input_file_name.gb > output_file_name"
	sys.exit() 

print "Name\tSource\tOrganism\tTitle\tJournal\tisolation_source\tcountry\tlat_lon\tPCR_primers"
for seq_record in SeqIO.parse(gb, "genbank"):
    for feat in seq_record.features:
        if feat.type == 'source':
            print "%s\t%s\t%s\t%s\t%s\t%s\t%s\t%s\t%s" %(seq_record.name, seq_record.annotations['source'], seq_record.annotations['organism'], seq_record.annotations['references'][0].title, seq_record.annotations['references'][0].journal, feat.qualifiers.get('isolation_source',[''])[0], feat.qualifiers.get('country',[''])[0], feat.qualifiers.get('lat_lon',''), feat.qualifiers.get('PCR_primers',''))
            break
